# Supplementary material for: Upstream open reading frame translation enhances immunogenic peptide presentation in mitotically arrested cancer cells
Source: Nat Commun. 2025 Aug 27;16:8008. doi: 10.1038/s41467-025-63405-2 (PMC12391379; doi:10.1038/s41467-025-63405-2)
Supplement: Supplementary file 3 — Supplementary Data 1 [file 41467_2025_63405_MOESM3_ESM.xlsx]

## Sheet: Sheet 1 - No_Drug_toGenome.bam.
Supplementary Data 1. Actively translated non-canonical ORFs in U2OS cells treated with DMSO for 16 hours.
Gene	Id	Location	Candidate Location	Codon	Type	Start	Range	p value	Total
ENSG00000109189.8	ENST00000514536.1_dORF_0	4-:53464766-53464872|53468022-53468135	4-:53464766-53464872|53468022-53468135	CTG	dORF	0.17	0.24	0.0000	54.5
ENSG00000161671.12	ENST00000601780.1_dORF_0	19+:50981221-50981258|50982213-50982323|50983367-50983472|50983837-50984019|50984140-50984234|50985117-50985204	19+:50981221-50981258|50982213-50982323|50983367-50983472|50983837-50984019|50984140-50984234|50985117-50985204	ACG	dORF	0.15	0.10	0.0000	978.8
ENSG00000163357.6_ENSG00000143537.9	ENST00000480331.1_ncRNA_1	1+:155025196-155025253|155025892-155025969|155026385-155026464|155026625-155026702|155026789-155026982|155028177-155028243	1+:155025196-155025253|155025892-155025969|155026385-155026464|155026625-155026702|155026789-155026982|155028177-155028243	TTG	ncRNA	0.13	0.11	0.0000	344.9
ENSG00000176393.6	ENST00000471105.1_ncRNA_1	1+:201952127-201952241|201958031-201958172|201965274-201965292	1+:201952127-201952241|201958031-201958172|201965274-201965292	ACG	ncRNA	0.17	0.19	0.0000	32.5
ENSG00000228589.2	ENST00000436160.1_ncRNA_0	1-:28422252-28422579	1-:28422252-28422594	ATA	ncRNA	0.13	0.20	0.0000	201.4
ENSG00000163463.7_ENSG00000185499.12	ENST00000487350.1_ncRNA_0	1-:155141915-155142036|155142266-155142333|155145040-155145104|155145213-155145321	1-:155141915-155142036|155142266-155142333|155145040-155145104|155145213-155145324	CTG	ncRNA	0.23	0.26	0.0000	1030.6
ENSG00000122218.10	ENST00000481522.1_ncRNA_1	1-:160275218-160275361|160275477-160275559	1-:160275218-160275361|160275477-160275559	CTG	ncRNA	0.28	0.19	0.0000	52.3
ENSG00000158850.10	ENST00000470882.1_ncRNA_0	1-:161143644-161143782	1-:161143644-161143839|161144782-161144851	CTG	ncRNA	0.16	0.20	0.0000	33.5
ENSG00000228818.1	ENST00000451892.1_ncRNA_0	1-:240307516-240307717	1-:240307516-240307717	ATG	ncRNA	0.18	0.31	0.0000	103.8
ENSG00000172974.10	ENST00000393177.3_ncRNA_0	2+:65432638-65433124	2+:65432638-65433124	ATA	ncRNA	0.13	0.28	0.0000	310.7
ENSG00000187699.6	ENST00000399515.2_ncRNA_1	2+:190788858-190788942	2+:190788858-190788942	CTG	ncRNA	0.20	0.30	0.0000	51.4
ENSG00000229267.2	ENST00000457497.1_ncRNA_0	2+:215712022-215712169	2+:215712022-215712169	ATC	ncRNA	0.16	0.31	0.0000	105.0
ENSG00000144591.13	ENST00000481170.1_ncRNA_1	2+:220366576-220366759|220367103-220367163|220368804-220368939	2+:220366576-220366759|220367103-220367163|220368804-220368939	CTG	ncRNA	0.15	0.16	0.0000	77.6
ENSG00000151353.10	ENST00000477202.1_ncRNA_0	2-:669579-669675|669756-669850|672807-672818	2-:669579-669675|669756-669850|672807-672862|675509-675531	ATG	ncRNA	0.13	0.11	0.0000	101.9
ENSG00000204822.6_ENSG00000135637.9	ENST00000468875.1_ncRNA_0	2-:74699245-74699597|74699695-74699709	2-:74699245-74699597|74699695-74699709	GTG	ncRNA	0.27	0.20	0.0000	120.8
ENSG00000136699.15	ENST00000482171.1_ncRNA_1	2-:130912603-130912832|130913607-130913705	2-:130912603-130912832|130913607-130913705	CTG	ncRNA	0.20	0.22	0.0000	61.1
ENSG00000123992.14	ENST00000488881.1_ncRNA_0	2-:220246696-220246861|220247852-220247936|220249087-220249123	2-:220246696-220246861|220247852-220247936|220249087-220249138	CTG	ncRNA	0.21	0.21	0.0000	87.6
ENSG00000241553.8_ENSG00000214021.11	ENST00000467289.1_ncRNA_0	3+:9834805-9834808|9839342-9839461|9841868-9841980|9843344-9843440|9845526-9845715	3+:9834805-9834808|9839342-9839461|9841868-9841980|9843344-9843440|9845526-9845715	ATG	ncRNA	0.22	0.25	0.0000	168.3
ENSG00000175110.7	ENST00000480938.1_ncRNA_1	3+:139062925-139063040|139065719-139065886|139067001-139067166|139069020-139069173	3+:139062895-139063040|139065719-139065886|139067001-139067166|139069020-139069173	GTG	ncRNA	0.19	0.06	0.0000	148.3
ENSG00000114416.13	ENST00000472339.1_ncRNA_1	3+:180685870-180686042|180687945-180688146|180693909-180693926	3+:180685870-180686042|180687945-180688146|180693909-180693926	ACG	ncRNA	0.17	0.20	0.0000	137.9
ENSG00000270170.1	ENST00000602845.1_ncRNA_0	3+:196669644-196669887	3+:196669644-196669887	CTG	ncRNA	0.13	0.11	0.0000	82.4
ENSG00000168291.8	ENST00000461692.1_ncRNA_0	3-:58413760-58413906|58414199-58414341|58415434-58415526|58415854-58415965|58416383-58416669|58417319-58417355|58417457-58417484	3-:58413760-58413906|58414199-58414341|58415434-58415526|58415854-58415965|58416383-58416669|58417319-58417355|58417457-58417484	AGG	ncRNA	0.23	0.15	0.0000	226.9
ENSG00000242299.1	ENST00000496294.1_ncRNA_0	3-:101295332-101295581	3-:101295332-101295581	ATG	ncRNA	0.13	0.31	0.0000	233.1
ENSG00000229638.1	ENST00000422486.1_ncRNA_0	3-:185135282-185135591	3-:185135282-185135621	TTG	ncRNA	0.23	0.24	0.0000	309.6
ENSG00000179010.10	ENST00000512914.1_ncRNA_0	4+:6642562-6642973	4+:6642562-6642973	ATT	ncRNA	0.18	0.24	0.0000	454.3
ENSG00000205940.7	ENST00000507090.2_ncRNA_0	4+:13338354-13338459	4+:13338354-13338459	CTG	ncRNA	0.13	0.32	0.0000	121.4
ENSG00000251333.3	ENST00000536295.1_ncRNA_0	4+:146297204-146297405	4+:146297165-146297405	ATG	ncRNA	0.23	0.29	0.0000	148.4
ENSG00000121892.10	ENST00000507766.1_ncRNA_1	4-:39839471-39839828|39843567-39843676|39846275-39846388	4-:39839471-39839828|39843567-39843676|39846275-39846388	AAG	ncRNA	0.20	0.21	0.0000	76.8
ENSG00000249936.2	ENST00000394695.2_ncRNA_0	4-:46725846-46726089	4-:46725846-46726173	GTG	ncRNA	0.16	0.29	0.0000	200.2
ENSG00000235043.2	ENST00000444365.1_ncRNA_0	4-:87870817-87871222	4-:87870817-87871222	ATG	ncRNA	0.17	0.10	0.0000	316.1
ENSG00000015479.13	ENST00000505625.1_ncRNA_1	5+:138651425-138651427|138651764-138651877|138652741-138652794|138653284-138653410|138654596-138654722|138655022-138655190|138657586-138657718|138658151-138658195|138658286-138658656|138661128-138661351|138661851-138661973|138665033-138665084	5+:138650378-138650425|138651385-138651427|138651764-138651877|138652741-138652794|138653284-138653410|138654596-138654722|138655022-138655190|138657586-138657718|138658151-138658195|138658286-138658656|138661128-138661351|138661851-138661973|138665033-138665084	ATG	ncRNA	0.13	0.16	0.0000	587.5
ENSG00000236603.1	ENST00000455094.1_ncRNA_0	6+:30454091-30454367	6+:30454091-30454367	ATT	ncRNA	0.23	0.19	0.0000	61.8
ENSG00000156508.13	ENST00000490569.1_ncRNA_0	6-:74228064-74228333|74228420-74228571|74228654-74228951|74229059-74229233	6-:74228064-74228333|74228420-74228571|74228654-74228951|74229059-74229233	AAG	ncRNA	0.13	0.27	0.0000	2897.0
ENSG00000229358.3	ENST00000417811.2_ncRNA_0	7-:32632873-32632918|32660015-32660096|32660624-32660651	7-:32632873-32632918|32660015-32660096|32660624-32660651	ATA	ncRNA	0.20	0.20	0.0000	24.8
ENSG00000224163.3	ENST00000433622.2_ncRNA_0	7-:128552713-128552785|128552787-128552900|128553018-128553228|128553899-128553915	7-:128552713-128552785|128552787-128552900|128553018-128553228|128553899-128553963	AAG	ncRNA	0.21	0.14	0.0000	123.9
ENSG00000104725.9	ENST00000221169.5_ncRNA_0	8-:24811059-24811309|24811694-24811819|24812985-24813561	8-:24811059-24811309|24811694-24811819|24812985-24813618	AAG	ncRNA	0.15	0.13	0.0000	220.0
ENSG00000236060.2	ENST00000423240.1_ncRNA_0	9-:74622796-74622946	9-:74622796-74622946	CTG	ncRNA	0.13	0.32	0.0000	359.0
ENSG00000229932.2	ENST00000415292.1_ncRNA_0	10+:23426236-23426590	10+:23426236-23426590	TTG	ncRNA	0.18	0.27	0.0000	115.2
ENSG00000138326.14	ENST00000478655.1_ncRNA_0	10+:79795142-79795175|79795268-79795478|79796951-79797068	10+:79793650-79793662|79795109-79795175|79795268-79795478|79796951-79797068	ATG	ncRNA	0.17	0.18	0.0000	1167.1
ENSG00000236552.1	ENST00000439189.1_ncRNA_0	10+:98510044-98510656	10+:98510044-98510656	ATG	ncRNA	0.23	0.30	0.0000	511.3
ENSG00000006118.10	ENST00000544098.1_ncRNA_2	11+:60701034-60701220	11+:60701013-60701220	GTG	ncRNA	0.15	0.21	0.0000	46.1
ENSG00000261645.1	ENST00000530835.1_ncRNA_0	11+:90016964-90017171	11+:90016946-90017171	ATT	ncRNA	0.23	0.08	0.0000	409.3
ENSG00000205531.8	ENST00000483643.3_ncRNA_1	11-:2975750-2975876|2976973-2976996|2979628-2979774|2980999-2981085	11-:2975750-2975876|2976973-2976996|2979628-2979774|2980999-2981085	CTG	ncRNA	0.15	0.15	0.0000	107.4
ENSG00000110497.10	ENST00000467930.1_ncRNA_0	11-:46450202-46450376	11-:46450202-46450424	CTG	ncRNA	0.22	0.31	0.0000	529.0
ENSG00000216285.4	ENST00000547454.1_ncRNA_0	12+:104424580-104425321	12+:104424556-104425321	ATC	ncRNA	0.19	0.32	0.0000	410.8
ENSG00000198431.11	ENST00000394214.3_ncRNA_0	12+:104659086-104659359|104659410-104659617	12+:104659086-104659359|104659410-104659617	ATG	ncRNA	0.28	0.20	0.0000	401.5
ENSG00000123009.3	ENST00000242630.2_ncRNA_0	12+:120720387-120720519	12+:120720387-120720519	ATT	ncRNA	0.13	0.32	0.0000	166.1
ENSG00000111639.3	ENST00000543164.1_ncRNA_0	12-:6601436-6601633|6602027-6602124	12-:6601436-6601633|6602027-6602136	ATC	ncRNA	0.18	0.17	0.0000	110.2
ENSG00000094914.8	ENST00000550033.1_ncRNA_1	12-:53701831-53701917|53702065-53702133|53702218-53702312|53702508-53702599|53702743-53702804|53702940-53703065|53703384-53703420	12-:53701831-53701917|53702065-53702133|53702218-53702312|53702508-53702599|53702743-53702804|53702940-53703065|53703384-53703420	CTG	ncRNA	0.16	0.23	0.0000	111.7
ENSG00000135390.13	ENST00000495596.1_ncRNA_0	12-:54059097-54059212|54062931-54063125|54063654-54063732|54066359-54066383	12-:54059097-54059212|54062931-54063125|54063654-54063732|54066359-54066398	AAG	ncRNA	0.16	0.09	0.0000	423.0
ENSG00000186076.4	ENST00000548270.1_ncRNA_0	12-:94034597-94035362	12-:94034597-94035362	ATG	ncRNA	0.19	0.27	0.0000	447.2
ENSG00000111786.4	ENST00000548792.1_ncRNA_0	12-:120899821-120899965|120901752-120901956	12-:120899821-120899965|120901752-120901956	ATG	ncRNA	0.17	0.20	0.0000	159.5
ENSG00000136149.6	ENST00000484130.1_ncRNA_0	13-:55014838-55015129	13-:55014838-55015129	ATC	ncRNA	0.13	0.31	0.0000	267.3
ENSG00000165819.7	ENST00000536201.1_ncRNA_1	14-:21969850-21970045|21971315-21971447	14-:21969850-21970045|21971315-21971510	CTG	ncRNA	0.19	0.21	0.0000	48.8
ENSG00000184779.8	ENST00000560151.1_ncRNA_0	15-:82821208-82821289|82822713-82822779|82823287-82823393|82824388-82824519	15-:82821208-82821289|82822713-82822779|82823287-82823393|82824388-82824519	GTG	ncRNA	0.21	0.11	0.0000	677.3
ENSG00000182774.6_ENSG00000214575.5	ENST00000560229.1_ncRNA_0	15-:83205551-83205632|83207056-83207122|83207630-83207736|83208731-83208862	15-:83205551-83205632|83207056-83207122|83207630-83207736|83208731-83208862	GTG	ncRNA	0.21	0.11	0.0000	677.3
ENSG00000088682.9_ENSG00000102978.8	ENST00000567982.1_ncRNA_1	16+:57499881-57499933|57500086-57500139|57503076-57503205|57503621-57503687	16+:57499881-57499933|57500086-57500139|57503076-57503205|57503621-57503687	ATT	ncRNA	0.15	0.19	0.0000	82.6
ENSG00000224470.3_ENSG00000182149.16	ENST00000537571.1_ncRNA_1	16+:71954692-71954725|71955245-71955356|71956376-71956583|71957190-71957295	16+:71954692-71954725|71955245-71955356|71956376-71956583|71957190-71957295	AGG	ncRNA	0.16	0.19	0.0000	87.0
ENSG00000169246.12_ENSG00000258186.2	ENST00000522841.2_ncRNA_0	16-:21495821-21495856|21531148-21531536	16-:21495821-21495856|21531148-21531536	ACG	ncRNA	0.17	0.19	0.0000	128.3
ENSG00000141736.9	ENST00000583038.1_ncRNA_1	17+:37881038-37881164|37881301-37881466	17+:37881038-37881164|37881301-37881466	CTG	ncRNA	0.16	0.23	0.0000	62.2
ENSG00000132589.11	ENST00000593158.1_ncRNA_0	17-:27208827-27209046|27209135-27209255|27209354-27209468|27209590-27209719	17-:27208827-27209046|27209135-27209255|27209354-27209468|27209590-27209719	CTG	ncRNA	0.15	0.24	0.0000	161.4
ENSG00000239246.2	ENST00000460492.1_ncRNA_0	17-:60593726-60593876	17-:60593726-60593876	CTG	ncRNA	0.17	0.27	0.0000	100.5
ENSG00000181523.8	ENST00000575282.1_ncRNA_0	17-:78185750-78186062	17-:78185750-78186065	GTG	ncRNA	0.16	0.15	0.0000	49.0
ENSG00000178927.12	ENST00000578895.1_ncRNA_0	17-:80401879-80402000|80402322-80402467|80403739-80403836|80404498-80404558	17-:80401879-80402000|80402322-80402467|80403739-80403836|80404498-80404636	AAG	ncRNA	0.13	0.07	0.0000	291.3
ENSG00000260747.1	ENST00000567372.1_ncRNA_0	18-:65945120-65945288	18-:65945120-65945288	AAG	ncRNA	0.13	0.31	0.0000	208.1
ENSG00000127616.13	ENST00000591545.1_ncRNA_1	19+:11118637-11118699|11121056-11121207|11123624-11123788|11129632-11129699|11130266-11130377|11132400-11132643|11134193-11134307|11135006-11135114|11136097-11136184|11136975-11137022|11138459-11138626|11141405-11141647	19+:11118625-11118699|11121056-11121207|11123624-11123788|11129632-11129699|11130266-11130377|11132400-11132643|11134193-11134307|11135006-11135114|11136097-11136184|11136975-11137022|11138459-11138626|11141405-11141647	AAG	ncRNA	0.19	0.17	0.0000	456.3
ENSG00000167460.10	ENST00000587201.1_ncRNA_1	19+:16187465-16187507|16192722-16192856|16197232-16197350|16198836-16198911	19+:16187465-16187507|16192722-16192856|16197232-16197350|16198836-16198911	CTG	ncRNA	0.13	0.18	0.0000	223.9
ENSG00000072958.4	ENST00000586461.1_ncRNA_1	19+:16319838-16319988|16337231-16337390	19+:16319838-16319988|16337231-16337390	AGG	ncRNA	0.15	0.23	0.0000	83.6
ENSG00000178464.6_ENSG00000105583.5	ENST00000325000.4_ncRNA_1	19-:12754088-12754268	19-:12754088-12754268	AAG	ncRNA	0.22	0.32	0.0000	119.9
ENSG00000179115.6	ENST00000592662.1_ncRNA_1	19-:13039344-13039477|13039568-13039661|13041036-13041155|13041242-13041341|13041425-13041428	19-:13039344-13039477|13039568-13039661|13041036-13041155|13041242-13041341|13041425-13041461	ATG	ncRNA	0.15	0.24	0.0000	121.4
ENSG00000105726.12	ENST00000473243.1_ncRNA_1	19-:19764875-19764883|19765351-19765509|19765927-19766048|19766124-19766257	19-:19764875-19764883|19765351-19765509|19765927-19766048|19766124-19766257	AAG	ncRNA	0.28	0.24	0.0000	94.5
ENSG00000101294.12	ENST00000498035.1_ncRNA_4	20+:30102483-30102537|30115286-30115385|30125981-30126131	20+:30102483-30102537|30115286-30115385|30125981-30126131	CTG	ncRNA	0.18	0.23	0.0000	91.7
ENSG00000141959.12	ENST00000474114.1_ncRNA_1	21+:45743732-45743801|45744373-45744538|45744738-45744804	21+:45743672-45743801|45744373-45744538|45744738-45744804	ATC	ncRNA	0.16	0.20	0.0000	59.2
ENSG00000185608.4	ENST00000471259.1_ncRNA_0	22+:19420752-19420871|19422258-19422417|19423160-19423485	22+:19420752-19420871|19422258-19422417|19423160-19423485	AAG	ncRNA	0.13	0.26	0.0000	257.0
ENSG00000198832.6	ENST00000465447.1_ncRNA_1	22-:31501936-31501951|31503362-31503491	22-:31501936-31501951|31503362-31503491	ATG	ncRNA	0.19	0.31	0.0000	214.3
ENSG00000230629.2	ENST00000429775.2_ncRNA_0	X+:70182909-70183143	X+:70182909-70183143	AGG	ncRNA	0.20	0.32	0.0000	188.8
ENSG00000228232.1	ENST00000452570.1_ncRNA_1	X-:39647072-39647186	X-:39647072-39647186	ATC	ncRNA	0.15	0.32	0.0000	352.1
ENSG00000113368.7	ENST00000395354.1_uoORF_2	5+:126112914-126113322	5+:126112914-126113322	TTG	uoORF	0.19	0.17	0.0000	126.6
ENSG00000108064.6	ENST00000487519.1_uoORF_1	10+:60145252-60145408|60145979-60146063	10+:60145195-60145408|60145979-60146063	TTG	uoORF	0.13	0.29	0.0000	107.0
ENSG00000005884.13	ENST00000544892.1_uoORF_5	17+:48134007-48134009|48141440-48141568|48141891-48141971|48148207-48148222	17+:48133920-48134009|48141440-48141568|48141891-48141971|48148207-48148222	CTG	uoORF	0.13	0.22	0.0000	288.8
ENSG00000105281.8	ENST00000542575.2_uORF_2	19-:47291351-47291726	19-:47291351-47291726	CTG	uORF	0.15	0.23	0.0000	102.8
ENSG00000099942.8	ENST00000354336.3_uORF_0	22+:21271754-21272159	22+:21271754-21272159	TTG	uORF	0.17	0.31	0.0000	145.3
ENSG00000142657.16	ENST00000270776.8_Variant_0	1+:10459162-10459182|10459685-10459761|10460449-10460629|10463127-10463193|10464217-10464336|10468127-10468197|10471474-10471609|10473118-10473308|10477043-10477174|10477432-10477566|10478882-10478982|10479473-10479596|10479686-10479806	1+:10459162-10459182|10459685-10459761|10460449-10460629|10463127-10463193|10464217-10464336|10468127-10468197|10471474-10471609|10473118-10473308|10477043-10477174|10477432-10477566|10478882-10478982|10479473-10479596|10479686-10479806	CTG	Variant	0.13	0.22	0.0000	1151.8
ENSG00000162430.12_ENSG00000117640.13	ENST00000361547.2_Variant_0	1+:26131667-26131766|26135070-26135280|26135516-26135641|26136173-26136311|26137944-26138026|26138181-26138370|26139177-26139282	1+:26131667-26131766|26135070-26135280|26135516-26135641|26136173-26136311|26137944-26138026|26138181-26138370|26139177-26139282	TTG	Variant	0.15	0.19	0.0000	205.8
ENSG00000090273.9	ENST00000321265.5_Variant_0	1+:27248303-27248420|27250579-27250657|27267947-27268151|27268243-27268309|27269150-27269267|27269361-27269556|27271880-27271964|27272058-27272177|27272620-27272672	1+:27248303-27248420|27250579-27250657|27267947-27268151|27268243-27268309|27269150-27269267|27269361-27269556|27271880-27271964|27272058-27272177|27272620-27272672	GTG	Variant	0.18	0.27	0.0000	954.3
ENSG00000132718.7	ENST00000368324.4_Variant_0	1+:155829528-155829586|155837755-155838582|155850290-155850414|155850988-155851299	1+:155829528-155829586|155837755-155838582|155850290-155850414|155850988-155851299	ATA	Variant	0.13	0.25	0.0000	586.0
ENSG00000117592.8	ENST00000340385.5_Variant_0	1+:173446503-173446631|173450464-173450621|173454499-173454646|173455393-173455540|173456873-173457002	1+:173446503-173446631|173450464-173450621|173454499-173454646|173455393-173455540|173456873-173457002	CTG	Variant	0.15	0.23	0.0000	640.2
ENSG00000126709.10	ENST00000361157.6_Variant_0	1-:27992891-27992986|27994736-27994886|27994968-27995046|27995755-27995857|27998633-27998679	1-:27992891-27992986|27994736-27994886|27994968-27995046|27995755-27995857|27998633-27998679	ATC	Variant	0.18	0.22	0.0000	140.1
ENSG00000116560.6	ENST00000357214.5_Variant_0	1-:35650056-35650194|35652601-35652723|35652803-35652852|35653573-35653691|35654603-35654688|35654786-35654983|35656098-35656194|35656294-35656596|35656941-35657130|35657822-35658704	1-:35650056-35650194|35652601-35652723|35652803-35652852|35653573-35653691|35654603-35654688|35654786-35654983|35656098-35656194|35656294-35656596|35656941-35657130|35657822-35658704	ACG	Variant	0.15	0.27	0.0000	2498.6
ENSG00000117450.9	ENST00000319248.8_Variant_0	1-:45977000-45977086|45980178-45980309|45980544-45980667|45981325-45981479|45984609-45984721	1-:45977000-45977086|45980178-45980309|45980544-45980667|45981325-45981479|45984609-45984721	AGG	Variant	0.29	0.26	0.0000	1928.4
ENSG00000117519.11	ENST00000370206.4_Variant_0	1-:95363297-95363639|95364926-95365073|95367224-95367341|95367676-95367814|95368677-95368744|95368958-95369080|95392393-95392504	1-:95363297-95363639|95364926-95365073|95367224-95367341|95367676-95367814|95368677-95368744|95368958-95369080|95392393-95392504	AAG	Variant	0.13	0.27	0.0000	494.4
ENSG00000117543.15	ENST00000370109.3_Variant_0	1-:101455963-101456187|101458192-101458296|101460665-101460705|101467022-101467143|101479265-101479374|101487196-101487321|101490864-101491022|101491238-101491254	1-:101455963-101456187|101458192-101458296|101460665-101460705|101467022-101467143|101479265-101479374|101487196-101487321|101490864-101491022|101491238-101491254	ACG	Variant	0.18	0.21	0.0000	226.8
ENSG00000155366.12_ENSG00000155367.11	ENST00000285735.2_Variant_0	1-:113244161-113244335|113245184-113245315|113245620-113245741|113246265-113246428|113247721-113247744	1-:113244161-113244335|113245184-113245315|113245620-113245741|113246265-113246428|113247721-113247744	CTG	Variant	0.13	0.30	0.0000	1330.2
ENSG00000197747.4	ENST00000368811.3_Variant_0	1-:151955638-151955800|151958574-151958721	1-:151955638-151955800|151958574-151958727|151966227-151966230	ACG	Variant	0.15	0.16	0.0000	106.8
ENSG00000163479.9	ENST00000295702.4_Variant_0	1-:155979330-155979441|155981600-155981678|155984751-155984860|155988060-155988159|155989803-155989958|155990678-155990699	1-:155979330-155979441|155981600-155981678|155984751-155984860|155988060-155988159|155989803-155989958|155990678-155990699	AAG	Variant	0.17	0.29	0.0000	1607.1
ENSG00000173726.6_ENSG00000207181.1	ENST00000366607.4_Variant_0	1-:235275378-235275423|235277082-235277225|235283132-235283214|235285640-235285687|235291909-235292051	1-:235275378-235275423|235277082-235277225|235283132-235283214|235285640-235285687|235291909-235292051	ACG	Variant	0.17	0.31	0.0000	153.6
ENSG00000138018.13	ENST00000260585.7_Variant_0	2+:26569100-26569157|26587169-26587238|26587699-26587808|26590013-26590088|26596234-26596497|26597907-26598016|26606166-26606215|26607826-26608007|26609221-26609404|26611872-26611938	2+:26569100-26569157|26587169-26587238|26587699-26587808|26590013-26590088|26596234-26596497|26597907-26598016|26606166-26606215|26607826-26608007|26609221-26609404|26611872-26611938	ATG	Variant	0.19	0.27	0.0000	1314.1
ENSG00000213639.5_ENSG00000163806.11	ENST00000395366.2_Variant_0	2+:28974987-28975042|28999716-28999848|29001674-29001905|29004603-29004708|29006772-29006844|29011523-29011675|29016728-29016863|29022064-29022169	2+:28974987-28975042|28999716-28999848|29001674-29001905|29004603-29004708|29006772-29006844|29011523-29011675|29016728-29016863|29022064-29022169	AAG	Variant	0.13	0.32	0.0000	612.3
ENSG00000115233.7_ENSG00000271924.1	ENST00000409682.3_Variant_0	2+:162173072-162173080|162175332-162175384|162223988-162224060|162224294-162224414|162226617-162226688|162227682-162227833|162241974-162242082|162247614-162247689|162251588-162251714|162265347-162265410|162267812-162267911	2+:162173072-162173080|162175332-162175384|162223988-162224060|162224294-162224414|162226617-162226688|162227682-162227833|162241974-162242082|162247614-162247689|162251588-162251714|162265347-162265410|162267812-162267911	CTG	Variant	0.18	0.26	0.0000	505.5
ENSG00000172292.10_ENSG00000265694.1	ENST00000305747.6_Variant_0	2+:169312940-169313128|169404105-169404211|169417701-169417832|169487494-169487552|169547543-169547594|169551468-169551561|169571510-169571639|169574381-169574488|169622101-169622258|169626019-169626172	2+:169312940-169313128|169404105-169404211|169417701-169417832|169487494-169487552|169547543-169547594|169551468-169551561|169571510-169571639|169574381-169574488|169622101-169622258|169626019-169626172	AGG	Variant	0.15	0.24	0.0000	467.8
ENSG00000079246.11	ENST00000392133.3_Variant_0	2+:216974129-216974180|216977738-216977852|216981381-216981565|216982468-216982517|216983765-216983888|216986784-216986976|216990639-216990754|216992258-216992397|216995597-216995710|216997047-216997110|217001810-217001948|217002811-217002902|217005908-217006042|217012805-217012999|217024790-217024884|217026701-217026771|217054947-217055057|217057361-217057458|217059641-217059709|217069044-217069…	2+:216974129-216974180|216977738-216977852|216981381-216981565|216982468-216982517|216983765-216983888|216986784-216986976|216990639-216990754|216992258-216992397|216995597-216995710|216997047-216997110|217001810-217001948|217002811-217002902|217005908-217006042|217012805-217012999|217024790-217024884|217026701-217026771|217054947-217055057|217057361-217057458|217059641-217059709|217069044-217069…	AAG	Variant	0.13	0.17	0.0000	1810.2
ENSG00000115875.14	ENST00000313117.6_Variant_0	2-:38972274-38972329|38973285-38973321|38973835-38973889|38975188-38975299|38975720-38975795|38976670-38976847|38977155-38977336|38978370-38978401	2-:38972274-38972329|38973285-38973321|38973835-38973889|38975188-38975299|38975720-38975795|38976670-38976847|38977155-38977336|38978370-38978401	ATC	Variant	0.18	0.27	0.0000	734.1
ENSG00000180398.7	ENST00000319466.4_Variant_0	2-:47132601-47132733|47134948-47135108|47136161-47136316|47142861-47142864	2-:47132601-47132733|47134948-47135108|47136161-47136316|47142861-47142897	AGG	Variant	0.19	0.31	0.0000	294.9
ENSG00000144381.12	ENST00000388968.3_Variant_0	2-:198351769-198351922|198352581-198352760|198353040-198353215|198353725-198353971|198354920-198355020|198358047-198358216|198358880-198358974|198359380-198359476|198360017-198360100|198361863-198362116|198363398-198363574|198364505-198364527	2-:198351769-198351922|198352581-198352760|198353040-198353215|198353725-198353971|198354920-198355020|198358047-198358216|198358880-198358974|198359380-198359476|198360017-198360100|198361863-198362116|198363398-198363574|198364505-198364527	ACG	Variant	0.19	0.21	0.0000	2203.6
ENSG00000135919.8	ENST00000409304.1_Variant_0	2-:224840583-224840621|224842260-224842344|224845027-224845114|224847397-224847498|224849468-224849667|224856519-224856717|224862831-224863059|224866358-224866639|224903815-224903835	2-:224840583-224840621|224842260-224842344|224845027-224845114|224847397-224847498|224849468-224849667|224856519-224856717|224862831-224863059|224866358-224866639|224903815-224903835	CTG	Variant	0.15	0.22	0.0000	320.6
ENSG00000170017.8	ENST00000306107.5_Variant_0	3+:105086081-105086325|105238910-105239011|105243132-105243352|105250845-105250910|105252446-105252534|105253506-105253689|105258818-105258946|105260476-105260609|105264066-105264179|105265992-105266128|105266233-105266367|105268970-105269103|105270987-105271026|105271311-105271429|105290695-105290783	3+:105086081-105086325|105238910-105239011|105243132-105243352|105250845-105250910|105252446-105252534|105253506-105253689|105258818-105258946|105260476-105260609|105264066-105264179|105265992-105266128|105266233-105266367|105268970-105269103|105270987-105271026|105271311-105271429|105290695-105290783	GTG	Variant	0.13	0.12	0.0000	2280.1
ENSG00000145191.7_ENSG00000182580.2	ENST00000310118.4_Variant_1	3+:184017042-184017189|184017638-184017695|184018067-184018232|184019324-184019446|184019634-184019859|184020157-184020316|184020466-184020611|184020789-184020850|184021107-184021254|184021430-184021537|184021734-184021862|184022091-184022179|184023555-184023718|184023841-184023943|184024137-184024283|184024538-184024622|184025144-184025313|184025401-184025496|184025677-184025804|184026236-184026…	3+:184017042-184017189|184017638-184017695|184018067-184018232|184019324-184019446|184019634-184019859|184020157-184020316|184020466-184020611|184020789-184020850|184021107-184021254|184021430-184021537|184021734-184021862|184022091-184022179|184023555-184023718|184023841-184023943|184024137-184024283|184024538-184024622|184025144-184025313|184025401-184025496|184025677-184025804|184026236-184026…	GTG	Variant	0.13	0.18	0.0000	2510.6
ENSG00000090520.6	ENST00000439351.1_Variant_0	3+:186288647-186288754|186289883-186290040|186293628-186293726|186295456-186295589|186299159-186299302|186299783-186299866|186300504-186300562|186301653-186301765|186302218-186302378|186303132-186303197	3+:186288647-186288754|186289883-186290040|186293628-186293726|186295456-186295589|186299159-186299302|186299783-186299866|186300504-186300562|186301653-186301765|186302218-186302378|186303132-186303197	GTG	Variant	0.16	0.25	0.0000	744.8
ENSG00000182899.10	ENST00000448864.1_Variant_0	3+:197677808-197677849|197678029-197678182|197680873-197681018|197682620-197682644	3+:197677808-197677849|197678029-197678182|197680873-197681018|197682620-197682644	CTG	Variant	0.19	0.32	0.0000	640.8
ENSG00000125037.8_ENSG00000206567.5	ENST00000245046.2_Variant_0	3-:10005752-10005881|10011402-10011485|10012265-10012345|10015311-10015393|10016067-10016172|10018640-10018734|10019072-10019130|10028190-10028402	3-:10005752-10005881|10011402-10011485|10012265-10012345|10015311-10015393|10016067-10016172|10018640-10018734|10019072-10019130|10028190-10028426	GTG	Variant	0.19	0.19	0.0000	613.8
ENSG00000057019.11	ENST00000326840.6_Variant_0	3-:98518215-98518685|98519422-98519560|98520443-98520493|98526924-98527018|98530037-98530163|98530311-98530398|98531175-98531326|98536612-98536737|98538045-98538261|98539091-98539132|98541071-98541205|98541512-98541585|98544158-98544210|98568304-98568442|98600383-98600611|98619965-98620227	3-:98518215-98518685|98519422-98519560|98520443-98520493|98526924-98527018|98530037-98530163|98530311-98530398|98531175-98531326|98536612-98536737|98538045-98538261|98539091-98539132|98541071-98541205|98541512-98541585|98544158-98544210|98568304-98568442|98600383-98600611|98619965-98620227	AGG	Variant	0.13	0.25	0.0000	918.4
ENSG00000114391.8	ENST00000394077.3_Variant_0	3-:101399978-101400059|101401272-101401336|101401614-101401751|101404661-101404772|101405325-101405401|101405515-101405544	3-:101399978-101400059|101401272-101401336|101401614-101401751|101404661-101404772|101405325-101405401|101405515-101405544	TTG	Variant	0.17	0.32	0.0000	772.0
ENSG00000145354.5	ENST00000273986.4_Variant_0	4+:103790226-103790344|103806372-103806587|103808497-103808587	4+:103790226-103790344|103806372-103806587|103808497-103808587	ACG	Variant	0.13	0.12	0.0000	238.2
ENSG00000129128.8	ENST00000503362.1_Variant_0	4+:177241194-177241370|177243320-177243394|177245331-177245408|177248312-177248428|177249348-177249481	4+:177241194-177241370|177243320-177243394|177245331-177245408|177248312-177248428|177249348-177249481	GTG	Variant	0.20	0.32	0.0000	943.4
ENSG00000163291.10	ENST00000512733.1_Variant_0	4-:79841692-79841835|79845010-79845101|79847674-79847872|79851323-79851479|79856274-79856437|79860193-79860381	4-:79841692-79841835|79845010-79845101|79847674-79847872|79851323-79851479|79856274-79856437|79860193-79860381	ACG	Variant	0.19	0.14	0.0000	185.5
ENSG00000164109.9	ENST00000296509.6_Variant_0	4-:120981272-120981445|120982028-120982132|120983129-120983250|120986826-120986973|120987816-120987937	4-:120981272-120981445|120982028-120982132|120983129-120983250|120986826-120986973|120987816-120987937	TTG	Variant	0.18	0.22	0.0000	174.4
ENSG00000134057.10	ENST00000256442.5_Variant_0	5+:68463068-68463110|68463734-68463905|68463999-68464170|68467096-68467279|68470077-68470236|68470703-68470940|68471223-68471364|68473065-68473176|68473350-68473458	5+:68463065-68463110|68463734-68463905|68463999-68464170|68467096-68467279|68470077-68470236|68470703-68470940|68471223-68471364|68473065-68473176|68473350-68473458	CTG	Variant	0.21	0.25	0.0000	1366.6
ENSG00000127184.6_ENSG00000199262.1	ENST00000509578.1_Variant_0	5+:85913836-85913947|85915169-85915286	5+:85913836-85913947|85915169-85915286	ATT	Variant	0.13	0.29	0.0000	206.7
ENSG00000160867.10	ENST00000292408.4_Variant_0	5+:176516597-176516694|176517390-176517654|176517745-176517826|176517938-176518105|176518685-176518809|176519321-176519512|176519646-176519785|176520138-176520332|176520406-176520552|176520654-176520776|176522330-176522441|176522533-176522724|176523057-176523180|176523287-176523358|176523604-176523742|176524292-176524398|176524527-176524677	5+:176516597-176516694|176517390-176517654|176517745-176517826|176517938-176518105|176518685-176518809|176519321-176519512|176519646-176519785|176520138-176520332|176520406-176520552|176520654-176520776|176522330-176522441|176522533-176522724|176523057-176523180|176523287-176523358|176523604-176523742|176524292-176524398|176524527-176524677	AAG	Variant	0.18	0.22	0.0000	623.4
ENSG00000112972.10	ENST00000325110.6_Variant_0	5-:43291232-43291322|43292575-43292739|43292949-43293075|43294157-43294264|43294792-43294963|43295853-43296019|43297103-43297268|43298110-43298236|43298619-43299077|43307867-43307908	5-:43291232-43291322|43292575-43292739|43292949-43293075|43294157-43294264|43294792-43294963|43295853-43296019|43297103-43297268|43298110-43298236|43298619-43299077|43307867-43307920	GTG	Variant	0.20	0.18	0.0000	1100.8
ENSG00000131504.11	ENST00000398557.4_Variant_0	5-:140896417-140896575|140903709-140903796|140905604-140905740|140905863-140906028|140907139-140907264|140908019-140908149|140908268-140908508|140908738-140908840|140909169-140909264|140913901-140914000|140950994-140951003|140951492-140951607|140953058-140953775|140954533-140954713|140955796-140955861|140956322-140956438|140957041-140957158|140957791-140957910|140958081-140958192|140958654-140958…	5-:140896417-140896575|140903709-140903796|140905604-140905740|140905863-140906028|140907139-140907264|140908019-140908149|140908268-140908508|140908738-140908840|140909169-140909264|140913901-140914000|140950994-140951003|140951492-140951607|140953058-140953775|140954533-140954713|140955796-140955861|140956322-140956438|140957041-140957158|140957791-140957910|140958081-140958192|140958654-140958…	GTG	Variant	0.13	0.24	0.0000	1775.8
ENSG00000136261.10	ENST00000258761.3_Variant_0	7+:16685884-16685913|16705061-16705126|16714036-16714213|16720925-16721029|16722404-16722470|16725529-16725665|16729421-16729531|16734458-16734629|16736539-16736686|16737672-16737811|16744171-16744294|16745684-16745713	7+:16685884-16685913|16705061-16705126|16714036-16714213|16720925-16721029|16722404-16722470|16725529-16725665|16729421-16729531|16734458-16734629|16736539-16736686|16737672-16737811|16744171-16744294|16745684-16745713	TTG	Variant	0.15	0.16	0.0000	358.3
ENSG00000106367.9_ENSG00000264425.1	ENST00000337619.5_Variant_0	7+:100797771-100797798|100799874-100800053|100800657-100800766|100802339-100802477|100803799-100803847	7+:100797771-100797798|100799874-100800053|100800657-100800766|100802339-100802477|100803799-100803847	ACG	Variant	0.20	0.26	0.0000	380.2
ENSG00000092964.12	ENST00000311151.5_Variant_0	8+:26435761-26435809|26439484-26439573|26441314-26441499|26481658-26481823|26484132-26484194|26484730-26484811|26485387-26485456|26492295-26492416|26500954-26501111|26501465-26501607|26505145-26505316|26509772-26509952|26510747-26510913|26513130-26513222	8+:26435761-26435809|26439484-26439573|26441314-26441499|26481658-26481823|26484132-26484194|26484730-26484811|26485387-26485456|26492295-26492416|26500954-26501111|26501465-26501607|26505145-26505316|26509772-26509952|26510747-26510913|26513130-26513222	AGG	Variant	0.18	0.21	0.0000	481.0
ENSG00000156471.8	ENST00000517309.1_Variant_0	8+:97274253-97274447|97285526-97285618|97296336-97296381|97299249-97299374|97307325-97307484|97311921-97312073|97316267-97316409|97318671-97318784|97321784-97321850|97332473-97332573|97342440-97342509|97343253-97343323|97345684-97345794	8+:97274253-97274447|97285526-97285618|97296336-97296381|97299249-97299374|97307325-97307484|97311921-97312073|97316267-97316409|97318671-97318784|97321784-97321850|97332473-97332573|97342440-97342509|97343253-97343323|97345684-97345794	ACG	Variant	0.19	0.29	0.0000	2135.0
ENSG00000134013.11_ENSG00000197217.8	ENST00000389131.3_Variant_0	8-:23155555-23155635|23156348-23156460|23159539-23159676|23160794-23160910|23167180-23167424|23174461-23174627|23177397-23177565|23179642-23179794|23185894-23186078|23190913-23191136|23198504-23198716|23217602-23217778|23225509-23225947|23261466-23261476	8-:23155555-23155635|23156348-23156460|23159539-23159676|23160794-23160910|23167180-23167424|23174461-23174627|23177397-23177565|23179642-23179794|23185894-23186078|23190913-23191136|23198504-23198716|23217602-23217778|23225509-23225947|23261466-23261476	CTG	Variant	0.16	0.19	0.0000	1463.8
ENSG00000008988.5_ENSG00000238650.1	ENST00000524349.1_Variant_0	8-:56985648-56985831|56986253-56986327|56986618-56986691	8-:56985648-56985831|56986253-56986327|56986618-56986691	GTG	Variant	0.20	0.05	0.0000	351.8
ENSG00000198363.11	ENST00000379454.4_Variant_0	8-:62415917-62416068|62430086-62430220|62430590-62430682|62438535-62438671|62460629-62460767|62465589-62465679|62468482-62468581|62475302-62475439|62479726-62479877|62489330-62489417|62496502-62496588|62531536-62531578|62546241-62546286|62550505-62550562|62550880-62550922|62555446-62555479|62555944-62555992|62556503-62556560|62557158-62557191|62559308-62559437|62563608-62563683|62566126-62566219|…	8-:62415917-62416068|62430086-62430220|62430590-62430682|62438535-62438671|62460629-62460767|62465589-62465679|62468482-62468581|62475302-62475439|62479726-62479877|62489330-62489417|62496502-62496588|62531536-62531578|62546241-62546286|62550505-62550562|62550880-62550922|62555446-62555479|62555944-62555992|62556503-62556560|62557158-62557191|62559308-62559437|62563608-62563683|62566126-62566219|…	CTG	Variant	0.17	0.18	0.0000	1846.1
ENSG00000164919.6	ENST00000523016.1_Variant_0	8-:100899732-100899846|100904135-100904280|100905866-100905883	8-:100899732-100899846|100904135-100904280|100905866-100905883	AGG	Variant	0.18	0.30	0.0000	361.7
ENSG00000179950.9	ENST00000526683.1_Variant_0	8-:144898689-144898989|144899079-144899315|144899500-144899636|144899761-144899952|144900031-144900245|144900362-144900455|144900542-144900704|144902835-144902886|144903766-144903856|144903987-144904083|144906482-144906569|144911449-144911509	8-:144898689-144898989|144899079-144899315|144899500-144899636|144899761-144899952|144900031-144900245|144900362-144900455|144900542-144900704|144902835-144902886|144903766-144903856|144903987-144904083|144906482-144906569|144911449-144911509	GTG	Variant	0.13	0.30	0.0000	1161.0
ENSG00000137106.13_ENSG00000236156.2	ENST00000318158.6_Variant_0	9+:37422741-37422830|37424841-37424972|37425918-37425991|37426534-37426651|37428480-37428569|37429728-37429833|37430507-37430643|37432004-37432135|37436657-37436779	9+:37422741-37422830|37424841-37424972|37425918-37425991|37426534-37426651|37428480-37428569|37429728-37429833|37430507-37430643|37432004-37432135|37436657-37436779	CTG	Variant	0.17	0.17	0.0000	379.0
ENSG00000137054.11	ENST00000377798.4_Variant_0	9+:37486020-37486120|37486699-37486803|37487859-37487936|37489311-37489397|37492653-37492712|37493555-37493700|37495165-37495273|37495886-37495983|37498087-37498221|37500836-37500918|37501709-37501841|37503039-37503199	9+:37486020-37486120|37486699-37486803|37487859-37487936|37489311-37489397|37492653-37492712|37493555-37493700|37495165-37495273|37495886-37495983|37498087-37498221|37500836-37500918|37501709-37501841|37503039-37503199	GTG	Variant	0.15	0.23	0.0000	552.1
ENSG00000041982.10	ENST00000350763.4_Variant_0	9-:117783435-117783546|117786251-117786415|117788812-117788974|117791638-117791735|117792532-117792684|117793831-117793964|117797482-117797613|117798376-117798520|117800539-117800659|117803219-117803363|117804497-117804620|117808688-117808961|117810538-117810811|117819431-117819704|117822008-117822281|117825195-117825468|117826074-117826347|117826925-117827198|117835881-117836145|117838310-117838…	9-:117783435-117783546|117786251-117786415|117788812-117788974|117791638-117791735|117792532-117792684|117793831-117793964|117797482-117797613|117798376-117798520|117800539-117800659|117803219-117803363|117804497-117804620|117808688-117808961|117810538-117810811|117819431-117819704|117822008-117822281|117825195-117825468|117826074-117826347|117826925-117827198|117835881-117836145|117838310-117838…	GTG	Variant	0.18	0.21	0.0000	2445.2
ENSG00000044574.7	ENST00000324460.6_Variant_0	9-:127998870-127999433|128000419-128000587|128000868-128001106|128001219-128001610|128001699-128001812|128002450-128002588|128002954-128003186|128003283-128003516	9-:127998870-127999433|128000419-128000587|128000868-128001106|128001219-128001610|128001699-128001812|128002450-128002588|128002954-128003186|128003283-128003516	GTG	Variant	0.15	0.31	0.0000	9191.8
ENSG00000165732.8_ENSG00000266122.1	ENST00000354185.4_Variant_0	10+:70715948-70716068|70719561-70720005|70721837-70721913|70723046-70723225|70725132-70725250|70726773-70726959|70728731-70728877|70729956-70730106|70731646-70731808|70733300-70733420|70734425-70734499|70737284-70737444|70738597-70738732|70741292-70741337|70742298-70742568	10+:70715948-70716068|70719561-70720005|70721837-70721913|70723046-70723225|70725132-70725250|70726773-70726959|70728731-70728877|70729956-70730106|70731646-70731808|70733300-70733420|70734425-70734499|70737284-70737444|70738597-70738732|70741292-70741337|70742298-70742568	AAG	Variant	0.13	0.14	0.0000	1068.8
ENSG00000166224.12	ENST00000373202.3_Variant_0	10+:72576576-72576636|72604229-72604395|72610899-72610967|72614464-72614612|72617370-72617447|72619127-72619256|72628101-72628190|72629548-72629654|72630804-72630903|72631593-72631743|72633107-72633346|72635158-72635305|72636297-72636418|72636951-72637092	10+:72576576-72576636|72604229-72604395|72610899-72610967|72614464-72614612|72617370-72617447|72619127-72619256|72628101-72628190|72629548-72629654|72630804-72630903|72631593-72631743|72633107-72633346|72635158-72635305|72636297-72636418|72636951-72637092	AGG	Variant	0.13	0.24	0.0000	679.9
ENSG00000075826.12_ENSG00000166136.11	ENST00000299166.4_Variant_0	10-:102283593-102283686|102286155-102286311|102286731-102286831|102289136-102289263|102289523-102289614	10-:102283593-102283686|102286155-102286311|102286731-102286831|102289136-102289263|102289523-102289620	GTG	Variant	0.28	0.21	0.0000	344.4
ENSG00000177697.13	ENST00000322008.4_Variant_0	11+:836066-836153|836250-836442|836768-836843|837249-837354|837459-837618|837941-838028|838132-838192	11+:836066-836153|836250-836442|836768-836843|837249-837354|837459-837618|837941-838028|838132-838192	AGG	Variant	0.16	0.31	0.0000	5359.0
ENSG00000135387.15	ENST00000532820.1_Variant_0	11+:34073922-34074183|34093272-34093335|34093447-34093534|34097782-34098021|34098106-34098189|34101174-34101312|34104371-34104424|34104501-34104588|34107610-34107766|34107851-34107960|34110941-34111003|34111725-34111836|34112075-34112225|34113452-34113603|34118025-34118220|34118742-34118843|34119244-34119308|34120849-34120914	11+:34073922-34074183|34093272-34093335|34093447-34093534|34097782-34098021|34098106-34098189|34101174-34101312|34104371-34104424|34104501-34104588|34107610-34107766|34107851-34107960|34110941-34111003|34111725-34111836|34112075-34112225|34113452-34113603|34118025-34118220|34118742-34118843|34119244-34119308|34120849-34120914	TTG	Variant	0.13	0.07	0.0000	1038.5
ENSG00000176340.3_ENSG00000167770.7	ENST00000314133.3_Variant_0	11+:63742149-63742266|63743696-63743792	11+:63742149-63742266|63743696-63743792	ATC	Variant	0.18	0.24	0.0000	399.7
ENSG00000205177.5_ENSG00000085063.10	ENST00000351554.3_Variant_0	11-:33731671-33731889|33738915-33739017|33743924-33744009|33752969-33753014|33757927-33757957	11-:33731671-33731889|33738915-33739017|33743924-33744009|33752969-33753014|33757927-33757957	AGG	Variant	0.19	0.31	0.0000	464.5
ENSG00000124942.9	ENST00000378024.4_Variant_0	11-:62284215-62301546|62302474-62302662|62303416-62303570|62303940-62303997	11-:62284215-62301546|62302474-62302662|62303416-62303570|62303940-62303997	AGG	Variant	0.18	0.23	0.0000	6742.2
ENSG00000173113.2	ENST00000544844.1_Variant_0	11-:64084332-64084440|64084529-64084619|64084735-64084837|64084920-64085010	11-:64084332-64084440|64084529-64084619|64084735-64084837|64084920-64085010	TTG	Variant	0.13	0.30	0.0000	234.9
ENSG00000004478.5	ENST00000001008.4_Variant_0	12+:2904287-2904410|2906303-2906448|2906894-2907037|2907871-2907992|2908253-2908410|2909015-2909106|2909204-2909288|2909557-2909743|2910282-2910522|2912316-2912424	12+:2904287-2904410|2906303-2906448|2906894-2907037|2907871-2907992|2908253-2908410|2909015-2909106|2909204-2909288|2909557-2909743|2910282-2910522|2912316-2912424	ACG	Variant	0.16	0.32	0.0000	1456.9
ENSG00000139182.9	ENST00000266546.6_Variant_0	12+:7283175-7283308|7285619-7285742|7286168-7286364|7287922-7288131|7288399-7288549|7288801-7288987|7289424-7289706|7290550-7290663|7293837-7294000|7294681-7294735|7295464-7295622|7295758-7295907|7301567-7301794|7302118-7302289|7303139-7303285|7303523-7303659|7310084-7310287|7310536-7310677	12+:7283175-7283308|7285619-7285742|7286168-7286364|7287922-7288131|7288399-7288549|7288801-7288987|7289424-7289706|7290550-7290663|7293837-7294000|7294681-7294735|7295464-7295622|7295758-7295907|7301567-7301794|7302118-7302289|7303139-7303285|7303523-7303659|7310084-7310287|7310536-7310677	GTG	Variant	0.19	0.24	0.0000	1148.2
ENSG00000023734.6	ENST00000419869.2_Variant_0	12+:16035500-16035753|16036474-16036610|16042861-16042943|16043530-16043603|16046980-16047077|16048292-16048430|16050815-16050952|16052837-16052987|16053880-16053946|16055850-16055912	12+:16035500-16035753|16036474-16036610|16042861-16042943|16043530-16043603|16046980-16047077|16048292-16048430|16050815-16050952|16052837-16052987|16053880-16053946|16055850-16055912	ATT	Variant	0.16	0.23	0.0000	463.2
ENSG00000166226.8	ENST00000299300.6_Variant_0	12+:69979277-69979304|69980049-69980124|69980532-69980598|69981284-69981396|69981709-69981786|69981929-69982042|69983264-69983467|69985838-69985939|69986755-69986883|69987289-69987393|69990935-69991055|69991417-69991546|69991747-69991851|69992101-69992201|69993642-69993784|69995074-69995105	12+:69979277-69979304|69980049-69980124|69980532-69980598|69981284-69981396|69981709-69981786|69981929-69982042|69983264-69983467|69985838-69985939|69986755-69986883|69987289-69987393|69990935-69991055|69991417-69991546|69991747-69991851|69992101-69992201|69993642-69993784|69995074-69995105	TTG	Variant	0.16	0.31	0.0000	1841.9
ENSG00000198431.11	ENST00000526691.1_Variant_1	12+:104714902-104715094|104719114-104719207|104720124-104720201|104721292-104721449|104725311-104725419|104728014-104728110|104732916-104733051|104742130-104742193	12+:104713331-104713363|104714868-104715094|104719114-104719207|104720124-104720201|104721292-104721449|104725311-104725419|104728014-104728110|104732916-104733051|104742130-104742193	AAG	Variant	0.19	0.14	0.0000	223.6
ENSG00000064115.6	ENST00000343028.4_Variant_0	12-:27126897-27127160|27128428-27128591|27129192-27129290|27132716-27132869|27133498-27133579|27135705-27135792|27143382-27143560|27148169-27148341|27149674-27149795|27152458-27152609|27156168-27156323|27167010-27167224	12-:27126897-27127160|27128428-27128591|27129192-27129290|27132716-27132869|27133498-27133579|27135705-27135792|27143382-27143560|27148169-27148341|27149674-27149795|27152458-27152609|27156168-27156323|27167010-27167224	CTG	Variant	0.24	0.23	0.0000	579.3
ENSG00000120694.15	ENST00000320027.5_Variant_0	13-:31711454-31711661|31712543-31712705|31712917-31713037|31713136-31713244|31714320-31714446|31715258-31715396|31717928-31718060|31719699-31719905|31722095-31722229|31722510-31722617|31724090-31724319|31725083-31725328|31725745-31725879|31726988-31727088|31728769-31728892|31729650-31729791|31732942-31733000|31735612-31735869	13-:31711454-31711661|31712543-31712705|31712917-31713037|31713136-31713244|31714320-31714446|31715258-31715396|31717928-31718060|31719699-31719905|31722095-31722229|31722510-31722617|31724090-31724319|31725083-31725328|31725745-31725879|31726988-31727088|31728769-31728892|31729650-31729791|31732942-31733000|31735612-31735887	CTG	Variant	0.15	0.21	0.0000	987.0
ENSG00000100823.7	ENST00000216714.3_Variant_0	14+:20923786-20923862|20924072-20924260|20924826-20925019|20925149-20925667	14+:20923786-20923862|20924072-20924260|20924826-20925019|20925149-20925667	AGG	Variant	0.13	0.29	0.0000	474.8
ENSG00000100714.11	ENST00000216605.8_Variant_0	14+:64855136-64855186|64867510-64867595|64877807-64877867|64879189-64879243|64882075-64882212|64882356-64882457|64884605-64884742|64886531-64886643|64891521-64891649|64892447-64892545|64892736-64892910|64894054-64894191|64896901-64896948|64898249-64898357|64898504-64898579|64902286-64902389|64905813-64905890|64906843-64906984|64908102-64908171|64908771-64908883|64908980-64909120|64911410-64911452…	14+:64855136-64855186|64867510-64867595|64877807-64877867|64879189-64879243|64882075-64882212|64882356-64882457|64884605-64884742|64886531-64886643|64891521-64891649|64892447-64892545|64892736-64892910|64894054-64894191|64896901-64896948|64898249-64898357|64898504-64898579|64902286-64902389|64905813-64905890|64906843-64906984|64908102-64908171|64908771-64908883|64908980-64909120|64911410-64911452…	ATA	Variant	0.18	0.24	0.0000	1163.6
ENSG00000197249.8	ENST00000393088.4_Variant_0	14-:94844785-94844977|94845800-94845948|94847207-94847478|94848928-94849578|94854896-94854916	14-:94844785-94844977|94845800-94845948|94847207-94847478|94848928-94849578|94854896-94854961	CTG	Variant	0.19	0.21	0.0000	296.4
ENSG00000103855.13	ENST00000318443.5_Variant_0	15+:73991977-73992059|73994595-73994934|73995112-73995427|73995999-73996338|73996516-73996813|74000679-74000814|74001988-74002030|74003475-74003511|74005274-74005297	15+:73991977-73992059|73994595-73994934|73995112-73995427|73995999-73996338|73996516-73996813|74000679-74000814|74001988-74002030|74003475-74003511|74005274-74005297	AAG	Variant	0.16	0.31	0.0000	1177.5
ENSG00000103978.11	ENST00000389834.4_Variant_0	15-:42503905-42503947|42510000-42510031|42510520-42510576|42511778-42511840|42512259-42512333|42519003-42519107|42519908-42519967|42520909-42521018|42523389-42523458|42525410-42525504|42528517-42528617|42529629-42529813|42531867-42531929|42536247-42536365|42553155-42553200|42553393-42553447|42556287-42556401|42560144-42560230|42564260-42564321|42565452-42565608	15-:42503905-42503947|42510000-42510031|42510520-42510576|42511778-42511840|42512259-42512333|42519003-42519107|42519908-42519967|42520909-42521018|42523389-42523458|42525410-42525504|42528517-42528617|42529629-42529813|42531867-42531929|42536247-42536365|42553155-42553200|42553393-42553447|42556287-42556401|42560144-42560230|42564260-42564321|42565452-42565608	ACG	Variant	0.18	0.22	0.0000	564.3
ENSG00000074410.9	ENST00000178638.3_Variant_0	15-:63618483-63618556|63619347-63619432|63620296-63620329|63631017-63631144|63632486-63632644|63632918-63632982|63634200-63634296|63637675-63637818|63638728-63638908|63667856-63667877|63673834-63673994	15-:63618483-63618556|63619347-63619432|63620296-63620329|63631017-63631144|63632486-63632644|63632918-63632982|63634200-63634296|63637675-63637818|63638728-63638908|63667856-63667877|63673834-63673994	GTG	Variant	0.18	0.17	0.0000	344.4
ENSG00000178741.7	ENST00000564811.1_Variant_0	15-:75215997-75216111|75219106-75219228|75221456-75221573|75230255-75230364	15-:75215997-75216111|75219106-75219228|75221456-75221573|75230255-75230364	ATC	Variant	0.15	0.19	0.0000	166.7
ENSG00000131871.10	ENST00000526049.1_Variant_0	15-:101812981-101813061|101814624-101814700|101814796-101814886|101815459-101815566|101816745-101816880|101817546-101817547	15-:101812981-101813061|101814624-101814700|101814796-101814886|101815459-101815566|101816745-101816880|101817546-101817547	GTG	Variant	0.23	0.23	0.0000	308.7
ENSG00000103335.15	ENST00000301015.9_Variant_0	16-:88782012-88782262|88782340-88782527|88782605-88782685|88782768-88782891|88782966-88783139|88783213-88783306|88783430-88783619|88785981-88786129|88786209-88786368|88786476-88786691|88786792-88786940|88787023-88787156|88787573-88787838|88787945-88788134|88788215-88788474|88788625-88788805|88788990-88789097|88789244-88789417|88789502-88789559|88789633-88789736|88790278-88790379|88791416-88791488…	16-:88782012-88782262|88782340-88782527|88782605-88782685|88782768-88782891|88782966-88783139|88783213-88783306|88783430-88783619|88785981-88786129|88786209-88786368|88786476-88786691|88786792-88786940|88787023-88787156|88787573-88787838|88787945-88788134|88788215-88788474|88788625-88788805|88788990-88789097|88789244-88789417|88789502-88789559|88789633-88789736|88790278-88790379|88791416-88791488…	AAG	Variant	0.13	0.27	0.0000	3612.2
ENSG00000142507.5	ENST00000270586.3_Variant_0	17+:4699480-4699591|4700022-4700090|4700732-4700864|4700976-4701106|4701303-4701448|4701574-4701717	17+:4699480-4699591|4700022-4700090|4700732-4700864|4700976-4701106|4701303-4701448|4701574-4701717	AGG	Variant	0.18	0.28	0.0000	451.1
ENSG00000239672.3_ENSG00000243678.7	ENST00000393198.3_Variant_0	17+:49231015-49231023|49233011-49233141|49237340-49237442|49238520-49238633|49244187-49244317|49245602-49245704|49247297-49247410|49248847-49248965	17+:49231015-49231023|49233011-49233141|49237340-49237442|49238520-49238633|49244187-49244317|49245602-49245704|49247297-49247410|49248847-49248965	CTG	Variant	0.13	0.25	0.0000	1836.4
ENSG00000182481.4	ENST00000537025.2_Variant_0	17+:66033242-66033323|66033473-66033611|66036793-66036882|66038200-66038469|66039020-66039115|66039215-66039479|66039953-66040187|66040436-66040619|66041887-66042037|66042619-66042712	17+:66033242-66033323|66033473-66033611|66036793-66036882|66038200-66038469|66039020-66039115|66039215-66039479|66039953-66040187|66040436-66040619|66041887-66042037|66042619-66042712	ATA	Variant	0.13	0.23	0.0000	1501.6
ENSG00000172057.5	ENST00000304046.2_Variant_0	17-:38078802-38078938|38079364-38079516|38080282-38080468	17-:38078802-38078938|38079364-38079516|38080282-38080478|38083736-38083753	AGG	Variant	0.15	0.17	0.0000	147.3
ENSG00000131473.12	ENST00000590151.1_Variant_0	17-:40024062-40024157|40024961-40025038|40025295-40025378|40025726-40025840|40027941-40028085|40028284-40028435|40030063-40030218|40034355-40034449|40035049-40035177|40039374-40039485|40040445-40040527|40042364-40042561|40043851-40043956|40048531-40048700|40049285-40049427|40052872-40052902|40054001-40054092|40054883-40055038|40057948-40058066|40060981-40061043|40061774-40061911|40062780-40062899…	17-:40024062-40024157|40024961-40025038|40025295-40025378|40025726-40025840|40027941-40028085|40028284-40028435|40030063-40030218|40034355-40034449|40035049-40035177|40039374-40039485|40040445-40040527|40042364-40042561|40043851-40043956|40048531-40048700|40049285-40049427|40052872-40052902|40054001-40054092|40054883-40055038|40057948-40058066|40060981-40061043|40061774-40061911|40062780-40062899…	CTG	Variant	0.16	0.31	0.0000	1206.2
ENSG00000108883.8	ENST00000426333.2_Variant_0	17-:42928641-42928737|42929077-42929185|42929776-42929930|42930663-42930758|42930884-42931003|42931636-42931724|42931923-42932050|42932285-42932372|42934442-42934525|42936447-42936549|42937272-42937413|42937799-42937911|42940080-42940274|42941022-42941150|42942297-42942433|42945174-42945265|42945654-42945718|42949813-42949938|42953301-42953468|42956923-42957006|42957921-42958012|42959054-42959090…	17-:42928641-42928737|42929077-42929185|42929776-42929930|42930663-42930758|42930884-42931003|42931636-42931724|42931923-42932050|42932285-42932372|42934442-42934525|42936447-42936549|42937272-42937413|42937799-42937911|42940080-42940274|42941022-42941150|42942297-42942433|42945174-42945265|42945654-42945718|42949813-42949938|42953301-42953468|42956923-42957006|42957921-42958012|42959054-42959090…	ATC	Variant	0.20	0.10	0.0000	758.0
ENSG00000266086.1_ENSG00000136450.8	ENST00000258962.4_Variant_0	17-:56082766-56082961|56083161-56083334|56083703-56083888|56084304-56084534	17-:56082766-56082961|56083161-56083334|56083703-56083888|56084304-56084540	AGG	Variant	0.13	0.13	0.0000	971.1
ENSG00000189159.11_ENSG00000188612.7	ENST00000409753.3_Variant_0	17-:73132196-73132345|73142760-73142779|73143650-73143748|73144623-73144766|73150436-73150528	17-:73132196-73132345|73142760-73142779|73143650-73143748|73144623-73144766|73150436-73150528	CTG	Variant	0.16	0.29	0.0000	405.2
ENSG00000184009.5	ENST00000331925.2_Variant_0	17-:79477715-79477859|79477952-79478134|79478213-79478652|79478928-79479168|79479257-79479386|79479759-79479765	17-:79477715-79477859|79477952-79478134|79478213-79478652|79478928-79479168|79479257-79479386|79479759-79479765	CTG	Variant	0.20	0.32	0.0000	5925.5
ENSG00000134440.7	ENST00000256854.5_Variant_0	18-:55268883-55269015|55269586-55269718|55270043-55270175|55273088-55273202|55273847-55273983|55274365-55274565|55274675-55274897|55276588-55276675|55278868-55278939|55280833-55280912|55282872-55282962|55283048-55283207|55287800-55287883|55288939-55288964	18-:55268883-55269015|55269586-55269718|55270043-55270175|55273088-55273202|55273847-55273983|55274365-55274565|55274675-55274897|55276588-55276675|55278868-55278939|55280833-55280912|55282872-55282962|55283048-55283207|55287800-55287883|55288939-55288964	AGG	Variant	0.18	0.19	0.0000	505.5
ENSG00000161618.5_ENSG00000200259.1	ENST00000391857.4_Variant_0	19+:49990877-49990901|49993106-49993179|49993488-49993554|49993731-49993833|49994035-49994121|49994296-49994356|49994681-49994804|49994985-49995072	19+:49990877-49990901|49993106-49993179|49993488-49993554|49993731-49993833|49994035-49994121|49994296-49994356|49994681-49994804|49994985-49995072	CTG	Variant	0.16	0.30	0.0000	774.4
ENSG00000142552.3	ENST00000270645.3_Variant_0	19+:50031303-50031315|50031723-50031971|50037449-50037652|50040289-50040462|50042375-50042436|50045809-50046009|50046362-50046470	19+:50031285-50031315|50031723-50031971|50037449-50037652|50040289-50040462|50042375-50042436|50045809-50046009|50046362-50046470	CTG	Variant	0.16	0.07	0.0000	1738.6
ENSG00000267174.1_ENSG00000105518.9	ENST00000593256.2_Variant_0	19-:11453490-11453796|11455927-11456091|11456195-11456304|11456802-11456805	19-:11453490-11453796|11455927-11456091|11456195-11456304|11456802-11456805	ACG	Variant	0.13	0.27	0.0000	349.8
ENSG00000105329.5	ENST00000221930.5_Variant_0	19-:41836956-41837115|41838032-41838186|41847787-41847935|41848074-41848152|41850651-41850769|41854199-41854360|41858594-41859570	19-:41836956-41837115|41838032-41838186|41847787-41847935|41848074-41848152|41850651-41850769|41854199-41854360|41858594-41859666	AGG	Variant	0.15	0.24	0.0000	663.1
ENSG00000101421.3	ENST00000217402.2_Variant_0	20+:32399250-32399464|32436272-32436450|32438757-32438872|32439882-32440009|32441301-32441366	20+:32399250-32399464|32436272-32436450|32438757-32438872|32439882-32440009|32441301-32441366	AGG	Variant	0.13	0.24	0.0000	706.1
ENSG00000166913.8	ENST00000353703.4_Variant_0	20+:43514524-43514527|43530171-43530474|43532633-43532757|43533608-43533772|43534641-43534737|43535022-43535079	20+:43514461-43514527|43530171-43530474|43532633-43532757|43533608-43533772|43534641-43534737|43535022-43535079	ACG	Variant	0.21	0.26	0.0000	588.6
ENSG00000171858.13	ENST00000343986.4_Variant_0	20+:60962177-60962192|60962376-60962444|60962666-60962730|60962898-60962970|60963364-60963420|60963512-60963522	20+:60962177-60962192|60962376-60962444|60962666-60962730|60962898-60962970|60963364-60963420|60963512-60963522	GTG	Variant	0.22	0.31	0.0000	813.2
ENSG00000124172.5	ENST00000243997.3_Variant_0	20-:57605360-57605484|57607274-57607357	20-:57605360-57605484|57607274-57607357	ATT	Variant	0.17	0.26	0.0000	281.6
ENSG00000155304.4	ENST00000285667.3_Variant_0	21-:15745937-15746605|15747972-15748140|15750519-15750733|15753523-15753864|15755415-15755443	21-:15745937-15746605|15747972-15748140|15750519-15750733|15753523-15753864|15755415-15755443	GTG	Variant	0.16	0.30	0.0000	1146.3
ENSG00000173638.14	ENST00000311124.4_Variant_0	21-:46935571-46936054|46945730-46945872|46950683-46950885|46951302-46952062|46957684-46957922|46962281-46962283	21-:46935571-46936054|46945730-46945872|46950683-46950885|46951302-46952062|46957684-46957922|46962281-46962283	AGG	Variant	0.13	0.11	0.0000	1025.3
ENSG00000093010.7_ENSG00000265087.1	ENST00000361682.6_Variant_0	22+:19948809-19948812|19950049-19950338|19951088-19951282|19951690-19951822|19956058-19956259	22+:19948791-19948812|19950049-19950338|19951088-19951282|19951690-19951822|19956058-19956259	AAG	Variant	0.16	0.10	0.0000	910.4
ENSG00000100297.11	ENST00000216122.4_Variant_0	22+:35796185-35796201|35796423-35796598|35799199-35799326|35799406-35799535|35802545-35802718|35804400-35804556|35806736-35806903|35808502-35808674|35809867-35809979|35811821-35811965|35812331-35812397|35812630-35812807|35813736-35813849|35815876-35816005|35817310-35817453|35819206-35819334|35820146-35820248	22+:35796185-35796201|35796423-35796598|35799199-35799326|35799406-35799535|35802545-35802718|35804400-35804556|35806736-35806903|35808502-35808674|35809867-35809979|35811821-35811965|35812331-35812397|35812630-35812807|35813736-35813849|35815876-35816005|35817310-35817453|35819206-35819334|35820146-35820248	GTG	Variant	0.31	0.31	0.0000	1154.7
ENSG00000100147.9	ENST00000255784.5_Variant_0	22+:42196753-42196770|42204878-42204997|42205882-42206004|42206210-42206295|42209267-42209449|42209754-42209826|42221701-42221827	22+:42196753-42196770|42204878-42204997|42205882-42206004|42206210-42206295|42209267-42209449|42209754-42209826|42221701-42221827	CTG	Variant	0.20	0.07	0.0000	256.2
ENSG00000073169.9	ENST00000380903.2_Variant_0	22+:50655204-50655305|50655400-50655557|50655633-50655789	22+:50655174-50655305|50655400-50655557|50655633-50655789	CTG	Variant	0.19	0.19	0.0000	79.1
ENSG00000070010.14	ENST00000263202.10_Variant_0	22-:19438192-19438267|19442271-19442353|19443202-19443291|19444109-19444157|19444375-19444441|19445593-19445662|19452724-19452797|19455395-19455526|19459209-19459331|19462590-19462623|19462992-19463125|19466605-19466647	22-:19438192-19438267|19442271-19442353|19443202-19443291|19444109-19444157|19444375-19444441|19445593-19445662|19452724-19452797|19455395-19455526|19459209-19459331|19462590-19462623|19462992-19463125|19466605-19466647	TTG	Variant	0.13	0.28	0.0000	709.5
ENSG00000184470.15	ENST00000400521.1_Variant_0	22-:19864633-19864757|19865612-19865710|19865888-19865960|19867701-19867794|19868144-19868240|19870847-19870984|19882929-19883104|19885561-19885653|19886571-19886591|19898899-19898970|19902736-19902778	22-:19864633-19864757|19865612-19865710|19865888-19865960|19867701-19867794|19868144-19868240|19870847-19870984|19882929-19883104|19885561-19885653|19886571-19886591|19898899-19898970|19902736-19902778	ATC	Variant	0.15	0.25	0.0000	242.7
ENSG00000198792.8	ENST00000361906.3_Variant_0	22-:38617475-38617717|38620791-38620986|38621430-38621600|38622785-38622877|38626674-38626750|38627249-38627340|38641940-38642106|38643775-38644003	22-:38617475-38617717|38620791-38620986|38621430-38621600|38622785-38622877|38626674-38626750|38627249-38627340|38641940-38642106|38643775-38644025|38668889-38668927	AGG	Variant	0.13	0.19	0.0000	482.2
ENSG00000100372.10_ENSG00000266594.1	ENST00000435456.2_Variant_0	22-:41166837-41166985|41169940-41170023|41173043-41173139|41173231-41173377|41175012-41175129|41188528-41188680|41190517-41190584|41195026-41195087|41215198-41215276	22-:41166837-41166985|41169940-41170023|41173043-41173139|41173231-41173377|41175012-41175129|41188528-41188680|41190517-41190584|41195026-41195087|41215198-41215276	CTG	Variant	0.15	0.17	0.0000	194.9
ENSG00000169083.11	ENST00000374690.3_Variant_0	X+:66764985-66766604|66863097-66863249|66905851-66905968|66931243-66931531|66937319-66937464|66941674-66941805|66942668-66942826|66943527-66943683	X+:66764985-66766604|66863097-66863249|66905851-66905968|66931243-66931531|66937319-66937464|66941674-66941805|66942668-66942826|66943527-66943683	AGG	Variant	0.16	0.13	0.0000	37.1
ENSG00000147381.7	ENST00000360243.2_Variant_0	X+:151091974-151091996|151092071-151093090	X+:151091965-151091996|151092071-151093090	AGG	Variant	0.25	0.27	0.0000	1892.4
ENSG00000198034.6	ENST00000316084.6_Variant_0	X-:71492520-71492622|71493081-71493239|71493650-71493822|71494902-71495000|71495393-71495574|71496006-71496084|71497042-71497060	X-:71492520-71492622|71493081-71493239|71493650-71493822|71494902-71495000|71495393-71495574|71496006-71496084|71497042-71497060	TTG	Variant	0.13	0.31	0.0000	1157.8
ENSG00000005893.11	ENST00000371335.4_Variant_0	X-:119573008-119573148|119575584-119575749|119576453-119576517|119580159-119580282|119581695-119581880|119582824-119582983|119589211-119589425|119590505-119590624|119602960-119603039	X-:119573008-119573148|119575584-119575749|119576453-119576517|119580159-119580282|119581695-119581880|119582824-119582983|119589211-119589425|119590505-119590624|119602960-119603084	CTG	Variant	0.13	0.22	0.0000	1477.0
ENSG00000084733.6	ENST00000264710.4_uORF_1	2+:26257405-26257420	2+:26257405-26257420	AGG	uORF	0.26	0.22	0.00010000	6.0
ENSG00000217241.1	ENST00000402326.1_ncRNA_0	6-:116774176-116774254	6-:116774176-116774254	AAG	ncRNA	0.13	0.25	0.00010131	6.2
ENSG00000128944.9	ENST00000560673.1_ncRNA_2	15+:40678585-40678699	15+:40678585-40678699	AAG	ncRNA	0.21	0.13	0.00010138	18.4
ENSG00000182220.9	ENST00000378438.4_uoORF_1	X+:40440295-40440354|40448237-40448259	X+:40440262-40440354|40448237-40448259	GTG	uoORF	0.18	0.18	0.00010183	25.6
ENSG00000134982.12_ENSG00000212643.1	ENST00000515755.1_ncRNA_1	5+:112198238-112198280|112200153-112200231	5+:112198238-112198280|112200153-112200231	AAG	ncRNA	0.19	0.22	0.00010548	19.6
ENSG00000232952.1	ENST00000415279.1_ncRNA_0	1+:106435911-106436043	1+:106435911-106436043	AAG	ncRNA	0.16	0.13	0.00010979	14.9
ENSG00000085998.9	ENST00000489985.1_ncRNA_0	1-:46661443-46661566	1-:46661443-46661566	ACG	ncRNA	0.16	0.15	0.00011031	12.9
ENSG00000224837.1	ENST00000443090.1_ncRNA_0	1-:168025138-168025231	1-:168025138-168025231	CTG	ncRNA	0.21	0.16	0.00011109	6.7
ENSG00000198677.6	ENST00000506007.1_ncRNA_1	5-:94849262-94849349|94850558-94850606	5-:94849262-94849349|94850558-94850606	ATG	ncRNA	0.16	0.16	0.00011258	15.1
ENSG00000063241.3	ENST00000590921.1_ncRNA_2	19-:55966622-55966694	19-:55966622-55966694	ACG	ncRNA	0.21	0.19	0.00011317	9.2
ENSG00000237748.1	ENST00000421129.1_ncRNA_0	X-:56763674-56763716	X-:56763674-56763716	ATT	ncRNA	0.13	0.31	0.00011352	21.8
ENSG00000176340.3_ENSG00000167770.7	ENST00000301453.3_ncRNA_3	11+:63756203-63756224|63764001-63764124	11+:63756203-63756224|63764001-63764124	ATC	ncRNA	0.30	0.28	0.00011395	58.8
ENSG00000125611.11_ENSG00000228251.1	ENST00000454841.1_dORF_0	2+:113343891-113343942|113346442-113346466	2+:113343891-113343942|113346442-113346466	CTG	dORF	0.20	0.23	0.00011936	11.6
ENSG00000100099.16	ENST00000466781.1_ncRNA_0	22-:26864507-26864589|26866684-26866761	22-:26864507-26864589|26866684-26866761	CTG	ncRNA	0.20	0.24	0.00012048	49.1
ENSG00000158615.8	ENST00000367188.4_uORF_1	1-:204380614-204380689	1-:204380614-204380689	CTG	uORF	0.18	0.27	0.00012433	33.7
ENSG00000118762.3	ENST00000512858.1_ncRNA_1	4+:88986540-88986651	4+:88986540-88986651	TTG	ncRNA	0.21	0.12	0.00012662	11.1
ENSG00000214003.2	ENST00000397213.2_ncRNA_0	7+:152446640-152446679	7+:152446640-152446679	CTG	ncRNA	0.23	0.20	0.00012734	10.9
ENSG00000238172.1	ENST00000443417.1_ncRNA_0	9-:102879036-102879075	9-:102879036-102879075	GTG	ncRNA	0.13	0.18	0.00012734	25.5
ENSG00000169567.7	ENST00000506908.1_uoORF_2	5-:130500887-130500926	5-:130500887-130500926	CTG	uoORF	0.24	0.31	0.00012885	17.5
ENSG00000069275.12_ENSG00000201944.1	ENST00000367142.4_iORF_0	1-:205693083-205693109|205696827-205696933|205698699-205698711	1-:205693083-205693109|205696827-205696933|205698699-205698711	CTG	iORF	0.18	0.28	0.00013439	196.7
ENSG00000198060.5	ENST00000358935.2_uoORF_1	10+:94051231-94051286|94070891-94070947	10+:94051204-94051286|94070891-94070947	GTG	uoORF	0.15	0.21	0.00013564	37.5
ENSG00000147162.9	ENST00000488174.1_ncRNA_1	X+:70787595-70787602|70787842-70787966|70793469-70793644	X+:70787595-70787602|70787842-70787966|70793469-70793644	ATG	ncRNA	0.16	0.22	0.00013749	50.4
ENSG00000250510.3_ENSG00000110811.15	ENST00000536140.1_ncRNA_2	12+:6940991-6941078|6942755-6942808|6942907-6942938	12+:6940991-6941078|6942755-6942808|6942907-6942938	ATC	ncRNA	0.22	0.09	0.00015353	21.7
ENSG00000237550.4	ENST00000393394.3_ncRNA_0	15-:82664513-82664558	15-:82664513-82664558	ATC	ncRNA	0.13	0.31	0.00015506	23.2
ENSG00000230903.5	ENST00000602071.1_ncRNA_0	15-:83041054-83041099	15-:83041054-83041099	ATC	ncRNA	0.13	0.31	0.00015506	23.2
ENSG00000255964.1	ENST00000429127.2_ncRNA_0	12+:8168200-8168258|8168572-8168586	12+:8168200-8168258|8168572-8168586	AAG	ncRNA	0.13	0.31	0.00015512	28.8
ENSG00000134419.11_ENSG00000170540.10	ENST00000575669.1_ncRNA_4	16-:18796055-18796136	16-:18796055-18796136	ATC	ncRNA	0.13	0.21	0.00015790	39.0
ENSG00000140829.7	ENST00000569935.1_ncRNA_2	16+:72137913-72138117	16+:72137892-72138117	ATC	ncRNA	0.19	0.20	0.00016398	10.0
ENSG00000062725.5	ENST00000592995.1_ncRNA_1	17-:58538019-58538124	17-:58538019-58538124	GTG	ncRNA	0.17	0.12	0.00016791	9.0
ENSG00000159346.8	ENST00000340990.5_iORF_1	1-:202920095-202920161	1-:202920095-202920161	ATG	iORF	0.15	0.18	0.00016987	15.3
ENSG00000148303.12	ENST00000485706.1_ncRNA_2	9+:136216822-136216915	9+:136216810-136216915	AAG	ncRNA	0.13	0.27	0.00017102	71.0
ENSG00000146576.8	ENST00000477298.1_ncRNA_1	7+:6639773-6639987|6641731-6641775	7+:6639653-6639987|6641731-6641775	ATG	ncRNA	0.21	0.21	0.00017306	57.8
ENSG00000186468.8	ENST00000507980.1_uoORF_5	5-:81573566-81573671|81574138-81574156	5-:81573566-81573671|81574138-81574156	GTG	uoORF	0.17	0.30	0.00017316	114.7
ENSG00000179918.15	ENST00000478753.2_Variant_0	16-:30455701-30455812	16-:30455701-30455923	ACG	Variant	0.20	0.15	0.00017532	8.0
ENSG00000138069.12	ENST00000409784.3_uoORF_1	2-:65357036-65357141	2-:65357036-65357216	ATT	uoORF	0.15	0.23	0.00017814	35.4
ENSG00000183726.6	ENST00000374358.4_uORF_2	1+:25664828-25664876	1+:25664819-25664876	CTG	uORF	0.16	0.19	0.00018220	9.2
ENSG00000143870.8	ENST00000272227.3_uoORF_1	2-:10942757-10942766|10952803-10952887	2-:10942757-10942766|10952803-10952887	GTG	uoORF	0.17	0.31	0.00018424	44.3
ENSG00000231434.1	ENST00000436135.1_ncRNA_0	1+:158494870-158494915	1+:158494870-158494915	ATG	ncRNA	0.24	0.30	0.00018679	13.1
ENSG00000116212.10	ENST00000371370.3_uORF_3	1+:54412191-54412222|54413460-54413474	1+:54412191-54412222|54413460-54413474	CTG	uORF	0.22	0.22	0.00018679	8.3
ENSG00000102977.9	ENST00000602622.1_ncRNA_2	16-:67693801-67693879	16-:67693801-67693897	ACG	ncRNA	0.21	0.18	0.00018804	14.4
ENSG00000110321.11	ENST00000339995.5_uORF_5	11-:10830400-10830451	11-:10830400-10830451	ATG	uORF	0.26	0.30	0.00019616	22.5
ENSG00000116984.8	ENST00000470570.1_ncRNA_1	1+:237058696-237058850|237060305-237060418|237060857-237060944	1+:237058696-237058850|237060305-237060418|237060857-237060944	CTG	ncRNA	0.17	0.18	0.00019966	30.8
ENSG00000168288.8	ENST00000303319.5_uORF_2	2-:150444180-150444228	2-:150444180-150444228	ATG	uORF	0.19	0.31	0.00020728	22.2
ENSG00000228716.2_ENSG00000271043.1	ENST00000439211.2_uORF_0	5-:79950634-79950670	5-:79950634-79950670	CTG	uORF	0.25	0.20	0.00021027	5.0
ENSG00000234741.3	ENST00000422183.1_ncRNA_1	1-:173835318-173835344|173835665-173835705|173835898-173835910	1-:173835318-173835344|173835665-173835705|173835898-173835934|173836128-173836146	ATA	ncRNA	0.13	0.17	0.00021451	89.7
ENSG00000241095.1	ENST00000492267.1_ncRNA_0	3-:82856747-82856798	3-:82856747-82856798	CTG	ncRNA	0.15	0.24	0.00022098	13.9
ENSG00000130164.7	ENST00000557958.1_ncRNA_2	19+:11210908-11210983	19+:11210908-11210983	ATG	ncRNA	0.21	0.09	0.00022116	20.9
ENSG00000096060.10_ENSG00000223063.1	ENST00000539068.1_iORF_1	6-:35610569-35610587	6-:35610569-35610587	AGG	iORF	0.19	0.31	0.00022505	23.7
ENSG00000186743.2	ENST00000335020.2_ncRNA_0	6+:116360640-116360658	6+:116360640-116360658	ATC	ncRNA	0.24	0.22	0.00022505	6.3
ENSG00000160613.8	ENST00000320934.3_uoORF_1	11-:117100559-117100572|117101064-117101108	11-:117100559-117100572|117101064-117101108	ACG	uoORF	0.21	0.20	0.00022748	7.0
ENSG00000232388.2	ENST00000435844.1_ncRNA_0	20+:18549947-18550049	20+:18549947-18550049	GTG	ncRNA	0.15	0.23	0.00022772	30.1
ENSG00000171720.5	ENST00000492407.1_ncRNA_1	5-:141005330-141005331|141005760-141005850|141007459-141007509	5-:141005330-141005331|141005760-141005850|141007459-141007524|141007680-141007728	CTG	ncRNA	0.23	0.23	0.00022998	23.0
ENSG00000161179.9	ENST00000468686.1_ncRNA_2	22-:21984135-21984186	22-:21984135-21984204	CTG	ncRNA	0.20	0.29	0.00023209	42.6
ENSG00000241343.5_ENSG00000126945.8	ENST00000491851.1_ncRNA_1	X+:100646509-100646572	X+:100646509-100646572	GTG	ncRNA	0.17	0.28	0.00023386	53.2
ENSG00000185008.13	ENST00000476047.1_ncRNA_0	3+:76484372-76484459	3+:76484372-76484459	ATA	ncRNA	0.18	0.29	0.00023447	11.8
ENSG00000113558.14_ENSG00000006837.7	ENST00000481195.1_uoORF_2	5-:133561500-133561647	5-:133561500-133561647	ACG	uoORF	0.22	0.12	0.00024655	33.2
ENSG00000095787.17	ENST00000345541.6_ncRNA_1	10+:28878773-28878780|28879648-28879725	10+:28878728-28878780|28879648-28879725	TTG	ncRNA	0.16	0.23	0.00024706	14.2
ENSG00000137776.12	ENST00000558734.1_ncRNA_2	15-:59181624-59181753|59185095-59185098	15-:59181624-59181753|59185095-59185098	AAG	ncRNA	0.28	0.17	0.00024851	25.5
ENSG00000123562.12	ENST00000488331.1_ncRNA_2	X-:102940155-102940188|102942916-102942946	X-:102940155-102940188|102942916-102942946	GTG	ncRNA	0.30	0.21	0.00025306	9.0
ENSG00000132475.4_ENSG00000263565.1	ENST00000593254.1_ncRNA_1	17-:73774675-73774804|73774890-73774963|73775742-73775825	17-:73774675-73774804|73774890-73774963|73775742-73775825	CTG	ncRNA	0.13	0.14	0.00025483	171.3
ENSG00000170017.8	ENST00000306107.5_uoORF_3	3+:105086239-105086325|105238910-105238974	3+:105086239-105086325|105238910-105238974	AAG	uoORF	0.22	0.18	0.00025844	42.7
ENSG00000131652.9	ENST00000574957.1_ncRNA_1	16+:3076107-3076224	16+:3076107-3076224	CTG	ncRNA	0.18	0.23	0.00025983	29.7
ENSG00000100142.10	ENST00000483713.1_dORF_1	22+:38363157-38363177|38363631-38363722	22+:38363157-38363177|38363631-38363722	ATT	dORF	0.15	0.24	0.00026165	26.6
ENSG00000230067.3	ENST00000388967.3_ncRNA_0	3-:36809125-36809215	3-:36809125-36809215	ATT	ncRNA	0.13	0.30	0.00026885	16.0
ENSG00000183963.14	ENST00000460658.1_ncRNA_1	22+:31491288-31491447	22+:31491288-31491447	ATG	ncRNA	0.23	0.17	0.00027301	22.5
ENSG00000135912.6	ENST00000480929.1_ncRNA_1	2+:219612894-219612957	2+:219612894-219612957	AAG	ncRNA	0.25	0.20	0.00027593	6.0
ENSG00000028203.13	ENST00000549192.1_ncRNA_1	12+:95676196-95676420|95681439-95681633|95688047-95688148|95689826-95690045	12+:95676196-95676420|95681439-95681633|95688047-95688148|95689826-95690045	CTG	ncRNA	0.16	0.19	0.00027739	23.0
ENSG00000189376.7_ENSG00000238422.1	ENST00000297857.2_iORF_4	8-:124265904-124265961	8-:124265904-124265961	AAG	iORF	0.18	0.22	0.00027818	9.3
ENSG00000148634.11	ENST00000460168.1_ncRNA_1	10-:69726415-69726472	10-:69726415-69726472	ATC	ncRNA	0.17	0.23	0.00027818	9.7
ENSG00000168904.10	ENST00000559111.1_ncRNA_1	15+:99798646-99798703	15+:99798646-99798703	ATA	ncRNA	0.17	0.29	0.00027818	27.2
ENSG00000129083.8_ENSG00000129084.13	ENST00000249923.3_uORF_5	11-:14521188-14521284	11-:14521188-14521284	GTG	uORF	0.18	0.23	0.00027925	28.7
ENSG00000147912.8_ENSG00000107338.8	ENST00000401811.3_uoORF_2	9-:37592480-37592576	9-:37592480-37592576	GTG	uoORF	0.13	0.21	0.00029586	94.8
ENSG00000196975.10	ENST00000468815.1_ncRNA_1	2+:70037751-70037823	2+:70037751-70037823	ATT	ncRNA	0.16	0.17	0.00030812	8.1
ENSG00000167566.12	ENST00000335999.6_iORF_1	12-:50195722-50195750|50196740-50196742	12-:50195722-50195750|50196740-50196742	AGG	iORF	0.23	0.24	0.00031386	13.6
ENSG00000144029.7_ENSG00000144026.7	ENST00000272418.2_iORF_4	2-:95787489-95787510	2-:95787489-95787510	CTG	iORF	0.22	0.22	0.00031449	6.5
ENSG00000111144.5	ENST00000553041.1_ncRNA_3	12-:96414523-96414536|96414862-96414915|96415924-96415999	12-:96414523-96414536|96414862-96414915|96415924-96415999	ATG	ncRNA	0.16	0.23	0.00031497	16.5
ENSG00000163655.11	ENST00000496455.2_uoORF_1	3+:155588621-155588686|155611306-155611403	3+:155588621-155588686|155611306-155611403	CTG	uoORF	0.16	0.18	0.00035233	25.1
ENSG00000114956.15	ENST00000264093.4_iORF_1	2+:74173859-74173973	2+:74173859-74173973	AAG	iORF	0.16	0.16	0.00035672	19.3
ENSG00000198836.4	ENST00000475899.1_ncRNA_1	3+:193361789-193361924	3+:193361789-193361924	ATT	ncRNA	0.16	0.21	0.00037211	12.3
ENSG00000122565.14	ENST00000337620.4_iORF_1	7+:26246027-26246072	7+:26242592-26242642|26245987-26246072	TTG	iORF	0.19	0.25	0.00038193	18.0
ENSG00000082641.11	ENST00000361665.3_uORF_4	17+:46128370-46128445	17+:46128370-46128445	TTG	uORF	0.16	0.18	0.00038260	8.0
ENSG00000204381.7	ENST00000375614.2_uoORF_1	11+:111411504-111411653|111414647-111414690	11+:111411504-111411653|111414647-111414690	CTG	uoORF	0.19	0.12	0.00038371	36.9
ENSG00000071626.12	ENST00000589484.1_ncRNA_2	19+:1421230-1421257|1422346-1422395|1428840-1428851	19+:1421230-1421257|1422346-1422395|1428840-1428851	AGG	ncRNA	0.19	0.21	0.00038511	51.5
ENSG00000104835.10_ENSG00000269190.1	ENST00000598598.1_ncRNA_1	19-:39412868-39412907|39416844-39416940|39421109-39421112	19-:39412868-39412907|39416844-39416940|39421109-39421112	ATC	ncRNA	0.22	0.21	0.00038525	23.7
ENSG00000186350.8	ENST00000356384.4_ncRNA_0	9+:137328352-137328460	9+:137328352-137328460	ATC	ncRNA	0.19	0.21	0.00039151	7.0
ENSG00000062716.6_ENSG00000199004.1	ENST00000262291.4_iORF_6	17+:57808817-57808847	17+:57808817-57808847	ATG	iORF	0.29	0.24	0.00039214	11.0
ENSG00000226950.2_ENSG00000212588.1	ENST00000441504.1_ncRNA_5	4+:53578681-53578694|53578990-53579067	4+:53578681-53578694|53578990-53579067	CTG	ncRNA	0.13	0.26	0.00039300	106.4
ENSG00000101557.10	ENST00000578942.1_ncRNA_2	18+:163348-163453|166786-166819|180235-180339|192841-192900|196636-196767|197615-197696|198046-198132|199201-199316|202879-202945|203097-203190|204563-204692|209970-210039	18+:163348-163453|166786-166819|180235-180339|192841-192900|196636-196767|197615-197696|198046-198132|199201-199316|202879-202945|203097-203190|204563-204692|209970-210039	TTG	ncRNA	0.16	0.17	0.00039306	179.3
ENSG00000108439.5_ENSG00000108465.10	ENST00000584168.1_ncRNA_2	17+:46052700-46052703|46052879-46053023	17+:46052700-46052703|46052879-46053023	ACG	ncRNA	0.16	0.19	0.00039785	17.1
ENSG00000106268.11	ENST00000454650.1_uoORF_1	7+:2282572-2282610|2284197-2284276	7+:2282572-2282610|2284197-2284276	ATG	uoORF	0.20	0.22	0.00041075	16.3
ENSG00000160957.8	ENST00000532237.1_ncRNA_0	8-:145743054-145743150	8-:145743054-145743150	GTG	ncRNA	0.13	0.18	0.00041643	69.3
ENSG00000162409.6	ENST00000371244.4_iORF_0	1+:57111079-57111094	1+:57111079-57111094	ACG	iORF	0.19	0.31	0.00041649	26.0
ENSG00000080822.12_ENSG00000080819.2	ENST00000515041.1_ncRNA_2	3-:98312037-98312250	3-:98312037-98312250	AGG	ncRNA	0.30	0.23	0.00041822	34.0
ENSG00000116350.11	ENST00000605204.1_dORF_1	1-:29486577-29486603|29486886-29486941	1-:29486577-29486603|29486886-29486974	ATT	dORF	0.16	0.21	0.00041978	20.9
ENSG00000173442.7	ENST00000526990.1_ncRNA_1	11+:65351792-65351873	11+:65351792-65351873	ATC	ncRNA	0.15	0.24	0.00041997	12.0
ENSG00000137818.7	ENST00000487304.2_ncRNA_4	15+:69745234-69745351	15+:69745234-69745351	ATC	ncRNA	0.18	0.31	0.00042324	135.0
ENSG00000105669.8_ENSG00000051128.14	ENST00000597026.1_ncRNA_1	19-:19017764-19017890	19-:19017764-19017911	ATG	ncRNA	0.24	0.24	0.00045215	30.0
ENSG00000112655.11	ENST00000471863.1_iORF_2	6+:43096798-43096891	6+:43096798-43096891	TTG	iORF	0.22	0.23	0.00045335	23.9
ENSG00000148219.12_ENSG00000207268.1	ENST00000431607.1_ncRNA_1	9-:119942980-119943004	9-:119942980-119943004	AAG	ncRNA	0.13	0.28	0.00045805	6.7
ENSG00000264281.2	ENST00000597044.1_ncRNA_0	5+:55240504-55240561	5+:55240504-55240561	AAG	ncRNA	0.26	0.26	0.00045894	50.0
ENSG00000257322.1	ENST00000536425.1_ncRNA_0	12-:93477373-93477430	12-:93477373-93477430	AAG	ncRNA	0.25	0.26	0.00045894	50.0
ENSG00000120896.9	ENST00000517535.1_ncRNA_0	8+:22429874-22429959|22432179-22432241	8+:22429874-22429959|22432179-22432241	AGG	ncRNA	0.16	0.23	0.00046723	14.6
ENSG00000134419.11_ENSG00000170540.10	ENST00000573554.1_ncRNA_3	16-:18800264-18800363	16-:18800264-18800363	GTG	ncRNA	0.13	0.30	0.00046731	40.9
ENSG00000206199.5_ENSG00000224831.2	ENST00000239940.7_dORF_3	3-:149683953-149684043	3-:149683953-149684049	ATA	dORF	0.15	0.21	0.00046950	15.4
ENSG00000258199.1_ENSG00000139613.7	ENST00000548130.1_ncRNA_0	12-:56572578-56572611	12-:56572578-56572611	ATG	ncRNA	0.21	0.18	0.00046950	23.3
ENSG00000196588.10_ENSG00000230071.2	ENST00000355630.3_uORF_0	22-:40990736-40990739|41032481-41032568	22-:40990736-40990739|41032481-41032568	CTG	uORF	0.15	0.16	0.00046950	13.1
ENSG00000141076.13_ENSG00000132612.14	ENST00000562754.1_ncRNA_2	16+:69354158-69354192|69354590-69354676	16+:69354158-69354192|69354590-69354676	AGG	ncRNA	0.23	0.21	0.00047112	16.5
ENSG00000115310.13	ENST00000317610.7_uoORF_3	2-:55277351-55277456	2-:55277351-55277456	ATC	uoORF	0.18	0.29	0.00047153	101.0
ENSG00000213593.5_ENSG00000198561.8	ENST00000361332.4_uORF_4	11+:57556530-57556627|57558856-57558861	11+:57556530-57556627|57558856-57558861	TTG	uORF	0.21	0.18	0.00047566	10.0
ENSG00000264031.1_ENSG00000263370.1	ENST00000579674.1_ncRNA_1	17+:27898656-27898749	17+:27898656-27898749	AAG	ncRNA	0.16	0.22	0.00048462	10.8
ENSG00000054118.9	ENST00000354618.5_uORF_0	1+:36724988-36725084	1+:36724988-36725084	ATG	uORF	0.23	0.24	0.00053517	12.9
ENSG00000129116.13	ENST00000512127.1_uORF_4	4+:169552875-169552992	4+:169552875-169552992	AGG	uORF	0.16	0.12	0.00054068	14.0
ENSG00000205937.7_ENSG00000207715.1	ENST00000570051.1_ncRNA_0	16-:2312270-2312381	16-:2312270-2312381	ATG	ncRNA	0.18	0.23	0.00054637	26.4
ENSG00000132485.8_ENSG00000207721.1	ENST00000477096.1_ncRNA_0	1-:71532442-71532541	1-:71532442-71532541	AGG	ncRNA	0.19	0.16	0.00054878	21.3
ENSG00000198618.4	ENST00000358455.4_ncRNA_0	21+:20230567-20230594	21+:20230567-20230594	ATT	ncRNA	0.13	0.31	0.00055625	29.5
ENSG00000213684.4	ENST00000456969.2_ncRNA_0	X-:75555239-75555266	X-:75555239-75555266	ATC	ncRNA	0.13	0.32	0.00055625	35.9
ENSG00000072310.12	ENST00000355815.4_iORF_6	17-:17740052-17740094	17-:17740052-17740094	AGG	iORF	0.15	0.22	0.00056330	51.9
ENSG00000023734.6	ENST00000419869.2_uORF_3	12+:16035434-16035485	12+:16035362-16035485	CTG	uORF	0.32	0.23	0.00057032	16.9
ENSG00000186652.5_ENSG00000134802.13	ENST00000533524.1_uoORF_1	11-:57193526-57193688	11-:57193526-57193688	AGG	uoORF	0.15	0.18	0.00059836	30.9
ENSG00000153310.14_ENSG00000264653.1	ENST00000518879.1_ncRNA_5	8-:130874557-130874580|130915557-130915596|130916744-130916790	8-:130874557-130874580|130915557-130915596|130916744-130916790	AGG	ncRNA	0.22	0.28	0.00063943	35.2
ENSG00000107175.6	ENST00000486056.1_ncRNA_2	9+:35732791-35732821	9+:35732791-35732821	GTG	ncRNA	0.26	0.29	0.00064257	10.0
ENSG00000115234.6	ENST00000233575.2_uORF_1	2+:27593505-27593535	2+:27593505-27593535	ATG	uORF	0.31	0.30	0.00064257	10.8
ENSG00000164023.10	ENST00000515332.1_ncRNA_1	4+:108779664-108779709|108816465-108816474	4+:108779664-108779709|108816465-108816474	AGG	ncRNA	0.19	0.30	0.00066344	17.6
ENSG00000164944.7	ENST00000521080.1_ncRNA_1	8-:95511541-95511697	8-:95511541-95511697	CTG	ncRNA	0.21	0.18	0.00066415	9.0
ENSG00000219200.6_ENSG00000258315.1	ENST00000549857.1_ncRNA_5	17+:6919114-6919198	17+:6919108-6919198	ATA	ncRNA	0.19	0.20	0.00066674	21.6
ENSG00000117450.9	ENST00000319248.8_iORF_1	1-:45981365-45981449	1-:45981365-45981449	TTG	iORF	0.13	0.27	0.00068364	79.8
ENSG00000167601.7	ENST00000359092.3_iORF_2	19+:41726582-41726747	19+:41726552-41726747	ATA	iORF	0.16	0.18	0.00068447	33.8
ENSG00000196230.8	ENST00000327892.8_iORF_1	6+:30688315-30688340|30690313-30690333	6+:30688315-30688340|30690313-30690333	GTG	iORF	0.20	0.19	0.00068720	36.8
ENSG00000189067.8	ENST00000381810.3_iORF_0	16-:11643492-11643579	16-:11643492-11643579	ATC	iORF	0.16	0.21	0.00069486	12.9
ENSG00000136068.10	ENST00000481470.1_ncRNA_0	3+:58154288-58154453	3+:58154288-58154453	ATG	ncRNA	0.16	0.21	0.00071276	8.1
ENSG00000122218.10	ENST00000541366.1_ncRNA_2	1-:160303388-160303457	1-:160303388-160303457	ATT	ncRNA	0.24	0.16	0.00073697	12.0
ENSG00000125458.2	ENST00000583655.1_ncRNA_2	17-:73127271-73127370	17-:73127271-73127370	GTG	ncRNA	0.17	0.24	0.00073891	48.5
ENSG00000169398.15	ENST00000519899.1_ncRNA_3	8-:141756849-141756959|141762330-141762358	8-:141756849-141756959|141762330-141762358	GTG	ncRNA	0.15	0.13	0.00074372	35.1
ENSG00000169689.10	ENST00000577379.1_ncRNA_0	17-:79977114-79977257|79977516-79977547	17-:79977114-79977257|79977516-79977547	ATG	ncRNA	0.21	0.18	0.00076562	150.8
ENSG00000130713.11	ENST00000490641.1_ncRNA_1	9+:133569280-133569300|133570878-133570980|133574715-133574749	9+:133569280-133569300|133570878-133570980|133574715-133574749	ACG	ncRNA	0.15	0.25	0.00076627	31.9
ENSG00000264860.1_ENSG00000166685.7	ENST00000577238.1_ncRNA_3	17+:71202861-71202960	17+:71202861-71202960	GTG	ncRNA	0.19	0.22	0.00079441	18.9
ENSG00000162959.9_ENSG00000162961.9	ENST00000342166.5_uoORF_0	2-:32264372-32264395|32264489-32264561|32264801-32264820	2-:32264372-32264395|32264489-32264561|32264801-32264820	ACG	uoORF	0.15	0.18	0.00080387	33.0
ENSG00000258784.1_ENSG00000177350.6	ENST00000494676.1_ncRNA_0	14+:56233408-56233465	14+:56233408-56233465	AAG	ncRNA	0.13	0.31	0.00081065	18.2
ENSG00000214078.7_ENSG00000244005.8	ENST00000483495.1_ncRNA_4	20-:34218818-34218956|34219035-34219047	20-:34218818-34218956|34219035-34219047	ATC	ncRNA	0.16	0.23	0.00081755	17.9
ENSG00000169228.9_ENSG00000213347.6	ENST00000503473.1_ncRNA_1	5-:176738375-176738435	5-:176738375-176738485|176738761-176738798	ATC	ncRNA	0.18	0.20	0.00084267	26.3
ENSG00000251201.4_ENSG00000134970.13	ENST00000456936.3_uORF_3	5-:114961569-114961608	5-:114961569-114961614	CTG	uORF	0.15	0.14	0.00084459	5.5
ENSG00000171720.5	ENST00000490808.1_ncRNA_4	5-:141009246-141009276	5-:141009246-141009276	GTG	ncRNA	0.15	0.21	0.00089092	8.9
ENSG00000196730.8	ENST00000401543.2_ncRNA_0	9+:90140306-90140390	9+:90140306-90140390	CTG	ncRNA	0.23	0.30	0.00089288	102.1
ENSG00000111358.9	ENST00000537368.1_ncRNA_1	12+:124132663-124132673|124135540-124135620	12+:124132663-124132673|124135540-124135620	ATG	ncRNA	0.17	0.15	0.00091898	8.0
ENSG00000111641.6	ENST00000537708.1_ncRNA_1	12-:6669836-6669929	12-:6669836-6669953|6670096-6670129	CTG	ncRNA	0.19	0.21	0.00094796	29.7
ENSG00000008988.5_ENSG00000238650.1	ENST00000521289.1_ncRNA_3	8-:56986710-56986718|56986939-56986964	8-:56986710-56986718|56986939-56987012	AGG	ncRNA	0.23	0.27	0.00097656	57.9
ENSG00000145916.14	ENST00000513162.1_ncRNA_1	5+:177569963-177569993|177570627-177570732	5+:177569963-177569993|177570627-177570732	ATG	ncRNA	0.20	0.23	0.00098447	18.7
ENSG00000198721.8	ENST00000464583.1_ncRNA_0	6-:4126364-4126471|4127995-4128065|4130605-4130650	6-:4126364-4126471|4127995-4128065|4130605-4130650	ATC	ncRNA	0.18	0.21	0.00099886	8.0
ENSG00000116337.11	ENST00000342115.4_iORF_1	1+:110168029-110168055|110168283-110168414|110168781-110168825	1+:110168029-110168055|110168283-110168414|110168781-110168825	ATG	iORF	0.15	0.23	0.0010003	63.3
ENSG00000065361.10_ENSG00000170515.9	ENST00000303305.6_uoORF_1	12+:56498471-56498576	12+:56498438-56498576	AGG	uoORF	0.13	0.22	0.0010330	95.7
ENSG00000186185.9	ENST00000585687.1_ncRNA_1	17-:43010036-43010141|43010279-43010351	17-:43010036-43010141|43010279-43010351	AAG	ncRNA	0.16	0.23	0.0010518	33.5
ENSG00000167671.7	ENST00000588238.1_ncRNA_2	19-:4446486-4446519	19-:4446486-4446519	ATC	ncRNA	0.19	0.24	0.0010573	9.9
ENSG00000232024.2	ENST00000411836.1_ncRNA_0	8-:35382693-35382747	8-:35382693-35382765	CTG	ncRNA	0.15	0.24	0.0010598	7.1
ENSG00000197851.3_ENSG00000127922.5	ENST00000248566.2_uoORF_0	7-:96339016-96339106	7-:96339016-96339106	ATC	uoORF	0.13	0.28	0.0010727	209.0
ENSG00000269893.2	ENST00000602414.1_ncRNA_1	4+:119200061-119200133	4+:119200034-119200133	AAG	ncRNA	0.15	0.23	0.0011203	17.0
ENSG00000127125.7_ENSG00000186409.10	ENST00000472013.1_ncRNA_1	1+:42925354-42925597	1+:42925354-42925597	TTG	ncRNA	0.16	0.22	0.0011282	23.0
ENSG00000130255.8	ENST00000347512.3_uoORF_2	19+:5690314-5690338|5690516-5690570	19+:5690314-5690338|5690516-5690570	ACG	uoORF	0.28	0.19	0.0011369	19.7
ENSG00000174151.10	ENST00000430195.2_dORF_1	1+:110038450-110038489	1+:110038450-110038489	AAG	dORF	0.21	0.23	0.0011719	8.4
ENSG00000223676.1	ENST00000445636.1_ncRNA_0	13-:50935545-50935581	13-:50935545-50935581	TTG	ncRNA	0.15	0.22	0.0012085	11.3
ENSG00000174748.14	ENST00000413699.1_uORF_6	3+:23958674-23958730|23959340-23959344	3+:23958674-23958730|23959340-23959344	TTG	uORF	0.30	0.16	0.0012473	10.9
ENSG00000095059.11	ENST00000596847.1_ncRNA_2	19-:12790376-12790496	19-:12790376-12790496	AAG	ncRNA	0.15	0.23	0.0012537	15.8
ENSG00000213082.3	ENST00000426284.1_ncRNA_0	2+:208546712-208546757	2+:208546712-208546757	AAG	ncRNA	0.21	0.22	0.0012724	16.8
ENSG00000131051.16	ENST00000442447.1_ncRNA_0	20-:34319861-34319945	20-:34319861-34320002	AAG	ncRNA	0.23	0.27	0.0013040	86.1
ENSG00000103174.7	ENST00000569793.1_ncRNA_3	16-:5080381-5080459	16-:5080381-5080459	AGG	ncRNA	0.26	0.23	0.0013043	14.8
ENSG00000249193.1	ENST00000511127.1_ncRNA_0	4+:145767897-145767981	4+:145767897-145767981	ATC	ncRNA	0.13	0.30	0.0013124	14.3
ENSG00000176903.3	ENST00000316836.3_uORF_1	14-:74180559-74180628	14-:74180559-74180643	ACG	uORF	0.25	0.15	0.0013159	17.5
ENSG00000165792.13	ENST00000555640.2_dORF_6	14+:21464899-21465049	14+:21464899-21465049	ATG	dORF	0.13	0.31	0.0013233	56.2
ENSG00000183963.14	ENST00000460658.1_ncRNA_3	22+:31491519-31491621	22+:31491519-31491621	CTG	ncRNA	0.20	0.22	0.0013233	15.3
ENSG00000178913.5_ENSG00000255729.1	ENST00000313368.5_uORF_1	5-:140700080-140700230	5-:140700080-140700296	ATC	uORF	0.16	0.15	0.0013268	23.0
ENSG00000100823.7	ENST00000557159.1_ncRNA_2	14+:20923489-20923552	14+:20923462-20923552	AAG	ncRNA	0.13	0.15	0.0013442	47.4
ENSG00000198373.8	ENST00000567161.1_ncRNA_1	16+:69970272-69970359	16+:69969821-69969889|69970214-69970359	CTG	ncRNA	0.21	0.21	0.0013487	23.3
ENSG00000115484.10	ENST00000394440.3_iORF_2	2-:62112197-62112207|62115515-62115580	2-:62112197-62112207|62115515-62115580	AGG	iORF	0.22	0.30	0.0013636	44.8
ENSG00000120742.6	ENST00000479209.1_uoORF_0	3-:150263534-150263565|150263838-150263936	3-:150263534-150263565|150263838-150263936	GTG	uoORF	0.23	0.29	0.0014026	58.9
ENSG00000142627.9	ENST00000358432.5_uoORF_1	1-:16475532-16475542|16477390-16477458|16482342-16482453	1-:16475532-16475542|16477390-16477458|16482342-16482453	ATC	uoORF	0.16	0.20	0.0014586	22.5
ENSG00000162227.3_ENSG00000185475.4	ENST00000532915.1_ncRNA_9	11+:62545566-62545600|62545756-62545818	11+:62545566-62545600|62545756-62545818	ATC	ncRNA	0.27	0.24	0.0014678	13.3
ENSG00000132780.12	ENST00000350030.3_iORF_6	1+:46073224-46073254	1+:46073224-46073254	AGG	iORF	0.25	0.16	0.0014685	21.0
ENSG00000103932.7	ENST00000304330.4_uORF_1	15-:41829389-41829399|41836416-41836448	15-:41829389-41829399|41836416-41836448	AAG	uORF	0.28	0.24	0.0014694	11.0
ENSG00000011426.6	ENST00000265748.2_uoORF_2	7+:36429627-36429653|36435874-36435959	7+:36429627-36429653|36435874-36435959	CTG	uoORF	0.18	0.09	0.0014775	25.2
ENSG00000165280.11	ENST00000493886.1_ncRNA_7	9-:35068297-35068351	9-:35068297-35068359|35072333-35072343	GTG	ncRNA	0.18	0.19	0.0014897	9.0
ENSG00000169439.7	ENST00000302190.4_iORF_1	8+:97506540-97506559|97605707-97605727	8+:97506540-97506559|97605707-97605727	CTG	iORF	0.16	0.19	0.0015130	5.1
ENSG00000251593.1	ENST00000511640.1_ncRNA_0	5+:25911221-25911260	5+:25911221-25911260	AAG	ncRNA	0.19	0.30	0.0015130	11.9
ENSG00000138668.14	ENST00000313899.7_uORF_3	4-:83294862-83295021	4-:83294862-83295021	GTG	uORF	0.24	0.18	0.0015187	19.5
ENSG00000204628.7_ENSG00000264549.1	ENST00000508963.1_ncRNA_9	5-:180670796-180670871	5-:180670796-180670871	GTG	ncRNA	0.19	0.21	0.0015752	24.5
ENSG00000223951.1	ENST00000456007.1_ncRNA_0	2-:33281399-33281444	2-:33281399-33281444	CTG	ncRNA	0.13	0.30	0.0015819	15.2
ENSG00000023734.6	ENST00000419869.2_uORF_5	12+:16035344-16035359	12+:16035344-16035359	GTG	uORF	0.30	0.22	0.0016000	7.1
ENSG00000188486.3	ENST00000530167.1_dORF_1	11-:118965171-118965195	11-:118965171-118965195	AGG	dORF	0.20	0.22	0.0016130	5.0
ENSG00000144136.6	ENST00000272542.3_uORF_4	2+:113403542-113403566	2+:113403542-113403566	GTG	uORF	0.13	0.19	0.0016130	15.0
ENSG00000129250.7	ENST00000320785.5_uoORF_0	17+:4903255-4903265|4903514-4903588	17+:4903255-4903265|4903514-4903588	AGG	uoORF	0.29	0.31	0.0016279	29.3
ENSG00000139514.8	ENST00000380752.5_uORF_1	13-:30127928-30127970	13-:30127928-30127970	CTG	uORF	0.25	0.20	0.0016375	5.0
ENSG00000213741.4_ENSG00000253459.3	ENST00000245458.6_iORF_2	14-:50052738-50052767|50053002-50053018	14-:50052738-50052767|50053002-50053018	AGG	iORF	0.19	0.25	0.0016493	47.8
ENSG00000115091.7	ENST00000263238.2_uoORF_4	2+:114647798-114647900|114670748-114670804|114674460-114674473	2+:114647798-114647900|114670748-114670804|114674460-114674473	CTG	uoORF	0.18	0.31	0.0016612	52.0
ENSG00000105671.7	ENST00000601803.1_ncRNA_0	19+:19035066-19035117|19035431-19035512	19+:19035066-19035117|19035431-19035512	CTG	ncRNA	0.16	0.21	0.0016831	12.9
ENSG00000085733.11	ENST00000482755.2_ncRNA_4	11+:70251460-70251467|70253403-70253450	11+:70251460-70251467|70253403-70253450	AAG	ncRNA	0.15	0.21	0.0016833	17.1
ENSG00000249210.1	ENST00000503632.1_ncRNA_0	19+:47062430-47062478	19+:47062430-47062478	ATT	ncRNA	0.13	0.33	0.0016842	205.6
ENSG00000131899.6	ENST00000479155.1_ncRNA_1	17+:18138810-18138855	17+:18138575-18138626|18138783-18138855	CTG	ncRNA	0.16	0.22	0.0017611	8.2
ENSG00000110719.5_ENSG00000255031.1	ENST00000533947.1_ncRNA_1	11+:67810285-67810330|67810412-67810502	11+:67810285-67810330|67810412-67810502	CTG	ncRNA	0.13	0.30	0.0017624	32.5
ENSG00000117724.8	ENST00000366955.3_iORF_1	1+:214828728-214828746|214830275-214830308	1+:214828728-214828746|214830275-214830308	AGG	iORF	0.19	0.12	0.0017774	7.6
ENSG00000170619.8_ENSG00000196150.9	ENST00000305103.3_uORF_1	8-:146076743-146076780|146078223-146078237	8-:146076743-146076780|146078223-146078237	AGG	uORF	0.24	0.24	0.0017774	8.0
ENSG00000084090.9	ENST00000337288.5_uORF_2	2-:96874281-96874386	2-:96874281-96874386	ATC	uORF	0.21	0.20	0.0018019	10.0
ENSG00000141349.4	ENST00000269097.4_uoORF_1	17+:42148283-42148364	17+:42148283-42148364	CTG	uoORF	0.21	0.21	0.0018233	11.1
ENSG00000071054.11_ENSG00000233404.2	ENST00000413150.2_iORF_5	2+:102314565-102314599|102314934-102314954	2+:102314565-102314599|102314934-102314954	AAG	iORF	0.18	0.23	0.0018473	7.6
ENSG00000129292.16	ENST00000395386.2_uORF_5	8+:133787864-133787891|133790037-133790058	8+:133787864-133787891|133790037-133790058	CTG	uORF	0.21	0.20	0.0018497	7.0
ENSG00000100519.7	ENST00000458604.2_ncRNA_1	14+:53180667-53180686|53184798-53184890	14+:53180667-53180686|53184798-53184890	TTG	ncRNA	0.15	0.25	0.0018884	16.7
ENSG00000064601.12	ENST00000484855.2_ncRNA_8	20+:44526364-44526454	20+:44526364-44526454	ATC	ncRNA	0.20	0.20	0.0018892	65.2
ENSG00000134333.9_ENSG00000256006.1	ENST00000396222.2_uoORF_2	11+:18418387-18418402	11+:18416148-18416183|18418365-18418402	ATA	uoORF	0.23	0.26	0.0018939	10.0
ENSG00000104331.4	ENST00000262644.4_uORF_2	8-:57906247-57906331	8-:57906247-57906331	TTG	uORF	0.25	0.25	0.0018956	16.3
ENSG00000139977.9	ENST00000556492.1_iORF_0	14+:57857910-57857937	14+:57857799-57857937	AGG	iORF	0.20	0.18	0.0019031	4.0
ENSG00000169813.12	ENST00000357065.4_uORF_3	10-:43891984-43892023	10-:43891984-43892023	ATG	uORF	0.28	0.20	0.0019143	14.6
ENSG00000115289.8	ENST00000496911.1_ncRNA_0	2-:74733841-74733946	2-:74733841-74733946	ATC	ncRNA	0.18	0.21	0.0019258	12.1
ENSG00000188976.6	ENST00000477976.1_ncRNA_1	1-:880073-880180|880421-880526|880897-881033|881552-881666|881781-881925|883510-883549	1-:880073-880180|880421-880526|880897-881033|881552-881666|881781-881925|883510-883612|883869-883983|886506-886618|887379-887519|887791-887980|888554-888668|889161-889272|889383-889428	ATC	ncRNA	0.13	0.29	0.0019280	320.5
ENSG00000088325.11	ENST00000300403.6_uORF_2	20+:30327335-30327419	20+:30327335-30327419	ACG	uORF	0.15	0.24	0.0019340	26.2
ENSG00000122417.11	ENST00000476054.1_ncRNA_0	1-:86826200-86826212	1-:86826200-86826212	TTG	ncRNA	0.32	0.22	0.0019531	5.0
ENSG00000171824.9	ENST00000472078.1_ncRNA_3	1-:11140816-11140873	1-:11140816-11140873	CTG	ncRNA	0.20	0.22	0.0019536	9.2
ENSG00000101150.13	ENST00000474176.2_ncRNA_1	20+:62520588-62520591|62521202-62521298	20+:62520588-62520591|62521202-62521298	AAG	ncRNA	0.16	0.22	0.0019581	19.7
ENSG00000133997.7_ENSG00000245466.1	ENST00000554870.1_ncRNA_2	14-:71059982-71060069	14-:71059982-71060069	ATT	ncRNA	0.15	0.25	0.0019591	13.1
ENSG00000161326.8	ENST00000394389.4_iORF_2	17+:35872487-35872547	17+:35872487-35872547	AGG	iORF	0.25	0.17	0.0020128	5.0
ENSG00000108691.5	ENST00000582017.1_ncRNA_0	17+:32583786-32583846	17+:32583786-32583846	AAG	ncRNA	0.15	0.19	0.0020128	9.0
ENSG00000157954.10	ENST00000288828.4_uORF_4	7+:5229924-5229984	7+:5229924-5229984	ATC	uORF	0.21	0.22	0.0020128	7.2
ENSG00000226950.2_ENSG00000212588.1	ENST00000441504.1_ncRNA_0	4+:53579105-53579138	4+:53579063-53579138	CTG	ncRNA	0.16	0.32	0.0020275	304.9
ENSG00000103043.10	ENST00000571759.1_ncRNA_0	16-:70721830-70721944	16-:70721830-70721944	ATC	ncRNA	0.16	0.10	0.0020500	12.8
ENSG00000107566.9_ENSG00000213341.6	ENST00000590930.1_ncRNA_2	10-:101954177-101954237	10-:101954177-101954237	GTG	ncRNA	0.16	0.19	0.0020521	7.0
ENSG00000185163.5	ENST00000545991.1_ncRNA_1	12-:132626390-132626462	12-:132626390-132626462	CTG	ncRNA	0.16	0.18	0.0020631	16.7
ENSG00000044115.16	ENST00000517904.1_ncRNA_2	5+:138221957-138221981|138223178-138223331|138240037-138240145	5+:138221957-138221981|138223178-138223331|138240037-138240145	AAG	ncRNA	0.15	0.24	0.0020676	69.3
ENSG00000085365.13	ENST00000339292.4_ncRNA_2	5+:77717725-77717784|77745756-77745857|77755067-77755123	5+:77717650-77717784|77745756-77745857|77755067-77755123	TTG	ncRNA	0.15	0.21	0.0021052	88.4
ENSG00000249565.2	ENST00000510079.2_ncRNA_0	4-:79102318-79102378	4-:79102318-79102378	TTG	ncRNA	0.16	0.30	0.0021318	20.9
ENSG00000125447.12	ENST00000578275.1_ncRNA_1	17-:73235865-73235931	17-:73235865-73235931	TTG	ncRNA	0.21	0.18	0.0021404	5.9
ENSG00000257150.1	ENST00000552554.1_ncRNA_0	12+:96066814-96066844	12+:96066814-96066844	GTG	ncRNA	0.15	0.19	0.0021492	8.8
ENSG00000258472.4_ENSG00000167524.10	ENST00000321765.5_uORF_7	17-:26925986-26926016	17-:26925986-26926016	ATG	uORF	0.30	0.22	0.0021492	5.8
ENSG00000146143.13	ENST00000607273.1_dORF_1	6+:57512651-57512702	6+:57512651-57512702	CTG	dORF	0.19	0.21	0.0021905	5.0
ENSG00000172572.6	ENST00000540175.1_ncRNA_0	12+:20705876-20705945	12+:20705876-20705945	ATG	ncRNA	0.15	0.24	0.0021973	10.3
ENSG00000116791.9	ENST00000340866.5_uoORF_1	1-:75190483-75190518|75198639-75198670	1-:75190483-75190518|75198639-75198670	ACG	uoORF	0.22	0.23	0.0022288	9.8
ENSG00000065534.14	ENST00000514623.1_ncRNA_1	3-:123428570-123428740|123440974-123441059	3-:123428570-123428740|123440974-123441119	CTG	ncRNA	0.17	0.19	0.0022580	7.9
ENSG00000148303.12	ENST00000492798.1_ncRNA_3	9+:136217845-136217926|136218116-136218221	9+:136217845-136217926|136218116-136218221	CTG	ncRNA	0.13	0.27	0.0022753	46.8
ENSG00000130935.5	ENST00000583108.1_ncRNA_1	17+:65734406-65734487	17+:65734406-65734487	AAG	ncRNA	0.15	0.25	0.0022849	13.6
ENSG00000149480.2	ENST00000278823.2_uORF_2	11-:62369120-62369201	11-:62369120-62369201	CTG	uORF	0.19	0.19	0.0022849	14.9
ENSG00000106803.5	ENST00000223641.4_iORF_0	9+:101984912-101984925|101990180-101990282|101992618-101992644	9+:101984912-101984925|101990180-101990282|101992618-101992644	CTG	iORF	0.19	0.24	0.0022947	31.5
ENSG00000117758.9_ENSG00000270031.1	ENST00000468761.1_ncRNA_0	1+:28128218-28128335	1+:28128218-28128335	ATG	ncRNA	0.20	0.19	0.0022981	17.2
ENSG00000125351.6	ENST00000345865.2_iORF_0	X-:118971841-118971910	X-:118971841-118971916	AAG	iORF	0.18	0.12	0.0023082	15.4
ENSG00000077232.12_ENSG00000232430.1	ENST00000264065.7_uORF_4	2+:183581106-183581210|183581742-183581761	2+:183581106-183581210|183581742-183581761	GTG	uORF	0.15	0.21	0.0023364	15.4
ENSG00000245910.4_ENSG00000254341.1	ENST00000521127.1_ncRNA_0	8-:67834937-67834960|67837671-67837726	8-:67834937-67834960|67837671-67837726	ATG	ncRNA	0.20	0.31	0.0023560	169.9
ENSG00000188643.6	ENST00000474991.1_ncRNA_3	1-:153580488-153580653|153585427-153585439	1-:153580488-153580653|153585427-153585439	CTG	ncRNA	0.21	0.22	0.0023563	23.6
ENSG00000138069.12	ENST00000409784.3_uORF_2	2-:65357050-65357146	2-:65357050-65357146	ATC	uORF	0.21	0.13	0.0023590	22.7
ENSG00000182944.13	ENST00000406548.1_uoORF_5	22+:29664297-29664338|29668204-29668220	22+:29664297-29664338|29668204-29668220	TTG	uoORF	0.24	0.25	0.0023593	21.0
ENSG00000203879.7	ENST00000491154.1_ncRNA_4	X+:153668824-153668857	X+:153668824-153668857	TTG	ncRNA	0.15	0.19	0.0023596	8.1
ENSG00000175414.6_ENSG00000146066.2	ENST00000274787.2_uoORF_2	5+:175815809-175815842	5+:175815809-175815842	GTG	uoORF	0.18	0.19	0.0023596	5.0
ENSG00000182518.9	ENST00000477847.2_uoORF_0	X-:55185637-55185661|55187407-55187455	X-:55185637-55185661|55187407-55187455	ATG	uoORF	0.25	0.19	0.0023824	6.0
ENSG00000164855.11	ENST00000468535.1_ncRNA_2	7-:1589485-1589581|1589758-1589785	7-:1589485-1589581|1589758-1589785	ATC	ncRNA	0.20	0.22	0.0024508	16.8
ENSG00000134186.7	ENST00000467302.1_ncRNA_3	1+:109235047-109235128	1+:109235047-109235128	TTG	ncRNA	0.25	0.20	0.0024527	7.0
ENSG00000188522.10_ENSG00000263045.1	ENST00000399096.2_ncRNA_2	17-:18882857-18882947	17-:18882857-18882986|18891559-18891598	ACG	ncRNA	0.23	0.21	0.0024717	12.0
ENSG00000187653.10	ENST00000507623.2_ncRNA_0	4-:91760053-91760089	4-:91760053-91760137	ACG	ncRNA	0.17	0.31	0.0025254	26.2
ENSG00000230043.1	ENST00000415187.1_ncRNA_0	20-:49457151-49457187	20-:49457151-49457235	ACG	ncRNA	0.17	0.31	0.0025254	26.2
ENSG00000196365.7	ENST00000587552.1_ncRNA_2	19-:5708407-5708414|5713144-5713264|5714193-5714249	19-:5708407-5708414|5713144-5713264|5714193-5714249	AGG	ncRNA	0.19	0.29	0.0025353	56.5
ENSG00000173674.6_ENSG00000201592.1	ENST00000379607.5_iORF_0	X-:20153944-20153959|20156656-20156737	X-:20153944-20153959|20156656-20156737	AAG	iORF	0.15	0.23	0.0025805	10.9
ENSG00000163812.9	ENST00000296127.3_uoORF_1	3-:45000924-45000952|45017424-45017492	3-:45000924-45000952|45017424-45017492	AAG	uoORF	0.16	0.20	0.0025805	10.5
ENSG00000160957.8	ENST00000534270.1_ncRNA_1	8-:145742400-145742544	8-:145742400-145742544	CTG	ncRNA	0.22	0.22	0.0025963	15.2
ENSG00000038358.10_ENSG00000188038.3	ENST00000358933.5_iORF_3	16+:67910407-67910502|67910775-67910779	16+:67910407-67910502|67910775-67910779	ATA	iORF	0.16	0.23	0.0026308	10.8
ENSG00000141279.11	ENST00000531486.1_ncRNA_1	17+:45681331-45681415|45682698-45682918|45689825-45689968|45691034-45691091|45695715-45695823|45696374-45696548	17+:45681331-45681415|45682698-45682918|45689825-45689968|45691034-45691091|45695715-45695823|45696374-45696548	CTG	ncRNA	0.18	0.21	0.0026669	259.1
ENSG00000023445.9	ENST00000263464.3_uORF_0	11+:102188276-102188302|102192567-102192598	11+:102188276-102188302|102192567-102192598	ATG	uORF	0.16	0.23	0.0026716	10.1
ENSG00000198231.8	ENST00000578137.1_dORF_1	17+:61882478-61882580	17+:61882478-61882580	ATA	dORF	0.16	0.11	0.0026787	9.0
ENSG00000177733.4	ENST00000314940.4_uORF_1	5-:137089814-137089868	5-:137089814-137089868	GTG	uORF	0.21	0.20	0.0027020	8.6
ENSG00000104907.8	ENST00000588511.1_ncRNA_0	19-:13223616-13223631|13223722-13223825|13226092-13226166	19-:13223616-13223631|13223722-13223825|13226092-13226166	GTG	ncRNA	0.19	0.16	0.0027064	20.1
ENSG00000105821.10	ENST00000475090.1_ncRNA_0	7-:102957263-102957407	7-:102957263-102957407	ATG	ncRNA	0.16	0.18	0.0027523	17.0
ENSG00000183963.14	ENST00000460658.1_ncRNA_2	22+:31495862-31495882|31496870-31497015	22+:31495862-31495882|31496870-31497015	GTG	ncRNA	0.17	0.14	0.0027836	18.0
ENSG00000175730.7	ENST00000417822.2_ncRNA_0	20-:31277981-31278023	20-:31277981-31278023	CTG	ncRNA	0.20	0.20	0.0028366	6.4
ENSG00000239559.2	ENST00000472498.2_ncRNA_0	11-:67450361-67450406	11-:67450361-67450406	AAG	ncRNA	0.13	0.32	0.0028687	34.1
ENSG00000168924.10	ENST00000466175.1_ncRNA_2	4-:1836562-1836709|1838155-1838299|1843073-1843220	4-:1836562-1836709|1838155-1838299|1843073-1843220	AAG	ncRNA	0.18	0.24	0.0028994	150.2
ENSG00000198612.6	ENST00000470452.1_ncRNA_1	2+:237998546-237998637|238002305-238002322	2+:237998546-237998637|238002305-238002322	ATC	ncRNA	0.16	0.11	0.0029157	10.2
ENSG00000138031.10	ENST00000485887.1_ncRNA_1	2-:25043433-25043583	2-:25043433-25043628	GTG	ncRNA	0.20	0.19	0.0029366	5.0
ENSG00000159335.11	ENST00000389462.4_dORF_2	12+:6879363-6879384|6879557-6879608	12+:6879363-6879384|6879557-6879608	AAG	dORF	0.25	0.28	0.0029568	117.9
ENSG00000185920.11	ENST00000375290.2_dORF_1	9-:98215755-98215878	9-:98215755-98215878	AAG	dORF	0.17	0.21	0.0029575	7.0
ENSG00000126773.8_ENSG00000258896.1	ENST00000406854.1_uORF_1	14+:60559086-60559131	14+:60559086-60559131	ATG	uORF	0.25	0.17	0.0029584	4.0
ENSG00000010219.9_ENSG00000255608.1	ENST00000544679.1_ncRNA_2	12+:4758292-4758341|4763457-4763628|4763990-4764112	12+:4758292-4758341|4763457-4763628|4763990-4764112	ATG	ncRNA	0.24	0.28	0.0029796	216.3
ENSG00000125755.14	ENST00000600237.1_dORF_1	19-:46318817-46318955|46319108-46319144	19-:46318817-46318955|46319108-46319183	CTG	dORF	0.19	0.22	0.0029979	34.8
ENSG00000270136.1_ENSG00000158747.9	ENST00000602662.1_uoORF_1	1+:19923560-19923603|19981504-19981527	1+:19923560-19923603|19981504-19981527	AGG	uoORF	0.21	0.28	0.0030061	46.3
ENSG00000104872.6	ENST00000596895.1_ncRNA_0	19-:49950566-49950710	19-:49950566-49950710	AAG	ncRNA	0.19	0.24	0.0030077	21.4
ENSG00000089053.8	ENST00000534976.1_ncRNA_1	12-:121756299-121756347	12-:121756299-121756411|121757499-121757534	TTG	ncRNA	0.16	0.22	0.0030927	5.9
ENSG00000005884.13	ENST00000320031.8_uORF_6	17+:48133590-48133641	17+:48133590-48133641	AGG	uORF	0.21	0.24	0.0030983	57.1
ENSG00000130726.7	ENST00000600840.1_ncRNA_1	19+:59061007-59061017|59061103-59061147	19+:59061007-59061017|59061103-59061147	ATG	ncRNA	0.22	0.16	0.0031578	11.4
ENSG00000074800.9_ENSG00000236269.1	ENST00000492343.1_ncRNA_3	1-:8931988-8932009	1-:8931988-8932045|8934882-8934976|8938638-8938661	CTG	ncRNA	0.29	0.24	0.0031585	34.0
ENSG00000182004.8	ENST00000483099.1_ncRNA_1	1+:203839009-203839060	1+:203839009-203839060	ATC	ncRNA	0.25	0.16	0.0031634	5.3
ENSG00000143569.14	ENST00000475373.1_ncRNA_1	1+:154232483-154232505|154233367-154233585|154234067-154234173|154235578-154235628	1+:154232483-154232505|154233367-154233585|154234067-154234173|154235578-154235628	CTG	ncRNA	0.25	0.10	0.0033240	89.9
ENSG00000123143.8	ENST00000585839.1_ncRNA_0	19+:14574890-14574965|14578376-14578457	19+:14574890-14574965|14578376-14578457	CTG	ncRNA	0.16	0.19	0.0034112	6.0
ENSG00000106603.13	ENST00000457939.1_uoORF_1	7-:43688209-43688233	7-:43688209-43688233	ATT	uoORF	0.15	0.24	0.0034680	10.5
ENSG00000041357.11	ENST00000044462.7_iORF_1	15+:78834839-78834893	15+:78834558-78834561|78834824-78834893	TTG	iORF	0.20	0.23	0.0034685	18.6
ENSG00000179604.8	ENST00000335793.3_uORF_1	17-:71282693-71282747	17-:71282693-71282747	ATG	uORF	0.21	0.22	0.0034831	9.4
ENSG00000114416.13	ENST00000473375.1_ncRNA_3	3+:180669187-180669256|180671549-180671645	3+:180669127-180669256|180671549-180671645	AGG	ncRNA	0.20	0.22	0.0035116	37.6
ENSG00000075426.7_ENSG00000270640.1	ENST00000264716.4_iORF_2	2+:28616645-28616689|28626973-28626986	2+:28616645-28616689|28626973-28626986	CTG	iORF	0.19	0.26	0.0035599	26.2
ENSG00000166913.8	ENST00000372839.3_uoORF_2	20+:43516322-43516383|43530171-43530188	20+:43516322-43516383|43530171-43530188	GTG	uoORF	0.15	0.25	0.0035700	20.9
ENSG00000211460.7	ENST00000389682.3_iORF_1	2+:122514877-122514909|122516285-122516370	2+:122514877-122514909|122516285-122516370	AGG	iORF	0.15	0.25	0.0036664	22.3
ENSG00000130713.11	ENST00000467138.1_ncRNA_4	9+:133576268-133576355	9+:133576268-133576355	GTG	ncRNA	0.19	0.21	0.0036669	16.9
ENSG00000104529.13	ENST00000532741.1_iORF_4	8-:144672189-144672264	8-:144672189-144672264	CTG	iORF	0.13	0.32	0.0036708	60.4
ENSG00000114391.8	ENST00000469605.1_uoORF_6	3-:101405516-101405534	3-:101405516-101405534	GTG	uoORF	0.18	0.31	0.0036727	27.2
ENSG00000234785.1_ENSG00000264759.1	ENST00000434365.1_ncRNA_0	X+:114938425-114938440	X+:114938425-114938440	AAG	ncRNA	0.23	0.28	0.0037000	7.8
ENSG00000144283.17	ENST00000426248.3_uORF_0	2+:159313519-159313534	2+:159313519-159313534	ATG	uORF	0.32	0.23	0.0037000	6.0
ENSG00000157456.3_ENSG00000259732.1	ENST00000559301.1_ncRNA_1	15+:59409083-59409125|59409426-59409567|59415715-59415865	15+:59408996-59409125|59409426-59409567|59415715-59415865	TTG	ncRNA	0.15	0.23	0.0037128	126.4
ENSG00000226950.2_ENSG00000212588.1	ENST00000425653.1_ncRNA_7	4+:53579921-53580020	4+:53579921-53580020	GTG	ncRNA	0.16	0.20	0.0037780	16.8
ENSG00000099194.5_ENSG00000256545.1	ENST00000370355.2_uoORF_2	10+:102107143-102107288|102107820-102107828	10+:102107143-102107288|102107820-102107828	AAG	uoORF	0.15	0.20	0.0038068	36.3
ENSG00000173171.10	ENST00000481771.1_ncRNA_0	1+:155180343-155180451	1+:155180343-155180451	CTG	ncRNA	0.20	0.22	0.0038084	25.7
ENSG00000166888.6_ENSG00000263832.1	ENST00000555222.1_ncRNA_3	12-:57492793-57492853	12-:57492793-57492853	ATG	ncRNA	0.20	0.16	0.0038105	9.7
ENSG00000136986.5	ENST00000259512.4_uORF_7	8-:124054446-124054506	8-:124054446-124054506	ACG	uORF	0.16	0.22	0.0038105	8.8
ENSG00000213133.4	ENST00000440334.2_ncRNA_0	6-:126579066-126579099	6-:126579066-126579099	ATG	ncRNA	0.13	0.25	0.0038692	14.2
ENSG00000165644.6	ENST00000460899.1_ncRNA_2	10-:76993830-76993983|76994367-76994501|76994695-76994717	10-:76993830-76993983|76994367-76994501|76994695-76994717	AAG	ncRNA	0.15	0.16	0.0038693	70.6
ENSG00000203813.4	ENST00000369163.2_iORF_0	6+:27778167-27778206	6+:27778131-27778206	AGG	iORF	0.22	0.25	0.0039497	19.4
ENSG00000108963.13_ENSG00000262664.1	ENST00000572214.1_ncRNA_1	17+:1944789-1944915|1945061-1945151	17+:1944789-1944915|1945061-1945151	AGG	ncRNA	0.27	0.19	0.0040340	38.0
ENSG00000013810.14	ENST00000404054.2_ncRNA_3	4+:1741431-1741509	4+:1741431-1741509	AAG	ncRNA	0.13	0.31	0.0040558	41.6
ENSG00000174437.12	ENST00000395494.2_uoORF_4	12+:110719589-110719667	12+:110719547-110719667	AAG	uoORF	0.13	0.30	0.0040569	45.3
ENSG00000033030.9_ENSG00000252192.1	ENST00000543897.1_iORF_1	12-:122966528-122966594	12-:122966528-122966594	ATA	iORF	0.17	0.26	0.0040881	21.4
ENSG00000205250.4	ENST00000567228.1_ncRNA_1	16+:67231960-67232026	16+:67231960-67232026	ATC	ncRNA	0.16	0.20	0.0040881	8.2
ENSG00000136026.9_ENSG00000238609.1	ENST00000378026.4_iORF_1	12-:106634081-106634127|106641146-106641172	12-:106634081-106634127|106641146-106641172	AGG	iORF	0.23	0.23	0.0041153	10.7
ENSG00000243927.1_ENSG00000266007.1	ENST00000608209.1_uORF_2	21+:35446000-35446045|35467161-35467185	21+:35446000-35446045|35467161-35467185	ATG	uORF	0.19	0.22	0.0042114	7.4
ENSG00000112245.6	ENST00000370651.3_uORF_1	6+:64282536-64282593	6+:64282536-64282593	CTG	uORF	0.16	0.21	0.0042393	11.0
ENSG00000070423.13	ENST00000592626.1_ncRNA_2	19-:652821-652884|663046-663070	19-:652821-652884|663046-663070	GTG	ncRNA	0.15	0.18	0.0043435	21.0
ENSG00000099917.13	ENST00000486656.1_ncRNA_8	22+:20891493-20891502|20905722-20905782	22+:20891493-20891502|20905722-20905782	AAG	ncRNA	0.15	0.21	0.0043821	17.1
ENSG00000115944.10	ENST00000378669.1_iORF_1	2-:42580476-42580483|42588229-42588285	2-:42580476-42580483|42588229-42588327	GTG	iORF	0.19	0.25	0.0044252	20.2
ENSG00000148468.12	ENST00000378116.4_iORF_1	10-:15254995-15255076	10-:15254995-15255118	ACG	iORF	0.21	0.09	0.0044711	67.7
ENSG00000165280.11	ENST00000358901.6_uoORF_4	9-:35068347-35068359|35072333-35072462	9-:35068347-35068359|35072333-35072519	CTG	uoORF	0.15	0.20	0.0044753	31.4
ENSG00000134108.8	ENST00000256496.3_uoORF_0	3+:5164008-5164273|5212187-5212204	3+:5164008-5164273|5212187-5212204	CTG	uoORF	0.16	0.22	0.0044889	45.2
ENSG00000176340.3_ENSG00000167770.7	ENST00000314133.3_dORF_2	11+:63743788-63743821	11+:63743788-63743821	GTG	dORF	0.21	0.29	0.0045909	9.0
ENSG00000105576.11	ENST00000587155.1_ncRNA_2	19-:12812544-12812665|12812885-12812961|12813636-12813679	19-:12812544-12812665|12812885-12812961|12813636-12813712	ATT	ncRNA	0.17	0.23	0.0046602	38.3
ENSG00000213280.2	ENST00000393266.2_ncRNA_0	7-:128210339-128210399	7-:128210339-128210399	GTG	ncRNA	0.13	0.31	0.0048435	24.2
ENSG00000075218.14	ENST00000491863.1_ncRNA_1	22+:46725335-46725464|46725943-46726027	22+:46725320-46725464|46725943-46726027	ATC	ncRNA	0.16	0.18	0.0048853	28.0
ENSG00000061936.5	ENST00000535236.1_uORF_0	12+:132198695-132198716	12+:132198695-132198716	CTG	uORF	0.29	0.29	0.0049044	8.2
ENSG00000094880.6	ENST00000482948.1_ncRNA_1	5-:137536744-137536879	5-:137536744-137536879	GTG	ncRNA	0.18	0.22	0.0049748	16.2
ENSG00000134363.7	ENST00000256759.3_iORF_1	5+:52778788-52778839	5+:52778746-52778839	CTG	iORF	0.15	0.15	0.0049912	12.7
ENSG00000161526.10	ENST00000577292.1_ncRNA_1	17+:73695945-73695951|73698559-73698655	17+:73695945-73695951|73698559-73698655	TTG	ncRNA	0.15	0.23	0.0050150	15.8
ENSG00000119335.12	ENST00000322030.8_iORF_2	9+:131451892-131451934|131453448-131453502	9+:131451892-131451934|131453448-131453502	AGG	iORF	0.13	0.30	0.0050431	66.1
ENSG00000105993.10	ENST00000487480.1_ncRNA_2	7+:157178235-157178340	7+:157178235-157178340	ATT	ncRNA	0.22	0.23	0.0051311	13.6
ENSG00000100299.13	ENST00000551731.1_ncRNA_1	22-:51065207-51065315	22-:51065207-51065315	ATG	ncRNA	0.15	0.17	0.0052421	14.0
ENSG00000177606.5	ENST00000371222.2_uoORF_3	1-:59248710-59248749	1-:59248710-59248749	CTG	uoORF	0.20	0.30	0.0052838	14.1
ENSG00000140521.7	ENST00000532363.1_ncRNA_2	15-:89870393-89870580|89871686-89871763	15-:89870393-89870580|89871686-89871763	CTG	ncRNA	0.20	0.14	0.0052870	43.0
ENSG00000144746.6	ENST00000273258.3_iORF_1	3+:69134259-69134307	3+:69134187-69134307	TTG	iORF	0.16	0.23	0.0053790	10.1
ENSG00000015532.5	ENST00000017003.2_dORF_1	17+:48438393-48438447	17+:48438393-48438447	ATG	dORF	0.15	0.23	0.0053844	14.3
ENSG00000103855.13	ENST00000318424.5_iORF_3	15+:73994649-73994724	15+:73994649-73994724	ATG	iORF	0.17	0.22	0.0054197	8.6
ENSG00000136718.5	ENST00000490895.1_ncRNA_2	2+:131100700-131100767|131102201-131102285|131102948-131103079	2+:131100700-131100767|131102201-131102285|131102948-131103079	AAG	ncRNA	0.13	0.27	0.0055294	96.6
ENSG00000137547.4	ENST00000522521.1_Variant_1	8+:55049187-55049225|55049827-55049993|55055222-55055346|55059941-55060279	8+:55049187-55049225|55049827-55049993|55055222-55055346|55059941-55060279	ATC	Variant	0.15	0.20	0.0055372	140.9
ENSG00000269058.1_ENSG00000214046.4	ENST00000488894.1_ncRNA_2	19-:16677300-16677468|16678842-16678980|16682322-16682393|16682754-16683001	19-:16677300-16677468|16678842-16678980|16682322-16682393|16682754-16683001	GTG	ncRNA	0.21	0.17	0.0055436	209.3
ENSG00000124831.14_ENSG00000177483.7	ENST00000392000.4_iORF_3	2+:238601121-238601164|238617186-238617273|238628165-238628176	2+:238601121-238601164|238617186-238617273|238628165-238628176	AAG	iORF	0.21	0.22	0.0055770	16.1
ENSG00000115091.7	ENST00000478928.1_ncRNA_3	2+:114709082-114709148|114709296-114709446	2+:114709082-114709148|114709296-114709446	ATC	ncRNA	0.13	0.22	0.0056244	138.3
ENSG00000186575.13_ENSG00000233010.1	ENST00000403999.3_uORF_2	22+:29999902-29999932	22+:29999902-29999932	AGG	uORF	0.22	0.24	0.0056287	8.7
ENSG00000145191.7_ENSG00000182580.2	ENST00000346169.2_uORF_18	3+:184032361-184032460	3+:184032361-184032460	GTG	uORF	0.18	0.23	0.0056353	33.9
ENSG00000082781.7	ENST00000296181.4_uORF_2	3-:124605975-124606032	3-:124605975-124606032	GTG	uORF	0.20	0.24	0.0057488	13.5
ENSG00000142871.11	ENST00000480413.1_ncRNA_2	1+:86047070-86047145	1+:86047058-86047145	CTG	ncRNA	0.21	0.21	0.0057905	88.8
ENSG00000119729.6	ENST00000238738.4_uORF_0	2+:46770051-46770126	2+:46770051-46770126	ATG	uORF	0.13	0.24	0.0059269	28.6
ENSG00000134748.12_ENSG00000239063.1	ENST00000257181.9_uORF_0	1+:52870298-52870310	1+:52870298-52870310	ATG	uORF	0.22	0.14	0.0060105	4.0
ENSG00000168904.10	ENST00000559111.1_ncRNA_0	15+:99798828-99798873	15+:99798828-99798873	ATG	ncRNA	0.13	0.32	0.0061615	32.3
ENSG00000239828.2	ENST00000464192.1_ncRNA_0	3-:107046676-107046697	3-:107046676-107046697	GTG	ncRNA	0.19	0.24	0.0061829	19.5
ENSG00000165525.13	ENST00000557380.1_ncRNA_0	14-:50287173-50287174|50292584-50292673|50295008-50295059	14-:50287173-50287174|50292584-50292673|50295008-50295072|50295333-50295525|50295771-50295860	AAG	ncRNA	0.17	0.21	0.0061969	9.0
ENSG00000106290.10_ENSG00000242798.1	ENST00000487115.1_ncRNA_0	7-:99707768-99707879	7-:99707768-99707879	ACG	ncRNA	0.28	0.11	0.0062200	25.6
ENSG00000258784.1_ENSG00000177350.6	ENST00000494676.1_ncRNA_1	14+:56233484-56233508	14+:56233484-56233508	AAG	ncRNA	0.21	0.19	0.0062389	7.9
ENSG00000172336.4	ENST00000303151.4_uORF_0	7+:100303847-100303871	7+:100303847-100303871	TTG	uORF	0.22	0.22	0.0062389	7.0
ENSG00000108784.5_ENSG00000068120.10	ENST00000591583.1_ncRNA_3	17+:40717544-40717637	17+:40717544-40717637	CTG	ncRNA	0.21	0.20	0.0063006	9.9
ENSG00000138780.10	ENST00000484843.1_ncRNA_1	4+:106647849-106647987|106650562-106650656|106744110-106744256	4+:106647849-106647987|106650562-106650656|106744110-106744256	ATC	ncRNA	0.16	0.18	0.0063139	9.2
ENSG00000117036.7	ENST00000326786.4_uoORF_1	1-:157106127-157106157|157108107-157108170	1-:157106127-157106157|157108107-157108170	ATG	uoORF	0.20	0.23	0.0064020	16.5
ENSG00000184743.8	ENST00000398868.3_iORF_1	11-:63426646-63426724|63438761-63438779	11-:63426646-63426724|63438761-63438779	CTG	iORF	0.16	0.13	0.0064077	7.0
ENSG00000103145.6	ENST00000575214.1_ncRNA_1	16-:3073837-3073870	16-:3073837-3073870	GTG	ncRNA	0.17	0.31	0.0065319	16.4
ENSG00000185900.5	ENST00000331373.5_uORF_1	8+:42957648-42957681	8+:42948700-42948706|42952666-42952758|42957647-42957681	GTG	uORF	0.21	0.23	0.0065319	7.0
ENSG00000205726.9	ENST00000399367.3_iORF_0	21+:35169717-35169777	21+:35169690-35169777	ATG	iORF	0.13	0.31	0.0066577	31.7
ENSG00000214455.3	ENST00000398357.2_ncRNA_0	13-:45965033-45965396	13-:45965033-45965396	AAG	ncRNA	0.16	0.21	0.0066882	662.1
ENSG00000108679.8	ENST00000585407.1_uoORF_4	17-:76972222-76972238|76973221-76973283	17-:76972222-76972238|76973221-76973283	AGG	uoORF	0.16	0.29	0.0066966	74.4
ENSG00000147140.11_ENSG00000255591.1	ENST00000486613.2_ncRNA_4	X+:70510626-70510641|70511628-70511640	X+:70510551-70510641|70511628-70511640	AGG	ncRNA	0.20	0.23	0.0066974	7.8
ENSG00000127561.10	ENST00000562045.1_dORF_1	16+:2042142-2042212|2042636-2042779|2042863-2043073	16+:2042142-2042212|2042636-2042779|2042863-2043073	GTG	dORF	0.16	0.16	0.0067988	76.5
ENSG00000166734.14	ENST00000299957.6_iORF_0	15+:44581322-44581550	15+:44581322-44581550	CTG	iORF	0.15	0.15	0.0071311	40.2
ENSG00000103266.6	ENST00000569248.1_ncRNA_0	16+:732242-732281|732363-732489	16+:732212-732281|732363-732489	ATC	ncRNA	0.13	0.28	0.0071624	52.4
ENSG00000119335.12	ENST00000322030.8_uORF_4	9+:131451711-131451783	9+:131451711-131451783	AGG	uORF	0.21	0.23	0.0072187	12.0
ENSG00000197375.8	ENST00000461013.1_ncRNA_1	5+:131728282-131728307|131729367-131729503|131729876-131729964	5+:131728282-131728307|131729367-131729503|131729876-131729964	CTG	ncRNA	0.16	0.21	0.0072253	22.5
ENSG00000172939.4	ENST00000311806.3_iORF_2	3+:38207410-38207434	3+:38207410-38207434	ACG	iORF	0.21	0.20	0.0072913	7.8
ENSG00000059804.11	ENST00000075120.7_uORF_1	12-:8088720-8088756	12-:8088720-8088756	ATC	uORF	0.16	0.21	0.0073307	8.5
ENSG00000100575.9	ENST00000395159.2_uORF_0	14-:58893771-58893798	14-:58893771-58893798	ATG	uORF	0.21	0.22	0.0073699	5.9
ENSG00000225697.6	ENST00000489483.1_ncRNA_8	3-:48670386-48670437	3-:48670386-48670437	CTG	ncRNA	0.16	0.23	0.0074264	8.4
ENSG00000164924.13	ENST00000480304.1_ncRNA_1	8-:101936170-101936212	8-:101936170-101936278|101936362-101936526|101937143-101937267|101960823-101960997	ATA	ncRNA	0.17	0.26	0.0074288	53.7
ENSG00000102977.9	ENST00000602622.1_ncRNA_3	16-:67693435-67693495	16-:67693435-67693495	GTG	ncRNA	0.15	0.10	0.0074506	11.0
ENSG00000093010.7_ENSG00000265087.1	ENST00000467943.1_ncRNA_6	22+:19929366-19929420|19948721-19948727	22+:19929366-19929420|19948721-19948727	CTG	ncRNA	0.18	0.21	0.0074506	6.0
ENSG00000135451.8	ENST00000549534.1_dORF_1	12+:49717756-49717864	12+:49717756-49717864	TTG	dORF	0.15	0.16	0.0074688	14.0
ENSG00000065548.13	ENST00000421536.1_dORF_1	2+:187370479-187370572	2+:187370479-187370572	AAG	dORF	0.21	0.23	0.0076840	21.1
ENSG00000100353.13	ENST00000541106.1_iORF_3	22-:36921721-36921756|36922045-36922064	22-:36921721-36921756|36922045-36922064	AGG	iORF	0.21	0.29	0.0077978	21.4
ENSG00000130511.11	ENST00000600244.1_ncRNA_1	19+:18543826-18543892	19+:18543826-18543892	ATC	ncRNA	0.21	0.17	0.0078170	5.0
ENSG00000164924.13	ENST00000395957.2_iORF_3	8-:101961038-101961092	8-:101961038-101961092	AGG	iORF	0.13	0.28	0.0078494	10.6
ENSG00000113456.14	ENST00000506311.1_ncRNA_0	5-:34914959-34915040	5-:34914959-34915040	TTG	ncRNA	0.21	0.20	0.0078873	8.4
ENSG00000169714.12	ENST00000507573.1_ncRNA_2	3-:128890586-128890614|128902618-128902725	3-:128890586-128890614|128902618-128902725	GTG	ncRNA	0.18	0.21	0.0079366	32.6
ENSG00000028839.5	ENST00000367871.1_uORF_0	6+:134274501-134274563|134301219-134301226	6+:134274501-134274563|134301219-134301226	ATC	uORF	0.17	0.12	0.0079782	5.3
ENSG00000137285.9	ENST00000259818.7_uoORF_1	6-:3227769-3227826	6-:3227769-3227826	ACG	uoORF	0.17	0.31	0.0080189	30.5
ENSG00000067704.8	ENST00000302637.5_iORF_1	1+:220267607-220267778	1+:220267607-220267778	CTG	iORF	0.15	0.21	0.0080481	29.2
ENSG00000171302.12	ENST00000302345.2_uORF_1	17-:76993901-76994045	17-:76993901-76994045	AGG	uORF	0.15	0.20	0.0080687	24.4
ENSG00000103168.12	ENST00000564774.1_ncRNA_0	16-:84215178-84215262	16-:84215178-84215262	CTG	ncRNA	0.19	0.22	0.0080835	21.7
ENSG00000058600.11	ENST00000564061.1_ncRNA_2	16+:22339866-22339917	16+:22339866-22339917	AAG	ncRNA	0.21	0.16	0.0081824	6.0
ENSG00000071626.12	ENST00000585485.1_ncRNA_1	19+:1432601-1432689|1434735-1434911	19+:1432601-1432689|1434735-1434911	CTG	ncRNA	0.15	0.23	0.0082144	56.1
ENSG00000106344.4	ENST00000488249.1_ncRNA_0	7-:127975896-127976028	7-:127975896-127976028	ATG	ncRNA	0.16	0.10	0.0082440	14.0
ENSG00000104835.10_ENSG00000269190.1	ENST00000599418.1_ncRNA_2	19-:39437107-39437194	19-:39437107-39437194	AGG	ncRNA	0.21	0.22	0.0082682	11.7
ENSG00000229117.4	ENST00000552314.1_ncRNA_2	12+:56510571-56510601	12+:56510571-56510601	ATG	ncRNA	0.22	0.32	0.0082813	77.3
ENSG00000177410.8_ENSG00000212304.1	ENST00000417721.1_ncRNA_0	20+:47895664-47895742	20+:47895247-47895253|47895640-47895742	ATG	ncRNA	0.30	0.32	0.0083116	114.8
ENSG00000108179.9	ENST00000492149.1_ncRNA_2	10+:81107490-81107499|81108831-81108862|81109420-81109518	10+:81107340-81107499|81108831-81108862|81109420-81109518	GTG	ncRNA	0.15	0.28	0.0083133	226.5
ENSG00000127022.10	ENST00000247461.4_iORF_4	5+:179132725-179132767	5+:179132719-179132767	CTG	iORF	0.28	0.16	0.0083214	11.1
ENSG00000169738.3	ENST00000580750.1_ncRNA_1	17-:79994226-79994316	17-:79994226-79994316	AAG	ncRNA	0.20	0.18	0.0083226	15.6
ENSG00000111639.3	ENST00000229238.3_uORF_1	12-:6602374-6602404	12-:6602374-6602404	ATG	uORF	0.26	0.23	0.0083311	8.7
ENSG00000054654.11	ENST00000344113.4_iORF_1	14+:64588842-64588851|64589003-64589024	14+:64588842-64588851|64589003-64589024	ATC	iORF	0.20	0.18	0.0083610	4.0
ENSG00000080189.10	ENST00000493599.1_ncRNA_2	20-:44979340-44979529|44980689-44980839	20-:44979340-44979529|44980689-44980857	ATC	ncRNA	0.15	0.18	0.0085540	87.2
ENSG00000178381.7	ENST00000401903.1_uORF_0	7-:1199658-1199700	7-:1199658-1199700	CTG	uORF	0.16	0.21	0.0086680	6.0
ENSG00000213985.4	ENST00000521432.2_ncRNA_0	19+:20370194-20370227	19+:20370194-20370227	GTG	ncRNA	0.15	0.23	0.0088559	5.0
ENSG00000115053.11	ENST00000322723.4_uoORF_3	2-:232328019-232328027|232329046-232329110	2-:232328019-232328027|232329046-232329110	CTG	uoORF	0.24	0.31	0.0088995	103.5
ENSG00000187109.9	ENST00000551500.1_ncRNA_9	12-:76478395-76478431	12-:76478395-76478431	CTG	ncRNA	0.20	0.30	0.0089235	21.5
ENSG00000100225.13	ENST00000492535.1_ncRNA_1	22+:32887149-32887179	22+:32887149-32887179	CTG	ncRNA	0.21	0.21	0.0089501	6.0
ENSG00000112739.12	ENST00000480058.1_uoORF_0	6+:4021640-4021700|4031792-4031807	6+:4021640-4021700|4031792-4031807	AGG	uoORF	0.15	0.12	0.0090185	23.6
ENSG00000090621.9	ENST00000372857.3_uORF_2	1-:40042219-40042258	1-:40042219-40042258	TTG	uORF	0.15	0.25	0.0090320	24.3
ENSG00000166313.14	ENST00000533407.2_ncRNA_1	11-:6422734-6422836	11-:6422734-6422836	ATC	ncRNA	0.24	0.23	0.0090489	10.8
ENSG00000104723.16	ENST00000503731.1_uoORF_1	8+:15397914-15397971	8+:15397914-15397971	GTG	uoORF	0.15	0.18	0.0090670	13.5
ENSG00000175550.3	ENST00000531121.1_ncRNA_3	11+:65687407-65687512|65687813-65687846	11+:65687407-65687512|65687813-65687846	ACG	ncRNA	0.16	0.28	0.0091925	97.9
ENSG00000205155.3_ENSG00000267328.1	ENST00000592871.1_ncRNA_2	19+:36243122-36243152|36243334-36243349	19+:36243122-36243152|36243334-36243349	GTG	ncRNA	0.16	0.21	0.0092302	8.3
ENSG00000197451.6	ENST00000504898.1_iORF_1	5+:177632019-177632047|177632842-177632865	5+:177632019-177632047|177632842-177632865	ACG	iORF	0.20	0.29	0.0092616	188.1
ENSG00000101246.15	ENST00000609243.1_ncRNA_2	20-:62331794-62331830	20-:62331794-62331830	GTG	ncRNA	0.15	0.18	0.0092768	6.0
ENSG00000089737.11	ENST00000555762.1_ncRNA_1	14-:94524143-94524243|94526443-94526451	14-:94524143-94524243|94526443-94526451	CTG	ncRNA	0.17	0.21	0.0093074	7.6
ENSG00000141759.10	ENST00000269601.5_iORF_1	18-:77737696-77737701|77748239-77748360	18-:77737696-77737701|77748239-77748360	CTG	iORF	0.15	0.13	0.0093476	27.0
ENSG00000160208.11	ENST00000340648.4_iORF_2	21+:45106807-45106816|45107396-45107417	21+:45106807-45106816|45107396-45107417	AGG	iORF	0.26	0.22	0.0094012	5.6
ENSG00000174243.5	ENST00000547135.1_dORF_1	12-:49230672-49230750	12-:49230672-49230750	AAG	dORF	0.13	0.27	0.0094106	33.7
ENSG00000168438.10	ENST00000606893.1_ncRNA_1	6+:110550123-110550179|110551156-110551334	6+:110550123-110550179|110551156-110551334	AAG	ncRNA	0.16	0.20	0.0094610	12.0
ENSG00000112972.10	ENST00000507004.1_ncRNA_3	5-:43299045-43299077|43313457-43313509	5-:43299045-43299077|43313457-43313509	CTG	ncRNA	0.20	0.20	0.0094683	13.1
ENSG00000102054.13	ENST00000380087.2_uoORF_3	X-:16888165-16888285	X-:16888165-16888285	GTG	uoORF	0.22	0.22	0.0095072	19.7
ENSG00000111843.9	ENST00000541412.1_iORF_1	6+:10726227-10726241|10728872-10728960|10730847-10730877	6+:10726218-10726241|10728872-10728960|10730847-10730877	TTG	iORF	0.16	0.15	0.0096375	13.9
ENSG00000246067.3	ENST00000501011.2_ncRNA_0	11+:82783138-82783186	11+:82783138-82783186	ATG	ncRNA	0.18	0.24	0.0097346	12.9
ENSG00000261614.1	ENST00000566722.1_ncRNA_0	16-:31580380-31580428	16-:31580380-31580452	CTG	ncRNA	0.13	0.30	0.0097346	12.1
ENSG00000115998.3_ENSG00000116001.11	ENST00000477044.2_uoORF_0	2-:70463295-70463307|70475536-70475587	2-:70463295-70463307|70475536-70475587	AGG	uoORF	0.18	0.24	0.0097384	60.4
ENSG00000169398.15	ENST00000523675.1_ncRNA_5	8-:141900599-141900671	8-:141900599-141900671	ATC	ncRNA	0.19	0.24	0.0097651	17.8
ENSG00000251314.2_ENSG00000153113.19	ENST00000511782.1_uORF_2	5+:96038590-96038619|96058342-96058385	5+:96038584-96038619|96058342-96058385	AGG	uORF	0.16	0.12	0.0097651	6.8
ENSG00000236876.2	ENST00000536927.1_ncRNA_0	1-:42965875-42965911	1-:42965875-42965911	ACG	ncRNA	0.17	0.30	0.0098635	13.1
ENSG00000178982.5	ENST00000592558.1_Variant_1	19+:39109893-39109967|39110976-39111075|39114716-39114837|39116667-39116742|39123069-39123136|39125632-39125758|39127528-39127560	19+:39109887-39109967|39110976-39111075|39114716-39114837|39116667-39116742|39123069-39123136|39125632-39125758|39127528-39127560	AAG	Variant	0.13	0.18	0.0098676	345.8
ENSG00000225580.2	ENST00000418595.1_ncRNA_0	6-:112938554-112938617	6-:112938554-112938653	CTG	ncRNA	0.29	0.21	0.0099390	13.0
ENSG00000268034.1	ENST00000600996.1_ncRNA_0	19+:42012771-42012813	19+:42012771-42012813	AGG	ncRNA	0.20	0.27	0.0099536	6.4
ENSG00000112578.5	ENST00000230340.4_iORF_1	6+:41889485-41889568|41895111-41895142	6+:41889485-41889568|41895111-41895142	ACG	iORF	0.15	0.24	0.010021	35.1
ENSG00000011009.6	ENST00000374514.3_iORF_0	1+:24119654-24119706|24120194-24120211	1+:24119654-24119706|24120194-24120211	ACG	iORF	0.16	0.22	0.010186	6.8
ENSG00000226608.2	ENST00000427242.1_ncRNA_0	20+:4005046-4005091	20+:4005046-4005091	CTG	ncRNA	0.13	0.25	0.010229	3.5
ENSG00000126088.8	ENST00000494399.1_ncRNA_3	1+:45480119-45480269	1+:45480119-45480269	CTG	ncRNA	0.21	0.24	0.010349	60.7
ENSG00000139722.2	ENST00000267202.2_iORF_0	12-:123380524-123380554	12-:123380524-123380554	ACG	iORF	0.16	0.20	0.010373	6.7
ENSG00000143815.10	ENST00000272163.4_iORF_1	1-:225611740-225611755	1-:225611740-225611755	ATG	iORF	0.22	0.22	0.010412	5.0
ENSG00000175390.8	ENST00000530219.1_ncRNA_1	11+:8013699-8013714	11+:8013699-8013714	ATC	ncRNA	0.21	0.18	0.010412	5.8
ENSG00000120008.11	ENST00000497136.2_dORF_1	10+:122665393-122665537	10+:122665393-122665537	TTG	dORF	0.19	0.19	0.010443	7.0
ENSG00000165271.12	ENST00000464829.1_ncRNA_1	9-:33469473-33469527	9-:33469473-33469527	CTG	ncRNA	0.21	0.18	0.010601	10.0
ENSG00000141736.9	ENST00000583038.1_ncRNA_2	17+:37881609-37881663	17+:37881609-37881663	ATT	ncRNA	0.13	0.11	0.010601	10.0
ENSG00000257199.2	ENST00000552481.2_ncRNA_0	12-:77377858-77377918	12-:77377858-77377918	AAG	ncRNA	0.13	0.32	0.010618	48.0
ENSG00000121067.13	ENST00000507551.1_ncRNA_0	17-:47679225-47679318	17-:47679225-47679351	CTG	ncRNA	0.21	0.23	0.010670	20.6
ENSG00000020426.6_ENSG00000139974.11	ENST00000556153.3_ncRNA_2	14+:61247262-61247313	14+:61247262-61247313	ATC	ncRNA	0.16	0.21	0.010690	3.0
ENSG00000144028.10	ENST00000480615.1_ncRNA_2	2-:96950911-96951078|96952048-96952222|96952425-96952615|96952743-96952898|96953176-96953240	2-:96950911-96951078|96952048-96952222|96952425-96952615|96952743-96952898|96953176-96953295|96953600-96953707|96954400-96954484|96954774-96954855|96954964-96955117|96955536-96955593	AAG	ncRNA	0.31	0.23	0.010772	302.3
ENSG00000003056.3	ENST00000543159.1_uoORF_3	12-:9098881-9099004	12-:9098881-9099004	AAG	uoORF	0.13	0.29	0.010810	42.1
ENSG00000067560.6	ENST00000422781.1_uORF_2	3-:49449253-49449346	3-:49449253-49449346	CTG	uORF	0.23	0.22	0.010954	43.9
ENSG00000134186.7	ENST00000467302.1_ncRNA_1	1+:109238920-109238977	1+:109238920-109238977	CTG	ncRNA	0.15	0.17	0.010975	22.1
ENSG00000168575.5_ENSG00000254165.1	ENST00000524237.1_ncRNA_1	8-:42338007-42338031|42396680-42396746	8-:42338007-42338031|42396680-42396746	CTG	ncRNA	0.21	0.13	0.011003	10.6
ENSG00000160294.6	ENST00000486937.1_ncRNA_1	21-:47666533-47666623	21-:47666533-47666623	AAG	ncRNA	0.16	0.18	0.011003	10.2
ENSG00000163938.12	ENST00000497356.1_ncRNA_0	3+:52727277-52727349	3+:52727277-52727349	ATG	ncRNA	0.16	0.12	0.011010	11.4
ENSG00000116922.10	ENST00000358011.4_uoORF_0	1-:38155548-38155555|38156005-38156070	1-:38155548-38155555|38156005-38156070	ATG	uoORF	0.18	0.21	0.011010	8.4
ENSG00000185619.13	ENST00000400151.2_uORF_0	4+:699731-699759|724418-724432	4+:699731-699759|724418-724432	TTG	uORF	0.16	0.17	0.011022	5.0
ENSG00000262880.1_ENSG00000170175.6	ENST00000573209.1_ncRNA_1	17+:7350404-7350497	17+:7350404-7350497	GTG	ncRNA	0.19	0.23	0.011167	7.2
ENSG00000169813.12	ENST00000337970.3_uORF_1	10-:43891984-43892023	10-:43891984-43892038|43904537-43904603	ATG	uORF	0.23	0.20	0.011201	14.6
ENSG00000204311.7	ENST00000437039.1_ncRNA_3	2+:179320095-179320155	2+:179320095-179320155	CTG	ncRNA	0.28	0.12	0.011316	10.4
ENSG00000140264.15_ENSG00000242028.1	ENST00000498605.1_ncRNA_3	15+:44093725-44093785	15+:44093725-44093785	CTG	ncRNA	0.17	0.19	0.011316	6.0
ENSG00000128654.9	ENST00000249442.6_uORF_1	2+:177134252-177134312	2+:177134252-177134312	TTG	uORF	0.24	0.20	0.011316	5.2
ENSG00000180089.4_ENSG00000105063.14	ENST00000412770.2_uoORF_0	19-:55758404-55758477|55769802-55769804	19-:55758404-55758477|55769802-55769804	AGG	uoORF	0.16	0.15	0.011317	9.8
ENSG00000164134.8	ENST00000398947.1_uORF_1	4+:140222789-140222885	4+:140222789-140222885	ACG	uORF	0.13	0.24	0.011465	48.2
ENSG00000147586.5_ENSG00000076554.11	ENST00000379096.5_uoORF_3	8-:80976800-80976828|81083659-81083721	8-:80976800-80976828|81083659-81083721	AGG	uoORF	0.13	0.32	0.011466	54.2
ENSG00000164941.9	ENST00000524333.1_dORF_1	8+:95877835-95877928|95878385-95878391	8+:95877835-95877928|95878385-95878391	GTG	dORF	0.17	0.21	0.011469	8.0
ENSG00000168556.5	ENST00000302327.3_iORF_1	4+:184431699-184431738	4+:184431699-184431738	AAG	iORF	0.25	0.30	0.011472	10.6
ENSG00000092439.9	ENST00000313478.7_iORF_1	15-:50904971-50905010	15-:50904971-50905010	AAG	iORF	0.20	0.24	0.011472	7.7
ENSG00000126456.11	ENST00000596644.1_ncRNA_0	19-:50162904-50162943	19-:50162904-50162943	GTG	ncRNA	0.23	0.16	0.011472	4.0
ENSG00000164182.6	ENST00000296597.5_iORF_1	5+:60241207-60241209|60368951-60368994	5+:60241207-60241209|60368951-60368994	AGG	iORF	0.16	0.17	0.011500	3.9
ENSG00000174238.10	ENST00000572004.1_ncRNA_1	17-:1442147-1442192	17-:1442147-1442192	ATT	ncRNA	0.16	0.23	0.011500	9.1
ENSG00000143614.7_ENSG00000223599.1	ENST00000368655.4_uoORF_0	1-:153800815-153800824|153895208-153895244	1-:153800815-153800824|153895208-153895244	AGG	uoORF	0.15	0.16	0.011500	7.3
ENSG00000176853.11	ENST00000334705.7_uORF_0	8+:124780756-124780801	8+:124780756-124780801	TTG	uORF	0.18	0.22	0.011500	5.0
ENSG00000072401.10	ENST00000373910.4_uoORF_0	10+:60094893-60094971	10+:60094893-60094971	ACG	uoORF	0.25	0.23	0.011602	10.4
ENSG00000143222.7	ENST00000482672.1_ncRNA_1	1+:161123787-161123860|161126739-161126765	1+:161123787-161123860|161126739-161126765	ATG	ncRNA	0.20	0.22	0.011612	16.1
ENSG00000236814.1	ENST00000435260.1_ncRNA_0	8-:56962596-56962665	8-:56962596-56962665	ATG	ncRNA	0.21	0.21	0.011614	3.3
ENSG00000183856.6	ENST00000491900.1_uoORF_1	1-:156536318-156536338|156542284-156542330	1-:156536318-156536338|156542284-156542330	AGG	uoORF	0.21	0.19	0.011844	14.4
ENSG00000170759.10	ENST00000302418.4_uORF_3	10-:32345173-32345254	10-:32345173-32345254	AGG	uORF	0.31	0.14	0.011869	11.2
ENSG00000090863.7	ENST00000422840.2_dORF_1	16-:74485953-74486019	16-:74485953-74486019	AGG	dORF	0.25	0.15	0.011916	5.0
ENSG00000114735.5	ENST00000482974.1_ncRNA_0	3+:50617616-50617664	3+:50617616-50617664	CTG	ncRNA	0.17	0.17	0.011925	4.9
ENSG00000176371.9	ENST00000448803.2_iORF_0	15+:85147501-85147543	15+:85147501-85147543	CTG	iORF	0.24	0.24	0.011981	6.6
ENSG00000234488.1	ENST00000411843.1_ncRNA_0	2+:63911729-63911771	2+:63911729-63911771	AAG	ncRNA	0.15	0.23	0.011981	6.5
ENSG00000093167.13	ENST00000496479.1_ncRNA_1	3-:37095341-37095452|37095901-37096006|37096576-37096597	3-:37095341-37095452|37095901-37096006|37096576-37096597	ATA	ncRNA	0.16	0.16	0.012000	26.3
ENSG00000112118.13	ENST00000596288.1_iORF_2	6-:52148164-52148204|52149394-52149447	6-:52148164-52148204|52149394-52149498	ATG	iORF	0.16	0.18	0.012026	18.4
ENSG00000112312.5	ENST00000468943.1_ncRNA_1	6+:24775323-24775340|24777449-24777537	6+:24775323-24775340|24777449-24777537	TTG	ncRNA	0.27	0.16	0.012105	10.9
ENSG00000127445.9	ENST00000586025.1_ncRNA_1	19+:9949239-9949324|9958705-9958816|9959765-9959875	19+:9949239-9949324|9958705-9958816|9959765-9959875	AAG	ncRNA	0.15	0.15	0.012105	66.5
ENSG00000153310.14_ENSG00000264653.1	ENST00000518344.1_ncRNA_8	8-:130915592-130915596|130951853-130951882	8-:130915592-130915596|130951853-130951882	CTG	ncRNA	0.26	0.18	0.012257	19.8
ENSG00000112339.10	ENST00000367837.5_uORF_2	6-:135375883-135375934	6-:135375883-135375934	ATG	uORF	0.18	0.21	0.012305	5.0
ENSG00000064313.7	ENST00000378164.2_uORF_1	8-:120845014-120845065	8-:120845014-120845065	ATG	uORF	0.30	0.22	0.012305	6.0
ENSG00000133313.10	ENST00000324262.4_uORF_3	18+:72167154-72167205	18+:72167154-72167205	TTG	uORF	0.16	0.14	0.012305	5.0
ENSG00000100813.10	ENST00000553790.1_ncRNA_1	14-:23532636-23532786|23533313-23533340	14-:23532636-23532786|23533313-23533340	CTG	ncRNA	0.18	0.24	0.012416	59.1
ENSG00000139880.15	ENST00000397359.3_iORF_1	14-:23518412-23518484	14-:23518412-23518484	ATG	iORF	0.21	0.16	0.012425	6.6
ENSG00000140612.9	ENST00000268220.7_uORF_3	15-:85259514-85259559	15-:85259514-85259559	GTG	uORF	0.16	0.17	0.012425	4.0
ENSG00000163832.11	ENST00000483205.1_ncRNA_0	3-:47551634-47551688	3-:47551634-47551688	GTG	ncRNA	0.13	0.15	0.012647	8.4
ENSG00000116161.13	ENST00000367679.2_uORF_3	1+:174969149-174969224	1+:174969149-174969224	GTG	uORF	0.25	0.15	0.012652	5.3
ENSG00000132661.3	ENST00000254998.2_iORF_0	20+:23334683-23334731	20+:23334683-23334731	ATC	iORF	0.22	0.22	0.012818	9.0
ENSG00000114446.4	ENST00000264538.3_iORF_0	3-:107910380-107910452	3-:107910380-107910452	ATC	iORF	0.13	0.31	0.012909	19.0
ENSG00000187193.8_ENSG00000261429.2	ENST00000568370.1_ncRNA_0	16+:56717889-56717961	16+:56717889-56717961	GTG	ncRNA	0.23	0.09	0.012909	26.1
ENSG00000234785.1_ENSG00000264759.1	ENST00000434365.1_ncRNA_1	X+:114938134-114938170	X+:114938134-114938170	ATG	ncRNA	0.26	0.31	0.012953	17.2
ENSG00000100003.13_ENSG00000242114.1	ENST00000489658.1_ncRNA_1	22+:30821901-30821934|30822704-30822767	22+:30821901-30821934|30822704-30822767	ATC	ncRNA	0.16	0.17	0.012971	8.2
ENSG00000140395.4	ENST00000560063.1_ncRNA_2	15-:78584916-78585015	15-:78584916-78585015	ATT	ncRNA	0.15	0.20	0.013117	17.0
ENSG00000153914.11	ENST00000520580.1_ncRNA_0	5+:65458373-65458424	5+:65458373-65458424	AGG	ncRNA	0.16	0.23	0.013166	9.2
ENSG00000011243.13	ENST00000596750.2_ncRNA_1	19-:15510108-15510221|15511105-15511109	19-:15510108-15510221|15511105-15511109	AAG	ncRNA	0.16	0.17	0.013255	16.2
ENSG00000100889.7	ENST00000558674.1_ncRNA_1	14+:24567538-24567640	14+:24567538-24567640	ATG	ncRNA	0.16	0.21	0.013327	11.0
ENSG00000237649.3	ENST00000494554.1_ncRNA_1	6+:33374437-33374442|33374576-33374700	6+:33374437-33374442|33374576-33374700	AAG	ncRNA	0.22	0.14	0.013399	12.8
ENSG00000140553.12	ENST00000471780.1_ncRNA_3	15+:91492599-91492673|91492883-91493007	15+:91492599-91492673|91492883-91493007	GTG	ncRNA	0.28	0.18	0.013475	32.2
ENSG00000088833.13_ENSG00000196209.8	ENST00000381653.5_dORF_1	20-:1424393-1424556|1426310-1426402	20-:1424393-1424556|1426310-1426402	ATC	dORF	0.15	0.23	0.013492	64.4
ENSG00000106624.4	ENST00000223357.3_iORF_3	7+:44147497-44147530|44147605-44147617	7+:44147497-44147530|44147605-44147617	AGG	iORF	0.18	0.28	0.013509	8.8
ENSG00000171603.12	ENST00000361311.4_iORF_1	1-:9790680-9790707	1-:9790680-9790707	AAG	iORF	0.24	0.24	0.013793	28.3
ENSG00000167969.8	ENST00000563029.1_ncRNA_1	16-:2293314-2293440|2294406-2294553|2296859-2296955	16-:2293314-2293440|2294406-2294553|2296859-2296955	GTG	ncRNA	0.20	0.19	0.013802	101.6
ENSG00000131626.11	ENST00000526262.1_orphan_2	11+:70179588-70179659|70181668-70181690	11+:70179588-70179659|70181668-70181690	ACG	orphan	0.31	0.20	0.013826	61.4
ENSG00000100567.8	ENST00000216455.4_uoORF_4	14+:58711603-58711642	14+:58711603-58711642	CTG	uoORF	0.22	0.20	0.013986	7.0
ENSG00000156508.13	ENST00000309268.6_uORF_2	6-:74229757-74229779|74230722-74230739	6-:74229757-74229779|74230722-74230739	TTG	uORF	0.28	0.31	0.013986	27.5
ENSG00000223459.4	ENST00000414990.2_ncRNA_0	7+:143299973-143300204|143300652-143300745|143301677-143301932	7+:143299952-143300204|143300652-143300745|143301677-143301932	CTG	ncRNA	0.17	0.19	0.014045	3.0
ENSG00000175334.3	ENST00000312175.2_uORF_2	11+:65770004-65770041|65770705-65770710	11+:65770004-65770041|65770705-65770710	GTG	uORF	0.25	0.23	0.014232	9.1
ENSG00000170456.10_ENSG00000225349.2	ENST00000389082.5_iORF_2	12-:31743650-31743686	12-:31743650-31743686	GTG	iORF	0.21	0.25	0.014272	14.5
ENSG00000072778.15	ENST00000577191.1_ncRNA_6	17+:7125451-7125625	17+:7125451-7125625	CTG	ncRNA	0.15	0.22	0.014310	57.1
ENSG00000123562.12	ENST00000422154.2_uORF_1	X-:102940155-102940188|102941558-102941609	X-:102940155-102940188|102941558-102941609	ACG	uORF	0.13	0.28	0.014374	28.6
ENSG00000072110.9	ENST00000193403.6_uoORF_3	14-:69445759-69445846	14-:69445759-69445846	ACG	uoORF	0.15	0.18	0.014397	33.7
ENSG00000112245.6	ENST00000370651.3_uORF_0	6+:64286370-64286436	6+:64282585-64282624|64286340-64286436	ATG	uORF	0.20	0.23	0.014414	19.0
ENSG00000079616.8	ENST00000563666.1_ncRNA_2	16+:29811250-29811373	16+:29811250-29811373	CTG	ncRNA	0.16	0.19	0.014541	9.0
ENSG00000185627.13	ENST00000527982.1_ncRNA_6	11+:251545-251653	11+:251545-251653	ATG	ncRNA	0.18	0.24	0.014567	43.3
ENSG00000087274.12	ENST00000513762.1_ncRNA_1	4+:2930196-2930250	4+:2930196-2930250	AAG	ncRNA	0.13	0.26	0.014689	21.7
ENSG00000130706.8	ENST00000491935.1_ncRNA_3	20+:60878056-60878105|60878623-60878628	20+:60878056-60878105|60878623-60878628	AAG	ncRNA	0.20	0.23	0.014689	14.1
ENSG00000245532.4	ENST00000501122.2_ncRNA_0	11+:65190718-65190862	11+:65190718-65190862	AGG	ncRNA	0.15	0.23	0.014701	20.8
ENSG00000147649.5	ENST00000336273.3_uORF_1	8+:98656681-98656723	8+:98656681-98656723	CTG	uORF	0.21	0.24	0.014887	9.0
ENSG00000115211.11	ENST00000475582.1_ncRNA_1	2-:27591481-27591600|27591872-27591909	2-:27591481-27591600|27591872-27591909	AAG	ncRNA	0.16	0.22	0.014907	9.0
ENSG00000137822.8	ENST00000563963.1_ncRNA_1	15+:43692359-43692419|43693913-43694216	15+:43692356-43692419|43693913-43694216	AAG	ncRNA	0.16	0.18	0.015099	6.0
ENSG00000070756.9	ENST00000318607.5_uORF_3	8-:101733952-101734063	8-:101733952-101734063	AAG	uORF	0.27	0.11	0.015182	97.3
ENSG00000100632.6	ENST00000555373.1_uoORF_2	14-:69861570-69861629|69864947-69864996	14-:69861570-69861629|69864947-69864996	ACG	uoORF	0.22	0.30	0.015283	36.0
ENSG00000066697.10_ENSG00000241697.3	ENST00000489377.1_ncRNA_0	9+:103204484-103204638|103206409-103206438	9+:103204448-103204638|103206409-103206438	AGG	ncRNA	0.13	0.29	0.015416	60.0
ENSG00000145386.5	ENST00000274026.5_uORF_2	4-:122744910-122744934	4-:122744910-122744949	GTG	uORF	0.18	0.21	0.015573	15.0
ENSG00000170340.10	ENST00000301998.4_iORF_1	2+:62449542-62449554	2+:62449542-62449554	AAG	iORF	0.27	0.16	0.015625	7.1
ENSG00000188559.9	ENST00000202677.7_iORF_1	20-:20693047-20693059	20-:20693047-20693059	AGG	iORF	0.31	0.29	0.015625	11.0
ENSG00000269893.2	ENST00000602573.1_ncRNA_3	4+:119200504-119200522	4+:119200504-119200522	ATT	ncRNA	0.13	0.22	0.015625	16.3
ENSG00000224032.2_ENSG00000238363.1	ENST00000427306.2_ncRNA_0	5+:111497406-111497418	5+:111497406-111497418	ATG	ncRNA	0.24	0.28	0.015625	8.7
ENSG00000174437.12	ENST00000313432.5_ncRNA_7	12+:110783743-110783755	12+:110783743-110783755	CTG	ncRNA	0.20	0.26	0.015625	6.8
ENSG00000210049.1_ENSG00000210195.2	ENST00000361390.2_orphan_50	MT+:3409-3427	MT+:3409-3427	AAG	orphan	0.22	0.30	0.015625	15.8
ENSG00000134684.6	ENST00000373477.4_uORF_8	1-:33282900-33282918	1-:33282900-33282954	ACG	uORF	0.21	0.24	0.015625	8.0
ENSG00000176454.9	ENST00000563748.1_ncRNA_0	15-:34651327-34651372	15-:34651327-34651372	CTG	ncRNA	0.21	0.16	0.015679	7.0
ENSG00000004487.11	ENST00000356634.3_iORF_5	1+:23357079-23357127|23376879-23376927	1+:23357079-23357127|23376879-23376927	AAG	iORF	0.22	0.18	0.015813	17.1
ENSG00000128915.7	ENST00000561114.1_uORF_1	15-:60771202-60771223	15-:60771202-60771223	AAG	uORF	0.19	0.28	0.015850	7.0
ENSG00000126226.17	ENST00000491548.1_ncRNA_3	13-:113845181-113845277	13-:113845181-113845277	TTG	ncRNA	0.28	0.22	0.016020	14.2
ENSG00000111716.8	ENST00000396076.1_uORF_7	12-:21810680-21810719	12-:21810680-21810719	CTG	uORF	0.22	0.24	0.016063	11.7
ENSG00000091527.11	ENST00000264993.3_uORF_2	3+:133292621-133292774	3+:133292621-133292774	CTG	uORF	0.18	0.21	0.016156	15.4
ENSG00000090615.8_ENSG00000196458.6	ENST00000204726.3_iORF_2	12-:133372802-133372806|133373124-133373225	12-:133372802-133372806|133373124-133373225	AGG	iORF	0.19	0.24	0.016245	25.6
ENSG00000198901.9	ENST00000394249.3_iORF_4	15-:91527330-91527345	15-:91527330-91527345	AAG	iORF	0.17	0.32	0.016269	37.9
ENSG00000072274.8	ENST00000392396.3_uoORF_3	3-:195803966-195803993|195808701-195808734	3-:195803966-195803993|195808701-195808734	AAG	uoORF	0.22	0.17	0.016330	11.8
ENSG00000119707.9	ENST00000525321.1_uORF_3	14+:73525366-73525413|73538334-73538347	14+:73525366-73525413|73538334-73538347	CTG	uORF	0.19	0.25	0.016330	16.6
ENSG00000092929.7	ENST00000591563.1_ncRNA_1	17-:73836047-73836152	17-:73836047-73836152	GTG	ncRNA	0.16	0.19	0.016451	8.0
ENSG00000121577.9_ENSG00000138495.2	ENST00000484810.1_iORF_0	3-:119396096-119396123	3-:119396096-119396123	CTG	iORF	0.15	0.16	0.016491	16.3
ENSG00000145592.9	ENST00000508493.1_uoORF_2	5-:40834707-40834708|40835284-40835310	5-:40834707-40834708|40835284-40835310	CTG	uoORF	0.17	0.31	0.016491	19.1
ENSG00000141002.14_ENSG00000258947.2	ENST00000567171.1_ncRNA_3	16+:89977544-89977646	16+:89977544-89977646	AGG	ncRNA	0.20	0.17	0.016596	12.4
ENSG00000144381.12	ENST00000476746.1_ncRNA_1	2-:198360005-198360100|198361863-198362116|198363398-198363574|198364505-198364527	2-:198360005-198360100|198361863-198362116|198363398-198363574|198364505-198364527	ACG	ncRNA	0.21	0.21	0.016841	403.0
ENSG00000196923.9	ENST00000355572.2_iORF_2	5-:176917880-176917895	5-:176917880-176917895	ATG	iORF	0.26	0.32	0.016860	48.3
ENSG00000114648.7	ENST00000461084.1_ncRNA_0	3+:47378182-47378287	3+:47378182-47378287	GTG	ncRNA	0.16	0.22	0.016862	14.0
ENSG00000161011.15	ENST00000389805.4_dORF_6	5+:179264729-179264780	5+:179264729-179264780	TTG	dORF	0.22	0.22	0.017004	6.4
ENSG00000123472.8_ENSG00000159658.6	ENST00000371933.3_uORF_1	1-:47184626-47184677	1-:47184626-47184677	AAG	uORF	0.17	0.13	0.017004	6.8
ENSG00000149532.11	ENST00000537641.1_ncRNA_1	11-:61183572-61183761	11-:61183572-61183761	ATC	ncRNA	0.16	0.22	0.017054	20.1
ENSG00000205250.4	ENST00000568485.1_ncRNA_0	16+:67226915-67227074	16+:67226915-67227074	GTG	ncRNA	0.15	0.18	0.017056	26.9
ENSG00000165280.11	ENST00000493886.1_ncRNA_6	9-:35057510-35057527|35059060-35059091	9-:35057510-35057527|35059060-35059091	ACG	ncRNA	0.30	0.19	0.017067	34.4
ENSG00000164828.13_ENSG00000239857.2	ENST00000464468.1_ncRNA_4	7+:933529-933608|934970-935059	7+:933529-933608|934970-935059	TTG	ncRNA	0.13	0.31	0.017197	53.2
ENSG00000131467.6	ENST00000593111.1_ncRNA_2	17+:40989674-40989714|40990109-40990222|40990747-40990816|40990961-40991033	17+:40986884-40986893|40989665-40989714|40990109-40990222|40990747-40990816|40990961-40991033	AAG	ncRNA	0.16	0.22	0.017251	54.0
ENSG00000138160.4	ENST00000260731.3_iORF_1	10+:94353154-94353202	10+:94353154-94353202	CTG	iORF	0.13	0.32	0.017300	59.2
ENSG00000125743.6	ENST00000342669.3_uORF_1	19-:46195154-46195199	19-:46195154-46195199	AGG	uORF	0.18	0.31	0.017434	28.5
ENSG00000113649.7	ENST00000511077.1_ncRNA_3	5+:145890037-145890205	5+:145890037-145890205	CTG	ncRNA	0.20	0.11	0.017487	23.3
ENSG00000159216.14	ENST00000358356.5_uORF_0	21-:36260425-36260479	21-:36260425-36260479	GTG	uORF	0.21	0.21	0.017563	6.0
ENSG00000243155.1_ENSG00000135823.9	ENST00000258301.5_iORF_0	1-:180974476-180974518	1-:180974476-180974518	AAG	iORF	0.15	0.20	0.017656	11.8
ENSG00000165819.7	ENST00000545319.1_ncRNA_2	14-:21979029-21979055|21979265-21979305	14-:21979029-21979055|21979265-21979305	AGG	ncRNA	0.21	0.23	0.017720	9.7
ENSG00000189091.8	ENST00000568291.2_ncRNA_1	16+:70588368-70588500|70588953-70589109|70590081-70590282	16+:70588368-70588500|70588953-70589109|70590081-70590282	ATT	ncRNA	0.17	0.29	0.017811	239.6
ENSG00000108784.5_ENSG00000068120.10	ENST00000393818.2_uORF_2	17+:40714385-40714433	17+:40714385-40714433	AGG	uORF	0.22	0.23	0.018059	11.4
ENSG00000130175.5	ENST00000592741.1_uORF_7	19+:11546493-11546531|11546861-11546892	19+:11546493-11546531|11546861-11546892	GTG	uORF	0.19	0.27	0.018216	13.9
ENSG00000148396.14	ENST00000472305.1_ncRNA_1	9-:139358114-139358186	9-:139358114-139358192|139358871-139358919	CTG	ncRNA	0.18	0.24	0.018302	12.3
ENSG00000167996.11	ENST00000533138.1_ncRNA_0	11-:61732822-61732912	11-:61732822-61732912	AGG	ncRNA	0.21	0.31	0.018347	50.9
ENSG00000100519.7	ENST00000554952.1_ncRNA_2	14+:53173953-53174022|53175026-53175029	14+:53173953-53174022|53175026-53175029	ATA	ncRNA	0.19	0.23	0.018369	26.3
ENSG00000057019.11	ENST00000326857.9_iORF_3	3-:98600607-98600611|98619965-98620057	3-:98600607-98600611|98619965-98620057	CTG	iORF	0.15	0.14	0.018385	20.6
ENSG00000162385.6	ENST00000371470.3_iORF_2	1-:53701298-53701307|53704032-53704080	1-:53701298-53701307|53704032-53704080	AGG	iORF	0.24	0.17	0.018563	11.7
ENSG00000119688.16	ENST00000298816.7_Variant_1	14-:74753376-74753519|74754512-74754589|74754909-74754962|74755418-74755468|74756185-74756222|74756729-74756821|74756993-74757202|74758989-74759079|74759253-74759345|74759450-74759572|74759856-74759951|74762556-74762682|74763035-74763152|74764632-74764772|74766250-74766349	14-:74753376-74753519|74754512-74754589|74754909-74754962|74755418-74755468|74756185-74756222|74756729-74756821|74756993-74757202|74758989-74759079|74759253-74759345|74759450-74759572|74759856-74759951|74762556-74762682|74763035-74763152|74764632-74764772|74766250-74766349	ATC	Variant	0.18	0.21	0.018660	400.4
ENSG00000111711.5	ENST00000545113.1_ncRNA_1	12+:21654857-21654882|21659818-21659922	12+:21654857-21654882|21659818-21659922	ATG	ncRNA	0.26	0.15	0.018831	24.6
ENSG00000105221.12_ENSG00000207631.1	ENST00000483166.1_ncRNA_0	19-:40739778-40739841	19-:40739778-40739841	CTG	ncRNA	0.16	0.22	0.018937	5.8
ENSG00000147459.13	ENST00000276440.7_iORF_1	8+:25246637-25246664	8+:25246637-25246664	ATG	iORF	0.21	0.23	0.018985	5.2
ENSG00000147650.7	ENST00000276654.5_uoORF_1	8-:105544163-105544191|105601046-105601138	8-:105544163-105544191|105601046-105601138	ATC	uoORF	0.24	0.20	0.019124	12.8
ENSG00000148303.12	ENST00000463740.1_ncRNA_1	9+:136217544-136217582|136217856-136217926|136218116-136218221	9+:136217544-136217582|136217856-136217926|136218116-136218221	AAG	ncRNA	0.13	0.29	0.019384	58.7
ENSG00000226950.2_ENSG00000212588.1	ENST00000425653.1_ncRNA_4	4+:53578995-53579067	4+:53578995-53579067	ACG	ncRNA	0.19	0.30	0.019435	97.2
ENSG00000136997.10	ENST00000259523.6_Variant_1	8+:128750505-128751265|128752643-128752660	8+:128750505-128751265|128752643-128752660	ACG	Variant	0.23	0.11	0.019456	1029.2
ENSG00000149503.8	ENST00000528037.1_ncRNA_1	11+:61891596-61891635|61895622-61895773|61896241-61896267	11+:61891596-61891635|61895622-61895773|61896241-61896267	TTG	ncRNA	0.27	0.22	0.019463	23.2
ENSG00000151914.13	ENST00000370765.6_iORF_4	6-:56485508-56485513|56489327-56489352	6-:56485508-56485513|56489327-56489352	ATT	iORF	0.18	0.31	0.019581	17.2
ENSG00000159377.6	ENST00000476467.1_ncRNA_2	1+:151373717-151373855	1+:151373717-151373855	CTG	ncRNA	0.23	0.29	0.019789	261.4
ENSG00000175931.8_ENSG00000242931.1	ENST00000586505.1_ncRNA_1	17-:74398108-74398208|74398682-74398723	17-:74398108-74398208|74398682-74398723	TTG	ncRNA	0.25	0.16	0.020004	20.9
ENSG00000135111.10	ENST00000548503.1_ncRNA_1	12-:115117313-115117343	12-:115117313-115117343	ATT	ncRNA	0.20	0.28	0.020095	7.0
ENSG00000082898.12	ENST00000428210.1_dORF_2	2-:61720977-61721226|61722589-61722748|61724013-61724031	2-:61720977-61721226|61722589-61722748|61724013-61724142|61725807-61725927|61725999-61726048|61726847-61727029|61729130-61729175|61729383-61729445|61749745-61749803	ATG	dORF	0.23	0.19	0.020100	100.3
ENSG00000160014.12	ENST00000291295.9_iORF_3	19+:47109084-47109096	19+:47109084-47109096	CTG	iORF	0.22	0.21	0.020285	13.6
ENSG00000105821.10	ENST00000475065.1_ncRNA_4	7-:102982268-102982280	7-:102982268-102982280	ATC	ncRNA	0.22	0.27	0.020285	13.8
ENSG00000115758.8_ENSG00000206633.1	ENST00000234111.4_uORF_1	2-:10588247-10588319	2-:10588247-10588319	CTG	uORF	0.20	0.23	0.020306	12.9
ENSG00000090316.11	ENST00000515766.1_ncRNA_1	4+:1332270-1332405|1332861-1332957	4+:1332237-1332405|1332861-1332957	CTG	ncRNA	0.19	0.19	0.020354	35.2
ENSG00000047410.9	ENST00000367478.4_iORF_3	1-:186344117-186344141	1-:186344117-186344141	AAG	iORF	0.22	0.23	0.020495	6.6
ENSG00000102898.7	ENST00000568396.2_iORF_3	16+:67899097-67899121	16+:67899097-67899121	TTG	iORF	0.22	0.21	0.020495	7.6
ENSG00000156482.6	ENST00000517489.1_ncRNA_3	8-:99057566-99057605	8-:99057566-99057605	AGG	ncRNA	0.16	0.32	0.020737	228.2
ENSG00000175866.11	ENST00000576995.1_ncRNA_7	17+:79082783-79082798	17+:79082783-79082798	GTG	ncRNA	0.18	0.14	0.020764	3.0
ENSG00000102316.12_ENSG00000221716.1	ENST00000375068.1_uoORF_2	X+:54834188-54834235|54835735-54835772	X+:54834188-54834235|54835735-54835772	AGG	uoORF	0.19	0.23	0.020831	8.3
ENSG00000185085.2_ENSG00000162194.8	ENST00000525675.1_iORF_1	11-:62430703-62430805|62432320-62432356	11-:62430703-62430805|62432320-62432356	AGG	iORF	0.13	0.31	0.020872	73.9
ENSG00000185728.12	ENST00000539294.1_uoORF_1	8+:64081354-64081450	8+:64081342-64081450	AGG	uoORF	0.18	0.15	0.020987	28.5
ENSG00000185803.4	ENST00000532887.1_uORF_2	8+:145582499-145582532	8+:145582499-145582532	CTG	uORF	0.24	0.22	0.021007	5.5
ENSG00000023191.12	ENST00000533592.1_ncRNA_4	11-:502124-502196	11-:502124-502196	CTG	ncRNA	0.24	0.17	0.021216	6.3
ENSG00000167978.12	ENST00000571372.1_ncRNA_11	16+:2809171-2809173|2809352-2809407	16+:2809171-2809173|2809352-2809407	AGG	ncRNA	0.16	0.22	0.021237	8.5
ENSG00000141002.14_ENSG00000258947.2	ENST00000570116.2_ncRNA_2	16+:89977538-89977646	16+:89977538-89977646	CTG	ncRNA	0.16	0.21	0.021244	13.4
ENSG00000134294.9	ENST00000553252.1_ncRNA_3	12-:46764944-46765046	12-:46764944-46765046	ATT	ncRNA	0.17	0.27	0.021336	61.7
ENSG00000067225.13	ENST00000565143.1_ncRNA_12	15-:72491707-72491758	15-:72491707-72491758	AAG	ncRNA	0.23	0.23	0.021498	9.1
ENSG00000076924.7	ENST00000595288.1_ncRNA_3	19-:7690970-7691081	19-:7690970-7691081	CTG	ncRNA	0.16	0.23	0.021548	15.3
ENSG00000131507.9	ENST00000253814.4_uoORF_3	5+:141488514-141488602|141511372-141511383	5+:141488514-141488602|141511372-141511383	CTG	uoORF	0.28	0.25	0.021579	17.6
ENSG00000161638.6	ENST00000552564.1_ncRNA_1	12-:54794617-54794779|54795156-54795262|54795368-54795449|54795559-54795639|54795784-54795877|54795963-54796114|54796766-54796834|54796970-54797075	12-:54794617-54794779|54795156-54795262|54795368-54795449|54795559-54795639|54795784-54795877|54795963-54796114|54796766-54796834|54796970-54797075	ATT	ncRNA	0.13	0.27	0.021608	1097.7
ENSG00000185033.10	ENST00000559300.1_dORF_1	15+:90760998-90761088	15+:90760998-90761088	CTG	dORF	0.15	0.24	0.021617	14.0
ENSG00000135775.9	ENST00000366669.4_iORF_1	1+:230795237-230795273	1+:230795237-230795273	CTG	iORF	0.22	0.22	0.021769	5.0
ENSG00000224631.3	ENST00000591758.1_ncRNA_0	16-:61089348-61089384	16-:61089348-61089384	CTG	ncRNA	0.13	0.27	0.021769	9.0
ENSG00000117500.8	ENST00000370280.1_iORF_3	1-:93645636-93645732	1-:93645636-93645732	CTG	iORF	0.15	0.14	0.021855	17.7
ENSG00000103335.15	ENST00000301015.9_iORF_2	16-:88787149-88787156|88787573-88787620	16-:88787149-88787156|88787573-88787620	AAG	iORF	0.23	0.24	0.022012	16.1
ENSG00000153310.14_ENSG00000264653.1	ENST00000519540.1_uORF_9	8-:130916827-130916831|130951853-130951882	8-:130916827-130916831|130951853-130951882	CTG	uORF	0.30	0.18	0.022228	12.1
ENSG00000044574.7	ENST00000324460.6_uORF_5	9-:128003536-128003569	9-:128003536-128003587	GTG	uORF	0.21	0.21	0.022228	9.3
ENSG00000118900.10	ENST00000262376.6_iORF_1	16+:4909878-4909899	16+:4909878-4909899	AGG	iORF	0.18	0.27	0.022322	12.6
ENSG00000131409.8_ENSG00000268231.1	ENST00000389201.3_iORF_1	19-:51021252-51021273	19-:51021252-51021273	AGG	iORF	0.25	0.20	0.022322	27.2
ENSG00000203879.7	ENST00000491154.1_ncRNA_1	X+:153668400-153668490	X+:153668400-153668490	ATG	ncRNA	0.19	0.23	0.022342	24.9
ENSG00000237433.1	ENST00000443010.1_ncRNA_0	3+:32232777-32232816	3+:32232777-32232816	CTG	ncRNA	0.15	0.20	0.022415	8.4
ENSG00000119630.9	ENST00000555253.1_ncRNA_0	14-:75412911-75412950	14-:75412911-75412968	AGG	ncRNA	0.17	0.21	0.022415	3.0
ENSG00000119403.9	ENST00000373896.3_iORF_1	9-:123636324-123636338|123636833-123636873	9-:123636324-123636338|123636833-123636873	GTG	iORF	0.18	0.19	0.022533	9.1
ENSG00000225972.1_ENSG00000198744.5	ENST00000427426.1_ncRNA_5	1+:568298-568331	1+:568298-568331	ATC	ncRNA	0.17	0.32	0.022671	67.3
ENSG00000135506.11	ENST00000550699.1_ncRNA_2	12+:58109879-58109976|58110194-58110295|58110475-58110527|58111652-58111747	12+:58109879-58109976|58110194-58110295|58110475-58110527|58111652-58111747	AAG	ncRNA	0.13	0.12	0.022768	417.8
ENSG00000136718.5	ENST00000460766.1_ncRNA_1	2+:131100700-131100767|131102201-131102285|131102948-131103058|131103139-131103272|131103351-131103506|131103590-131103685|131103773-131103847|131103928-131104041	2+:131100700-131100767|131102201-131102285|131102948-131103058|131103139-131103272|131103351-131103506|131103590-131103685|131103773-131103847|131103928-131104041	AAG	ncRNA	0.15	0.23	0.022794	255.5
ENSG00000241945.3	ENST00000471490.1_ncRNA_1	21+:45545975-45546000|45546780-45546857	21+:45545975-45546000|45546780-45546857	ATA	ncRNA	0.20	0.15	0.022932	11.2
ENSG00000038274.12	ENST00000518095.1_dORF_1	5+:162944611-162944698	5+:162944611-162944698	ATG	dORF	0.16	0.16	0.022990	9.0
ENSG00000145632.10	ENST00000504196.1_ncRNA_1	5-:57754790-57754895	5-:57754790-57754895	ATG	ncRNA	0.15	0.18	0.023217	11.0
ENSG00000165181.12	ENST00000394779.3_iORF_1	9-:114470138-114470165	9-:114470138-114470165	ATT	iORF	0.18	0.29	0.023306	9.6
ENSG00000231340.1_ENSG00000266700.1	ENST00000428275.1_ncRNA_0	X-:53172044-53172089	X-:53172044-53172089	CTG	ncRNA	0.13	0.28	0.023451	6.5
ENSG00000205250.4	ENST00000567007.1_ncRNA_2	16+:67226720-67226777	16+:67226720-67226777	TTG	ncRNA	0.21	0.21	0.023472	10.8
ENSG00000128294.11_ENSG00000221760.1	ENST00000338754.4_uORF_1	22-:26937646-26937684|26940569-26940588	22-:26937646-26937684|26940569-26940588	ATG	uORF	0.32	0.12	0.023472	9.3
ENSG00000186432.4	ENST00000334256.4_iORF_1	3-:160254621-160254628|160283001-160283060	3-:160254621-160254628|160283001-160283090	ACG	iORF	0.16	0.26	0.023573	40.2
ENSG00000100941.4	ENST00000554117.1_ncRNA_2	14+:39644546-39644596|39645281-39645357	14+:39644546-39644596|39645281-39645357	GTG	ncRNA	0.19	0.24	0.023598	25.0
ENSG00000039523.13	ENST00000566730.1_ncRNA_4	16+:67574069-67574129	16+:67574069-67574129	CTG	ncRNA	0.15	0.21	0.024328	9.9
ENSG00000106723.12	ENST00000541629.1_uORF_0	9+:91003399-91003453|91030521-91030527	9+:91003399-91003453|91030521-91030527	ACG	uORF	0.25	0.21	0.024328	10.2
ENSG00000187531.9_ENSG00000197063.6	ENST00000357736.4_iORF_3	17-:79880812-79880833	17-:79880812-79880833	AGG	iORF	0.28	0.24	0.024487	18.3
ENSG00000180764.11	ENST00000489875.1_ncRNA_0	10-:95718564-95718585	10-:95718564-95718585	AAG	ncRNA	0.26	0.31	0.024487	21.2
ENSG00000008283.11	ENST00000582143.1_ncRNA_2	17-:61511778-61511850	17-:61511778-61511850	CTG	ncRNA	0.18	0.26	0.024544	23.5
ENSG00000104365.9	ENST00000519938.1_ncRNA_0	8+:42178261-42178366	8+:42178261-42178366	GTG	ncRNA	0.15	0.21	0.024721	22.8
ENSG00000169045.13	ENST00000514332.1_ncRNA_3	5-:179042546-179042596|179043126-179043219|179043869-179043959|179044051-179044111|179044514-179044650|179044799-179044933|179044989-179045061|179045145-179045324|179046269-179046408|179047892-179048013	5-:179042546-179042596|179043126-179043219|179043869-179043959|179044051-179044111|179044514-179044650|179044799-179044933|179044989-179045061|179045145-179045324|179046269-179046408|179047892-179048013	ATG	ncRNA	0.20	0.23	0.024906	679.7
ENSG00000213281.4_ENSG00000009307.11	ENST00000369535.4_uoORF_5	1-:115258777-115258798|115259278-115259320	1-:115258777-115258798|115259278-115259320	GTG	uoORF	0.22	0.18	0.025109	8.5
ENSG00000008517.12_ENSG00000252561.1	ENST00000548476.1_iORF_4	16+:3117604-3117614|3117984-3118011|3118180-3118227	16+:3117604-3117614|3117984-3118011|3118180-3118227	ACG	iORF	0.26	0.32	0.025240	80.4
ENSG00000166557.8_ENSG00000266543.1	ENST00000424155.2_iORF_1	15+:79603697-79603739	15+:79603697-79603739	ACG	iORF	0.25	0.28	0.025268	21.2
ENSG00000187699.6	ENST00000399515.2_ncRNA_0	2+:190788745-190788868	2+:190788745-190788868	GTG	ncRNA	0.24	0.30	0.025555	30.1
ENSG00000140157.10	ENST00000337451.3_uORF_1	15-:23034206-23034320	15-:23034206-23034320	ATG	uORF	0.20	0.18	0.025873	11.0
ENSG00000099917.13	ENST00000433831.1_dORF_2	22+:20920939-20921104|20922807-20922918|20936897-20937034|20937126-20937254|20937399-20937534|20937616-20937680|20938645-20938712|20939141-20939302|20939387-20939554|20940014-20940113|20940854-20940991	22+:20920939-20921104|20922807-20922918|20936897-20937034|20937126-20937254|20937399-20937534|20937616-20937680|20938645-20938712|20939141-20939302|20939387-20939554|20940014-20940113|20940854-20940991	ATG	dORF	0.15	0.18	0.025950	483.6
ENSG00000107581.8_ENSG00000222588.1	ENST00000462527.2_ncRNA_4	10-:120819096-120819153	10-:120819096-120819153	ACG	ncRNA	0.27	0.22	0.026047	7.8
ENSG00000063244.8_ENSG00000267096.1	ENST00000450554.2_uoORF_4	19+:56166454-56166514	19+:56166454-56166514	ACG	uoORF	0.16	0.23	0.026380	11.4
ENSG00000176171.7	ENST00000540159.1_iORF_1	10-:133784425-133784464	10-:133784425-133784464	ATG	iORF	0.18	0.31	0.026482	18.1
ENSG00000131051.16	ENST00000476806.1_ncRNA_1	20-:34292402-34292441	20-:34292402-34292441	ATG	ncRNA	0.16	0.23	0.026482	7.0
ENSG00000141258.8	ENST00000268989.3_iORF_1	17+:2241007-2241031	17+:2241007-2241031	AAG	iORF	0.19	0.24	0.026671	10.3
ENSG00000179222.13	ENST00000494718.1_ncRNA_2	X+:51640962-51640986	X+:51640962-51640986	CTG	ncRNA	0.13	0.28	0.026671	19.2
ENSG00000166508.13	ENST00000463722.1_ncRNA_9	7-:99696843-99696897	7-:99696843-99696897	GTG	ncRNA	0.28	0.22	0.027025	7.1
ENSG00000213983.7_ENSG00000092051.12	ENST00000557619.1_ncRNA_2	14-:24035012-24035084	14-:24035012-24035084	ATC	ncRNA	0.21	0.24	0.027095	10.9
ENSG00000246203.2_ENSG00000163374.15	ENST00000368339.5_iORF_1	1-:155638470-155638485	1-:155638470-155638485	CTG	iORF	0.20	0.23	0.027200	6.2
ENSG00000132024.13	ENST00000318003.7_iORF_1	19+:14030727-14030742	19+:14030727-14030742	AGG	iORF	0.20	0.28	0.027200	6.7
ENSG00000150782.7	ENST00000534225.1_ncRNA_1	11-:112024305-112024320	11-:112024305-112024320	ATG	ncRNA	0.17	0.30	0.027200	15.5
ENSG00000100603.9	ENST00000555761.1_iORF_1	14-:78203350-78203383	14-:78203350-78203383	CTG	iORF	0.20	0.22	0.027464	6.1
ENSG00000229932.2	ENST00000415292.1_ncRNA_1	10+:23425898-23425931	10+:23425898-23425931	CTG	ncRNA	0.15	0.20	0.027464	7.7
ENSG00000147044.16_ENSG00000251807.1	ENST00000405276.2_ncRNA_1	X-:41535668-41535701	X-:41535668-41535701	CTG	ncRNA	0.15	0.20	0.027464	7.7
ENSG00000232112.3	ENST00000479126.1_ncRNA_2	3+:48481989-48482082	3+:48481956-48482082	AAG	ncRNA	0.32	0.19	0.027521	15.4
ENSG00000135046.9	ENST00000257497.6_iORF_3	9+:75773479-75773517|75773610-75773620	9+:75773479-75773517|75773610-75773620	AGG	iORF	0.19	0.13	0.027634	15.8
ENSG00000142687.13	ENST00000474856.1_ncRNA_1	1-:35909753-35909828	1-:35909753-35909828	AAG	ncRNA	0.15	0.19	0.027658	10.5
ENSG00000132680.6	ENST00000516999.1_ncRNA_0	1-:155895841-155895850	1-:155895841-155895850	ATG	ncRNA	0.26	0.33	0.027778	1485.0
ENSG00000249489.1	ENST00000515281.1_ncRNA_0	11-:88141346-88141355	11-:88141346-88141355	AAG	ncRNA	0.25	0.30	0.027778	56.6
ENSG00000258956.2	ENST00000554239.2_ncRNA_0	14-:62298578-62298587	14-:62298578-62298587	AAG	ncRNA	0.31	0.27	0.027778	8.0
ENSG00000168685.10	ENST00000506850.1_iORF_4	5+:35857141-35857161|35860953-35860981	5+:35857141-35857161|35860953-35860981	AAG	iORF	0.15	0.18	0.027926	9.4
ENSG00000100003.13_ENSG00000242114.1	ENST00000439838.1_iORF_2	22+:30822725-30822767	22+:30822725-30822767	AGG	iORF	0.25	0.21	0.028209	5.9
ENSG00000228232.1	ENST00000452570.1_ncRNA_0	X-:39646385-39646403	X-:39646385-39646403	ATG	ncRNA	0.20	0.26	0.028612	65.5
ENSG00000113141.11	ENST00000515592.1_ncRNA_1	5+:140041538-140041592|140041763-140041802	5+:140041538-140041592|140041763-140041802	AAG	ncRNA	0.13	0.31	0.028827	40.3
ENSG00000103051.14	ENST00000530314.1_ncRNA_1	16-:70514912-70515047|70515261-70515390|70515666-70515726	16-:70514912-70515047|70515261-70515390|70515666-70515726	ATG	ncRNA	0.16	0.19	0.028989	65.4
ENSG00000142937.7_ENSG00000207421.1	ENST00000484599.1_ncRNA_5	1+:45243722-45243845	1+:45243406-45243409|45243671-45243845	AAG	ncRNA	0.19	0.29	0.029234	120.4
ENSG00000072778.15	ENST00000578711.1_ncRNA_8	17+:7127146-7127242	17+:7127143-7127242	GTG	ncRNA	0.27	0.09	0.029326	32.4
ENSG00000123384.9	ENST00000243077.3_iORF_1	12+:57595626-57595638	12+:57595626-57595638	TTG	iORF	0.22	0.16	0.029493	10.3
ENSG00000108094.10_ENSG00000266228.1	ENST00000374751.3_iORF_1	10-:35300863-35300875	10-:35300863-35300875	AAG	iORF	0.19	0.22	0.029587	8.1
ENSG00000111012.5_ENSG00000037897.12	ENST00000547451.1_ncRNA_0	12-:58158667-58158709|58158793-58158796	12-:58158667-58158709|58158793-58158796	TTG	ncRNA	0.15	0.24	0.029727	8.6
ENSG00000140391.10	ENST00000267970.4_iORF_1	15-:77348494-77348590	15-:77348494-77348590	CTG	iORF	0.16	0.18	0.029741	12.7
ENSG00000253729.3	ENST00000518216.1_ncRNA_10	8-:48691591-48691603	8-:48691591-48691603	AGG	ncRNA	0.20	0.11	0.029939	5.6
ENSG00000113460.8	ENST00000515798.1_ncRNA_2	5+:34922816-34922897	5+:34922816-34922897	CTG	ncRNA	0.31	0.30	0.030005	24.9
ENSG00000166598.8	ENST00000299767.5_uoORF_7	12+:104324240-104324297	12+:104324240-104324297	GTG	uoORF	0.13	0.31	0.030032	49.5
ENSG00000151914.13	ENST00000340834.4_ncRNA_5	6-:56374613-56374646	6-:56374613-56374646	TTG	ncRNA	0.18	0.25	0.030148	16.9
ENSG00000158470.5	ENST00000371711.4_iORF_1	20-:48273157-48273208	20-:48273157-48273208	AGG	iORF	0.15	0.22	0.030595	15.4
ENSG00000075975.11	ENST00000170447.7_dORF_0	3+:12623825-12623852	3+:12623825-12623852	CTG	dORF	0.31	0.31	0.030656	29.8
ENSG00000245910.4_ENSG00000254341.1	ENST00000520619.1_ncRNA_1	8-:67834294-67834321	8-:67834294-67834342	ATT	ncRNA	0.13	0.32	0.030656	110.1
ENSG00000166741.3	ENST00000546313.1_ncRNA_2	11+:114167159-114167186	11+:114167159-114167186	CTG	ncRNA	0.20	0.24	0.030656	8.8
ENSG00000087460.19	ENST00000496934.1_ncRNA_5	20+:57474018-57474040|57478585-57478626	20+:57474018-57474040|57478585-57478626	CTG	ncRNA	0.28	0.11	0.030688	37.5
ENSG00000178982.5	ENST00000592558.1_iORF_3	19+:39114815-39114837|39116667-39116742|39123069-39123083	19+:39114815-39114837|39116667-39116742|39123069-39123083	GTG	iORF	0.15	0.25	0.030912	27.0
ENSG00000087470.13	ENST00000553031.1_ncRNA_5	12+:32893117-32893198	12+:32893117-32893198	ATT	ncRNA	0.15	0.24	0.030986	30.1
ENSG00000064042.13	ENST00000503057.1_iORF_1	4+:41664921-41664969	4+:41664921-41664969	ATG	iORF	0.26	0.22	0.031073	11.3
ENSG00000012232.4	ENST00000220562.4_uORF_0	8+:28559117-28559165	8+:28559117-28559165	ACG	uORF	0.16	0.18	0.031073	5.2
ENSG00000182628.8_ENSG00000207996.1	ENST00000437036.2_uORF_2	17-:57232476-57232524	17-:57232476-57232524	ATG	uORF	0.21	0.22	0.031073	14.0
ENSG00000168066.16	ENST00000334944.5_iORF_5	11-:64532925-64532970	11-:64532925-64532970	ATG	iORF	0.16	0.15	0.031243	7.9
ENSG00000128059.4	ENST00000264220.2_uoORF_1	4-:57301546-57301672	4-:57301546-57301672	AGG	uoORF	0.15	0.23	0.031515	22.6
ENSG00000118655.4	ENST00000369563.3_uoORF_1	1+:114448170-114448212	1+:114448170-114448212	GTG	uoORF	0.24	0.17	0.031524	4.0
ENSG00000138363.10	ENST00000467388.1_ncRNA_1	2+:216209549-216209594|216211481-216211700	2+:216203567-216203630|216209501-216209594|216211481-216211700	AAG	ncRNA	0.13	0.08	0.031563	130.0
ENSG00000131626.11	ENST00000389547.3_iORF_1	11+:70179576-70179659|70181668-70181690	11+:70179576-70179659|70181668-70181690	CTG	iORF	0.13	0.28	0.031667	71.3
ENSG00000088325.11	ENST00000300403.6_iORF_1	20+:30371627-30371669	20+:30371627-30371669	AAG	iORF	0.16	0.31	0.031669	29.6
ENSG00000012171.13	ENST00000316347.7_ncRNA_0	3+:50312341-50312365|50312442-50312484|50312732-50312890|50312990-50313046|50313135-50313275|50313732-50314137	3+:50312335-50312365|50312442-50312484|50312732-50312890|50312990-50313046|50313135-50313275|50313732-50314137	CTG	ncRNA	0.16	0.20	0.032141	7.0
ENSG00000151914.13	ENST00000244364.6_iORF_6	6-:56330941-56330992	6-:56330941-56330992	TTG	iORF	0.15	0.20	0.032272	10.2
ENSG00000169733.7	ENST00000583784.1_ncRNA_1	17-:80006902-80006953	17-:80006902-80006953	GTG	ncRNA	0.26	0.29	0.032272	10.5
ENSG00000166913.8	ENST00000353703.4_uoORF_3	20+:43514468-43514527|43530171-43530178	20+:43514468-43514527|43530171-43530178	AGG	uoORF	0.20	0.27	0.032666	16.9
ENSG00000133195.7	ENST00000579491.1_ncRNA_1	17-:70845734-70845866	17-:70845734-70845943|70943869-70943993	GTG	ncRNA	0.21	0.20	0.032889	23.2
ENSG00000163918.6	ENST00000449502.1_iORF_0	3-:186522435-186522450	3-:186522435-186522450	AGG	iORF	0.21	0.30	0.033033	14.9
ENSG00000146540.10_ENSG00000257607.1	ENST00000357429.6_iORF_2	7-:1166987-1167002	7-:1166987-1167002	AAG	iORF	0.31	0.29	0.033033	8.9
ENSG00000158163.10	ENST00000473850.1_ncRNA_1	3-:137807287-137807302	3-:137807287-137807302	ATC	ncRNA	0.16	0.14	0.033033	6.3
ENSG00000196465.6_ENSG00000092841.14	ENST00000405661.4_ncRNA_9	12+:56547715-56547730	12+:56547715-56547730	AGG	ncRNA	0.22	0.28	0.033033	11.3
ENSG00000226057.2_ENSG00000187721.7	ENST00000444553.1_ncRNA_0	13-:19627136-19627151	13-:19627136-19627151	AGG	ncRNA	0.16	0.14	0.033033	4.5
ENSG00000049618.17	ENST00000452544.1_ncRNA_1	6+:157470017-157470146	6+:157470017-157470146	GTG	ncRNA	0.21	0.13	0.033084	6.0
ENSG00000108591.5	ENST00000225729.3_uoORF_2	17+:17991312-17991401|17997126-17997133	17+:17991312-17991401|17997126-17997133	CTG	uoORF	0.16	0.16	0.033147	13.2
ENSG00000134697.8	ENST00000479255.1_ncRNA_1	1-:38032455-38032608|38033273-38033354	1-:38032455-38032608|38033273-38033354	AAG	ncRNA	0.13	0.32	0.033388	106.3
ENSG00000139625.8	ENST00000547020.1_ncRNA_0	12-:53880218-53880266	12-:53880218-53880266	AAG	ncRNA	0.17	0.19	0.033394	5.0
ENSG00000165802.15	ENST00000371475.3_iORF_0	9-:140344631-140344661	9-:140344631-140344688	TTG	iORF	0.15	0.21	0.033932	7.5
ENSG00000173559.8	ENST00000410026.2_uORF_0	2+:192543716-192543746	2+:192543716-192543746	ACG	uORF	0.13	0.30	0.033932	10.9
ENSG00000137076.14	ENST00000314888.9_uoORF_2	9-:35725632-35725722	9-:35725632-35725722	ATA	uoORF	0.15	0.24	0.033957	11.1
ENSG00000155366.12_ENSG00000155367.11	ENST00000369636.2_iORF_4	1-:113245697-113245727	1-:113245697-113245727	GTG	iORF	0.16	0.31	0.034127	31.4
ENSG00000067225.13	ENST00000564276.1_ncRNA_6	15-:72511421-72511451|72523456-72523501	15-:72511421-72511451|72523456-72523501	ATC	ncRNA	0.25	0.29	0.034521	61.9
ENSG00000243147.3_ENSG00000225991.1	ENST00000296102.3_dORF_4	2+:28002369-28002423	2+:28002369-28002423	TTG	dORF	0.22	0.22	0.034584	6.0
ENSG00000198231.8	ENST00000584010.1_ncRNA_0	17+:61895638-61895758	17+:61895638-61895758	ATG	ncRNA	0.16	0.20	0.034718	21.9
ENSG00000267981.1_ENSG00000084234.12	ENST00000539648.1_Variant_2	11+:129990623-129990713|129991508-129991705|129992199-129992408|129996594-129996725|129997660-129997735|129998942-129999101|129999932-130000061|130003523-130003623|130005457-130005610|130007150-130007186|130010292-130010378|130011392-130011467|130011813-130011969|130013241-130013343	11+:129939976-129939977|129990600-129990713|129991508-129991705|129992199-129992408|129996594-129996725|129997660-129997735|129998942-129999101|129999932-130000061|130003523-130003623|130005457-130005610|130007150-130007186|130010292-130010378|130011392-130011467|130011813-130011969|130013241-130013343	CTG	Variant	0.13	0.14	0.034826	2948.2
ENSG00000180891.8	ENST00000577830.1_iORF_2	17-:55950068-55950140	17-:55950068-55950140	AGG	iORF	0.29	0.31	0.034912	24.9
ENSG00000159210.5	ENST00000514929.1_iORF_5	17-:47021291-47021337|47022042-47022044	17-:47021291-47021337|47022042-47022044	AGG	iORF	0.16	0.30	0.034992	37.9
ENSG00000130332.10	ENST00000587502.1_ncRNA_1	19-:2321678-2321821|2324123-2324195|2328385-2328491	19-:2321678-2321821|2324123-2324195|2328385-2328491	CTG	ncRNA	0.13	0.31	0.035378	139.8
ENSG00000254244.1	ENST00000517543.1_ncRNA_1	8+:4645373-4645457	8+:4645373-4645457	TTG	ncRNA	0.13	0.31	0.035386	31.3
ENSG00000101474.7	ENST00000447138.1_uoORF_4	20-:24973320-24973338	20-:24973320-24973338	CTG	uoORF	0.26	0.21	0.035494	5.4
ENSG00000087077.7	ENST00000476870.1_ncRNA_1	7+:100470246-100470366|100470793-100470925	7+:100470246-100470366|100470793-100470925	AAG	ncRNA	0.15	0.22	0.035579	35.2
ENSG00000117395.6	ENST00000236051.2_uoORF_2	1-:43637745-43637805	1-:43637745-43637805	ACG	uoORF	0.18	0.32	0.035797	47.0
ENSG00000146414.11	ENST00000433355.2_iORF_3	6-:146271540-146271600	6-:146271540-146271600	AAG	iORF	0.28	0.17	0.036018	7.6
ENSG00000174775.12	ENST00000451590.1_uoORF_1	11-:534308-534368	11-:534308-534368	AGG	uoORF	0.16	0.13	0.036018	4.0
ENSG00000177600.4	ENST00000527517.1_ncRNA_3	11+:812592-812633|812759-812778	11+:812592-812633|812759-812778	AGG	ncRNA	0.13	0.30	0.036139	442.8
ENSG00000104889.4	ENST00000590279.1_ncRNA_1	19+:12918066-12918147	19+:12918066-12918147	ATG	ncRNA	0.15	0.18	0.036363	13.1
ENSG00000174799.6	ENST00000257287.4_iORF_1	4+:56883875-56883908	4+:56883875-56883908	ATT	iORF	0.17	0.30	0.036662	15.7
ENSG00000105186.10_ENSG00000242436.2	ENST00000306065.4_iORF_0	19-:33108535-33108539|33110165-33110194	19-:33108535-33108539|33110165-33110194	AGG	iORF	0.18	0.30	0.036662	11.2
ENSG00000152795.13	ENST00000502762.1_dORF_4	4-:83346786-83346820|83347189-83347212	4-:83346786-83346820|83347189-83347212	AAG	dORF	0.21	0.24	0.036697	11.7
ENSG00000155380.7	ENST00000433570.4_iORF_3	1-:113471860-113471917	1-:113471860-113471917	TTG	iORF	0.27	0.19	0.036697	7.4
ENSG00000132481.2	ENST00000587339.1_uORF_2	17-:73872872-73872894|73873931-73874110	17-:73872872-73872894|73873931-73874110	CTG	uORF	0.19	0.20	0.036797	26.0
ENSG00000138279.11	ENST00000372921.5_iORF_1	10-:75148159-75148172|75156276-75156341|75156921-75156954	10-:75148159-75148172|75156276-75156341|75156921-75156954	ATG	iORF	0.29	0.24	0.036963	27.9
ENSG00000196235.9	ENST00000601978.1_ncRNA_1	19+:39936263-39936277|39936521-39936605|39943995-39943999	19+:39936263-39936277|39936521-39936605|39943995-39943999	GTG	ncRNA	0.13	0.32	0.037040	178.1
ENSG00000110619.12_ENSG00000201616.1	ENST00000484484.1_ncRNA_4	11-:3022417-3022456	11-:3022417-3022456	AGG	ncRNA	0.24	0.19	0.037461	5.1
ENSG00000099194.5_ENSG00000256545.1	ENST00000370355.2_dORF_3	10+:102121280-102121301	10+:102121280-102121301	AAG	dORF	0.30	0.15	0.037598	6.1
ENSG00000168887.6	ENST00000306336.5_iORF_0	2-:85838862-85838883	2-:85838862-85838883	AGG	iORF	0.15	0.14	0.037598	6.0
ENSG00000251562.3	ENST00000534336.1_ncRNA_8	11+:65272307-65272343	11+:65272307-65272343	ACG	ncRNA	0.19	0.20	0.037916	25.3
ENSG00000064932.11	ENST00000587673.1_ncRNA_1	19-:1109575-1109597|1109681-1109749	19-:1109575-1109597|1109681-1109749	ACG	ncRNA	0.20	0.13	0.038040	9.9
ENSG00000116922.10	ENST00000491797.1_ncRNA_1	1-:38155273-38155336	1-:38155273-38155336	CTG	ncRNA	0.18	0.22	0.038218	6.0
ENSG00000149136.3	ENST00000278412.2_iORF_5	11-:57095352-57095356|57095770-57095844	11-:57095352-57095356|57095770-57095853	ATG	iORF	0.25	0.15	0.038361	34.9
ENSG00000127054.14	ENST00000478641.1_ncRNA_3	1-:1248873-1248948	1-:1248873-1248972|1249111-1249114	CTG	ncRNA	0.16	0.21	0.038573	7.5
ENSG00000003436.10	ENST00000409676.1_iORF_1	2-:188349585-188349651	2-:188349585-188349663	ATT	iORF	0.20	0.19	0.038758	9.3
ENSG00000137818.7	ENST00000487304.2_ncRNA_3	15+:69745287-69745359|69745985-69746069	15+:69745287-69745359|69745985-69746069	ATG	ncRNA	0.31	0.28	0.038797	651.5
ENSG00000160785.9	ENST00000469537.1_ncRNA_0	1+:156180156-156180222	1+:156180156-156180222	GTG	ncRNA	0.19	0.22	0.038876	8.0
ENSG00000104835.10_ENSG00000269190.1	ENST00000292852.4_iORF_3	19-:39440868-39440904	19-:39440868-39440904	ACG	iORF	0.22	0.14	0.038969	5.0
ENSG00000239672.3_ENSG00000243678.7	ENST00000511355.1_iORF_10	17+:49237347-49237380	17+:49237347-49237380	AAG	iORF	0.27	0.30	0.039042	14.2
ENSG00000120314.14	ENST00000506393.1_dORF_1	5+:140048831-140048833|140048917-140049239	5+:140048831-140048833|140048917-140049239	AGG	dORF	0.19	0.19	0.039084	56.4
ENSG00000121073.9	ENST00000504260.1_ncRNA_3	17-:47783561-47783666	17-:47783561-47783666	ATC	ncRNA	0.15	0.23	0.039309	13.1
ENSG00000110074.6	ENST00000530642.1_ncRNA_1	11+:126147464-126147584	11+:126147464-126147584	ATT	ncRNA	0.16	0.22	0.039774	13.3
ENSG00000071626.12	ENST00000589484.1_ncRNA_0	19+:1432601-1432689|1434738-1434911	19+:1432601-1432689|1434738-1434911	CTG	ncRNA	0.15	0.23	0.039889	54.1
ENSG00000085733.11	ENST00000301843.8_iORF_1	11+:70269055-70269100	11+:70269055-70269100	AGG	iORF	0.29	0.20	0.040382	17.8
ENSG00000087088.15	ENST00000513217.1_ncRNA_3	19+:49464138-49464354	19+:49459455-49459590|49464066-49464354	CTG	ncRNA	0.23	0.16	0.040412	39.7
ENSG00000138035.10	ENST00000447944.2_iORF_2	2-:55906905-55906930|55907846-55907863	2-:55906905-55906930|55907846-55907863	TTG	iORF	0.13	0.26	0.040590	14.2
ENSG00000125459.10_ENSG00000203761.4	ENST00000496863.1_ncRNA_4	1+:155659006-155659034|155679563-155679574	1+:155659006-155659034|155679563-155679574	AAG	ncRNA	0.21	0.22	0.040941	6.2
ENSG00000234545.3	ENST00000481407.1_ncRNA_0	7-:92206459-92206498	7-:92206459-92206498	AGG	ncRNA	0.16	0.18	0.040941	4.6
ENSG00000143612.14	ENST00000368521.5_uORF_2	1-:154192997-154193036	1-:154192997-154193036	ATG	uORF	0.27	0.23	0.040941	6.8
ENSG00000035862.8_ENSG00000178404.5	ENST00000262768.7_iORF_2	17-:76869976-76870001|76921040-76921093	17-:76869976-76870001|76921040-76921093	CTG	iORF	0.17	0.30	0.041123	34.4
ENSG00000226950.2_ENSG00000212588.1	ENST00000425653.1_ncRNA_2	4+:53579678-53579753	4+:53579063-53579126|53579660-53579753	AAG	ncRNA	0.25	0.21	0.041149	56.2
ENSG00000107581.8_ENSG00000222588.1	ENST00000369144.3_iORF_5	10-:120818898-120818909|120819113-120819153	10-:120818898-120818909|120819113-120819153	ACG	iORF	0.26	0.22	0.041238	6.8
ENSG00000125844.11	ENST00000468428.1_ncRNA_3	20-:17595410-17595422	20-:17595410-17595422	AGG	ncRNA	0.26	0.24	0.041293	24.9
ENSG00000099804.4	ENST00000215574.4_iORF_2	19+:541343-541385	19+:537122-537147|541338-541385	AGG	iORF	0.15	0.24	0.041298	9.2
ENSG00000101158.8	ENST00000482747.1_ncRNA_5	20+:57562828-57562872|57563968-57563993	20+:57562828-57562872|57563968-57563993	TTG	ncRNA	0.17	0.27	0.041361	20.0
ENSG00000008988.5_ENSG00000238650.1	ENST00000523936.1_dORF_6	8-:56985861-56985879	8-:56985861-56985879	ATA	dORF	0.17	0.21	0.041436	16.8
ENSG00000167792.7	ENST00000532260.1_ncRNA_8	11+:67374434-67374452	11+:67374434-67374452	ATG	ncRNA	0.31	0.26	0.041436	7.7
ENSG00000136997.10	ENST00000524013.1_uoORF_2	8+:128748762-128748858	8+:128748762-128748858	CTG	uoORF	0.16	0.25	0.041476	65.9
ENSG00000087245.8	ENST00000219070.4_uORF_1	16+:55513172-55513247	16+:55513172-55513247	AGG	uORF	0.19	0.30	0.041480	16.5
ENSG00000129422.9	ENST00000381869.3_iORF_1	8-:17507371-17507392	8-:17507371-17507392	ATC	iORF	0.18	0.28	0.041624	8.6
ENSG00000062650.13	ENST00000298767.5_iORF_2	10-:88257028-88257049	10-:88257028-88257049	CTG	iORF	0.31	0.28	0.041624	7.7
ENSG00000033170.12	ENST00000394585.1_uORF_1	14+:65922348-65922369	14+:65922348-65922369	TTG	uORF	0.16	0.16	0.041624	5.3
ENSG00000097021.15	ENST00000361521.4_iORF_1	1-:6324723-6324755|6341161-6341192	1-:6324723-6324755|6341161-6341192	AGG	iORF	0.21	0.20	0.041753	12.5
ENSG00000011426.6	ENST00000265748.2_iORF_4	7+:36461554-36461575	7+:36461554-36461575	AGG	iORF	0.32	0.24	0.041763	6.5
ENSG00000158089.10	ENST00000349752.5_iORF_1	2-:31360839-31360881	2-:31360839-31360905	CTG	iORF	0.21	0.18	0.041766	7.5
ENSG00000166226.8	ENST00000551620.1_ncRNA_5	12+:69980062-69980124|69980532-69980533	12+:69980062-69980124|69980532-69980533	TTG	ncRNA	0.18	0.29	0.041877	23.8
ENSG00000163597.10	ENST00000591956.1_ncRNA_1	17+:74553872-74553939|74557369-74557413	17+:74553872-74553939|74557369-74557413	CTG	ncRNA	0.15	0.20	0.042071	24.4
ENSG00000176170.9	ENST00000587167.1_ncRNA_4	17+:74382106-74382218|74382301-74382420	17+:74382106-74382218|74382301-74382420	CTG	ncRNA	0.22	0.24	0.042080	66.4
ENSG00000108219.10	ENST00000469149.1_ncRNA_1	10+:82249034-82249070|82264483-82264534|82266983-82267130|82269056-82269257	10+:82249034-82249070|82264483-82264534|82266983-82267130|82269056-82269257	AAG	ncRNA	0.13	0.19	0.042236	327.4
ENSG00000168758.6	ENST00000474420.1_ncRNA_1	2-:97526362-97527238	2-:97526362-97527238	CTG	ncRNA	0.15	0.15	0.042345	221.8
ENSG00000168476.7	ENST00000519074.1_ncRNA_1	8-:21999053-21999080	8-:21999053-21999167	CTG	ncRNA	0.29	0.20	0.042371	9.2
ENSG00000117399.9	ENST00000310955.6_uORF_2	1+:43824660-43824677|43824837-43824847	1+:43824660-43824677|43824837-43824847	CTG	uORF	0.20	0.21	0.042371	7.4
ENSG00000248323.1_ENSG00000271762.1	ENST00000513626.1_ncRNA_0	5-:90608126-90608168	5-:90608126-90608168	AAG	ncRNA	0.23	0.23	0.042646	6.0
ENSG00000114650.14	ENST00000265565.5_uORF_1	3-:47484529-47484571	3-:47484529-47484571	ATG	uORF	0.26	0.22	0.042646	6.3
ENSG00000136731.8	ENST00000259253.6_iORF_4	2+:128935430-128935445	2+:128935430-128935445	ACG	iORF	0.21	0.19	0.042673	5.8
ENSG00000067369.9	ENST00000476454.1_ncRNA_1	15-:43699580-43699768|43700140-43700174	15-:43699580-43699768|43700140-43700174	GTG	ncRNA	0.16	0.22	0.042827	16.0
ENSG00000197694.9	ENST00000372739.3_iORF_1	9+:131339532-131339544	9+:131339532-131339544	TTG	iORF	0.31	0.26	0.042969	5.0
ENSG00000149091.11	ENST00000528173.1_ncRNA_1	11+:46389629-46389641	11+:46389629-46389641	GTG	ncRNA	0.31	0.26	0.042969	5.0
ENSG00000092094.6	ENST00000554915.1_ncRNA_5	14-:20917219-20917231	14-:20917219-20917231	CTG	ncRNA	0.21	0.17	0.042969	5.9
ENSG00000207550.1_ENSG00000198972.1	ENST00000362102.1_ncRNA_0	19+:52196094-52196106	19+:52196094-52196106	ACG	ncRNA	0.27	0.28	0.042969	7.5
ENSG00000155097.7	ENST00000395862.3_uORF_0	8+:104033367-104033379	8+:104033367-104033379	ATG	uORF	0.31	0.30	0.042969	14.0
ENSG00000135018.9	ENST00000376395.4_uORF_6	9-:86322833-86322845	9-:86322833-86322845	ATG	uORF	0.31	0.23	0.042969	6.0
ENSG00000169136.4_ENSG00000265438.1	ENST00000600336.1_uORF_0	19+:50432530-50432542	19+:50432530-50432542	ATG	uORF	0.31	0.27	0.042969	6.0
ENSG00000169682.13_ENSG00000213658.6	ENST00000568900.1_ncRNA_3	16+:28989353-28989365|28990475-28990627|28990725-28990819	16+:28989353-28989365|28990475-28990627|28990725-28990819	ATC	ncRNA	0.15	0.24	0.043187	91.9
ENSG00000152117.13	ENST00000415574.2_ncRNA_0	2+:132263945-132264015|132266109-132266120	2+:132263945-132264015|132266109-132266120	ATC	ncRNA	0.21	0.19	0.043193	17.3
ENSG00000122565.14	ENST00000481057.1_ncRNA_4	7+:26248153-26248175|26251281-26251286	7+:26248153-26248175|26251281-26251286	ATC	ncRNA	0.21	0.30	0.043270	12.4
ENSG00000101365.16	ENST00000466999.1_ncRNA_2	20-:2640161-2640231|2640344-2640412	20-:2640161-2640231|2640344-2640412	GTG	ncRNA	0.20	0.20	0.043316	31.1
ENSG00000100058.8	ENST00000415709.1_ncRNA_0	22+:25851740-25851807|25853225-25853257	22+:25851740-25851807|25853225-25853257	ACG	ncRNA	0.15	0.14	0.043678	23.0
ENSG00000116717.7	ENST00000460575.1_ncRNA_0	1+:68151768-68151813	1+:68151768-68151813	ATC	ncRNA	0.13	0.32	0.043854	94.4
ENSG00000117450.9	ENST00000262746.1_uORF_3	1-:45987496-45987541	1-:45987496-45987541	CTG	uORF	0.28	0.24	0.043854	12.3
ENSG00000198563.9_ENSG00000213760.6	ENST00000481456.1_ncRNA_0	6-:31500547-31500625	6-:31500547-31500625	GTG	ncRNA	0.17	0.31	0.044018	49.2
ENSG00000152558.10	ENST00000398136.2_iORF_1	11-:102272377-102272392	11-:102272377-102272392	AGG	iORF	0.18	0.06	0.044056	7.1
ENSG00000004534.10_ENSG00000003756.12	ENST00000454079.1_iORF_7	3+:50095403-50095436|50095834-50095846	3+:50095403-50095436|50095834-50095846	CTG	iORF	0.19	0.19	0.044133	4.8
ENSG00000130816.10_ENSG00000267534.1	ENST00000340748.4_iORF_6	19-:10292724-10292753|10305495-10305511	19-:10292724-10292753|10305495-10305511	ACG	iORF	0.32	0.23	0.044133	6.7
ENSG00000197122.7	ENST00000493775.1_ncRNA_2	20+:36031222-36031354	20+:36031222-36031354	GTG	ncRNA	0.21	0.20	0.044556	5.0
ENSG00000083845.4	ENST00000596046.1_uORF_3	19+:58898676-58898736	19+:58898676-58898736	GTG	uORF	0.30	0.28	0.044748	24.5
ENSG00000158615.8	ENST00000367188.4_uORF_2	1-:204380579-204380708	1-:204380579-204380708	CTG	uORF	0.21	0.14	0.044960	19.6
ENSG00000054967.8	ENST00000545886.1_ncRNA_2	11+:73104925-73104979	11+:73104925-73104979	ATT	ncRNA	0.16	0.21	0.045199	14.4
ENSG00000164032.7	ENST00000511348.1_ncRNA_7	4-:100870114-100870132	4-:100870114-100870132	AAG	ncRNA	0.19	0.22	0.045267	9.2
ENSG00000166598.8	ENST00000548462.1_ncRNA_8	12+:104324258-104324297	12+:104324258-104324297	ATC	ncRNA	0.13	0.11	0.045419	36.5
ENSG00000004534.10_ENSG00000003756.12	ENST00000464988.1_ncRNA_3	3+:50154763-50154811	3+:50154763-50154811	AGG	ncRNA	0.15	0.19	0.045441	10.5
ENSG00000253173.2	ENST00000406023.3_ncRNA_0	8-:71016027-71016075	8-:71016027-71016075	ATC	ncRNA	0.15	0.14	0.045441	88.0
ENSG00000101104.8	ENST00000465761.1_ncRNA_0	20+:43564133-43564138|43565277-43565320	20+:43564133-43564138|43565277-43565320	ATC	ncRNA	0.21	0.23	0.045441	7.4
ENSG00000101337.11	ENST00000398022.2_iORF_1	20+:30738646-30738678|30742905-30742954	20+:30738646-30738678|30742905-30742954	AAG	iORF	0.25	0.23	0.045846	12.2
ENSG00000087460.19	ENST00000487862.1_ncRNA_3	20+:57470710-57470739|57478582-57478640|57478726-57478846|57480437-57480535|57484216-57484271|57484404-57484478|57484575-57484634|57484738-57484859|57485005-57485136|57485388-57485456|57485737-57485884	20+:57470692-57470739|57478582-57478640|57478726-57478846|57480437-57480535|57484216-57484271|57484404-57484478|57484575-57484634|57484738-57484859|57485005-57485136|57485388-57485456|57485737-57485884	ATC	ncRNA	0.21	0.05	0.045858	3468.5
ENSG00000188735.8	ENST00000449592.2_iORF_2	12+:122150838-122150870|122181534-122181637	12+:122150838-122150870|122181534-122181637	ACG	iORF	0.19	0.17	0.046133	84.4
ENSG00000146574.11	ENST00000490178.1_ncRNA_1	7-:6854388-6854412	7-:6854388-6854412	AGG	ncRNA	0.18	0.17	0.046310	11.5
ENSG00000185532.10	ENST00000401604.2_iORF_0	10+:52751196-52751247	10+:52751196-52751247	AAG	iORF	0.21	0.21	0.046600	6.6
ENSG00000183496.5	ENST00000558133.1_iORF_1	15-:82337853-82337904	15-:82337853-82337904	GTG	iORF	0.21	0.16	0.046600	6.8
ENSG00000100461.13	ENST00000557667.1_ncRNA_1	14-:23377565-23377589|23378691-23378718	14-:23377565-23377589|23378691-23378718	AAG	ncRNA	0.27	0.24	0.046600	7.6
ENSG00000033627.10_ENSG00000256929.1	ENST00000586001.1_ncRNA_1	17+:40630554-40630605	17+:40630554-40630605	ATG	ncRNA	0.20	0.22	0.046600	6.0
ENSG00000140157.10	ENST00000337451.3_iORF_2	15-:23006231-23006285	15-:23006231-23006285	GTG	iORF	0.22	0.22	0.046920	6.4
ENSG00000224470.3_ENSG00000182149.16	ENST00000541180.1_ncRNA_3	16+:71961545-71961716	16+:71961545-71961716	AAG	ncRNA	0.16	0.22	0.047140	22.0
ENSG00000248487.4_ENSG00000243989.3	ENST00000465121.1_ncRNA_2	3+:52021005-52021077|52021162-52021212|52021324-52021469|52021571-52021661	3+:52021005-52021077|52021162-52021212|52021324-52021469|52021571-52021661	GTG	ncRNA	0.16	0.22	0.047212	52.4
ENSG00000108262.11_ENSG00000264647.1	ENST00000473217.1_ncRNA_1	17-:27902643-27902721|27902829-27902916|27903095-27903131	17-:27902643-27902721|27902829-27902916|27903095-27903131	ATC	ncRNA	0.16	0.19	0.047310	5.0
ENSG00000188818.8_ENSG00000028310.13	ENST00000490814.2_iORF_0	5-:891364-891402|891754-891770	5-:891364-891402|891754-891770	AAG	iORF	0.26	0.31	0.047391	29.7
ENSG00000169564.5	ENST00000303577.5_uoORF_1	2+:70314837-70314891	2+:70314837-70314891	ACG	uoORF	0.25	0.15	0.047391	38.8
ENSG00000171298.8	ENST00000390015.3_iORF_1	17+:78092071-78092156|78092451-78092453	17+:78092071-78092156|78092451-78092453	AGG	iORF	0.16	0.19	0.047730	11.0
ENSG00000232388.2	ENST00000435844.1_ncRNA_1	20+:18550018-18550060	20+:18550018-18550060	ATG	ncRNA	0.16	0.20	0.047746	7.2
ENSG00000121579.8_ENSG00000239280.1	ENST00000240922.3_uoORF_2	3-:113442939-113442942|113464788-113464818	3-:113442939-113442942|113464788-113464818	ACG	uoORF	0.19	0.30	0.048026	16.1
ENSG00000251562.3	ENST00000534336.1_ncRNA_23	11+:65268349-65268361	11+:65268349-65268361	ATG	ncRNA	0.21	0.21	0.048084	5.4
ENSG00000169714.12	ENST00000507573.1_ncRNA_3	3-:128890276-128890342	3-:128890276-128890342	ATC	ncRNA	0.13	0.28	0.048502	19.7
ENSG00000011485.10	ENST00000467902.2_ncRNA_1	19+:46879715-46879757	19+:46879715-46879757	AGG	ncRNA	0.18	0.31	0.048832	23.4
ENSG00000165916.4	ENST00000528362.1_ncRNA_1	11-:47446136-47446262|47446671-47446752	11-:47446136-47446262|47446671-47446797|47447417-47447501|47447755-47447782	ATG	ncRNA	0.19	0.19	0.049135	74.9
ENSG00000105821.10	ENST00000475065.1_ncRNA_1	7-:102963141-102963231	7-:102963141-102963231	AGG	ncRNA	0.15	0.24	0.049264	20.0
ENSG00000214087.4	ENST00000577142.1_ncRNA_0	17-:79649626-79649653	17-:79649626-79649653	ACG	ncRNA	0.32	0.23	0.049494	6.6
ENSG00000111640.10	ENST00000396859.1_uoORF_8	12+:6643954-6644011	12+:6643954-6644011	CTG	uoORF	0.13	0.26	0.049505	48.7
ENSG00000239900.7_ENSG00000100359.16	ENST00000478085.1_ncRNA_4	22+:40802486-40802855	22+:40802486-40802855	ACG	ncRNA	0.17	0.14	0.049510	7.1
ENSG00000141314.8_ENSG00000010244.12	ENST00000584696.1_ncRNA_3	17+:30694964-30695048	17+:30694964-30695048	AAG	ncRNA	0.16	0.23	0.049952	31.1
ENSG00000103549.17	ENST00000566703.1_ncRNA_1	16+:30777843-30777903	16+:30777843-30777903	AAG	ncRNA	0.21	0.20	0.049995	14.8
ENSG00000132694.14_ENSG00000266160.1	ENST00000368194.3_iORF_0	1-:156921385-156921412	1-:156921385-156921412	ACG	iORF	0.23	0.23	0.049998	5.4
ENSG00000167658.11	ENST00000594885.1_ncRNA_2	19-:3984178-3984348|3985375-3985406	19-:3984178-3984348|3985375-3985406	CTG	ncRNA	0.18	0.27	1.0018e-09	159.3
ENSG00000254944.1	ENST00000526403.1_ncRNA_0	11+:122831619-122831667	11+:122831619-122831667	AAG	ncRNA	0.28	0.25	1.0051e-06	16.0
ENSG00000101856.8	ENST00000217971.7_uoORF_1	X+:118370291-118370627	X+:118370291-118370627	CTG	uoORF	0.16	0.27	1.0204e-15	260.6
ENSG00000167468.12	ENST00000585362.2_orphan_1	19+:1105220-1105279|1105364-1105404	19+:1105220-1105279|1105364-1105404	ATG	orphan	0.16	0.30	1.0284e-08	94.2
ENSG00000185928.7_ENSG00000013364.14	ENST00000569612.1_ncRNA_1	16+:29845077-29845177|29845255-29845410	16+:29845077-29845177|29845255-29845410	CTG	ncRNA	0.18	0.17	1.0291e-11	63.4
ENSG00000168411.9	ENST00000575397.1_ncRNA_1	16-:74694825-74695122	16-:74694825-74695122	CTG	ncRNA	0.19	0.12	1.0347e-09	62.0
ENSG00000137207.7	ENST00000372422.2_iORF_1	6-:43483810-43483833|43484464-43484492	6-:43483810-43483833|43484464-43484633	ATG	iORF	0.20	0.22	1.0397e-07	21.1
ENSG00000179889.14_ENSG00000260735.1	ENST00000570001.1_ncRNA_0	16+:15122811-15122823|15123807-15123913|15125591-15125767	16+:15122811-15122823|15123807-15123913|15125591-15125767	CTG	ncRNA	0.21	0.17	1.0405e-15	49.5
ENSG00000196961.8	ENST00000600466.1_ncRNA_2	19+:50304996-50305146|50305237-50305402	19+:50304996-50305146|50305237-50305402	ATG	ncRNA	0.16	0.22	1.0430e-09	48.2
ENSG00000187514.10	ENST00000481928.1_ncRNA_3	2+:232573388-232573461|232576057-232576119	2+:232573388-232573461|232576057-232576119	CTG	ncRNA	0.17	0.32	1.0438e-07	434.8
ENSG00000143093.10_ENSG00000258634.2	ENST00000473429.1_ncRNA_1	1+:110584185-110584335	1+:110584185-110584335	GTG	ncRNA	0.20	0.25	1.0460e-09	29.1
ENSG00000141314.8_ENSG00000010244.12	ENST00000582705.1_ncRNA_2	17+:30689942-30690003|30692348-30692515	17+:30689942-30690003|30692348-30692515	ATG	ncRNA	0.19	0.25	1.0478e-14	55.8
ENSG00000173039.14	ENST00000534305.1_ncRNA_2	11-:65429153-65429306	11-:65429153-65429306|65429407-65429458	ATC	ncRNA	0.16	0.22	1.0508e-05	30.9
ENSG00000214078.7_ENSG00000244005.8	ENST00000317677.5_uoORF_5	20-:34220801-34220845|34241449-34241573	20-:34220801-34220845|34241449-34241573	ATG	uoORF	0.19	0.22	1.0607e-05	28.0
ENSG00000169738.3	ENST00000580750.1_ncRNA_0	17-:79993835-79993939|79994066-79994151	17-:79993835-79993939|79994066-79994151	ATG	ncRNA	0.20	0.15	1.0656e-06	30.2
ENSG00000100109.12	ENST00000407690.1_uORF_1	22-:26906583-26906668|26908064-26908141|26908359-26908398	22-:26906583-26906668|26908064-26908141|26908359-26908398	ATG	uORF	0.20	0.17	1.0696e-09	38.8
ENSG00000092203.9	ENST00000476180.1_ncRNA_1	14+:21960957-21961416|21963387-21963555	14+:21960957-21961416|21963387-21963555	GTG	ncRNA	0.17	0.21	1.0781e-07	24.3
ENSG00000234176.1	ENST00000425843.1_ncRNA_0	X-:120338397-120338499	X-:120338397-120338499	CTG	ncRNA	0.13	0.31	1.0795e-07	56.7
ENSG00000112029.5	ENST00000477822.1_ncRNA_1	6-:153294162-153294270	6-:153294162-153294270	GTG	ncRNA	0.21	0.30	1.0802e-07	31.3
ENSG00000128463.8	ENST00000557879.1_dORF_2	15+:34520637-34520811	15+:34520637-34520811	ATG	dORF	0.13	0.13	1.0853e-09	84.8
ENSG00000226360.4	ENST00000472730.1_ncRNA_0	3-:61728128-61728245	3-:61728128-61728245	GTG	ncRNA	0.13	0.29	1.0901e-09	12.5
ENSG00000102974.10	ENST00000566078.1_ncRNA_1	16+:67645891-67646035	16+:67645891-67646035	ACG	ncRNA	0.16	0.21	1.0920e-10	19.9
ENSG00000175701.6	ENST00000414416.2_ncRNA_0	2-:110969931-110970015	2-:110969931-110970036	CTG	ncRNA	0.17	0.13	1.0980e-12	127.1
ENSG00000164828.13_ENSG00000239857.2	ENST00000340926.3_ncRNA_5	7+:878463-878607	7+:872228-872238|878434-878607	TTG	ncRNA	0.18	0.22	1.0985e-07	63.2
ENSG00000168282.4	ENST00000305386.2_uORF_1	14+:50087601-50087643	14+:50087535-50087643	ATG	uORF	0.20	0.31	1.1064e-05	24.9
ENSG00000213553.3	ENST00000394878.2_ncRNA_0	2+:38709880-38709946	2+:38709880-38709946	AAG	ncRNA	0.13	0.33	1.1067e-05	192.9
ENSG00000108639.3	ENST00000589183.1_dORF_3	17+:76167023-76167135|76167819-76167890	17+:76166906-76167135|76167819-76167890	GTG	dORF	0.22	0.15	1.1072e-06	216.8
ENSG00000232004.1	ENST00000417455.1_ncRNA_0	10-:44100290-44100410	10-:44100290-44100410	ATG	ncRNA	0.15	0.24	1.1158e-05	13.4
ENSG00000234851.3	ENST00000438478.2_ncRNA_0	3-:161146914-161147004	3-:161146914-161147004	ATT	ncRNA	0.13	0.31	1.1184e-09	39.3
ENSG00000121578.8	ENST00000467604.1_uORF_3	3-:118955810-118955903	3-:118955810-118955903	ATG	uORF	0.22	0.21	1.1279e-05	13.0
ENSG00000115677.12	ENST00000467435.1_ncRNA_1	2-:242194752-242194917	2-:242194752-242194938	TTG	ncRNA	0.16	0.23	1.1291e-06	28.7
ENSG00000225697.6	ENST00000489483.1_ncRNA_6	3-:48669282-48669471	3-:48669282-48669477	CTG	ncRNA	0.17	0.20	1.1381e-06	19.5
ENSG00000216866.4	ENST00000397318.4_ncRNA_0	X-:40794234-40794294	X-:40794234-40794294	AAG	ncRNA	0.13	0.31	1.1397e-07	33.0
ENSG00000047617.10	ENST00000540543.1_ncRNA_1	12-:5841679-5841796|5848482-5848524	12-:5841679-5841796|5848482-5848560	CTG	ncRNA	0.15	0.21	1.1416e-05	41.6
ENSG00000161671.12	ENST00000601780.1_dORF_2	19+:50985417-50985516	19+:50985417-50985516	ATT	dORF	0.13	0.29	1.1464e-10	50.8
ENSG00000240040.1_ENSG00000211597.2	ENST00000430694.1_ncRNA_0	2-:89156873-89157196|89161397-89161410	2-:89156873-89157196|89161397-89161410	GTG	ncRNA	0.15	0.18	1.1487e-13	93.1
ENSG00000163608.10	ENST00000464816.1_ncRNA_0	3-:112729447-112729551|112729891-112729952	3-:112729447-112729551|112729891-112729952	ATC	ncRNA	0.19	0.23	1.1640e-08	22.8
ENSG00000243775.2	ENST00000522287.1_ncRNA_0	6-:159262752-159262788	6-:159262752-159262788	ATG	ncRNA	0.21	0.19	1.1699e-08	29.8
ENSG00000230979.3	ENST00000456046.1_ncRNA_0	2-:47917854-47918010	2-:47917854-47918010	ATC	ncRNA	0.18	0.32	1.1711e-15	123.1
ENSG00000125968.7	ENST00000376105.3_uoORF_3	20+:30193165-30193300	20+:30193165-30193300	CTG	uoORF	0.13	0.31	1.1737e-05	49.4
ENSG00000225200.2	ENST00000392301.3_ncRNA_0	14-:106444606-106444702	14-:106444606-106444702	AGG	ncRNA	0.13	0.32	1.1756e-16	63.7
ENSG00000198901.9	ENST00000560605.1_ncRNA_2	15-:91524926-91525022	15-:91524926-91525151	CTG	ncRNA	0.21	0.28	1.1765e-05	42.6
ENSG00000103051.14	ENST00000530314.1_ncRNA_2	16-:70543109-70543202	16-:70543109-70543202	GTG	ncRNA	0.16	0.24	1.2011e-05	50.4
ENSG00000151233.6	ENST00000280876.6_Variant_1	12-:42481587-42481749|42491243-42491416|42491711-42491835|42499619-42499871|42503367-42503493|42512801-42512973|42538227-42538469	12-:42481587-42481749|42491243-42491416|42491711-42491835|42499619-42499871|42503367-42503493|42512801-42512973|42538227-42538469	AGG	Variant	0.19	0.25	1.2113e-15	424.3
ENSG00000132305.16_ENSG00000265420.1	ENST00000486633.1_ncRNA_1	2-:86400701-86400884|86406555-86406745|86408421-86408462	2-:86400701-86400884|86406555-86406745|86408421-86408462	TTG	ncRNA	0.16	0.13	1.2178e-15	62.2
ENSG00000131435.8	ENST00000474421.1_ncRNA_1	5+:131606628-131606790	5+:131606628-131606790	AGG	ncRNA	0.15	0.13	1.2307e-05	38.0
ENSG00000234287.1	ENST00000457554.1_ncRNA_0	3+:40803167-40803290	3+:40803167-40803290	ACG	ncRNA	0.20	0.24	1.2312e-08	23.8
ENSG00000179295.11	ENST00000351677.2_uoORF_0	12+:112856875-112856929|112884079-112884142	12+:112856875-112856929|112884079-112884142	AAG	uoORF	0.22	0.18	1.2416e-06	12.0
ENSG00000124532.10	ENST00000378386.3_iORF_0	6+:24403297-24403464|24405395-24405399	6+:24403297-24403464|24405395-24405399	CTG	iORF	0.16	0.23	1.2503e-08	23.1
ENSG00000120438.7	ENST00000321394.7_uoORF_2	6-:160209142-160209175|160210436-160210526	6-:160209142-160209175|160210436-160210550	ATT	uoORF	0.13	0.22	1.2667e-07	92.6
ENSG00000184831.9_ENSG00000238103.3	ENST00000330965.4_ncRNA_0	X-:23854858-23854903	X-:23854858-23854903	ATC	ncRNA	0.13	0.31	1.2760e-07	23.2
ENSG00000103174.7	ENST00000564397.1_ncRNA_2	16-:5078876-5079002	16-:5078876-5079002	CTG	ncRNA	0.26	0.23	1.2904e-08	17.0
ENSG00000146828.13	ENST00000487651.1_ncRNA_0	7+:100458768-100458888	7+:100458768-100458888	CTG	ncRNA	0.23	0.14	1.3025e-07	23.2
ENSG00000213593.5_ENSG00000198561.8	ENST00000530720.1_ncRNA_2	11+:57575698-57575812	11+:57574421-57574455|57575636-57575812	AAG	ncRNA	0.16	0.23	1.3036e-05	23.2
ENSG00000180198.11	ENST00000413987.1_ncRNA_2	1+:28835401-28835485	1+:28835401-28835485	ATA	ncRNA	0.16	0.27	1.3087e-06	29.4
ENSG00000166888.6_ENSG00000263832.1	ENST00000300134.3_uoORF_1	12-:57501966-57502082|57504911-57505023	12-:57501966-57502082|57504911-57505023	AGG	uoORF	0.21	0.20	1.3236e-05	21.7
ENSG00000076924.7	ENST00000595288.1_ncRNA_4	19-:7692589-7692712	19-:7692589-7692715	AAG	ncRNA	0.17	0.12	1.3260e-06	12.5
ENSG00000070718.7	ENST00000517865.1_dORF_1	8+:42015623-42015630|42019798-42019936|42022588-42022674|42022944-42023082	8+:42015623-42015630|42019798-42019936|42022588-42022674|42022944-42023082	ATC	dORF	0.16	0.17	1.3361e-16	42.3
ENSG00000218582.2	ENST00000405405.2_ncRNA_0	6-:80662721-80662757	6-:80662721-80662757	GTG	ncRNA	0.13	0.32	1.3386e-09	144.0
ENSG00000108651.5	ENST00000583408.1_ncRNA_1	17-:30207565-30207724	17-:30207565-30207724	AGG	ncRNA	0.20	0.25	1.3490e-08	43.0
ENSG00000235472.1	ENST00000421800.1_ncRNA_0	13+:29174000-29174123	13+:29174000-29174123	ATC	ncRNA	0.15	0.15	1.3560e-07	20.8
ENSG00000171067.6	ENST00000533310.1_uORF_1	11-:68035533-68035719|68039113-68039119	11-:68035533-68035719|68039113-68039119	ATG	uORF	0.19	0.21	1.3587e-10	52.6
ENSG00000072958.4	ENST00000589991.1_ncRNA_2	19+:16314404-16314426|16317151-16317219|16318829-16318964	19+:16314404-16314426|16317151-16317219|16318829-16318964	ATC	ncRNA	0.15	0.15	1.4008e-09	51.7
ENSG00000132507.13	ENST00000572815.1_uoORF_2	17+:7211042-7211071|7212933-7213119|7214336-7214441|7214668-7214672	17+:7211042-7211071|7212933-7213119|7214336-7214441|7214668-7214672	ACG	uoORF	0.15	0.30	1.4167e-09	487.5
ENSG00000165905.12	ENST00000528236.1_ncRNA_1	11+:45947606-45947708	11+:45947591-45947708	CTG	ncRNA	0.22	0.18	1.4290e-05	22.3
ENSG00000234964.3	ENST00000458175.1_ncRNA_0	11-:59548785-59548914	11-:59548785-59548914	TTG	ncRNA	0.15	0.24	1.4450e-10	21.5
ENSG00000254244.1	ENST00000517543.1_ncRNA_0	8+:4645561-4645726	8+:4645561-4645726	ATG	ncRNA	0.24	0.19	1.4564e-12	112.9
ENSG00000142227.6	ENST00000599255.1_uoORF_3	19+:48828845-48828867|48830086-48830179|48830777-48830866	19+:48828845-48828867|48830086-48830179|48830777-48830866	CTG	uoORF	0.22	0.08	1.4665e-05	63.6
ENSG00000096384.15	ENST00000371646.5_uoORF_1	6+:44214858-44214932|44216366-44216496	6+:44214858-44214932|44216366-44216496	GTG	uoORF	0.26	0.32	1.4863e-10	375.3
ENSG00000104998.2	ENST00000263379.2_iORF_1	19+:14142781-14142784|14143197-14143248	19+:14142781-14142784|14143197-14143248	AGG	iORF	0.21	0.26	1.4987e-05	38.7
ENSG00000112851.10	ENST00000505822.1_ncRNA_2	5+:65370977-65371058|65372143-65372272	5+:65370977-65371058|65372143-65372272	ATG	ncRNA	0.19	0.22	1.5148e-13	46.3
ENSG00000140988.11_ENSG00000255513.1	ENST00000526586.2_dORF_0	16-:2012098-2012194	16-:2012098-2012194	AAG	dORF	0.13	0.31	1.5207e-09	59.0
ENSG00000172009.10	ENST00000589087.1_ncRNA_2	19+:2807498-2807879	19+:2807498-2807879	CTG	ncRNA	0.23	0.24	1.5338e-14	66.8
ENSG00000110719.5_ENSG00000255031.1	ENST00000533005.1_ncRNA_2	11+:67814928-67815039|67815113-67815275	11+:67814928-67815039|67815113-67815275	CTG	ncRNA	0.19	0.23	1.5382e-08	79.1
ENSG00000232320.5	ENST00000331934.4_ncRNA_0	2-:162197324-162197480	2-:162197324-162197480	TTG	ncRNA	0.20	0.24	1.5425e-08	34.2
ENSG00000104517.8_ENSG00000238533.1	ENST00000522327.1_ncRNA_1	8-:103372294-103372387	8-:103372294-103372387	AGG	ncRNA	0.19	0.17	1.5451e-06	16.3
ENSG00000250917.1_ENSG00000101444.8	ENST00000480653.1_ncRNA_4	20-:32883322-32883391|32891048-32891123	20-:32883322-32883391|32891048-32891123	CTG	ncRNA	0.20	0.22	1.5646e-06	39.1
ENSG00000166295.4	ENST00000299381.4_iORF_0	10+:73983733-73983811	10+:73983733-73983811	CTG	iORF	0.16	0.22	1.6079e-05	17.0
ENSG00000121753.8_ENSG00000266580.1	ENST00000465256.1_ncRNA_1	1-:32201176-32201254	1-:32201176-32201254	ATC	ncRNA	0.20	0.22	1.6079e-05	14.3
ENSG00000176142.8	ENST00000468545.1_ncRNA_1	3-:119155633-119155807	3-:119155633-119155807	ATG	ncRNA	0.15	0.24	1.6163e-11	37.1
ENSG00000233927.4	ENST00000602140.1_ncRNA_0	19+:8386414-8386453|8386539-8386635	19+:8386414-8386453|8386539-8386635	ATG	ncRNA	0.21	0.16	1.6177e-08	92.8
ENSG00000137073.16_ENSG00000252406.1	ENST00000480885.1_ncRNA_2	9-:33996202-33996322	9-:33996202-33996322	GTG	ncRNA	0.15	0.16	1.6241e-05	20.1
ENSG00000038358.10_ENSG00000188038.3	ENST00000572221.1_ncRNA_1	16+:67911649-67911760	16+:67911601-67911760	GTG	ncRNA	0.23	0.20	1.6326e-11	21.0
ENSG00000050426.11	ENST00000547877.1_ncRNA_1	12+:51442139-51442265	12+:51442139-51442265	ATG	ncRNA	0.27	0.23	1.6357e-05	26.9
ENSG00000268032.3	ENST00000594957.3_ncRNA_2	19+:18141623-18141719	19+:18141623-18141719	ATC	ncRNA	0.30	0.24	1.6471e-06	18.6
ENSG00000212802.3	ENST00000391491.2_ncRNA_0	6+:12514890-12514956	6+:12514890-12514956	ATT	ncRNA	0.13	0.32	1.6543e-09	61.2
ENSG00000165280.11	ENST00000358901.6_uORF_5	9-:35072398-35072500	9-:35072398-35072530	AGG	uORF	0.21	0.22	1.6586e-07	35.6
ENSG00000122966.9	ENST00000488203.1_ncRNA_0	12-:120221696-120221855|120222763-120222775	12-:120221696-120221855|120222763-120222775	AAG	ncRNA	0.21	0.21	1.6609e-07	31.3
ENSG00000141959.12	ENST00000474114.1_ncRNA_3	21+:45738445-45738478|45739233-45739302	21+:45738418-45738478|45739233-45739302	GTG	ncRNA	0.16	0.24	1.6773e-06	17.7
ENSG00000005206.12	ENST00000592738.2_ncRNA_4	19+:2340953-2341016	19+:2340168-2340170|2340895-2341016	CTG	ncRNA	0.16	0.22	1.6881e-06	15.7
ENSG00000132963.7	ENST00000380842.4_Variant_0	13+:29233300-29233324|29236546-29236644|29238645-29238706|29242609-29242711|29246475-29246569|29252171-29252239	13+:29233300-29233324|29236546-29236644|29238645-29238706|29242609-29242711|29246475-29246569|29252171-29252239	CTG	Variant	0.20	0.26	1.7000e-13	125.8
ENSG00000134057.10	ENST00000256442.5_uoORF_1	5+:68463042-68463110|68463734-68463831	5+:68463042-68463110|68463734-68463831	GTG	uoORF	0.13	0.29	1.7263e-07	85.6
ENSG00000197982.12	ENST00000468084.1_Variant_0	1+:38274305-38274404|38274649-38274745	1+:38274305-38274404|38274649-38274745	GTG	Variant	0.22	0.25	1.7482e-06	35.7
ENSG00000123374.6	ENST00000556656.1_ncRNA_2	12+:56365310-56365409	12+:56365310-56365409	CTG	ncRNA	0.16	0.18	1.7606e-07	15.0
ENSG00000264364.2	ENST00000579991.2_Variant_0	17+:56161041-56161044|56164442-56164583|56166502-56166640	17+:56161014-56161044|56164442-56164583|56166502-56166640	AAG	Variant	0.15	0.23	1.7630e-12	74.7
ENSG00000150938.5	ENST00000280527.2_iORF_2	2+:36583604-36583766|36623756-36623831	2+:36583604-36583766|36623756-36623831	AGG	iORF	0.23	0.23	1.7831e-05	46.1
ENSG00000198952.7	ENST00000361813.5_uORF_2	1-:156252499-156252559	1-:156252499-156252559	CTG	uORF	0.21	0.25	1.7933e-06	14.0
ENSG00000026652.9	ENST00000366908.5_dORF_1	6-:161575129-161575342|161586608-161586623	6-:161575129-161575342|161586608-161586623	ATC	dORF	0.22	0.23	1.8078e-09	40.0
ENSG00000160799.7	ENST00000460035.1_ncRNA_1	3-:46982483-46982555|47018126-47018222	3-:46982483-46982555|47018126-47018222	ATG	ncRNA	0.22	0.30	1.8446e-05	141.3
ENSG00000224877.3	ENST00000573090.1_ncRNA_2	17+:79214869-79214953	17+:79214869-79214953	CTG	ncRNA	0.18	0.22	1.8551e-05	9.5
ENSG00000233913.6	ENST00000406049.3_ncRNA_0	5+:168043863-168044001	5+:168043644-168044001	AAG	ncRNA	0.19	0.26	1.8561e-16	149.3
ENSG00000162734.8	ENST00000360472.4_uoORF_1	1+:160175190-160175312|160181332-160181342	1+:160175190-160175312|160181332-160181342	AGG	uoORF	0.31	0.27	1.8596e-06	49.2
ENSG00000062485.14_ENSG00000135473.10	ENST00000273308.4_iORF_6	12-:56708728-56708750|56708913-56708996	12-:56708728-56708750|56708913-56709026|56709604-56709661	AGG	iORF	0.20	0.23	1.8682e-07	37.2
ENSG00000132300.14_ENSG00000208772.1	ENST00000483925.1_ncRNA_1	2+:86344219-86344282|86346043-86346175	2+:86343664-86343721|86344177-86344282|86346043-86346175	AAG	ncRNA	0.22	0.12	1.9037e-13	45.2
ENSG00000167962.8	ENST00000562988.1_ncRNA_0	16-:2052493-2052733|2052991-2053012	16-:2052493-2052733|2052991-2053039	CTG	ncRNA	0.24	0.23	1.9041e-07	42.6
ENSG00000178028.9	ENST00000488433.1_ncRNA_1	1+:44684757-44684913|44685077-44685149|44685477-44685550|44685688-44685981|44686230-44686290	1+:44684745-44684913|44685077-44685149|44685477-44685550|44685688-44685981|44686230-44686290	CTG	ncRNA	0.21	0.13	1.9049e-06	128.5
ENSG00000135924.11	ENST00000472019.1_ncRNA_0	2+:220149367-220149557|220150708-220150719	2+:220148192-220148211|220149353-220149557|220150708-220150719	CTG	ncRNA	0.20	0.23	1.9061e-10	44.1
ENSG00000180104.11	ENST00000515601.2_dORF_1	5+:465336-465387|465832-465960|466841-467013	5+:465258-465387|465832-465960|466841-467013	ATG	dORF	0.18	0.10	1.9084e-06	80.5
ENSG00000161533.7	ENST00000589744.1_ncRNA_1	17-:73949527-73949701|73951646-73951658	17-:73949527-73949701|73951646-73951658	AAG	ncRNA	0.20	0.23	1.9154e-05	30.5
ENSG00000268032.3	ENST00000594957.3_ncRNA_0	19+:18142713-18142839	19+:18142620-18142839	GTG	ncRNA	0.19	0.30	1.9252e-09	86.5
ENSG00000233276.2	ENST00000419349.1_Variant_0	3-:49395564-49395600	3-:49395564-49395600	AAG	Variant	0.13	0.32	1.9287e-11	52.6
ENSG00000146733.9	ENST00000395471.3_uORF_0	7-:56099641-56099686	7-:56099641-56099686	CTG	uORF	0.15	0.20	1.9292e-05	14.9
ENSG00000234585.2_ENSG00000207062.1	ENST00000452026.1_ncRNA_0	7+:64534172-64534226	7+:64534172-64534226	ATT	ncRNA	0.18	0.30	1.9413e-07	22.8
ENSG00000149136.3	ENST00000278412.2_uoORF_4	11-:57102552-57102609	11-:57102552-57102609	AGG	uoORF	0.19	0.32	1.9569e-07	67.9
ENSG00000106682.10_ENSG00000207741.1	ENST00000489484.1_ncRNA_1	7+:73604049-73604067|73604151-73604265	7+:73604049-73604067|73604151-73604265	TTG	ncRNA	0.13	0.27	1.9644e-06	56.9
ENSG00000126067.7	ENST00000373237.3_uoORF_1	1-:36102026-36102033|36106942-36107091	1-:36102026-36102033|36106942-36107091	CTG	uoORF	0.32	0.24	1.9667e-07	29.6
ENSG00000167699.9	ENST00000576239.1_ncRNA_1	17-:674540-674701|679014-679153	17-:674540-674701|679014-679153	ACG	ncRNA	0.15	0.24	1.9720e-05	46.8
ENSG00000168393.8	ENST00000464603.1_ncRNA_1	2-:242625179-242625292|242626068-242626159	2-:242625179-242625292|242626068-242626159	GTG	ncRNA	0.25	0.24	1.9764e-06	50.1
ENSG00000235064.1	ENST00000413713.1_ncRNA_0	2-:34065103-34065166	2-:34065103-34065166	ATC	ncRNA	0.13	0.31	1.9853e-06	21.8
ENSG00000205352.6_ENSG00000197111.11	ENST00000359462.5_uoORF_4	12+:53848532-53848604	12+:53848532-53848604	GTG	uoORF	0.24	0.22	2.0101e-05	84.6
ENSG00000163357.6_ENSG00000143537.9	ENST00000461564.2_ncRNA_0	1+:155030782-155030917|155031185-155031263|155032377-155032450|155032680-155032819|155033238-155033308|155033890-155033992	1+:155030782-155030917|155031185-155031263|155032377-155032450|155032680-155032819|155033238-155033308|155033890-155033992	ATC	ncRNA	0.13	0.31	2.0224e-15	219.3
ENSG00000157800.13	ENST00000429996.2_dORF_1	7-:140051758-140051769|140051861-140051946|140055467-140055515	7-:140051758-140051769|140051861-140051946|140055467-140055515	ATT	dORF	0.20	0.21	2.0245e-13	30.2
ENSG00000146677.6	ENST00000392422.2_ncRNA_0	7+:44507759-44507903	7+:44507759-44507903	CTG	ncRNA	0.20	0.31	2.0245e-13	40.2
ENSG00000080986.8	ENST00000261597.4_uoORF_2	18+:2571627-2571682|2572975-2573061	18+:2571600-2571682|2572975-2573061	TTG	uoORF	0.16	0.22	2.0356e-15	32.7
ENSG00000234152.1	ENST00000447693.1_ncRNA_0	13-:25939936-25939984	13-:25939936-25939984	AAG	ncRNA	0.13	0.32	2.0392e-09	44.5
ENSG00000226549.3	ENST00000455244.2_ncRNA_0	17+:20688377-20688482	17+:20688377-20688482	ATT	ncRNA	0.18	0.32	2.0553e-10	177.2
ENSG00000138448.7	ENST00000261023.3_uoORF_2	2+:187454848-187455250|187466747-187466831	2+:187454848-187455250|187466747-187466831	CTG	uoORF	0.15	0.16	2.0646e-10	150.7
ENSG00000123374.6	ENST00000556656.1_ncRNA_1	12+:56363321-56363360|56364827-56365112	12+:56362648-56362732|56363258-56363360|56364827-56365112	GTG	ncRNA	0.20	0.15	2.0677e-16	59.7
ENSG00000119333.7	ENST00000473486.1_ncRNA_1	9-:131397900-131398046|131398559-131398680	9-:131397900-131398046|131398559-131398680	GTG	ncRNA	0.13	0.23	2.0922e-06	168.5
ENSG00000184634.11_ENSG00000265597.1	ENST00000462984.1_ncRNA_0	X+:70346316-70346334|70346818-70346982|70347185-70347321	X+:70346265-70346334|70346818-70346982|70347185-70347321	ATC	ncRNA	0.16	0.22	2.1013e-06	45.0
ENSG00000080603.12_ENSG00000156873.11	ENST00000411466.2_uoORF_2	16+:30712032-30712199|30715384-30715403	16+:30712032-30712199|30715384-30715403	AGG	uoORF	0.16	0.23	2.1156e-05	29.7
ENSG00000026025.9	ENST00000485947.1_ncRNA_3	10+:17271402-17271756	10+:17271402-17271756	ATC	ncRNA	0.18	0.28	2.1159e-05	295.7
ENSG00000130935.5	ENST00000583108.1_ncRNA_2	17+:65733258-65733261|65733623-65733812	17+:65733258-65733261|65733623-65733812	ATG	ncRNA	0.16	0.22	2.1188e-07	25.2
ENSG00000115541.6_ENSG00000231699.1	ENST00000465573.1_ncRNA_1	2+:198365639-198365642|198367762-198367852|198367932-198367983	2+:198365639-198365642|198367762-198367852|198367932-198367983	TTG	ncRNA	0.13	0.30	2.1200e-07	60.6
ENSG00000149115.9	ENST00000427750.2_ncRNA_1	11-:57068013-57068074|57068357-57068515|57069280-57069301	11-:57068013-57068074|57068357-57068515|57069280-57069301	CTG	ncRNA	0.15	0.23	2.1262e-06	50.9
ENSG00000005206.12	ENST00000589515.2_ncRNA_3	19+:2351451-2351613	19+:2351451-2351613	GTG	ncRNA	0.19	0.21	2.1279e-07	17.7
ENSG00000161013.12	ENST00000292591.7_iORF_2	5-:179228905-179228969|179233486-179233515	5-:179228905-179228969|179233486-179233626	CTG	iORF	0.18	0.21	2.1281e-07	57.6
ENSG00000103254.5	ENST00000564640.1_ncRNA_0	16+:771597-771702|771800-771971	16+:771597-771702|771800-771971	GTG	ncRNA	0.16	0.22	2.1306e-09	41.2
ENSG00000071539.9	ENST00000512024.1_ncRNA_1	5+:907293-907308|908102-908189|908469-908580	5+:907293-907308|908102-908189|908469-908580	AAG	ncRNA	0.22	0.25	2.1331e-10	40.9
ENSG00000213430.5	ENST00000537078.2_ncRNA_0	5+:21883242-21883362	5+:21883242-21883362	ATT	ncRNA	0.19	0.31	2.1485e-15	53.2
ENSG00000088986.6	ENST00000242577.6_Variant_0	12+:120934016-120934019|120934218-120934356|120935875-120936013	12+:120934016-120934019|120934218-120934356|120935875-120936013	ACG	Variant	0.13	0.20	2.1532e-11	113.6
ENSG00000178057.10	ENST00000496152.1_ncRNA_1	3+:49059941-49059971|49060134-49060201|49060308-49060409|49060488-49060605	3+:49059923-49059971|49060134-49060201|49060308-49060409|49060488-49060605	CTG	ncRNA	0.15	0.20	2.1692e-07	66.0
ENSG00000099251.10	ENST00000356314.6_ncRNA_0	10+:38660053-38660101|38666912-38667035	10+:38660053-38660101|38666912-38667035	CTG	ncRNA	0.16	0.20	2.1815e-05	22.3
ENSG00000078140.9_ENSG00000243260.2	ENST00000513231.1_ncRNA_0	4+:39779319-39779430|39779979-39780054	4+:39776502-39776553|39779301-39779430|39779979-39780054	ATG	ncRNA	0.13	0.27	2.2026e-10	77.6
ENSG00000119537.11	ENST00000585750.1_ncRNA_1	18-:61011615-61011726|61018120-61018300	18-:61011615-61011726|61018120-61018310|61022436-61022453	ATC	ncRNA	0.15	0.24	2.2495e-06	73.8
ENSG00000178125.10_ENSG00000121022.9	ENST00000521386.1_ncRNA_0	8-:67958042-67958195|67963464-67963527	8-:67958042-67958195|67963464-67963527	TTG	ncRNA	0.15	0.24	2.2694e-10	50.6
ENSG00000160867.10	ENST00000292410.3_uoORF_2	5+:176514019-176514034|176516550-176516640	5+:176514019-176514034|176516550-176516640	GTG	uoORF	0.24	0.23	2.2698e-07	20.8
ENSG00000111602.7	ENST00000557589.1_ncRNA_2	12-:56815122-56815263	12-:56815122-56815263	ATC	ncRNA	0.21	0.21	2.2900e-05	15.6
ENSG00000090581.5	ENST00000527076.1_ncRNA_1	16+:1411870-1411956|1412038-1412132|1412206-1412344	16+:1411870-1411956|1412038-1412132|1412206-1412344	AGG	ncRNA	0.13	0.28	2.2984e-12	98.5
ENSG00000253626.2	ENST00000520547.2_iORF_1	10+:81272535-81272679	10+:81272535-81272679	CTG	iORF	0.13	0.32	2.3243e-08	70.7
ENSG00000070814.13	ENST00000515035.1_ncRNA_2	5+:149754606-149754789	5+:149754579-149754789	AGG	ncRNA	0.23	0.20	2.3398e-08	45.5
ENSG00000136840.14	ENST00000495983.1_ncRNA_1	9-:130672767-130672807|130674546-130674761	9-:130672767-130672807|130674546-130674761	CTG	ncRNA	0.15	0.24	2.3515e-15	73.5
ENSG00000183431.7	ENST00000460925.1_ncRNA_1	1-:38444655-38444724	1-:38444655-38444724	TTG	ncRNA	0.20	0.23	2.3561e-06	15.9
ENSG00000141682.11	ENST00000269518.9_iORF_0	18+:57569925-57569985	18+:57569925-57569985	CTG	iORF	0.15	0.24	2.3598e-07	13.0
ENSG00000240376.1	ENST00000467270.1_ncRNA_0	5+:33162564-33162624	5+:33162564-33162624	AAG	ncRNA	0.21	0.32	2.3699e-05	65.5
ENSG00000231341.1	ENST00000430062.1_ncRNA_0	Y-:5075255-5075321	Y-:5075255-5075321	CTG	ncRNA	0.27	0.22	2.3915e-13	31.8
ENSG00000196116.6	ENST00000355295.4_Variant_0	9+:100174487-100174520|100190741-100190954|100193214-100193356|100194306-100194520|100201526-100201600|100203939-100204157|100222459-100223046|100227123-100227310|100232839-100232951|100234574-100234777|100235773-100235908|100237664-100237751|100240720-100240855|100243109-100243220|100245130-100245633|100249453-100249614|100257944-100258165	9+:100174475-100174520|100190741-100190954|100193214-100193356|100194306-100194520|100201526-100201600|100203939-100204157|100222459-100223046|100227123-100227310|100232839-100232951|100234574-100234777|100235773-100235908|100237664-100237751|100240720-100240855|100243109-100243220|100245130-100245633|100249453-100249614|100257944-100258165	ACG	Variant	0.16	0.17	2.3931e-08	27.0
ENSG00000117318.8	ENST00000486541.1_ncRNA_0	1-:23885450-23885510|23885617-23885719	1-:23885450-23885510|23885617-23885917	GTG	ncRNA	0.21	0.23	2.4211e-09	145.8
ENSG00000197965.7	ENST00000359523.2_uoORF_1	1+:167691314-167691419	1+:167691314-167691419	AAG	uoORF	0.13	0.24	2.4269e-07	61.5
ENSG00000055950.12	ENST00000487059.1_ncRNA_0	10-:102746490-102746721	10-:102746490-102746739	GTG	ncRNA	0.16	0.17	2.4604e-10	54.1
ENSG00000164855.11	ENST00000468535.1_ncRNA_1	7-:1586587-1586817|1587377-1587575|1588154-1588302	7-:1586587-1586817|1587377-1587575|1588154-1588302	GTG	ncRNA	0.13	0.28	2.4866e-12	173.9
ENSG00000213864.3	ENST00000519625.1_ncRNA_0	5-:67455045-67455105	5-:67455045-67455105	ATC	ncRNA	0.18	0.32	2.4894e-13	46.0
ENSG00000181163.9	ENST00000518587.1_ncRNA_0	5+:170819772-170819844	5+:170819772-170819844	ATA	ncRNA	0.16	0.29	2.5017e-09	64.5
ENSG00000067221.9	ENST00000563229.1_ncRNA_1	15-:74280909-74281143	15-:74280909-74281143	CTG	ncRNA	0.21	0.22	2.5158e-10	30.6
ENSG00000176087.10	ENST00000323146.3_uORF_0	5+:139946242-139946347	5+:139946242-139946347	GTG	uORF	0.16	0.22	2.5319e-08	12.0
ENSG00000183291.11	ENST00000331835.5_Variant_0	1-:87346372-87346408|87368963-87369131|87379710-87379785	1-:87346372-87346408|87368963-87369131|87379710-87379785	ATG	Variant	0.26	0.30	2.5344e-13	105.7
ENSG00000104691.10	ENST00000519246.1_ncRNA_1	8+:30623778-30623910	8+:30623778-30623910	ATA	ncRNA	0.21	0.19	2.5393e-06	17.2
ENSG00000135018.9	ENST00000376395.4_uoORF_3	9-:86322577-86322691	9-:86322577-86322691	CTG	uoORF	0.28	0.14	2.5550e-08	23.3
ENSG00000044574.7	ENST00000324460.6_uoORF_1	9-:128003096-128003186|128003283-128003451	9-:128003096-128003186|128003283-128003451	ACG	uoORF	0.19	0.12	2.5584e-15	396.2
ENSG00000145632.10	ENST00000503713.1_ncRNA_2	5-:57752294-57752416|57752771-57752835	5-:57752294-57752416|57752771-57752835	AAG	ncRNA	0.18	0.22	2.6320e-05	41.5
ENSG00000224820.2	ENST00000418852.2_ncRNA_0	9-:74722734-74722842	9-:74722734-74722842	GTG	ncRNA	0.25	0.19	2.6537e-08	17.9
ENSG00000109381.15	ENST00000509033.1_ncRNA_0	4-:140036083-140036353	4-:140036083-140036353	AAG	ncRNA	0.15	0.19	2.6706e-14	91.5
ENSG00000099942.8	ENST00000354336.3_iORF_2	22+:21272260-21272437	22+:21272260-21272437	CTG	iORF	0.20	0.13	2.6849e-09	22.2
ENSG00000263232.2	ENST00000573189.2_ncRNA_0	16-:72040082-72040157	16-:72040082-72040157	TTG	ncRNA	0.22	0.30	2.7064e-06	19.2
ENSG00000186174.8	ENST00000526143.1_ncRNA_0	11-:118769123-118769219	11-:118769123-118769219	ATG	ncRNA	0.19	0.21	2.7133e-07	15.0
ENSG00000198736.7	ENST00000361871.3_Variant_0	16-:1990812-1990893|1991257-1991293	16-:1990812-1990893|1991257-1991293	AAG	Variant	0.17	0.23	2.7237e-08	16.3
ENSG00000242861.1_ENSG00000196187.7	ENST00000474478.1_ncRNA_4	1-:226053592-226053655	1-:226053592-226053655	CTG	ncRNA	0.22	0.22	2.7501e-05	9.2
ENSG00000226415.1	ENST00000420977.1_ncRNA_0	1+:77166052-77166223	1+:77166052-77166223	AAG	ncRNA	0.13	0.29	2.7532e-17	134.5
ENSG00000213326.4	ENST00000484240.1_ncRNA_0	17-:44798947-44799070	17-:44798947-44799070	AAG	ncRNA	0.19	0.31	2.7876e-13	47.1
ENSG00000244242.1_ENSG00000229512.1	ENST00000236671.2_uoORF_2	11-:1782627-1782698|1785021-1785136	11-:1782627-1782698|1785021-1785136	ATA	uoORF	0.16	0.12	2.8027e-06	32.1
ENSG00000143093.10_ENSG00000258634.2	ENST00000473429.1_ncRNA_3	1+:110592102-110592186	1+:110592102-110592186	CTG	ncRNA	0.25	0.19	2.8241e-05	13.0
ENSG00000233045.1	ENST00000429515.1_ncRNA_0	2+:139036594-139036678	2+:139036594-139036678	ATC	ncRNA	0.13	0.23	2.8241e-05	22.2
ENSG00000203879.7	ENST00000491154.1_ncRNA_2	X+:153670020-153670141|153670457-153670606	X+:153670020-153670141|153670457-153670606	GTG	ncRNA	0.21	0.17	2.8263e-11	49.7
ENSG00000100664.6	ENST00000558551.1_ncRNA_1	14+:103802207-103802261	14+:103802207-103802261	ATG	ncRNA	0.15	0.24	2.8367e-05	16.5
ENSG00000181222.10	ENST00000576952.1_ncRNA_1	17+:7401493-7401565	17+:7401493-7401565	AAG	ncRNA	0.15	0.25	2.8375e-05	26.4
ENSG00000094804.5	ENST00000582402.1_ncRNA_1	17+:38447782-38447920|38451607-38451712	17+:38447773-38447920|38451607-38451712	AGG	ncRNA	0.16	0.19	2.8540e-15	44.0
ENSG00000226085.2	ENST00000412347.2_ncRNA_0	22+:40272077-40272119	22+:40272077-40272119	ACG	ncRNA	0.22	0.24	2.8658e-06	10.0
ENSG00000233514.1	ENST00000402743.2_ncRNA_0	1-:44587824-44587944	1-:44587824-44587944	GTG	ncRNA	0.19	0.25	2.8925e-08	28.5
ENSG00000243964.1	ENST00000475608.1_ncRNA_0	11+:9628063-9628156	11+:9628063-9628156	CTG	ncRNA	0.24	0.27	2.9259e-12	52.3
ENSG00000159363.13	ENST00000326735.8_iORF_0	1-:17331562-17331567|17331868-17332051|17332178-17332215	1-:17331562-17331567|17331868-17332051|17332178-17332215	ATC	iORF	0.16	0.19	2.9635e-13	29.3
ENSG00000157954.10	ENST00000465102.1_ncRNA_3	7+:5256815-5256818|5257552-5257645|5262232-5262307	7+:5256815-5256818|5257552-5257645|5262232-5262307	TTG	ncRNA	0.16	0.22	2.9877e-06	29.4
ENSG00000109133.8	ENST00000504986.1_uORF_1	4+:41937304-41937490	4+:41937277-41937490	CTG	uORF	0.22	0.22	3.0307e-05	45.9
ENSG00000184009.5	ENST00000576917.1_ncRNA_4	17-:79479095-79479168|79479257-79479386|79479759-79479797	17-:79479095-79479168|79479257-79479386|79479759-79479797	CTG	ncRNA	0.17	0.29	3.0313e-16	1004.2
ENSG00000259790.1	ENST00000564205.1_ncRNA_0	15-:75614454-75614544	15-:75614454-75614544	ATC	ncRNA	0.28	0.23	3.0443e-07	12.8
ENSG00000137807.9	ENST00000560042.1_ncRNA_1	15+:69709775-69709850|69713985-69714102	15+:69709775-69709850|69713985-69714102	GTG	ncRNA	0.21	0.19	3.0453e-06	33.2
ENSG00000204160.7	ENST00000478902.1_ncRNA_1	1+:27177683-27177722|27179243-27179360	1+:27177683-27177722|27179243-27179360	ACG	ncRNA	0.20	0.22	3.0677e-08	24.5
ENSG00000123815.7	ENST00000601451.1_ncRNA_1	19-:41211218-41211293	19-:41211218-41211293	GTG	ncRNA	0.16	0.22	3.1036e-05	26.0
ENSG00000108262.11_ENSG00000264647.1	ENST00000579536.1_ncRNA_2	17-:27908351-27908398|27908759-27908854|27908944-27908958	17-:27908351-27908398|27908759-27908854|27908944-27908958	ATT	ncRNA	0.16	0.22	3.1115e-06	14.4
ENSG00000213183.3	ENST00000418311.1_ncRNA_0	6-:97096364-97096436	6-:97096364-97096436	ATT	ncRNA	0.13	0.31	3.1132e-07	21.5
ENSG00000161016.11	ENST00000525232.1_ncRNA_7	8-:146017443-146017525|146017750-146017761	8-:146017443-146017525|146017750-146017761	CTG	ncRNA	0.16	0.31	3.1579e-06	121.3
ENSG00000266967.2_ENSG00000267230.1	ENST00000483535.1_ncRNA_1	17-:41106888-41106984|41107174-41107222	17-:41106888-41106984|41107174-41107222	GTG	ncRNA	0.22	0.11	3.1618e-05	30.2
ENSG00000109971.9	ENST00000533540.1_iORF_4	11-:122931947-122931977	11-:122931947-122932037|122932771-122932786	GTG	iORF	0.13	0.31	3.1713e-05	31.0
ENSG00000225138.3	ENST00000606074.1_ncRNA_0	5+:477533-477580|477920-477930	5+:477533-477580|477920-477930	AAG	ncRNA	0.20	0.25	3.2004e-05	15.8
ENSG00000196205.7	ENST00000501580.3_ncRNA_0	9+:135894872-135894990|135895052-135895057	9+:135894872-135894990|135895052-135895057	ATG	ncRNA	0.30	0.31	3.2138e-07	109.5
ENSG00000145216.11_ENSG00000134853.7	ENST00000508170.1_dORF_2	4+:55131108-55131282	4+:55131108-55131282	ATG	dORF	0.16	0.21	3.2166e-15	29.5
ENSG00000129460.11	ENST00000553439.1_ncRNA_4	14+:23944787-23944859	14+:23944787-23944859	TTG	ncRNA	0.22	0.21	3.2357e-05	9.1
ENSG00000235698.1	ENST00000414718.1_ncRNA_0	20+:12361338-12361449	20+:12361338-12361449	AAG	ncRNA	0.26	0.21	3.2446e-12	58.0
ENSG00000225697.6	ENST00000496469.1_ncRNA_3	3-:48667300-48667411|48667494-48667590|48667870-48667948|48668039-48668096	3-:48667300-48667411|48667494-48667590|48667870-48667948|48668039-48668096	GTG	ncRNA	0.18	0.25	3.2456e-05	129.4
ENSG00000226721.2	ENST00000433698.2_ncRNA_0	9-:95599107-95599227	9-:95599107-95599227	AAG	ncRNA	0.22	0.32	3.2860e-16	158.5
ENSG00000113649.7	ENST00000509810.1_ncRNA_1	5+:145858194-145858216|145859417-145859474|145859590-145859661	5+:145858194-145858216|145859417-145859474|145859590-145859661	ATG	ncRNA	0.16	0.22	3.3100e-05	16.9
ENSG00000239306.4_ENSG00000258297.1	ENST00000511114.1_ncRNA_4	11+:66384398-66384528|66406029-66406049	11+:66384227-66384528|66406029-66406049	ATG	ncRNA	0.21	0.18	3.3180e-10	60.1
ENSG00000213977.3_ENSG00000083454.17	ENST00000550383.1_dORF_1	17-:3567041-3567179|3567488-3567515	17-:3567041-3567179|3567488-3567566|3567972-3567975	CTG	dORF	0.16	0.21	3.3534e-07	29.6
ENSG00000220924.4	ENST00000424397.2_ncRNA_0	4+:113606629-113606659	4+:113606629-113606659	ATG	ncRNA	0.26	0.31	3.3594e-10	27.8
ENSG00000139637.9	ENST00000551131.1_ncRNA_0	12+:53693942-53694046|53696817-53696989	12+:53693942-53694046|53696817-53696989	ATT	ncRNA	0.18	0.15	3.3903e-15	69.0
ENSG00000198832.6	ENST00000490967.1_ncRNA_0	22-:31500955-31501114|31501193-31501272|31501643-31501675	22-:31500955-31501114|31501193-31501272|31501643-31501678|31501915-31501933	AAG	ncRNA	0.16	0.21	3.3959e-15	207.6
ENSG00000169855.15_ENSG00000216116.1	ENST00000436010.2_uORF_0	3-:79068249-79068306	3-:79068249-79068306	GTG	uORF	0.15	0.22	3.4267e-09	16.0
ENSG00000227077.2	ENST00000536115.1_ncRNA_0	17+:18476191-18476275	17+:18476110-18476275	ATC	ncRNA	0.15	0.21	3.4337e-14	37.3
ENSG00000099194.5_ENSG00000256545.1	ENST00000370355.2_iORF_1	10+:102107283-102107288|102107820-102107944	10+:102107229-102107288|102107820-102107944	ACG	iORF	0.21	0.21	3.4483e-11	474.2
ENSG00000213370.3	ENST00000413691.2_ncRNA_0	4-:174554893-174554953	4-:174554893-174554953	TTG	ncRNA	0.25	0.14	3.4568e-06	20.0
ENSG00000167123.14_ENSG00000273186.1	ENST00000372842.1_uORF_2	9+:131183267-131183357	9+:131183252-131183357	CTG	uORF	0.21	0.18	3.4873e-06	14.4
ENSG00000170876.7_ENSG00000228242.3	ENST00000306077.4_uoORF_1	3+:14166610-14166705|14170911-14170987	3+:14166607-14166705|14170911-14170987	AGG	uoORF	0.20	0.17	3.4994e-12	45.3
ENSG00000138829.6	ENST00000508053.1_uORF_1	5-:127873383-127873548	5-:127873383-127873563	CTG	uORF	0.21	0.16	3.5018e-14	24.7
ENSG00000137575.7	ENST00000519115.1_ncRNA_0	8+:59490642-59490771	8+:59490642-59490771	CTG	ncRNA	0.19	0.22	3.5087e-07	34.4
ENSG00000129128.8	ENST00000513139.1_ncRNA_5	4+:177241301-177241370|177243320-177243350	4+:177241196-177241370|177243320-177243350	CTG	ncRNA	0.24	0.22	3.5188e-07	72.5
ENSG00000115275.7	ENST00000486036.1_ncRNA_1	2-:74692052-74692253	2-:74692052-74692253	CTG	ncRNA	0.15	0.23	3.5285e-06	56.2
ENSG00000225697.6	ENST00000489483.1_ncRNA_5	3-:48668652-48668736	3-:48668652-48668736	ATC	ncRNA	0.18	0.17	3.5301e-15	36.5
ENSG00000162840.3	ENST00000294916.2_ncRNA_0	4+:69242166-69242226	4+:69242166-69242226	AAG	ncRNA	0.16	0.32	3.5554e-05	55.3
ENSG00000108474.12	ENST00000463810.1_ncRNA_2	17+:16120579-16120775|16120861-16120923	17+:16120579-16120775|16120861-16120923	TTG	ncRNA	0.20	0.19	3.5678e-07	33.3
ENSG00000161526.10	ENST00000583329.1_ncRNA_2	17+:73702120-73702172|73702419-73702601	17+:73702120-73702172|73702419-73702601	ACG	ncRNA	0.20	0.15	3.5950e-05	49.6
ENSG00000224536.1_ENSG00000242150.2	ENST00000441932.1_ncRNA_0	1+:201489321-201489402	1+:201489321-201489402	AAG	ncRNA	0.13	0.31	3.6046e-07	17.5
ENSG00000090581.5	ENST00000527076.1_ncRNA_4	16+:1411715-1411802	16+:1411715-1411802	CTG	ncRNA	0.28	0.21	3.6137e-08	15.6
ENSG00000072041.12	ENST00000450363.3_uORF_1	12-:85306303-85306363	12-:85306303-85306384	CTG	uORF	0.19	0.22	3.6140e-05	19.0
ENSG00000100867.10	ENST00000556701.1_ncRNA_5	14+:24105695-24105821	14+:24105695-24105821	AAG	ncRNA	0.13	0.31	3.6184e-05	171.5
ENSG00000100911.9	ENST00000558931.1_ncRNA_5	14-:24615398-24615449|24615742-24615784	14-:24615398-24615449|24615742-24615784	AAG	ncRNA	0.19	0.09	3.6278e-06	18.0
ENSG00000182319.5	ENST00000520004.1_uoORF_1	8-:8239235-8239322	8-:8239235-8239322	CTG	uoORF	0.16	0.18	3.6389e-06	11.0
ENSG00000169253.3	ENST00000306634.3_ncRNA_0	9+:111389391-111389430	9+:111389379-111389430	CTG	ncRNA	0.31	0.25	3.6457e-11	32.6
ENSG00000248968.1_ENSG00000150753.7	ENST00000423695.2_ncRNA_3	5+:10250452-10250557|10258222-10258252	5+:10250452-10250557|10258222-10258252	ATG	ncRNA	0.31	0.32	3.6567e-06	94.8
ENSG00000221914.4	ENST00000517754.1_ncRNA_1	8+:26221391-26221406|26223830-26223922|26227649-26227929	8+:26221286-26221406|26223830-26223922|26227649-26227929	GTG	ncRNA	0.19	0.16	3.6988e-05	54.9
ENSG00000141959.12	ENST00000474114.1_ncRNA_2	21+:45745885-45745943|45746041-45746147|45746597-45746745	21+:45745885-45745943|45746041-45746147|45746597-45746745	CTG	ncRNA	0.15	0.20	3.7195e-08	57.2
ENSG00000164733.16	ENST00000353047.6_uoORF_3	8-:11710877-11710988|11725509-11725521	8-:11710877-11710988|11725509-11725551	CTG	uoORF	0.23	0.30	3.7438e-05	64.4
ENSG00000198258.6	ENST00000586895.1_Variant_0	19+:9938641-9938660|9939002-9939069|9939267-9939351|9939512-9939550|9940640-9940684	19+:9938641-9938660|9939002-9939069|9939267-9939351|9939512-9939550|9940640-9940684	AGG	Variant	0.13	0.28	3.7469e-09	138.2
ENSG00000104549.7	ENST00000265896.5_uORF_1	8+:126010778-126010883	8+:126010778-126010883	GTG	uORF	0.13	0.28	3.7625e-08	48.1
ENSG00000111321.6	ENST00000535739.1_ncRNA_2	12+:6493493-6493620|6493753-6493812	12+:6493493-6493620|6493753-6493812	ACG	ncRNA	0.18	0.22	3.7845e-06	106.7
ENSG00000155363.14	ENST00000468624.1_ncRNA_1	1+:113242306-113242432|113242515-113242608	1+:113242306-113242432|113242515-113242608	GTG	ncRNA	0.24	0.23	3.7953e-11	36.6
ENSG00000035141.3	ENST00000460307.1_ncRNA_0	2-:70524420-70524609|70527971-70528052	2-:70524420-70524609|70527971-70528061	GTG	ncRNA	0.21	0.20	3.8861e-17	51.9
ENSG00000108582.7	ENST00000580396.1_ncRNA_2	17+:28782388-28782496	17+:28782388-28782496	ATT	ncRNA	0.21	0.21	3.8984e-07	15.1
ENSG00000198843.8	ENST00000471696.1_Variant_0	3+:150321149-150321286|150340171-150340181	3+:150321149-150321286|150340171-150340181	ATG	Variant	0.16	0.32	3.9431e-14	135.6
ENSG00000235674.2	ENST00000437325.2_ncRNA_0	1+:235901655-235901736	1+:235901655-235901736	ATC	ncRNA	0.20	0.25	3.9564e-11	22.9
ENSG00000117523.11	ENST00000492811.1_ncRNA_0	1+:171556822-171556890|171557517-171557644|171560290-171560347	1+:171556822-171556890|171557517-171557644|171560290-171560347	ATT	ncRNA	0.16	0.20	3.9688e-07	39.0
ENSG00000161513.7	ENST00000455107.2_dORF_2	17-:72858938-72859069|72859197-72859368|72860017-72860024	17-:72858938-72859069|72859197-72859368|72860017-72860024	GTG	dORF	0.18	0.14	3.9857e-08	94.2
ENSG00000174442.7	ENST00000567926.1_ncRNA_0	15+:66807974-66807982|66811216-66811433	15+:66807974-66807982|66811216-66811433	AAG	ncRNA	0.17	0.22	4.0004e-09	24.3
ENSG00000126746.13	ENST00000537248.1_ncRNA_1	12-:6788082-6788223	12-:6788082-6788223	ATC	ncRNA	0.15	0.23	4.0021e-06	25.6
ENSG00000068912.9	ENST00000185150.4_uoORF_1	2+:54014325-54014466	2+:54014325-54014466	CTG	uoORF	0.24	0.23	4.0021e-06	24.5
ENSG00000244245.1	ENST00000466800.1_ncRNA_0	5+:107929617-107929668	5+:107929617-107929668	ATC	ncRNA	0.16	0.21	4.0182e-06	10.6
ENSG00000244086.1	ENST00000462007.1_ncRNA_0	17+:37011872-37011923	17+:37011872-37011923	ATC	ncRNA	0.16	0.21	4.0182e-06	10.7
ENSG00000127191.13	ENST00000469701.1_ncRNA_0	9+:139804392-139804446|139810992-139811085	9+:139804392-139804446|139810992-139811085	AAG	ncRNA	0.13	0.21	4.0776e-05	86.2
ENSG00000182473.16	ENST00000405068.3_ncRNA_2	17-:74090450-74090662|74093876-74094042	17-:74090450-74090662|74093876-74094096	ACG	ncRNA	0.18	0.24	4.0801e-14	78.4
ENSG00000239306.4_ENSG00000258297.1	ENST00000421355.1_dORF_1	11+:66410928-66411603	11+:66410928-66411603	ATG	dORF	0.22	0.23	4.0934e-06	152.2
ENSG00000118705.12	ENST00000373622.5_uoORF_3	20+:35807643-35807772|35812582-35812612	20+:35807643-35807772|35812582-35812612	CTG	uoORF	0.21	0.24	4.1114e-12	65.5
ENSG00000131748.11	ENST00000481171.1_ncRNA_1	17+:37815015-37815073|37815303-37815359|37815713-37815869	17+:37815015-37815073|37815303-37815359|37815713-37815869	CTG	ncRNA	0.15	0.12	4.1689e-13	77.6
ENSG00000121579.8_ENSG00000239280.1	ENST00000240922.3_uoORF_0	3-:113464792-113464936	3-:113464792-113464936	TTG	uoORF	0.13	0.24	4.1785e-05	52.4
ENSG00000115762.12_ENSG00000231431.3	ENST00000403716.1_Variant_0	2+:131862937-131862971|131878506-131878551|131883325-131883478|131884256-131884359|131888293-131888333|131890474-131890564|131897739-131897848|131904209-131904346	2+:131862937-131862971|131878506-131878551|131883325-131883478|131884256-131884359|131888293-131888333|131890474-131890564|131897739-131897848|131904209-131904346	GTG	Variant	0.15	0.19	4.2087e-15	234.9
ENSG00000170468.5_ENSG00000255242.1	ENST00000304061.5_ncRNA_0	14+:73959542-73959647	14+:73959542-73959647	GTG	ncRNA	0.18	0.22	4.2369e-05	7.4
ENSG00000268458.1_ENSG00000243680.1	ENST00000492641.1_ncRNA_0	19+:52646556-52646589	19+:52646556-52646589	AGG	ncRNA	0.13	0.31	4.2597e-08	26.7
ENSG00000160949.12	ENST00000497613.1_ncRNA_1	8-:145666309-145666477	8-:145666309-145666486	CTG	ncRNA	0.27	0.21	4.2672e-06	28.4
ENSG00000161036.6_ENSG00000264471.1	ENST00000473880.1_ncRNA_0	7+:102108523-102108643	7+:102108523-102108643	TTG	ncRNA	0.29	0.23	4.3512e-12	27.4
ENSG00000049283.13_ENSG00000006282.15	ENST00000505559.1_dORF_2	17+:48625942-48625979|48626170-48626325|48626403-48626547|48627345-48627348	17+:48625806-48625814|48625914-48625979|48626170-48626325|48626403-48626547|48627345-48627348	AAG	dORF	0.19	0.10	4.3561e-12	53.2
ENSG00000122779.12	ENST00000343526.4_Variant_0	7+:138145281-138145657|138189034-138189153|138199956-138200104|138203933-138204066|138209985-138210102|138213860-138213975|138223401-138223548|138235807-138235925|138239442-138239711|138252225-138252399|138255574-138255748|138258251-138258387|138261117-138261190|138262164-138262333|138263948-138264277|138265306-138265439|138266441-138266516|138268594-138268744|138269486-138269696	7+:138145281-138145657|138189034-138189153|138199956-138200104|138203933-138204066|138209985-138210102|138213860-138213975|138223401-138223548|138235807-138235925|138239442-138239711|138252225-138252399|138255574-138255748|138258251-138258387|138261117-138261190|138262164-138262333|138263948-138264277|138265306-138265439|138266441-138266516|138268594-138268744|138269486-138269696	AAG	Variant	0.16	0.18	4.3694e-09	43.5
ENSG00000213551.4_ENSG00000182180.9	ENST00000372945.3_iORF_3	10-:75011630-75011771	10-:75011630-75011771	CTG	iORF	0.15	0.24	4.3886e-06	44.8
ENSG00000112697.11	ENST00000230461.6_uoORF_1	6-:75994337-75994424	6-:75994337-75994424	CTG	uoORF	0.19	0.28	4.4434e-05	61.2
ENSG00000233830.2	ENST00000453115.1_ncRNA_0	7-:27497781-27497946	7-:27497781-27497946	ATG	ncRNA	0.15	0.23	4.5222e-14	37.1
ENSG00000080603.12_ENSG00000156873.11	ENST00000380361.3_dORF_4	16+:30755210-30755264	16+:30755210-30755264	CTG	dORF	0.16	0.22	4.5389e-09	21.3
ENSG00000166347.14	ENST00000583418.1_ncRNA_0	18-:71959082-71959151	18-:71959082-71959151	ACG	ncRNA	0.20	0.22	4.5561e-05	16.3
ENSG00000253341.1	ENST00000517662.1_ncRNA_0	8-:75515522-75515654	8-:75515522-75515741	ATT	ncRNA	0.13	0.31	4.5653e-16	57.9
ENSG00000034510.4	ENST00000233143.4_Variant_0	2+:85132839-85132842|85133126-85133241|85133512-85133547	2+:85132839-85132842|85133126-85133241|85133512-85133547	ACG	Variant	0.13	0.26	4.5772e-09	685.8
ENSG00000085276.13_ENSG00000242795.2	ENST00000418623.1_ncRNA_0	3-:169201458-169201701	3-:169201458-169201707	GTG	ncRNA	0.17	0.27	4.5811e-16	730.5
ENSG00000216624.2	ENST00000402643.2_ncRNA_0	6+:166478419-166478590	6+:166478419-166478590	AAG	ncRNA	0.13	0.33	4.7056e-08	449.2
ENSG00000242861.1_ENSG00000196187.7	ENST00000474478.1_ncRNA_2	1-:226049916-226050051|226050154-226050278|226050470-226050529	1-:226049916-226050051|226050154-226050278|226050470-226050529	GTG	ncRNA	0.21	0.14	4.8068e-10	48.1
ENSG00000235411.1	ENST00000438989.1_ncRNA_0	2-:20440061-20440193	2-:20440061-20440193	GTG	ncRNA	0.21	0.11	4.8412e-08	18.1
ENSG00000128463.8	ENST00000557879.1_uoORF_3	15+:34517247-34517319	15+:34517247-34517319	CTG	uoORF	0.19	0.24	4.8758e-07	21.2
ENSG00000171453.13	ENST00000455605.2_ncRNA_2	6+:43487793-43487931	6+:43487793-43487931	ATT	ncRNA	0.15	0.25	4.9117e-05	28.4
ENSG00000218208.1	ENST00000402798.1_ncRNA_0	6+:113902945-113903062	6+:113902945-113903062	AAG	ncRNA	0.13	0.31	4.9149e-15	76.6
ENSG00000090581.5	ENST00000527137.1_ncRNA_2	16+:1401966-1402018|1402102-1402160|1402239-1402315	16+:1401966-1402018|1402102-1402160|1402239-1402315	ATG	ncRNA	0.25	0.24	4.9297e-05	36.8
ENSG00000145425.5_ENSG00000208797.1	ENST00000507485.1_ncRNA_1	4+:152024121-152024235	4+:152024076-152024235	AAG	ncRNA	0.17	0.20	5.0061e-08	41.5
ENSG00000234743.1	ENST00000441206.1_ncRNA_0	10-:82006974-82007064	10-:82006974-82007064	AAG	ncRNA	0.13	0.32	5.0945e-16	121.7
ENSG00000110906.8	ENST00000545759.1_ncRNA_1	12-:109889399-109889618|109893922-109894066	12-:109889399-109889618|109893922-109894066	CTG	ncRNA	0.17	0.19	5.1059e-09	33.6
ENSG00000185986.10	ENST00000515467.2_ncRNA_0	5-:1589385-1589480|1593227-1593249	5-:1589385-1589480|1593227-1593249	ATC	ncRNA	0.15	0.25	5.1438e-07	31.3
ENSG00000101639.14	ENST00000513432.1_dORF_1	18+:13053008-13053089|13055778-13056697|13057583-13057759	18+:13049319-13049680|13049763-13049890|13052917-13053089|13055778-13056697|13057583-13057759	GTG	dORF	0.16	0.19	5.1504e-06	24.9
ENSG00000229852.2_ENSG00000234882.1	ENST00000433978.1_ncRNA_0	6+:74002925-74003000	6+:74002925-74003000	ATT	ncRNA	0.22	0.20	5.1652e-05	14.3
ENSG00000128989.6	ENST00000249822.4_uoORF_0	15-:52849405-52849419|52861044-52861105	15-:52849405-52849419|52861044-52861105	CTG	uoORF	0.19	0.23	5.1652e-05	19.3
ENSG00000137807.9	ENST00000559456.1_ncRNA_3	15+:69718451-69718526	15+:69718451-69718526	ATG	ncRNA	0.15	0.22	5.2062e-05	24.5
ENSG00000154380.12	ENST00000366844.3_uoORF_1	1-:225755113-225755116|225840387-225840552	1-:225755113-225755116|225840387-225840552	GTG	uoORF	0.16	0.19	5.2314e-06	19.9
ENSG00000151364.11_ENSG00000151366.8	ENST00000281031.4_uoORF_1	11-:77790743-77790857	11-:77790743-77790857	GTG	uoORF	0.16	0.30	5.2579e-13	117.1
ENSG00000164733.16	ENST00000533455.1_iORF_2	8-:11710173-11710204|11710837-11710917	8-:11710173-11710204|11710837-11710917	ATG	iORF	0.13	0.27	5.2781e-14	173.0
ENSG00000144535.15_ENSG00000251485.1	ENST00000325385.7_uORF_1	2+:232879547-232879586	2+:232879547-232879586	ATG	uORF	0.18	0.22	5.3102e-05	5.0
ENSG00000175455.10	ENST00000485949.1_ncRNA_1	3-:123652511-123652598	3-:123652511-123652602|123663695-123663745	TTG	ncRNA	0.22	0.20	5.3390e-07	18.6
ENSG00000217325.2	ENST00000567272.1_ncRNA_0	6+:126965337-126965445	6+:126965337-126965445	AAG	ncRNA	0.13	0.25	5.3834e-05	39.2
ENSG00000167978.12	ENST00000575870.1_ncRNA_1	16+:2809398-2809403|2809569-2809662|2809747-2809790	16+:2809398-2809403|2809569-2809662|2809747-2809790	AAG	ncRNA	0.17	0.28	5.4557e-07	100.9
ENSG00000268032.3	ENST00000594957.3_ncRNA_1	19+:18142323-18142425	19+:18142296-18142425	CTG	ncRNA	0.23	0.12	5.4964e-15	109.6
ENSG00000161904.7	ENST00000511171.1_ncRNA_1	6-:33740404-33740555|33744730-33744831	6-:33740404-33740555|33744730-33744831	GTG	ncRNA	0.15	0.21	5.5169e-06	69.7
ENSG00000118816.5	ENST00000237654.4_uORF_1	4-:77996854-77997016	4-:77996854-77997016	ATT	uORF	0.21	0.20	5.5444e-10	17.0
ENSG00000145425.5_ENSG00000208797.1	ENST00000507485.1_ncRNA_0	4+:152021709-152021740|152024022-152024033	4+:152021709-152021740|152024022-152024033	AAG	ncRNA	0.18	0.32	5.5476e-06	47.1
ENSG00000236044.1	ENST00000439042.1_ncRNA_0	13+:52541207-52541285	13+:52541207-52541285	TTG	ncRNA	0.20	0.23	5.5601e-10	16.0
ENSG00000136986.5	ENST00000259512.4_iORF_4	8-:124035978-124035979|124037225-124037290|124042844-124042853	8-:124035978-124035979|124037225-124037290|124042844-124042940	TTG	iORF	0.17	0.27	5.5710e-06	62.2
ENSG00000235084.2	ENST00000420030.2_ncRNA_0	1+:15931472-15931538	1+:15931472-15931538	ATC	ncRNA	0.26	0.22	5.5721e-06	9.2
ENSG00000118762.3	ENST00000512858.1_ncRNA_0	4+:88977261-88977419|88983057-88983100	4+:88977261-88977419|88983057-88983100	AGG	ncRNA	0.19	0.16	5.6005e-05	24.8
ENSG00000234289.4	ENST00000599962.1_ncRNA_0	21+:44985374-44985500	21+:44985374-44985500	AAG	ncRNA	0.13	0.31	5.6834e-14	119.9
ENSG00000169241.13	ENST00000506037.1_ncRNA_2	1+:155108405-155108467|155108774-155108856	1+:155108405-155108467|155108774-155108856	CTG	ncRNA	0.15	0.20	5.7489e-07	49.5
ENSG00000243199.1	ENST00000466377.1_ncRNA_0	4+:66439587-66439740	4+:66439536-66439740	GTG	ncRNA	0.22	0.18	5.8495e-09	42.3
ENSG00000211445.7	ENST00000388825.4_Variant_0	5+:150400251-150400302|150404900-150405032	5+:150400251-150400302|150404900-150405032	CTG	Variant	0.19	0.24	5.8511e-10	51.6
ENSG00000189171.9_ENSG00000272030.1	ENST00000491177.1_ncRNA_0	1-:153591370-153591514|153598795-153598804	1-:153591370-153591514|153598795-153598804	CTG	ncRNA	0.19	0.23	5.8820e-05	60.2
ENSG00000070814.13	ENST00000515035.1_ncRNA_1	5+:149755349-149755508	5+:149755349-149755508	AAG	ncRNA	0.15	0.24	5.8831e-12	61.3
ENSG00000113810.11	ENST00000488017.1_ncRNA_2	3+:160146665-160146730|160148386-160148537	3+:160146665-160146730|160148386-160148537	AAG	ncRNA	0.15	0.23	5.9298e-08	56.3
ENSG00000108039.13	ENST00000513817.1_ncRNA_1	10-:111637543-111637625|111637757-111637816|111639945-111639996	10-:111637543-111637625|111637757-111637816|111639945-111639996	ATT	ncRNA	0.27	0.17	5.9508e-06	20.0
ENSG00000149503.8	ENST00000528037.1_ncRNA_0	11+:61897971-61898062|61905303-61905359	11+:61897971-61898062|61905303-61905359	GTG	ncRNA	0.17	0.24	6.0781e-07	31.6
ENSG00000161904.7	ENST00000511171.1_ncRNA_2	6-:33747872-33747953	6-:33747872-33747953	GTG	ncRNA	0.18	0.28	6.0798e-05	26.2
ENSG00000130227.12	ENST00000518808.1_ncRNA_1	8+:21846523-21846594|21847854-21847984	8+:21846523-21846594|21847854-21847984	TTG	ncRNA	0.22	0.13	6.1477e-13	24.0
ENSG00000037474.10	ENST00000507888.1_ncRNA_1	5-:6605352-6605521|6606932-6606967	5-:6605352-6605521|6606932-6606967	ATT	ncRNA	0.15	0.11	6.2101e-09	74.4
ENSG00000073060.11	ENST00000415380.2_dORF_3	12-:125263012-125263132|125270652-125270667	12-:125263012-125263132|125270652-125270667	TTG	dORF	0.15	0.24	6.2218e-05	27.7
ENSG00000141867.13	ENST00000360016.5_uoORF_1	19-:15383876-15383944|15443100-15443119	19-:15383876-15383944|15443100-15443119	GTG	uoORF	0.15	0.19	6.2478e-05	22.8
ENSG00000149930.13	ENST00000279394.3_uORF_1	16+:29985869-29985956	16+:29985869-29985956	AAG	uORF	0.15	0.11	6.2478e-05	15.5
ENSG00000104904.8	ENST00000586054.2_ncRNA_1	19+:2271372-2271444	19+:2271372-2271444	ATC	ncRNA	0.19	0.24	6.3018e-08	28.9
ENSG00000250444.1	ENST00000502314.1_ncRNA_0	5+:114848614-114848698	5+:114848614-114848698	AAG	ncRNA	0.13	0.31	6.3803e-09	53.1
ENSG00000183751.10_ENSG00000269205.1	ENST00000564171.1_ncRNA_1	16+:2027386-2027431	16+:2027386-2027431	AAG	ncRNA	0.22	0.16	6.3991e-05	8.0
ENSG00000106628.6	ENST00000496539.1_ncRNA_2	7-:44161641-44161708|44163109-44163126	7-:44161641-44161708|44163109-44163126	ATG	ncRNA	0.19	0.23	6.5022e-05	12.1
ENSG00000101365.16	ENST00000491065.1_ncRNA_1	20-:2641550-2641615|2644091-2644212|2644305-2644392	20-:2641550-2641615|2644091-2644212|2644305-2644392	AGG	ncRNA	0.22	0.18	6.5311e-14	74.2
ENSG00000229944.2	ENST00000398202.3_ncRNA_0	17-:47501630-47501798	17-:47501630-47501798	ATA	ncRNA	0.15	0.22	6.5558e-11	37.6
ENSG00000139239.6	ENST00000266610.5_ncRNA_0	12+:63359632-63359752	12+:63359632-63359752	AAG	ncRNA	0.13	0.29	6.5785e-12	26.9
ENSG00000039523.13	ENST00000566730.1_ncRNA_3	16+:67574211-67574266|67574360-67574410	16+:67574211-67574266|67574360-67574410	CTG	ncRNA	0.18	0.23	6.6135e-05	30.1
ENSG00000112308.8	ENST00000378119.4_uORF_0	6-:24720559-24720718	6-:24720559-24720727	CTG	uORF	0.16	0.17	6.6510e-16	29.4
ENSG00000164944.7	ENST00000521080.1_ncRNA_3	8-:95505042-95505046|95507958-95508083	8-:95505042-95505046|95507958-95508083	TTG	ncRNA	0.16	0.21	6.6765e-06	16.2
ENSG00000220583.1	ENST00000402419.1_ncRNA_0	6-:34231264-34231441	6-:34231264-34231441	ATC	ncRNA	0.16	0.30	6.7177e-15	120.7
ENSG00000223612.2	ENST00000545938.1_ncRNA_0	1+:148193814-148193856	1+:148193814-148193856	ACG	ncRNA	0.20	0.25	6.7190e-06	18.2
ENSG00000108654.7	ENST00000581230.1_ncRNA_1	17-:62498122-62498187|62498279-62498341|62498556-62498667|62499043-62499216|62499305-62499466|62499547-62499689|62499920-62499986|62500100-62500234|62500339-62500436|62500794-62500812	17-:62498122-62498187|62498279-62498341|62498556-62498667|62499043-62499216|62499305-62499466|62499547-62499689|62499920-62499986|62500100-62500234|62500339-62500436|62500794-62500812	TTG	ncRNA	0.13	0.28	6.8241e-06	631.1
ENSG00000160932.6	ENST00000292494.6_iORF_3	8+:144102743-144102839	8+:144102322-144102408|144102730-144102839	GTG	iORF	0.16	0.31	6.8396e-10	106.2
ENSG00000164346.5	ENST00000514918.1_ncRNA_0	5+:74064831-74064879	5+:74064831-74064879	AGG	ncRNA	0.32	0.24	6.8804e-05	8.8
ENSG00000238251.2	ENST00000457472.2_ncRNA_0	9+:99169644-99169692	9+:99169644-99169692	AGG	ncRNA	0.32	0.24	6.8804e-05	8.8
ENSG00000162441.7	ENST00000377223.1_uORF_0	1-:10002688-10002736	1-:10002688-10002754	TTG	uORF	0.20	0.24	6.8804e-05	11.3
ENSG00000237188.3_ENSG00000131778.13	ENST00000471856.1_ncRNA_0	1+:146650100-146651078	1+:146650100-146651078	GTG	ncRNA	0.13	0.32	6.9083e-16	828.5
ENSG00000116213.11	ENST00000471223.1_ncRNA_1	1-:3552501-3552585	1-:3552501-3552585	ACG	ncRNA	0.19	0.23	6.9127e-05	20.4
ENSG00000233966.1	ENST00000450587.1_ncRNA_0	17-:15607545-15607632	17-:15607545-15607632	ATG	ncRNA	0.13	0.31	6.9601e-10	63.4
ENSG00000227097.4	ENST00000536099.1_ncRNA_0	11+:82400600-82400810	11+:82400600-82400810	ATG	ncRNA	0.27	0.15	6.9726e-11	79.8
ENSG00000091651.4	ENST00000569239.1_ncRNA_0	16+:46726419-46726457|46727004-46727098	16+:46725014-46725032|46726293-46726457|46727004-46727098	ATA	ncRNA	0.16	0.23	7.1231e-10	25.6
ENSG00000225674.1	ENST00000451446.1_ncRNA_1	13-:24696203-24696290	13-:24696203-24696290	ATT	ncRNA	0.23	0.12	7.1400e-06	11.0
ENSG00000158555.10	ENST00000527322.1_ncRNA_2	11-:75154117-75154330	11-:75154117-75154330	CTG	ncRNA	0.15	0.23	7.1604e-09	54.0
ENSG00000160818.12	ENST00000368232.4_dORF_1	1-:156564778-156565033	1-:156564778-156565033	AGG	dORF	0.24	0.21	7.1670e-08	69.3
ENSG00000109534.12	ENST00000226796.6_uoORF_0	4+:110736902-110736960|110737308-110737355	4+:110736902-110736960|110737308-110737355	AAG	uoORF	0.16	0.15	7.1716e-05	22.3
ENSG00000188725.3	ENST00000339020.3_uORF_0	5-:60458044-60458194	5-:60458044-60458194	GTG	uORF	0.16	0.23	7.2129e-07	23.2
ENSG00000184897.4	ENST00000333762.4_uORF_1	3-:129034960-129035089	3-:129034960-129035089	GTG	uORF	0.22	0.23	7.2262e-08	25.5
ENSG00000147526.15	ENST00000317827.4_iORF_4	8+:38645138-38645261|38646221-38646233	8+:38645138-38645261|38646221-38646233	GTG	iORF	0.16	0.16	7.2713e-05	13.1
ENSG00000105438.4	ENST00000330720.2_uoORF_1	19-:48892921-48892968|48893680-48893781|48894524-48894655	19-:48892921-48892968|48893680-48893781|48894524-48894655	CTG	uoORF	0.15	0.24	7.2737e-11	73.5
ENSG00000177606.5	ENST00000371222.2_uORF_1	1-:59249317-59249554	1-:59249317-59249554	GTG	uORF	0.21	0.23	7.3032e-06	40.1
ENSG00000120253.9	ENST00000367402.2_dORF_1	6-:150052734-150052871|150057606-150057667	6-:150052734-150052871|150057606-150057676	ATT	dORF	0.15	0.17	7.3213e-07	37.8
ENSG00000231434.1	ENST00000436135.1_ncRNA_1	1+:158495166-158495217	1+:158495166-158495217	ATG	ncRNA	0.15	0.24	7.3245e-05	9.1
ENSG00000111602.7	ENST00000555808.1_ncRNA_1	12-:56815678-56815800|56815889-56815917	12-:56815678-56815800|56815889-56815917	CTG	ncRNA	0.16	0.22	7.3464e-05	28.5
ENSG00000225674.1	ENST00000451446.1_ncRNA_0	13-:24696565-24696643	13-:24696565-24696643	ATT	ncRNA	0.25	0.26	7.3539e-10	37.7
ENSG00000225022.1	ENST00000436669.1_ncRNA_0	20-:5273033-5273111	20-:5273033-5273111	ATT	ncRNA	0.20	0.24	7.3539e-10	21.0
ENSG00000066322.8	ENST00000372458.3_uoORF_1	1-:43830938-43831047|43831234-43831294|43833585-43833656	1-:43830938-43831047|43831234-43831294|43833585-43833656	CTG	uoORF	0.13	0.20	7.4695e-05	77.2
ENSG00000067225.13	ENST00000564440.1_ncRNA_7	15-:72495358-72495493	15-:72495358-72495505	AAG	ncRNA	0.18	0.18	7.6603e-10	35.2
ENSG00000131165.10	ENST00000253475.5_iORF_0	16-:89712473-89712495|89712934-89713122|89713610-89713661	16-:89712473-89712495|89712934-89713122|89713610-89713661	GTG	iORF	0.19	0.25	7.7500e-10	58.7
ENSG00000249264.1	ENST00000514975.1_ncRNA_0	4+:106406589-106406646	4+:106406589-106406646	CTG	ncRNA	0.13	0.32	7.7637e-05	38.3
ENSG00000064703.7	ENST00000475700.1_uORF_0	1+:112305331-112305457	1+:112305310-112305457	CTG	uORF	0.16	0.19	7.7647e-11	25.2
ENSG00000154174.7	ENST00000284320.5_uoORF_1	3-:100119561-100119852	3-:100119561-100119852	CTG	uoORF	0.27	0.22	7.7874e-11	48.9
ENSG00000105426.10	ENST00000589851.1_ncRNA_1	19-:5219316-5219478|5219949-5219979	19-:5219316-5219478|5219949-5219979	GTG	ncRNA	0.17	0.13	7.7905e-10	17.1
ENSG00000115073.6	ENST00000451664.1_ncRNA_0	2-:98275337-98275466|98275814-98275940|98277033-98277051	2-:98275337-98275466|98275814-98275940|98277033-98277090	ATC	ncRNA	0.16	0.23	7.8051e-11	44.9
ENSG00000231831.1	ENST00000413059.1_ncRNA_0	X-:57420870-57420969	X-:57420870-57420969	ATG	ncRNA	0.21	0.11	7.8139e-06	7.1
ENSG00000167671.7	ENST00000588238.1_ncRNA_1	19-:4448310-4448367	19-:4448310-4448382	ACG	ncRNA	0.18	0.27	7.8570e-05	27.1
ENSG00000117139.12	ENST00000430450.2_ncRNA_1	1-:202736356-202736449	1-:202736356-202736449	AAG	ncRNA	0.21	0.20	7.9147e-13	23.4
ENSG00000232573.1	ENST00000417615.1_ncRNA_0	14-:99439215-99439416	14-:99439215-99439416	GTG	ncRNA	0.18	0.32	7.9364e-09	325.5
ENSG00000168036.12	ENST00000349496.5_uoORF_2	3+:41241117-41241161|41265511-41265572|41266016-41266025	3+:41241111-41241161|41265511-41265572|41266016-41266025	AGG	uoORF	0.19	0.22	8.0178e-05	35.0
ENSG00000218502.3	ENST00000394213.2_ncRNA_0	13-:99867625-99867709	13-:99867625-99867709	AAG	ncRNA	0.13	0.31	8.0524e-08	66.9
ENSG00000228149.1	ENST00000437106.1_ncRNA_0	21-:37542019-37542076	21-:37542019-37542076	AAG	ncRNA	0.15	0.22	8.1146e-05	9.4
ENSG00000057019.11	ENST00000326840.6_uORF_2	3-:98620333-98620357	3-:98620333-98620381	AGG	uORF	0.31	0.32	8.1472e-06	38.2
ENSG00000197714.4	ENST00000360338.3_iORF_1	19+:57792185-57792204|57795918-57796045|57802066-57802070	19+:57792185-57792204|57795918-57796045|57802066-57802070	GTG	iORF	0.16	0.11	8.1681e-06	17.7
ENSG00000184220.6	ENST00000479555.1_ncRNA_1	3+:99886670-99886684|99890682-99890770	3+:99886622-99886684|99890682-99890770	CTG	ncRNA	0.21	0.23	8.2520e-06	34.3
ENSG00000173402.7	ENST00000428779.1_uORF_1	3+:49547854-49547950	3+:49547854-49547950	CTG	uORF	0.21	0.22	8.2810e-05	12.4
ENSG00000152234.11	ENST00000590156.1_uoORF_5	18-:43675038-43675097|43678137-43678216	18-:43675038-43675097|43678137-43678216	CTG	uoORF	0.19	0.22	8.3445e-06	22.6
ENSG00000234518.1	ENST00000439531.1_ncRNA_0	1-:89569967-89570063	1-:89569967-89570063	ATG	ncRNA	0.13	0.28	8.4688e-08	27.9
ENSG00000109332.15_ENSG00000238948.1	ENST00000453744.2_uORF_2	4-:103748765-103748804	4-:103748765-103748888	ATC	uORF	0.16	0.24	8.4800e-06	14.6
ENSG00000140983.9	ENST00000568636.1_ncRNA_0	16+:721760-721781|721859-722006	16+:721703-721781|721859-722006	GTG	ncRNA	0.18	0.21	8.4812e-05	34.9
ENSG00000236263.1_ENSG00000160766.10	ENST00000566701.1_ncRNA_0	1-:155184158-155184264|155184358-155184402	1-:155184158-155184264|155184358-155184402	CTG	ncRNA	0.23	0.21	8.5866e-12	23.1
ENSG00000205940.7	ENST00000507090.2_ncRNA_1	4+:13339366-13339444	4+:13339366-13339444	AAG	ncRNA	0.13	0.31	8.5920e-08	53.2
ENSG00000175183.5	ENST00000548783.1_ncRNA_0	12-:77256951-77257092	12-:77256951-77257092	GTG	ncRNA	0.21	0.22	8.6045e-11	29.3
ENSG00000169692.8	ENST00000470861.1_ncRNA_1	9-:139571870-139572008|139581627-139581711	9-:139571870-139572008|139581627-139581711	CTG	ncRNA	0.15	0.14	8.6952e-08	68.6
ENSG00000086589.7	ENST00000522469.1_ncRNA_1	5-:150075048-150075268|150076094-150076201	5-:150075048-150075268|150076094-150076201	CTG	ncRNA	0.16	0.21	8.7074e-13	41.3
ENSG00000016864.12	ENST00000484163.1_ncRNA_1	3-:52729432-52729573	3-:52729432-52729573	AAG	ncRNA	0.15	0.10	8.7605e-10	27.3
ENSG00000096746.13	ENST00000480987.1_ncRNA_2	10+:70091859-70091958	10+:70091859-70091958	CTG	ncRNA	0.17	0.28	8.8253e-06	131.2
ENSG00000204311.7	ENST00000437039.1_ncRNA_1	2+:179319466-179319526	2+:179319466-179319526	ATC	ncRNA	0.19	0.25	8.8635e-05	31.6
ENSG00000130383.6_ENSG00000174886.8	ENST00000308961.4_uoORF_3	19-:5897002-5897008|5903622-5903757	19-:5897002-5897008|5903622-5903757	CTG	uoORF	0.22	0.24	8.8987e-06	23.6
ENSG00000135931.13	ENST00000441378.1_ncRNA_1	2+:232120845-232121019	2+:232120845-232121019	AGG	ncRNA	0.13	0.28	8.9514e-15	47.9
ENSG00000090487.6	ENST00000204566.2_uORF_1	15-:65282036-65282060	15-:65282036-65282060	CTG	uORF	0.19	0.24	8.9840e-05	11.5
ENSG00000057608.12	ENST00000380191.4_uoORF_3	10-:5855213-5855285	10-:5855213-5855285	AGG	uoORF	0.20	0.20	9.0192e-05	18.7
ENSG00000229022.1	ENST00000414898.1_ncRNA_0	1+:241995722-241995788	1+:241995722-241995788	AAG	ncRNA	0.16	0.20	9.0987e-05	8.2
ENSG00000223598.1_ENSG00000213087.3	ENST00000440335.1_ncRNA_0	6-:151546684-151546750	6-:151546684-151546750	AAG	ncRNA	0.22	0.15	9.0987e-05	8.1
ENSG00000227615.1	ENST00000428553.1_ncRNA_0	11-:74456760-74456826	11-:74456760-74456826	AAG	ncRNA	0.24	0.19	9.0987e-05	8.1
ENSG00000213939.4	ENST00000466297.1_ncRNA_0	17-:4608110-4608176	17-:4608110-4608176	AAG	ncRNA	0.21	0.15	9.0987e-05	8.0
ENSG00000213303.3	ENST00000463278.1_ncRNA_0	19+:11634580-11634646	19+:11634580-11634646	AAG	ncRNA	0.22	0.15	9.0987e-05	8.0
ENSG00000185803.4	ENST00000532887.1_uORF_1	8+:145582369-145582441	8+:145582360-145582441	CTG	uORF	0.21	0.20	9.2512e-09	18.6
ENSG00000255397.1	ENST00000529239.1_ncRNA_0	8-:61851201-61851375	8-:61851201-61851375	CTG	ncRNA	0.13	0.32	9.2668e-11	83.5
ENSG00000105255.6	ENST00000601678.1_ncRNA_1	19+:4307905-4307980|4310269-4310292|4310471-4310613	19+:4307905-4307980|4310269-4310292|4310471-4310613	CTG	ncRNA	0.18	0.13	9.2709e-06	58.3
ENSG00000223658.5	ENST00000542399.1_ncRNA_0	2-:43902513-43902645	2-:43902513-43902645	ATT	ncRNA	0.16	0.20	9.2764e-09	20.3
ENSG00000160584.11_ENSG00000234268.1	ENST00000438127.1_ncRNA_2	11-:116906512-116906614	11-:116906512-116906614	ACG	ncRNA	0.19	0.14	9.2810e-06	19.1
ENSG00000157456.3_ENSG00000259732.1	ENST00000288207.2_uoORF_2	15+:59397400-59397491|59399520-59399531	15+:59397400-59397491|59399520-59399531	GTG	uoORF	0.21	0.13	9.2810e-06	17.2
ENSG00000186281.8	ENST00000482704.1_ncRNA_2	2-:96692432-96692555	2-:96692432-96692570	GTG	ncRNA	0.25	0.21	9.3614e-09	24.9
ENSG00000165644.6	ENST00000460899.1_ncRNA_3	10-:76994799-76994936|76995024-76995052	10-:76994799-76994936|76995024-76995052	ATC	ncRNA	0.23	0.25	9.3862e-06	35.6
ENSG00000148444.11_ENSG00000168283.9	ENST00000602574.1_ncRNA_2	10+:22605451-22605485|22606812-22606924|22607033-22607097|22607200-22607239	10+:22605451-22605485|22606812-22606924|22607033-22607097|22607200-22607239	CTG	ncRNA	0.15	0.23	9.4195e-12	47.5
ENSG00000137776.12	ENST00000480144.1_ncRNA_0	15-:59191615-59191804	15-:59191615-59191852	AAG	ncRNA	0.13	0.30	9.4413e-07	28.8
ENSG00000167657.7	ENST00000595279.1_ncRNA_1	19-:3959098-3959635|3960056-3960102|3961006-3961050	19-:3959098-3959635|3960056-3960102|3961006-3961050	CTG	ncRNA	0.15	0.25	9.4750e-07	121.6
ENSG00000067182.3	ENST00000440083.2_uORF_1	12-:6450989-6451166	12-:6450989-6451166	CTG	uORF	0.13	0.17	9.5693e-11	67.8
ENSG00000123992.14	ENST00000522421.1_ncRNA_1	2-:220250085-220250187	2-:220250085-220250187	ATA	ncRNA	0.30	0.25	9.5956e-05	19.3
ENSG00000167978.12	ENST00000576894.1_ncRNA_5	16+:2810299-2810512	16+:2810299-2810512	AGG	ncRNA	0.13	0.23	9.7431e-10	67.9
ENSG00000112715.16	ENST00000480614.1_ncRNA_0	6+:43745369-43745402|43746196-43746273|43746625-43746659	6+:43745306-43745402|43746196-43746273|43746625-43746659	GTG	ncRNA	0.15	0.18	9.7476e-08	45.6
ENSG00000240489.1	ENST00000497538.1_ncRNA_0	3+:155705803-155705884	3+:155705803-155705884	ATG	ncRNA	0.13	0.32	9.8969e-06	76.5
ENSG00000110321.11	ENST00000532383.1_ncRNA_2	11-:10823580-10823756|10823840-10823955	11-:10823580-10823756|10823840-10823955	ATG	ncRNA	0.16	0.22	9.9008e-11	46.9
ENSG00000129460.11	ENST00000553439.1_ncRNA_2	14+:23944412-23944523	14+:23944397-23944523	CTG	ncRNA	0.16	0.19	9.9025e-09	20.0
ENSG00000235386.1	ENST00000433897.1_ncRNA_0	1+:246981395-246981482	1+:246981395-246981482	AAG	ncRNA	0.20	0.23	9.9579e-13	35.5
ENSG00000235957.1	ENST00000446556.1_ncRNA_0	13-:49761614-49761716	13-:49761614-49761716	GTG	ncRNA	0.13	0.31	9.9813e-13	28.1
