# Supplementary material for: Upstream open reading frame translation enhances immunogenic peptide presentation in mitotically arrested cancer cells
Source: Nat Commun. 2025 Aug 27;16:8008. doi: 10.1038/s41467-025-63405-2 (PMC12391379; doi:10.1038/s41467-025-63405-2)
Supplement: Supplementary file 4 — Supplementary Data 2 [file 41467_2025_63405_MOESM4_ESM.xlsx]

## Sheet: Sheet 1 - Noco_toGenome.bam.orf
Supplementary Data 2. Actively translated non-canonical ORFs in U2OS cells treated with Nocodazole for 16 hours.
Gene	Id	Location	Candidate Location	Codon	Type	Start	Range	p value	Total
ENSG00000165119.14	ENST00000376281.4_dORF_6	9-:86584264-86584294	9-:86584264-86584294	GTG	dORF	0.75	0.52	0.00036461	12.2
ENSG00000187051.4	ENST00000334678.3_dORF_1	22-:39925359-39925404	22-:39925359-39925422	ATG	dORF	0.52	0.35	0.00040514	11.4
ENSG00000133731.5	ENST00000311489.4_dORF_0	8-:82571585-82571615	8-:82571585-82571615	ATA	dORF	0.22	0.35	0.00089092	12.0
ENSG00000106211.8	ENST00000447574.1_dORF_3	7+:75933023-75933062	7+:75933023-75933062	CTG	dORF	0.04	0.56	0.016063	16.2
ENSG00000142684.7	ENST00000374266.5_dORF_1	1+:26497175-26497217	1+:26497175-26497217	CTG	dORF	0.62	0.48	0.017669	5.3
ENSG00000120708.12	ENST00000509485.1_dORF_6	5+:135390404-135390458	5+:135390404-135390458	ATG	dORF	0.36	0.59	0.026682	24.2
ENSG00000163479.9	ENST00000473699.1_dORF_5	1-:155979355-155979382	1-:155979355-155979382	GTG	dORF	0.44	0.53	0.034229	12.7
ENSG00000141367.7	ENST00000269122.3_dORF_2	17+:57771113-57771218	17+:57771113-57771218	AGG	dORF	0.72	0.28	0.038416	25.8
ENSG00000163634.7	ENST00000469584.1_dORF_0	3-:63819807-63819875|63820829-63820899|63820999-63821066|63821976-63822034|63823651-63823738|63824047-63824144	3-:63819807-63819875|63820829-63820899|63820999-63821066|63821976-63822034|63823651-63823738|63824047-63824144	CTG	dORF	0.24	0.42	2.8533e-08	80.9
ENSG00000123992.14	ENST00000520694.1_dORF_1	2-:220251656-220251670|220251791-220251879	2-:220251656-220251670|220251791-220251879	ATG	dORF	0.39	0.44	3.0607e-07	16.2
ENSG00000112651.7	ENST00000487429.1_dORF_0	6-:43025776-43025878	6-:43025776-43025971	GTG	dORF	0.37	0.22	3.1001e-14	30.3
ENSG00000256591.1_ENSG00000162148.6	ENST00000536250.1_dORF_0	11+:61205111-61205320|61205475-61205641	11+:61205111-61205320|61205475-61205641	AGG	dORF	0.87	0.56	3.7886e-14	47.4
ENSG00000167645.12	ENST00000337679.8_dORF_0	19-:38795991-38796138	19-:38795991-38796138	CTG	dORF	0.21	0.50	4.2750e-06	28.3
ENSG00000244687.7_ENSG00000240849.6	ENST00000483534.1_dORF_0	20-:48699304-48699451|48700665-48700668	20-:48699304-48699451|48700665-48700668	GTG	dORF	0.32	0.18	4.4390e-11	44.5
ENSG00000206199.5_ENSG00000224831.2	ENST00000239940.7_dORF_3	3-:149683953-149684037	3-:149683953-149684037	ATG	dORF	0.71	0.52	7.0271e-06	13.9
ENSG00000071082.6	ENST00000409711.1_dORF_0	2+:101622424-101622553	2+:101622424-101622553	GTG	dORF	0.30	0.62	9.7773e-15	243.0
ENSG00000214706.6_ENSG00000243477.1	ENST00000336089.4_iORF_0	3-:50329734-50329839	3-:50329734-50329839	ATG	iORF	0.15	0.63	0.0000	62.9
ENSG00000263264.1_ENSG00000104880.13	ENST00000359920.6_iORF_0	19+:7505268-7505304	19+:7505268-7505304	ATG	iORF	0.44	0.55	0.00012527	8.0
ENSG00000127252.4	ENST00000264735.2_iORF_0	3+:192959120-192959168	3+:192959120-192959168	GTG	iORF	0.16	0.45	0.00020728	15.5
ENSG00000139163.11	ENST00000266517.4_iORF_1	12+:22778173-22778344	12+:22778173-22778344	CTG	iORF	0.10	0.62	0.00061816	73.0
ENSG00000151461.15	ENST00000356352.2_iORF_0	10-:12041960-12042005	10-:12041960-12042005	AAG	iORF	0.56	0.50	0.00094446	5.0
ENSG00000166025.13	ENST00000433060.2_iORF_0	11+:94564671-94564707|94583278-94583293	11+:94564659-94564707|94583278-94583293	AAG	iORF	0.75	0.26	0.0010251	9.0
ENSG00000108773.6_ENSG00000108774.10	ENST00000547517.1_iORF_6	17-:40277912-40277916|40278772-40278819	17-:40277912-40277916|40278772-40278819	ATC	iORF	0.15	0.57	0.0011272	15.7
ENSG00000170291.10	ENST00000396628.2_iORF_0	17+:7156244-7156271	17+:7156139-7156149|7156236-7156271	AAG	iORF	0.25	0.56	0.0015265	15.6
ENSG00000112514.11	ENST00000374500.5_iORF_2	6-:33385882-33385903	6-:33385882-33385903	ATG	iORF	0.73	0.57	0.0016000	19.9
ENSG00000135070.9	ENST00000452279.2_iORF_0	9-:88897420-88897435	9-:88897420-88897435	ATG	iORF	0.46	0.63	0.0021085	52.1
ENSG00000100320.18_ENSG00000237406.1	ENST00000438146.2_iORF_0	22-:36177740-36177793|36205826-36205836	22-:36177740-36177793|36205826-36205836	ATC	iORF	0.56	0.54	0.0021436	8.2
ENSG00000130939.14	ENST00000343090.6_iORF_0	1+:10238832-10238865	1+:10238832-10238865	ACG	iORF	0.64	0.47	0.0023596	5.3
ENSG00000143183.12	ENST00000367881.5_iORF_1	1-:165738011-165738083	1-:165738011-165738083	GTG	iORF	0.45	0.56	0.0024136	55.0
ENSG00000214289.2_ENSG00000114019.10	ENST00000514516.1_iORF_1	3-:134090195-134090321	3-:134090195-134090321	GTG	iORF	0.16	0.54	0.0032676	46.4
ENSG00000108639.3	ENST00000225777.3_iORF_1	17+:76167726-76167730|76167819-76167890	17+:76167726-76167730|76167819-76167890	CTG	iORF	0.04	0.45	0.0044068	24.4
ENSG00000177311.6	ENST00000514251.1_iORF_0	3+:141164319-141164400	3+:141164319-141164400	ATG	iORF	0.43	0.52	0.0058032	9.5
ENSG00000204382.7	ENST00000437949.2_iORF_1	X+:52239044-52239051|52240457-52240504	X+:52239044-52239051|52240457-52240504	ACG	iORF	0.75	0.63	0.0059793	42.1
ENSG00000183461.12	ENST00000399795.3_iORF_1	X+:52511995-52512002|52513408-52513455	X+:52511995-52512002|52513408-52513455	ACG	iORF	0.75	0.63	0.0059793	42.1
ENSG00000204379.6	ENST00000399800.3_iORF_1	X-:52258668-52258715|52260121-52260128	X-:52258668-52258715|52260121-52260128	ACG	iORF	0.75	0.63	0.0059793	42.1
ENSG00000204376.7	ENST00000396497.3_iORF_1	X-:52531608-52531655|52533061-52533068	X-:52531608-52531655|52533061-52533068	ACG	iORF	0.75	0.63	0.0059793	42.1
ENSG00000204375.5	ENST00000429372.2_iORF_1	X-:52544502-52544549|52545955-52545962	X-:52544502-52544549|52545955-52545962	ACG	iORF	0.75	0.63	0.0059793	42.1
ENSG00000182606.10_ENSG00000222872.1	ENST00000327628.5_iORF_0	3+:42236341-42236362	3+:42236341-42236362	ATG	iORF	0.85	0.30	0.0061829	5.0
ENSG00000173230.11	ENST00000340645.5_iORF_1	3-:121413766-121413814	3-:121413766-121413814	AAG	iORF	0.13	0.30	0.0064755	6.0
ENSG00000164096.10	ENST00000399075.4_iORF_0	4-:120221716-120221731	4-:120221716-120221731	ATT	iORF	0.43	0.39	0.0066639	13.0
ENSG00000204382.7	ENST00000437949.2_iORF_2	X+:52238970-52238994	X+:52238970-52238994	GTG	iORF	0.75	0.43	0.0072913	10.0
ENSG00000183461.12	ENST00000399795.3_iORF_2	X+:52511921-52511945	X+:52511921-52511945	GTG	iORF	0.75	0.43	0.0072913	10.0
ENSG00000204379.6	ENST00000399800.3_iORF_2	X-:52260178-52260202	X-:52260178-52260202	GTG	iORF	0.75	0.43	0.0072913	10.0
ENSG00000204376.7	ENST00000396497.3_iORF_2	X-:52533118-52533142	X-:52533118-52533142	GTG	iORF	0.75	0.43	0.0072913	10.0
ENSG00000204375.5	ENST00000429372.2_iORF_2	X-:52546012-52546036	X-:52546012-52546036	GTG	iORF	0.75	0.43	0.0072913	10.0
ENSG00000197223.7	ENST00000407324.1_iORF_2	2-:68280223-68280250	2-:68280223-68280250	ATG	iORF	0.72	0.37	0.0073699	6.4
ENSG00000125746.10	ENST00000536630.1_iORF_0	19-:46117913-46117958|46119059-46119074	19-:46117913-46117958|46119059-46119074	ATG	iORF	0.79	0.47	0.0074506	5.0
ENSG00000120265.12	ENST00000464889.1_iORF_1	6+:150070897-150070945	6+:150070897-150070945	ACG	iORF	0.83	0.19	0.0075484	18.6
ENSG00000243449.2	ENST00000382878.3_iORF_0	4+:2043750-2043789	4+:2043750-2043789	CTG	iORF	0.61	0.48	0.0080385	5.5
ENSG00000175711.4	ENST00000320865.3_iORF_0	17-:81006351-81006420	17-:81006351-81006420	ATG	iORF	0.66	0.58	0.0081598	24.2
ENSG00000124635.7	ENST00000541790.1_iORF_0	6-:27100390-27100417	6-:27100390-27100453	ATT	iORF	0.12	0.46	0.0084447	5.3
ENSG00000173113.2	ENST00000539854.1_iORF_4	11-:64084555-64084606	11-:64084555-64084606	AGG	iORF	0.72	0.47	0.0089150	15.2
ENSG00000253710.1_ENSG00000253797.2	ENST00000521776.2_iORF_0	13+:52604687-52604720	13+:52604687-52604720	AAG	iORF	0.53	0.47	0.0091537	5.4
ENSG00000115504.10	ENST00000263991.5_iORF_0	2+:63053396-63053403|63058153-63058185	2+:63053396-63053403|63058153-63058185	AAG	iORF	0.75	0.61	0.0096389	29.4
ENSG00000138448.7	ENST00000261023.3_iORF_1	2+:187500887-187500920	2+:187500887-187500920	ATT	iORF	0.56	0.49	0.010204	5.0
ENSG00000183258.7	ENST00000330503.7_iORF_0	5-:176943348-176943420	5-:176943348-176943420	AGG	iORF	0.85	0.55	0.010518	13.4
ENSG00000139289.9	ENST00000266671.5_iORF_0	12-:76425237-76425312	12-:76425237-76425312	GTG	iORF	0.50	0.53	0.010660	7.0
ENSG00000242247.6_ENSG00000100266.13	ENST00000263246.3_iORF_1	22-:43280410-43280467	22-:43280410-43280467	AGG	iORF	0.56	0.32	0.010975	6.0
ENSG00000082805.15	ENST00000397203.2_iORF_0	12+:1250861-1250921	12+:1250861-1250921	CTG	iORF	0.11	0.58	0.011316	20.7
ENSG00000107581.8_ENSG00000222588.1	ENST00000369144.3_iORF_3	10-:120801657-120801675	10-:120801657-120801675	TTG	iORF	0.75	0.49	0.012441	10.3
ENSG00000173812.6	ENST00000469257.1_iORF_5	17+:39846113-39846176	17+:39846113-39846176	ACG	iORF	0.12	0.52	0.012902	22.7
ENSG00000039523.13	ENST00000428437.2_iORF_0	16+:67571498-67571500|67572326-67572405	16+:67571498-67571500|67572326-67572405	AGG	iORF	0.21	0.63	0.013823	61.4
ENSG00000124357.8	ENST00000455662.2_iORF_0	2+:71295799-71295838	2+:71295799-71295838	ACG	iORF	0.08	0.32	0.016063	12.5
ENSG00000152795.13	ENST00000295470.5_iORF_0	4-:83350473-83350539	4-:83350473-83350539	CTG	iORF	0.39	0.31	0.016389	42.6
ENSG00000129351.13	ENST00000318511.3_iORF_2	19+:10781786-10781813	19+:10781786-10781813	CTG	iORF	0.73	0.46	0.016491	8.7
ENSG00000120708.12	ENST00000442011.2_iORF_5	5+:135389754-135389769|135390404-135390458	5+:135389754-135389769|135390404-135390458	ATT	iORF	0.22	0.56	0.016913	26.1
ENSG00000197461.9	ENST00000402802.3_iORF_0	7-:552062-552083	7-:552062-552083	ATT	iORF	0.34	0.44	0.016960	6.9
ENSG00000159023.14	ENST00000356093.2_iORF_0	1+:29314004-29314028	1+:29314004-29314028	AGG	iORF	0.54	0.07	0.017606	9.0
ENSG00000006015.13	ENST00000358607.6_iORF_0	19+:18699700-18699710|18699804-18699857	19+:18699700-18699710|18699804-18699857	GTG	iORF	0.29	0.23	0.018531	12.9
ENSG00000171634.12_ENSG00000265052.1	ENST00000321892.4_iORF_1	17+:65862716-65862743	17+:65862716-65862743	AAG	iORF	0.48	0.41	0.018985	5.5
ENSG00000173113.2	ENST00000539854.1_iORF_2	11-:64084779-64084837|64084920-64084943	11-:64084779-64084837|64084920-64084964	GTG	iORF	0.26	0.56	0.019853	19.7
ENSG00000162613.12	ENST00000370768.2_iORF_2	1-:78433871-78433887|78435608-78435628	1-:78433871-78433887|78435608-78435628	AAG	iORF	0.57	0.52	0.019854	6.0
ENSG00000070831.11_ENSG00000230068.2	ENST00000400259.1_iORF_1	1+:22405008-22405032	1+:22405008-22405032	CTG	iORF	0.31	0.47	0.020035	8.1
ENSG00000115677.12	ENST00000391975.1_iORF_2	2-:242196099-242196111	2-:242196099-242196111	ACG	iORF	0.36	0.32	0.020285	4.9
ENSG00000113810.11	ENST00000462787.1_iORF_1	3+:160129742-160129754	3+:160129742-160129754	AGG	iORF	0.20	0.20	0.020285	6.0
ENSG00000198722.8	ENST00000396787.1_iORF_0	9+:35377530-35377542	9+:35377530-35377542	AGG	iORF	0.21	0.20	0.020285	6.4
ENSG00000023318.7_ENSG00000234709.2	ENST00000262455.6_iORF_2	9-:102744963-102744995|102747248-102747255	9-:102744963-102744995|102747248-102747255	AGG	iORF	0.39	0.49	0.022086	8.9
ENSG00000159335.11	ENST00000309083.6_iORF_1	12+:6879123-6879165|6879322-6879364	12+:6879123-6879165|6879322-6879364	CTG	iORF	0.31	0.48	0.022086	29.4
ENSG00000096384.15	ENST00000371554.1_iORF_4	6+:44216376-44216496	6+:44216376-44216496	AAG	iORF	0.10	0.63	0.022098	67.2
ENSG00000121741.12	ENST00000382869.3_iORF_0	13+:20635331-20635364|20636985-20636991	13+:20635331-20635364|20636985-20636991	ACG	iORF	0.83	0.44	0.022415	6.0
ENSG00000163399.11	ENST00000295598.5_iORF_4	1+:116935531-116935610|116936152-116936166	1+:116935531-116935610|116936152-116936166	CTG	iORF	0.08	0.48	0.023384	16.0
ENSG00000134001.8	ENST00000256383.4_iORF_3	14+:67843217-67843250	14+:67843217-67843250	AAG	iORF	0.72	0.56	0.024009	16.5
ENSG00000135677.6	ENST00000258145.3_iORF_0	12-:65138673-65138687|65139438-65139460	12-:65138673-65138687|65139438-65139460	TTG	iORF	0.32	0.45	0.024506	6.9
ENSG00000123908.7	ENST00000220592.5_iORF_0	8-:141566076-141566106	8-:141566076-141566106	AAG	iORF	0.75	0.51	0.025585	10.4
ENSG00000084652.11	ENST00000373609.1_iORF_0	1+:32658309-32658324	1+:32658309-32658324	AAG	iORF	0.37	0.13	0.027200	12.7
ENSG00000082805.15	ENST00000397203.2_iORF_1	12+:1292549-1292564	12+:1292549-1292564	AGG	iORF	0.70	0.50	0.027200	9.8
ENSG00000153147.5	ENST00000283131.3_iORF_1	4+:144435190-144435254|144438507-144438518	4+:144435190-144435254|144438507-144438518	AGG	iORF	0.49	0.32	0.027658	7.4
ENSG00000110841.9	ENST00000228425.6_iORF_1	12+:27787929-27787956	12+:27787929-27787956	TTG	iORF	0.61	0.26	0.030656	9.8
ENSG00000162783.8	ENST00000367577.4_iORF_0	1+:181058793-181058841	1+:181058793-181058841	AGG	iORF	0.50	0.41	0.031073	5.9
ENSG00000166557.8_ENSG00000266543.1	ENST00000299705.5_iORF_1	15+:79603697-79603739	15+:79603697-79603739	ACG	iORF	0.36	0.51	0.032993	10.2
ENSG00000184178.11	ENST00000401642.3_iORF_1	4-:54231761-54231950	4-:54231761-54231950	CTG	iORF	0.41	0.55	0.033576	23.9
ENSG00000023445.9	ENST00000263464.3_iORF_2	11+:102201928-102201958	11+:102201928-102201958	AAG	iORF	0.58	0.45	0.033932	7.0
ENSG00000162434.7	ENST00000342505.4_iORF_0	1-:65323378-65323429	1-:65323378-65323429	AGG	iORF	0.42	0.29	0.034166	6.0
ENSG00000145494.7	ENST00000274137.5_iORF_1	5+:1801655-1801663|1802434-1802474	5+:1801655-1801663|1802434-1802474	CTG	iORF	0.83	0.25	0.035488	12.3
ENSG00000124193.10	ENST00000244020.3_iORF_2	20+:42087038-42087059	20+:42087038-42087059	ACG	iORF	0.56	0.38	0.036272	5.8
ENSG00000164209.12	ENST00000355943.3_iORF_0	5+:110074869-110074950	5+:110074869-110074950	GTG	iORF	0.13	0.20	0.036363	7.9
ENSG00000106268.11	ENST00000397049.1_iORF_2	7+:2284228-2284276	7+:2284228-2284276	ATA	iORF	0.75	0.17	0.036563	10.2
ENSG00000155755.14	ENST00000409444.2_iORF_0	2-:202503764-202503768|202504983-202504988|202505615-202505639	2-:202503764-202503768|202504983-202504988|202505615-202505639	ACG	iORF	0.85	0.46	0.036662	6.0
ENSG00000136197.8_ENSG00000106588.6	ENST00000442788.1_iORF_1	7-:42962957-42963005|42964273-42964288	7-:42962957-42963005|42964273-42964288	ATA	iORF	0.43	0.57	0.037125	20.6
ENSG00000060138.8	ENST00000228251.4_iORF_1	12-:10868336-10868381	12-:10868336-10868381	CTG	iORF	0.09	0.65	0.037393	92.2
ENSG00000162704.11	ENST00000359856.6_iORF_1	1-:183602278-183602289|183604651-183604739	1-:183602278-183602289|183604651-183604739	ATG	iORF	0.54	0.42	0.037470	10.1
ENSG00000213741.4_ENSG00000253459.3	ENST00000245458.6_iORF_1	14-:50052738-50052765	14-:50052738-50052765	GTG	iORF	0.21	0.63	0.039119	45.7
ENSG00000080986.8	ENST00000261597.4_iORF_2	18+:2589278-2589309|2590016-2590120	18+:2589278-2589309|2590016-2590120	AAG	iORF	0.72	0.15	0.039953	19.5
ENSG00000198380.8	ENST00000361060.5_iORF_1	2-:69565680-69565697|69569283-69569338	2-:69565680-69565697|69569283-69569338	ATG	iORF	0.85	0.47	0.040522	11.0
ENSG00000084093.11	ENST00000309042.7_iORF_0	4+:57798050-57798068	4+:57798050-57798068	AGG	iORF	0.75	0.47	0.041436	9.0
ENSG00000134318.9	ENST00000315872.6_iORF_0	2-:11338696-11338711|11338806-11338812	2-:11338696-11338711|11338806-11338812	AAG	iORF	0.28	0.31	0.041624	15.8
ENSG00000145191.7_ENSG00000182580.2	ENST00000429568.1_iORF_4	3+:184085998-184086082	3+:184085998-184086082	AGG	iORF	0.39	0.29	0.042249	16.2
ENSG00000122417.11	ENST00000370567.1_iORF_1	1-:86826200-86826212	1-:86826200-86826212	TTG	iORF	0.18	0.02	0.042969	5.0
ENSG00000123143.8	ENST00000242783.6_iORF_0	19+:14562788-14562835|14568842-14568846	19+:14562788-14562835|14568842-14568846	AAG	iORF	0.38	0.32	0.046600	6.6
ENSG00000119616.7	ENST00000341162.4_iORF_1	14+:75180212-75180224	14+:75180212-75180224	ATG	iORF	0.14	0.31	0.048084	10.4
ENSG00000099783.7	ENST00000325495.4_iORF_3	19+:8531135-8531162	19+:8531135-8531162	CTG	iORF	0.38	0.46	0.049494	6.3
ENSG00000093009.5	ENST00000407835.1_iORF_1	22+:19484934-19484961	22+:19484934-19484961	TTG	iORF	0.43	0.48	0.049494	6.0
ENSG00000164164.11	ENST00000447906.2_iORF_0	4-:146067480-146067507	4-:146067480-146067507	AAG	iORF	0.39	0.43	0.049998	5.0
ENSG00000165006.9	ENST00000545103.1_iORF_0	9+:34179058-34179145	9+:34179058-34179145	ATG	iORF	0.73	0.63	1.3548e-05	69.5
ENSG00000164828.13_ENSG00000239857.2	ENST00000456758.2_iORF_0	7+:878442-878607	7+:878442-878607	ATT	iORF	0.08	0.46	2.5264e-06	43.4
ENSG00000133193.8	ENST00000403627.3_iORF_2	17-:71228243-71228396	17-:71228243-71228396	CTG	iORF	0.14	0.37	3.5486e-06	35.7
ENSG00000116701.10	ENST00000367535.3_iORF_1	1-:183536382-183536480|183538276-183538316	1-:183536382-183536480|183538276-183538316	CTG	iORF	0.31	0.47	3.9213e-06	32.9
ENSG00000129354.7	ENST00000590923.1_iORF_0	19-:10687896-10687995	19-:10687896-10687995	GTG	iORF	0.32	0.46	4.2263e-07	90.9
ENSG00000148187.13	ENST00000344641.3_iORF_0	9+:125033181-125033277	9+:125033181-125033277	ATT	iORF	0.79	0.47	6.9526e-05	8.0
ENSG00000169241.13	ENST00000484157.1_iORF_0	1+:155108796-155108852|155110036-155110070	1+:155108796-155108852|155110036-155110070	ATG	iORF	0.83	0.46	8.3083e-05	15.0
ENSG00000232527.3	ENST00000452399.1_ncRNA_0	1+:148932830-148932920|148951244-148951298	1+:148932830-148932920|148951244-148951298	CTG	ncRNA	0.10	0.58	0.0000	61.4
ENSG00000160752.10	ENST00000487002.1_ncRNA_1	1+:155279855-155279996|155282045-155282234	1+:155279855-155279996|155282045-155282234	ATG	ncRNA	0.75	0.64	0.0000	121.7
ENSG00000229267.2	ENST00000457497.1_ncRNA_0	2+:215712031-215712169	2+:215711866-215712169	AAG	ncRNA	0.54	0.28	0.0000	93.3
ENSG00000135931.13	ENST00000441378.1_ncRNA_0	2+:232120809-232121019	2+:232120809-232121019	ATG	ncRNA	0.44	0.66	0.0000	384.7
ENSG00000240040.1_ENSG00000211597.2	ENST00000430694.1_ncRNA_0	2-:89156873-89157113	2-:89156873-89157113	CTG	ncRNA	0.27	0.29	0.0000	56.8
ENSG00000175701.6	ENST00000414416.2_ncRNA_0	2-:110969931-110970102	2-:110969931-110970102	ATG	ncRNA	0.59	0.65	0.0000	220.4
ENSG00000270170.1	ENST00000602845.1_ncRNA_0	3+:196669587-196669887	3+:196669587-196669887	ATG	ncRNA	0.51	0.63	0.0000	140.6
ENSG00000242299.1	ENST00000496294.1_ncRNA_0	3-:101295332-101295770	3-:101295332-101295770	AAG	ncRNA	0.42	0.32	0.0000	491.9
ENSG00000085276.13_ENSG00000242795.2	ENST00000418623.1_ncRNA_0	3-:169201458-169201665	3-:169201458-169201665	GTG	ncRNA	0.20	0.42	0.0000	322.1
ENSG00000229638.1	ENST00000422486.1_ncRNA_0	3-:185135282-185135621	3-:185135282-185135621	AAG	ncRNA	0.16	0.56	0.0000	191.8
ENSG00000249915.3_ENSG00000063438.12	ENST00000513582.1_ncRNA_0	5+:306718-306869|311407-311517|314531-314630	5+:306718-306869|311407-311517|314531-314630	ATG	ncRNA	0.12	0.59	0.0000	169.4
ENSG00000212802.3	ENST00000391491.2_ncRNA_0	6+:12514341-12514956	6+:12514341-12514956	ATG	ncRNA	0.13	0.65	0.0000	849.9
ENSG00000185904.7	ENST00000424751.2_ncRNA_0	10+:42971089-42971332	10+:42971089-42971332	CTG	ncRNA	0.12	0.59	0.0000	91.4
ENSG00000096746.13	ENST00000480987.1_ncRNA_2	10+:70091859-70091958	10+:70091859-70091958	CTG	ncRNA	0.73	0.66	0.0000	387.9
ENSG00000236552.1	ENST00000439189.1_ncRNA_0	10+:98510044-98510656	10+:98510044-98510656	ATG	ncRNA	0.70	0.66	0.0000	794.3
ENSG00000227097.4	ENST00000536099.1_ncRNA_0	11+:82400600-82400810	11+:82400597-82400810	ATG	ncRNA	0.44	0.63	0.0000	484.4
ENSG00000234964.3	ENST00000458175.1_ncRNA_0	11-:59548785-59549193	11-:59548785-59549193	ATG	ncRNA	0.75	0.64	0.0000	172.6
ENSG00000216285.4	ENST00000547454.1_ncRNA_0	12+:104424556-104425321	12+:104424556-104425321	ATG	ncRNA	0.75	0.64	0.0000	488.5
ENSG00000111639.3	ENST00000537701.1_ncRNA_0	12-:6601436-6601633|6602027-6602138|6602882-6602916	12-:6601436-6601633|6602027-6602138|6602882-6602916	CTG	ncRNA	0.34	0.58	0.0000	191.7
ENSG00000060138.8	ENST00000542002.1_ncRNA_0	12-:10853886-10853952|10854558-10854733|10856649-10856747|10865809-10865932|10868292-10868310	12-:10853886-10853952|10854558-10854733|10856649-10856747|10865809-10865932|10868292-10868370	GTG	ncRNA	0.35	0.32	0.0000	167.5
ENSG00000186076.4	ENST00000548270.1_ncRNA_0	12-:94034597-94035362	12-:94034597-94035362	ATG	ncRNA	0.75	0.64	0.0000	481.6
ENSG00000225200.2	ENST00000392301.3_ncRNA_0	14-:106444606-106444864	14-:106444606-106444864	AAG	ncRNA	0.12	0.62	0.0000	113.6
ENSG00000256338.1	ENST00000544920.1_ncRNA_0	15+:28560838-28560916	15+:28560838-28560916	ATG	ncRNA	0.34	0.67	0.0000	652.7
ENSG00000259964.2	ENST00000569046.1_ncRNA_0	15-:71457108-71457393	15-:71457108-71457393	ATT	ncRNA	0.20	0.26	0.0000	62.8
ENSG00000237550.4	ENST00000393394.3_ncRNA_0	15-:82664513-82665092	15-:82664513-82665092	ATG	ncRNA	0.75	0.66	0.0000	439.9
ENSG00000230903.5	ENST00000602071.1_ncRNA_0	15-:83041054-83041633	15-:83041054-83041633	ATG	ncRNA	0.75	0.66	0.0000	439.9
ENSG00000227077.2	ENST00000536115.1_ncRNA_0	17+:18476080-18476275	17+:18476080-18476275	GTG	ncRNA	0.24	0.65	0.0000	232.0
ENSG00000235552.4	ENST00000489915.1_ncRNA_0	18-:6462802-6462988	18-:6462802-6462988	AAG	ncRNA	0.20	0.63	0.0000	349.7
ENSG00000232388.2	ENST00000435844.1_ncRNA_0	20+:18548122-18548240|18549882-18550049	20+:18548122-18548240|18549882-18550049	ATG	ncRNA	0.46	0.48	0.0000	132.8
ENSG00000227063.4	ENST00000546176.1_ncRNA_0	20+:21735907-21735985	20+:21735907-21735985	ATG	ncRNA	0.34	0.67	0.0000	652.7
ENSG00000101365.16	ENST00000491065.1_ncRNA_0	20-:2641550-2641615|2644091-2644212|2644305-2644404|2644570-2644651|2644798-2644834	20-:2641550-2641615|2644091-2644212|2644305-2644404|2644570-2644651|2644798-2644834	ATG	ncRNA	0.75	0.61	0.0000	107.2
ENSG00000198618.4	ENST00000358455.4_ncRNA_0	21+:20230468-20230594	21+:20230468-20230594	AAG	ncRNA	0.25	0.65	0.0000	158.4
ENSG00000230629.2	ENST00000429775.2_ncRNA_0	X+:70182858-70183143	X+:70182858-70183143	ATC	ncRNA	0.60	0.65	0.0000	735.9
ENSG00000241343.5_ENSG00000126945.8	ENST00000491851.1_ncRNA_1	X+:100646031-100646034|100646446-100646572	X+:100646031-100646034|100646446-100646572	ATG	ncRNA	0.33	0.66	0.0000	407.1
ENSG00000227008.2	ENST00000426577.1_ncRNA_0	X+:132805174-132805414	X+:132805174-132805414	ATC	ncRNA	0.04	0.61	0.0000	233.0
ENSG00000184831.9_ENSG00000238103.3	ENST00000418824.2_ncRNA_0	X-:23854934-23854977|23855036-23855437	X-:23854934-23854977|23855036-23855437	ATG	ncRNA	0.75	0.66	0.0000	409.1
ENSG00000115233.7_ENSG00000271924.1	ENST00000478123.1_ncRNA_4	2+:162164972-162164987	2+:162164972-162164987	ATG	ncRNA	0.75	0.50	0.00010000	15.0
ENSG00000146457.10	ENST00000494513.1_ncRNA_0	6+:160148648-160148735|160157289-160157301	6+:160148648-160148735|160157289-160157301	GTG	ncRNA	0.31	0.39	0.00010299	27.0
ENSG00000167978.12	ENST00000576894.1_ncRNA_0	16+:2807500-2807584	16+:2807500-2807584	GTG	ncRNA	0.75	0.57	0.00011068	46.8
ENSG00000166922.4	ENST00000498607.1_ncRNA_1	15+:32976850-32976870|32983910-32983938	15+:32976850-32976870|32983910-32983938	ATC	ncRNA	0.54	0.51	0.00011238	12.4
ENSG00000231066.3	ENST00000453156.3_ncRNA_0	X-:14853392-14853431	X-:14853392-14853431	ATG	ncRNA	0.46	0.66	0.00012692	175.2
ENSG00000175061.13	ENST00000581913.1_ncRNA_1	17+:16342646-16342728|16342841-16342867	17+:16342646-16342728|16342841-16342867	ATC	ncRNA	0.37	0.18	0.00012734	393.1
ENSG00000267100.1	ENST00000591501.1_ncRNA_0	19-:10764474-10764513	19-:10764474-10764513	ATG	ncRNA	0.37	0.58	0.00012734	19.3
ENSG00000226950.2_ENSG00000212588.1	ENST00000411630.2_ncRNA_9	4+:53579778-53579796	4+:53579778-53579796	ATG	ncRNA	0.47	0.65	0.00012860	106.7
ENSG00000167792.7	ENST00000534139.1_ncRNA_2	11+:67374434-67374452	11+:67374434-67374452	ATG	ncRNA	0.75	0.63	0.00012860	56.1
ENSG00000177954.7	ENST00000493224.1_ncRNA_2	1+:153963248-153963389	1+:153963248-153963389	GTG	ncRNA	0.10	0.62	0.00015179	57.4
ENSG00000049656.9	ENST00000507195.1_ncRNA_2	5-:1324905-1324928|1325865-1325931|1326375-1326412	5-:1324905-1324928|1325865-1325931|1326375-1326412	ATG	ncRNA	0.28	0.55	0.00015195	50.4
ENSG00000169905.8	ENST00000495650.1_ncRNA_0	1-:179834855-179834918	1-:179834855-179834918	ATG	ncRNA	0.35	0.57	0.00015520	35.7
ENSG00000126226.17	ENST00000493650.1_ncRNA_0	13-:113841670-113841715	13-:113841670-113841715	ATG	ncRNA	0.75	0.58	0.00016502	23.0
ENSG00000062716.6_ENSG00000199004.1	ENST00000592790.1_ncRNA_1	17+:57917209-57917272	17+:57917209-57917272	ATG	ncRNA	0.24	0.18	0.00017023	16.2
ENSG00000182612.6	ENST00000571914.1_ncRNA_0	17+:79604332-79604365	17+:79604332-79604365	AAG	ncRNA	0.79	0.46	0.00018409	5.0
ENSG00000239393.1	ENST00000468335.1_ncRNA_0	5+:176773375-176773426	5+:176773375-176773426	ATC	ncRNA	0.63	0.55	0.00019830	13.2
ENSG00000149923.9	ENST00000564966.1_ncRNA_0	16+:30087698-30087796|30093804-30093855|30094066-30094070	16+:30087698-30087796|30093804-30093855|30094066-30094070	ATG	ncRNA	0.08	0.62	0.00020562	135.0
ENSG00000236683.2	ENST00000415560.1_ncRNA_0	X+:26766394-26766469	X+:26766394-26766469	AGG	ncRNA	0.69	0.08	0.00020592	13.3
ENSG00000229953.1	ENST00000448869.1_ncRNA_0	1-:156616850-156616946|156631106-156631184	1-:156616850-156616946|156631106-156631184	CTG	ncRNA	0.73	0.31	0.00020797	38.2
ENSG00000213183.3	ENST00000418311.1_ncRNA_0	6-:97096364-97096418	6-:97096364-97096418	AAG	ncRNA	0.63	0.24	0.00021337	16.6
ENSG00000256968.1	ENST00000397592.3_ncRNA_0	9-:6748702-6748762	9-:6748702-6748762	CTG	ncRNA	0.16	0.52	0.00024069	15.3
ENSG00000101608.8	ENST00000608786.1_ncRNA_3	18+:3248150-3248204	18+:3248150-3248204	CTG	ncRNA	0.13	0.52	0.00025573	7.0
ENSG00000143977.9	ENST00000480370.1_ncRNA_1	2-:70520799-70520838	2-:70520799-70520838	GTG	ncRNA	0.61	0.59	0.00026077	69.3
ENSG00000213370.3	ENST00000413691.2_ncRNA_0	4-:174554893-174554953	4-:174554893-174554953	TTG	ncRNA	0.60	0.08	0.00026365	12.4
ENSG00000257199.2	ENST00000552481.2_ncRNA_0	12-:77377858-77377918	12-:77377858-77377918	AAG	ncRNA	0.04	0.56	0.00027332	22.6
ENSG00000141504.7	ENST00000380466.2_ncRNA_0	17-:7530725-7530732|7530870-7530944	17-:7530725-7530732|7530870-7530944	GTG	ncRNA	0.80	0.43	0.00028105	17.0
ENSG00000237765.2_ENSG00000109743.6	ENST00000513053.1_ncRNA_0	4+:15683464-15683551	4+:15683464-15683551	CTG	ncRNA	0.88	0.49	0.00031597	13.9
ENSG00000182307.8	ENST00000530455.1_ncRNA_0	8+:146277877-146278120	8+:146277877-146278120	ATG	ncRNA	0.42	0.65	0.00032704	143.2
ENSG00000139926.11_ENSG00000207004.1	ENST00000555952.1_ncRNA_2	14+:52021493-52021523	14+:52021493-52021523	ATG	ncRNA	0.75	0.61	0.00033344	35.1
ENSG00000167508.6	ENST00000562741.1_ncRNA_0	16-:88728573-88728575|88729418-88729512	16-:88728573-88728575|88729418-88729512	CTG	ncRNA	0.29	0.29	0.00036422	26.3
ENSG00000184470.15	ENST00000495655.1_ncRNA_1	22-:19868709-19868781	22-:19868709-19868781	AGG	ncRNA	0.44	0.13	0.00038408	8.0
ENSG00000241877.1	ENST00000472309.1_ncRNA_0	4+:179208215-179208290	4+:179208215-179208290	CTG	ncRNA	0.33	0.59	0.00039006	20.6
ENSG00000065183.11	ENST00000471680.1_ncRNA_0	1+:118472486-118472531	1+:118472486-118472531	ATG	ncRNA	0.10	0.33	0.00040514	10.5
ENSG00000267321.1_ENSG00000207297.1	ENST00000592381.1_ncRNA_0	17+:33895163-33895244	17+:33895163-33895244	CTG	ncRNA	0.38	0.49	0.00041997	12.1
ENSG00000198832.6	ENST00000465447.1_ncRNA_1	22-:31501642-31501678	22-:31501642-31501678	GTG	ncRNA	0.16	0.59	0.00043057	21.0
ENSG00000110321.11	ENST00000532383.1_ncRNA_1	11-:10819362-10819428|10820538-10820553	11-:10819362-10819428|10820538-10820553	AAG	ncRNA	0.44	0.49	0.00043636	30.1
ENSG00000238251.2	ENST00000457472.2_ncRNA_0	9+:99169626-99169692	9+:99169626-99169692	ATG	ncRNA	0.08	0.51	0.00043999	13.6
ENSG00000226970.2	ENST00000441775.1_ncRNA_0	1+:84710173-84710260	1+:84710173-84710260	AAG	ncRNA	0.50	0.45	0.00044694	9.4
ENSG00000197575.5	ENST00000359659.4_ncRNA_0	5+:116052256-116052346	5+:116052256-116052346	AAG	ncRNA	0.31	0.55	0.00046950	21.1
ENSG00000114209.10	ENST00000481136.1_ncRNA_0	3-:167422614-167422683|167437849-167437945	3-:167422614-167422683|167437849-167437945	ATG	ncRNA	0.23	0.61	0.00050047	56.6
ENSG00000176261.11	ENST00000479075.1_ncRNA_0	1-:33099673-33099711|33116033-33116130	1-:33099673-33099711|33116033-33116130	ATG	ncRNA	0.68	0.59	0.00052310	37.6
ENSG00000229117.4	ENST00000552314.1_ncRNA_2	12+:56510571-56510601	12+:56510571-56510601	ATG	ncRNA	0.46	0.66	0.00054192	163.2
ENSG00000139926.11_ENSG00000207004.1	ENST00000555952.1_ncRNA_0	14+:52021444-52021523|52037065-52037091	14+:52021444-52021523|52037065-52037091	ACG	ncRNA	0.46	0.65	0.00054638	99.3
ENSG00000148303.12	ENST00000485706.1_ncRNA_1	9+:136217144-136217198	9+:136217144-136217198	GTG	ncRNA	0.59	0.62	0.00054978	30.5
ENSG00000013810.14	ENST00000404054.2_ncRNA_2	4+:1741467-1741509	4+:1741467-1741509	AGG	ncRNA	0.29	0.52	0.00056330	13.0
ENSG00000237973.1_ENSG00000198744.5	ENST00000416718.2_ncRNA_3	1+:570001-570052	1+:570001-570052	ATA	ncRNA	0.56	0.37	0.00056349	152.8
ENSG00000231770.1	ENST00000453671.1_ncRNA_0	3+:194304764-194304794	3+:194304764-194304794	ATG	ncRNA	0.34	0.45	0.00064257	7.0
ENSG00000263753.2	ENST00000582008.1_ncRNA_0	18+:5238131-5238158	18+:5238131-5238158	ATG	ncRNA	0.63	0.57	0.00070921	20.0
ENSG00000196497.11_ENSG00000129559.8	ENST00000557996.1_ncRNA_2	14-:24657417-24657463|24657549-24657608	14-:24657417-24657463|24657549-24657608	CTG	ncRNA	0.08	0.29	0.00071422	24.5
ENSG00000162191.9	ENST00000533476.1_ncRNA_4	11-:62446382-62446460	11-:62446382-62446460	CTG	ncRNA	0.52	0.53	0.00076703	55.5
ENSG00000164032.7	ENST00000511203.1_ncRNA_3	4-:100871345-100871417	4-:100871345-100871417	GTG	ncRNA	0.21	0.45	0.00077327	252.5
ENSG00000253301.1_ENSG00000251142.1	ENST00000521653.1_ncRNA_0	8+:58106457-58106570|58120567-58120580	8+:58106457-58106570|58120567-58120580	ATG	ncRNA	0.83	0.30	0.00077845	27.7
ENSG00000236189.2	ENST00000430258.2_ncRNA_0	X-:110867437-110867479	X-:110867437-110867479	AAG	ncRNA	0.83	0.22	0.00089731	6.8
ENSG00000048162.15	ENST00000503849.1_ncRNA_2	5-:175815473-175815590	5-:175815473-175815590	CTG	ncRNA	0.85	0.58	0.0010004	22.9
ENSG00000249936.2	ENST00000394695.2_ncRNA_0	4-:46726424-46726460	4-:46726424-46726460	CTG	ncRNA	0.37	0.64	0.0010031	71.6
ENSG00000255717.2	ENST00000538654.1_ncRNA_1	11-:62622891-62622927	11-:62622891-62622927	ACG	ncRNA	0.75	0.55	0.0010031	16.1
ENSG00000233016.2	ENST00000416970.1_ncRNA_0	9-:139620808-139620868|139621497-139621538|139622332-139622483	9-:139620808-139620868|139621497-139621538|139622332-139622483	GTG	ncRNA	0.08	0.34	0.0010991	59.2
ENSG00000141252.15	ENST00000479057.1_ncRNA_0	17-:560033-560096	17-:560033-560096	ATC	ncRNA	0.69	0.09	0.0011468	5.6
ENSG00000249042.1	ENST00000504300.1_ncRNA_0	5-:79783664-79783697	5-:79783664-79783697	CTG	ncRNA	0.75	0.49	0.0012177	11.4
ENSG00000232527.3	ENST00000452399.1_ncRNA_1	1+:148932789-148932810	1+:148932789-148932810	CTG	ncRNA	0.75	0.49	0.0012700	43.0
ENSG00000143429.5	ENST00000271699.3_ncRNA_0	2-:91843503-91843524	2-:91843503-91843524	CTG	ncRNA	0.75	0.49	0.0012700	43.0
ENSG00000129083.8_ENSG00000129084.13	ENST00000533331.1_ncRNA_7	11-:14541889-14541913	11-:14541889-14541913	ATA	ncRNA	0.55	0.44	0.0013261	7.1
ENSG00000178980.10	ENST00000598273.1_ncRNA_1	19+:48284148-48284174|48284364-48284407	19+:48284148-48284174|48284364-48284407	ATG	ncRNA	0.23	0.31	0.0013609	12.9
ENSG00000118564.10	ENST00000514541.1_ncRNA_0	4-:15683001-15683052	4-:15683001-15683052	AGG	ncRNA	0.14	0.53	0.0014759	21.5
ENSG00000100526.15	ENST00000555837.1_ncRNA_0	14+:54863771-54863795|54868241-54868297|54875462-54875469	14+:54863771-54863795|54868241-54868297|54875462-54875469	GTG	ncRNA	0.44	0.59	0.0014928	25.6
ENSG00000175756.9	ENST00000489799.1_ncRNA_1	1-:1310080-1310170|1310376-1310433	1-:1310080-1310170|1310376-1310433	ATT	ncRNA	0.33	0.27	0.0015700	18.8
ENSG00000171453.13	ENST00000455605.2_ncRNA_1	6+:43488981-43489038	6+:43488939-43489038	CTG	ncRNA	0.44	0.44	0.0015892	15.0
ENSG00000114942.9	ENST00000460760.1_ncRNA_2	2+:207024402-207024420	2+:207024402-207024420	GTG	ncRNA	0.09	0.62	0.0016283	35.7
ENSG00000239523.1	ENST00000470449.1_ncRNA_0	3+:123304492-123304534	3+:123304492-123304534	GTG	ncRNA	0.35	0.43	0.0016375	9.0
ENSG00000111711.5	ENST00000535593.1_ncRNA_1	12+:21654811-21654882|21665228-21665310|21668602-21668641	12+:21654811-21654882|21665228-21665310|21668602-21668641	CTG	ncRNA	0.69	0.40	0.0016591	83.3
ENSG00000096746.13	ENST00000480987.1_ncRNA_4	10+:70091927-70091969	10+:70091897-70091969	CTG	ncRNA	0.53	0.65	0.0017149	83.4
ENSG00000164032.7	ENST00000511203.1_ncRNA_2	4-:100871320-100871362	4-:100871320-100871362	CTG	ncRNA	0.71	0.66	0.0017377	268.2
ENSG00000226950.2_ENSG00000212588.1	ENST00000411630.2_ncRNA_4	4+:53579695-53579722	4+:53579695-53579722	ATG	ncRNA	0.75	0.55	0.0018157	253.6
ENSG00000187951.6_ENSG00000206846.1	ENST00000567449.1_ncRNA_0	15+:30918370-30918397	15+:30918370-30918397	ATG	ncRNA	0.75	0.51	0.0019031	15.9
ENSG00000196678.9_ENSG00000188215.5	ENST00000566223.1_ncRNA_0	16-:20817695-20817743	16-:20817695-20817743	AAG	ncRNA	0.87	0.24	0.0019398	7.0
ENSG00000272325.1_ENSG00000124614.9	ENST00000494077.1_ncRNA_4	6-:34393748-34393760	6-:34393748-34393760	CTG	ncRNA	0.13	0.09	0.0019531	9.0
ENSG00000232559.2_ENSG00000177418.1	ENST00000445080.2_ncRNA_0	7-:66057318-66057330	7-:66057318-66057330	ATG	ncRNA	0.75	0.51	0.0019531	12.5
ENSG00000136908.13	ENST00000470181.1_ncRNA_0	9-:130698000-130698012	9-:130698000-130698012	AAG	ncRNA	0.25	0.20	0.0019531	12.0
ENSG00000228236.2	ENST00000441043.2_ncRNA_0	2-:149925193-149925250	2-:149925193-149925250	GTG	ncRNA	0.45	0.55	0.0019536	13.9
ENSG00000236005.1	ENST00000454576.1_ncRNA_0	9+:110297318-110297375	9+:110297318-110297375	AAG	ncRNA	0.46	0.59	0.0019536	20.6
ENSG00000149925.12	ENST00000564521.2_ncRNA_5	16+:30075794-30075826|30078554-30078600	16+:30075794-30075826|30078554-30078600	ATT	ncRNA	0.20	0.58	0.0019911	35.9
ENSG00000237973.1_ENSG00000198744.5	ENST00000414273.1_ncRNA_5	1+:567327-567423	1+:567327-567423	ATA	ncRNA	0.30	0.25	0.0020002	245.0
ENSG00000250746.1	ENST00000509378.1_ncRNA_0	4+:165110452-165110512	4+:165110452-165110512	ATT	ncRNA	0.75	0.27	0.0020521	13.4
ENSG00000263934.2	ENST00000584923.1_ncRNA_0	17+:19091384-19091435	17+:19091384-19091435	ACG	ncRNA	0.15	0.66	0.0020905	191.2
ENSG00000261526.1	ENST00000565797.1_ncRNA_0	19-:1875883-1875940	19-:1875883-1875940	ACG	ncRNA	0.56	0.40	0.0020984	6.0
ENSG00000257267.1	ENST00000399070.3_ncRNA_0	18+:32870302-32870355|32870973-32870992	18+:32870302-32870355|32870973-32870992	ATG	ncRNA	0.83	0.52	0.0023824	11.5
ENSG00000065923.5_ENSG00000215284.2	ENST00000399931.2_ncRNA_0	X-:46585052-46585142	X-:46585052-46585142	TTG	ncRNA	0.10	0.29	0.0024717	9.7
ENSG00000168175.10	ENST00000554364.1_ncRNA_3	14+:55518397-55518427	14+:55518397-55518427	CTG	ncRNA	0.35	0.52	0.0025229	12.0
ENSG00000249199.1	ENST00000511182.1_ncRNA_0	5-:17375616-17375667	5-:17375616-17375667	CTG	ncRNA	0.79	0.20	0.0025699	6.0
ENSG00000242276.2	ENST00000493817.2_ncRNA_0	15-:71356258-71356309	15-:71356258-71356309	AAG	ncRNA	0.66	0.10	0.0025699	29.4
ENSG00000198915.7	ENST00000472864.1_ncRNA_0	10-:43699164-43699239	10-:43699164-43699239	CTG	ncRNA	0.54	0.50	0.0026150	15.3
ENSG00000243802.2	ENST00000473109.2_ncRNA_0	11-:47213036-47213084	11-:47213036-47213084	AAG	ncRNA	0.12	0.66	0.0027739	134.4
ENSG00000111639.3	ENST00000543164.1_ncRNA_3	12-:6602844-6602916	12-:6602844-6602916	CTG	ncRNA	0.83	0.55	0.0027916	25.7
ENSG00000136718.5	ENST00000490895.1_ncRNA_1	2+:131100505-131100520	2+:131100505-131100520	ATG	ncRNA	0.67	0.07	0.0029155	4.0
ENSG00000197358.8	ENST00000550043.1_ncRNA_0	14+:28733700-28733817	14+:28733700-28733817	CTG	ncRNA	0.75	0.58	0.0029522	26.3
ENSG00000250982.2	ENST00000513369.2_ncRNA_0	16-:28251428-28251476	16-:28251428-28251476	ATC	ncRNA	0.39	0.45	0.0030927	75.1
ENSG00000213553.3	ENST00000413306.2_ncRNA_0	2+:38708966-38708993	2+:38708966-38708993	GTG	ncRNA	0.60	0.52	0.0033211	65.8
ENSG00000226950.2_ENSG00000212588.1	ENST00000411630.2_ncRNA_6	4+:53578681-53578694|53578990-53579067	4+:53578681-53578694|53578990-53579067	CTG	ncRNA	0.56	0.64	0.0033582	149.9
ENSG00000184470.15	ENST00000495655.1_ncRNA_0	22-:19868612-19868684	22-:19868612-19868684	GTG	ncRNA	0.75	0.26	0.0034795	19.4
ENSG00000269893.2	ENST00000602414.1_ncRNA_2	4+:119200219-119200234	4+:119200219-119200234	ATG	ncRNA	0.75	0.53	0.0037000	13.0
ENSG00000213942.3	ENST00000498412.1_ncRNA_0	12-:6518802-6518817	12-:6518802-6518817	GTG	ncRNA	0.44	0.48	0.0037000	8.8
ENSG00000188643.6	ENST00000474991.1_ncRNA_3	1-:153585435-153585594	1-:153585435-153585594	ATC	ncRNA	0.24	0.52	0.0044298	30.4
ENSG00000196204.7_ENSG00000273313.1	ENST00000404404.1_ncRNA_2	7+:5013701-5013734	7+:5013701-5013734	ACG	ncRNA	0.79	0.50	0.0044545	7.6
ENSG00000242858.1	ENST00000492855.1_ncRNA_0	5-:83042772-83042808	5-:83042772-83042808	ATG	ncRNA	0.70	0.65	0.0046088	104.7
ENSG00000202538.1	ENST00000365668.1_ncRNA_0	12-:120729641-120729677	12-:120729641-120729677	ATG	ncRNA	0.48	0.56	0.0046088	16.6
ENSG00000234498.2	ENST00000424500.1_ncRNA_0	12+:13028978-13029044	12+:13028978-13029044	AAG	ncRNA	0.45	0.54	0.0048292	39.5
ENSG00000104518.6	ENST00000524846.1_ncRNA_1	8+:144645053-144645074	8+:144645053-144645074	CTG	ncRNA	0.43	0.32	0.0049044	6.0
ENSG00000237973.1_ENSG00000198744.5	ENST00000414273.1_ncRNA_4	1+:567888-567936	1+:567888-567936	AAG	ncRNA	0.32	0.36	0.0049687	305.7
ENSG00000091592.11	ENST00000572143.1_ncRNA_0	17-:5487608-5487626	17-:5487608-5487626	AGG	ncRNA	0.10	0.22	0.0050878	5.0
ENSG00000115211.11	ENST00000475582.1_ncRNA_0	2-:27593142-27593181	2-:27593142-27593181	ATG	ncRNA	0.35	0.59	0.0052838	20.7
ENSG00000224930.2	ENST00000422199.1_ncRNA_0	21-:46419560-46419571|46424358-46424425	21-:46419560-46419571|46424358-46424425	CTG	ncRNA	0.36	0.51	0.0055316	13.0
ENSG00000031698.8	ENST00000482384.1_ncRNA_4	1+:109756558-109756591	1+:109756558-109756591	CTG	ncRNA	0.76	0.52	0.0055723	13.1
ENSG00000206195.6	ENST00000413768.1_ncRNA_1	22-:16190714-16190771	22-:16190714-16190771	ATG	ncRNA	0.85	0.52	0.0057488	11.5
ENSG00000254101.1	ENST00000520060.1_ncRNA_0	8+:137543107-137543119	8+:137543107-137543119	GTG	ncRNA	0.66	0.29	0.0060105	7.7
ENSG00000166922.4	ENST00000498607.1_ncRNA_2	15+:32976669-32976681	15+:32976669-32976681	TTG	ncRNA	0.75	0.40	0.0060105	8.0
ENSG00000232573.1	ENST00000417615.1_ncRNA_0	14-:99439215-99439416	14-:99439215-99439416	GTG	ncRNA	0.09	0.58	0.0060299	238.3
ENSG00000224597.5	ENST00000537908.1_ncRNA_0	10+:29698558-29698591	10+:29698558-29698591	GTG	ncRNA	0.49	0.11	0.0065319	47.3
ENSG00000233440.2	ENST00000418454.2_ncRNA_0	13+:23708373-23708406	13+:23708373-23708406	ATC	ncRNA	0.09	0.62	0.0065319	37.0
ENSG00000249210.1	ENST00000503632.1_ncRNA_0	19+:47062445-47062478	19+:47062445-47062478	AAG	ncRNA	0.30	0.65	0.0065319	87.4
ENSG00000100823.7	ENST00000557159.1_ncRNA_3	14+:20923480-20923552	14+:20923480-20923552	CTG	ncRNA	0.74	0.38	0.0065741	50.3
ENSG00000164587.7	ENST00000519690.1_ncRNA_4	5-:149829055-149829142	5-:149829055-149829142	CTG	ncRNA	0.75	0.45	0.0065971	37.4
ENSG00000226950.2_ENSG00000212588.1	ENST00000444958.1_ncRNA_7	4+:53579661-53579688	4+:53579661-53579688	TTG	ncRNA	0.73	0.66	0.0065981	148.7
ENSG00000135624.11	ENST00000461290.1_ncRNA_2	2+:73461478-73461493	2+:73461478-73461493	GTG	ncRNA	0.75	0.63	0.0066639	45.2
ENSG00000087460.19	ENST00000485673.1_ncRNA_12	20+:57464598-57464604|57470666-57470699	20+:57464577-57464604|57470666-57470699	CTG	ncRNA	0.40	0.52	0.0067287	9.8
ENSG00000244052.1	ENST00000463742.1_ncRNA_0	8-:103935651-103935702	8-:103935651-103935702	AAG	ncRNA	0.57	0.12	0.0067572	11.9
ENSG00000241478.1	ENST00000485881.1_ncRNA_0	3+:137600709-137600757	3+:137600709-137600757	AAG	ncRNA	0.44	0.58	0.0069636	17.8
ENSG00000228649.4_ENSG00000221740.1	ENST00000422542.2_ncRNA_0	7+:22896164-22896175|22896591-22896604	7+:22896164-22896175|22896591-22896604	ATG	ncRNA	0.39	0.42	0.0070588	5.0
ENSG00000228887.2	ENST00000585891.1_ncRNA_0	19+:14181165-14181228	19+:14181165-14181228	ATT	ncRNA	0.75	0.61	0.0071895	42.9
ENSG00000227854.1	ENST00000422215.1_ncRNA_0	1-:239216047-239216083	1-:239216047-239216083	AGG	ncRNA	0.75	0.28	0.0073307	6.2
ENSG00000223960.2	ENST00000454488.1_ncRNA_0	2+:179278705-179278732	2+:179278705-179278732	ATG	ncRNA	0.54	0.49	0.0073699	5.1
ENSG00000151353.10	ENST00000477202.1_ncRNA_0	2-:669579-669672	2-:669579-669672	ATG	ncRNA	0.53	0.14	0.0076750	16.9
ENSG00000169045.13	ENST00000514332.1_ncRNA_3	5-:179050057-179050156	5-:179050057-179050156	ACG	ncRNA	0.29	0.56	0.0077543	115.6
ENSG00000217930.3_ENSG00000262246.1	ENST00000575942.1_ncRNA_2	16-:4395983-4396007|4401232-4401235	16-:4395983-4396007|4401232-4401235	ATG	ncRNA	0.75	0.63	0.0077715	38.0
ENSG00000257150.1	ENST00000552554.1_ncRNA_0	12+:96066814-96066844	12+:96066814-96066844	GTG	ncRNA	0.23	0.06	0.0083311	10.4
ENSG00000250825.1	ENST00000505622.1_ncRNA_0	15-:96984795-96984825	15-:96984795-96984825	GTG	ncRNA	0.46	0.39	0.0083610	5.4
ENSG00000109332.15_ENSG00000238948.1	ENST00000508818.1_ncRNA_8	4-:103747733-103747793|103749100-103749133	4-:103747733-103747793|103749100-103749133	AAG	ncRNA	0.15	0.27	0.0085361	34.5
ENSG00000164587.7	ENST00000519690.1_ncRNA_5	5-:149829261-149829282	5-:149829261-149829282	CTG	ncRNA	0.75	0.64	0.0087039	69.2
ENSG00000229814.1	ENST00000437667.1_ncRNA_0	9+:74204816-74204849	9+:74204816-74204849	ATC	ncRNA	0.04	0.34	0.0088559	22.2
ENSG00000229715.4	ENST00000490410.1_ncRNA_0	13+:32526702-32526735	13+:32526702-32526735	CTG	ncRNA	0.75	0.53	0.0088559	11.1
ENSG00000108958.4	ENST00000451056.1_ncRNA_0	17-:1761332-1761365	17-:1761332-1761365	GTG	ncRNA	0.49	0.40	0.0088559	7.9
ENSG00000234753.1	ENST00000440194.1_ncRNA_0	6-:41513834-41513867	6-:41513834-41513867	ACG	ncRNA	0.04	0.33	0.0091537	12.4
ENSG00000164318.13	ENST00000508868.1_ncRNA_0	5+:38445669-38445714	5+:38445669-38445714	GTG	ncRNA	0.56	0.43	0.0092302	7.0
ENSG00000149136.3	ENST00000293880.5_ncRNA_0	11-:57102552-57102609	11-:57102552-57102609	AGG	ncRNA	0.52	0.22	0.0095991	62.6
ENSG00000246067.3	ENST00000526795.1_ncRNA_0	11+:82783150-82783186	11+:82783150-82783186	CTG	ncRNA	0.08	0.26	0.0098635	8.0
ENSG00000180257.8_ENSG00000242779.2	ENST00000594516.1_ncRNA_0	19-:53541073-53541109	19-:53541073-53541109	ATG	ncRNA	0.22	0.48	0.0098635	8.1
ENSG00000110075.10	ENST00000530427.1_ncRNA_0	11+:68228232-68228262	11+:68228232-68228262	ATG	ncRNA	0.11	0.64	0.0099945	61.3
ENSG00000180198.11	ENST00000447507.1_ncRNA_2	1+:28834729-28834762	1+:28832593-28832596|28834639-28834762	ATG	ncRNA	0.31	0.49	0.010096	9.0
ENSG00000256453.1_ENSG00000170445.8	ENST00000509087.1_ncRNA_0	5-:140053841-140053913|140054263-140054329	5-:140053841-140053913|140054263-140054329	ATC	ncRNA	0.25	0.46	0.010181	27.6
ENSG00000072110.9	ENST00000553882.1_ncRNA_3	14-:69341421-69341454	14-:69341421-69341454	ACG	ncRNA	0.11	0.57	0.010204	17.2
ENSG00000259001.2	ENST00000554988.1_ncRNA_1	14-:20811288-20811330	14-:20811288-20811330	TTG	ncRNA	0.04	0.59	0.010380	147.9
ENSG00000223380.3	ENST00000453618.1_ncRNA_0	1+:145096436-145096451	1+:145096436-145096451	CTG	ncRNA	0.75	0.36	0.010412	7.1
ENSG00000223546.2_ENSG00000239407.1	ENST00000440496.1_ncRNA_0	X+:102024243-102024258	X+:102024243-102024258	CTG	ncRNA	0.83	0.33	0.010412	5.0
ENSG00000235552.4	ENST00000489915.1_ncRNA_1	18-:6462142-6462190	18-:6462142-6462190	GTG	ncRNA	0.25	0.39	0.010473	6.7
ENSG00000237510.3	ENST00000471661.1_ncRNA_0	2+:96457922-96457961	2+:96457922-96457961	AGG	ncRNA	0.43	0.42	0.010481	7.2
ENSG00000111639.3	ENST00000543164.1_ncRNA_5	12-:6602123-6602138|6602624-6602645	12-:6602123-6602138|6602624-6602645	ACG	ncRNA	0.61	0.49	0.010868	12.4
ENSG00000269893.2	ENST00000602520.1_ncRNA_3	4+:119199941-119199947|119200543-119200585	4+:119199941-119199947|119200543-119200585	GTG	ncRNA	0.47	0.52	0.010895	12.9
ENSG00000232956.4	ENST00000577700.1_ncRNA_3	7-:45025615-45025675	7-:45025615-45025675	ACG	ncRNA	0.79	0.14	0.011316	5.0
ENSG00000228847.1	ENST00000442175.1_ncRNA_0	X-:41958060-41958120	X-:41958060-41958120	AGG	ncRNA	0.48	0.17	0.011316	14.3
ENSG00000228149.1	ENST00000437106.1_ncRNA_0	21-:37542019-37542085	21-:37542019-37542085	AAG	ncRNA	0.08	0.25	0.011916	9.5
ENSG00000254944.1	ENST00000526403.1_ncRNA_0	11+:122831619-122831667	11+:122831619-122831667	AAG	ncRNA	0.83	0.47	0.011925	7.4
ENSG00000165072.9_ENSG00000236801.1	ENST00000446071.1_ncRNA_0	9+:72832347-72832407	9+:72832347-72832407	AGG	ncRNA	0.49	0.19	0.012063	42.1
ENSG00000188971.4_ENSG00000115977.14	ENST00000606389.2_ncRNA_1	2-:69692556-69692625	2-:69692556-69692625	ACG	ncRNA	0.87	0.14	0.012180	6.4
ENSG00000163364.5	ENST00000295549.4_ncRNA_0	2-:177502245-177502296	2-:177502245-177502296	ATG	ncRNA	0.52	0.40	0.012305	6.0
ENSG00000136490.4	ENST00000578067.1_ncRNA_1	17-:61777387-61777438	17-:61777387-61777438	GTG	ncRNA	0.60	0.55	0.012305	14.0
ENSG00000173660.7	ENST00000496387.1_ncRNA_3	1+:46769414-46769432	1+:46769399-46769432	TTG	ncRNA	0.75	0.04	0.012559	16.2
ENSG00000069974.11_ENSG00000225973.3	ENST00000567948.1_ncRNA_0	15-:55611120-55611240	15-:55611120-55611258	TTG	ncRNA	0.88	0.56	0.012578	17.7
ENSG00000241061.2	ENST00000460716.1_ncRNA_0	15-:25154900-25154951	15-:25154900-25154951	AAG	ncRNA	0.66	0.04	0.012708	30.7
ENSG00000175061.13	ENST00000584141.1_ncRNA_4	17+:16342368-16342401	17+:16342368-16342401	ATG	ncRNA	0.75	0.51	0.012795	29.0
ENSG00000213312.3	ENST00000416120.1_ncRNA_0	6-:64259356-64259398	6-:64259356-64259398	AAG	ncRNA	0.75	0.58	0.012831	17.7
ENSG00000137818.7	ENST00000487304.2_ncRNA_4	15+:69745180-69745222	15+:69745180-69745222	GTG	ncRNA	0.10	0.63	0.013170	42.2
ENSG00000114473.9	ENST00000478903.1_ncRNA_1	3-:197639764-197639797	3-:197639764-197639833	GTG	ncRNA	0.42	0.61	0.013488	29.9
ENSG00000189171.9_ENSG00000272030.1	ENST00000491177.1_ncRNA_2	1-:153598984-153599002	1-:153598984-153599002	CTG	ncRNA	0.75	0.46	0.013545	10.0
ENSG00000236813.1	ENST00000414577.1_ncRNA_0	X+:62987199-62987217	X+:62987199-62987217	AAG	ncRNA	0.59	0.05	0.013545	9.5
ENSG00000269893.2	ENST00000602414.1_ncRNA_5	4+:119200289-119200292|119200543-119200585	4+:119200289-119200292|119200543-119200585	ATG	ncRNA	0.08	0.48	0.013721	10.7
ENSG00000172590.14	ENST00000553965.1_ncRNA_4	14+:23303382-23303487	14+:23303382-23303487	ACG	ncRNA	0.27	0.53	0.013881	23.0
ENSG00000167978.12	ENST00000576894.1_ncRNA_5	16+:2802692-2802734	16+:2802692-2802734	TTG	ncRNA	0.39	0.50	0.014887	7.9
ENSG00000248049.2	ENST00000506606.1_ncRNA_0	4+:68567086-68567173	4+:68567086-68567173	ATG	ncRNA	0.71	0.53	0.015027	12.6
ENSG00000222041.6	ENST00000331944.6_ncRNA_2	2+:87755022-87755040	2+:87755022-87755040	ATG	ncRNA	0.75	0.59	0.015625	25.7
ENSG00000172965.10_ENSG00000224959.1	ENST00000439362.1_ncRNA_3	2-:112252585-112252603	2-:112252585-112252603	ATG	ncRNA	0.75	0.59	0.015625	25.7
ENSG00000180198.11	ENST00000437681.1_ncRNA_8	1+:28835349-28835385	1+:28835349-28835385	ACG	ncRNA	0.35	0.52	0.017342	15.1
ENSG00000239462.1_ENSG00000240476.1	ENST00000473756.1_ncRNA_2	3+:98700205-98700230|98701307-98701333	3+:98700205-98700230|98701307-98701333	CTG	ncRNA	0.59	0.51	0.018191	13.3
ENSG00000177576.6_ENSG00000271982.1	ENST00000581305.1_ncRNA_2	18-:47018061-47018145	18-:47018061-47018145	CTG	ncRNA	0.65	0.57	0.018272	32.5
ENSG00000237973.1_ENSG00000198744.5	ENST00000414273.1_ncRNA_12	1+:567137-567161	1+:567137-567161	ATT	ncRNA	0.48	0.64	0.018429	73.5
ENSG00000235587.2	ENST00000425487.2_ncRNA_0	X-:46299830-46299863	X-:46299830-46299863	GTG	ncRNA	0.75	0.65	0.019728	98.5
ENSG00000255200.1_ENSG00000249251.1	ENST00000534819.1_ncRNA_0	11-:64942505-64942535	11-:64942505-64942535	GTG	ncRNA	0.60	0.10	0.020095	5.5
ENSG00000133112.12	ENST00000490277.1_ncRNA_6	13-:45915234-45915246	13-:45915234-45915246	GTG	ncRNA	0.49	0.17	0.020285	111.4
ENSG00000225210.5_ENSG00000257227.3	ENST00000441500.1_ncRNA_0	14+:19650098-19650110	14+:19650098-19650110	ATG	ncRNA	0.31	0.52	0.020285	28.4
ENSG00000257749.2_ENSG00000244306.5	ENST00000455088.2_ncRNA_0	14-:19925255-19925267	14-:19925255-19925267	ATG	ncRNA	0.31	0.52	0.020285	28.4
ENSG00000206195.6	ENST00000413768.1_ncRNA_0	22-:16192921-16192933	22-:16192921-16192933	ATG	ncRNA	0.31	0.52	0.020285	28.4
ENSG00000239462.1_ENSG00000240476.1	ENST00000473756.1_ncRNA_1	3+:98699960-98699984	3+:98699960-98699984	ATG	ncRNA	0.75	0.60	0.020495	26.2
ENSG00000260136.1	ENST00000570080.1_ncRNA_0	16+:23464382-23464415	16+:23464382-23464415	AAG	ncRNA	0.39	0.43	0.021007	5.0
ENSG00000204272.6	ENST00000374922.4_ncRNA_0	X+:56755960-56755993	X+:56755960-56755993	CTG	ncRNA	0.88	0.19	0.021007	5.0
ENSG00000010278.7	ENST00000538834.1_ncRNA_1	12+:6309609-6309657	12+:6309609-6309657	CTG	ncRNA	0.56	0.64	0.021075	57.0
ENSG00000196204.7_ENSG00000273313.1	ENST00000404404.1_ncRNA_0	7+:5013739-5013792|5015931-5015962	7+:5013739-5013792|5015931-5015962	GTG	ncRNA	0.13	0.55	0.021181	20.7
ENSG00000259045.1	ENST00000554243.1_ncRNA_0	14-:32953763-32953784	14-:32953763-32953784	ATC	ncRNA	0.04	0.59	0.021752	121.7
ENSG00000102078.11	ENST00000464184.1_ncRNA_0	X+:129473936-129473950|129479155-129479177	X+:129473936-129473950|129479155-129479177	ATG	ncRNA	0.11	0.55	0.021769	13.0
ENSG00000026508.12	ENST00000531118.1_ncRNA_3	11+:35211408-35211480	11+:35211408-35211480	ATG	ncRNA	0.14	0.48	0.022630	21.7
ENSG00000169045.13	ENST00000514332.1_ncRNA_5	5-:179050130-179050165|179050595-179050626	5-:179050130-179050165|179050595-179050626	GTG	ncRNA	0.48	0.52	0.022986	31.9
ENSG00000049192.10	ENST00000314351.5_ncRNA_0	5-:64494523-64494550	5-:64494523-64494550	AAG	ncRNA	0.43	0.48	0.023306	6.0
ENSG00000139926.11_ENSG00000207004.1	ENST00000555952.1_ncRNA_1	14+:52021439-52021463	14+:52021439-52021463	CTG	ncRNA	0.75	0.64	0.023429	56.4
ENSG00000199347.1	ENST00000362477.1_ncRNA_0	1+:11968255-11968321	1+:11968255-11968321	AAG	ncRNA	0.21	0.59	0.023573	447.3
ENSG00000248538.2	ENST00000512942.2_ncRNA_0	8+:9046545-9046556|9046857-9046882	8+:9046545-9046556|9046857-9046882	ATG	ncRNA	0.62	0.30	0.024506	9.8
ENSG00000172965.10_ENSG00000224959.1	ENST00000409569.2_ncRNA_4	2-:112187164-112187197|112252461-112252536	2-:112187164-112187197|112252461-112252536	GTG	ncRNA	0.34	0.53	0.024705	21.4
ENSG00000178035.7	ENST00000485500.1_ncRNA_4	3-:49066763-49066829	3-:49066763-49066829	CTG	ncRNA	0.26	0.37	0.024947	15.7
ENSG00000213326.4	ENST00000484240.1_ncRNA_0	17-:44798947-44799445	17-:44798947-44799445	CTG	ncRNA	0.12	0.64	0.025247	274.5
ENSG00000104904.8	ENST00000586054.2_ncRNA_0	19+:2271387-2271444	19+:2271387-2271444	AGG	ncRNA	0.23	0.57	0.025410	160.3
ENSG00000164032.7	ENST00000511203.1_ncRNA_6	4-:100871298-100871349	4-:100871298-100871349	TTG	ncRNA	0.75	0.64	0.026212	156.8
ENSG00000257790.1	ENST00000550578.1_ncRNA_0	12+:53547055-53547079	12+:53547055-53547079	ATG	ncRNA	0.75	0.64	0.026671	58.6
ENSG00000114209.10	ENST00000483451.1_ncRNA_2	3-:167437945-167437987	3-:167437945-167437987	CTG	ncRNA	0.08	0.18	0.026797	12.5
ENSG00000138041.11	ENST00000477749.1_ncRNA_0	2-:55844710-55844725	2-:55844710-55844725	ATG	ncRNA	0.75	0.22	0.027200	10.9
ENSG00000132680.6	ENST00000516999.1_ncRNA_0	1-:155895841-155895850	1-:155895841-155895850	ATG	ncRNA	0.36	0.61	0.027778	340.7
ENSG00000170089.11_ENSG00000249129.1	ENST00000506672.1_ncRNA_0	5+:177302564-177302573	5+:177302564-177302573	GTG	ncRNA	0.75	0.05	0.027778	7.3
ENSG00000110075.10	ENST00000530427.1_ncRNA_1	11+:68287017-68287026	11+:68287017-68287026	ATG	ncRNA	0.75	0.46	0.027778	10.0
ENSG00000249489.1	ENST00000515281.1_ncRNA_0	11-:88141346-88141355	11-:88141346-88141355	AAG	ncRNA	0.38	0.51	0.027778	72.8
ENSG00000142168.10_ENSG00000238390.1	ENST00000470944.1_ncRNA_1	21+:33032067-33032076	21+:33032067-33032076	GTG	ncRNA	0.75	0.54	0.027778	82.0
ENSG00000172974.10	ENST00000393177.3_ncRNA_0	2+:65432155-65432179	2+:65432155-65432179	GTG	ncRNA	0.48	0.48	0.028171	29.2
ENSG00000260708.1	ENST00000564152.1_ncRNA_0	22-:47158092-47158227	22-:47158092-47158227	AGG	ncRNA	0.33	0.27	0.028176	18.6
ENSG00000197989.9	ENST00000461448.1_ncRNA_0	1-:28906320-28906362	1-:28906320-28906362	GTG	ncRNA	0.08	0.67	0.028209	830.7
ENSG00000251381.2	ENST00000527945.1_ncRNA_1	11-:12986726-12986761|13011002-13011012	11-:12986726-12986761|13011002-13011012	ATG	ncRNA	0.66	0.56	0.028573	16.8
ENSG00000237973.1_ENSG00000198744.5	ENST00000414273.1_ncRNA_6	1+:566708-566762	1+:566708-566762	ATA	ncRNA	0.38	0.18	0.029324	190.7
ENSG00000160752.10	ENST00000487002.1_ncRNA_4	1+:155278738-155278819	1+:155278738-155278819	ATC	ncRNA	0.75	0.43	0.030005	20.5
ENSG00000236751.1	ENST00000446884.1_ncRNA_0	X-:46185876-46185889|46186985-46186999	X-:46185876-46185889|46186985-46186999	ATG	ncRNA	0.62	0.52	0.030656	11.0
ENSG00000179010.10	ENST00000512914.1_ncRNA_5	4+:6642444-6642486	4+:6642444-6642486	TTG	ncRNA	0.46	0.54	0.030826	12.6
ENSG00000188976.6	ENST00000477976.1_ncRNA_0	1-:892295-892346	1-:892295-892346	AGG	ncRNA	0.12	0.34	0.032272	6.3
ENSG00000255198.3	ENST00000564014.1_ncRNA_0	16+:2015083-2015134	16+:2015083-2015134	GTG	ncRNA	0.32	0.31	0.032272	8.5
ENSG00000121073.9	ENST00000504260.1_ncRNA_0	17-:47778819-47778834	17-:47778819-47778834	AAG	ncRNA	0.48	0.23	0.033033	4.9
ENSG00000230067.3	ENST00000388967.3_ncRNA_0	3-:36808931-36808979	3-:36808931-36808979	TTG	ncRNA	0.25	0.49	0.033394	9.1
ENSG00000089159.11	ENST00000547772.1_ncRNA_0	12-:120664873-120664920|120703419-120703432	12-:120664873-120664920|120703419-120703432	ATG	ncRNA	0.65	0.38	0.034887	16.4
ENSG00000251562.3	ENST00000534336.1_ncRNA_2	11+:65267136-65267175	11+:65267136-65267175	CTG	ncRNA	0.08	0.65	0.035512	74.6
ENSG00000160972.5	ENST00000526183.1_ncRNA_0	8+:145715433-145715577	8+:145715433-145715577	AGG	ncRNA	0.75	0.59	0.035595	42.8
ENSG00000145730.16	ENST00000510208.1_ncRNA_1	5+:102091040-102091052|102201526-102201544	5+:102091040-102091052|102201526-102201544	GTG	ncRNA	0.54	0.47	0.037021	8.0
ENSG00000160752.10	ENST00000467076.1_ncRNA_2	1+:155278738-155278756|155279833-155279932	1+:155278738-155278756|155279833-155279932	ATC	ncRNA	0.75	0.43	0.037201	25.5
ENSG00000144724.14	ENST00000495879.1_ncRNA_0	3+:61547266-61547344	3+:61547266-61547344	ATG	ncRNA	0.73	0.51	0.037348	17.2
ENSG00000149136.3	ENST00000293880.5_ncRNA_1	11-:57093880-57093952|57094176-57094239	11-:57093880-57093952|57094176-57094239	GTG	ncRNA	0.08	0.54	0.038530	32.1
ENSG00000132570.10_ENSG00000152705.6	ENST00000506002.1_ncRNA_0	5+:134260229-134260265	5+:134260229-134260265	ATT	ncRNA	0.69	0.58	0.038629	25.4
ENSG00000115241.9_ENSG00000213453.3	ENST00000472077.1_ncRNA_3	2-:27608654-27608669	2-:27608654-27608669	AGG	ncRNA	0.34	0.54	0.038748	69.3
ENSG00000251381.2	ENST00000531402.1_ncRNA_2	11-:13007614-13007691|13011002-13011012	11-:13007614-13007691|13011002-13011012	ATG	ncRNA	0.76	0.53	0.040209	16.6
ENSG00000253802.1	ENST00000522486.1_ncRNA_0	8-:40200871-40200904	8-:40200871-40200904	ATG	ncRNA	0.49	0.49	0.040261	7.5
ENSG00000155366.12_ENSG00000155367.11	ENST00000478447.1_ncRNA_2	1-:113246393-113246428|113247721-113247788	1-:113246393-113246428|113247721-113247788	TTG	ncRNA	0.14	0.56	0.040752	27.5
ENSG00000180198.11	ENST00000437681.1_ncRNA_5	1+:28835459-28835537	1+:28835459-28835537	TTG	ncRNA	0.42	0.57	0.040952	20.9
ENSG00000110717.6	ENST00000531796.1_ncRNA_5	11+:67798120-67798200|67799618-67799631	11+:67798120-67798200|67799618-67799631	ATG	ncRNA	0.38	0.53	0.041174	11.1
ENSG00000222041.6	ENST00000331944.6_ncRNA_3	2+:87755089-87755164|87820725-87820758	2+:87755089-87755164|87820725-87820758	GTG	ncRNA	0.34	0.53	0.041491	19.3
ENSG00000239523.1	ENST00000470449.1_ncRNA_1	3+:123304592-123304613	3+:123304592-123304613	GTG	ncRNA	0.59	0.41	0.041624	5.7
ENSG00000104904.8	ENST00000586054.2_ncRNA_1	19+:2272800-2272827	19+:2272788-2272827	AAG	ncRNA	0.08	0.47	0.042371	39.7
ENSG00000169905.8	ENST00000495650.1_ncRNA_1	1-:179834981-179834989|179846827-179846831	1-:179834981-179834989|179846827-179846831	ATT	ncRNA	0.75	0.29	0.042969	5.0
ENSG00000172757.8	ENST00000530945.1_ncRNA_4	11-:65623690-65623713|65625567-65625610	11-:65623690-65623713|65625567-65625610	CTG	ncRNA	0.75	0.63	0.043373	139.7
ENSG00000251381.2	ENST00000532541.1_ncRNA_0	11-:13007673-13007691|13009948-13010013|13011002-13011012	11-:13007673-13007691|13009948-13010013|13011002-13011012	ATG	ncRNA	0.66	0.57	0.043439	19.5
ENSG00000141086.13_ENSG00000205220.7	ENST00000570304.1_ncRNA_2	16-:67969348-67969372	16-:67969348-67969372	AGG	ncRNA	0.56	0.47	0.044315	9.3
ENSG00000111711.5	ENST00000535593.1_ncRNA_2	12+:21654747-21654861	12+:21654747-21654861	AAG	ncRNA	0.59	0.18	0.045022	16.9
ENSG00000245910.4_ENSG00000254341.1	ENST00000521399.1_ncRNA_1	8-:67834610-67834627|67837671-67837753	8-:67834610-67834627|67837671-67837753	AGG	ncRNA	0.31	0.57	0.045343	340.2
ENSG00000168175.10	ENST00000554364.1_ncRNA_2	14+:55518499-55518521|55529335-55529355	14+:55518499-55518521|55529335-55529355	CTG	ncRNA	0.62	0.54	0.045759	16.4
ENSG00000164023.10	ENST00000515332.1_ncRNA_0	4+:108779664-108779709|108816465-108816474	4+:108779664-108779709|108816465-108816474	AGG	ncRNA	0.79	0.15	0.047635	4.0
ENSG00000225484.2	ENST00000495430.1_ncRNA_0	10-:81586020-81586032	10-:81586020-81586032	ATG	ncRNA	0.75	0.63	0.048084	55.7
ENSG00000223482.3	ENST00000433920.1_ncRNA_0	10-:89102065-89102077	10-:89102065-89102077	ATG	ncRNA	0.75	0.63	0.048084	54.7
ENSG00000034063.9_ENSG00000263409.1	ENST00000591733.1_ncRNA_0	19+:4909627-4909667|4910887-4910964	19+:4909612-4909667|4910887-4910964	ACG	ncRNA	0.41	0.16	0.048147	21.6
ENSG00000092010.10	ENST00000561059.1_ncRNA_3	14+:24605425-24605455	14+:24605425-24605455	GTG	ncRNA	0.70	0.51	0.048927	13.0
ENSG00000179218.9	ENST00000590325.1_ncRNA_3	19+:13050251-13050347	19+:13050251-13050347	AAG	ncRNA	0.42	0.36	0.049944	42.0
ENSG00000166770.6	ENST00000585445.1_ncRNA_0	19+:56989633-56989660	19+:56989633-56989660	AAG	ncRNA	0.51	0.45	0.049998	4.3
ENSG00000228604.3_ENSG00000232712.2	ENST00000457423.1_ncRNA_0	20-:21146845-21146908	20-:21146845-21146908	ATG	ncRNA	0.15	0.58	1.0068e-08	19.1
ENSG00000235275.3	ENST00000510337.1_ncRNA_0	5+:122972097-122972145	5+:122972097-122972145	AGG	ncRNA	0.17	0.62	1.0096e-07	34.8
ENSG00000230043.1	ENST00000415187.1_ncRNA_0	20-:49457151-49457259	20-:49457151-49457259	ATC	ncRNA	0.39	0.64	1.0424e-15	131.6
ENSG00000185904.7	ENST00000424751.2_ncRNA_1	10+:42972736-42972890|42982426-42982503	10+:42972736-42972890|42982426-42982503	AGG	ncRNA	0.36	0.39	1.0857e-06	28.5
ENSG00000187653.10	ENST00000507623.2_ncRNA_0	4-:91760053-91760188	4-:91760053-91760188	ATG	ncRNA	0.47	0.66	1.1057e-12	206.2
ENSG00000083457.7	ENST00000572179.1_ncRNA_0	17-:3623676-3623696|3626981-3627087	17-:3623676-3623696|3626981-3627087	CTG	ncRNA	0.85	0.57	1.1145e-13	32.3
ENSG00000236060.2	ENST00000423240.1_ncRNA_0	9-:74622796-74622895	9-:74622796-74622895	ACG	ncRNA	0.31	0.43	1.1252e-12	184.6
ENSG00000166689.10_ENSG00000266493.1	ENST00000459748.1_ncRNA_0	11-:16996239-16996356	11-:16996239-16996356	AGG	ncRNA	0.44	0.35	1.1487e-14	56.2
ENSG00000234171.1	ENST00000438436.1_ncRNA_0	2+:3606327-3606417	2+:3606327-3606417	ATG	ncRNA	0.85	0.52	1.1754e-05	14.8
ENSG00000231747.1	ENST00000443291.1_ncRNA_0	2-:113379385-113379496	2-:113379385-113379496	ATT	ncRNA	0.44	0.56	1.2034e-15	28.8
ENSG00000227347.1	ENST00000447355.1_ncRNA_0	2-:136956683-136956776	2-:136956683-136956776	ATC	ncRNA	0.23	0.37	1.2169e-09	33.4
ENSG00000177410.8_ENSG00000212304.1	ENST00000371743.3_ncRNA_0	20+:47895241-47895253|47895640-47895742	20+:47895241-47895253|47895640-47895742	ATT	ncRNA	0.36	0.65	1.2247e-13	358.7
ENSG00000245910.4_ENSG00000254341.1	ENST00000521127.1_ncRNA_0	8-:67834937-67834960|67837671-67837726	8-:67834937-67834960|67837671-67837753	ATG	ncRNA	0.60	0.66	1.2435e-08	370.4
ENSG00000259516.2	ENST00000560832.1_ncRNA_0	15+:35529544-35529655	15+:35529544-35529655	ATT	ncRNA	0.57	0.63	1.2559e-15	88.5
ENSG00000269893.2	ENST00000602414.1_ncRNA_1	4+:119199974-119200133	4+:119199974-119200133	ATG	ncRNA	0.30	0.41	1.3117e-05	56.5
ENSG00000117054.9_ENSG00000137955.11	ENST00000471759.1_ncRNA_0	1+:76257001-76257022|76257145-76257256|76257865-76257991|76259768-76259918|76260194-76260335	1+:76257001-76257022|76257145-76257256|76257865-76257991|76259768-76259918|76260194-76260335	GTG	ncRNA	0.08	0.55	1.3181e-15	123.5
ENSG00000237973.1_ENSG00000198744.5	ENST00000514057.1_ncRNA_2	1+:569285-569402	1+:569285-569402	ATA	ncRNA	0.15	0.54	1.3732e-07	509.4
ENSG00000137106.13_ENSG00000236156.2	ENST00000493368.1_ncRNA_1	9+:37422747-37422802|37424841-37424894	9+:37422747-37422802|37424841-37424894	ATG	ncRNA	0.32	0.58	1.3843e-05	78.5
ENSG00000218208.1	ENST00000402798.1_ncRNA_0	6+:113902972-113903062	6+:113902972-113903062	AAG	ncRNA	0.45	0.24	1.3941e-09	117.4
ENSG00000243964.1	ENST00000475608.1_ncRNA_0	11+:9628063-9628156	11+:9628063-9628156	CTG	ncRNA	0.18	0.35	1.4099e-08	40.2
ENSG00000129292.16	ENST00000361997.5_ncRNA_0	8+:133787671-133787698	8+:133787671-133787698	ATG	ncRNA	0.51	0.63	1.4122e-05	64.4
ENSG00000217325.2	ENST00000567272.1_ncRNA_0	6+:126965337-126965445	6+:126965337-126965445	AAG	ncRNA	0.36	0.56	1.4180e-05	16.3
ENSG00000226781.1	ENST00000436520.1_ncRNA_0	X+:33059511-33059577	X+:33059511-33059577	ATG	ncRNA	0.25	0.65	1.4767e-07	106.4
ENSG00000269893.2	ENST00000602573.1_ncRNA_0	4+:119200566-119200586|119200778-119200869	4+:119200566-119200586|119200778-119200869	ATG	ncRNA	0.31	0.63	1.4802e-12	92.1
ENSG00000226950.2_ENSG00000212588.1	ENST00000411630.2_ncRNA_11	4+:53579846-53580020	4+:53579840-53580020	GTG	ncRNA	0.45	0.23	1.5129e-09	31.7
ENSG00000213864.3	ENST00000519625.1_ncRNA_0	5-:67455045-67455105	5-:67455045-67455105	ATC	ncRNA	0.75	0.62	1.5132e-09	47.3
ENSG00000214455.3	ENST00000398357.2_ncRNA_0	13-:45965033-45965372	13-:45965033-45965372	GTG	ncRNA	0.17	0.19	1.5547e-12	251.5
ENSG00000266282.1	ENST00000583788.1_ncRNA_0	17-:30555025-30555124	17-:30555025-30555127	ATC	ncRNA	0.20	0.41	1.5573e-13	71.2
ENSG00000225392.1	ENST00000429424.1_ncRNA_0	2+:70329886-70329994	2+:70329886-70329994	AAG	ncRNA	0.23	0.50	1.5738e-05	21.9
ENSG00000239462.1_ENSG00000240476.1	ENST00000473756.1_ncRNA_0	3+:98700099-98700225	3+:98700099-98700225	ATT	ncRNA	0.24	0.37	1.5842e-07	43.8
ENSG00000218426.5	ENST00000492974.2_ncRNA_0	6-:153603421-153603868	6-:153603421-153603868	ATG	ncRNA	0.71	0.67	1.6213e-15	1548.2
ENSG00000156976.10	ENST00000485101.1_ncRNA_0	3+:186501399-186501428|186502220-186502266|186502352-186502508	3+:186501399-186501428|186502220-186502266|186502352-186502508	ATG	ncRNA	0.50	0.63	1.6323e-13	94.6
ENSG00000236876.2	ENST00000536927.1_ncRNA_0	1-:42965875-42965968	1-:42965875-42965968	AAG	ncRNA	0.37	0.63	1.6488e-10	65.3
ENSG00000213885.3	ENST00000425147.1_ncRNA_0	21+:26734532-26734745	21+:26734532-26734745	AAG	ncRNA	0.12	0.26	1.6626e-13	147.8
ENSG00000005448.12	ENST00000465134.1_ncRNA_1	2+:74650023-74650059|74650445-74650512|74650604-74650658|74650981-74651109|74652201-74652279	2+:74650023-74650059|74650445-74650512|74650604-74650658|74650981-74651109|74652201-74652279	GTG	ncRNA	0.43	0.08	1.7055e-07	44.6
ENSG00000224631.3	ENST00000591758.1_ncRNA_0	16-:61089348-61089588	16-:61089348-61089588	AAG	ncRNA	0.04	0.64	1.7492e-06	418.9
ENSG00000185475.4	ENST00000532345.1_ncRNA_2	11+:62556638-62556686	11+:62556638-62556686	TTG	ncRNA	0.08	0.54	1.7573e-05	22.4
ENSG00000213471.4_ENSG00000182768.7	ENST00000331497.3_ncRNA_0	15+:90808944-90809139	15+:90808929-90809139	ATG	ncRNA	0.75	0.61	1.7573e-15	139.6
ENSG00000137776.12	ENST00000474342.1_ncRNA_0	15-:59224537-59224642|59225602-59225764	15-:59224537-59224642|59225602-59225764	ATG	ncRNA	0.47	0.49	1.7763e-12	65.6
ENSG00000249042.1	ENST00000504300.1_ncRNA_1	5-:79781367-79781380|79783596-79783658	5-:79781367-79781380|79783596-79783658	CTG	ncRNA	0.56	0.50	1.8185e-07	10.0
ENSG00000100911.9	ENST00000558931.1_ncRNA_2	14-:24614218-24614326	14-:24614218-24614326	CTG	ncRNA	0.23	0.43	1.8626e-06	23.6
ENSG00000132475.4_ENSG00000263565.1	ENST00000593254.1_ncRNA_2	17-:73774675-73774804|73774890-73774963|73775742-73775846	17-:73774675-73774804|73774890-73774963|73775742-73775846	TTG	ncRNA	0.15	0.65	1.8758e-11	705.9
ENSG00000054356.9	ENST00000462351.1_ncRNA_0	2-:220154947-220155019|220155259-220155333|220155547-220155612|220156191-220156245|220159696-220159824	2-:220154947-220155019|220155259-220155333|220155547-220155612|220156191-220156245|220159696-220159863	CTG	ncRNA	0.40	0.14	1.8926e-11	53.5
ENSG00000227081.4	ENST00000536809.1_ncRNA_0	12-:3320828-3321083	12-:3320828-3321083	ATG	ncRNA	0.29	0.64	1.9426e-13	220.0
ENSG00000117139.12	ENST00000430450.2_ncRNA_0	1-:202736356-202736470	1-:202736356-202736470	TTG	ncRNA	0.16	0.59	1.9442e-13	45.8
ENSG00000099783.7	ENST00000597813.1_ncRNA_0	19+:8509882-8509995|8520288-8520458|8528380-8528388|8528476-8528485	19+:8509882-8509995|8520288-8520458|8528380-8528388|8528476-8528485	ATG	ncRNA	0.31	0.64	1.9501e-16	341.0
ENSG00000196756.7_ENSG00000200354.1	ENST00000456953.1_ncRNA_1	20-:37063783-37063873	20-:37063783-37063873	AGG	ncRNA	0.55	0.55	1.9892e-05	19.3
ENSG00000052723.7	ENST00000506320.1_ncRNA_0	1-:115321854-115321905|115323069-115323216	1-:115321854-115321905|115323069-115323216	ATC	ncRNA	0.18	0.33	2.0325e-11	95.8
ENSG00000005448.12	ENST00000465134.1_ncRNA_0	2+:74648880-74648961	2+:74648880-74648961	GTG	ncRNA	0.12	0.65	2.1208e-12	104.4
ENSG00000139239.6	ENST00000266610.5_ncRNA_0	12+:63359113-63359752	12+:63359113-63359752	AGG	ncRNA	0.64	0.65	2.1345e-15	842.5
ENSG00000232112.3	ENST00000477624.1_ncRNA_0	3+:48481817-48481868|48481950-48482038|48485255-48485290	3+:48481817-48481868|48481950-48482038|48485255-48485290	AAG	ncRNA	0.51	0.61	2.3094e-14	235.7
ENSG00000235919.3	ENST00000594351.1_ncRNA_0	1+:155533128-155533200	1+:155533128-155533200	ATG	ncRNA	0.47	0.51	2.3113e-05	13.0
ENSG00000179010.10	ENST00000512914.1_ncRNA_0	4+:6642523-6642973	4+:6642472-6642973	ATA	ncRNA	0.34	0.33	2.3407e-16	531.2
ENSG00000107521.14	ENST00000467246.1_ncRNA_0	10-:100202971-100202997|100205056-100205135	10-:100202971-100202997|100205056-100205135	ATG	ncRNA	0.04	0.46	2.4269e-07	39.4
ENSG00000251593.1	ENST00000511640.1_ncRNA_0	5+:25910975-25911260	5+:25910975-25911260	TTG	ncRNA	0.34	0.08	2.4298e-11	80.6
ENSG00000188846.9	ENST00000465325.1_ncRNA_3	3+:40498802-40498841	3+:40498802-40498841	ATG	ncRNA	0.44	0.55	2.4470e-06	8.0
ENSG00000233876.2	ENST00000434621.2_ncRNA_0	7+:9654965-9655028	7+:9654965-9655028	ATC	ncRNA	0.46	0.52	2.4811e-05	12.2
ENSG00000226950.2_ENSG00000212588.1	ENST00000411630.2_ncRNA_0	4+:53579063-53579126|53579660-53579753	4+:53579063-53579126|53579660-53579753	TTG	ncRNA	0.41	0.62	2.4891e-11	717.6
ENSG00000264281.2	ENST00000597044.1_ncRNA_0	5+:55240501-55240561	5+:55240501-55240561	AAG	ncRNA	0.71	0.67	2.4894e-13	533.8
ENSG00000257322.1	ENST00000536425.1_ncRNA_0	12-:93477373-93477433	12-:93477373-93477433	AAG	ncRNA	0.71	0.67	2.4894e-13	533.8
ENSG00000234585.2_ENSG00000207062.1	ENST00000426828.1_ncRNA_1	7+:64534172-64534226	7+:64534172-64534226	ATT	ncRNA	0.27	0.36	2.4923e-05	11.9
ENSG00000244245.1	ENST00000466800.1_ncRNA_1	5+:107929617-107929668	5+:107929617-107929668	ATC	ncRNA	0.36	0.57	2.4990e-12	24.7
ENSG00000244086.1	ENST00000462007.1_ncRNA_0	17+:37011872-37011923	17+:37011872-37011923	ATC	ncRNA	0.49	0.57	2.4990e-12	24.7
ENSG00000187147.13	ENST00000474064.1_ncRNA_0	1+:45097648-45097675	1+:45097648-45097675	ATG	ncRNA	0.43	0.40	2.5713e-05	7.0
ENSG00000232956.4	ENST00000577700.1_ncRNA_2	7-:45026205-45026232	7-:45026205-45026232	CTG	ncRNA	0.75	0.52	2.5713e-05	12.0
ENSG00000106263.13	ENST00000475415.1_ncRNA_1	7+:2415090-2415162|2416584-2416710|2418323-2418437	7+:2415090-2415162|2416584-2416710|2418323-2418437	ATG	ncRNA	0.20	0.60	2.6582e-13	103.2
ENSG00000185187.8	ENST00000527295.1_ncRNA_0	11-:405895-406059|406348-406505	11-:405895-406059|406348-406505	CTG	ncRNA	0.37	0.38	2.6858e-11	39.0
ENSG00000236603.1	ENST00000455094.1_ncRNA_0	6+:30454211-30454367	6+:30454211-30454367	AGG	ncRNA	0.57	0.36	2.7485e-15	27.7
ENSG00000196730.8	ENST00000401543.2_ncRNA_0	9+:90140306-90140390	9+:90140306-90140390	CTG	ncRNA	0.33	0.63	2.7799e-10	223.4
ENSG00000163597.10	ENST00000591956.1_ncRNA_2	17+:74553933-74553939|74557369-74557492	17+:74553933-74553939|74557369-74557492	ATG	ncRNA	0.35	0.39	2.7973e-05	18.3
ENSG00000185475.4	ENST00000532586.1_ncRNA_1	11+:62556665-62556682|62556763-62556898|62557072-62557181	11+:62556665-62556682|62556763-62556898|62557072-62557181	ATC	ncRNA	0.63	0.29	2.8359e-06	49.2
ENSG00000234915.1_ENSG00000225338.1	ENST00000416139.1_ncRNA_0	1-:212482443-212482545	1-:212482443-212482545	AAG	ncRNA	0.27	0.12	2.8515e-06	26.8
ENSG00000178307.5	ENST00000583929.1_ncRNA_0	17-:21114500-21114540|21117403-21117465	17-:21114500-21114540|21117403-21117465	ATG	ncRNA	0.27	0.43	2.9318e-09	29.1
ENSG00000229852.2_ENSG00000234882.1	ENST00000433978.1_ncRNA_0	6+:74002812-74002875	6+:74002812-74002875	ATT	ncRNA	0.58	0.50	2.9540e-05	8.5
ENSG00000220583.1	ENST00000402419.1_ncRNA_0	6-:34231264-34231402	6-:34231264-34231402	CTG	ncRNA	0.35	0.60	2.9686e-06	184.3
ENSG00000198431.11	ENST00000394214.3_ncRNA_0	12+:104659086-104659359|104659410-104659617	12+:104659086-104659359|104659410-104659617	ATG	ncRNA	0.75	0.65	3.0962e-15	940.5
ENSG00000253738.1	ENST00000524003.1_ncRNA_0	8-:92081945-92081999	8-:92081945-92081999	ATG	ncRNA	0.83	0.53	3.1546e-05	18.3
ENSG00000237748.1	ENST00000421129.1_ncRNA_0	X-:56763674-56763785	X-:56763674-56763785	TTG	ncRNA	0.21	0.58	3.2047e-07	38.3
ENSG00000260747.1	ENST00000567372.1_ncRNA_0	18-:65945120-65945237	18-:65945120-65945237	AGG	ncRNA	0.23	0.61	3.2102e-12	51.0
ENSG00000226415.1	ENST00000420977.1_ncRNA_0	1+:77165617-77166223	1+:77165617-77166223	ATC	ncRNA	0.09	0.63	3.2559e-15	393.4
ENSG00000251381.2	ENST00000527945.1_ncRNA_3	11-:12984195-12984276	11-:12984195-12984276	ATT	ncRNA	0.36	0.42	3.3266e-06	11.9
ENSG00000232101.1	ENST00000434626.1_ncRNA_0	2-:128908785-128908866	2-:128908785-128908866	AAG	ncRNA	0.66	0.56	3.3734e-05	17.3
ENSG00000225022.1	ENST00000436669.1_ncRNA_0	20-:5273033-5273111	20-:5273033-5273111	ATT	ncRNA	0.08	0.52	3.4083e-11	25.2
ENSG00000182004.8	ENST00000483099.1_ncRNA_0	1+:203830787-203830868	1+:203830787-203830868	ATG	ncRNA	0.75	0.65	3.4984e-05	89.0
ENSG00000229659.1	ENST00000440913.1_ncRNA_0	10-:75182016-75182124	10-:75182016-75182124	CTG	ncRNA	0.31	0.40	3.5704e-11	18.2
ENSG00000225573.3	ENST00000433398.1_ncRNA_0	7-:66071739-66071916	7-:66071739-66071916	ATT	ncRNA	0.30	0.60	3.6269e-16	338.1
ENSG00000235180.1	ENST00000456514.1_ncRNA_0	10-:128110374-128110437	10-:128110374-128110437	ATG	ncRNA	0.35	0.56	3.6599e-13	31.1
ENSG00000234743.1	ENST00000441206.1_ncRNA_0	10-:82006974-82007292	10-:82006974-82007292	AAG	ncRNA	0.27	0.60	3.7593e-12	241.7
ENSG00000124228.10	ENST00000471144.1_ncRNA_0	20+:47851482-47851629	20+:47851482-47851629	AGG	ncRNA	0.64	0.50	3.7604e-07	15.0
ENSG00000006831.9	ENST00000540974.1_ncRNA_1	12+:1800329-1800379|1812051-1812055	12+:1800329-1800379|1812051-1812055	GTG	ncRNA	0.39	0.64	3.7915e-09	66.2
ENSG00000258645.2	ENST00000554777.2_ncRNA_0	14+:64068346-64068448	14+:64068346-64068448	TTG	ncRNA	0.04	0.48	3.8458e-08	57.6
ENSG00000159261.6	ENST00000433951.1_ncRNA_0	21-:37858280-37858304	21-:37858280-37858304	AAG	ncRNA	0.83	0.48	3.9488e-07	11.0
ENSG00000258969.1_ENSG00000259148.1	ENST00000555080.1_ncRNA_0	14-:44589535-44589619	14-:44589535-44589619	GTG	ncRNA	0.53	0.55	3.9904e-05	17.8
ENSG00000100911.9	ENST00000558931.1_ncRNA_0	14-:24615398-24615449|24615742-24615790	14-:24615398-24615449|24615742-24615790	ATG	ncRNA	0.75	0.66	4.0046e-06	186.9
ENSG00000250346.1	ENST00000509352.1_ncRNA_0	5+:147302443-147302503	5+:147302443-147302503	AAG	ncRNA	0.11	0.48	4.0069e-09	47.2
ENSG00000242951.1	ENST00000489251.1_ncRNA_0	14-:76062228-76062303	14-:76062228-76062303	AAG	ncRNA	0.10	0.63	4.0173e-09	88.8
ENSG00000213315.4	ENST00000472287.1_ncRNA_0	14+:91232883-91232916	14+:91232883-91232916	GTG	ncRNA	0.31	0.65	4.0330e-05	101.0
ENSG00000225976.4	ENST00000540788.1_ncRNA_0	10+:29986929-29987103	10+:29986929-29987103	ATG	ncRNA	0.41	0.15	4.0484e-08	19.6
ENSG00000175061.13	ENST00000584141.1_ncRNA_0	17+:16342646-16342728|16343498-16343566	17+:16342646-16342728|16343498-16343566	ATC	ncRNA	0.37	0.18	4.0943e-14	408.9
ENSG00000180198.11	ENST00000437681.1_ncRNA_0	1+:28834642-28834672|28835341-28835485	1+:28834642-28834672|28835341-28835485	TTG	ncRNA	0.15	0.55	4.2600e-09	114.9
ENSG00000161016.11	ENST00000531767.1_ncRNA_7	8-:146017443-146017525|146017750-146017782	8-:146017443-146017525|146017750-146017782	GTG	ncRNA	0.55	0.66	4.3554e-07	512.3
ENSG00000266402.2	ENST00000580828.1_ncRNA_0	17+:62223609-62223663	17+:62223609-62223663	ATG	ncRNA	0.75	0.51	4.5295e-06	244.0
ENSG00000213761.4	ENST00000396160.4_ncRNA_0	9-:98175548-98175620	9-:98175548-98175620	GTG	ncRNA	0.43	0.19	4.6368e-10	32.3
ENSG00000236813.1	ENST00000414577.1_ncRNA_1	X+:62986916-62986973	X+:62986916-62986973	GTG	ncRNA	0.53	0.50	4.6924e-06	8.7
ENSG00000169727.8	ENST00000392357.1_ncRNA_1	17+:80011164-80011242|80011743-80011929	17+:80011164-80011242|80011743-80011929	ATG	ncRNA	0.22	0.64	4.7549e-10	108.4
ENSG00000175611.7	ENST00000321517.3_ncRNA_0	9-:98637694-98637727	9-:98637694-98637727	ATG	ncRNA	0.88	0.53	4.8039e-06	10.0
ENSG00000244245.1	ENST00000466800.1_ncRNA_0	5+:107929339-107929396	5+:107929339-107929396	GTG	ncRNA	0.28	0.65	4.8243e-09	115.1
ENSG00000198131.9_ENSG00000142396.6	ENST00000413518.1_ncRNA_0	19+:58817471-58817582|58823531-58823828|58826113-58826149	19+:58817471-58817582|58823531-58823828|58826113-58826149	GTG	ncRNA	0.26	0.50	4.8905e-15	106.1
ENSG00000177855.8	ENST00000453625.1_ncRNA_0	2-:184472769-184472847	2-:184472769-184472847	ATG	ncRNA	0.66	0.63	4.9089e-13	63.0
ENSG00000248626.1	ENST00000505218.1_ncRNA_0	5-:159377499-159377577	5-:159377499-159377577	ATT	ncRNA	0.20	0.66	4.9089e-13	204.7
ENSG00000100911.9	ENST00000558931.1_ncRNA_1	14-:24614431-24614482|24614587-24614659	14-:24614431-24614482|24614587-24614659	GTG	ncRNA	0.49	0.37	5.0653e-11	50.7
ENSG00000203907.5_ENSG00000238464.1	ENST00000424573.1_ncRNA_0	6-:74082830-74082986	6-:74082830-74082986	ATG	ncRNA	0.75	0.66	5.0773e-16	160.2
ENSG00000235674.2	ENST00000437325.2_ncRNA_0	1+:235901655-235901736	1+:235901655-235901736	ATC	ncRNA	0.67	0.55	5.2533e-13	16.6
ENSG00000232472.1	ENST00000447718.1_ncRNA_0	X-:24806508-24806937	X-:24806508-24806937	GTG	ncRNA	0.37	0.63	5.2638e-16	229.6
ENSG00000136536.10	ENST00000473749.1_ncRNA_0	2+:160569073-160569172|160585519-160585531	2+:160569073-160569172|160585519-160585531	ATT	ncRNA	0.29	0.24	5.3545e-11	37.0
ENSG00000162642.9	ENST00000294661.4_ncRNA_0	1-:85724717-85724744|85725040-85725316	1-:85724717-85724744|85725040-85725316	ATG	ncRNA	0.18	0.59	5.5042e-16	108.6
ENSG00000224411.2	ENST00000530115.1_ncRNA_0	11-:27910900-27911032	11-:27910900-27911032	GTG	ncRNA	0.48	0.42	5.5124e-07	24.1
ENSG00000224032.2_ENSG00000238363.1	ENST00000413221.2_ncRNA_0	5+:111496614-111496683	5+:111496614-111496683	ATG	ncRNA	0.66	0.50	5.5338e-05	41.4
ENSG00000240376.1	ENST00000467270.1_ncRNA_0	5+:33162817-33162913	5+:33162817-33162913	AGG	ncRNA	0.73	0.64	5.5517e-05	61.8
ENSG00000223598.1_ENSG00000213087.3	ENST00000440335.1_ncRNA_0	6-:151546684-151546750	6-:151546684-151546750	AAG	ncRNA	0.75	0.26	5.5721e-06	17.3
ENSG00000239246.2	ENST00000460492.1_ncRNA_0	17-:60593726-60593876	17-:60593726-60593876	CTG	ncRNA	0.09	0.39	5.6117e-13	173.1
ENSG00000079263.14_ENSG00000185404.12	ENST00000538494.1_ncRNA_0	2+:231095137-231095179	2+:231095137-231095179	ATG	ncRNA	0.39	0.49	5.8769e-05	7.9
ENSG00000219023.1	ENST00000403958.1_ncRNA_0	6+:35523957-35524041	6+:35523957-35524041	CTG	ncRNA	0.15	0.52	5.9014e-13	24.4
ENSG00000177576.6_ENSG00000271982.1	ENST00000581741.1_ncRNA_1	18-:47017111-47017243	18-:47017111-47017243	AAG	ncRNA	0.29	0.22	5.9344e-08	37.9
ENSG00000198832.6	ENST00000465447.1_ncRNA_0	22-:31501936-31501951|31503362-31503479	22-:31501936-31501951|31503362-31503518	TTG	ncRNA	0.15	0.35	5.9498e-11	537.8
ENSG00000260260.1_ENSG00000206630.1	ENST00000563192.1_ncRNA_0	16-:2205283-2205310	16-:2205283-2205310	ATG	ncRNA	0.75	0.64	5.9537e-07	71.0
ENSG00000215030.4	ENST00000392730.2_ncRNA_0	17-:17286690-17287299	17-:17286690-17287299	TTG	ncRNA	0.10	0.63	6.1439e-19	522.3
ENSG00000185946.11_ENSG00000240038.2	ENST00000491397.1_ncRNA_0	1+:104113017-104113053	1+:104113017-104113053	ATG	ncRNA	0.14	0.66	6.2026e-08	149.1
ENSG00000148303.12	ENST00000492798.1_ncRNA_0	9+:136218116-136218221	9+:136218116-136218221	ATC	ncRNA	0.52	0.16	6.2105e-05	43.8
ENSG00000229037.2	ENST00000428215.2_ncRNA_0	X+:53835022-53835097	X+:53835022-53835097	ATG	ncRNA	0.47	0.51	6.3164e-06	10.6
ENSG00000203875.6	ENST00000420199.1_ncRNA_0	6-:86387690-86387750|86387853-86387901	6-:86387690-86387750|86387853-86387901	ATG	ncRNA	0.75	0.62	6.3247e-09	53.1
ENSG00000232956.4	ENST00000582727.1_ncRNA_0	7-:45025674-45025696|45026123-45026161	7-:45025674-45025696|45026123-45026161	CTG	ncRNA	0.47	0.59	6.3479e-08	30.6
ENSG00000234176.1	ENST00000425843.1_ncRNA_0	X-:120338397-120338493	X-:120338397-120338493	AAG	ncRNA	0.50	0.31	6.3709e-06	42.7
ENSG00000235698.1	ENST00000414718.1_ncRNA_0	20+:12361335-12361449	20+:12361335-12361449	AAG	ncRNA	0.62	0.39	6.3751e-12	26.9
ENSG00000243775.2	ENST00000455507.1_ncRNA_0	6-:159262752-159262782	6-:159262752-159262782	ATG	ncRNA	0.62	0.05	6.4234e-05	13.0
ENSG00000180198.11	ENST00000437681.1_ncRNA_10	1+:28835701-28835791	1+:28835701-28835791	ATG	ncRNA	0.39	0.47	6.4922e-05	12.3
ENSG00000166922.4	ENST00000498607.1_ncRNA_0	15+:32976713-32976764	15+:32976710-32976764	ATG	ncRNA	0.37	0.32	6.5965e-08	83.6
ENSG00000120053.9	ENST00000471741.1_ncRNA_0	10-:101180365-101180562|101190204-101190322	10-:101180365-101180562|101190204-101190322	ATG	ncRNA	0.46	0.60	6.6021e-08	89.1
ENSG00000234741.3	ENST00000422183.1_ncRNA_0	1-:173835318-173835344|173835665-173835705|173835898-173835934|173836128-173836179	1-:173835318-173835344|173835665-173835705|173835898-173835934|173836128-173836179	ATG	ncRNA	0.30	0.59	6.6564e-15	113.0
ENSG00000163597.10	ENST00000591956.1_ncRNA_0	17+:74553881-74553939|74557369-74557413	17+:74553881-74553939|74557369-74557413	ATG	ncRNA	0.73	0.66	6.8710e-16	587.7
ENSG00000196205.7	ENST00000501580.3_ncRNA_0	9+:135894872-135894990|135895052-135895057	9+:135894872-135894990|135895052-135895057	ATG	ncRNA	0.65	0.66	7.1617e-14	844.2
ENSG00000139971.11_ENSG00000257621.3	ENST00000557660.1_ncRNA_0	14-:58762507-58762529|58764672-58764797	14-:58762507-58762529|58764672-58764797	ATG	ncRNA	0.37	0.53	7.2187e-07	21.5
ENSG00000163738.14	ENST00000461101.1_ncRNA_0	4+:75023993-75023998|75025771-75025865	4+:75023993-75023998|75025771-75025865	GTG	ncRNA	0.56	0.49	7.3702e-05	35.3
ENSG00000241343.5_ENSG00000126945.8	ENST00000491851.1_ncRNA_2	X+:100646759-100646846	X+:100646759-100646846	AGG	ncRNA	0.55	0.17	7.4307e-06	27.8
ENSG00000233913.6	ENST00000406049.3_ncRNA_0	5+:168043509-168044001	5+:168043392-168044001	ATG	ncRNA	0.13	0.65	7.4477e-16	556.4
ENSG00000267321.1_ENSG00000207297.1	ENST00000592381.1_ncRNA_1	17+:33895428-33895455	17+:33895428-33895455	ATG	ncRNA	0.67	0.55	7.4674e-07	7.5
ENSG00000196205.7	ENST00000501580.3_ncRNA_1	9+:135894825-135894864	9+:135894825-135894864	TTG	ncRNA	0.49	0.65	7.5396e-05	435.9
ENSG00000242262.1	ENST00000487352.1_ncRNA_0	4+:47708863-47709004	4+:47708863-47709004	AGG	ncRNA	0.66	0.30	7.5752e-16	116.8
ENSG00000233137.2	ENST00000429493.1_ncRNA_0	9+:37080021-37080114	9+:37080021-37080114	ACG	ncRNA	0.32	0.21	7.6680e-08	59.5
ENSG00000225648.1	ENST00000423945.1_ncRNA_0	7+:72300175-72300271	7+:72300175-72300271	AGG	ncRNA	0.19	0.55	7.6911e-05	26.8
ENSG00000135480.10_ENSG00000170442.7	ENST00000552322.1_ncRNA_0	12+:52638215-52638269	12+:52638215-52638269	AAG	ncRNA	0.56	0.43	7.7348e-05	7.0
ENSG00000237821.1	ENST00000421179.1_ncRNA_0	7-:132855179-132855272	7-:132855179-132855272	ATG	ncRNA	0.12	0.63	7.7780e-10	48.0
ENSG00000106263.13	ENST00000475415.1_ncRNA_0	7+:2418771-2418877|2419028-2419132	7+:2418771-2418877|2419028-2419132	TTG	ncRNA	0.28	0.50	7.9495e-07	168.2
ENSG00000225470.2_ENSG00000234969.1	ENST00000414209.1_ncRNA_0	X+:73164188-73164290	X+:73164188-73164290	ATG	ncRNA	0.13	0.58	8.0757e-09	26.5
ENSG00000163466.11	ENST00000489598.1_ncRNA_2	2+:219081926-219081977|219082185-219082197	2+:219081926-219081977|219082185-219082197	GTG	ncRNA	0.64	0.51	8.6670e-06	75.3
ENSG00000100353.13	ENST00000496875.1_ncRNA_1	22-:36922152-36922178|36925122-36925129	22-:36922152-36922178|36925122-36925165	ATT	ncRNA	0.33	0.55	8.6698e-05	19.5
ENSG00000219146.1	ENST00000402039.1_ncRNA_0	6+:154897913-154897976	6+:154897913-154897976	ATT	ncRNA	0.19	0.53	8.7940e-05	11.4
ENSG00000136490.4	ENST00000578067.1_ncRNA_0	17-:61775911-61776013	17-:61775911-61776013	CTG	ncRNA	0.30	0.27	8.8970e-05	15.0
ENSG00000223676.1	ENST00000445636.1_ncRNA_0	13-:50935545-50935584	13-:50935545-50935584	GTG	ncRNA	0.14	0.62	8.9161e-06	34.0
ENSG00000231341.1	ENST00000430062.1_ncRNA_0	Y-:5075255-5075321	Y-:5075255-5075321	CTG	ncRNA	0.35	0.25	9.0987e-05	9.9
ENSG00000226721.2	ENST00000433698.2_ncRNA_0	9-:95599107-95599227	9-:95599107-95599227	AAG	ncRNA	0.14	0.63	9.2641e-13	82.9
ENSG00000114942.9	ENST00000460760.1_ncRNA_4	2+:207024450-207024549	2+:207024450-207024549	ACG	ncRNA	0.08	0.28	9.2919e-05	19.5
ENSG00000215190.4	ENST00000418765.1_ncRNA_0	6-:58285385-58285389|58287429-58287502|58287598-58287623	6-:58285385-58285389|58287429-58287502|58287598-58287623	ATG	ncRNA	0.72	0.54	9.6464e-08	26.0
ENSG00000173715.11_ENSG00000173653.3	ENST00000533277.1_ncRNA_0	11+:66611311-66611332|66611426-66611510|66611756-66611835|66612339-66612507|66612636-66612737	11+:66611311-66611332|66611426-66611510|66611756-66611835|66612339-66612507|66612636-66612737	AGG	ncRNA	0.66	0.56	9.7786e-16	51.0
ENSG00000218582.2	ENST00000405405.2_ncRNA_0	6-:80662721-80662757	6-:80662721-80662757	GTG	ncRNA	0.04	0.63	9.9151e-05	115.3
ENSG00000231991.3	ENST00000426153.2_ncRNA_0	9+:33624271-33625291	9+:33624271-33625291	ATG	ncRNA	0.75	0.66	9.9723e-15	1620.7
ENSG00000210049.1_ENSG00000198786.2	ENST00000361390.2_orphan_19	MT+:3384-3564	MT+:3384-3564	ATT	orphan	0.23	0.31	0.00013160	256.9
ENSG00000112695.7	ENST00000459637.2_orphan_2	6-:75953458-75953479	6-:75953458-75953479	GTG	orphan	0.75	0.65	0.00015561	104.0
ENSG00000198727.2_ENSG00000210195.2	ENST00000361789.2_orphan_2	MT+:14980-15085	MT+:14980-15085	ATC	orphan	0.08	0.59	0.00026017	826.1
ENSG00000210049.1_ENSG00000198786.2	ENST00000361624.2_orphan_13	MT+:6011-6146	MT+:6011-6146	ATT	orphan	0.50	0.28	0.00038472	521.8
ENSG00000136811.12	ENST00000483070.2_orphan_1	9+:131258401-131258425	9+:131258401-131258425	AGG	orphan	0.48	0.50	0.00051451	9.9
ENSG00000210049.1_ENSG00000198786.2	ENST00000361227.2_orphan_17	MT+:10322-10376	MT+:10322-10376	ATG	orphan	0.32	0.35	0.0038226	429.7
ENSG00000198727.2_ENSG00000210195.2	ENST00000361789.2_orphan_1	MT+:15583-15724	MT+:15583-15724	ATT	orphan	0.66	0.39	0.0062565	819.0
ENSG00000210049.1_ENSG00000198786.2	ENST00000362079.2_orphan_12	MT+:9326-9377	MT+:9323-9377	ACG	orphan	0.32	0.36	0.0080855	573.2
ENSG00000105323.12	ENST00000601336.1_orphan_0	19+:41782067-41782106	19+:41782067-41782106	CTG	orphan	0.45	0.47	0.010481	6.0
ENSG00000210049.1_ENSG00000198786.2	ENST00000361453.3_orphan_26	MT+:5039-5171	MT+:5039-5171	ATA	orphan	0.57	0.66	0.010724	281.2
ENSG00000210049.1_ENSG00000198786.2	ENST00000361624.2_orphan_8	MT+:6935-7091	MT+:6935-7091	ATC	orphan	0.51	0.07	1.9505e-05	758.0
ENSG00000120708.12	ENST00000509485.1_orphan_1	5+:135389664-135389736	5+:135389664-135389736	ATG	orphan	0.52	0.65	4.0791e-06	142.9
ENSG00000210049.1_ENSG00000198786.2	ENST00000361624.2_orphan_4	MT+:6470-6611	MT+:6470-6611	ATC	orphan	0.29	0.34	4.8318e-10	1288.9
ENSG00000198727.2_ENSG00000210195.2	ENST00000361789.2_orphan_0	MT+:15376-15562	MT+:15307-15562	ATC	orphan	0.43	0.54	5.7161e-06	1115.0
ENSG00000210049.1_ENSG00000198786.2	ENST00000361624.2_orphan_9	MT+:7136-7253	MT+:7136-7253	ATC	orphan	0.44	0.19	6.8327e-05	633.2
ENSG00000170027.5	ENST00000307630.3_uoORF_1	7-:75959533-75959550|75988038-75988240	7-:75959533-75959550|75988038-75988240	CTG	uoORF	0.41	0.65	0.0000	444.1
ENSG00000001630.11_ENSG00000240720.3	ENST00000003100.8_uoORF_0	7-:91761112-91761186|91763486-91763754	7-:91761112-91761186|91763486-91763754	ATC	uoORF	0.12	0.45	0.0000	112.7
ENSG00000057608.12	ENST00000380191.4_uoORF_1	10-:5855213-5855375	10-:5855213-5855375	GTG	uoORF	0.28	0.61	0.0000	197.8
ENSG00000118705.12	ENST00000373622.5_uoORF_2	20+:35807565-35807772|35812582-35812612	20+:35807565-35807772|35812582-35812612	CTG	uoORF	0.11	0.44	0.0000	88.6
ENSG00000144597.9	ENST00000396842.2_uoORF_0	3+:15469186-15469389|15471419-15471423	3+:15469186-15469389|15471419-15471423	GTG	uoORF	0.83	0.56	0.00010144	36.5
ENSG00000117862.7	ENST00000371626.4_uoORF_1	1-:52520694-52520808	1-:52520694-52520808	CTG	uoORF	0.64	0.34	0.00011681	38.4
ENSG00000169100.8	ENST00000381401.5_uoORF_1	X-:1510898-1510961	X-:1510898-1510961	ATT	uoORF	0.21	0.44	0.00011756	24.8
ENSGR0000169100.8	ENSTR0000381401.5_uoORF_1	Y-:1460898-1460961	Y-:1460898-1460961	ATT	uoORF	0.21	0.44	0.00011756	24.8
ENSG00000115053.11	ENST00000322723.4_uoORF_2	2-:232329057-232329180	2-:232329057-232329180	CTG	uoORF	0.65	0.63	0.00012448	109.3
ENSG00000109046.10	ENST00000262394.2_uoORF_0	17+:25621308-25621461|25628813-25628816	17+:25621308-25621461|25628813-25628816	CTG	uoORF	0.85	0.51	0.00013123	23.7
ENSG00000144713.8_ENSG00000207496.1	ENST00000429711.2_uoORF_1	3-:12881711-12881741|12882992-12883025	3-:12881711-12881741|12882992-12883025	CTG	uoORF	0.61	0.51	0.00013246	17.4
ENSG00000197965.7	ENST00000359523.2_uoORF_0	1+:167691224-167691419	1+:167691224-167691419	CTG	uoORF	0.24	0.54	0.00013803	74.2
ENSG00000079246.11	ENST00000392133.3_uoORF_1	2+:216974107-216974179	2+:216974107-216974179	ACG	uoORF	0.57	0.64	0.00015327	79.9
ENSG00000189060.4	ENST00000340857.2_uoORF_1	22+:38201468-38201555	22+:38201468-38201555	ATC	uoORF	0.11	0.30	0.00015341	64.0
ENSG00000100030.10	ENST00000398822.3_uoORF_0	22-:22162123-22162135|22221611-22221932	22-:22162123-22162135|22221611-22221932	CTG	uoORF	0.43	0.61	0.00015483	103.0
ENSG00000205981.2	ENST00000486355.1_uoORF_0	3-:180706001-180706017|180707387-180707434	3-:180706001-180706017|180707387-180707434	ATG	uoORF	0.39	0.62	0.00015520	45.5
ENSG00000138069.12	ENST00000409784.3_uoORF_0	2-:65357036-65357120	2-:65357036-65357141	GTG	uoORF	0.49	0.60	0.00015537	254.1
ENSG00000198034.6	ENST00000316084.6_uoORF_1	X-:71496059-71496084|71497042-71497077	X-:71496059-71496084|71497042-71497077	ACG	uoORF	0.71	0.09	0.00015872	42.8
ENSG00000104660.13_ENSG00000104671.3	ENST00000321250.8_uoORF_1	8+:29953002-29953044|29959413-29959419	8+:29953002-29953044|29959413-29959419	GTG	uoORF	0.11	0.45	0.00018319	23.6
ENSG00000080822.12_ENSG00000080819.2	ENST00000341181.6_uoORF_0	3-:98240260-98240286|98241692-98241699	3-:98240260-98240286|98241692-98241699	ATG	uoORF	0.35	0.52	0.00020414	41.9
ENSG00000100934.10	ENST00000307712.6_uoORF_0	14-:39565318-39565343|39572235-39572351	14-:39565318-39565343|39572235-39572351	ACG	uoORF	0.39	0.52	0.00020708	21.5
ENSG00000185088.8	ENST00000439025.1_uoORF_1	15-:63448712-63448720|63449598-63449644	15-:63448712-63448720|63449598-63449644	CTG	uoORF	0.74	0.64	0.00021643	68.8
ENSG00000115875.14	ENST00000313117.6_uoORF_3	2-:38977314-38977336|38978370-38978435	2-:38977314-38977336|38978370-38978435	CTG	uoORF	0.10	0.61	0.00022576	190.8
ENSG00000249915.3_ENSG00000063438.12	ENST00000316418.5_uoORF_1	5+:304293-304336|344007-344021	5+:304293-304336|344007-344021	ACG	uoORF	0.53	0.53	0.00022748	7.8
ENSG00000167088.6_ENSG00000263350.1	ENST00000300413.5_uoORF_1	18+:19192319-19192394	18+:19192319-19192394	CTG	uoORF	0.73	0.63	0.00024354	114.9
ENSG00000062716.6_ENSG00000199004.1	ENST00000262291.4_uoORF_0	17+:57808802-57808847	17+:57808802-57808847	ATG	uoORF	0.36	0.60	0.00024648	41.2
ENSG00000137076.14	ENST00000314888.9_uoORF_0	9-:35725632-35725722	9-:35725632-35725724|35732071-35732135	ATA	uoORF	0.81	0.50	0.00025033	21.0
ENSG00000164253.8	ENST00000296679.4_uoORF_0	5-:76785371-76785397|76787994-76788076	5-:76785371-76785397|76787994-76788076	CTG	uoORF	0.38	0.37	0.00025062	18.2
ENSG00000163866.8	ENST00000423898.1_uoORF_2	1-:35321391-35321583	1-:35321391-35321583	ATG	uoORF	0.43	0.44	0.00025913	32.6
ENSG00000106211.8	ENST00000248553.6_uoORF_2	7+:75931955-75932033	7+:75931955-75932033	AGG	uoORF	0.17	0.59	0.00026414	54.6
ENSG00000131149.13	ENST00000253458.7_uoORF_0	16+:85646941-85647001	16+:85646941-85647001	CTG	uoORF	0.28	0.39	0.00027332	14.7
ENSG00000133142.13	ENST00000472484.1_uoORF_0	X+:102841173-102841219|102841576-102841623	X+:102841173-102841219|102841576-102841623	CTG	uoORF	0.67	0.50	0.00027908	16.0
ENSG00000231925.7_ENSG00000236104.2	ENST00000434618.2_uoORF_0	6-:33281814-33281841	6-:33281814-33281841	ATG	uoORF	0.53	0.60	0.00027994	36.3
ENSG00000100345.16	ENST00000216181.5_uoORF_1	22-:36745258-36745300|36783851-36783878	22-:36745258-36745300|36783851-36783878	CTG	uoORF	0.68	0.56	0.00028151	33.8
ENSG00000147381.7	ENST00000431971.1_uoORF_2	X+:151091961-151091996|151092071-151092147	X+:151091961-151091996|151092071-151092147	CTG	uoORF	0.36	0.52	0.00028346	189.6
ENSG00000165416.10	ENST00000343788.6_uoORF_0	13+:53226997-53227093|53227180-53227238|53231666-53231677	13+:53226997-53227093|53227180-53227238|53231666-53231677	GTG	uoORF	0.25	0.50	0.00028968	41.5
ENSG00000205352.6_ENSG00000197111.11	ENST00000437231.1_uoORF_3	12+:53848532-53848604	12+:53848532-53848604	GTG	uoORF	0.67	0.65	0.00031745	154.5
ENSG00000111640.10	ENST00000229239.5_uoORF_4	12+:6643696-6643735|6643975-6644011	12+:6643696-6643735|6643975-6644011	CTG	uoORF	0.42	0.63	0.00031840	186.9
ENSG00000141543.5	ENST00000269349.3_uoORF_1	17-:78120690-78120786	17-:78120690-78120921	CTG	uoORF	0.75	0.64	0.00032086	126.5
ENSG00000109805.5	ENST00000251496.2_uoORF_0	4+:17812645-17812732	4+:17812645-17812732	CTG	uoORF	0.29	0.58	0.00033233	48.0
ENSG00000136938.8	ENST00000339399.4_uoORF_1	9+:100745749-100745891|100756912-100756950	9+:100745749-100745891|100756912-100756950	ACG	uoORF	0.71	0.65	0.00033423	191.2
ENSG00000139684.9	ENST00000378720.3_uoORF_1	13-:47365538-47365555|47367531-47367568	13-:47365538-47365555|47367531-47367568	ATT	uoORF	0.22	0.57	0.00034801	23.1
ENSG00000140525.13	ENST00000310775.7_uoORF_0	15+:89790868-89790961	15+:89790868-89790961	ATG	uoORF	0.58	0.56	0.00034868	25.7
ENSG00000215527.3_ENSG00000128789.16	ENST00000317615.6_uoORF_0	18+:12703086-12703161	18+:12703086-12703161	CTG	uoORF	0.16	0.64	0.00035948	69.4
ENSG00000139343.6	ENST00000266735.5_uoORF_1	12+:96252789-96252854|96254945-96254946	12+:96252789-96252854|96254945-96254946	ACG	uoORF	0.64	0.62	0.00036515	168.7
ENSG00000119314.11_ENSG00000230081.2	ENST00000374257.1_uoORF_0	9-:115060141-115060196|115095749-115095778	9-:115060141-115060196|115095749-115095778	GTG	uoORF	0.24	0.54	0.00037129	24.0
ENSG00000161813.16	ENST00000429001.3_uoORF_0	12+:50794768-50794811|50821544-50821558	12+:50794723-50794811|50821544-50821558	ACG	uoORF	0.15	0.39	0.00038934	31.3
ENSG00000115998.3_ENSG00000116001.11	ENST00000433529.2_uoORF_0	2-:70463278-70463307|70475536-70475609	2-:70463278-70463307|70475536-70475609	AAG	uoORF	0.10	0.60	0.00039376	29.1
ENSG00000123136.10	ENST00000242776.4_uoORF_0	19-:14523988-14524036|14530081-14530126	19-:14523988-14524036|14530081-14530126	TTG	uoORF	0.14	0.48	0.00040312	74.5
ENSG00000117222.9	ENST00000264515.6_uoORF_0	1-:205090997-205091042	1-:205090997-205091066	TTG	uoORF	0.33	0.53	0.00040514	13.4
ENSG00000170545.12	ENST00000603798.1_uoORF_0	12-:51640578-51640615|51663028-51663100|51664039-51664092	12-:51640578-51640615|51663028-51663100|51664039-51664092	AGG	uoORF	0.50	0.27	0.00040730	43.8
ENSG00000157020.13	ENST00000350697.3_uoORF_2	3-:10359768-10359778|10362733-10362759	3-:10359768-10359778|10362733-10362759	CTG	uoORF	0.16	0.54	0.00040830	37.1
ENSG00000196683.6	ENST00000358435.4_uoORF_2	7-:22862391-22862454	7-:22862391-22862454	ATT	uoORF	0.75	0.53	0.00041036	19.6
ENSG00000137124.6	ENST00000377698.3_uoORF_1	9+:38392731-38392804|38395736-38395777	9+:38392731-38392804|38395736-38395777	ATG	uoORF	0.55	0.62	0.00042009	99.4
ENSG00000133121.16	ENST00000336934.5_uoORF_0	13-:33859726-33859834	13-:33859726-33859834	CTG	uoORF	0.61	0.56	0.00042133	20.7
ENSG00000128059.4	ENST00000264220.2_uoORF_0	4-:57301546-57301711	4-:57301546-57301711	CTG	uoORF	0.36	0.46	0.00042288	50.3
ENSG00000178896.6	ENST00000316052.5_uoORF_0	8+:145133615-145133738	8+:145133615-145133738	CTG	uoORF	0.75	0.58	0.00045289	33.4
ENSG00000135535.10	ENST00000310786.4_uoORF_2	6-:109703481-109703625	6-:109703481-109703625	TTG	uoORF	0.09	0.53	0.00045353	80.3
ENSG00000095059.11	ENST00000210060.7_uoORF_0	19-:12792525-12792606	19-:12792525-12792606	TTG	uoORF	0.72	0.60	0.00045647	25.4
ENSG00000099901.12_ENSG00000264346.1	ENST00000402752.1_uoORF_1	22+:20105081-20105187|20106535-20106546	22+:20105081-20105187|20106535-20106546	ACG	uoORF	0.22	0.62	0.00047299	190.1
ENSG00000168003.12	ENST00000338663.7_uoORF_4	11+:62648454-62648499	11+:62648454-62648499	CTG	uoORF	0.18	0.31	0.00047645	29.0
ENSG00000198258.6	ENST00000586895.1_uoORF_2	19+:9938627-9938660|9939002-9939017	19+:9938627-9938660|9939002-9939017	CTG	uoORF	0.62	0.64	0.00048613	55.3
ENSG00000065548.13	ENST00000337859.6_uoORF_0	2+:187351066-187351184|187359959-187359985	2+:187351066-187351184|187359959-187359985	ATT	uoORF	0.51	0.55	0.00052425	85.7
ENSG00000049449.4	ENST00000054950.3_uoORF_2	11+:32112653-32112779	11+:32112653-32112779	CTG	uoORF	0.16	0.43	0.00052432	46.0
ENSG00000122705.12_ENSG00000222760.1	ENST00000345519.5_uoORF_1	9+:36190991-36191270|36197547-36197565	9+:36190991-36191270|36197547-36197565	GTG	uoORF	0.55	0.61	0.00054231	191.8
ENSG00000166913.8	ENST00000372839.3_uoORF_2	20+:43514450-43514527|43516288-43516383|43530171-43530188	20+:43514450-43514527|43516288-43516383|43530171-43530188	GTG	uoORF	0.75	0.64	0.00056294	122.5
ENSG00000126524.5	ENST00000246868.2_uoORF_0	7-:66460367-66460463	7-:66460367-66460463	AGG	uoORF	0.10	0.64	0.00057927	82.0
ENSG00000166333.9	ENST00000299421.4_uoORF_0	11+:6625439-6625590|6629275-6629346	11+:6625439-6625590|6629275-6629346	CTG	uoORF	0.78	0.54	0.00058493	45.8
ENSG00000182952.4	ENST00000377575.2_uoORF_1	6+:26538712-26538729|26545354-26545466	6+:26538712-26538729|26545354-26545466	ACG	uoORF	0.75	0.10	0.00058518	47.0
ENSG00000137055.10	ENST00000397292.3_uoORF_0	9-:26947039-26947078	9-:26947039-26947078	GTG	uoORF	0.26	0.34	0.00059361	28.8
ENSG00000119231.6	ENST00000323460.5_uoORF_0	3+:196594862-196594944|196612021-196612056	3+:196594862-196594944|196612021-196612056	CTG	uoORF	0.60	0.43	0.00059425	37.4
ENSG00000243155.1_ENSG00000135823.9	ENST00000258301.5_uoORF_0	1-:180991778-180991949	1-:180991778-180991949	CTG	uoORF	0.31	0.18	0.00062193	28.2
ENSG00000138442.5	ENST00000261015.4_uoORF_0	2-:203772671-203772682|203776158-203776246	2-:203772671-203772682|203776158-203776291	CTG	uoORF	0.54	0.35	0.00064999	25.8
ENSG00000136270.9	ENST00000258770.3_uoORF_1	7-:45148817-45148868	7-:45148817-45148868	AGG	uoORF	0.26	0.32	0.00066404	21.8
ENSG00000159069.9	ENST00000325285.3_uoORF_0	9-:139838477-139838543	9-:139838477-139838543	ATG	uoORF	0.75	0.60	0.00066632	33.0
ENSG00000158941.12	ENST00000308511.4_uoORF_0	8+:22462344-22462355|22463248-22463300	8+:22462344-22462355|22463248-22463300	CTG	uoORF	0.31	0.57	0.00066921	21.0
ENSG00000160789.15	ENST00000368300.4_uoORF_2	1+:156084570-156084828	1+:156084570-156084828	ATC	uoORF	0.20	0.53	0.00066933	264.3
ENSG00000182117.4	ENST00000328848.4_uoORF_0	15-:34635222-34635291	15-:34635222-34635291	CTG	uoORF	0.56	0.60	0.00067624	71.1
ENSG00000169567.7	ENST00000304043.5_uoORF_1	5-:130500887-130500926	5-:130500887-130500926	CTG	uoORF	0.75	0.46	0.00068244	124.9
ENSG00000173113.2	ENST00000544844.1_uoORF_3	11-:64084994-64085021	11-:64084994-64085021	CTG	uoORF	0.75	0.58	0.00070921	21.0
ENSG00000100644.12_ENSG00000023608.4	ENST00000337138.4_uoORF_0	14+:62162502-62162557|62187099-62187104	14+:62162502-62162557|62187099-62187104	ATC	uoORF	0.47	0.54	0.00073880	72.1
ENSG00000141552.13_ENSG00000183979.7	ENST00000579978.1_uoORF_9	17+:79849654-79849717|79852342-79852357	17+:79849654-79849717|79852342-79852357	GTG	uoORF	0.20	0.51	0.00074010	29.1
ENSG00000130311.6	ENST00000359866.4_uoORF_1	19+:17420405-17420466|17424831-17424878	19+:17420405-17420466|17424831-17424878	CTG	uoORF	0.82	0.49	0.00074498	23.8
ENSG00000012660.9_ENSG00000217527.1	ENST00000370913.5_uoORF_2	6-:53160483-53160505|53213614-53213652	6-:53160483-53160505|53213614-53213652	CTG	uoORF	0.11	0.63	0.00076736	62.3
ENSG00000140264.15_ENSG00000242028.1	ENST00000409960.2_uoORF_1	15+:44084530-44084578	15+:44084530-44084578	ACG	uoORF	0.17	0.63	0.00079495	100.3
ENSG00000054116.7	ENST00000373166.3_uoORF_3	1-:36605759-36605767|36614937-36615013	1-:36605759-36605767|36614937-36615013	GTG	uoORF	0.58	0.57	0.00083037	42.0
ENSG00000185650.8	ENST00000439696.2_uoORF_1	14-:69257204-69257209|69259598-69259677	14-:69257204-69257209|69259598-69259755	CTG	uoORF	0.39	0.46	0.00084395	58.0
ENSG00000243960.1_ENSG00000116455.9	ENST00000235090.5_uoORF_1	1-:111991763-111991811	1-:111991763-111991811	TTG	uoORF	0.18	0.58	0.00084614	70.4
ENSG00000182220.9	ENST00000378438.4_uoORF_1	X+:40440247-40440354|40448237-40448259	X+:40440247-40440354|40448237-40448259	CTG	uoORF	0.74	0.49	0.00085015	29.0
ENSG00000143314.8	ENST00000368211.4_uoORF_1	1-:156708344-156708556|156710844-156710869	1-:156708344-156708556|156710844-156710869	ATC	uoORF	0.08	0.52	0.00091363	58.3
ENSG00000041357.11	ENST00000044462.7_uoORF_2	15+:78832878-78832881|78834246-78834272|78834518-78834561|78834824-78834893	15+:78832878-78832881|78834246-78834272|78834518-78834561|78834824-78834893	CTG	uoORF	0.75	0.61	0.00093924	52.8
ENSG00000177879.10	ENST00000316788.7_uoORF_0	5+:115177696-115177738	5+:115177696-115177738	CTG	uoORF	0.75	0.62	0.00093985	33.6
ENSG00000147586.5_ENSG00000076554.11	ENST00000379096.5_uoORF_2	8-:80976819-80976828|81083659-81083761	8-:80976819-80976828|81083659-81083761	CTG	uoORF	0.66	0.57	0.00094854	67.7
ENSG00000104529.13	ENST00000532400.1_uoORF_5	8-:144668996-144669022|144679517-144679554	8-:144668996-144669022|144679517-144679554	ATT	uoORF	0.54	0.63	0.00095538	64.3
ENSG00000139278.5	ENST00000266659.3_uoORF_2	12+:75874548-75874752	12+:75874548-75874752	CTG	uoORF	0.80	0.48	0.00096376	54.2
ENSG00000110047.13	ENST00000320631.3_uoORF_0	11-:64645868-64645970	11-:64645868-64645970	CTG	uoORF	0.66	0.52	0.00096441	17.0
ENSG00000196396.5_ENSG00000201501.1	ENST00000371621.3_uoORF_0	20+:49126997-49127127|49177899-49177913	20+:49126997-49127127|49177899-49177913	ACG	uoORF	0.29	0.55	0.00096650	26.2
ENSG00000127328.17_ENSG00000166268.6	ENST00000247833.7_uoORF_0	12+:70149177-70149225	12+:70149177-70149225	AGG	uoORF	0.56	0.40	0.00098684	5.0
ENSG00000164611.8	ENST00000352433.5_uoORF_2	5+:159848874-159848898|159849308-159849332	5+:159848874-159848898|159849308-159849332	ATG	uoORF	0.26	0.61	0.00098899	37.0
ENSG00000120805.9	ENST00000261636.8_uoORF_0	12-:101796711-101796724|101799621-101799759|101801419-101801481	12-:101796711-101796724|101799621-101799759|101801419-101801481	CTG	uoORF	0.83	0.57	0.0010232	28.6
ENSG00000160818.12	ENST00000438976.2_uoORF_0	1-:156571202-156571247	1-:156571202-156571247	AAG	uoORF	0.26	0.17	0.0010387	26.6
ENSG00000147872.5	ENST00000276914.2_uoORF_0	9-:19126404-19126446|19127416-19127476	9-:19126404-19126446|19127416-19127476	GTG	uoORF	0.36	0.53	0.0010475	24.5
ENSG00000090520.6	ENST00000439351.1_uoORF_1	3+:186288616-186288754|186289883-186289898	3+:186288616-186288754|186289883-186289898	CTG	uoORF	0.52	0.64	0.0010805	180.1
ENSG00000171298.8	ENST00000302262.3_uoORF_1	17+:78075680-78075689|78078353-78078395	17+:78075680-78075689|78078353-78078395	ACG	uoORF	0.85	0.53	0.0011678	10.5
ENSG00000128050.4	ENST00000264221.2_uoORF_2	4+:57302431-57302479	4+:57302431-57302479	CTG	uoORF	0.85	0.53	0.0012232	9.9
ENSG00000119403.9	ENST00000373896.3_uoORF_0	9-:123636324-123636338|123636833-123637034|123639368-123639369	9-:123636324-123636338|123636833-123637034|123639368-123639369	GTG	uoORF	0.83	0.54	0.0012599	34.3
ENSG00000175193.8	ENST00000317096.4_uoORF_0	3-:183602534-183602657	3-:183602534-183602657	ATG	uoORF	0.23	0.37	0.0012759	23.8
ENSG00000112237.8	ENST00000520429.1_uoORF_1	6-:100010803-100010824|100016371-100016464	6-:100010803-100010824|100016371-100016464	ATG	uoORF	0.60	0.59	0.0014186	33.9
ENSG00000161547.10_ENSG00000207556.1	ENST00000359995.5_uoORF_1	17-:74733238-74733292	17-:74733238-74733322	CTG	uoORF	0.35	0.66	0.0014317	145.7
ENSG00000017260.15	ENST00000393221.4_uoORF_1	3+:130569614-130569749	3+:130569614-130569749	ATG	uoORF	0.80	0.56	0.0014444	18.9
ENSG00000112972.10	ENST00000325110.6_uoORF_2	5-:43298999-43299077|43307867-43307926|43313457-43313527	5-:43298999-43299077|43307867-43307926|43313457-43313527	AAG	uoORF	0.44	0.45	0.0015015	58.8
ENSG00000130766.4	ENST00000253063.3_uoORF_0	1+:28586221-28586362	1+:28586221-28586362	CTG	uoORF	0.59	0.15	0.0015038	18.1
ENSG00000164171.6	ENST00000296585.5_uoORF_1	5+:52285275-52285350	5+:52285275-52285350	ACG	uoORF	0.63	0.44	0.0015752	29.7
ENSG00000178982.5	ENST00000248342.4_uoORF_1	19+:39109889-39109922	19+:39109883-39109922	GTG	uoORF	0.43	0.57	0.0015764	90.1
ENSG00000125970.7_ENSG00000229472.1	ENST00000448364.1_uoORF_2	20+:32652950-32652966|32659871-32659924	20+:32652950-32652966|32659871-32659924	AAG	uoORF	0.04	0.54	0.0015839	26.7
ENSG00000008517.12_ENSG00000252561.1	ENST00000325568.5_uoORF_4	16+:3115458-3115495|3115784-3115827|3117377-3117396	16+:3115458-3115495|3115784-3115827|3117377-3117396	ATT	uoORF	0.11	0.31	0.0016275	44.7
ENSG00000214517.4	ENST00000328257.8_uoORF_0	11+:73882390-73882567|73914772-73914823	11+:73882390-73882567|73914772-73914823	GTG	uoORF	0.20	0.51	0.0016494	48.4
ENSG00000269058.1_ENSG00000214046.4	ENST00000198939.6_uoORF_2	19-:16652853-16652854|16653164-16653223	19-:16652853-16652854|16653164-16653223	GTG	uoORF	0.56	0.50	0.0016964	13.9
ENSG00000179820.11	ENST00000391771.1_uoORF_1	19+:54373020-54373092|54376781-54376793	19+:54373020-54373092|54376781-54376793	CTG	uoORF	0.83	0.49	0.0017288	21.3
ENSG00000173692.8	ENST00000308696.6_uoORF_0	2+:231921696-231921755|231925980-231926005	2+:231921696-231921755|231925980-231926005	CTG	uoORF	0.75	0.41	0.0017334	101.4
ENSG00000206199.5_ENSG00000224831.2	ENST00000239940.7_uoORF_2	3-:149688614-149688665	3-:149688614-149688665	CTG	uoORF	0.75	0.43	0.0017472	24.4
ENSG00000008988.5_ENSG00000238650.1	ENST00000009589.3_uoORF_3	8-:56986710-56986718|56986939-56987018	8-:56986710-56986718|56986939-56987018	ACG	uoORF	0.20	0.50	0.0017815	196.7
ENSG00000214078.7_ENSG00000244005.8	ENST00000374114.3_uoORF_2	20-:34243155-34243260	20-:34243155-34243260	GTG	uoORF	0.71	0.49	0.0018019	11.9
ENSG00000067560.6	ENST00000422781.1_uoORF_1	3-:49412994-49413024|49449252-49449276	3-:49412994-49413024|49449252-49449276	CTG	uoORF	0.74	0.49	0.0018275	698.2
ENSG00000122565.14	ENST00000337620.4_uoORF_1	7+:26242592-26242642|26245987-26246072	7+:26242592-26242642|26245987-26246072	ATA	uoORF	0.75	0.62	0.0018910	84.9
ENSG00000172115.4	ENST00000305786.2_uoORF_1	7-:25163730-25163746|25164818-25164868	7-:25163730-25163746|25164818-25164868	ACG	uoORF	0.21	0.55	0.0019000	92.1
ENSG00000152520.9	ENST00000380958.3_uoORF_0	13+:28712741-28712798	13+:28712741-28712798	GTG	uoORF	0.56	0.46	0.0019409	6.0
ENSG00000071967.7	ENST00000321348.4_uoORF_0	2+:172379044-172379056	2+:172379044-172379056	ATG	uoORF	0.75	0.57	0.0019531	19.2
ENSG00000166012.10	ENST00000323981.2_uoORF_0	11-:93472462-93472497|93474487-93474551	11-:93472462-93472497|93474487-93474551	TTG	uoORF	0.53	0.46	0.0019722	13.1
ENSG00000139644.8	ENST00000548809.1_uoORF_4	12+:50146247-50146280	12+:50146247-50146280	GTG	uoORF	0.50	0.66	0.0020275	219.5
ENSG00000090097.16_ENSG00000114779.15	ENST00000461554.1_uoORF_1	3-:51995252-51995312	3-:51995252-51995312	AGG	uoORF	0.29	0.46	0.0020521	12.0
ENSG00000197701.7_ENSG00000255436.2	ENST00000526473.2_uoORF_0	4+:53369-53385|59322-59366	4+:53369-53385|59322-59366	CTG	uoORF	0.88	0.51	0.0021672	7.0
ENSG00000124422.7	ENST00000261497.4_uoORF_1	17-:20946093-20946240	17-:20946093-20946240	CTG	uoORF	0.09	0.64	0.0022723	98.0
ENSG00000164733.16	ENST00000353047.6_uoORF_5	8-:11710877-11710988|11725509-11725566	8-:11710877-11710988|11725509-11725566	ACG	uoORF	0.10	0.63	0.0023267	69.5
ENSG00000167778.4	ENST00000301463.4_uoORF_0	12-:53471018-53471045|53473094-53473163	12-:53471018-53471045|53473094-53473163	GTG	uoORF	0.66	0.43	0.0023547	20.9
ENSG00000107581.8_ENSG00000222588.1	ENST00000369144.3_uoORF_0	10-:120833392-120833449|120840139-120840268	10-:120833392-120833449|120840139-120840268	CTG	uoORF	0.36	0.48	0.0024059	43.0
ENSG00000136997.10	ENST00000377970.2_uoORF_1	8+:128748676-128748869|128750493-128750525	8+:128748676-128748869|128750493-128750525	TTG	uoORF	0.14	0.52	0.0025486	62.7
ENSG00000109099.9	ENST00000395938.2_uoORF_1	17-:15164025-15164078|15165745-15165776	17-:15164025-15164078|15165745-15165776	CTG	uoORF	0.68	0.55	0.0025523	19.6
ENSG00000173812.6	ENST00000469257.1_uoORF_3	17+:39845280-39845321|39846029-39846042	17+:39845280-39845321|39846029-39846042	ATC	uoORF	0.75	0.66	0.0027108	196.9
ENSG00000100650.11	ENST00000553635.1_uoORF_2	14+:70233910-70233968|70234854-70234877	14+:70233910-70233968|70234854-70234877	ACG	uoORF	0.09	0.29	0.0029664	71.5
ENSG00000100567.8	ENST00000216455.4_uoORF_1	14+:58711576-58711642	14+:58711576-58711642	CTG	uoORF	0.13	0.55	0.0030032	25.4
ENSG00000066322.8	ENST00000372458.3_uoORF_2	1-:43830938-43831047|43831234-43831294|43833585-43833680	1-:43830938-43831047|43831234-43831294|43833585-43833680	ATG	uoORF	0.28	0.55	0.0031229	60.6
ENSG00000152253.4	ENST00000282074.2_uoORF_0	2-:169746028-169746043|169746827-169746839	2-:169746028-169746043|169746827-169746839	CTG	uoORF	0.32	0.53	0.0032039	12.8
ENSG00000172336.4	ENST00000303151.4_uoORF_0	7+:100303831-100303927|100304443-100304494	7+:100303831-100303927|100304443-100304494	CTG	uoORF	0.16	0.54	0.0033119	53.6
ENSG00000113387.7	ENST00000512913.1_uoORF_3	5+:32531992-32532022|32571196-32571280|32588617-32588626	5+:32531992-32532022|32571196-32571280|32588617-32588626	ATA	uoORF	0.52	0.41	0.0035312	22.4
ENSG00000088298.8_ENSG00000242372.2	ENST00000374450.3_uoORF_1	20-:33872255-33872295|33872528-33872599	20-:33872255-33872295|33872528-33872599	GTG	uoORF	0.43	0.40	0.0036162	14.1
ENSG00000134419.11_ENSG00000170540.10	ENST00000322989.4_uoORF_3	16-:18800422-18800440|18801565-18801589	16-:18800422-18800440|18801565-18801589	ATC	uoORF	0.10	0.62	0.0036775	41.1
ENSG00000127824.9	ENST00000248437.4_uoORF_0	2-:220116947-220116952|220118577-220118623	2-:220116947-220116952|220118577-220118623	CTG	uoORF	0.22	0.48	0.0037640	14.6
ENSG00000156110.9_ENSG00000214626.2	ENST00000372734.3_uoORF_1	10+:75936604-75936634	10+:75936604-75936634	GTG	uoORF	0.75	0.65	0.0038011	123.8
ENSG00000161036.6_ENSG00000264471.1	ENST00000292616.5_uoORF_0	7+:102105447-102105555	7+:102105447-102105555	GTG	uoORF	0.26	0.34	0.0038963	19.8
ENSG00000034713.3	ENST00000037243.2_uoORF_1	16+:75600334-75600388	16+:75600334-75600388	CTG	uoORF	0.75	0.64	0.0039132	83.5
ENSG00000122406.8_ENSG00000207523.1	ENST00000370321.3_uoORF_3	1+:93297619-93297674|93298945-93298956	1+:93297619-93297674|93298945-93298956	CTG	uoORF	0.57	0.61	0.0039258	42.3
ENSG00000112697.11	ENST00000230461.6_uoORF_0	6-:75994337-75994487	6-:75994337-75994487	GTG	uoORF	0.10	0.63	0.0040453	107.1
ENSG00000108443.9_ENSG00000267302.1	ENST00000443572.2_uoORF_0	17+:57970504-57970549	17+:57970504-57970549	ATG	uoORF	0.71	0.54	0.0041087	16.3
ENSG00000101608.8	ENST00000217652.3_uoORF_0	18+:3247900-3247907|3253230-3253322	18+:3247900-3247907|3253230-3253322	GTG	uoORF	0.25	0.56	0.0041107	202.3
ENSG00000163655.11	ENST00000496455.2_uoORF_0	3+:155588522-155588686|155611306-155611403	3+:155588522-155588686|155611306-155611403	CTG	uoORF	0.17	0.31	0.0042365	99.3
ENSG00000165678.15	ENST00000372134.3_uoORF_1	10+:85901240-85901300	10+:85899333-85899349|85901217-85901300	CTG	uoORF	0.32	0.64	0.0044489	76.9
ENSG00000133703.7	ENST00000311936.3_uoORF_1	12-:25398310-25398329|25403684-25403761	12-:25398310-25398329|25403684-25403761	CTG	uoORF	0.51	0.57	0.0044514	37.3
ENSG00000145247.7	ENST00000381464.2_uoORF_2	4-:48906531-48906594	4-:48906531-48906594	CTG	uoORF	0.31	0.17	0.0046093	15.9
ENSG00000122873.7	ENST00000333926.5_uoORF_2	10+:60029016-60029037	10+:60029016-60029037	TTG	uoORF	0.10	0.57	0.0046387	21.6
ENSG00000143870.8	ENST00000272227.3_uoORF_2	2-:10942757-10942766|10952803-10952869	2-:10942757-10942766|10952803-10952869	CTG	uoORF	0.75	0.45	0.0046687	52.6
ENSG00000121579.8_ENSG00000239280.1	ENST00000493900.1_uoORF_1	3-:113442900-113442939|113464788-113464857	3-:113442900-113442939|113464788-113464857	AGG	uoORF	0.25	0.22	0.0049950	122.9
ENSG00000103495.9_ENSG00000167371.12	ENST00000568282.1_uoORF_0	16+:29819540-29819614|29819890-29819987	16+:29819540-29819614|29819890-29819987	GTG	uoORF	0.67	0.43	0.0050171	52.1
ENSG00000117399.9	ENST00000310955.6_uoORF_1	1+:43824674-43824677|43824837-43824912	1+:43824674-43824677|43824837-43824912	ACG	uoORF	0.16	0.34	0.0050659	82.1
ENSG00000106993.7	ENST00000381854.3_uoORF_0	9+:4679718-4679823	9+:4679718-4679823	GTG	uoORF	0.75	0.37	0.0051311	20.5
ENSG00000145741.11	ENST00000335895.8_uoORF_3	5+:72794279-72794383|72794958-72794962	5+:72794279-72794383|72794958-72794962	ATC	uoORF	0.14	0.48	0.0052053	93.9
ENSG00000095794.15_ENSG00000269952.1	ENST00000473940.1_uoORF_1	10+:35484089-35484137	10+:35484089-35484137	AAG	uoORF	0.85	0.26	0.0052647	8.9
ENSG00000115657.8_ENSG00000198925.6	ENST00000409618.1_uoORF_0	2-:220092732-220092775|220093155-220093187	2-:220092732-220092775|220093155-220093187	CTG	uoORF	0.83	0.34	0.0057824	15.4
ENSG00000176171.7	ENST00000368636.4_uoORF_0	10-:133787435-133787447|133795264-133795369	10-:133787435-133787447|133795264-133795369	CTG	uoORF	0.71	0.58	0.0058317	47.2
ENSG00000104626.10	ENST00000523898.1_uoORF_0	8+:8860485-8860593	8+:8860485-8860593	ACG	uoORF	0.36	0.25	0.0059736	20.9
ENSG00000165280.11	ENST00000358901.6_uoORF_1	9-:35068347-35068359|35072333-35072471	9-:35068347-35068359|35072333-35072471	TTG	uoORF	0.41	0.65	0.0059839	217.4
ENSG00000116044.11_ENSG00000238295.1	ENST00000397062.3_uoORF_0	2-:178129300-178129378	2-:178129300-178129378	CTG	uoORF	0.67	0.49	0.0059846	14.0
ENSG00000129071.5	ENST00000429544.2_uoORF_0	3-:129158648-129158708	3-:129158648-129158708	CTG	uoORF	0.10	0.60	0.0060867	26.0
ENSG00000166750.5	ENST00000299977.4_uoORF_0	17+:33585689-33585713	17+:33585689-33585713	ATA	uoORF	0.37	0.30	0.0062389	6.3
ENSG00000100344.6_ENSG00000138964.12	ENST00000350028.4_uoORF_0	22+:44351410-44351478|44359165-44359211	22+:44351410-44351478|44359165-44359211	CTG	uoORF	0.75	0.53	0.0063891	49.1
ENSG00000130119.11	ENST00000336470.4_uoORF_0	X+:54556703-54556735|54558952-54559013	X+:54556703-54556735|54558952-54559013	TTG	uoORF	0.49	0.51	0.0064020	10.7
ENSG00000166352.11	ENST00000530697.1_uoORF_0	11+:36631643-36631691	11+:36631643-36631691	ATG	uoORF	0.82	0.48	0.0064755	6.7
ENSG00000141349.4	ENST00000269097.4_uoORF_0	17+:42148283-42148364	17+:42148283-42148364	CTG	uoORF	0.16	0.54	0.0065700	23.4
ENSG00000128245.10_ENSG00000238910.1	ENST00000248975.5_uoORF_2	22+:32340685-32340806|32352125-32352142	22+:32340685-32340806|32352125-32352142	GTG	uoORF	0.75	0.54	0.0065716	85.4
ENSG00000166181.8	ENST00000531273.1_uoORF_0	11+:43333561-43333690	11+:43333561-43333690	CTG	uoORF	0.75	0.60	0.0066450	52.4
ENSG00000100591.3	ENST00000216479.3_uoORF_2	14+:77924477-77924549	14+:77924477-77924549	CTG	uoORF	0.75	0.61	0.0066948	33.6
ENSG00000170315.9	ENST00000302182.3_uoORF_1	17+:16284469-16284498|16285215-16285237	17+:16284469-16284498|16285215-16285237	ATT	uoORF	0.18	0.61	0.0067921	108.3
ENSG00000146083.7	ENST00000274811.4_uoORF_0	5-:175959444-175959517|175963940-175963960	5-:175959444-175959517|175963940-175963960	GTG	uoORF	0.83	0.37	0.0068298	12.7
ENSG00000110172.7	ENST00000320585.6_uoORF_0	11-:89956072-89956204	11-:89956072-89956204	GTG	uoORF	0.08	0.31	0.0068485	34.4
ENSG00000161013.12	ENST00000292591.7_uoORF_0	5-:179228905-179228969|179233486-179233626	5-:179228905-179228969|179233486-179233626	ATG	uoORF	0.09	0.43	0.0069399	35.6
ENSG00000161800.8	ENST00000454520.2_uoORF_0	12-:50410460-50410502|50419110-50419143	12-:50410460-50410502|50419110-50419173	CTG	uoORF	0.08	0.49	0.0071997	25.3
ENSG00000166741.3	ENST00000299964.3_uoORF_2	11+:114167243-114167279	11+:114167243-114167279	AGG	uoORF	0.59	0.51	0.0073307	10.4
ENSG00000181938.9	ENST00000426538.2_uoORF_0	16+:58426452-58426584	16+:58426452-58426584	CTG	uoORF	0.22	0.48	0.0073382	22.6
ENSG00000164896.15	ENST00000297532.6_uoORF_0	7-:150777849-150777876	7-:150777849-150777876	ATG	uoORF	0.09	0.50	0.0073699	7.7
ENSG00000174021.6	ENST00000370645.4_uoORF_1	1-:84971743-84971824	1-:84971743-84971824	ACG	uoORF	0.32	0.47	0.0073945	33.5
ENSG00000185728.12	ENST00000539294.1_uoORF_0	8+:64081192-64081450	8+:64081192-64081450	CTG	uoORF	0.48	0.54	0.0073980	57.4
ENSG00000079999.9	ENST00000393623.2_uoORF_0	19-:10610686-10610756|10613372-10613380	19-:10610686-10610756|10613372-10613380	ATG	uoORF	0.18	0.48	0.0076786	14.8
ENSG00000123219.8	ENST00000396679.1_uoORF_1	5-:64850705-64850753	5-:64850705-64850753	ATT	uoORF	0.78	0.47	0.0077258	6.0
ENSG00000214078.7_ENSG00000244005.8	ENST00000437340.1_uoORF_0	20-:34220829-34220845|34252723-34252806	20-:34220829-34220845|34252723-34252806	AAG	uoORF	0.33	0.44	0.0078850	21.8
ENSG00000070950.5	ENST00000264926.2_uoORF_0	3-:9005020-9005101	3-:9005020-9005101	GTG	uoORF	0.36	0.39	0.0078873	14.3
ENSG00000172780.12_ENSG00000240682.5	ENST00000418265.1_uoORF_0	3-:128877400-128877402|128877996-128878019|128879815-128879874	3-:128877400-128877402|128877996-128878019|128879815-128879874	GTG	uoORF	0.39	0.34	0.0080835	11.4
ENSG00000197223.7	ENST00000410067.3_uoORF_0	2-:68274441-68274451|68290089-68290109	2-:68274441-68274451|68290089-68290109	CTG	uoORF	0.75	0.61	0.0083242	32.9
ENSG00000173418.7	ENST00000334982.4_uoORF_1	20+:19998006-19998093|20003099-20003102	20+:19998006-19998093|20003099-20003102	TTG	uoORF	0.36	0.54	0.0084353	16.2
ENSG00000178719.12	ENST00000395068.4_uoORF_0	8+:145064336-145064367|145065367-145065402	8+:145064336-145064367|145065367-145065402	GTG	uoORF	0.54	0.50	0.0085181	68.4
ENSG00000165714.6	ENST00000314565.4_uoORF_0	12+:12510374-12510434	12+:12510374-12510434	CTG	uoORF	0.56	0.46	0.0085930	7.1
ENSG00000168496.3_ENSG00000134824.9	ENST00000305885.2_uoORF_2	11+:61560484-61560500|61562812-61562868	11+:61560484-61560500|61562812-61562868	GTG	uoORF	0.42	0.57	0.0086022	23.5
ENSG00000197851.3_ENSG00000127922.5	ENST00000248566.2_uoORF_2	7-:96339016-96339094	7-:96339016-96339130	TTG	uoORF	0.39	0.42	0.0086182	83.1
ENSG00000070756.9	ENST00000318607.5_uoORF_1	8-:101733807-101733855	8-:101733807-101733981	ACG	uoORF	0.28	0.60	0.0086647	43.1
ENSG00000131143.4	ENST00000253452.2_uoORF_4	16+:85833348-85833358|85834810-85834839	16+:85833348-85833358|85834810-85834839	GTG	uoORF	0.75	0.65	0.0087597	101.2
ENSG00000198380.8	ENST00000361060.5_uoORF_0	2-:69601227-69601245|69614196-69614283	2-:69601227-69601245|69614196-69614283	TTG	uoORF	0.24	0.56	0.0088560	56.2
ENSG00000047410.9	ENST00000367478.4_uoORF_1	1-:186344117-186344174	1-:186344117-186344174	CTG	uoORF	0.10	0.50	0.0090670	10.2
ENSG00000257923.5	ENST00000437600.4_uoORF_0	7+:101459300-101459357	7+:101459300-101459357	ATG	uoORF	0.85	0.47	0.0090670	10.5
ENSG00000136381.8	ENST00000258886.8_uoORF_0	15+:78730666-78730698|78732136-78732149	15+:78730666-78730698|78732136-78732149	ATG	uoORF	0.13	0.56	0.0092302	15.1
ENSG00000100138.9	ENST00000401959.1_uoORF_4	22-:42076367-42076368|42078359-42078394	22-:42076367-42076368|42078359-42078403	GTG	uoORF	0.54	0.24	0.0092768	9.0
ENSG00000141552.13_ENSG00000183979.7	ENST00000392376.3_uoORF_11	17+:79851485-79851490|79852342-79852370	17+:79851485-79851490|79852342-79852370	GTG	uoORF	0.32	0.46	0.0093318	10.4
ENSG00000099956.13	ENST00000407422.3_uoORF_2	22+:24129285-24129360	22+:24129285-24129360	ACG	uoORF	0.57	0.56	0.0093871	26.7
ENSG00000094916.9_ENSG00000241785.2	ENST00000209875.4_uoORF_0	12-:54651355-54651472	12-:54651355-54651472	CTG	uoORF	0.27	0.25	0.0094476	22.9
ENSG00000113282.9	ENST00000411809.2_uoORF_0	5-:157285971-157286055	5-:157285971-157286055	CTG	uoORF	0.25	0.40	0.010129	17.7
ENSG00000126522.12_ENSG00000241258.2	ENST00000395326.3_uoORF_1	7+:65579864-65579957|65592690-65592720	7+:65579864-65579957|65592690-65592720	TTG	uoORF	0.17	0.24	0.010178	43.9
ENSG00000142856.12_ENSG00000251720.1	ENST00000489099.1_uoORF_0	1-:63974224-63974241|63988799-63988824	1-:63974224-63974241|63988799-63988824	GTG	uoORF	0.35	0.50	0.010380	10.9
ENSG00000013810.14	ENST00000313288.4_uoORF_1	4+:1723295-1723370|1725147-1725189	4+:1723295-1723370|1725147-1725189	GTG	uoORF	0.15	0.60	0.010381	78.4
ENSG00000125970.7_ENSG00000229472.1	ENST00000246194.3_uoORF_1	20+:32619376-32619410|32659871-32659924	20+:32619376-32619410|32659871-32659924	AGG	uoORF	0.09	0.61	0.010532	56.2
ENSG00000145354.5	ENST00000273986.4_uoORF_1	4+:103790222-103790315	4+:103790222-103790315	GTG	uoORF	0.70	0.51	0.010765	34.5
ENSG00000126391.9	ENST00000317568.5_uoORF_0	11+:65154207-65154232|65154507-65154551	11+:65154177-65154232|65154507-65154551	GTG	uoORF	0.09	0.49	0.011266	16.5
ENSG00000133134.7	ENST00000372674.1_uoORF_0	X-:102564839-102564909|102565285-102565361|102565823-102565836	X-:102564839-102564909|102565285-102565361|102565823-102565836	ACG	uoORF	0.36	0.55	0.011666	22.6
ENSG00000065361.10_ENSG00000170515.9	ENST00000303305.6_uoORF_0	12+:56498438-56498576	12+:56498438-56498576	CTG	uoORF	0.29	0.20	0.011855	130.8
ENSG00000253719.2	ENST00000519948.2_uoORF_0	12+:74931788-74931935	12+:74931788-74931935	CTG	uoORF	0.55	0.11	0.011901	47.4
ENSG00000102931.3_ENSG00000260038.1	ENST00000219204.3_uoORF_0	16+:57279230-57279317|57279991-57280006	16+:57279230-57279317|57279991-57280006	ATG	uoORF	0.08	0.48	0.011906	33.3
ENSG00000055483.15	ENST00000312010.6_uoORF_1	17-:76832428-76832454|76834668-76834750	17-:76832428-76832454|76834668-76834750	CTG	uoORF	0.88	0.51	0.012334	12.1
ENSG00000069345.7	ENST00000317089.5_uoORF_0	16-:47007410-47007530	16-:47007410-47007530	CTG	uoORF	0.14	0.63	0.012578	62.7
ENSG00000077549.13	ENST00000401084.2_uoORF_1	1-:19746243-19746244|19811929-19812003	1-:19746243-19746244|19811929-19812003	AAG	uoORF	0.39	0.24	0.012621	16.5
ENSG00000121774.13	ENST00000327300.7_uoORF_2	1+:32479552-32479630	1+:32479552-32479630	CTG	uoORF	0.61	0.54	0.012804	18.8
ENSG00000176986.10	ENST00000345254.4_uoORF_0	10+:75504179-75504195|75506562-75506591	10+:75504179-75504195|75506562-75506591	CTG	uoORF	0.50	0.53	0.013148	18.4
ENSG00000171793.9	ENST00000372621.4_uoORF_2	1+:41445485-41445501|41448949-41448966	1+:41445485-41445501|41448949-41448966	CTG	uoORF	0.75	0.51	0.013260	55.9
ENSG00000164924.13	ENST00000395953.2_uoORF_2	8-:101961038-101961128|101963683-101963698	8-:101961038-101961128|101963683-101963698	ATC	uoORF	0.10	0.50	0.013410	44.7
ENSG00000243709.1_ENSG00000143811.12	ENST00000343818.6_uoORF_0	1-:226111806-226111824	1-:226111806-226111824	GTG	uoORF	0.55	0.43	0.013545	15.9
ENSG00000100028.7_ENSG00000100031.14	ENST00000215829.3_uoORF_1	22+:24951995-24952039|24953624-24953697	22+:24951995-24952039|24953624-24953697	ATC	uoORF	0.67	0.61	0.013812	33.3
ENSG00000109189.8	ENST00000441222.3_uoORF_0	4-:53525316-53525439	4-:53525316-53525439	CTG	uoORF	0.70	0.34	0.013915	19.4
ENSG00000136754.12_ENSG00000206605.1	ENST00000376160.1_uoORF_0	10-:27149767-27149809	10-:27149767-27149809	ATG	uoORF	0.75	0.55	0.014232	16.8
ENSG00000035141.3	ENST00000037869.3_uoORF_1	2-:70529135-70529186	2-:70529135-70529186	ATG	uoORF	0.10	0.44	0.014339	19.8
ENSG00000123240.12	ENST00000378757.2_uoORF_1	10+:13142270-13142302|13151111-13151154	10+:13142270-13142302|13151111-13151154	GTG	uoORF	0.70	0.52	0.014494	14.4
ENSG00000162702.7	ENST00000367353.1_uoORF_0	1-:200378783-200378851|200379073-200379137	1-:200378783-200378851|200379073-200379137	GTG	uoORF	0.59	0.43	0.014608	12.4
ENSG00000065600.8	ENST00000261455.4_uoORF_0	1-:212583855-212583863|212588063-212588139	1-:212583855-212583863|212588063-212588139	CTG	uoORF	0.79	0.37	0.014655	9.1
ENSG00000165916.4	ENST00000298852.3_uoORF_1	11-:47447826-47447961	11-:47447826-47447961	CTG	uoORF	0.29	0.41	0.015201	24.4
ENSG00000131507.9	ENST00000253814.4_uoORF_0	5+:141488514-141488602|141511372-141511383	5+:141488514-141488602|141511372-141511383	CTG	uoORF	0.45	0.61	0.015288	71.9
ENSG00000164466.8	ENST00000321442.5_uoORF_0	5+:174905578-174905642|174919097-174919135	5+:174905578-174905642|174919097-174919135	GTG	uoORF	0.25	0.30	0.015347	27.1
ENSG00000078369.13	ENST00000378609.4_uoORF_1	1-:1756888-1756912	1-:1756888-1756912	AAG	uoORF	0.41	0.43	0.015573	8.3
ENSG00000105048.12	ENST00000587465.2_uoORF_0	19-:55652564-55652670|55653224-55653226	19-:55652564-55652670|55653224-55653226	ATG	uoORF	0.24	0.52	0.015774	37.2
ENSG00000101367.8	ENST00000375571.5_uoORF_0	20+:31407778-31407834|31413730-31413743	20+:31407778-31407834|31413730-31413743	ACG	uoORF	0.33	0.59	0.015807	69.8
ENSG00000158417.6	ENST00000289371.6_uoORF_0	2+:99953914-99954052|99976698-99976710	2+:99953914-99954052|99976698-99976710	ACG	uoORF	0.29	0.51	0.016187	29.9
ENSG00000165264.6_ENSG00000232303.2	ENST00000379847.3_uoORF_1	9-:32573054-32573075	9-:32573054-32573075	TTG	uoORF	0.52	0.65	0.016226	86.1
ENSG00000138814.12_ENSG00000221265.1	ENST00000394854.3_uoORF_0	4-:102267930-102268026	4-:102267930-102268026	CTG	uoORF	0.72	0.49	0.016293	14.6
ENSG00000248487.4_ENSG00000243989.3	ENST00000404366.2_uoORF_0	3+:52017567-52017605|52018062-52018084	3+:52017567-52017605|52018062-52018084	CTG	uoORF	0.18	0.17	0.016330	15.8
ENSG00000137801.9	ENST00000397591.2_uoORF_2	15+:39874030-39874125|39874393-39874421	15+:39874030-39874125|39874393-39874421	ATC	uoORF	0.52	0.59	0.016501	56.0
ENSG00000185650.8	ENST00000439696.2_uoORF_2	14-:69259651-69259726	14-:69259651-69259726	CTG	uoORF	0.69	0.61	0.016510	52.3
ENSG00000129187.10	ENST00000357067.3_uoORF_1	4-:183836713-183836728|183838440-183838521	4-:183836713-183836728|183838440-183838521	CTG	uoORF	0.10	0.49	0.017197	30.9
ENSG00000147586.5_ENSG00000076554.11	ENST00000379096.5_uoORF_3	8-:80976800-80976828|81083659-81083721	8-:80976800-80976828|81083659-81083721	AGG	uoORF	0.08	0.36	0.017406	25.1
ENSG00000117143.9	ENST00000271469.3_uoORF_1	1+:162535817-162535862	1+:162535817-162535862	ATT	uoORF	0.73	0.59	0.017734	27.3
ENSG00000224877.3	ENST00000431388.2_uoORF_0	17+:79213129-79213174	17+:79213129-79213174	ATG	uoORF	0.20	0.58	0.017734	28.2
ENSG00000067225.13	ENST00000335181.5_uoORF_6	15-:72511421-72511451|72523456-72523522	15-:72511421-72511451|72523456-72523522	CTG	uoORF	0.16	0.65	0.017776	183.0
ENSG00000164924.13	ENST00000353245.3_uoORF_1	8-:101961038-101961128|101965496-101965499	8-:101961038-101961128|101965496-101965499	AAG	uoORF	0.12	0.61	0.018355	45.1
ENSG00000116922.10	ENST00000494120.1_uoORF_1	1-:38155548-38155555|38156005-38156070	1-:38155548-38155555|38156005-38156070	ATG	uoORF	0.49	0.47	0.018369	29.8
ENSG00000163918.6	ENST00000296273.2_uoORF_0	3-:186522485-186522513|186524078-186524125	3-:186522485-186522513|186524078-186524155	AGG	uoORF	0.57	0.56	0.018879	19.1
ENSG00000176105.9_ENSG00000206687.1	ENST00000314574.4_uoORF_0	18-:756813-756835|812114-812137	18-:756813-756835|812114-812137	ATG	uoORF	0.15	0.49	0.019078	25.9
ENSG00000141337.8_ENSG00000269657.1	ENST00000589228.1_uoORF_2	17+:66508568-66508689|66511534-66511569	17+:66508568-66508689|66511534-66511569	GTG	uoORF	0.29	0.50	0.019556	30.1
ENSG00000115561.10_ENSG00000239305.2	ENST00000263856.4_uoORF_0	2-:86769427-86769435|86790426-86790496	2-:86769427-86769435|86790426-86790496	AGG	uoORF	0.26	0.31	0.019867	19.5
ENSG00000188342.7_ENSG00000270381.1	ENST00000340473.6_uoORF_0	13+:45694702-45694856|45710867-45710875	13+:45694702-45694856|45710867-45710875	TTG	uoORF	0.54	0.50	0.020052	47.3
ENSG00000140043.7_ENSG00000119725.13	ENST00000267568.4_uoORF_4	14+:74325549-74325602|74327241-74327254	14+:74325549-74325602|74327241-74327254	CTG	uoORF	0.79	0.46	0.020292	5.9
ENSG00000085365.13	ENST00000538629.1_uoORF_0	5+:77656461-77656515	5+:77656461-77656515	CTG	uoORF	0.83	0.49	0.020552	11.9
ENSG00000234068.2	ENST00000374968.4_uoORF_1	X+:55115518-55115536|55116445-55116457	X+:55115518-55115536|55116445-55116457	CTG	uoORF	0.75	0.61	0.020592	29.1
ENSG00000092199.13	ENST00000554455.1_uoORF_1	14-:21702257-21702388|21731469-21731470	14-:21702257-21702388|21731469-21731470	ATT	uoORF	0.45	0.27	0.021032	95.9
ENSG00000134308.9	ENST00000238081.3_uoORF_1	2-:9770567-9770663|9771069-9771075	2-:9770567-9770663|9771069-9771075	GTG	uoORF	0.38	0.60	0.021148	58.7
ENSG00000057019.11	ENST00000326840.6_uoORF_0	3-:98620148-98620322	3-:98620148-98620322	GTG	uoORF	0.19	0.31	0.021992	140.0
ENSG00000082213.13	ENST00000325366.9_uoORF_0	5+:31532482-31532503	5+:31532482-31532503	CTG	uoORF	0.75	0.50	0.022322	12.0
ENSG00000100034.9	ENST00000263212.5_uoORF_0	22-:22300370-22300460	22-:22300370-22300460	TTG	uoORF	0.26	0.41	0.022479	22.1
ENSG00000111196.5	ENST00000320756.2_uoORF_1	12-:10766117-10766195	12-:10766117-10766195	ACG	uoORF	0.14	0.53	0.023054	18.8
ENSG00000094914.8	ENST00000209873.4_uoORF_0	12-:53715190-53715319	12-:53715190-53715319	TTG	uoORF	0.73	0.55	0.023116	30.2
ENSG00000115419.8	ENST00000338435.4_uoORF_1	2+:191745691-191745814	2+:191745691-191745814	CTG	uoORF	0.30	0.50	0.023185	65.9
ENSG00000089157.11	ENST00000551258.1_uoORF_2	12-:120638539-120638634|120638885-120638892	12-:120638539-120638634|120638885-120638892	GTG	uoORF	0.75	0.66	0.023851	212.8
ENSG00000180198.11	ENST00000373832.1_uoORF_6	1+:28844810-28844820|28856369-28856401	1+:28844810-28844820|28856369-28856401	GTG	uoORF	0.75	0.56	0.024290	18.9
ENSG00000160131.9	ENST00000330374.6_uoORF_0	X+:150565769-150565808	X+:150565769-150565808	ACG	uoORF	0.30	0.59	0.024767	23.5
ENSG00000153827.9	ENST00000389045.3_uoORF_0	2-:230744778-230744841	2-:230744778-230744841	ATG	uoORF	0.79	0.47	0.025109	7.0
ENSG00000164535.10_ENSG00000136240.5	ENST00000258739.4_uoORF_1	7-:6523684-6523717	7-:6523684-6523717	CTG	uoORF	0.07	0.66	0.025228	193.4
ENSG00000160813.2	ENST00000292330.2_uoORF_0	7-:100033993-100034026	7-:100033993-100034026	ATC	uoORF	0.38	0.48	0.025228	8.8
ENSG00000187109.9	ENST00000551992.1_uoORF_5	12-:76467985-76468015	12-:76467985-76468015	TTG	uoORF	0.54	0.53	0.025278	19.9
ENSG00000070495.10	ENST00000397625.4_uoORF_0	17-:74721932-74721937|74722428-74722573	17-:74721932-74721937|74722428-74722573	CTG	uoORF	0.75	0.60	0.025568	38.9
ENSG00000100554.7	ENST00000216442.7_uoORF_1	14-:67819740-67819757|67826374-67826513	14-:67819740-67819757|67826374-67826513	CTG	uoORF	0.48	0.53	0.026282	24.5
ENSG00000120159.7_ENSG00000232466.1	ENST00000483493.2_uoORF_0	9-:26892709-26892733	9-:26892709-26892733	ATG	uoORF	0.72	0.45	0.026671	7.3
ENSG00000124214.15	ENST00000371828.3_uoORF_0	20-:47770566-47770581	20-:47770566-47770581	ATG	uoORF	0.75	0.54	0.027200	16.9
ENSG00000181163.9	ENST00000393820.2_uoORF_1	5+:170814935-170814980	5+:170814935-170814980	GTG	uoORF	0.64	0.65	0.027375	115.2
ENSG00000120727.8	ENST00000265192.4_uoORF_1	5+:138699454-138699502	5+:138677634-138677669|138699447-138699502	ACG	uoORF	0.35	0.52	0.027796	42.5
ENSG00000168175.10	ENST00000395468.4_uoORF_1	14+:55518479-55518521|55528397-55528409	14+:55518479-55518521|55528397-55528409	ATC	uoORF	0.75	0.61	0.027955	32.8
ENSG00000239605.4_ENSG00000143933.12	ENST00000272298.7_uoORF_1	2-:47397890-47397903|47403579-47403629	2-:47397890-47397903|47403579-47403629	CTG	uoORF	0.75	0.59	0.028175	23.7
ENSG00000115128.6	ENST00000233468.4_uoORF_2	2-:24297047-24297064|24299069-24299139	2-:24297047-24297064|24299069-24299139	ATT	uoORF	0.22	0.59	0.028843	55.6
ENSG00000266086.1_ENSG00000136450.8	ENST00000582730.2_uoORF_1	17-:56084433-56084601	17-:56084433-56084601	TTG	uoORF	0.11	0.56	0.029039	84.1
ENSG00000254772.5_ENSG00000149016.11	ENST00000329251.4_uoORF_3	11-:62340194-62340214|62341302-62341360	11-:62340194-62340214|62341302-62341360	TTG	uoORF	0.26	0.28	0.029418	18.0
ENSG00000128463.8	ENST00000267750.4_uoORF_1	15+:34517247-34517319	15+:34517247-34517319	CTG	uoORF	0.75	0.61	0.029537	34.5
ENSG00000072401.10	ENST00000373910.4_uoORF_0	10+:60094893-60094971	10+:60094893-60094971	ACG	uoORF	0.75	0.61	0.029670	66.1
ENSG00000072274.8	ENST00000360110.4_uoORF_1	3-:195803953-195803993|195808913-195808915	3-:195803953-195803993|195808913-195808915	GTG	uoORF	0.75	0.27	0.030587	18.3
ENSG00000131016.12	ENST00000354675.6_uoORF_0	6+:151646906-151647020|151669845-151669872	6+:151646906-151647020|151669845-151669872	CTG	uoORF	0.20	0.54	0.030617	27.1
ENSG00000141076.13_ENSG00000132612.14	ENST00000254950.11_uoORF_0	16+:69345391-69345418	16+:69345391-69345418	GTG	uoORF	0.79	0.46	0.030656	6.1
ENSG00000130921.3	ENST00000253233.1_uoORF_0	12+:123718068-123718078|123738193-123738225	12+:123718068-123718078|123738193-123738225	CTG	uoORF	0.85	0.50	0.031019	7.4
ENSG00000151694.8_ENSG00000238462.1	ENST00000310823.3_uoORF_0	2-:9695730-9695772	2-:9695730-9695772	CTG	uoORF	0.38	0.51	0.031524	9.7
ENSG00000092820.13	ENST00000367075.3_uoORF_0	6-:159210323-159210403|159239113-159239198|159240348-159240357	6-:159210323-159210403|159239113-159239198|159240348-159240357	AGG	uoORF	0.41	0.48	0.031555	40.0
ENSG00000089006.12_ENSG00000125850.6	ENST00000377768.3_uoORF_0	20-:17937677-17937681|17949017-17949100|17949342-17949420	20-:17937677-17937681|17949017-17949100|17949342-17949420	TTG	uoORF	0.43	0.51	0.032159	24.1
ENSG00000154174.7	ENST00000284320.5_uoORF_0	3-:100119779-100119839	3-:100119779-100119839	GTG	uoORF	0.75	0.21	0.032553	56.6
ENSG00000102900.8	ENST00000308159.5_uoORF_0	16+:56764094-56764123|56782145-56782170	16+:56764094-56764123|56782145-56782170	CTG	uoORF	0.75	0.46	0.032715	13.6
ENSG00000132963.7	ENST00000380842.4_uoORF_1	13+:29233277-29233324|29236546-29236547	13+:29233277-29233324|29236546-29236547	CTG	uoORF	0.75	0.63	0.032937	39.2
ENSG00000107960.6	ENST00000224950.3_uoORF_0	10-:105677351-105677399	10-:105677351-105677399	ATG	uoORF	0.61	0.23	0.033394	5.3
ENSG00000131236.12	ENST00000372792.2_uoORF_2	1+:40506455-40506473|40525005-40525026	1+:40506455-40506473|40525005-40525026	GTG	uoORF	0.16	0.53	0.033718	11.4
ENSG00000131503.16_ENSG00000243056.1	ENST00000394723.3_uoORF_0	5+:139781506-139781563	5+:139781506-139781563	GTG	uoORF	0.61	0.48	0.033882	6.5
ENSG00000157916.14	ENST00000605895.1_uoORF_0	1+:2323390-2323397|2327222-2327310|2328554-2328573	1+:2323390-2323397|2327222-2327310|2328554-2328573	CTG	uoORF	0.75	0.58	0.034075	34.8
ENSG00000115942.4	ENST00000234296.2_uoORF_1	2-:201822842-201822856|201824114-201824163|201828212-201828266	2-:201822842-201822856|201824114-201824163|201828212-201828266	GTG	uoORF	0.83	0.41	0.034250	17.1
ENSG00000091140.8	ENST00000205402.5_uoORF_0	7+:107531675-107531734|107533644-107533702	7+:107531675-107531734|107533644-107533702	AAG	uoORF	0.65	0.32	0.034802	25.2
ENSG00000089157.11	ENST00000551150.1_uoORF_3	12-:120638585-120638612	12-:120638585-120638612	GTG	uoORF	0.60	0.57	0.035156	65.8
ENSG00000135821.12	ENST00000331872.6_uoORF_0	1-:182357840-182357885|182360813-182360828	1-:182357840-182357885|182360813-182360828	CTG	uoORF	0.58	0.50	0.035194	6.0
ENSG00000164104.7	ENST00000446922.2_uoORF_3	4-:174254792-174254820|174255396-174255443	4-:174254792-174254820|174255396-174255443	CTG	uoORF	0.51	0.19	0.035784	38.9
ENSG00000113407.9	ENST00000265112.3_uoORF_1	5+:33441173-33441200	5+:33441173-33441200	ATC	uoORF	0.75	0.60	0.036910	76.6
ENSG00000140264.15_ENSG00000242028.1	ENST00000409960.2_uoORF_2	15+:44084543-44084581|44085172-44085179	15+:44084543-44084581|44085172-44085179	ACG	uoORF	0.40	0.55	0.036987	16.9
ENSG00000173542.4_ENSG00000156136.5	ENST00000309395.2_uoORF_0	4+:71768192-71768267|71824590-71824596	4+:71768192-71768267|71824590-71824596	CTG	uoORF	0.63	0.55	0.038441	14.6
ENSG00000101166.11	ENST00000355937.4_uoORF_0	20-:57617753-57617822	20-:57617753-57617822	CTG	uoORF	0.49	0.56	0.038964	34.7
ENSG00000149925.12	ENST00000569798.1_uoORF_2	16+:30077220-30077248|30078554-30078628	16+:30077220-30077248|30078554-30078628	CTG	uoORF	0.08	0.65	0.039243	140.6
ENSG00000163430.5	ENST00000295633.3_uoORF_1	3-:120134770-120134874|120169530-120169593|120169743-120169780	3-:120134770-120134874|120169530-120169593|120169743-120169780	CTG	uoORF	0.59	0.50	0.040619	27.1
ENSG00000129007.10_ENSG00000128973.7	ENST00000249806.5_uoORF_0	15-:68510974-68510988|68521839-68521975	15-:68510974-68510988|68521839-68521975	CTG	uoORF	0.83	0.50	0.040988	23.1
ENSG00000114120.7	ENST00000324194.6_uoORF_0	3+:140660882-140660900	3+:140660882-140660900	ATG	uoORF	0.83	0.12	0.041436	6.1
ENSG00000090989.13	ENST00000381295.2_uoORF_1	4+:56720058-56720119|56724479-56724493	4+:56720058-56720119|56724479-56724493	CTG	uoORF	0.35	0.52	0.041480	11.0
ENSG00000134001.8	ENST00000256383.4_uoORF_1	14+:67827122-67827173|67831483-67831504	14+:67827122-67827173|67831483-67831504	TTG	uoORF	0.10	0.63	0.042671	102.8
ENSG00000109270.8	ENST00000499666.2_uoORF_0	4-:100813184-100813191|100815111-100815155	4-:100813184-100813191|100815111-100815155	GTG	uoORF	0.09	0.61	0.043160	74.6
ENSG00000104723.16	ENST00000382020.4_uoORF_0	8+:15397860-15397971	8+:15397860-15397971	CTG	uoORF	0.21	0.57	0.043524	49.6
ENSG00000128463.8	ENST00000267750.4_uoORF_2	15+:34517278-34517344	15+:34517278-34517344	CTG	uoORF	0.38	0.60	0.044068	28.5
ENSG00000157823.12_ENSG00000242498.3	ENST00000357484.5_uoORF_0	15-:90456063-90456087	15-:90456063-90456087	GTG	uoORF	0.56	0.44	0.044315	6.0
ENSG00000073060.11	ENST00000339570.5_uoORF_1	12-:125348141-125348345	12-:125348141-125348345	GTG	uoORF	0.24	0.44	0.044326	72.6
ENSG00000129055.8	ENST00000510994.1_uoORF_1	3-:134201703-134201773|134204161-134204175	3-:134201703-134201773|134204161-134204175	ATC	uoORF	0.47	0.31	0.045101	11.2
ENSG00000085719.7	ENST00000521271.1_uoORF_0	8+:87527699-87527727|87540763-87540807	8+:87527699-87527727|87540763-87540807	TTG	uoORF	0.75	0.55	0.045138	28.6
ENSG00000115128.6	ENST00000233468.4_uoORF_1	2-:24297042-24297064|24299069-24299131	2-:24297042-24297064|24299069-24299131	ATC	uoORF	0.75	0.47	0.046897	74.7
ENSG00000113643.4	ENST00000231572.3_uoORF_1	5+:167913495-167913548|167915606-167915628	5+:167913495-167913548|167915606-167915628	ATG	uoORF	0.75	0.60	0.047329	31.6
ENSG00000125868.11	ENST00000246069.7_uoORF_4	20+:17550780-17550856|17581382-17581405	20+:17550780-17550856|17581382-17581405	GTG	uoORF	0.75	0.64	0.047932	93.8
ENSG00000197851.3_ENSG00000127922.5	ENST00000248566.2_uoORF_3	7-:96339050-96339104	7-:96339050-96339104	CTG	uoORF	0.75	0.60	0.049702	75.9
ENSG00000101150.13	ENST00000346249.4_uoORF_2	20+:62496681-62496737|62500648-62500670	20+:62496681-62496737|62500648-62500670	ATA	uoORF	0.83	0.50	0.049787	23.0
ENSG00000154174.7	ENST00000284320.5_uoORF_1	3-:100119561-100119912	3-:100119561-100119912	CTG	uoORF	0.41	0.25	1.0184e-07	78.7
ENSG00000085832.12	ENST00000371733.3_uoORF_0	1-:51984875-51984917	1-:51984875-51984917	ATG	uoORF	0.10	0.61	1.0231e-05	27.4
ENSG00000175414.6_ENSG00000146066.2	ENST00000274787.2_uoORF_0	5+:175815758-175815842	5+:175815758-175815842	ATG	uoORF	0.31	0.56	1.0368e-07	59.3
ENSG00000168374.6	ENST00000303436.6_uoORF_1	3-:57570151-57570191|57582800-57582949	3-:57570151-57570191|57582800-57582949	TTG	uoORF	0.39	0.55	1.0704e-06	140.9
ENSG00000204381.7	ENST00000375614.2_uoORF_0	11+:111411468-111411653|111414647-111414690	11+:111411468-111411653|111414647-111414690	ATG	uoORF	0.31	0.60	1.0786e-15	143.5
ENSG00000051180.12	ENST00000267868.3_uoORF_0	15+:40987461-40987623|40990954-40990957	15+:40987461-40987623|40990954-40990957	CTG	uoORF	0.52	0.52	1.0863e-07	38.8
ENSG00000083828.11_ENSG00000198466.8	ENST00000396154.2_uoORF_0	19+:58281088-58281232	19+:58281088-58281232	AGG	uoORF	0.85	0.39	1.0920e-10	23.7
ENSG00000125877.8	ENST00000380113.3_uoORF_2	20+:3190141-3190237	20+:3190141-3190237	CTG	uoORF	0.23	0.50	1.1057e-05	24.7
ENSG00000244405.3_ENSG00000058866.10	ENST00000306376.5_uoORF_0	3-:185823464-185823501|185823612-185823683	3-:185823464-185823501|185823612-185823683	GTG	uoORF	0.09	0.36	1.1490e-05	26.6
ENSG00000111711.5	ENST00000229314.5_uoORF_0	12+:21654811-21654882|21659818-21659885	12+:21654811-21654882|21659818-21659885	CTG	uoORF	0.69	0.40	1.1529e-10	85.3
ENSG00000135047.10	ENST00000343150.5_uoORF_1	9+:90341151-90341313|90342508-90342583	9+:90341151-90341313|90342508-90342583	AGG	uoORF	0.75	0.13	1.1567e-08	89.0
ENSG00000134333.9_ENSG00000256006.1	ENST00000422447.3_uoORF_1	11+:18416109-18416183|18418365-18418402	11+:18416109-18416183|18418365-18418402	GTG	uoORF	0.07	0.56	1.1645e-06	283.1
ENSG00000118707.5_ENSG00000101084.12	ENST00000344795.3_uoORF_0	20+:35234250-35234358	20+:35234250-35234358	CTG	uoORF	0.24	0.65	1.1711e-06	248.7
ENSG00000055070.12	ENST00000401089.3_uoORF_0	1+:16693752-16693803|16719722-16719773	1+:16693752-16693803|16719722-16719773	ATG	uoORF	0.45	0.65	1.2095e-14	118.7
ENSG00000067082.10	ENST00000497571.1_uoORF_0	10-:3824335-3824406|3827104-3827306	10-:3824335-3824406|3827104-3827306	ATG	uoORF	0.09	0.60	1.2206e-07	55.2
ENSG00000137285.9	ENST00000259818.7_uoORF_0	6-:3227769-3227826	6-:3227769-3227826	ACG	uoORF	0.49	0.64	1.2261e-08	75.4
ENSG00000134809.4	ENST00000257245.4_uoORF_1	11-:57297610-57297707|57298130-57298150	11-:57297610-57297707|57298130-57298150	GTG	uoORF	0.36	0.65	1.2317e-06	114.2
ENSG00000108064.6	ENST00000487519.1_uoORF_0	10+:60145192-60145408|60145979-60146063	10+:60145192-60145408|60145979-60146063	ATG	uoORF	0.10	0.64	1.2424e-11	185.9
ENSG00000166797.6	ENST00000300030.3_uoORF_0	15-:64385899-64386010	15-:64385899-64386010	GTG	uoORF	0.53	0.64	1.2598e-10	273.5
ENSG00000166181.8	ENST00000531273.1_uoORF_1	11+:43333622-43333746|43340189-43340194	11+:43333622-43333746|43340189-43340194	GTG	uoORF	0.70	0.42	1.2609e-05	35.6
ENSG00000147912.8_ENSG00000107338.8	ENST00000401811.3_uoORF_1	9-:37592480-37592576	9-:37592480-37592576	GTG	uoORF	0.48	0.65	1.2621e-10	159.7
ENSG00000164733.16	ENST00000353047.6_uoORF_1	8-:11710173-11710204|11710837-11710988|11725509-11725540	8-:11710173-11710204|11710837-11710988|11725509-11725594	CTG	uoORF	0.30	0.36	1.2718e-10	280.6
ENSG00000168701.14	ENST00000304800.9_uoORF_1	16+:67261051-67261127|67261738-67261782	16+:67261051-67261127|67261738-67261782	ATG	uoORF	0.43	0.58	1.2829e-09	64.6
ENSG00000197451.6	ENST00000358344.3_uoORF_2	5+:177631681-177631741|177631815-177632047|177632842-177632865	5+:177631681-177631741|177631815-177632047|177632842-177632865	CTG	uoORF	0.75	0.32	1.3167e-09	493.5
ENSG00000152022.7	ENST00000369308.3_uoORF_0	1+:145477120-145477243	1+:145477120-145477243	CTG	uoORF	0.79	0.48	1.3260e-06	15.0
ENSG00000189050.10_ENSG00000238283.3	ENST00000305783.8_uoORF_0	17-:58041971-58042055	17-:58041971-58042055	ATG	uoORF	0.57	0.55	1.3283e-08	32.8
ENSG00000099194.5_ENSG00000256545.1	ENST00000370355.2_uoORF_1	10+:102107139-102107288|102107820-102107944	10+:102107139-102107288|102107820-102107944	GTG	uoORF	0.34	0.66	1.3326e-07	340.1
ENSG00000110696.5	ENST00000228136.4_uoORF_0	11+:16760225-16760388|16766147-16766158	11+:16760225-16760388|16766147-16766158	GTG	uoORF	0.75	0.64	1.3435e-13	162.3
ENSG00000164346.5	ENST00000296802.5_uoORF_0	5+:74063129-74063188|74064755-74064879	5+:74063129-74063188|74064755-74064879	ATT	uoORF	0.12	0.62	1.3907e-13	58.3
ENSG00000224470.3_ENSG00000182149.16	ENST00000378799.6_uoORF_0	16+:71929440-71929492|71949528-71949563	16+:71929440-71929492|71949528-71949563	ATG	uoORF	0.36	0.62	1.4210e-12	62.8
ENSG00000044574.7	ENST00000324460.6_uoORF_1	9-:128003096-128003186|128003283-128003472	9-:128003096-128003186|128003283-128003472	ATT	uoORF	0.51	0.50	1.4398e-08	457.2
ENSG00000134057.10	ENST00000256442.5_uoORF_1	5+:68462964-68463110|68463734-68463831	5+:68462964-68463110|68463734-68463831	CTG	uoORF	0.36	0.59	1.4822e-09	134.5
ENSG00000145386.5	ENST00000274026.5_uoORF_1	4-:122744782-122744953	4-:122744782-122744953	CTG	uoORF	0.43	0.61	1.4885e-08	203.7
ENSG00000179152.14	ENST00000417237.1_uoORF_0	3+:44396236-44396290	3+:44396236-44396290	ATG	uoORF	0.73	0.51	1.5160e-06	14.0
ENSG00000197343.6_ENSG00000244219.2	ENST00000424881.1_uoORF_0	7+:99156525-99156640|99158155-99158256	7+:99156525-99156640|99158155-99158256	GTG	uoORF	0.37	0.29	1.5572e-12	30.7
ENSG00000272325.1_ENSG00000124614.9	ENST00000326199.8_uoORF_1	6-:34392991-34392998|34393808-34393855	6-:34392991-34392998|34393808-34393855	ATG	uoORF	0.08	0.61	1.5743e-07	144.8
ENSG00000148606.8	ENST00000372371.3_uoORF_0	10-:79785954-79785987|79789121-79789208	10-:79785954-79785987|79789121-79789208	CTG	uoORF	0.51	0.56	1.6035e-05	34.4
ENSG00000104695.8	ENST00000221138.4_uoORF_0	8-:30669875-30670142	8-:30669875-30670142	CTG	uoORF	0.27	0.64	1.6225e-09	145.9
ENSG00000169032.5	ENST00000307102.5_uoORF_0	15+:66679462-66679747	15+:66679462-66679747	CTG	uoORF	0.67	0.60	1.6322e-07	110.8
ENSG00000185825.11	ENST00000345046.6_uoORF_1	X-:152988695-152988743|152989788-152989806	X-:152988695-152988743|152989788-152989806	TTG	uoORF	0.10	0.54	1.6475e-10	64.8
ENSG00000121481.6	ENST00000367510.3_uoORF_0	1+:185014628-185014781|185056683-185056725	1+:185014628-185014781|185056683-185056725	ATG	uoORF	0.85	0.52	1.6547e-05	27.0
ENSG00000104852.10	ENST00000598441.1_uoORF_1	19+:49588734-49588893|49589661-49589721	19+:49588734-49588893|49589661-49589721	CTG	uoORF	0.11	0.37	1.6551e-05	202.3
ENSG00000136560.9	ENST00000392749.2_uoORF_0	2+:162036153-162036255	2+:162036153-162036255	ATG	uoORF	0.30	0.54	1.6773e-06	21.4
ENSG00000154473.13	ENST00000368858.5_uoORF_2	10+:124913970-124914001|124914433-124914447	10+:124913970-124914001|124914433-124914447	GTG	uoORF	0.83	0.54	1.6778e-06	19.4
ENSG00000205629.7	ENST00000399069.3_uoORF_0	16+:25123170-25123215	16+:25123170-25123215	CTG	uoORF	0.09	0.28	1.7210e-05	12.2
ENSG00000136238.13	ENST00000356142.4_uoORF_1	7+:6414190-6414367	7+:6414190-6414367	GTG	uoORF	0.25	0.52	1.7639e-09	146.6
ENSG00000161692.13	ENST00000526924.1_uoORF_0	17+:42786117-42786189	17+:42786117-42786189	ATG	uoORF	0.62	0.54	1.7943e-05	22.0
ENSG00000134291.7	ENST00000552561.1_uoORF_0	12+:48357994-48358081	12+:48357994-48358081	ATG	uoORF	0.75	0.64	1.8366e-07	78.2
ENSG00000115310.13	ENST00000317610.7_uoORF_1	2-:55277351-55277495	2-:55277351-55277495	CTG	uoORF	0.74	0.15	1.9146e-07	217.6
ENSG00000188522.10_ENSG00000263045.1	ENST00000388995.6_uoORF_0	17-:18907283-18907448	17-:18907283-18907448	AGG	uoORF	0.23	0.37	1.9409e-05	32.0
ENSG00000249773.3_ENSG00000146729.5	ENST00000285298.4_uoORF_1	7+:56019614-56019623|56020871-56020889	7+:56019614-56019623|56020871-56020889	TTG	uoORF	0.26	0.57	1.9584e-06	19.0
ENSG00000108691.5	ENST00000225831.4_uoORF_1	17+:32582309-32582372	17+:32582309-32582372	CTG	uoORF	0.88	0.47	1.9853e-06	11.0
ENSG00000213281.4_ENSG00000009307.11	ENST00000369535.4_uoORF_1	1-:115258777-115258798|115259278-115259356	1-:115258777-115258798|115259278-115259356	ATG	uoORF	0.26	0.63	2.0832e-09	76.5
ENSG00000151364.11_ENSG00000151366.8	ENST00000281031.4_uoORF_0	11-:77790743-77790848	11-:77790743-77790848	GTG	uoORF	0.75	0.65	2.0972e-07	247.0
ENSG00000130255.8	ENST00000347512.3_uoORF_2	19+:5690314-5690338|5690516-5690570	19+:5690314-5690338|5690516-5690570	ACG	uoORF	0.71	0.66	2.1564e-08	212.3
ENSG00000117394.15	ENST00000426263.3_uoORF_1	1-:43408985-43408992|43424304-43424456	1-:43408985-43408992|43424304-43424456	ACG	uoORF	0.22	0.56	2.1579e-09	167.0
ENSG00000062485.14_ENSG00000135473.10	ENST00000273308.4_uoORF_0	12-:56708728-56708750|56708913-56709026|56709604-56709727	12-:56708728-56708750|56708913-56709026|56709604-56709727	CTG	uoORF	0.25	0.56	2.1955e-09	125.4
ENSG00000124193.10	ENST00000244020.3_uoORF_1	20+:42086617-42086692	20+:42086617-42086692	CTG	uoORF	0.23	0.58	2.2000e-05	83.1
ENSG00000083845.4	ENST00000601521.1_uoORF_1	19+:58898652-58898706|58899503-58899584	19+:58898652-58898706|58899503-58899584	AGG	uoORF	0.07	0.59	2.2418e-07	483.6
ENSG00000115091.7	ENST00000263238.2_uoORF_0	2+:114647705-114647900|114670748-114670804|114674460-114674473	2+:114647705-114647900|114670748-114670804|114674460-114674473	TTG	uoORF	0.10	0.56	2.2431e-13	592.4
ENSG00000115641.14	ENST00000393353.3_uoORF_3	2-:106002969-106002997|106015298-106015426	2-:106002969-106002997|106015298-106015426	GTG	uoORF	0.55	0.49	2.2687e-07	27.2
ENSG00000100823.7	ENST00000216714.3_uoORF_1	14+:20923524-20923553|20923736-20923851	14+:20923524-20923553|20923736-20923851	TTG	uoORF	0.10	0.63	2.3346e-07	176.3
ENSG00000115944.10	ENST00000378669.1_uoORF_1	2-:42580476-42580483|42588229-42588327	2-:42580476-42580483|42588229-42588327	ATG	uoORF	0.75	0.65	2.3526e-11	177.7
ENSG00000063177.8_ENSG00000268093.1	ENST00000549920.1_uoORF_1	19-:49121061-49121134|49122397-49122423	19-:49121061-49121134|49122397-49122423	CTG	uoORF	0.32	0.65	2.4256e-08	148.1
ENSG00000047849.17	ENST00000360240.6_uoORF_1	3-:48040319-48040369|48130262-48130323	3-:48040319-48040369|48130262-48130323	ACG	uoORF	0.52	0.61	2.4888e-05	77.2
ENSG00000198060.5	ENST00000358935.2_uoORF_0	10+:94050973-94051286|94070891-94070947	10+:94050973-94051286|94070891-94070947	ATG	uoORF	0.35	0.57	2.4969e-12	95.2
ENSG00000124783.8_ENSG00000164304.11	ENST00000244763.4_uoORF_1	6-:7313349-7313430	6-:7313349-7313430	ATG	uoORF	0.27	0.52	2.5553e-06	88.5
ENSG00000167220.7_ENSG00000134049.3	ENST00000300605.6_uoORF_1	18-:44662748-44662820|44676748-44676772	18-:44662748-44662820|44676748-44676772	CTG	uoORF	0.38	0.26	2.5955e-06	15.2
ENSG00000163468.10	ENST00000295688.3_uoORF_1	1-:156307971-156308022	1-:156307971-156308022	CTG	uoORF	0.16	0.62	2.6286e-06	84.1
ENSG00000108679.8	ENST00000262776.3_uoORF_2	17-:76972222-76972238|76973221-76973296|76975905-76975958	17-:76972222-76972238|76973221-76973296|76975905-76975958	CTG	uoORF	0.75	0.49	2.6320e-10	102.1
ENSG00000130638.11	ENST00000252934.5_uoORF_0	22+:46067795-46068059|46085591-46085660	22+:46067795-46068059|46085591-46085660	CTG	uoORF	0.67	0.60	2.6596e-06	49.7
ENSG00000093183.9	ENST00000264454.3_uoORF_0	3-:42610470-42610565|42623337-42623377	3-:42610470-42610565|42623337-42623377	CTG	uoORF	0.39	0.40	2.7243e-06	20.3
ENSG00000103005.7	ENST00000219281.3_uoORF_0	16+:58035377-58035437	16+:58035377-58035437	ATG	uoORF	0.30	0.64	2.7743e-06	104.4
ENSG00000187778.9	ENST00000343810.4_uoORF_0	12-:49959980-49959998|49960504-49960624|49961830-49961833	12-:49959980-49959998|49960504-49960624|49961830-49961833	ATG	uoORF	0.74	0.39	2.8249e-10	44.7
ENSG00000102054.13	ENST00000380087.2_uoORF_0	X-:16888165-16888405	X-:16888165-16888405	TTG	uoORF	0.58	0.56	2.8626e-10	73.9
ENSG00000001167.10	ENST00000341376.6_uoORF_0	6+:41040745-41040823|41046767-41046857	6+:41040745-41040823|41046767-41046857	CTG	uoORF	0.63	0.39	2.8700e-06	33.4
ENSG00000160888.6	ENST00000588173.1_uoORF_1	19+:13263929-13264034	19+:13263929-13264034	TTG	uoORF	0.21	0.59	2.9141e-07	59.3
ENSG00000100632.6	ENST00000557016.1_uoORF_1	14-:69861570-69861629|69864947-69864996	14-:69861570-69861629|69864947-69864996	ACG	uoORF	0.75	0.66	2.9322e-05	266.1
ENSG00000175550.3	ENST00000376991.2_uoORF_3	11+:65686926-65687014|65687250-65687323|65687418-65687512|65687813-65687846	11+:65686926-65687014|65687250-65687323|65687418-65687512|65687813-65687846	CTG	uoORF	0.12	0.62	2.9545e-10	255.5
ENSG00000105700.6	ENST00000222307.4_uoORF_0	19+:18668716-18668724|18672845-18672915	19+:18668716-18668724|18672845-18672915	ATG	uoORF	0.75	0.54	2.9591e-07	127.9
ENSG00000100577.14	ENST00000216465.5_uoORF_0	14+:77787413-77787526|77791212-77791264|77793180-77793192	14+:77787413-77787526|77791212-77791264|77793180-77793192	ACG	uoORF	0.40	0.31	2.9698e-08	43.3
ENSG00000163904.8	ENST00000296257.5_uoORF_0	3+:185304101-185304221	3+:185304101-185304221	CTG	uoORF	0.29	0.55	2.9835e-06	24.7
ENSG00000143622.6	ENST00000368323.3_uoORF_0	1-:155880523-155880595|155881033-155881111	1-:155880523-155880595|155881033-155881111	ACG	uoORF	0.39	0.49	3.0056e-08	27.8
ENSG00000109332.15_ENSG00000238948.1	ENST00000343106.5_uoORF_3	4-:103747655-103747724	4-:103747655-103747724	TTG	uoORF	0.54	0.63	3.0212e-05	72.6
ENSG00000110107.4	ENST00000227524.4_uoORF_1	11-:60673844-60674042	11-:60673844-60674042	CTG	uoORF	0.33	0.57	3.1102e-10	146.5
ENSG00000137207.7	ENST00000372422.2_uoORF_1	6-:43483810-43483833|43484464-43484633	6-:43483810-43483833|43484464-43484633	CTG	uoORF	0.33	0.43	3.1521e-07	48.4
ENSG00000150782.7	ENST00000280357.7_uoORF_0	11-:112025765-112025784|112034628-112034738	11-:112025765-112025784|112034628-112034738	CTG	uoORF	0.51	0.39	3.2779e-08	156.2
ENSG00000169740.9	ENST00000374433.2_uoORF_0	10-:44140236-44140249|44141511-44141633	10-:44140236-44140249|44141511-44141633	ATG	uoORF	0.71	0.56	3.2976e-07	18.3
ENSG00000148572.10	ENST00000277746.6_uoORF_0	10+:64893175-64893260|64905968-64906053|64911909-64911922	10+:64893175-64893260|64905968-64906053|64911909-64911922	ATG	uoORF	0.83	0.05	3.3324e-05	24.8
ENSG00000172795.11	ENST00000389063.2_uoORF_0	5+:112312601-112312683|112321531-112321665	5+:112312601-112312683|112321531-112321665	ATG	uoORF	0.83	0.58	3.3405e-08	52.3
ENSG00000155368.12	ENST00000355857.3_uoORF_1	2+:120124560-120124636|120125763-120125768	2+:120124560-120124636|120125763-120125768	CTG	uoORF	0.18	0.58	3.3811e-07	93.8
ENSG00000185022.7	ENST00000338483.2_uoORF_0	22+:38598107-38598219|38609829-38609894	22+:38598107-38598219|38609829-38609894	CTG	uoORF	0.83	0.59	3.4336e-06	57.8
ENSG00000132507.13	ENST00000336458.8_uoORF_2	17+:7210958-7211071|7212933-7213119|7214336-7214441|7214668-7214672	17+:7210958-7211071|7212933-7213119|7214336-7214441|7214668-7214672	GTG	uoORF	0.30	0.64	3.5749e-15	759.7
ENSG00000125459.10_ENSG00000203761.4	ENST00000343043.3_uoORF_3	1+:155658973-155659034|155679563-155679574	1+:155658973-155659034|155679563-155679574	ATG	uoORF	0.31	0.48	3.6913e-10	23.2
ENSG00000122566.16	ENST00000356674.7_uoORF_4	7-:26237309-26237352|26240191-26240232	7-:26237309-26237352|26240191-26240268	CTG	uoORF	0.49	0.59	3.7351e-05	288.4
ENSG00000196526.6	ENST00000420658.1_uoORF_0	4-:7873785-7873807|7941382-7941444	4-:7873785-7873807|7941382-7941444	CTG	uoORF	0.88	0.31	3.7760e-05	10.4
ENSG00000113368.7	ENST00000261366.5_uoORF_1	5+:126112854-126113322	5+:126112854-126113322	GTG	uoORF	0.09	0.60	4.0691e-12	313.2
ENSG00000116133.7	ENST00000371269.3_uoORF_1	1-:55352731-55352848	1-:55352731-55352848	CTG	uoORF	0.75	0.65	4.0965e-09	123.8
ENSG00000102898.7	ENST00000219169.4_uoORF_0	16+:67880873-67880888|67899004-67899121	16+:67880873-67880888|67899004-67899121	GTG	uoORF	0.49	0.64	4.1098e-07	130.1
ENSG00000160932.6	ENST00000292494.6_uoORF_3	8+:144099987-144100003|144102299-144102408|144102730-144102839	8+:144099987-144100003|144102299-144102408|144102730-144102839	CTG	uoORF	0.27	0.43	4.1915e-08	152.1
ENSG00000068878.10	ENST00000404125.1_uoORF_0	2-:54197788-54197935	2-:54197788-54197935	GTG	uoORF	0.21	0.38	4.2154e-06	28.7
ENSG00000169504.10	ENST00000374379.4_uoORF_0	1+:25071916-25072066	1+:25071916-25072066	GTG	uoORF	0.15	0.49	4.2244e-07	167.8
ENSG00000071626.12	ENST00000233078.4_uoORF_0	19+:1407684-1407801|1417498-1417522	19+:1407684-1407801|1417498-1417522	GTG	uoORF	0.83	0.24	4.4888e-06	35.8
ENSG00000151849.10	ENST00000381884.4_uoORF_1	13-:25487153-25487229|25496898-25496954	13-:25487153-25487229|25496898-25496954	CTG	uoORF	0.50	0.50	4.5343e-09	15.0
ENSG00000072110.9	ENST00000193403.6_uoORF_1	14-:69445759-69445846	14-:69445759-69445954	ACG	uoORF	0.54	0.56	4.5393e-13	168.5
ENSG00000129187.10	ENST00000438320.2_uoORF_2	4-:183836717-183836728|183838463-183838521	4-:183836717-183836728|183838463-183838521	CTG	uoORF	0.10	0.49	4.5561e-05	30.6
ENSG00000116459.6	ENST00000369722.3_uoORF_1	1+:111992138-111992203|111992458-111992495|111996832-111996901	1+:111992138-111992203|111992458-111992495|111996832-111996901	ATT	uoORF	0.63	0.66	4.5752e-16	208.4
ENSG00000080986.8	ENST00000261597.4_uoORF_1	18+:2571600-2571682|2572975-2573061	18+:2571600-2571682|2572975-2573061	ATG	uoORF	0.75	0.60	4.9691e-15	84.0
ENSG00000135317.8_ENSG00000135316.13	ENST00000355238.6_uoORF_0	6-:86351137-86351169|86352514-86352575	6-:86351137-86351169|86352514-86352575	ACG	uoORF	0.16	0.46	5.0134e-07	47.4
ENSG00000213699.4_ENSG00000115163.10	ENST00000335756.4_uoORF_1	2+:27009029-27009164	2+:27009029-27009164	GTG	uoORF	0.75	0.66	5.0620e-06	157.3
ENSG00000139645.9	ENST00000267116.7_uoORF_0	12-:56651669-56651695|56652026-56652078	12-:56651669-56651695|56652026-56652078	ATG	uoORF	0.14	0.62	5.1231e-05	80.7
ENSG00000106628.6	ENST00000436844.1_uoORF_0	7-:44161641-44161708|44163109-44163126	7-:44161641-44161708|44163109-44163126	ATG	uoORF	0.13	0.64	5.2019e-08	108.8
ENSG00000130383.6_ENSG00000174886.8	ENST00000308961.4_uoORF_0	19-:5897002-5897008|5903622-5903757	19-:5897002-5897008|5903622-5903757	CTG	uoORF	0.43	0.65	5.2858e-11	144.7
ENSG00000154518.5	ENST00000409194.1_uoORF_2	2-:176044905-176044906|176046082-176046189	2-:176044905-176044906|176046082-176046211|176046383-176046391	AAG	uoORF	0.09	0.62	5.3630e-10	190.8
ENSG00000162910.14	ENST00000348259.5_uoORF_1	1-:228295562-228295570|228295935-228296019|228296849-228296928	1-:228295562-228295570|228295935-228296019|228296849-228296928	CTG	uoORF	0.45	0.41	5.3811e-05	31.5
ENSG00000198668.6	ENST00000356978.4_uoORF_0	14+:90863491-90863577|90866408-90866421	14+:90863491-90863577|90866408-90866421	ATC	uoORF	0.50	0.61	5.3836e-05	45.3
ENSG00000004478.5	ENST00000001008.4_uoORF_1	12+:2904255-2904309	12+:2904255-2904309	GTG	uoORF	0.61	0.65	5.4695e-10	121.2
ENSG00000143575.10	ENST00000328703.7_uoORF_0	1+:154245155-154245203	1+:154245155-154245203	ATG	uoORF	0.44	0.65	5.5427e-14	91.4
ENSG00000162236.7	ENST00000294179.3_uoORF_0	11-:62598686-62598734|62599425-62599455	11-:62598686-62598734|62599425-62599455	GTG	uoORF	0.29	0.47	5.6475e-05	19.2
ENSG00000087191.8	ENST00000310144.6_uoORF_2	17+:61904821-61904874|61905497-61905569|61906853-61906857	17+:61904812-61904874|61905497-61905569|61906853-61906857	ATG	uoORF	0.09	0.61	5.6918e-16	196.7
ENSG00000106348.12	ENST00000470772.1_uoORF_0	7-:128043766-128043808|128045820-128045946	7-:128043766-128043808|128045820-128045946	ATG	uoORF	0.19	0.60	5.7028e-10	69.9
ENSG00000120438.7	ENST00000321394.7_uoORF_1	6-:160209142-160209175|160210436-160210619	6-:160209142-160209175|160210436-160210619	ATC	uoORF	0.44	0.60	6.0212e-08	265.8
ENSG00000137309.15	ENST00000311487.5_uoORF_2	6+:34204719-34204740|34204980-34205094|34208513-34208561	6+:34204719-34204740|34204980-34205094|34208513-34208561	CTG	uoORF	0.75	0.66	6.0542e-08	630.5
ENSG00000132475.4_ENSG00000263565.1	ENST00000254810.4_uoORF_4	17-:73775146-73775265|73775737-73775846	17-:73775146-73775265|73775737-73775846	TTG	uoORF	0.15	0.65	6.1800e-05	499.7
ENSG00000121579.8_ENSG00000239280.1	ENST00000240922.3_uoORF_0	3-:113464792-113465071	3-:113464792-113465071	CTG	uoORF	0.18	0.46	6.1925e-07	354.1
ENSG00000174695.5_ENSG00000238835.1	ENST00000502346.1_uoORF_0	5-:82360905-82360936|82373139-82373204	5-:82360905-82360936|82373139-82373204	ATG	uoORF	0.35	0.64	6.2154e-05	72.5
ENSG00000120727.8	ENST00000265192.4_uoORF_2	5+:138677603-138677669|138699447-138699477	5+:138677603-138677669|138699447-138699477	CTG	uoORF	0.12	0.49	6.3787e-05	50.0
ENSG00000153774.4_ENSG00000261476.1	ENST00000561878.1_uoORF_0	16-:75498437-75498509	16-:75498437-75498509	ATG	uoORF	0.68	0.57	6.3876e-06	28.4
ENSG00000239306.4_ENSG00000258297.1	ENST00000310137.4_uoORF_0	11+:66384174-66384195	11+:66384174-66384195	GTG	uoORF	0.37	0.62	6.4000e-05	38.7
ENSG00000120742.6	ENST00000479209.1_uoORF_0	3-:150263534-150263565|150263838-150264215	3-:150263534-150263565|150263838-150264215	ACG	uoORF	0.46	0.62	6.4309e-12	526.8
ENSG00000165502.6	ENST00000298289.6_uoORF_1	14-:50085752-50085858|50087279-50087329	14-:50085752-50085858|50087279-50087329	CTG	uoORF	0.73	0.57	6.4531e-07	106.9
ENSG00000058262.5	ENST00000243253.3_uoORF_1	3+:127771282-127771402|127771677-127771745|127774358-127774413	3+:127771282-127771402|127771677-127771745|127774358-127774413	GTG	uoORF	0.21	0.53	6.6668e-07	216.1
ENSG00000089693.6	ENST00000203630.5_uoORF_1	12-:6861484-6861528|6862104-6862249	12-:6861484-6861528|6862104-6862249	GTG	uoORF	0.28	0.63	6.6936e-10	284.5
ENSG00000196497.11_ENSG00000129559.8	ENST00000250495.5_uoORF_1	14-:24701466-24701550	14-:24701466-24701550	GTG	uoORF	0.09	0.64	6.7234e-06	85.5
ENSG00000166451.9_ENSG00000261061.1	ENST00000305850.5_uoORF_0	16+:81040863-81040882|81045534-81045587	16+:81040863-81040882|81045534-81045587	CTG	uoORF	0.08	0.66	7.1337e-08	159.4
ENSG00000138674.12_ENSG00000251022.2	ENST00000395310.2_uoORF_0	4-:83803085-83803093|83812240-83812301	4-:83803085-83803093|83812240-83812301	CTG	uoORF	0.12	0.61	7.2834e-07	43.2
ENSG00000023734.6	ENST00000419869.2_uoORF_1	12+:16035552-16035651	12+:16035552-16035651	CTG	uoORF	0.53	0.65	7.2897e-09	233.0
ENSG00000213551.4_ENSG00000182180.9	ENST00000372945.3_uoORF_0	10-:75011630-75011781|75012227-75012340	10-:75011630-75011781|75012227-75012340	TTG	uoORF	0.75	0.54	7.3491e-08	172.4
ENSG00000143155.8	ENST00000367833.2_uoORF_1	1+:168148199-168148319	1+:168148199-168148319	ATG	uoORF	0.26	0.53	7.5479e-07	26.3
ENSG00000164104.7	ENST00000446922.2_uoORF_2	4-:174254289-174254365|174254650-174254820	4-:174254289-174254365|174254650-174254820	GTG	uoORF	0.54	0.65	7.5987e-05	224.6
ENSG00000174744.9	ENST00000425825.2_uoORF_1	11-:66109652-66109712|66112442-66112532	11-:66109652-66109712|66112442-66112532	ACG	uoORF	0.51	0.43	7.7896e-08	61.3
ENSG00000173120.10	ENST00000530342.1_uoORF_1	11+:67007551-67007743	11+:67007542-67007743	ACG	uoORF	0.37	0.47	7.7928e-11	37.6
ENSG00000138629.11	ENST00000395081.2_uoORF_0	15-:74751177-74751237|74753377-74753452	15-:74751177-74751237|74753377-74753452	ACG	uoORF	0.43	0.19	7.8239e-08	24.8
ENSG00000169976.5	ENST00000367569.2_uoORF_1	6-:144416630-144416681	6-:144416630-144416681	TTG	uoORF	0.18	0.64	7.9873e-07	77.5
ENSG00000111832.8	ENST00000466444.2_uoORF_0	6+:116892723-116892807	6+:116892723-116892807	ATG	uoORF	0.38	0.55	8.0548e-12	69.8
ENSG00000126067.7	ENST00000373237.3_uoORF_1	1-:36102026-36102033|36106942-36107091	1-:36102026-36102033|36106942-36107091	CTG	uoORF	0.59	0.66	8.0624e-05	305.5
ENSG00000133983.10_ENSG00000213463.3	ENST00000389912.6_uoORF_0	14-:70809411-70809446|70826235-70826320	14-:70809411-70809446|70826235-70826320	ATG	uoORF	0.04	0.63	8.2910e-05	120.6
ENSG00000101255.6	ENST00000217233.3_uoORF_0	20+:361650-361813|368654-368722	20+:361650-361813|368654-368722	GTG	uoORF	0.50	0.42	8.3803e-07	23.6
ENSG00000102103.11	ENST00000447146.2_uoORF_0	X+:48755313-48755365|48755774-48755859|48758466-48758467	X+:48755313-48755365|48755774-48755859|48758466-48758467	ACG	uoORF	0.36	0.40	8.5172e-05	39.6
ENSG00000101138.7	ENST00000217109.4_uoORF_0	20+:54967745-54967769|54970576-54970633	20+:54967745-54967769|54970576-54970633	ATA	uoORF	0.83	0.52	8.6179e-06	23.1
ENSG00000106603.13	ENST00000446330.2_uoORF_0	7-:43688209-43688251|43769027-43769063	7-:43688209-43688251|43769027-43769063	ATG	uoORF	0.23	0.36	8.6209e-07	41.2
ENSG00000198876.8_ENSG00000224802.2	ENST00000361264.4_uoORF_0	9-:34126409-34126502	9-:34126409-34126502	ATG	uoORF	0.32	0.31	8.6488e-05	23.6
ENSG00000171566.7	ENST00000499023.2_uoORF_0	4-:155470041-155470087|155471451-155471528	4-:155470041-155470087|155471451-155471528	GTG	uoORF	0.77	0.50	8.6693e-09	37.9
ENSG00000173674.6_ENSG00000201592.1	ENST00000379607.5_uoORF_0	X-:20153944-20153959|20156656-20156740|20159742-20159910	X-:20153944-20153959|20156656-20156740|20159742-20159910	CTG	uoORF	0.20	0.62	8.6921e-07	85.8
ENSG00000172292.10_ENSG00000265694.1	ENST00000305747.6_uoORF_0	2+:169312905-169312974	2+:169312905-169312974	GTG	uoORF	0.08	0.45	8.6936e-05	20.5
ENSG00000137210.9_ENSG00000153157.8	ENST00000379542.5_uoORF_0	6+:10748057-10748114|10749434-10749501|10749854-10749856	6+:10748057-10748114|10749434-10749501|10749854-10749856	CTG	uoORF	0.54	0.53	8.7536e-12	54.7
ENSG00000160014.12	ENST00000291295.9_uoORF_1	19+:47104587-47104694|47109083-47109096	19+:47104578-47104694|47109083-47109096	GTG	uoORF	0.04	0.51	9.0890e-12	89.1
ENSG00000164163.6	ENST00000296577.4_uoORF_0	4+:146019510-146019571|146025537-146025605	4+:146019510-146019571|146025537-146025605	GTG	uoORF	0.34	0.57	9.1055e-05	53.1
ENSG00000198805.7	ENST00000361505.5_uoORF_2	14+:20937636-20937694|20940466-20940543	14+:20937621-20937694|20940466-20940543	ATC	uoORF	0.75	0.47	9.6208e-05	163.3
ENSG00000135018.9	ENST00000376395.4_uoORF_1	9-:86322577-86322715	9-:86322577-86322739	AGG	uoORF	0.66	0.35	9.6641e-08	63.0
ENSG00000078140.9_ENSG00000243260.2	ENST00000261427.5_uoORF_1	4+:39699924-39699999	4+:39699888-39699999	ACG	uoORF	0.49	0.11	9.6661e-08	80.9
ENSG00000109133.8	ENST00000504986.1_uORF_0	4+:41937259-41937490	4+:41937259-41937490	ATC	uORF	0.42	0.64	0.0000	225.1
ENSG00000029363.11	ENST00000527536.1_uORF_0	6-:136610879-136610939	6-:136610879-136610939	ATG	uORF	0.10	0.60	0.0000	46.0
ENSG00000069956.7_ENSG00000259398.1	ENST00000261845.5_uORF_0	15+:52311447-52311573|52338026-52338041	15+:52311447-52311573|52338026-52338041	ATG	uORF	0.34	0.66	0.0000	179.0
ENSG00000140332.11	ENST00000557997.1_uORF_0	15-:70389849-70390056	15-:70389849-70390146	AAG	uORF	0.12	0.53	0.0000	43.8
ENSG00000167747.9_ENSG00000220988.1	ENST00000345523.4_uORF_0	19-:51302181-51302215|51302550-51302614|51305473-51305514|51307828-51307833	19-:51302181-51302215|51302550-51302614|51305473-51305514|51307828-51307836	CTG	uORF	0.10	0.29	0.0000	86.9
ENSG00000088766.7	ENST00000378863.4_uORF_0	20+:5986771-5986852	20+:5986771-5986852	ATG	uORF	0.12	0.58	0.0000	52.9
ENSG00000105393.11_ENSG00000160117.10	ENST00000359435.4_uORF_0	19+:17378272-17378287	19+:17378272-17378287	ATG	uORF	0.75	0.58	0.00010000	27.1
ENSG00000086666.14	ENST00000561060.1_uORF_0	15+:80352091-80352151|80412669-80412681	15+:80352091-80352151|80412669-80412681	ATT	uORF	0.75	0.34	0.00010003	35.5
ENSG00000175792.7_ENSG00000212344.1	ENST00000322623.5_uORF_0	3-:127842610-127842643	3-:127842610-127842643	ATG	uORF	0.22	0.61	0.00010208	28.3
ENSG00000087074.7	ENST00000200453.5_uORF_0	19+:49375711-49375780	19+:49375711-49375780	ATG	uORF	0.26	0.57	0.00010668	20.3
ENSG00000119707.9	ENST00000525321.1_uORF_1	14+:73525348-73525413|73538334-73538347	14+:73525348-73525413|73538334-73538347	GTG	uORF	0.10	0.44	0.00010748	37.3
ENSG00000143156.9	ENST00000367811.3_uORF_0	1-:169336952-169337000	1-:169336952-169337000	GTG	uORF	0.33	0.55	0.00011238	19.5
ENSG00000102317.13	ENST00000376759.3_uORF_1	X+:48432926-48432961|48433555-48433562	X+:48432926-48432961|48433555-48433562	CTG	uORF	0.75	0.61	0.00011352	34.6
ENSG00000072121.11	ENST00000347230.4_uORF_0	14-:68282719-68282763|68283250-68283284	14-:68282719-68282763|68283250-68283284	CTG	uORF	0.39	0.50	0.00011470	13.4
ENSG00000067225.13	ENST00000335181.5_uORF_5	15-:72523478-72523511	15-:72523478-72523511	GTG	uORF	0.75	0.63	0.00012244	531.0
ENSG00000105821.10	ENST00000379263.3_uORF_0	7-:102985144-102985201	7-:102985144-102985201	ATG	uORF	0.64	0.60	0.00012285	35.1
ENSG00000165490.8_ENSG00000242279.1	ENST00000533655.1_uORF_0	11+:82612826-82612864|82624328-82624374	11+:82612826-82612864|82624328-82624374	GTG	uORF	0.83	0.54	0.00012419	18.1
ENSG00000179195.11_ENSG00000178882.9	ENST00000337815.4_uORF_1	12+:124458438-124458477	12+:124458438-124458477	CTG	uORF	0.75	0.50	0.00012692	27.7
ENSG00000118246.9	ENST00000402774.3_uORF_0	2+:207630338-207630377	2+:207630338-207630377	ATG	uORF	0.12	0.58	0.00012734	19.3
ENSG00000128591.11	ENST00000325888.8_uORF_0	7+:128470484-128470523	7+:128470484-128470523	CTG	uORF	0.10	0.59	0.00012734	21.8
ENSG00000011114.10	ENST00000334746.5_uORF_0	14-:93799322-93799361	14-:93799322-93799361	ATG	uORF	0.54	0.55	0.00012734	13.0
ENSG00000142166.8_ENSG00000226501.2	ENST00000270139.3_uORF_0	21+:34697295-34697334	21+:34697295-34697334	ATG	uORF	0.75	0.52	0.00012734	14.6
ENSG00000125534.5	ENST00000370179.3_uORF_0	20+:62152170-62152188	20+:62152170-62152188	ATG	uORF	0.75	0.61	0.00012860	33.6
ENSG00000078140.9_ENSG00000243260.2	ENST00000261427.5_uORF_3	4+:39699791-39699821	4+:39699791-39699821	CTG	uORF	0.75	0.47	0.00012963	23.6
ENSG00000213281.4_ENSG00000009307.11	ENST00000339438.6_uORF_4	1-:115292794-115292828|115300545-115300553	1-:115292794-115292828|115300545-115300553	CTG	uORF	0.14	0.28	0.00013525	20.1
ENSG00000152601.13	ENST00000324210.5_uORF_0	3+:151986814-151986865	3+:151986814-151986865	ATG	uORF	0.30	0.65	0.00013692	74.7
ENSG00000133816.9	ENST00000256194.4_uORF_0	11+:12159940-12160000	11+:12159940-12160000	ATG	uORF	0.83	0.54	0.00014006	22.2
ENSG00000132824.9	ENST00000342374.4_uORF_1	20-:43150634-43150679	20-:43150634-43150679	ATG	uORF	0.75	0.60	0.00014121	36.4
ENSG00000132507.13	ENST00000336458.8_uORF_5	17+:7210927-7210984	17+:7210906-7210984	GTG	uORF	0.65	0.19	0.00014361	70.1
ENSG00000082641.11	ENST00000361665.3_uORF_0	17+:46126198-46126226|46127968-46128018	17+:46126198-46126226|46127968-46128018	ATG	uORF	0.72	0.62	0.00014481	50.2
ENSG00000143878.8	ENST00000272233.4_uORF_3	2+:20647035-20647119	2+:20647035-20647119	ATG	uORF	0.10	0.46	0.00015169	54.2
ENSG00000198492.10	ENST00000373812.3_uORF_0	1+:29063586-29063619	1+:29063586-29063619	CTG	uORF	0.61	0.45	0.00015322	24.1
ENSG00000102144.9	ENST00000373316.4_uORF_1	X+:77359742-77359799	X+:77359742-77359799	GTG	uORF	0.31	0.51	0.00015343	14.3
ENSG00000174231.12	ENST00000304992.6_uORF_0	17-:1588084-1588126	17-:1588084-1588126	CTG	uORF	0.50	0.47	0.00015448	27.0
ENSG00000144136.6	ENST00000272542.3_uORF_1	2+:113404184-113404247	2+:113404184-113404247	GTG	uORF	0.08	0.49	0.00015520	15.2
ENSG00000141424.8	ENST00000440549.2_uORF_0	18-:33709272-33709302	18-:33709272-33709302	GTG	uORF	0.77	0.45	0.00015523	5.0
ENSG00000171552.8	ENST00000450273.1_uORF_1	20-:30310073-30310118	20-:30310073-30310118	TTG	uORF	0.52	0.49	0.00016502	9.2
ENSG00000170791.13	ENST00000303759.3_uORF_0	8+:57124363-57124396|57125320-57125374	8+:57124363-57124396|57125320-57125374	ACG	uORF	0.75	0.55	0.00016595	24.4
ENSG00000164054.11	ENST00000426002.1_uORF_0	3-:48514437-48514482	3-:48514437-48514482	ATG	uORF	0.45	0.42	0.00016597	61.2
ENSG00000128641.13	ENST00000392318.3_uORF_0	2+:192110230-192110341	2+:192110230-192110341	TTG	uORF	0.42	0.26	0.00016674	56.1
ENSG00000176853.11	ENST00000334705.7_uORF_0	8+:124780714-124780801	8+:124780714-124780801	TTG	uORF	0.75	0.50	0.00016862	30.8
ENSG00000030110.8	ENST00000374467.3_uORF_0	6-:33547917-33547935	6-:33547917-33547935	ATG	uORF	0.42	0.60	0.00017114	32.8
ENSG00000129083.8_ENSG00000129084.13	ENST00000439561.2_uORF_4	11-:14520513-14520531	11-:14520513-14520531|14521252-14521255	ATT	uORF	0.42	0.06	0.00017114	11.7
ENSG00000125398.5	ENST00000245479.2_uORF_0	17+:70117316-70117391	17+:70117316-70117391	ATT	uORF	0.18	0.48	0.00017169	46.6
ENSG00000095752.2	ENST00000585513.1_uORF_0	19-:55881770-55881803	19-:55881770-55881803	ATG	uORF	0.31	0.64	0.00017575	67.3
ENSG00000198431.11	ENST00000526691.1_uORF_1	12+:104680817-104680907	12+:104680817-104680907	ATT	uORF	0.16	0.43	0.00017877	56.0
ENSG00000213079.5_ENSG00000146426.13	ENST00000367178.3_uORF_0	6+:155054717-155054828	6+:155054717-155054828	ACG	uORF	0.51	0.52	0.00018036	18.7
ENSG00000109332.15_ENSG00000238948.1	ENST00000343106.5_uORF_10	4-:103747861-103747927	4-:103747861-103747927	ACG	uORF	0.15	0.55	0.00018465	30.1
ENSG00000179632.5	ENST00000322428.5_uORF_0	8+:145159470-145159650	8+:145159470-145159650	GTG	uORF	0.75	0.65	0.00018718	159.4
ENSG00000078140.9_ENSG00000243260.2	ENST00000261427.5_uORF_2	4+:39699820-39699904	4+:39699820-39699904	GTG	uORF	0.24	0.43	0.00019984	48.3
ENSG00000108021.15	ENST00000328090.5_uORF_0	10+:5726838-5726886	10+:5726838-5726886	ATG	uORF	0.66	0.55	0.00020728	19.1
ENSG00000184619.3_ENSG00000161970.8	ENST00000584164.1_uORF_4	17-:8286371-8286419	17-:8286371-8286419	GTG	uORF	0.26	0.51	0.00020728	15.1
ENSG00000160014.12	ENST00000291295.9_uORF_2	19+:47104618-47104660	19+:47104618-47104660	CTG	uORF	0.32	0.34	0.00020938	41.4
ENSG00000092140.10	ENST00000206595.6_uORF_0	14+:31028388-31028448	14+:31028388-31028448	ATG	uORF	0.83	0.54	0.00021027	19.9
ENSG00000204435.9_ENSG00000240053.8	ENST00000375882.2_uORF_0	6+:31633967-31633985|31634597-31634606	6+:31633967-31633985|31634597-31634606	CTG	uORF	0.13	0.65	0.00022253	100.1
ENSG00000140988.11_ENSG00000255513.1	ENST00000529806.1_uORF_0	16-:2014656-2014674	16-:2014656-2014674	ATG	uORF	0.45	0.45	0.00022505	8.7
ENSG00000099203.2	ENST00000214869.2_uORF_1	19-:10946930-10946948	19-:10946930-10946948	ATG	uORF	0.75	0.53	0.00022505	13.7
ENSG00000080845.13	ENST00000340491.4_uORF_0	20+:35090614-35090632	20+:35090614-35090632	ATG	uORF	0.79	0.37	0.00022505	4.0
ENSG00000183287.9	ENST00000589419.1_uORF_1	18-:57147446-57147470|57333307-57333334	18-:57147446-57147470|57333307-57333334	ATG	uORF	0.33	0.56	0.00022562	13.5
ENSG00000008130.11	ENST00000344463.4_uORF_0	1-:1709812-1709851	1-:1709812-1709851	ATG	uORF	0.56	0.53	0.00023397	6.0
ENSG00000251201.4_ENSG00000134970.13	ENST00000456936.3_uORF_1	5-:114961569-114961614	5-:114961569-114961614	GTG	uORF	0.61	0.63	0.00023555	64.2
ENSG00000139218.13	ENST00000369367.3_uORF_0	12-:46384197-46384221	12-:46384197-46384221	TTG	uORF	0.20	0.56	0.00024188	28.7
ENSG00000134809.4	ENST00000525158.1_uORF_5	11-:57298146-57298173	11-:57298146-57298182	AAG	uORF	0.14	0.43	0.00024552	23.3
ENSG00000145247.7	ENST00000508632.1_uORF_0	4-:48906598-48906628|48908674-48908725	4-:48906598-48906628|48908674-48908743	CTG	uORF	0.30	0.60	0.00025001	46.1
ENSG00000169855.15_ENSG00000216116.1	ENST00000436010.2_uORF_0	3-:79068249-79068306	3-:79068249-79068306	GTG	uORF	0.13	0.47	0.00025045	7.0
ENSG00000110328.5	ENST00000528848.2_uORF_0	11-:11374667-11374721	11-:11374667-11374772	GTG	uORF	0.08	0.46	0.00025397	13.7
ENSG00000144736.9	ENST00000325599.8_uORF_0	3-:72897527-72897551	3-:72897527-72897572	GTG	uORF	0.33	0.53	0.00025528	10.1
ENSG00000166741.3	ENST00000299964.3_uORF_1	11+:114167162-114167186	11+:114167162-114167186	ATG	uORF	0.61	0.39	0.00025528	44.8
ENSG00000090487.6	ENST00000204566.2_uORF_0	15-:65282036-65282060	15-:65282036-65282060	CTG	uORF	0.56	0.53	0.00025528	12.7
ENSG00000173465.3_ENSG00000176973.7	ENST00000531405.1_uORF_0	11+:65337962-65338016	11+:65337962-65338016	ATG	uORF	0.75	0.57	0.00025573	47.0
ENSG00000093167.13	ENST00000421276.2_uORF_0	3-:37217555-37217720	3-:37217555-37217720	CTG	uORF	0.61	0.46	0.00026459	36.8
ENSG00000116030.12	ENST00000409368.1_uORF_0	2-:203103187-203103280	2-:203103187-203103280	GTG	uORF	0.17	0.51	0.00026499	40.2
ENSG00000165512.4	ENST00000298299.3_uORF_0	10+:45496409-45496426|45498727-45498737	10+:45496409-45496426|45498727-45498737	GTG	uORF	0.37	0.56	0.00027994	16.0
ENSG00000073050.7_ENSG00000167378.4	ENST00000262887.5_uORF_0	19-:44079611-44079638	19-:44079611-44079638	CTG	uORF	0.56	0.56	0.00027994	19.4
ENSG00000186652.5_ENSG00000134802.13	ENST00000395124.1_uORF_4	11-:57193803-57193825|57194060-57194122	11-:57193803-57193825|57194060-57194125|57194534-57194582	ACG	uORF	0.26	0.44	0.00028640	32.4
ENSG00000170759.10	ENST00000302418.4_uORF_0	10-:32345173-32345254	10-:32345173-32345254	AGG	uORF	0.19	0.51	0.00029029	103.2
ENSG00000165502.6	ENST00000298289.6_uORF_2	14-:50085844-50085858|50087279-50087322	14-:50085844-50085858|50087279-50087322	AGG	uORF	0.24	0.52	0.00029197	58.0
ENSG00000169714.12	ENST00000451728.2_uORF_3	3-:128890608-128890614|128902618-128902663	3-:128890608-128890614|128902618-128902663	CTG	uORF	0.63	0.44	0.00029434	119.6
ENSG00000172775.12	ENST00000309137.8_uORF_0	16-:57219732-57219792	16-:57219732-57219792	GTG	uORF	0.55	0.53	0.00029946	10.1
ENSG00000173451.2_ENSG00000139291.9	ENST00000266673.5_uORF_0	12+:72080352-72080403	12+:72080352-72080403	TTG	uORF	0.56	0.50	0.00030864	6.0
ENSG00000067167.3	ENST00000262213.2_uORF_0	8-:71520493-71520571	8-:71520493-71520571	ATG	uORF	0.14	0.63	0.00031363	58.3
ENSG00000172809.8	ENST00000534490.1_uORF_2	17+:72199849-72199879	17+:72199837-72199879	GTG	uORF	0.75	0.24	0.00031386	426.0
ENSG00000078618.15	ENST00000354831.7_uORF_0	1-:52344287-52344308	1-:52344287-52344308	ATC	uORF	0.14	0.63	0.00031449	43.1
ENSG00000154001.9	ENST00000337537.3_uORF_0	14-:64010043-64010064	14-:64010043-64010064	ATG	uORF	0.75	0.64	0.00031449	56.7
ENSG00000148308.13	ENST00000372097.5_uORF_0	9+:135906195-135906270	9+:135906195-135906270	ACG	uORF	0.75	0.55	0.00031751	13.5
ENSG00000127314.13	ENST00000537460.1_uORF_0	12+:69004749-69004812	12+:69004749-69004812	GTG	uORF	0.75	0.54	0.00031962	26.9
ENSG00000170296.5_ENSG00000181885.14	ENST00000318988.6_uORF_1	17-:7155215-7155278	17-:7155215-7155278	ATG	uORF	0.50	0.55	0.00031962	27.2
ENSG00000153250.13_ENSG00000263948.1	ENST00000409972.1_uORF_0	2-:161264242-161264308	2-:161264242-161264308	ATG	uORF	0.87	0.57	0.00033870	9.0
ENSG00000144021.2	ENST00000488633.1_uORF_1	2+:96931996-96932029	2+:96931996-96932029	CTG	uORF	0.27	0.59	0.00033970	23.4
ENSG00000105176.13	ENST00000542441.2_uORF_0	19+:30433267-30433438	19+:30433267-30433438	ACG	uORF	0.41	0.36	0.00034036	26.1
ENSG00000176018.8	ENST00000315948.6_uORF_0	5-:89825273-89825342	5-:89825273-89825342	ATG	uORF	0.46	0.58	0.00034182	19.7
ENSG00000124207.12	ENST00000262982.2_uORF_0	20+:47662924-47662960|47674989-47674998	20+:47662924-47662960|47674989-47674998	CTG	uORF	0.73	0.39	0.00034187	36.3
ENSG00000077809.8	ENST00000324896.4_uORF_1	7+:74072166-74072187	7+:74072166-74072187	GTG	uORF	0.59	0.43	0.00034717	7.7
ENSG00000099800.3_ENSG00000176619.6	ENST00000215570.3_uORF_2	19-:2427734-2427755	19-:2427734-2427755	ACG	uORF	0.85	0.37	0.00034717	6.0
ENSG00000115009.7	ENST00000358813.4_uORF_2	2+:228678582-228678600	2+:228678582-228678600	CTG	uORF	0.59	0.65	0.00034991	103.9
ENSG00000119707.9	ENST00000525321.1_uORF_0	14+:73525317-73525365	14+:73525317-73525365	CTG	uORF	0.75	0.63	0.00036263	44.3
ENSG00000122299.7	ENST00000355758.4_uORF_0	16-:11876211-11876244|11890979-11891036	16-:11876211-11876244|11890979-11891036	CTG	uORF	0.26	0.54	0.00036420	21.1
ENSG00000151466.7	ENST00000281142.5_uORF_0	4-:130014396-130014492	4-:130014396-130014492	GTG	uORF	0.28	0.46	0.00036422	19.2
ENSG00000196792.7_ENSG00000207952.1	ENST00000357479.5_uORF_0	14-:31495536-31495566	14-:31495536-31495566	ATG	uORF	0.56	0.45	0.00038006	7.0
ENSG00000044115.16	ENST00000520339.1_uORF_0	5+:138089128-138089199|138090382-138090398	5+:138089128-138089199|138090382-138090398	CTG	uORF	0.16	0.62	0.00039669	43.0
ENSG00000132718.7	ENST00000368324.4_uORF_0	1+:155829383-155829404	1+:155829383-155829404	CTG	uORF	0.75	0.49	0.00039867	11.2
ENSG00000185088.8	ENST00000439025.1_uORF_2	15-:63449628-63449688	15-:63449628-63449688	TTG	uORF	0.23	0.47	0.00040005	17.7
ENSG00000164543.5	ENST00000319357.5_uORF_0	7+:43622795-43622837	7+:43622795-43622837	CTG	uORF	0.67	0.54	0.00040970	15.6
ENSG00000171793.9	ENST00000372621.4_uORF_1	1+:41445408-41445489	1+:41445408-41445489	ATG	uORF	0.75	0.62	0.00041366	74.9
ENSG00000078808.12	ENST00000360001.6_uORF_1	1-:1167342-1167357	1-:1167342-1167357	ATG	uORF	0.75	0.62	0.00041649	44.0
ENSG00000164305.13	ENST00000517513.1_uORF_0	4-:185570551-185570566	4-:185570551-185570566	GTG	uORF	0.32	0.11	0.00041649	11.1
ENSG00000108523.11	ENST00000262482.6_uORF_0	17+:4843813-4843828	17+:4843813-4843828	CTG	uORF	0.43	0.30	0.00041649	6.0
ENSG00000105364.9	ENST00000253099.6_uORF_1	19+:10362703-10362718	19+:10362703-10362718	ACG	uORF	0.55	0.33	0.00041649	5.0
ENSG00000006194.6	ENST00000219069.5_uORF_0	16+:3333566-3333647	16+:3333566-3333647	GTG	uORF	0.75	0.30	0.00041978	20.9
ENSG00000095574.7	ENST00000368886.5_uORF_0	10-:124766662-124766692|124768209-124768287	10-:124766662-124766692|124768209-124768287	GTG	uORF	0.73	0.07	0.00042133	18.3
ENSG00000168785.3	ENST00000305798.3_uORF_2	4-:99579386-99579449	4-:99579386-99579449	CTG	uORF	0.52	0.25	0.00043269	10.9
ENSG00000101266.12	ENST00000217244.3_uORF_1	20-:489196-489259	20-:489196-489259	CTG	uORF	0.83	0.28	0.00043269	16.7
ENSG00000152147.6	ENST00000281950.3_uORF_0	2+:39005381-39005420	2+:39005381-39005420	ATG	uORF	0.27	0.43	0.00043887	33.3
ENSG00000080189.10	ENST00000372227.1_uORF_0	20-:44987325-44987364	20-:44987325-44987364	ATG	uORF	0.75	0.62	0.00043887	33.8
ENSG00000055044.6	ENST00000264279.5_uORF_1	2+:203130501-203130528	2+:203130501-203130528	GTG	uORF	0.75	0.57	0.00044117	16.3
ENSG00000115966.12_ENSG00000215973.1	ENST00000264110.2_uORF_0	2-:176032809-176032836	2-:176032809-176032836	ACG	uORF	0.16	0.60	0.00044117	24.8
ENSG00000104517.8_ENSG00000238533.1	ENST00000521922.1_uORF_0	8-:103424894-103424921	8-:103424894-103424921	AAG	uORF	0.27	0.57	0.00044117	17.6
ENSG00000107745.12_ENSG00000238766.1	ENST00000361114.5_uORF_1	10-:74385799-74385826	10-:74385799-74385826	ATG	uORF	0.46	0.61	0.00044117	34.1
ENSG00000103194.11	ENST00000219473.7_uORF_0	16+:84733629-84733656	16+:84733629-84733656	ATG	uORF	0.75	0.58	0.00044117	29.3
ENSG00000158987.15_ENSG00000217128.7	ENST00000510461.1_uORF_0	5-:131132669-131132693	5-:131132669-131132693	ATG	uORF	0.59	0.44	0.00045805	7.7
ENSG00000153339.9	ENST00000283351.4_uORF_0	18-:29523030-29523054	18-:29523030-29523054	ATG	uORF	0.10	0.60	0.00045805	23.1
ENSG00000111799.16	ENST00000322507.8_uORF_0	6-:75912523-75912543|75915492-75915538	6-:75912523-75912543|75915492-75915538	AAG	uORF	0.10	0.49	0.00047074	13.6
ENSG00000241878.5	ENST00000397500.1_uORF_0	22-:32021898-32022002|32026789-32026805	22-:32021898-32022002|32026789-32026805	CTG	uORF	0.47	0.48	0.00047112	13.6
ENSG00000197885.6	ENST00000425478.2_uORF_0	3-:23952930-23952941|23958274-23958350	3-:23952930-23952941|23958274-23958350	TTG	uORF	0.87	0.41	0.00049027	10.0
ENSG00000143106.8	ENST00000538610.1_uORF_2	1-:109968976-109969000	1-:109968976-109969000	TTG	uORF	0.14	0.57	0.00049947	132.1
ENSG00000067560.6	ENST00000418115.1_uORF_3	3-:49449253-49449346	3-:49449253-49449346	CTG	uORF	0.75	0.60	0.00050305	290.0
ENSG00000140043.7_ENSG00000119725.13	ENST00000555044.1_uORF_1	14+:74358793-74358826	14+:74358793-74358826	ATG	uORF	0.75	0.54	0.00051004	12.7
ENSG00000023734.6	ENST00000419869.2_uORF_4	12+:16035362-16035485	12+:16035362-16035485	GTG	uORF	0.48	0.55	0.00051232	98.6
ENSG00000185090.10	ENST00000373045.6_uORF_0	1+:38259800-38259824	1+:38259800-38259824	ATG	uORF	0.49	0.44	0.00051451	5.9
ENSG00000158062.16	ENST00000374222.1_uORF_0	1-:26633094-26633118	1-:26633094-26633118	ATG	uORF	0.88	0.48	0.00051451	7.0
ENSG00000068001.9_ENSG00000114383.5	ENST00000442581.1_uORF_1	3-:50357959-50357966|50358796-50358813	3-:50357959-50357966|50358796-50358813	GTG	uORF	0.04	0.33	0.00051451	13.9
ENSG00000122912.10	ENST00000609923.1_uORF_0	10-:70287169-70287193	10-:70287169-70287193	ATG	uORF	0.23	0.49	0.00051451	11.4
ENSG00000114062.13	ENST00000232165.3_uORF_0	15-:25684099-25684123	15-:25684099-25684123	ATG	uORF	0.75	0.55	0.00051451	17.9
ENSG00000166503.4	ENST00000299633.4_uORF_0	15-:83876468-83876492	15-:83876468-83876492	AGG	uORF	0.75	0.55	0.00051451	14.3
ENSG00000167005.9	ENST00000300291.5_uORF_0	16-:56485201-56485222	16-:56485201-56485222	ATG	uORF	0.16	0.65	0.00054399	98.0
ENSG00000125459.10_ENSG00000203761.4	ENST00000421487.2_uORF_2	1+:155658901-155658952	1+:155658901-155658952	TTG	uORF	0.31	0.42	0.00055113	34.2
ENSG00000198729.4_ENSG00000238594.1	ENST00000361131.4_uORF_0	6+:150464237-150464264	6+:150464237-150464264	ATG	uORF	0.33	0.48	0.00055625	7.0
ENSG00000106299.7	ENST00000223023.4_uORF_0	7-:123388886-123388913	7-:123388886-123388913	AGG	uORF	0.18	0.47	0.00055625	8.3
ENSG00000160310.12	ENST00000458387.2_uORF_0	21+:48055632-48055674	21+:48055632-48055674	CTG	uORF	0.29	0.61	0.00056330	29.6
ENSG00000165458.9	ENST00000298229.2_uORF_0	11+:71935858-71935891	11+:71935858-71935891	GTG	uORF	0.34	0.37	0.00057216	12.7
ENSG00000020426.6_ENSG00000139974.11	ENST00000261245.4_uORF_0	14+:61201534-61201567	14+:61201534-61201567	CTG	uORF	0.75	0.59	0.00057216	25.4
ENSG00000221914.4	ENST00000380737.3_uORF_1	8+:26149047-26149155	8+:26149047-26149155	GTG	uORF	0.26	0.56	0.00057489	33.5
ENSG00000120451.6	ENST00000265909.4_uORF_0	11-:130786207-130786264	11-:130786207-130786264	ATG	uORF	0.48	0.49	0.00059219	16.4
ENSG00000113387.7	ENST00000265073.4_uORF_2	5+:32585691-32585718	5+:32585691-32585718	ACG	uORF	0.60	0.65	0.00061269	119.4
ENSG00000112249.9	ENST00000369162.2_uORF_1	6-:101328949-101328985	6-:101328949-101328985	GTG	uORF	0.55	0.32	0.00061633	12.5
ENSG00000089157.11	ENST00000551150.1_uORF_1	12-:120638631-120638667	12-:120638631-120638679	GTG	uORF	0.61	0.60	0.00062348	347.5
ENSG00000149948.9_ENSG00000211577.1	ENST00000403681.2_uORF_1	12+:66218879-66218903	12+:66218879-66218903	ATG	uORF	0.75	0.57	0.00063012	16.3
ENSG00000129473.5_ENSG00000100836.6	ENST00000250405.5_uORF_0	14+:23776409-23776469	14+:23776409-23776469	CTG	uORF	0.75	0.07	0.00063195	13.0
ENSG00000116285.8	ENST00000377482.5_uORF_0	1-:8086275-8086305	1-:8086275-8086305	ATG	uORF	0.75	0.63	0.00063404	62.8
ENSG00000138293.15	ENST00000374087.4_uORF_0	10+:51565275-51565296|51579127-51579136	10+:51565275-51565296|51579127-51579136	CTG	uORF	0.25	0.58	0.00063404	26.0
ENSG00000157637.8	ENST00000374759.3_uORF_0	17-:79268941-79269022	17-:79268941-79269022	ATT	uORF	0.24	0.35	0.00063793	22.0
ENSG00000198960.6	ENST00000361910.4_uORF_1	X-:100872550-100872574|100872874-100872880	X-:100872550-100872574|100872874-100872880	GTG	uORF	0.85	0.38	0.00064257	5.9
ENSG00000126773.8_ENSG00000258896.1	ENST00000406854.1_uORF_0	14+:60558886-60558952	14+:60558886-60558952	ACG	uORF	0.61	0.44	0.00066632	31.0
ENSG00000049759.12	ENST00000586268.1_uORF_1	18+:55888869-55888935	18+:55888869-55888935	CTG	uORF	0.83	0.56	0.00066632	24.4
ENSG00000184575.7	ENST00000332707.5_uORF_0	12+:64798458-64798539	12+:64798458-64798539	GTG	uORF	0.75	0.41	0.00068617	44.4
ENSG00000229117.4	ENST00000546591.1_uORF_5	12+:56510439-56510499	12+:56510439-56510499	TTG	uORF	0.32	0.48	0.00069776	31.4
ENSG00000163348.3_ENSG00000160691.14	ENST00000448116.2_uORF_1	1-:154943169-154943196	1-:154943169-154943196	ATG	uORF	0.75	0.59	0.00070921	25.2
ENSG00000108821.9	ENST00000225964.5_uORF_1	17-:48278918-48278945	17-:48278918-48278945	GTG	uORF	0.39	0.42	0.00070921	8.0
ENSG00000185247.10	ENST00000355220.5_uORF_0	X+:148793809-148793822|148794802-148794816	X+:148793809-148793822|148794802-148794816	ATG	uORF	0.50	0.46	0.00070921	7.1
ENSG00000134294.9	ENST00000256689.5_uORF_2	12-:46766462-46766495	12-:46766462-46766495	ACG	uORF	0.11	0.34	0.00071032	27.7
ENSG00000108344.10	ENST00000264639.4_uORF_1	17+:38137100-38137205	17+:38137100-38137205	ATC	uORF	0.10	0.56	0.00071422	50.0
ENSG00000143153.8	ENST00000367815.4_uORF_2	1+:169075902-169076055	1+:169075902-169076055	TTG	uORF	0.61	0.61	0.00071792	76.4
ENSG00000012232.4	ENST00000220562.4_uORF_2	8+:28571025-28571067|28573101-28573107	8+:28571025-28571067|28573101-28573107	ATG	uORF	0.60	0.46	0.00072295	5.7
ENSG00000149480.2	ENST00000278823.2_uORF_0	11-:62369120-62369201	11-:62369120-62369201	CTG	uORF	0.51	0.62	0.00072557	110.0
ENSG00000184220.6	ENST00000421999.2_uORF_0	3+:99536792-99536822	3+:99536792-99536822	ATG	uORF	0.52	0.65	0.00073098	129.5
ENSG00000188846.9	ENST00000396203.2_uORF_2	3+:40498851-40498926	3+:40498851-40498926	ATG	uORF	0.75	0.56	0.00075409	52.3
ENSG00000101057.11	ENST00000396863.4_uORF_0	20+:42295797-42295854	20+:42295797-42295854	CTG	uORF	0.75	0.64	0.00075442	59.4
ENSG00000183696.9	ENST00000395564.4_uORF_0	7+:48128935-48128992	7+:48128935-48128992	CTG	uORF	0.38	0.61	0.00076370	34.5
ENSG00000106245.5	ENST00000222969.5_uORF_4	7+:99006629-99006671	7+:99006629-99006671	ATG	uORF	0.35	0.51	0.00077166	11.1
ENSG00000213281.4_ENSG00000009307.11	ENST00000339438.6_uORF_2	1-:115300554-115300581	1-:115300554-115300581	ATG	uORF	0.73	0.64	0.00077275	67.7
ENSG00000135297.11	ENST00000415954.2_uORF_0	6+:74171485-74171521	6+:74171485-74171521	ATG	uORF	0.26	0.54	0.00078535	12.3
ENSG00000147140.11_ENSG00000255591.1	ENST00000373856.3_uORF_2	X+:70503554-70503571|70504246-70504303|70504833-70504858	X+:70503554-70503571|70504246-70504303|70504833-70504858	ATA	uORF	0.65	0.60	0.00080070	79.7
ENSG00000090061.13_ENSG00000258749.1	ENST00000389879.5_uORF_0	14+:99947762-99947795	14+:99947762-99947795	ATG	uORF	0.37	0.46	0.00082309	9.3
ENSG00000177192.9	ENST00000376649.3_uORF_0	12+:132413837-132413954	12+:132413837-132413954	ATG	uORF	0.16	0.54	0.00083203	25.4
ENSG00000130175.5	ENST00000252455.2_uORF_3	19+:11546498-11546527|11546861-11546892	19+:11546498-11546527|11546861-11546892	GTG	uORF	0.15	0.54	0.00084267	101.9
ENSG00000100084.10_ENSG00000242259.4	ENST00000263208.5_uORF_0	22-:19419125-19419218	22-:19419125-19419218	ATG	uORF	0.75	0.53	0.00084470	17.9
ENSG00000204152.6_ENSG00000223182.1	ENST00000478381.1_uORF_0	10+:51371477-51371504	10+:51371477-51371504	ACG	uORF	0.69	0.58	0.00084652	19.3
ENSG00000138297.9_ENSG00000223111.1	ENST00000260867.4_uORF_0	10-:51623250-51623277	10-:51623250-51623277	ACG	uORF	0.69	0.58	0.00084652	19.3
ENSG00000059758.3_ENSG00000257169.1	ENST00000261211.3_uORF_0	12-:96793970-96793997	12-:96793970-96793997	TTG	uORF	0.08	0.14	0.00084652	11.0
ENSG00000025770.14	ENST00000420993.2_uORF_0	22+:50946678-50946705	22+:50946678-50946705	ATG	uORF	0.52	0.53	0.00084652	21.4
ENSG00000170315.9	ENST00000302182.3_uORF_2	17+:16284441-16284495	17+:16284441-16284495	GTG	uORF	0.16	0.34	0.00084814	58.5
ENSG00000163154.5_ENSG00000163156.7	ENST00000368902.1_uORF_0	1+:151138628-151138728|151138946-151138993	1+:151138628-151138728|151138946-151138993	ATG	uORF	0.83	0.54	0.00084850	25.6
ENSG00000093167.13	ENST00000421276.2_uORF_1	3-:37217724-37217742	3-:37217724-37217742	ATC	uORF	0.16	0.22	0.00086769	13.0
ENSG00000168003.12	ENST00000377892.1_uORF_5	11+:62623610-62623628	11+:62623610-62623628	ATG	uORF	0.75	0.58	0.00086769	24.0
ENSG00000183255.7	ENST00000330938.3_uORF_1	21-:46293564-46293582	21-:46293564-46293582	CTG	uORF	0.75	0.60	0.00086769	29.0
ENSG00000115758.8_ENSG00000206633.1	ENST00000234111.4_uORF_0	2-:10588247-10588319	2-:10588247-10588319	CTG	uORF	0.60	0.61	0.00088023	62.7
ENSG00000127666.8	ENST00000248244.5_uORF_0	19-:4818527-4818528|4831625-4831654	19-:4818527-4818528|4831625-4831654	GTG	uORF	0.61	0.50	0.00089092	6.7
ENSG00000170619.8_ENSG00000196150.9	ENST00000305103.3_uORF_0	8-:146076743-146076780|146078223-146078348	8-:146076743-146076780|146078223-146078348	GTG	uORF	0.29	0.50	0.00091547	25.5
ENSG00000101695.4_ENSG00000134758.9	ENST00000261593.3_uORF_0	18+:29671962-29672013	18+:29671962-29672013	ATG	uORF	0.45	0.58	0.00092553	21.6
ENSG00000117505.8	ENST00000370272.4_uORF_1	1+:93811547-93811682	1+:93811547-93811682	CTG	uORF	0.63	0.44	0.00093840	103.5
ENSG00000152661.7	ENST00000282561.3_uORF_0	6+:121756839-121756884	6+:121756839-121756884	GTG	uORF	0.87	0.50	0.00094446	5.0
ENSG00000109079.5	ENST00000226225.2_uORF_0	17+:26662843-26662882|26666433-26666439	17+:26662843-26662882|26666433-26666439	CTG	uORF	0.39	0.55	0.00094446	13.0
ENSG00000131408.9	ENST00000253727.5_uORF_2	19+:50879730-50879775	19+:50879730-50879775	TTG	uORF	0.56	0.48	0.00094446	5.5
ENSG00000113141.11	ENST00000417647.2_uORF_0	5+:140027441-140027489	5+:140027441-140027489	GTG	uORF	0.46	0.61	0.00095132	36.6
ENSG00000174851.10	ENST00000376901.4_uORF_0	11-:66056512-66056572	11-:66056512-66056572	GTG	uORF	0.18	0.51	0.00095512	19.5
ENSG00000137996.8_ENSG00000207750.1	ENST00000370128.4_uORF_0	1+:100731828-100731846	1+:100731828-100731846	ATG	uORF	0.48	0.54	0.00097656	23.9
ENSG00000213190.2	ENST00000368921.3_uORF_1	1+:151033005-151033023	1+:151033005-151033023	ACG	uORF	0.43	0.55	0.00097656	33.3
ENSG00000123240.12	ENST00000378757.2_uORF_0	10+:13142256-13142274	10+:13142256-13142274	ATG	uORF	0.56	0.63	0.00097656	45.7
ENSG00000241343.5_ENSG00000126945.8	ENST00000316594.5_uORF_3	X+:100663287-100663305	X+:100663287-100663305	ATT	uORF	0.39	0.55	0.00097656	24.4
ENSG00000166855.5	ENST00000300107.3_uORF_0	15-:65477502-65477637	15-:65477502-65477637	CTG	uORF	0.42	0.34	0.00098447	20.9
ENSG00000080822.12_ENSG00000080819.2	ENST00000264193.2_uORF_1	3-:98312360-98312387	3-:98312360-98312387	CTG	uORF	0.75	0.62	0.00098863	33.3
ENSG00000170759.10	ENST00000302418.4_uORF_4	10-:32345101-32345128	10-:32345101-32345128	ATG	uORF	0.15	0.57	0.00098863	17.0
ENSG00000143971.7	ENST00000272342.5_uORF_0	2+:67624474-67624510	2+:67624474-67624510	ATG	uORF	0.49	0.54	0.0010031	7.0
ENSG00000023191.12	ENST00000397615.2_uORF_5	11-:506705-506741	11-:506705-506741	CTG	uORF	0.43	0.35	0.0010031	14.5
ENSG00000108423.10	ENST00000325752.3_uORF_0	17-:57970218-57970269	17-:57970218-57970269	ATG	uORF	0.60	0.52	0.0010251	12.0
ENSG00000198324.10	ENST00000361483.3_uORF_0	12-:111806729-111806780	12-:111806729-111806780	ATG	uORF	0.29	0.43	0.0010372	9.3
ENSG00000179604.8	ENST00000335793.3_uORF_0	17-:71282693-71282747	17-:71282693-71282747	ATG	uORF	0.28	0.62	0.0010379	47.5
ENSG00000147669.6	ENST00000353107.3_uORF_2	8+:101162914-101162937|101163574-101163581	8+:101162914-101162937|101163574-101163581	GTG	uORF	0.18	0.47	0.0010381	13.0
ENSG00000267041.1	ENST00000591344.1_uORF_0	19-:37263628-37263658	19-:37263628-37263658	CTG	uORF	0.35	0.47	0.0010424	9.1
ENSG00000099194.5_ENSG00000256545.1	ENST00000370355.2_uORF_5	10+:102107054-102107078	10+:102107045-102107078	ACG	uORF	0.75	0.20	0.0010428	22.3
ENSG00000170340.10	ENST00000301998.4_uORF_0	2+:62423370-62423403	2+:62423370-62423403	ATG	uORF	0.30	0.59	0.0010573	23.8
ENSG00000110200.4	ENST00000543587.1_uORF_0	11-:71822509-71822542	11-:71822509-71822542	ATG	uORF	0.52	0.48	0.0010573	9.5
ENSG00000101639.14	ENST00000506447.1_uORF_0	18+:12991406-12991436|12999419-12999422	18+:12991406-12991436|12999419-12999422	CTG	uORF	0.85	0.44	0.0010573	7.2
ENSG00000141098.8	ENST00000268797.7_uORF_0	16-:67719692-67719705|67753065-67753139	16-:67719692-67719705|67753065-67753139	ATG	uORF	0.09	0.48	0.0010851	17.0
ENSG00000125871.9	ENST00000377710.5_uORF_0	20+:17949717-17949762	20+:17949717-17949762	ATG	uORF	0.75	0.43	0.0010854	18.9
ENSG00000175582.15	ENST00000336083.3_uORF_1	11-:73471881-73471974	11-:73471881-73471974	ACG	uORF	0.75	0.16	0.0010955	22.8
ENSG00000185686.13	ENST00000398741.1_uORF_2	22-:22899305-22899350|22899964-22899985	22-:22899305-22899350|22899964-22899985	GTG	uORF	0.67	0.59	0.0010955	68.4
ENSG00000159921.10	ENST00000377902.5_uORF_0	9-:36258326-36258398	9-:36258326-36258398	CTG	uORF	0.29	0.48	0.0011203	15.5
ENSG00000102054.13	ENST00000380087.2_uORF_1	X-:16888272-16888338	X-:16888272-16888338	ACG	uORF	0.75	0.62	0.0011354	43.2
ENSG00000119318.8	ENST00000358015.3_uORF_0	9+:110045567-110045594	9+:110045567-110045594	ATG	uORF	0.17	0.56	0.0011381	45.2
ENSG00000179151.7	ENST00000315127.4_uORF_0	15-:74967468-74967483|74988220-74988322	15-:74967468-74967483|74988220-74988322	CTG	uORF	0.39	0.40	0.0011388	16.0
ENSG00000181222.10	ENST00000322644.6_uORF_0	17+:7387990-7388047	17+:7387990-7388047	GTG	uORF	0.25	0.57	0.0011452	19.7
ENSG00000130985.12	ENST00000335972.6_uORF_0	X+:47053257-47053386	X+:47053257-47053386	GTG	uORF	0.12	0.38	0.0011608	39.6
ENSG00000196850.4	ENST00000354300.3_uORF_0	12-:111021035-111021107	12-:111021035-111021107	ATG	uORF	0.63	0.45	0.0011635	14.6
ENSG00000070961.10	ENST00000428670.3_uORF_1	12-:90049867-90049884|90102372-90102394	12-:90049867-90049884|90102372-90102394	ATG	uORF	0.37	0.55	0.0011719	9.0
ENSG00000145386.5	ENST00000274026.5_uORF_4	4-:122744910-122744994	4-:122744910-122744994	CTG	uORF	0.14	0.52	0.0011733	38.2
ENSG00000131408.9	ENST00000253727.5_uORF_0	19+:50879782-50879833|50879975-50880083|50880843-50880855	19+:50879782-50879833|50879975-50880083|50880843-50880855	GTG	uORF	0.49	0.40	0.0011940	32.8
ENSG00000196588.10_ENSG00000230071.2	ENST00000355630.3_uORF_0	22-:40990736-40990739|41032481-41032601	22-:40990736-40990739|41032481-41032601	CTG	uORF	0.40	0.54	0.0012007	23.7
ENSG00000172939.4	ENST00000311806.3_uORF_1	3+:38207096-38207210	3+:38207096-38207210	CTG	uORF	0.49	0.42	0.0012033	13.4
ENSG00000057019.11	ENST00000326840.6_uORF_1	3-:98620333-98620381	3-:98620333-98620486	CTG	uORF	0.75	0.56	0.0012052	140.3
ENSG00000067900.6_ENSG00000216205.1	ENST00000399799.2_uORF_0	18-:18691514-18691562	18-:18691514-18691562	AAG	uORF	0.08	0.48	0.0012232	14.4
ENSG00000106028.6_ENSG00000270923.1	ENST00000498107.1_uORF_1	7+:141438246-141438303|141438923-141438941	7+:141438246-141438303|141438923-141438941	CTG	uORF	0.24	0.54	0.0012355	20.7
ENSG00000173848.14	ENST00000355029.4_uORF_0	10+:5454538-5454559	10+:5454538-5454559	GTG	uORF	0.14	0.19	0.0012700	13.7
ENSG00000125107.12	ENST00000317147.5_uORF_0	16-:58633391-58633415|58663631-58663649	16-:58633391-58633415|58663631-58663661	CTG	uORF	0.77	0.44	0.0013288	18.7
ENSG00000033170.12	ENST00000394585.1_uORF_0	14+:65879633-65879762	14+:65879633-65879762	ATG	uORF	0.09	0.52	0.0013308	19.9
ENSG00000103121.4_ENSG00000260213.1	ENST00000219400.3_uORF_2	16-:81031019-81031034|81040338-81040353	16-:81031019-81031034|81040338-81040353	GTG	uORF	0.50	0.61	0.0013428	35.8
ENSG00000100401.15	ENST00000356244.3_uORF_1	22-:41682071-41682101	22-:41682071-41682101	CTG	uORF	0.30	0.66	0.0013428	151.4
ENSG00000173821.15	ENST00000582970.1_uORF_0	17+:78237381-78237420	17+:78237381-78237420	CTG	uORF	0.32	0.52	0.0013454	8.7
ENSG00000105287.8	ENST00000433867.1_uORF_0	19-:47220203-47220308	19-:47220203-47220308	CTG	uORF	0.23	0.37	0.0013657	22.8
ENSG00000143033.13	ENST00000370298.4_uORF_0	1+:93544857-93544893	1+:93544857-93544893	ATG	uORF	0.83	0.31	0.0013738	10.8
ENSG00000165119.14	ENST00000360384.5_uORF_2	9-:86593193-86593194|86593287-86593355	9-:86593193-86593194|86593287-86593355	CTG	uORF	0.23	0.55	0.0014066	164.9
ENSG00000110218.4	ENST00000227638.3_uORF_0	11+:93862325-93862409	11+:93862325-93862409	AGG	uORF	0.29	0.47	0.0014328	22.4
ENSG00000078369.13	ENST00000378609.4_uORF_0	1-:1770634-1770677|1822258-1822392	1-:1770634-1770677|1822258-1822392	CTG	uORF	0.57	0.42	0.0014450	31.2
ENSG00000183963.14	ENST00000333137.7_uORF_1	22+:31479197-31479233	22+:31479197-31479233	CTG	uORF	0.11	0.44	0.0014528	27.2
ENSG00000110958.11_ENSG00000241217.2	ENST00000262033.6_uORF_2	12-:57081913-57081958	12-:57081913-57081958	ATT	uORF	0.09	0.65	0.0014622	124.1
ENSG00000174748.14	ENST00000413699.1_uORF_6	3+:23958674-23958730|23959340-23959344	3+:23958674-23958730|23959340-23959344	TTG	uORF	0.75	0.57	0.0015791	25.3
ENSG00000140006.7	ENST00000267522.3_uORF_0	14-:64091672-64091717	14-:64091672-64091717	ACG	uORF	0.87	0.50	0.0015819	6.0
ENSG00000162734.8	ENST00000360472.4_uORF_2	1+:160175278-160175293	1+:160175158-160175293	GTG	uORF	0.83	0.38	0.0016000	15.9
ENSG00000138074.10	ENST00000310574.3_uORF_1	2-:27434353-27434368	2-:27434353-27434389	AAG	uORF	0.15	0.42	0.0016000	33.7
ENSG00000143889.11	ENST00000449105.3_uORF_0	2-:38829994-38830009	2-:38829994-38830009	ATG	uORF	0.64	0.33	0.0016000	7.2
ENSG00000132467.2	ENST00000254803.2_uORF_1	4+:71554308-71554329	4+:71554308-71554329	ACG	uORF	0.75	0.56	0.0016000	17.8
ENSG00000196305.13_ENSG00000239183.1	ENST00000375643.3_uORF_0	9-:95055936-95055951	9-:95055936-95055951	ATG	uORF	0.75	0.63	0.0016000	49.0
ENSG00000171862.5	ENST00000371953.3_uORF_0	10+:89623407-89623422	10+:89623407-89623422	ATG	uORF	0.56	0.32	0.0016000	6.9
ENSG00000122884.8_ENSG00000201047.1	ENST00000394890.2_uORF_0	10-:74856555-74856576	10-:74856555-74856576	GTG	uORF	0.83	0.50	0.0016000	10.0
ENSG00000189403.10_ENSG00000232489.1	ENST00000341423.5_uORF_1	13-:31040002-31040017	13-:31040002-31040017	ATT	uORF	0.75	0.59	0.0016000	23.3
ENSG00000125148.6	ENST00000245185.5_uORF_2	16+:56642534-56642549	16+:56642498-56642549	CTG	uORF	0.75	0.33	0.0016000	214.2
ENSG00000179918.15	ENST00000478753.2_uORF_1	16-:30457167-30457182	16-:30457167-30457182	ATG	uORF	0.52	0.61	0.0016000	42.0
ENSG00000266173.1_ENSG00000108588.9	ENST00000225726.5_uORF_1	17-:61850887-61850902	17-:61850887-61850902	CTG	uORF	0.75	0.63	0.0016000	45.7
ENSG00000179262.5	ENST00000316856.3_uORF_0	19+:13056696-13056711	19+:13056696-13056711	ATG	uORF	0.54	0.63	0.0016000	62.2
ENSG00000215301.5	ENST00000399959.2_uORF_0	X+:41193448-41193469	X+:41193448-41193469	GTG	uORF	0.75	0.53	0.0016000	15.1
ENSG00000164151.7	ENST00000296564.7_uORF_0	5+:5422898-5422994	5+:5422898-5422994	ATG	uORF	0.11	0.62	0.0016008	40.6
ENSG00000034713.3	ENST00000037243.2_uORF_2	16+:75600290-75600338	16+:75600290-75600338	CTG	uORF	0.26	0.51	0.0016084	11.5
ENSG00000174720.11	ENST00000344442.5_uORF_0	4+:113558346-113558370	4+:113558346-113558370	ATG	uORF	0.47	0.57	0.0016130	16.0
ENSG00000063176.11	ENST00000598088.1_uORF_0	19+:49123660-49123684	19+:49123660-49123684	CTG	uORF	0.50	0.57	0.0016130	16.0
ENSG00000126756.7	ENST00000335890.2_uORF_1	X-:47518383-47518407	X-:47518383-47518452	AGG	uORF	0.08	0.42	0.0016130	8.0
ENSG00000147403.12_ENSG00000207165.1	ENST00000424325.2_uORF_2	X+:153626697-153626735|153626837-153626844	X+:153626697-153626735|153626837-153626844	ATG	uORF	0.44	0.59	0.0016378	28.3
ENSG00000107175.6	ENST00000353704.2_uORF_0	9+:35732673-35732760	9+:35732673-35732760	GTG	uORF	0.79	0.51	0.0016461	14.5
ENSG00000157954.10	ENST00000288828.4_uORF_0	7+:5229909-5229984	7+:5229909-5229984	ATG	uORF	0.27	0.59	0.0016565	30.0
ENSG00000116337.11	ENST00000342115.4_uORF_0	1+:110162581-110162734	1+:110162581-110162734	CTG	uORF	0.08	0.49	0.0016792	41.8
ENSG00000145730.16	ENST00000438793.3_uORF_0	5+:102201536-102201611	5+:102201536-102201611	ATG	uORF	0.42	0.61	0.0016841	34.2
ENSG00000006607.9	ENST00000264042.3_uORF_0	2+:242295776-242295803|242312498-242312519	2+:242295770-242295803|242312498-242312519	ACG	uORF	0.79	0.24	0.0016842	6.8
ENSG00000112335.10	ENST00000230085.8_uORF_1	6-:108582175-108582253	6-:108582175-108582253	GTG	uORF	0.20	0.37	0.0016990	26.1
ENSG00000239617.1_ENSG00000134287.5	ENST00000256682.4_uORF_1	12-:49351104-49351233	12-:49351104-49351233	GTG	uORF	0.19	0.31	0.0017068	42.3
ENSG00000138071.9	ENST00000260641.5_uORF_0	2+:65454983-65455007	2+:65454983-65455007	ACG	uORF	0.72	0.62	0.0017129	40.4
ENSG00000176490.4_ENSG00000141873.6	ENST00000545664.1_uORF_0	19-:2737329-2737362	19-:2737329-2737362	ATG	uORF	0.13	0.49	0.0017245	16.0
ENSG00000113578.13_ENSG00000252968.1	ENST00000359370.6_uORF_0	5-:141993695-141993726|142000861-142000881	5-:141993695-141993726|142000861-142000881	ATG	uORF	0.47	0.53	0.0017325	14.5
ENSG00000184897.4	ENST00000333762.4_uORF_1	3-:129034960-129035089	3-:129034960-129035089	GTG	uORF	0.30	0.54	0.0017526	67.9
ENSG00000161217.7_ENSG00000145107.11	ENST00000454715.1_uORF_0	3-:196065146-196065224	3-:196065146-196065224	CTG	uORF	0.20	0.19	0.0017583	34.7
ENSG00000148950.5	ENST00000278200.1_uORF_0	11-:31495318-31495333|31531065-31531101	11-:31495318-31495333|31531065-31531101	CTG	uORF	0.87	0.50	0.0017774	6.0
ENSG00000102119.6	ENST00000369842.4_uORF_0	X+:153607742-153607802	X+:153607742-153607802	ATG	uORF	0.16	0.61	0.0018070	35.7
ENSG00000165934.8	ENST00000298875.4_uORF_0	14+:92588331-92588385	14+:92588331-92588385	ATG	uORF	0.25	0.53	0.0018473	13.7
ENSG00000163214.16	ENST00000295373.6_uORF_0	2-:39102981-39103008	2-:39102981-39103008	GTG	uORF	0.88	0.45	0.0019031	6.0
ENSG00000073803.9_ENSG00000239146.1	ENST00000424227.1_uORF_0	3+:185003325-185003352	3+:185003325-185003352	ATG	uORF	0.39	0.38	0.0019031	5.6
ENSG00000062485.14_ENSG00000135473.10	ENST00000273308.4_uORF_4	12-:56709790-56709817	12-:56709790-56709817	CTG	uORF	0.15	0.37	0.0019031	10.0
ENSG00000244952.2_ENSG00000198826.6	ENST00000361627.3_uORF_0	15+:32907755-32907782	15+:32907755-32907782	ATG	uORF	0.75	0.51	0.0019031	15.9
ENSG00000175063.12	ENST00000405520.1_uORF_1	20+:44441668-44441695	20+:44441668-44441695	AGG	uORF	0.09	0.31	0.0019031	9.0
ENSG00000133460.15_ENSG00000240972.1	ENST00000215754.7_uORF_4	22+:24236570-24236597	22+:24236570-24236597	GTG	uORF	0.27	0.47	0.0019031	51.0
ENSG00000163682.11	ENST00000449470.2_uORF_1	4-:39460381-39460420	4-:39460381-39460420	TTG	uORF	0.28	0.38	0.0019143	51.2
ENSG00000145907.10	ENST00000356245.3_uORF_1	5+:151166134-151166173	5+:151166134-151166173	TTG	uORF	0.68	0.52	0.0019143	38.6
ENSG00000185565.7_ENSG00000241213.1	ENST00000490035.2_uORF_0	3-:116164117-116164264	3-:116164117-116164264	CTG	uORF	0.32	0.46	0.0019294	19.5
ENSG00000144848.6	ENST00000283290.5_uORF_0	3-:112280443-112280476	3-:112280443-112280476	ATG	uORF	0.75	0.62	0.0019383	39.7
ENSG00000087338.4	ENST00000282570.3_uORF_0	2+:70056879-70056930	2+:70056879-70056930	GTG	uORF	0.16	0.42	0.0019407	10.9
ENSG00000198646.9	ENST00000359003.2_uORF_0	20-:33380275-33380332	20-:33380275-33380332	ATC	uORF	0.56	0.40	0.0019409	6.0
ENSG00000134748.12_ENSG00000239063.1	ENST00000257181.9_uORF_0	1+:52870298-52870310	1+:52870298-52870310	ATG	uORF	0.75	0.60	0.0019531	25.0
ENSG00000115170.9_ENSG00000215934.1	ENST00000434821.1_uORF_0	2-:158675035-158675047	2-:158675035-158675047	CTG	uORF	0.56	0.21	0.0019531	4.0
ENSG00000039560.9	ENST00000265109.3_uORF_1	5+:34656575-34656580|34686976-34686983	5+:34656575-34656580|34686976-34686983	ATG	uORF	0.75	0.43	0.0019531	8.0
ENSG00000120889.8	ENST00000276431.4_uORF_1	8-:22926529-22926541	8-:22926529-22926541	CTG	uORF	0.75	0.28	0.0019531	6.0
ENSG00000107819.9	ENST00000224807.5_uORF_0	10+:102791077-102791089	10+:102791077-102791089	CTG	uORF	0.82	0.25	0.0019531	5.0
ENSG00000119707.9	ENST00000525321.1_uORF_3	14+:73525284-73525296	14+:73525284-73525296	CTG	uORF	0.75	0.35	0.0019531	9.0
ENSG00000182400.10	ENST00000330149.5_uORF_0	14-:39639399-39639411	14-:39639399-39639411	ATG	uORF	0.75	0.56	0.0019531	18.0
ENSG00000125107.12	ENST00000317147.5_uORF_1	16-:58633368-58633380	16-:58633368-58633410	AAG	uORF	0.83	0.33	0.0019531	5.0
ENSG00000187838.12_ENSG00000205544.3	ENST00000571078.1_uORF_1	17-:7296823-7296828|7297422-7297429	17-:7296823-7296828|7297422-7297429	ATG	uORF	0.85	0.28	0.0019531	4.0
ENSG00000142207.5_ENSG00000200792.1	ENST00000382751.3_uORF_0	21-:33765302-33765314	21-:33765302-33765314	ATG	uORF	0.75	0.48	0.0019531	9.9
ENSG00000166681.9	ENST00000372645.3_uORF_0	X+:102631957-102631969	X+:102631510-102631541|102631955-102631969	CTG	uORF	0.75	0.40	0.0019531	7.0
ENSG00000168917.8	ENST00000446465.2_uORF_0	3+:136538127-136538184	3+:136538127-136538184	AAG	uORF	0.27	0.15	0.0019536	13.8
ENSG00000164091.7_ENSG00000199150.1	ENST00000296490.3_uORF_0	3-:52312598-52312640	3-:52312598-52312640	ATG	uORF	0.10	0.58	0.0020035	37.6
ENSG00000155975.5	ENST00000324849.4_uORF_0	8+:17104576-17104618	8+:17104528-17104618	ATG	uORF	0.54	0.58	0.0020035	21.5
ENSG00000147669.6	ENST00000353107.3_uORF_1	8+:101162895-101162937	8+:101162895-101162937	TTG	uORF	0.53	0.38	0.0020035	20.0
ENSG00000249992.1_ENSG00000178550.3	ENST00000503771.1_uORF_0	3-:45267535-45267595	3-:45267535-45267595	GTG	uORF	0.42	0.30	0.0020128	9.8
ENSG00000126581.8	ENST00000590099.1_uORF_0	17-:40976206-40976266	17-:40976206-40976266	ATG	uORF	0.30	0.39	0.0020128	9.0
ENSG00000083168.5	ENST00000396930.3_uORF_0	8-:41907210-41907225|41909418-41909493	8-:41907210-41907225|41909418-41909493	ATG	uORF	0.49	0.50	0.0020195	9.1
ENSG00000152137.2_ENSG00000213144.2	ENST00000281938.2_uORF_1	12+:119616826-119616868	12+:119616805-119616868	CTG	uORF	0.43	0.61	0.0020314	39.3
ENSG00000140943.12	ENST00000343411.3_uORF_0	16-:84150355-84150415	16-:84150355-84150415	ATG	uORF	0.23	0.56	0.0020521	17.0
ENSG00000112305.10	ENST00000370455.3_uORF_0	6+:71377660-71377696	6+:71377618-71377696	CTG	uORF	0.74	0.57	0.0020522	15.8
ENSG00000183808.7	ENST00000520560.1_uORF_0	8-:94752883-94752919	8-:94752883-94752919	ATG	uORF	0.74	0.49	0.0020522	5.9
ENSG00000156110.9_ENSG00000214626.2	ENST00000372734.3_uORF_2	10+:75936564-75936585	10+:75936564-75936585	CTG	uORF	0.26	0.44	0.0020752	12.1
ENSG00000186652.5_ENSG00000134802.13	ENST00000533524.1_uORF_2	11-:57193783-57193804	11-:57193783-57193804	ATG	uORF	0.30	0.37	0.0020752	33.6
ENSG00000093010.7_ENSG00000265087.1	ENST00000403710.1_uORF_2	22+:19948723-19948810	22+:19948723-19948810	ATA	uORF	0.16	0.63	0.0020931	78.2
ENSG00000213949.4	ENST00000274311.2_uORF_0	5+:52096012-52096066	5+:52096012-52096066	ACG	uORF	0.73	0.54	0.0021011	18.9
ENSG00000129810.10	ENST00000412997.1_uORF_0	3-:20227681-20227696	3-:20227681-20227696	ATG	uORF	0.38	0.09	0.0021085	7.0
ENSG00000101266.12	ENST00000217244.3_uORF_2	20-:524358-524373	20-:524358-524373	ATA	uORF	0.30	0.32	0.0021085	7.7
ENSG00000130066.12	ENST00000379270.4_uORF_0	X+:23801351-23801366	X+:23801351-23801366	ATG	uORF	0.13	0.62	0.0021085	35.6
ENSG00000134851.8	ENST00000381334.5_uORF_0	4+:56262224-56262242	4+:56262224-56262242	GTG	uORF	0.20	0.52	0.0022009	46.5
ENSG00000024526.12	ENST00000456315.2_uORF_0	1-:68962689-68962710	1-:68962689-68962710	ATG	uORF	0.09	0.64	0.0022268	55.4
ENSG00000102103.11	ENST00000447146.2_uORF_1	X+:48755285-48755306	X+:48755285-48755306	GTG	uORF	0.75	0.58	0.0022268	27.2
ENSG00000140995.12	ENST00000563594.1_uORF_0	16+:90015204-90015222|90015824-90015869	16+:90015204-90015222|90015824-90015869	ATG	uORF	0.56	0.50	0.0022303	6.0
ENSG00000118260.10	ENST00000432329.2_uORF_0	2+:208394775-208394838	2+:208394775-208394838	GTG	uORF	0.83	0.46	0.0022485	15.3
ENSG00000040487.8	ENST00000375155.3_uORF_0	1+:19638831-19638852|19639222-19639294	1+:19638831-19638852|19639222-19639294	CTG	uORF	0.71	0.47	0.0022554	17.1
ENSG00000185896.9	ENST00000332556.4_uORF_1	13+:113951577-113951628	13+:113951565-113951628	GTG	uORF	0.82	0.42	0.0022702	21.5
ENSG00000041357.11	ENST00000044462.7_uORF_1	15+:78832847-78832881|78834246-78834257	15+:78832847-78832881|78834246-78834257	GTG	uORF	0.48	0.60	0.0022745	65.0
ENSG00000169228.9_ENSG00000213347.6	ENST00000303251.6_uORF_0	5-:176730379-176730460	5-:176730379-176730460	AAG	uORF	0.87	0.53	0.0022849	8.3
ENSG00000197601.8	ENST00000354817.3_uORF_0	11+:13690279-13690339	11+:13690279-13690339	ACG	uORF	0.75	0.59	0.0022884	31.7
ENSG00000051825.10	ENST00000606320.1_uORF_0	12-:123715026-123715069|123717621-123717656	12-:123715026-123715069|123717621-123717656	ATG	uORF	0.73	0.40	0.0023034	19.0
ENSG00000177830.13	ENST00000429789.2_uORF_0	11-:904826-904859|910774-910780	11-:904826-904859|910774-910780	ATG	uORF	0.75	0.63	0.0023509	37.5
ENSG00000139112.6	ENST00000266458.5_uORF_0	12+:10365597-10365636	12+:10365597-10365636	CTG	uORF	0.69	0.48	0.0023509	9.9
ENSG00000133983.10_ENSG00000213463.3	ENST00000389912.6_uORF_2	14-:70826342-70826369	14-:70826342-70826369	CTG	uORF	0.75	0.58	0.0023515	20.3
ENSG00000169908.6	ENST00000305366.3_uORF_2	3-:149095458-149095491	3-:149095458-149095491	ATC	uORF	0.35	0.23	0.0023596	9.8
ENSG00000145332.9	ENST00000273963.5_uORF_0	4-:88116792-88116825	4-:88116792-88116825	ATG	uORF	0.88	0.46	0.0023596	6.0
ENSG00000198818.5	ENST00000361731.3_uORF_0	6-:166755976-166756000	6-:166755976-166756000	GTG	uORF	0.13	0.54	0.0024448	13.2
ENSG00000251201.4_ENSG00000134970.13	ENST00000456936.3_uORF_3	5-:114961550-114961583	5-:114961550-114961598	GTG	uORF	0.75	0.22	0.0025029	46.7
ENSG00000198960.6	ENST00000361910.4_uORF_0	X-:100871678-100871756|100872492-100872498	X-:100871678-100871756|100872492-100872498	TTG	uORF	0.72	0.50	0.0025164	7.2
ENSG00000170545.12	ENST00000603864.1_uORF_1	12-:51663453-51663489	12-:51663453-51663489	ATG	uORF	0.12	0.39	0.0025410	5.0
ENSG00000164949.3	ENST00000297596.2_uORF_1	8-:95274460-95274532	8-:95274460-95274532	ACG	uORF	0.13	0.53	0.0025470	24.8
ENSG00000108424.5	ENST00000290158.4_uORF_2	17+:45727373-45727472	17+:45727373-45727472	AGG	uORF	0.11	0.49	0.0025596	75.3
ENSG00000115084.8	ENST00000245680.2_uORF_0	2-:114514040-114514067	2-:114514040-114514088	ATG	uORF	0.75	0.26	0.0025911	33.7
ENSG00000257949.2_ENSG00000250506.2	ENST00000397640.1_uORF_0	17+:73975361-73975505	17+:73975361-73975505	ATG	uORF	0.85	0.57	0.0025963	23.5
ENSG00000151292.13	ENST00000395412.1_uORF_0	5+:122847969-122848029	5+:122847969-122848029	CTG	uORF	0.50	0.55	0.0026063	13.0
ENSG00000165175.11	ENST00000336949.6_uORF_0	X+:38663472-38663511	X+:38663472-38663511	GTG	uORF	0.56	0.50	0.0026985	5.0
ENSG00000125037.8_ENSG00000206567.5	ENST00000245046.2_uORF_1	3-:10028436-10028463	3-:10028436-10028463	CTG	uORF	0.75	0.63	0.0027248	45.9
ENSG00000138069.12	ENST00000409784.3_uORF_2	2-:65357050-65357170	2-:65357050-65357170	ACG	uORF	0.22	0.64	0.0027788	155.5
ENSG00000116161.13	ENST00000367679.2_uORF_2	1+:174969140-174969224	1+:174969140-174969224	ATC	uORF	0.75	0.45	0.0028268	71.6
ENSG00000117450.9	ENST00000262746.1_uORF_3	1-:45987343-45987388	1-:45987343-45987388	ATG	uORF	0.34	0.54	0.0028687	25.0
ENSG00000177469.12	ENST00000357037.5_uORF_1	17-:40575117-40575270	17-:40575117-40575270	CTG	uORF	0.18	0.63	0.0029278	85.0
ENSG00000068489.8_ENSG00000167447.8	ENST00000262293.4_uORF_0	17+:57233110-57233166|57247108-57247109	17+:57233110-57233166|57247108-57247109	ATG	uORF	0.22	0.66	0.0029685	164.1
ENSG00000149948.9_ENSG00000211577.1	ENST00000403681.2_uORF_0	12+:66218970-66219033	12+:66218970-66219033	ATC	uORF	0.62	0.08	0.0029889	29.5
ENSG00000155115.6_ENSG00000238775.1	ENST00000329970.7_uORF_0	6+:111279917-111279947	6+:111279917-111279947	ATG	uORF	0.36	0.58	0.0030664	21.3
ENSG00000171456.12	ENST00000375687.4_uORF_0	20+:30946223-30946271	20+:30946223-30946271	CTG	uORF	0.87	0.50	0.0030666	5.0
ENSG00000159596.6	ENST00000372025.4_uORF_0	1+:46153922-46153947|46156645-46156659	1+:46153922-46153947|46156645-46156659	CTG	uORF	0.75	0.61	0.0030870	28.8
ENSG00000130669.13	ENST00000358301.3_uORF_0	19+:39616447-39616492	19+:39616447-39616492	ATG	uORF	0.60	0.56	0.0031284	17.0
ENSG00000185686.13	ENST00000406503.1_uORF_6	22-:22899298-22899343	22-:22899298-22899343	ATT	uORF	0.16	0.59	0.0031630	26.2
ENSG00000100350.10	ENST00000423980.1_uORF_0	22-:36902574-36902625	22-:36902574-36902625	GTG	uORF	0.56	0.32	0.0031634	5.0
ENSG00000138326.14	ENST00000440692.1_uORF_4	10+:79793596-79793644	10+:79793596-79793644	ATG	uORF	0.50	0.63	0.0031746	46.6
ENSG00000125743.6	ENST00000342669.3_uORF_2	19-:46195167-46195188	19-:46195167-46195188	ACG	uORF	0.75	0.61	0.0032975	28.3
ENSG00000109133.8	ENST00000513702.1_uORF_3	4+:41937242-41937260	4+:41937242-41937260	CTG	uORF	0.61	0.37	0.0033436	18.5
ENSG00000136045.7	ENST00000412830.3_uORF_0	12+:108079632-108079650	12+:108079632-108079650	ATG	uORF	0.43	0.53	0.0033436	14.5
ENSG00000110852.4	ENST00000228438.2_uORF_0	12-:10021836-10021854	12-:10021836-10021854	ATG	uORF	0.45	0.31	0.0033436	5.8
ENSG00000198681.5	ENST00000356661.5_uORF_0	X-:152486043-152486061	X-:152486043-152486061	CTG	uORF	0.75	0.53	0.0033436	14.1
ENSG00000167522.10_ENSG00000261692.1	ENST00000301030.4_uORF_0	16-:89556878-89556944	16-:89556878-89556944	ATG	uORF	0.79	0.45	0.0033868	9.2
ENSG00000127022.10	ENST00000247461.4_uORF_1	5+:179126050-179126101	5+:179126050-179126101	GTG	uORF	0.56	0.63	0.0033870	52.7
ENSG00000169398.15	ENST00000395218.2_uORF_1	8-:141900861-141900868|141935759-141935842	8-:141900861-141900868|141935759-141935842	CTG	uORF	0.42	0.58	0.0034204	26.1
ENSG00000104331.4	ENST00000262644.4_uORF_0	8-:57906247-57906331	8-:57906247-57906358	TTG	uORF	0.35	0.51	0.0034565	50.6
ENSG00000082898.12	ENST00000401558.2_uORF_0	2-:61765018-61765066	2-:61765018-61765066	CTG	uORF	0.87	0.55	0.0034593	8.9
ENSG00000168785.3	ENST00000305798.3_uORF_1	4-:99579509-99579557	4-:99579509-99579557	CTG	uORF	0.10	0.61	0.0034593	30.4
ENSG00000105894.7	ENST00000348225.2_uORF_0	7-:137028212-137028260	7-:137028212-137028260	CTG	uORF	0.86	0.55	0.0034593	8.9
ENSG00000174243.5	ENST00000308025.3_uORF_0	12-:49245896-49245920	12-:49245896-49245920	ATG	uORF	0.10	0.61	0.0034680	26.6
ENSG00000180801.11	ENST00000315366.7_uORF_0	4-:114900560-114900614	4-:114900560-114900614	CTG	uORF	0.88	0.53	0.0034831	8.7
ENSG00000130638.11	ENST00000252934.5_uORF_1	22+:46067854-46067935	22+:46067854-46067935	ATC	uORF	0.56	0.46	0.0035042	11.2
ENSG00000177733.4	ENST00000314940.4_uORF_2	5-:137089956-137090031	5-:137089956-137090031	AGG	uORF	0.19	0.36	0.0036708	21.9
ENSG00000145293.10	ENST00000273920.3_uORF_0	4+:83351846-83351978	4+:83351846-83351978	CTG	uORF	0.75	0.40	0.0036744	62.8
ENSG00000112062.6	ENST00000229794.4_uORF_0	6+:35995623-35995653	6+:35995563-35995653	CTG	uORF	0.34	0.32	0.0036791	9.7
ENSG00000121766.10	ENST00000373714.1_uORF_0	1+:31782920-31782935	1+:31782920-31782935	ATG	uORF	0.43	0.21	0.0037000	7.0
ENSG00000243147.3_ENSG00000225991.1	ENST00000379632.2_uORF_3	2+:28113664-28113679	2+:28113664-28113679	CTG	uORF	0.75	0.29	0.0037000	6.0
ENSG00000198142.3	ENST00000356454.3_uORF_1	2+:110371951-110371966	2+:110371951-110371966	CTG	uORF	0.16	0.21	0.0037000	8.0
ENSG00000198142.3	ENST00000356454.3_uORF_0	2+:110372017-110372032	2+:110372017-110372032	ATG	uORF	0.75	0.61	0.0037000	37.6
ENSG00000243449.2	ENST00000409860.1_uORF_1	4+:2043821-2043836	4+:2043821-2043836	ATG	uORF	0.40	0.36	0.0037000	5.0
ENSG00000251314.2_ENSG00000153113.19	ENST00000511049.1_uORF_1	5+:96038564-96038579	5+:96038564-96038579	ATG	uORF	0.75	0.41	0.0037000	6.5
ENSG00000108094.10_ENSG00000266228.1	ENST00000374748.1_uORF_0	10-:35379240-35379255	10-:35379240-35379255	ATG	uORF	0.63	0.49	0.0037000	9.2
ENSG00000175334.3	ENST00000312175.2_uORF_2	11+:65769912-65769927	11+:65769912-65769927	ATG	uORF	0.83	0.27	0.0037000	10.0
ENSG00000150316.7	ENST00000279839.6_uORF_0	11-:94706695-94706710	11-:94706695-94706710	ATG	uORF	0.75	0.50	0.0037000	11.9
ENSG00000125304.8	ENST00000376387.4_uORF_0	13+:100153769-100153784	13+:100153769-100153784	CTG	uORF	0.75	0.44	0.0037000	8.0
ENSG00000140854.8	ENST00000379661.3_uORF_0	16+:57770906-57770921	16+:57770906-57770921	ATG	uORF	0.39	0.53	0.0037000	12.0
ENSG00000082641.11	ENST00000362042.3_uORF_2	17+:46125793-46125824|46127968-46128018	17+:46125793-46125824|46127968-46128018	GTG	uORF	0.22	0.45	0.0037282	21.8
ENSG00000145817.12	ENST00000274496.5_uORF_0	5-:143550139-143550190	5-:143550139-143550190	ACG	uORF	0.75	0.57	0.0037640	17.0
ENSG00000164244.16	ENST00000296666.8_uORF_0	5+:126853368-126853468|126859151-126859165	5+:126853368-126853468|126859151-126859165	GTG	uORF	0.53	0.25	0.0037997	21.6
ENSG00000170606.9	ENST00000304858.2_uORF_2	5+:132387901-132387934	5+:132387901-132387934	GTG	uORF	0.64	0.35	0.0038692	34.8
ENSG00000240553.1_ENSG00000169641.9	ENST00000471849.1_uORF_0	1-:23420872-23420873|23435514-23435543	1-:23420872-23420873|23435514-23435543	ATT	uORF	0.08	0.50	0.0038712	10.0
ENSG00000109814.7	ENST00000316423.6_uORF_0	4-:39528934-39528964	4-:39528934-39528964	AGG	uORF	0.79	0.49	0.0038712	5.0
ENSG00000116337.11	ENST00000342115.4_uORF_1	1+:110162556-110162574	1+:110162556-110162574	ATG	uORF	0.70	0.62	0.0039805	37.4
ENSG00000213585.6	ENST00000395047.2_uORF_0	5-:133340338-133340398	5-:133340338-133340398	CTG	uORF	0.75	0.64	0.0040019	63.2
ENSG00000075292.14	ENST00000264447.4_uORF_0	2+:71558973-71558991	2+:71558973-71558991	ATG	uORF	0.75	0.25	0.0041645	12.8
ENSG00000008394.8_ENSG00000256564.1	ENST00000396210.3_uORF_0	12+:16507164-16507182	12+:16507164-16507182	ATT	uORF	0.56	0.53	0.0041645	12.9
ENSG00000117408.6	ENST00000372343.3_uORF_0	1+:44412698-44412755	1+:44412680-44412755	AGG	uORF	0.08	0.49	0.0043038	12.0
ENSG00000203620.2_ENSG00000184007.13	ENST00000344035.6_uORF_2	1-:32385163-32385220	1-:32385163-32385220	CTG	uORF	0.37	0.19	0.0043038	10.0
ENSG00000050405.9_ENSG00000212496.1	ENST00000552783.1_uORF_0	12-:50616268-50616325	12-:50616268-50616325	ATG	uORF	0.55	0.56	0.0043038	8.5
ENSG00000167258.9	ENST00000584632.1_uORF_0	17+:37617808-37617865	17+:37617808-37617865	GTG	uORF	0.48	0.54	0.0043038	8.8
ENSG00000103111.10_ENSG00000205078.5	ENST00000563612.1_uORF_0	16+:77225118-77225190	16+:77225118-77225190	ATG	uORF	0.88	0.49	0.0043259	7.7
ENSG00000040633.8	ENST00000320316.3_uORF_0	17-:7142662-7142695	17-:7142662-7142695	GTG	uORF	0.34	0.43	0.0044545	8.5
ENSG00000168036.12	ENST00000349496.5_uORF_1	3+:41241061-41241160	3+:41241061-41241160	ACG	uORF	0.32	0.62	0.0044892	79.8
ENSG00000107862.4	ENST00000369983.3_uORF_0	10+:104005354-104005381	10+:104005354-104005381	CTG	uORF	0.75	0.52	0.0046088	13.9
ENSG00000173599.9	ENST00000393958.2_uORF_0	11-:66719935-66719939|66725792-66725824	11-:66719935-66719939|66725792-66725824	AGG	uORF	0.57	0.53	0.0046088	9.6
ENSG00000106443.10	ENST00000445996.2_uORF_1	7+:11013888-11013951|11014461-11014491	7+:11013888-11013951|11014461-11014491	CTG	uORF	0.71	0.16	0.0046319	17.9
ENSG00000117395.6	ENST00000236051.2_uORF_0	1-:43637812-43637833	1-:43637812-43637845	ATA	uORF	0.30	0.33	0.0046387	60.3
ENSG00000077150.13	ENST00000189444.6_uORF_1	10+:104155544-104155553|104155644-104155656	10+:104155544-104155553|104155644-104155656	CTG	uORF	0.75	0.56	0.0046387	21.4
ENSG00000148634.11	ENST00000395198.3_uORF_0	10-:69834908-69834929	10-:69834908-69834929	GTG	uORF	0.75	0.54	0.0046387	14.0
ENSG00000165916.4	ENST00000298852.3_uORF_2	11-:47447897-47447918	11-:47447897-47447918	CTG	uORF	0.75	0.52	0.0046387	11.9
ENSG00000189403.10_ENSG00000232489.1	ENST00000341423.5_uORF_0	13-:31039934-31040006	13-:31039934-31040006	TTG	uORF	0.28	0.42	0.0046755	48.7
ENSG00000198721.8	ENST00000361538.2_uORF_0	6-:4133916-4133935|4135744-4135794	6-:4133916-4133935|4135744-4135794	ATG	uORF	0.50	0.48	0.0048746	20.5
ENSG00000174748.14	ENST00000435882.1_uORF_7	3+:23958647-23958668	3+:23958647-23958668	CTG	uORF	0.75	0.58	0.0049044	18.0
ENSG00000178125.10_ENSG00000121022.9	ENST00000357849.4_uORF_0	8-:67974340-67974361	8-:67974340-67974361	ATG	uORF	0.17	0.61	0.0049044	26.0
ENSG00000187778.9	ENST00000343810.4_uORF_1	12-:49961835-49961856	12-:49961835-49961856	TTG	uORF	0.56	0.43	0.0049044	5.0
ENSG00000160310.12	ENST00000458387.2_uORF_1	21+:48056809-48056830	21+:48056809-48056830	ATG	uORF	0.85	0.48	0.0049044	7.0
ENSG00000131148.4	ENST00000253457.3_uORF_1	16-:85832976-85833012	16-:85832976-85833012	ATC	uORF	0.12	0.55	0.0049651	7.0
ENSG00000116898.7	ENST00000373116.5_uORF_0	1-:36929940-36929958	1-:36929940-36929958	ATG	uORF	0.26	0.65	0.0050878	86.0
ENSG00000230325.1_ENSG00000119285.6	ENST00000366582.3_uORF_0	1-:236767764-236767782	1-:236767764-236767782	ATG	uORF	0.75	0.50	0.0050878	15.5
ENSG00000168958.15	ENST00000353339.3_uORF_1	2+:228193454-228193472	2+:228193454-228193472	AAG	uORF	0.83	0.42	0.0050878	7.0
ENSG00000175324.5_ENSG00000253739.1	ENST00000311351.4_uORF_0	8-:38033904-38033922	8-:38033904-38033958	AGG	uORF	0.75	0.09	0.0050878	7.0
ENSG00000075336.7	ENST00000169551.6_uORF_0	18+:71815775-71815793	18+:71815775-71815793	ATG	uORF	0.53	0.59	0.0050878	27.0
ENSG00000161091.8	ENST00000355415.2_uORF_0	19-:3557530-3557548	19-:3557530-3557548	GTG	uORF	0.43	0.35	0.0050878	5.2
ENSG00000013563.9	ENST00000369809.1_uORF_0	X-:153637464-153637482	X-:153637464-153637482	ATG	uORF	0.41	0.27	0.0050878	5.5
ENSG00000112062.6	ENST00000229794.4_uORF_1	6+:35995671-35995719	6+:35995671-35995719	ATC	uORF	0.33	0.36	0.0052618	12.3
ENSG00000138668.14	ENST00000353341.4_uORF_4	4-:83295058-83295112	4-:83295058-83295130	ATT	uORF	0.75	0.63	0.0052894	43.8
ENSG00000169018.5	ENST00000306917.4_uORF_0	15+:68570264-68570303	15+:68570264-68570303	ACG	uORF	0.75	0.60	0.0052894	26.2
ENSG00000062716.6_ENSG00000199004.1	ENST00000262291.4_uORF_2	17+:57785046-57785082	17+:57785046-57785082	GTG	uORF	0.85	0.52	0.0053310	9.1
ENSG00000188313.8	ENST00000487389.1_uORF_0	3-:146262376-146262448	3-:146262376-146262448	AAG	uORF	0.67	0.47	0.0053379	7.4
ENSG00000125753.9	ENST00000245932.6_uORF_1	19+:46010783-46010963	19+:46010783-46010963	CTG	uORF	0.12	0.34	0.0053730	47.2
ENSG00000115758.8_ENSG00000206633.1	ENST00000234111.4_uORF_1	2-:10588476-10588530	2-:10588476-10588530	GTG	uORF	0.17	0.62	0.0053844	37.9
ENSG00000161217.7_ENSG00000145107.11	ENST00000454715.1_uORF_2	3-:196065296-196065350	3-:196065296-196065350	ATG	uORF	0.16	0.48	0.0053844	15.1
ENSG00000155096.9	ENST00000347770.4_uORF_1	8-:103870273-103870327	8-:103870273-103870327	CTG	uORF	0.62	0.29	0.0053844	17.1
ENSG00000010292.8	ENST00000315579.5_uORF_1	12+:6603282-6603320|6604241-6604257	12+:6603282-6603320|6604241-6604257	CTG	uORF	0.47	0.59	0.0053844	21.9
ENSG00000174021.6	ENST00000370645.4_uORF_2	1-:84972134-84972173	1-:84972134-84972173	CTG	uORF	0.32	0.55	0.0054137	14.0
ENSG00000105176.13	ENST00000542441.2_uORF_1	19+:30433263-30433275	19+:30433263-30433275	ATG	uORF	0.83	0.53	0.0054435	14.6
ENSG00000138660.7	ENST00000274000.5_uORF_0	4+:113152984-113153059	4+:113152984-113153059	ACG	uORF	0.50	0.09	0.0055035	22.0
ENSG00000092094.6	ENST00000206542.4_uORF_1	14-:20922884-20922956	14-:20922884-20922956	CTG	uORF	0.32	0.50	0.0055795	34.3
ENSG00000146278.10	ENST00000369472.1_uORF_0	6+:89790495-89790525	6+:89790495-89790525	ATG	uORF	0.14	0.53	0.0056287	12.1
ENSG00000134910.8_ENSG00000252255.1	ENST00000392708.4_uORF_1	11+:125462770-125462800	11+:125462770-125462800	ATG	uORF	0.37	0.60	0.0056287	28.5
ENSG00000102974.10	ENST00000264010.4_uORF_2	16+:67596458-67596488	16+:67596458-67596488	ATT	uORF	0.10	0.30	0.0056287	26.6
ENSG00000124164.11	ENST00000475243.1_uORF_0	20+:56964398-56964428	20+:56964398-56964428	GTG	uORF	0.52	0.52	0.0056287	11.0
ENSG00000131446.11	ENST00000307826.4_uORF_0	5-:180220070-180220097|180229679-180229796	5-:180220070-180220097|180229679-180229796	CTG	uORF	0.43	0.52	0.0056714	16.7
ENSG00000109111.10	ENST00000314616.6_uORF_1	17+:26989243-26989330	17+:26989243-26989330	GTG	uORF	0.10	0.24	0.0057580	12.2
ENSG00000243927.1_ENSG00000266007.1	ENST00000608209.1_uORF_1	21+:35445925-35446045|35467161-35467185	21+:35445925-35446045|35467161-35467185	CTG	uORF	0.85	0.24	0.0057720	24.1
ENSG00000180198.11	ENST00000373833.6_uORF_7	1+:28843244-28843307	1+:28843244-28843307	ATG	uORF	0.69	0.51	0.0058381	18.2
ENSG00000125651.9	ENST00000394456.5_uORF_0	19-:6393015-6393054	19-:6393015-6393072	ACG	uORF	0.25	0.28	0.0058695	25.4
ENSG00000114982.13	ENST00000431828.1_uORF_0	2-:97302892-97302913	2-:97302892-97302913	ATG	uORF	0.75	0.54	0.0058852	14.9
ENSG00000164548.6	ENST00000538367.1_uORF_2	7-:23571507-23571528	7-:23571507-23571528	ACG	uORF	0.75	0.55	0.0058852	13.6
ENSG00000110344.5	ENST00000252108.3_uORF_0	11+:118235773-118235794	11+:118235773-118235794	ATG	uORF	0.26	0.54	0.0058852	13.0
ENSG00000152601.13	ENST00000282486.6_uORF_1	3+:151986737-151986779	3+:151986737-151986779	ATG	uORF	0.39	0.47	0.0058978	9.1
ENSG00000163312.6	ENST00000295488.3_uORF_0	4-:84376863-84376905	4-:84376863-84376905	ATG	uORF	0.37	0.30	0.0058978	9.5
ENSG00000167904.10	ENST00000434581.2_uORF_0	8-:56675524-56675566	8-:56675524-56675566	ATG	uORF	0.87	0.55	0.0058978	8.0
ENSG00000144524.13	ENST00000350033.3_uORF_0	2+:232651170-232651182	2+:232651170-232651182	ATG	uORF	0.56	0.54	0.0060105	21.0
ENSG00000115275.7	ENST00000233616.4_uORF_0	2-:74692481-74692493	2-:74692481-74692493	AGG	uORF	0.75	0.40	0.0060105	8.0
ENSG00000005059.11	ENST00000394650.4_uORF_0	4+:110481448-110481460	4+:110481448-110481460	ATG	uORF	0.40	0.36	0.0060105	5.1
ENSG00000175376.4	ENST00000312234.2_uORF_0	11-:65769541-65769553	11-:65769541-65769553	CTG	uORF	0.52	0.49	0.0060105	13.1
ENSG00000082641.11	ENST00000361665.3_uORF_3	17+:46128163-46128202	17+:46128163-46128202	ATG	uORF	0.75	0.56	0.0060312	19.7
ENSG00000018699.7	ENST00000317907.4_uORF_0	2+:32853183-32853204	2+:32853183-32853204	ATG	uORF	0.43	0.23	0.0061829	7.0
ENSG00000158555.10	ENST00000336898.3_uORF_0	11-:75236910-75236931	11-:75236910-75236931	GTG	uORF	0.39	0.20	0.0061829	5.0
ENSG00000104907.8	ENST00000592062.1_uORF_0	19-:13227518-13227539	19-:13227518-13227539	ATG	uORF	0.72	0.50	0.0061829	10.0
ENSG00000099968.13	ENST00000317582.5_uORF_0	22+:18121532-18121553	22+:18121532-18121553	ATG	uORF	0.52	0.31	0.0061829	7.2
ENSG00000163719.14	ENST00000296003.4_uORF_0	3+:9691224-9691248	3+:9691224-9691248	ATG	uORF	0.38	0.34	0.0062389	6.6
ENSG00000109270.8	ENST00000499666.2_uORF_1	4-:100815560-100815584	4-:100815560-100815584	ATG	uORF	0.75	0.49	0.0062389	10.3
ENSG00000176102.7	ENST00000438862.2_uORF_1	11-:33182961-33182985	11-:33182961-33182985	CTG	uORF	0.75	0.58	0.0062389	19.4
ENSG00000140829.7	ENST00000268482.3_uORF_0	16+:72127848-72127872	16+:72127848-72127872	AAG	uORF	0.48	0.08	0.0062389	5.5
ENSG00000125871.9	ENST00000377710.5_uORF_1	20+:17950456-17950480	20+:17950456-17950480	AAG	uORF	0.78	0.44	0.0062389	5.7
ENSG00000164134.8	ENST00000296543.5_uORF_1	4+:140222758-140222785	4+:140222758-140222785	ACG	uORF	0.52	0.57	0.0063217	26.1
ENSG00000127564.12	ENST00000262300.8_uORF_0	16-:3029804-3029913|3030286-3030387	16-:3029804-3029913|3030286-3030387	ACG	uORF	0.78	0.56	0.0064015	38.8
ENSG00000156504.12	ENST00000370790.1_uORF_0	X-:133931063-133931108	X-:133931063-133931108	ATT	uORF	0.79	0.52	0.0064558	6.0
ENSG00000143369.10	ENST00000369047.4_uORF_0	1+:150480612-150480660	1+:150480612-150480660	GTG	uORF	0.56	0.43	0.0064755	6.8
ENSG00000105221.12_ENSG00000207631.1	ENST00000392038.2_uORF_0	19-:40791090-40791138	19-:40791090-40791138	ATG	uORF	0.83	0.37	0.0064755	9.0
ENSG00000105568.13	ENST00000322088.6_uORF_1	19+:52693313-52693328	19+:52693313-52693328	CTG	uORF	0.75	0.60	0.0066639	24.6
ENSG00000130726.7	ENST00000253024.5_uORF_1	19+:59055943-59055958	19+:59055895-59055958	TTG	uORF	0.44	0.62	0.0066639	64.2
ENSG00000197622.8	ENST00000439374.2_uORF_3	1-:151028226-151028325	1-:151028226-151028325	CTG	uORF	0.79	0.42	0.0066894	9.1
ENSG00000074603.14	ENST00000300141.6_uORF_0	15-:65809860-65809926	15-:65809860-65809926	AAG	uORF	0.34	0.37	0.0066926	11.7
ENSG00000170471.10	ENST00000397042.3_uORF_0	20+:37101578-37101644	20+:37101578-37101644	ACG	uORF	0.57	0.05	0.0066926	26.4
ENSG00000149480.2	ENST00000278823.2_uORF_2	11-:62369112-62369151	11-:62369112-62369190	ACG	uORF	0.88	0.14	0.0067732	10.7
ENSG00000140350.11	ENST00000465139.2_uORF_2	15-:69113168-69113192	15-:69113168-69113192	CTG	uORF	0.75	0.62	0.0068460	31.0
ENSG00000177425.6	ENST00000328827.4_uORF_0	12-:80084049-80084133	12-:80084049-80084133	CTG	uORF	0.44	0.11	0.0068676	14.6
ENSG00000137575.7	ENST00000523483.1_uORF_0	8+:59465814-59465862	8+:59465814-59465862	GTG	uORF	0.31	0.56	0.0069636	16.6
ENSG00000088305.14	ENST00000353855.2_uORF_0	20+:31350266-31350362	20+:31350266-31350362	GTG	uORF	0.30	0.56	0.0069715	19.3
ENSG00000163684.7	ENST00000445193.3_uORF_0	3+:58292054-58292105	3+:58292054-58292105	GTG	uORF	0.50	0.55	0.0070036	15.1
ENSG00000185222.7	ENST00000372661.3_uORF_0	X+:102612023-102612074	X+:102612023-102612074	CTG	uORF	0.55	0.55	0.0070036	17.9
ENSG00000116691.6	ENST00000235332.4_uORF_0	1+:12079589-12079609|12081701-12081705	1+:12079589-12079609|12081701-12081705	ATG	uORF	0.68	0.40	0.0070588	5.8
ENSG00000205189.7	ENST00000430430.1_uORF_0	8+:81398530-81398554	8+:81398530-81398554	ATG	uORF	0.75	0.49	0.0070588	10.0
ENSG00000131263.8	ENST00000349225.2_uORF_0	X-:73834405-73834429	X-:73834405-73834429	ATG	uORF	0.83	0.32	0.0070588	5.5
ENSG00000166747.8	ENST00000393512.3_uORF_1	16-:71842816-71842879	16-:71842816-71842879	ACG	uORF	0.25	0.39	0.0071895	29.2
ENSG00000136868.9	ENST00000374212.4_uORF_0	9+:115983853-115983898	9+:115983853-115983898	ACG	uORF	0.64	0.49	0.0072201	11.7
ENSG00000164038.10_ENSG00000164039.10	ENST00000394785.3_uORF_0	4-:103997420-103997522	4-:103997420-103997522	ACG	uORF	0.08	0.34	0.0072560	16.1
ENSG00000117543.15	ENST00000370109.3_uORF_0	1-:101491271-101491295	1-:101491271-101491295	AAG	uORF	0.12	0.48	0.0072913	5.0
ENSG00000113658.12	ENST00000545279.1_uORF_0	5+:135468616-135468640	5+:135468616-135468640	ACG	uORF	0.75	0.56	0.0072913	15.7
ENSG00000112308.8	ENST00000378119.4_uORF_1	6-:24720894-24720918	6-:24720894-24720918	CTG	uORF	0.21	0.55	0.0072913	16.1
ENSG00000139354.6	ENST00000266754.5_uORF_0	12+:100967525-100967549	12+:100967525-100967549	TTG	uORF	0.61	0.49	0.0072913	9.0
ENSG00000119718.6	ENST00000266126.5_uORF_1	14+:75469652-75469676	14+:75469634-75469676	GTG	uORF	0.66	0.47	0.0072913	8.0
ENSG00000103035.6	ENST00000219313.4_uORF_1	16+:74330724-74330748	16+:74330724-74330748	CTG	uORF	0.79	0.12	0.0072913	4.0
ENSG00000173960.8	ENST00000309033.4_uORF_0	2+:24163362-24163398	2+:24163362-24163398	CTG	uORF	0.82	0.47	0.0073307	8.0
ENSG00000138078.11	ENST00000409936.1_uORF_0	2-:44588586-44588622	2-:44588586-44588622	CTG	uORF	0.57	0.50	0.0073307	9.9
ENSG00000123352.13	ENST00000553127.1_uORF_0	12+:49761334-49761370	12+:49761334-49761370	CTG	uORF	0.79	0.49	0.0073307	5.8
ENSG00000103429.6	ENST00000261658.2_uORF_0	16+:14726844-14726875|14738130-14738135	16+:14726844-14726875|14738130-14738135	ATG	uORF	0.40	0.53	0.0073307	14.1
ENSG00000145911.5	ENST00000274605.5_uORF_0	5+:177540769-177540772|177546554-177546578	5+:177540769-177540772|177546554-177546578	ATG	uORF	0.53	0.37	0.0073699	8.0
ENSG00000156508.13	ENST00000309268.6_uORF_3	6-:74231242-74231269	6-:74231242-74231269	ATG	uORF	0.85	0.48	0.0073699	7.0
ENSG00000106078.13_ENSG00000231490.1	ENST00000395542.2_uORF_0	7-:51384409-51384436	7-:51384409-51384436	ATG	uORF	0.67	0.43	0.0073699	7.0
ENSG00000157483.4_ENSG00000259735.1	ENST00000288235.4_uORF_0	15-:59665020-59665047	15-:59665020-59665047	ATT	uORF	0.75	0.45	0.0073699	9.1
ENSG00000198911.7_ENSG00000207932.1	ENST00000361204.4_uORF_0	22+:42229140-42229167	22+:42229140-42229167	ATG	uORF	0.75	0.60	0.0073699	24.0
ENSG00000230124.2_ENSG00000265435.1	ENST00000367595.3_uORF_0	1-:180471569-180471659	1-:180471569-180471689	CTG	uORF	0.40	0.56	0.0074192	15.3
ENSG00000174799.6	ENST00000257287.4_uORF_0	4+:56815185-56815225|56818251-56818259	4+:56815185-56815225|56818251-56818259	ATG	uORF	0.54	0.54	0.0074379	14.8
ENSG00000165501.12	ENST00000298288.6_uORF_0	14+:50065667-50065715	14+:50065667-50065715	ATG	uORF	0.23	0.48	0.0074379	18.3
ENSG00000135457.5_ENSG00000200953.1	ENST00000257915.5_uORF_0	12-:51566466-51566529	12-:51566466-51566529	ACG	uORF	0.79	0.35	0.0076418	5.0
ENSG00000180879.9	ENST00000370086.3_uORF_2	X+:153060101-153060128	X+:153060101-153060128	ATG	uORF	0.53	0.41	0.0077715	5.5
ENSG00000100867.10	ENST00000250383.6_uORF_4	14+:24105936-24105981|24108035-24108041	14+:24105936-24105981|24108035-24108041	GTG	uORF	0.59	0.50	0.0080307	9.2
ENSG00000084463.3	ENST00000261167.2_uORF_0	12-:14956360-14956399	12-:14956360-14956399	ATG	uORF	0.22	0.59	0.0080385	21.3
ENSG00000186575.13_ENSG00000233010.1	ENST00000403999.3_uORF_0	22+:29999759-29999903	22+:29999759-29999903	GTG	uORF	0.29	0.58	0.0080687	37.2
ENSG00000105810.5	ENST00000265734.4_uORF_0	7-:92462984-92462999	7-:92462984-92462999	ATG	uORF	0.42	0.59	0.0081000	23.4
ENSG00000070081.11	ENST00000529010.1_uORF_0	11+:17304443-17304458	11+:17304443-17304458	TTG	uORF	0.56	0.36	0.0081000	5.3
ENSG00000167635.7	ENST00000456324.1_uORF_0	19+:36719654-36719669	19+:36719654-36719669	ATG	uORF	0.53	0.54	0.0081000	16.7
ENSG00000135912.6	ENST00000392102.1_uORF_0	2+:219575623-219575680	2+:219575623-219575680	CTG	uORF	0.83	0.44	0.0082370	9.8
ENSG00000128283.6	ENST00000249014.4_uORF_0	22+:37962148-37962235	22+:37962148-37962235	CTG	uORF	0.09	0.58	0.0082754	74.8
ENSG00000117450.9	ENST00000262746.1_uORF_1	1-:45987496-45987541	1-:45987496-45987541	CTG	uORF	0.75	0.66	0.0082885	208.5
ENSG00000174485.10_ENSG00000259924.1	ENST00000564674.1_uORF_0	15-:66084532-66084607	15-:66084532-66084607	GTG	uORF	0.13	0.20	0.0083091	7.0
ENSG00000061273.13	ENST00000417902.1_uORF_0	12-:48213630-48213660	12-:48213630-48213660	CTG	uORF	0.26	0.43	0.0083311	14.9
ENSG00000101138.7	ENST00000217109.4_uORF_1	20+:54967549-54967579	20+:54967549-54967579	TTG	uORF	0.14	0.51	0.0083311	11.1
ENSG00000176903.3	ENST00000316836.3_uORF_1	14-:74180812-74180860	14-:74180812-74180860	CTG	uORF	0.88	0.55	0.0084124	10.3
ENSG00000154582.12	ENST00000523815.1_uORF_2	8-:74872010-74872037	8-:74872010-74872037	CTG	uORF	0.88	0.08	0.0084447	4.8
ENSG00000072134.11	ENST00000314728.5_uORF_0	17+:19185359-19185386	17+:19185317-19185386	ATA	uORF	0.85	0.42	0.0084447	6.0
ENSG00000161956.8_ENSG00000129226.9	ENST00000321337.7_uORF_4	17+:7465364-7465457	17+:7465364-7465457	GTG	uORF	0.13	0.27	0.0086067	8.4
ENSG00000142949.12	ENST00000438120.1_uORF_0	1+:43996721-43996761|44003868-44003924	1+:43996721-43996761|44003868-44003924	TTG	uORF	0.09	0.54	0.0086091	57.5
ENSG00000079332.10	ENST00000373241.4_uORF_2	10-:71930226-71930253	10-:71930226-71930253	CTG	uORF	0.75	0.57	0.0087495	19.7
ENSG00000110367.7	ENST00000264018.4_uORF_0	11-:118657222-118657227|118661806-118661828	11-:118657222-118657227|118661806-118661828	ACG	uORF	0.78	0.45	0.0087495	5.0
ENSG00000099194.5_ENSG00000256545.1	ENST00000370355.2_uORF_6	10+:102107085-102107121	10+:102107085-102107121	ATT	uORF	0.44	0.59	0.0088232	24.5
ENSG00000149925.12	ENST00000569798.1_uORF_4	16+:30077153-30077183	16+:30077153-30077183	CTG	uORF	0.46	0.63	0.0088280	50.8
ENSG00000165699.9	ENST00000298552.3_uORF_0	9-:135819959-135819992	9-:135819959-135819992	ATG	uORF	0.10	0.57	0.0088559	17.0
ENSG00000131016.12	ENST00000354675.6_uORF_2	6+:151646887-151646962	6+:151646887-151646962	CTG	uORF	0.23	0.54	0.0090185	19.1
ENSG00000136295.10	ENST00000258796.7_uORF_0	7+:2671680-2671719	7+:2671680-2671719	ATG	uORF	0.46	0.63	0.0090320	40.6
ENSG00000137074.14	ENST00000477119.1_uORF_0	9-:33001560-33001593	9-:33001560-33001593	GTG	uORF	0.85	0.46	0.0091537	5.9
ENSG00000135446.12	ENST00000257904.6_uORF_2	12-:58146091-58146124	12-:58146091-58146124	ATG	uORF	0.31	0.33	0.0091537	7.7
ENSG00000111817.12	ENST00000331677.3_uORF_0	6+:116692148-116692214	6+:116692148-116692214	ATG	uORF	0.12	0.30	0.0092240	8.1
ENSG00000164609.5	ENST00000297151.4_uORF_0	5-:159842303-159842317|159846029-159846060	5-:159842303-159842317|159846029-159846060	ATG	uORF	0.87	0.50	0.0092302	6.1
ENSG00000169826.6	ENST00000374466.3_uORF_0	10+:43633990-43634015|43650344-43650364	10+:43633990-43634015|43650344-43650364	GTG	uORF	0.85	0.51	0.0092302	8.3
ENSG00000173456.4	ENST00000311413.4_uORF_0	11+:119205243-119205288	11+:119205243-119205288	ATG	uORF	0.09	0.62	0.0092302	38.1
ENSG00000161217.7_ENSG00000145107.11	ENST00000431016.1_uORF_4	3-:195997408-195997412|196014485-196014544	3-:195997408-195997412|196014485-196014544	GTG	uORF	0.37	0.57	0.0092385	12.0
ENSG00000183726.6	ENST00000374358.4_uORF_1	1+:25664838-25664947|25666964-25666972	1+:25664838-25664947|25666964-25666972	GTG	uORF	0.35	0.51	0.0093113	75.1
ENSG00000088035.11	ENST00000371108.4_uORF_0	1+:63836553-63836583	1+:63836553-63836583	ATT	uORF	0.71	0.48	0.0094012	7.0
ENSG00000162851.6	ENST00000366514.4_uORF_0	1-:246729485-246729515	1-:246729485-246729515	GTG	uORF	0.44	0.46	0.0094012	6.0
ENSG00000168827.10	ENST00000486715.1_uORF_0	3+:158362374-158362404	3+:158362374-158362404	CTG	uORF	0.04	0.56	0.0094012	15.3
ENSG00000183166.6	ENST00000395275.2_uORF_0	7-:71877226-71877256	7-:71877226-71877256	CTG	uORF	0.34	0.45	0.0094012	7.0
ENSG00000131165.10	ENST00000397901.3_uORF_1	16-:89724055-89724085	16-:89724055-89724085	TTG	uORF	0.71	0.13	0.0094012	4.2
ENSG00000069424.10	ENST00000341524.1_uORF_0	1+:6086475-6086505|6100576-6100618	1+:6086475-6086505|6100576-6100618	TTG	uORF	0.08	0.55	0.0094326	20.7
ENSG00000169379.11	ENST00000394222.3_uORF_0	3+:93699034-93699103	3+:93699034-93699103	GTG	uORF	0.28	0.43	0.0095046	11.6
ENSG00000137845.10	ENST00000260408.3_uORF_1	15-:59041772-59041832	15-:59041772-59041832	GTG	uORF	0.08	0.44	0.0095212	16.1
ENSG00000171298.8	ENST00000302262.3_uORF_0	17+:78075637-78075689|78078353-78078361	17+:78075589-78075689|78078353-78078361	AGG	uORF	0.47	0.35	0.0095212	11.5
ENSG00000012232.4	ENST00000220562.4_uORF_1	8+:28559166-28559176|28570973-28571026	8+:28559166-28559176|28570973-28571026	CTG	uORF	0.56	0.46	0.0096303	11.0
ENSG00000152422.11_ENSG00000243385.2	ENST00000338635.6_uORF_0	5+:82373402-82373434|82400728-82400735	5+:82373402-82373434|82400728-82400735	TTG	uORF	0.35	0.43	0.0096389	5.7
ENSG00000143801.12	ENST00000422240.2_uORF_0	1+:227059006-227059054	1+:227059006-227059054	CTG	uORF	0.82	0.31	0.0097346	10.1
ENSG00000065060.12_ENSG00000206717.1	ENST00000192788.5_uORF_0	6+:34759901-34759949	6+:34759901-34759949	ATG	uORF	0.83	0.41	0.0097346	9.0
ENSG00000138180.11	ENST00000371485.3_uORF_0	10+:95256445-95256586	10+:95256445-95256586	CTG	uORF	0.37	0.58	0.0097837	42.7
ENSG00000186432.4	ENST00000334256.4_uORF_1	3-:160283254-160283290	3-:160283254-160283290	TTG	uORF	0.83	0.23	0.0098635	7.1
ENSG00000133026.8	ENST00000269243.4_uORF_0	17-:8533973-8534009	17-:8533973-8534027	CTG	uORF	0.52	0.21	0.0098635	6.0
ENSG00000034152.14	ENST00000342679.4_uORF_1	17+:21188144-21188201	17+:21188144-21188201	CTG	uORF	0.04	0.57	0.0099338	21.1
ENSG00000115363.9	ENST00000410113.1_uORF_1	2-:75753312-75753325|75787805-75787936	2-:75753312-75753325|75787805-75787936	CTG	uORF	0.74	0.31	0.0099393	24.2
ENSG00000128654.9	ENST00000249442.6_uORF_0	2+:177134252-177134312	2+:177134252-177134312	TTG	uORF	0.75	0.58	0.010083	36.6
ENSG00000111371.11	ENST00000398637.5_uORF_0	12-:46662370-46662403	12-:46662370-46662403	TTG	uORF	0.83	0.44	0.010204	6.5
ENSG00000164134.8	ENST00000296543.5_uORF_2	4+:140222814-140222844	4+:140222814-140222844	GTG	uORF	0.45	0.61	0.010206	26.0
ENSG00000109332.15_ENSG00000238948.1	ENST00000502690.1_uORF_5	4-:103747733-103747793|103748748-103748820	4-:103747733-103747793|103748748-103748820	CTG	uORF	0.39	0.15	0.010212	56.5
ENSG00000057252.8	ENST00000367619.3_uORF_0	1+:179262999-179263014	1+:179262999-179263014	CTG	uORF	0.75	0.60	0.010412	35.3
ENSG00000163348.3_ENSG00000160691.14	ENST00000368453.4_uORF_0	1-:154946774-154946789	1-:154946774-154946789	CTG	uORF	0.64	0.57	0.010412	28.9
ENSG00000139133.2	ENST00000266483.2_uORF_0	12+:34175490-34175505	12+:34175490-34175505	ATT	uORF	0.82	0.26	0.010412	5.0
ENSG00000104976.7	ENST00000597584.1_uORF_0	19+:7985930-7985945	19+:7985930-7985945	ATG	uORF	0.39	0.18	0.010412	5.0
ENSG00000101407.8	ENST00000373447.3_uORF_0	20-:36642236-36642251	20-:36642236-36642251	ATG	uORF	0.52	0.56	0.010412	17.0
ENSG00000100099.16	ENST00000398145.2_uORF_0	22-:26878133-26878148	22-:26878133-26878193	ATG	uORF	0.22	0.16	0.010412	10.0
ENSG00000153015.11	ENST00000381070.3_uORF_0	5+:64064781-64064820	5+:64064781-64064820	ATG	uORF	0.75	0.50	0.010481	9.5
ENSG00000173141.4	ENST00000309594.4_uORF_1	13+:21750805-21750844	13+:21750805-21750844	ACG	uORF	0.83	0.50	0.010481	9.4
ENSG00000128923.6_ENSG00000259402.1	ENST00000559228.1_uORF_0	15+:59063533-59063572	15+:59063533-59063572	AAG	uORF	0.43	0.49	0.010481	6.0
ENSG00000136813.10	ENST00000338205.5_uORF_0	9-:114246541-114246607	9-:114246541-114246607	GTG	uORF	0.13	0.20	0.010676	7.0
ENSG00000115963.9	ENST00000375734.2_uORF_1	2-:151344130-151344166	2-:151344130-151344166	TTG	uORF	0.83	0.48	0.010886	8.6
ENSG00000105281.8	ENST00000542575.2_uORF_4	19-:47291739-47291760	19-:47291739-47291760	ATC	uORF	0.75	0.56	0.010935	15.7
ENSG00000169398.15	ENST00000519881.1_uORF_2	8-:141900850-141900865	8-:141900850-141900865	ATG	uORF	0.12	0.53	0.010974	13.8
ENSG00000078061.8	ENST00000377045.4_uORF_0	X+:47420617-47420647	X+:47420617-47420647	ATG	uORF	0.36	0.62	0.011182	32.7
ENSG00000152894.10	ENST00000368210.3_uORF_0	6-:128841658-128841718	6-:128841658-128841718	ATG	uORF	0.79	0.42	0.011316	5.0
ENSG00000164978.13	ENST00000346365.4_uORF_0	9+:34338750-34338810	9+:34338750-34338810	ATG	uORF	0.83	0.40	0.011316	7.9
ENSG00000100867.10	ENST00000250383.6_uORF_3	14+:24105662-24105821	14+:24105662-24105821	GTG	uORF	0.75	0.28	0.011338	39.0
ENSG00000128283.6	ENST00000249014.4_uORF_1	22+:37962101-37962158	22+:37962101-37962158	TTG	uORF	0.75	0.52	0.011353	22.6
ENSG00000113648.12	ENST00000312469.4_uORF_0	5-:134724804-134724816|134734751-134734778	5-:134724804-134724816|134734751-134734778	CTG	uORF	0.10	0.64	0.011425	55.0
ENSG00000156931.11	ENST00000437079.3_uORF_0	3+:184529997-184530013|184542332-184542361	3+:184529997-184530013|184542332-184542361	ATG	uORF	0.56	0.50	0.011500	5.0
ENSG00000156313.8	ENST00000339363.3_uORF_0	X-:38186693-38186738	X-:38186693-38186738	ATG	uORF	0.75	0.54	0.011500	17.0
ENSG00000006831.9	ENST00000357103.4_uORF_0	12+:1800329-1800357|1863423-1863491	12+:1800329-1800357|1863423-1863491	GTG	uORF	0.39	0.64	0.011533	71.8
ENSG00000174136.7	ENST00000513185.1_uORF_0	5+:98109534-98109654	5+:98109534-98109654	CTG	uORF	0.38	0.40	0.011637	16.3
ENSG00000113360.12	ENST00000511367.2_uORF_1	5-:31532096-31532129	5-:31532096-31532129	ACG	uORF	0.75	0.55	0.011761	13.2
ENSG00000022277.8_ENSG00000124103.8	ENST00000023939.4_uORF_0	20+:55043707-55043740	20+:55043707-55043740	GTG	uORF	0.39	0.46	0.011761	7.9
ENSG00000023318.7_ENSG00000234709.2	ENST00000262455.6_uORF_1	9-:102861187-102861247	9-:102861187-102861247	GTG	uORF	0.85	0.37	0.011804	18.9
ENSG00000014824.9	ENST00000264451.7_uORF_0	4+:41992583-41992649	4+:41992583-41992649	ATG	uORF	0.83	0.51	0.011844	14.0
ENSG00000079332.10	ENST00000373241.4_uORF_1	10-:71921673-71921687|71930168-71930220	10-:71921673-71921687|71930168-71930220	CTG	uORF	0.75	0.62	0.011844	44.1
ENSG00000116161.13	ENST00000367681.2_uORF_6	1+:174968740-174968788	1+:174968740-174968788	ATG	uORF	0.56	0.50	0.011925	5.0
ENSG00000145780.6	ENST00000274457.3_uORF_0	5-:114880277-114880319	5-:114880277-114880319	AGG	uORF	0.43	0.47	0.011981	6.0
ENSG00000151135.5	ENST00000551489.1_uORF_0	12+:107349741-107349843|107350859-107350883	12+:107349741-107349843|107350859-107350883	TTG	uORF	0.21	0.48	0.012034	25.0
ENSG00000125868.11	ENST00000474024.1_uORF_6	20+:17550757-17550784	20+:17550757-17550784	CTG	uORF	0.53	0.64	0.012225	55.0
ENSG00000151893.10	ENST00000369151.3_uORF_0	10-:120514301-120514412	10-:120514301-120514412	CTG	uORF	0.85	0.44	0.012230	14.1
ENSG00000173218.10	ENST00000355485.2_uORF_0	1+:116193916-116193967	1+:116193916-116193967	GTG	uORF	0.51	0.33	0.012305	5.7
ENSG00000115128.6	ENST00000233468.4_uORF_3	2-:24299177-24299192	2-:24299177-24299192	ATG	uORF	0.68	0.45	0.012346	58.6
ENSG00000170759.10	ENST00000302418.4_uORF_3	10-:32345276-32345330	10-:32345276-32345330	GTG	uORF	0.27	0.42	0.012385	20.2
ENSG00000125844.11	ENST00000377813.1_uORF_1	20-:17660700-17660720|17662672-17662826	20-:17660700-17660720|17662672-17662826	ACG	uORF	0.77	0.50	0.012410	47.6
ENSG00000141337.8_ENSG00000269657.1	ENST00000586397.1_uORF_3	17+:66511192-66511237	17+:66511192-66511237	ATT	uORF	0.52	0.40	0.012425	6.0
ENSG00000119953.8	ENST00000369603.5_uORF_0	10-:112064604-112064622	10-:112064604-112064622	TTG	uORF	0.75	0.46	0.012441	13.7
ENSG00000084733.6	ENST00000264710.4_uORF_2	2+:26257083-26257197	2+:26257083-26257197	GTG	uORF	0.31	0.42	0.012569	35.8
ENSG00000175567.4	ENST00000310473.3_uORF_0	11-:73692556-73692658	11-:73692556-73692658	AGG	uORF	0.88	0.49	0.012618	13.0
ENSG00000164587.7	ENST00000312037.5_uORF_6	5-:149829164-149829194	5-:149829164-149829194	ACG	uORF	0.54	0.62	0.012652	47.6
ENSG00000107372.8	ENST00000343431.2_uORF_1	9-:74978413-74978461	9-:74978413-74978461	CTG	uORF	0.31	0.48	0.012731	11.8
ENSG00000134352.15	ENST00000381298.2_uORF_0	5-:55290612-55290663	5-:55290612-55290663	AAG	uORF	0.70	0.38	0.012740	34.1
ENSG00000136950.9	ENST00000353214.2_uORF_1	9+:127631501-127631549	9+:127631501-127631549	GTG	uORF	0.88	0.19	0.012818	6.0
ENSG00000111269.2	ENST00000228865.2_uORF_0	12+:12764885-12764933	12+:12764885-12764933	AAG	uORF	0.71	0.13	0.012818	7.0
ENSG00000175334.3	ENST00000312175.2_uORF_1	11+:65770022-65770041|65770705-65770710	11+:65770022-65770041|65770705-65770710	ACG	uORF	0.25	0.59	0.012878	25.7
ENSG00000143322.15	ENST00000392043.3_uORF_0	1-:179198719-179198791	1-:179198719-179198791	GTG	uORF	0.24	0.40	0.012909	17.0
ENSG00000088325.11	ENST00000300403.6_uORF_3	20+:30327094-30327139	20+:30327094-30327139	ATG	uORF	0.23	0.53	0.013148	13.9
ENSG00000197172.6	ENST00000329342.5_uORF_0	X+:151869102-151869153	X+:151869102-151869153	CTG	uORF	0.57	0.54	0.013166	13.7
ENSG00000221867.4	ENST00000370278.3_uORF_0	X-:151936323-151936374	X-:151936323-151936374	CTG	uORF	0.57	0.54	0.013166	13.7
ENSG00000183431.7	ENST00000373019.4_uORF_0	1-:38455657-38455729	1-:38455657-38455729	ATG	uORF	0.85	0.55	0.013203	16.0
ENSG00000169764.10	ENST00000394417.2_uORF_0	2+:64068274-64068292	2+:64068274-64068292	AGG	uORF	0.56	0.08	0.013545	4.0
ENSG00000137166.10_ENSG00000266494.1	ENST00000373063.3_uORF_0	6+:41514411-41514429	6+:41514411-41514429	ATG	uORF	0.83	0.25	0.013545	9.2
ENSG00000105778.13_ENSG00000122642.6	ENST00000318709.4_uORF_0	7+:32535209-32535227	7+:32535209-32535227	ATG	uORF	0.08	0.33	0.013545	11.5
ENSG00000108883.8	ENST00000426333.2_uORF_0	17-:42976747-42976765	17-:42976747-42976765	CTG	uORF	0.75	0.40	0.013545	7.0
ENSG00000128626.7	ENST00000407800.2_uORF_1	19+:39421783-39421801	19+:39421783-39421801	ATG	uORF	0.63	0.31	0.013545	14.0
ENSG00000104549.7	ENST00000265896.5_uORF_0	8+:126010760-126010883	8+:126010760-126010883	CTG	uORF	0.63	0.49	0.013915	23.4
ENSG00000114450.5	ENST00000232564.3_uORF_0	3-:179144006-179144030|179169133-179169148	3-:179144006-179144030|179169133-179169148	CTG	uORF	0.75	0.49	0.013986	10.9
ENSG00000155096.9	ENST00000347770.4_uORF_0	8-:103876106-103876190	8-:103876106-103876190	CTG	uORF	0.75	0.62	0.014194	47.9
ENSG00000124214.15	ENST00000371828.3_uORF_2	20-:47790736-47790778	20-:47790736-47790778	CTG	uORF	0.66	0.25	0.014232	13.3
ENSG00000154723.8	ENST00000284971.3_uORF_2	21-:27107170-27107206	21-:27107170-27107206	GTG	uORF	0.14	0.50	0.014272	15.7
ENSG00000188021.7	ENST00000338222.5_uORF_0	X+:56590164-56590200	X+:56590164-56590200	ATC	uORF	0.76	0.50	0.014272	9.6
ENSG00000241343.5_ENSG00000126945.8	ENST00000316594.5_uORF_4	X+:100663297-100663307|100666923-100666943	X+:100663297-100663307|100666923-100666943	ATC	uORF	0.75	0.53	0.014375	11.6
ENSG00000136247.10	ENST00000396706.2_uORF_0	7+:6618200-6618329	7+:6618200-6618329	ATC	uORF	0.36	0.39	0.014386	17.2
ENSG00000163812.9	ENST00000296127.3_uORF_0	3-:45000931-45000952|45017424-45017544	3-:45000931-45000952|45017424-45017544	AGG	uORF	0.12	0.42	0.014469	16.6
ENSG00000111897.6	ENST00000339697.4_uORF_1	6-:122792892-122792928	6-:122792892-122792928	CTG	uORF	0.42	0.52	0.014506	13.1
ENSG00000023734.6	ENST00000419869.2_uORF_3	12+:16035444-16035537	12+:16035444-16035537	CTG	uORF	0.72	0.64	0.014724	113.9
ENSG00000205339.5_ENSG00000201998.1	ENST00000379719.3_uORF_0	11+:9406237-9406294	11+:9406237-9406294	ATG	uORF	0.42	0.65	0.014761	98.5
ENSG00000003436.10	ENST00000233156.3_uORF_1	2-:188419101-188419143	2-:188419101-188419143	CTG	uORF	0.75	0.60	0.014887	25.0
ENSG00000103275.14	ENST00000397514.3_uORF_2	16+:1359654-1359774|1364020-1364029	16+:1359654-1359774|1364020-1364029	CTG	uORF	0.45	0.49	0.015251	26.2
ENSG00000101266.12	ENST00000217244.3_uORF_0	20-:489255-489300	20-:489255-489300	AAG	uORF	0.68	0.56	0.015302	12.2
ENSG00000221955.6_ENSG00000243508.1	ENST00000360647.4_uORF_0	3-:125050040-125050082|125093945-125093993	3-:125050040-125050082|125093945-125093993	CTG	uORF	0.32	0.58	0.015377	19.6
ENSG00000130726.7	ENST00000253024.5_uORF_2	19+:59055854-59055899	19+:59055854-59055899	GTG	uORF	0.23	0.63	0.015441	41.3
ENSG00000134684.6	ENST00000373477.4_uORF_0	1-:33282900-33282954	1-:33282900-33282954	ATG	uORF	0.75	0.62	0.015530	51.3
ENSG00000180198.11	ENST00000434290.1_uORF_1	1+:28832593-28832596|28834639-28834672|28835341-28835417|28843236-28843244	1+:28832593-28832596|28834639-28834672|28835341-28835417|28843236-28843244	TTG	uORF	0.09	0.61	0.015625	75.3
ENSG00000152332.11	ENST00000489294.1_uORF_0	1+:162467638-162467650	1+:162467638-162467650	ATG	uORF	0.63	0.59	0.015625	32.2
ENSG00000143157.7	ENST00000367876.4_uORF_0	1+:166808773-166808785	1+:166808773-166808785	ATG	uORF	0.75	0.55	0.015625	16.6
ENSG00000134107.4	ENST00000256495.3_uORF_0	3+:5021219-5021237	3+:5021219-5021237	ATG	uORF	0.75	0.47	0.015625	11.5
ENSG00000112763.11	ENST00000312541.5_uORF_0	6+:26458208-26458220	6+:26458208-26458220	ATG	uORF	0.75	0.30	0.015625	6.2
ENSG00000011275.14	ENST00000425013.2_uORF_0	7-:5821190-5821202	7-:5821190-5821202	CTG	uORF	0.59	0.37	0.015625	7.5
ENSG00000155097.7	ENST00000395862.3_uORF_0	8+:104033367-104033379	8+:104033367-104033379	ATG	uORF	0.75	0.65	0.015625	111.7
ENSG00000165512.4	ENST00000298299.3_uORF_1	10+:45498755-45498767	10+:45498755-45498767	ATG	uORF	0.11	0.55	0.015625	15.9
ENSG00000181915.3	ENST00000373783.1_uORF_0	10+:64564516-64564534	10+:64564516-64564534	ATG	uORF	0.75	0.61	0.015625	30.9
ENSG00000174437.12	ENST00000395494.2_uORF_0	12+:110719129-110719141	12+:110719129-110719141	GTG	uORF	0.65	0.48	0.015625	10.5
ENSG00000022840.11	ENST00000325954.4_uORF_0	12+:120972491-120972503	12+:120972491-120972503	ATG	uORF	0.75	0.50	0.015625	33.6
ENSG00000141580.11	ENST00000392325.4_uORF_0	17-:80606243-80606255	17-:80606243-80606255	ATG	uORF	0.75	0.63	0.015625	60.2
ENSG00000152433.10_ENSG00000186230.6	ENST00000334181.4_uORF_0	19+:57946724-57946736	19+:57946724-57946736	ATG	uORF	0.75	0.33	0.015625	7.6
ENSG00000128272.10	ENST00000404241.2_uORF_1	22+:39916652-39916664	22+:39916652-39916664	ATG	uORF	0.75	0.63	0.015625	131.0
ENSG00000147065.12	ENST00000360270.5_uORF_5	X+:64887550-64887562	X+:64887550-64887562	GTG	uORF	0.43	0.12	0.015625	6.4
ENSG00000147224.6	ENST00000372435.4_uORF_0	X+:106871747-106871759	X+:106871747-106871759	ATG	uORF	0.75	0.57	0.015625	26.7
ENSG00000070756.9	ENST00000318607.5_uORF_2	8-:101733956-101734043	8-:101733956-101734043	CTG	uORF	0.63	0.51	0.015640	89.0
ENSG00000123395.10	ENST00000336854.4_uORF_3	12+:52463814-52463871	12+:52463814-52463871	GTG	uORF	0.75	0.58	0.015657	17.5
ENSG00000011638.6	ENST00000261388.3_uORF_0	16+:21170059-21170067|21172298-21172335	16+:21170059-21170067|21172298-21172335	AGG	uORF	0.29	0.37	0.015679	11.0
ENSG00000119203.9	ENST00000238112.3_uORF_0	2+:9563829-9563850	2+:9563829-9563850	GTG	uORF	0.56	0.25	0.015850	4.0
ENSG00000010017.9	ENST00000011619.3_uORF_0	6-:13711749-13711770	6-:13711749-13711770	GTG	uORF	0.43	0.17	0.015850	5.0
ENSG00000149257.9	ENST00000533603.1_uORF_1	11+:75273273-75273364|75274771-75274776	11+:75273273-75273364|75274771-75274776	ATC	uORF	0.49	0.17	0.016020	11.4
ENSG00000110497.10	ENST00000528950.1_uORF_0	11-:46615523-46615562	11-:46615523-46615562	ATG	uORF	0.27	0.56	0.016063	15.1
ENSG00000100650.11	ENST00000394366.2_uORF_6	14+:70233891-70233972	14+:70233891-70233972	CTG	uORF	0.31	0.55	0.016229	51.6
ENSG00000169018.5	ENST00000306917.4_uORF_2	15+:68570474-68570522	15+:68570444-68570522	ATC	uORF	0.61	0.53	0.016255	14.4
ENSG00000121957.8	ENST00000406462.2_uORF_0	1+:109427904-109427919	1+:109427904-109427919	CTG	uORF	0.46	0.35	0.016269	6.3
ENSG00000197851.3_ENSG00000127922.5	ENST00000248566.2_uORF_1	7-:96339136-96339151	7-:96339136-96339157	GTG	uORF	0.75	0.05	0.016269	71.4
ENSG00000166068.8	ENST00000299084.4_uORF_0	15+:38544789-38544837	15+:38544789-38544837	CTG	uORF	0.12	0.53	0.016380	6.1
ENSG00000125753.9	ENST00000245932.6_uORF_2	19+:46010890-46010932	19+:46010881-46010932	AGG	uORF	0.13	0.53	0.016400	34.3
ENSG00000172269.12	ENST00000354202.4_uORF_0	11-:118972399-118972426	11-:118972399-118972426	CTG	uORF	0.59	0.53	0.016491	14.6
ENSG00000180304.10	ENST00000326005.6_uORF_0	15-:64995262-64995340	15-:64995262-64995340	ATC	uORF	0.31	0.66	0.016833	187.1
ENSG00000164134.8	ENST00000296543.5_uORF_0	4+:140222771-140222885	4+:140222738-140222885	AGG	uORF	0.15	0.53	0.016934	38.4
ENSG00000115966.12_ENSG00000215973.1	ENST00000264110.2_uORF_1	2-:176032789-176032813	2-:176032789-176032813	GTG	uORF	0.08	0.23	0.016943	8.0
ENSG00000119185.8	ENST00000355346.4_uORF_0	2-:9563580-9563601	2-:9563580-9563601	CTG	uORF	0.64	0.12	0.016960	8.4
ENSG00000090989.13	ENST00000381295.2_uORF_0	4+:56720016-56720037	4+:56720016-56720037	CTG	uORF	0.75	0.62	0.016960	33.4
ENSG00000100225.13	ENST00000266087.7_uORF_0	22+:32870833-32870884	22+:32870833-32870884	GTG	uORF	0.67	0.37	0.017004	8.4
ENSG00000198018.6_ENSG00000119929.8	ENST00000370489.4_uORF_0	10+:101419634-101419685	10+:101419634-101419685	ATG	uORF	0.62	0.61	0.017108	27.0
ENSG00000135372.4	ENST00000257829.3_uORF_1	11+:34127291-34127339|34129757-34129760	11+:34127291-34127339|34129757-34129760	GTG	uORF	0.10	0.55	0.017108	9.9
ENSG00000180917.12	ENST00000434935.2_uORF_0	16-:71323084-71323189	16-:71323084-71323189	ATC	uORF	0.40	0.16	0.017486	12.2
ENSG00000094804.5	ENST00000209728.4_uORF_2	17+:38444198-38444225	17+:38444174-38444225	GTG	uORF	0.21	0.25	0.017501	6.6
ENSG00000106397.7	ENST00000223127.3_uORF_1	7-:100860600-100860681	7-:100860600-100860681	CTG	uORF	0.26	0.48	0.017577	15.2
ENSG00000113657.8	ENST00000343218.5_uORF_0	5-:146889576-146889600	5-:146889576-146889600	CTG	uORF	0.22	0.31	0.017606	6.8
ENSG00000068383.14	ENST00000368594.3_uORF_0	10+:134351344-134351368	10+:134351344-134351368	ATG	uORF	0.31	0.49	0.017606	9.0
ENSG00000020922.8	ENST00000393241.4_uORF_0	11-:94225975-94225999	11-:94225975-94225999	CTG	uORF	0.88	0.13	0.017606	5.0
ENSG00000023287.8	ENST00000517963.1_uORF_0	8-:53626893-53626935	8-:53626893-53626935	TTG	uORF	0.31	0.40	0.017656	16.8
ENSG00000106609.12	ENST00000341567.4_uORF_0	7+:66386271-66386337	7+:66386271-66386337	CTG	uORF	0.08	0.27	0.017720	75.1
ENSG00000140830.4	ENST00000268483.3_uORF_0	16-:72127308-72127374	16-:72127308-72127374	CTG	uORF	0.72	0.52	0.017720	9.3
ENSG00000064419.9	ENST00000393245.1_uORF_0	7-:128694903-128694960	7-:128694903-128694960	ACG	uORF	0.56	0.31	0.018067	8.9
ENSG00000169756.12	ENST00000544547.1_uORF_0	2+:109150955-109150991	2+:109150955-109150991	ACG	uORF	0.14	0.46	0.018132	21.9
ENSG00000185222.7	ENST00000372661.3_uORF_1	X+:102611495-102611534|102612010-102612052	X+:102611495-102611534|102612010-102612052	AGG	uORF	0.10	0.51	0.018304	11.5
ENSG00000066855.11	ENST00000262146.4_uORF_0	8+:66582115-66582187	8+:66582115-66582187	ATG	uORF	0.83	0.54	0.018369	19.5
ENSG00000169813.12	ENST00000357065.4_uORF_4	10-:43890078-43890114	10-:43890078-43890114	GTG	uORF	0.75	0.46	0.018445	22.5
ENSG00000095066.7_ENSG00000265759.1	ENST00000301522.2_uORF_1	19-:12912568-12912604	19-:12912568-12912604	ACG	uORF	0.75	0.56	0.018445	16.5
ENSG00000135048.9	ENST00000377044.4_uORF_0	9-:74383310-74383370	9-:74383310-74383370	AGG	uORF	0.87	0.46	0.018523	6.0
ENSG00000134186.7	ENST00000370025.4_uORF_0	1+:109235011-109235128	1+:109235011-109235128	CTG	uORF	0.56	0.52	0.018826	11.8
ENSG00000122873.7	ENST00000333926.5_uORF_1	10+:60028952-60029006	10+:60028952-60029006	CTG	uORF	0.31	0.58	0.018875	26.2
ENSG00000179010.10	ENST00000382581.4_uORF_2	4+:6642429-6642486	4+:6642429-6642486	CTG	uORF	0.75	0.48	0.018889	26.6
ENSG00000070614.10	ENST00000522491.1_uORF_0	5+:149865522-149865566|149900429-149900457	5+:149865522-149865566|149900429-149900457	ATC	uORF	0.29	0.50	0.018909	12.1
ENSG00000123268.4	ENST00000549612.1_uORF_0	12+:51157893-51157920	12+:51157893-51157920	CTG	uORF	0.56	0.10	0.018985	4.0
ENSG00000135679.17	ENST00000462284.1_uORF_0	12+:69202026-69202071	12+:69202026-69202071	ATG	uORF	0.58	0.51	0.019078	16.3
ENSG00000119986.6	ENST00000370626.3_uORF_0	10-:99446773-99446839	10-:99446773-99446839	GTG	uORF	0.80	0.51	0.019172	13.9
ENSG00000105499.9	ENST00000599111.1_uORF_0	19-:48613854-48613920	19-:48613854-48613920	AGG	uORF	0.50	0.20	0.019172	7.9
ENSG00000138092.6	ENST00000380834.2_uORF_0	2+:25016342-25016370|25016720-25016755	2+:25016342-25016370|25016720-25016755	ATG	uORF	0.75	0.54	0.019769	13.0
ENSG00000091127.9	ENST00000469408.1_uORF_0	7-:105148961-105148991|105162498-105162549	7-:105148961-105148991|105162498-105162549	CTG	uORF	0.65	0.52	0.019916	13.1
ENSG00000163703.13	ENST00000452070.1_uORF_0	3+:9975591-9975604|9976103-9976120	3+:9975591-9975604|9976103-9976120	GTG	uORF	0.22	0.42	0.020095	6.0
ENSG00000159692.11	ENST00000382952.3_uORF_0	4-:1235122-1235221	4-:1235122-1235221	ATG	uORF	0.83	0.50	0.020227	15.7
ENSG00000143870.8	ENST00000272227.3_uORF_4	2-:10952865-10952877	2-:10952865-10952877	CTG	uORF	0.75	0.42	0.020285	24.3
ENSG00000119865.4	ENST00000263655.3_uORF_0	2-:68547004-68547016	2-:68547004-68547016	GTG	uORF	0.75	0.43	0.020285	8.0
ENSG00000169228.9_ENSG00000213347.6	ENST00000303251.6_uORF_1	5-:176730592-176730604	5-:176730592-176730604	ATG	uORF	0.75	0.31	0.020285	6.1
ENSG00000137216.14	ENST00000323267.6_uORF_0	6+:44102304-44102316	6+:44102304-44102316	ATG	uORF	0.75	0.50	0.020285	12.5
ENSG00000135018.9	ENST00000376395.4_uORF_2	9-:86322833-86322845	9-:86322833-86322845	ATG	uORF	0.75	0.61	0.020285	56.5
ENSG00000166598.8	ENST00000299767.5_uORF_3	12+:104324205-104324217	12+:104324205-104324217	CTG	uORF	0.75	0.43	0.020285	28.5
ENSG00000055483.15	ENST00000312010.6_uORF_0	17-:76834697-76834709	17-:76834697-76834709	ATG	uORF	0.22	0.53	0.020285	15.0
ENSG00000062822.8_ENSG00000269404.2	ENST00000440232.2_uORF_0	19+:50887606-50887618	19+:50887606-50887618	ACG	uORF	0.75	0.27	0.020285	5.4
ENSG00000163399.11	ENST00000295598.5_uORF_1	1+:116916031-116916088	1+:116916031-116916088	TTG	uORF	0.75	0.55	0.020286	80.9
ENSG00000116191.13	ENST00000367635.3_uORF_0	1+:178694474-178694498	1+:178694441-178694498	AGG	uORF	0.55	0.21	0.020495	4.7
ENSG00000094916.9_ENSG00000241785.2	ENST00000209875.4_uORF_1	12-:54673816-54673840	12-:54673816-54673840	ATA	uORF	0.75	0.57	0.020495	20.6
ENSG00000103653.12	ENST00000220003.9_uORF_0	15+:75074992-75075016	15+:75074992-75075016	ATG	uORF	0.04	0.49	0.020495	11.0
ENSG00000110958.11_ENSG00000241217.2	ENST00000262033.6_uORF_3	12-:57081843-57081903	12-:57081843-57081903	AAG	uORF	0.19	0.63	0.020694	58.8
ENSG00000197622.8	ENST00000439374.2_uORF_2	1-:151028444-151028469|151031954-151031971	1-:151028444-151028469|151031954-151031971	ATG	uORF	0.24	0.54	0.020700	35.6
ENSG00000144580.9	ENST00000273064.6_uORF_1	2+:219433418-219433487	2+:219433418-219433487	GTG	uORF	0.88	0.46	0.020773	8.0
ENSG00000118971.3	ENST00000261254.3_uORF_1	12+:4383006-4383093	12+:4383006-4383093	CTG	uORF	0.38	0.34	0.020820	25.4
ENSG00000124006.10	ENST00000265318.4_uORF_0	2-:220436180-220436213	2-:220436180-220436213	CTG	uORF	0.85	0.43	0.021007	5.0
ENSG00000105887.10	ENST00000393085.3_uORF_1	7-:135661976-135662018	7-:135661976-135662018	ACG	uORF	0.41	0.61	0.021023	36.5
ENSG00000052802.8	ENST00000261507.6_uORF_0	4+:166248866-166248916|166254491-166254519	4+:166248866-166248916|166254491-166254519	CTG	uORF	0.24	0.31	0.021277	14.8
ENSG00000178053.13	ENST00000484955.1_uORF_0	3+:158289089-158289140	3+:158289089-158289140	ATG	uORF	0.47	0.57	0.021498	40.9
ENSG00000104312.6	ENST00000220751.4_uORF_0	8+:90770104-90770155	8+:90770104-90770155	AAG	uORF	0.33	0.46	0.021498	25.1
ENSG00000143294.10	ENST00000271526.4_uORF_0	1+:156737408-156737429	1+:156737345-156737429	ATG	uORF	0.75	0.63	0.021752	41.9
ENSG00000122218.10	ENST00000241704.7_uORF_0	1-:160312985-160313006	1-:160312985-160313036	GTG	uORF	0.78	0.39	0.021752	6.4
ENSG00000178988.10	ENST00000320848.6_uORF_1	4-:6711373-6711394	4-:6711373-6711394	ACG	uORF	0.32	0.38	0.021752	8.8
ENSG00000169981.6	ENST00000396056.2_uORF_0	3+:44690293-44690326|44692432-44692435	3+:44690293-44690326|44692432-44692435	GTG	uORF	0.75	0.45	0.021769	7.0
ENSG00000197961.7	ENST00000320451.6_uORF_0	19-:9679704-9679758|9695136-9695139	19-:9679704-9679758|9695136-9695157	GTG	uORF	0.28	0.50	0.021934	12.0
ENSG00000115677.12	ENST00000391975.1_uORF_1	2-:242206298-242206321|242207891-242207925	2-:242206298-242206321|242207891-242207925	AGG	uORF	0.83	0.27	0.021974	18.2
ENSG00000141552.13_ENSG00000183979.7	ENST00000344877.5_uORF_6	17+:79849654-79849717|79851427-79851463	17+:79849654-79849717|79851427-79851463	GTG	uORF	0.17	0.51	0.022041	57.5
ENSG00000196950.9	ENST00000359634.5_uORF_0	2+:196521981-196522005|196544755-196544764	2+:196521981-196522005|196544755-196544764	ATG	uORF	0.75	0.60	0.022228	25.8
ENSG00000119314.11_ENSG00000230081.2	ENST00000334318.6_uORF_1	9-:115095796-115095829	9-:115095796-115095829	CTG	uORF	0.10	0.59	0.022228	21.1
ENSG00000123130.12	ENST00000379303.5_uORF_0	X-:23761265-23761286	X-:23761265-23761286	ATC	uORF	0.35	0.44	0.022322	8.5
ENSG00000116717.7	ENST00000370986.4_uORF_0	1+:68150996-68151086	1+:68150996-68151086	CTG	uORF	0.12	0.60	0.022342	32.6
ENSG00000107581.8_ENSG00000222588.1	ENST00000369144.3_uORF_1	10-:120840206-120840293	10-:120840206-120840293	CTG	uORF	0.75	0.61	0.022432	31.7
ENSG00000111530.8	ENST00000545606.1_uORF_0	12+:67663220-67663274	12+:67663220-67663274	CTG	uORF	0.18	0.19	0.022533	12.9
ENSG00000105281.8	ENST00000542575.2_uORF_5	19-:47291243-47291297	19-:47291243-47291297	ACG	uORF	0.53	0.28	0.022533	10.6
ENSG00000113384.9	ENST00000503610.1_uORF_1	5-:32174301-32174370	5-:32174301-32174370	CTG	uORF	0.71	0.41	0.023237	29.0
ENSG00000118454.8	ENST00000370944.4_uORF_0	1-:70820365-70820392	1-:70820365-70820392	ATG	uORF	0.09	0.60	0.023306	24.0
ENSG00000188242.4	ENST00000342584.3_uORF_0	5-:473078-473105	5-:473078-473105	CTG	uORF	0.24	0.22	0.023306	13.0
ENSG00000137574.6	ENST00000260129.5_uORF_0	8+:56686149-56686176	8+:56686149-56686176	ACG	uORF	0.08	0.21	0.023306	9.0
ENSG00000171224.7	ENST00000373279.4_uORF_0	10+:71391253-71391280	10+:71391253-71391280	GTG	uORF	0.75	0.47	0.023306	7.9
ENSG00000123415.10	ENST00000337581.3_uORF_0	12-:54581679-54581689|54582734-54582751	12-:54581679-54581689|54582734-54582751	ATG	uORF	0.56	0.48	0.023306	5.0
ENSG00000169398.15	ENST00000520045.1_uORF_3	8-:141900850-141900865	8-:141900850-141900868|141958764-141958779	ATG	uORF	0.21	0.20	0.023324	13.8
ENSG00000100316.11_ENSG00000263764.1	ENST00000402527.1_uORF_4	22-:39715601-39715610	22-:39715601-39715610	ATG	uORF	0.75	0.62	0.023461	163.0
ENSG00000172380.5	ENST00000370982.3_uORF_2	1-:68173394-68173395|68243140-68243172	1-:68173394-68173395|68243140-68243172	CTG	uORF	0.36	0.54	0.023476	11.7
ENSG00000112081.12	ENST00000373715.6_uORF_2	6+:36562163-36562229	6+:36562163-36562229	GTG	uORF	0.34	0.53	0.023573	55.6
ENSG00000160679.8	ENST00000368694.3_uORF_1	1+:153606626-153606713	1+:153606626-153606713	ACG	uORF	0.48	0.58	0.023587	27.2
ENSG00000168078.5	ENST00000522944.1_uORF_2	8-:27695230-27695257	8-:27695230-27695257	CTG	uORF	0.75	0.59	0.023914	24.4
ENSG00000152700.9_ENSG00000207459.1	ENST00000402673.2_uORF_2	5-:133968442-133968499	5-:133968442-133968499	ACG	uORF	0.29	0.25	0.024228	12.6
ENSG00000075785.8	ENST00000265062.3_uORF_1	3+:128445165-128445202|128514202-128514207	3+:128445042-128445202|128514202-128514207	ACG	uORF	0.54	0.41	0.024290	69.1
ENSG00000106993.7	ENST00000381854.3_uORF_1	9+:4679674-4679731	9+:4679674-4679731	CTG	uORF	0.69	0.47	0.024419	5.2
ENSG00000197157.6	ENST00000354725.3_uORF_1	7+:127292317-127292377	7+:127292278-127292377	CTG	uORF	0.20	0.62	0.024697	40.1
ENSG00000147874.6_ENSG00000251733.1	ENST00000380502.3_uORF_0	9-:19102731-19102794	9-:19102731-19102794	ATC	uORF	0.83	0.50	0.025109	13.0
ENSG00000115942.4	ENST00000234296.2_uORF_0	2-:201828214-201828247	2-:201828214-201828247	ACG	uORF	0.13	0.53	0.025228	17.5
ENSG00000063244.8_ENSG00000267096.1	ENST00000450554.2_uORF_2	19+:56165744-56165777	19+:56165744-56165777	ACG	uORF	0.83	0.13	0.025228	9.1
ENSG00000122565.14	ENST00000456948.1_uORF_4	7+:26241404-26241470	7+:26241404-26241470	ACG	uORF	0.13	0.55	0.025583	40.1
ENSG00000120949.10	ENST00000263932.2_uORF_0	1+:12123450-12123480	1+:12123450-12123480	CTG	uORF	0.67	0.43	0.025585	7.0
ENSG00000135845.5	ENST00000344529.4_uORF_0	1-:172411883-172411913	1-:172411883-172411913	CTG	uORF	0.56	0.49	0.025585	5.0
ENSG00000169908.6	ENST00000305366.3_uORF_1	3-:149095376-149095391	3-:149095376-149095391	TTG	uORF	0.75	0.65	0.025600	127.7
ENSG00000080815.14	ENST00000357710.4_uORF_0	14+:73603235-73603250	14+:73603235-73603250	CTG	uORF	0.75	0.47	0.025600	29.9
ENSG00000147459.13	ENST00000410074.1_uORF_0	8+:25042318-25042384	8+:25042318-25042384	ATG	uORF	0.08	0.51	0.025826	11.2
ENSG00000163684.7	ENST00000445193.3_uORF_1	3+:58292109-58292148	3+:58292109-58292148	CTG	uORF	0.50	0.52	0.026482	5.8
ENSG00000149483.7	ENST00000278826.6_uORF_1	11+:61129866-61129892|61131723-61131736	11+:61129866-61129892|61131723-61131736	ATG	uORF	0.64	0.49	0.026482	10.0
ENSG00000156304.10	ENST00000286835.7_uORF_0	21-:33104259-33104298	21-:33104259-33104298	ACG	uORF	0.75	0.54	0.026482	12.7
ENSG00000085760.10	ENST00000394600.3_uORF_0	2-:55495759-55495783	2-:55495759-55495783	ATG	uORF	0.75	0.58	0.026671	22.7
ENSG00000115415.14	ENST00000361099.3_uORF_1	2-:191878363-191878387	2-:191878363-191878387	ATG	uORF	0.44	0.45	0.026671	6.0
ENSG00000109171.10	ENST00000264313.6_uORF_0	4+:48343644-48343668	4+:48343644-48343668	ATG	uORF	0.29	0.45	0.026671	7.9
ENSG00000151729.6	ENST00000281456.6_uORF_0	4+:186064484-186064508	4+:186064472-186064508	ACG	uORF	0.42	0.26	0.026671	17.6
ENSG00000105576.11	ENST00000425528.1_uORF_0	19-:12834597-12834621	19-:12834597-12834621	ATG	uORF	0.76	0.44	0.026671	6.8
ENSG00000100034.9	ENST00000263212.5_uORF_1	22-:22307181-22307205	22-:22307181-22307205	ACG	uORF	0.56	0.47	0.026671	6.5
ENSG00000180198.11	ENST00000373833.6_uORF_4	1+:28832576-28832596|28834639-28834649	1+:28832576-28832596|28834639-28834649	GTG	uORF	0.46	0.60	0.026812	22.7
ENSG00000117335.14	ENST00000367041.1_uORF_0	1+:207925431-207925446	1+:207925431-207925446	CTG	uORF	0.50	0.54	0.027200	12.6
ENSG00000164983.6	ENST00000297632.6_uORF_0	8-:125384808-125384823	8-:125384808-125384823	CTG	uORF	0.63	0.24	0.027200	5.8
ENSG00000051009.6	ENST00000265978.4_uORF_0	11-:6255834-6255849	11-:6255834-6255849	ATG	uORF	0.20	0.29	0.027200	6.9
ENSG00000173039.14	ENST00000406246.3_uORF_0	11-:65430355-65430370	11-:65430355-65430370	ATG	uORF	0.45	0.47	0.027200	14.9
ENSG00000118096.3	ENST00000264021.3_uORF_0	11-:118436577-118436592	11-:118436577-118436592	GTG	uORF	0.75	0.53	0.027200	14.1
ENSG00000111786.4	ENST00000229390.3_uORF_1	12-:120907508-120907523	12-:120907508-120907523	ATG	uORF	0.75	0.58	0.027200	24.0
ENSG00000151445.11	ENST00000557658.1_uORF_0	14-:77923861-77923876	14-:77923861-77923876	CTG	uORF	0.83	0.41	0.027200	6.8
ENSG00000103111.10_ENSG00000205078.5	ENST00000563612.1_uORF_1	16+:77224965-77224980	16+:77224965-77224980	AGG	uORF	0.33	0.40	0.027200	7.4
ENSG00000184402.10	ENST00000421564.1_uORF_0	20+:60718845-60718860	20+:60718845-60718860	ATG	uORF	0.83	0.36	0.027200	5.5
ENSG00000125356.6	ENST00000371437.4_uORF_1	X+:119005845-119005860	X+:119005845-119005860	AGG	uORF	0.10	0.40	0.027200	5.2
ENSG00000198964.9_ENSG00000230036.1	ENST00000361781.2_uORF_0	10-:52349980-52350007|52383466-52383472	10-:52349980-52350007|52383466-52383472	GTG	uORF	0.87	0.49	0.027464	5.0
ENSG00000110080.14	ENST00000444328.2_uORF_0	11+:126276009-126276045	11+:126276009-126276045	ATG	uORF	0.45	0.51	0.027464	6.9
ENSG00000162430.12_ENSG00000117640.13	ENST00000374303.2_uORF_0	1+:26149509-26149518	1+:26149509-26149518	ATG	uORF	0.75	0.35	0.027778	7.0
ENSG00000143061.13	ENST00000369486.3_uORF_0	1-:117210281-117210290	1-:117210281-117210290	ATG	uORF	0.16	0.02	0.027778	6.0
ENSG00000163344.5	ENST00000368467.3_uORF_0	1-:154909326-154909335	1-:154909326-154909335	ATG	uORF	0.75	0.55	0.027778	14.5
ENSG00000143314.8	ENST00000361531.2_uORF_4	1-:156710871-156710880	1-:156710871-156710880	ATG	uORF	0.54	0.20	0.027778	8.0
ENSG00000163171.6	ENST00000295324.3_uORF_0	2-:37898673-37898682	2-:37898673-37898682	ATG	uORF	0.75	0.53	0.027778	20.0
ENSG00000163161.8	ENST00000426778.1_uORF_0	2-:128051662-128051671	2-:128051662-128051671	CTG	uORF	0.17	0.01	0.027778	5.0
ENSG00000185798.6	ENST00000332629.5_uORF_0	3-:196293981-196293990	3-:196293981-196293990	ATG	uORF	0.85	0.28	0.027778	4.0
ENSG00000164167.5	ENST00000502781.1_uORF_1	4+:147096931-147096940	4+:147096931-147096940	CTG	uORF	0.18	0.02	0.027778	5.0
ENSG00000015479.13	ENST00000394800.2_uORF_0	5+:138614016-138614025	5+:138614016-138614025	ATG	uORF	0.75	0.25	0.027778	14.0
ENSG00000015479.13	ENST00000394805.3_uORF_1	5+:138643088-138643097	5+:138643088-138643097	AAG	uORF	0.33	0.13	0.027778	9.0
ENSG00000123219.8	ENST00000396679.1_uORF_0	5-:64857385-64857391|64858924-64858927	5-:64857385-64857391|64858924-64858927	ATG	uORF	0.75	0.61	0.027778	48.0
ENSG00000250820.1_ENSG00000051596.5	ENST00000265097.4_uORF_0	5-:175395233-175395242	5-:175395233-175395242	GTG	uORF	0.75	0.05	0.027778	7.4
ENSG00000112237.8	ENST00000520429.1_uORF_0	6-:100016497-100016506	6-:100016497-100016506	CTG	uORF	0.75	0.62	0.027778	52.0
ENSG00000165733.7	ENST00000374518.5_uORF_0	10+:43278249-43278258	10+:43278249-43278258	CTG	uORF	0.30	0.20	0.027778	16.0
ENSG00000130038.5	ENST00000440314.2_uORF_0	12-:3842364-3842373	12-:3842364-3842373	ATG	uORF	0.75	0.40	0.027778	7.0
ENSG00000184613.6_ENSG00000201788.1	ENST00000452445.2_uORF_0	12-:45269665-45269674	12-:45269665-45269674	ATG	uORF	0.75	0.40	0.027778	7.0
ENSG00000126773.8_ENSG00000258896.1	ENST00000406854.1_uORF_2	14+:60558761-60558770	14+:60558761-60558770	TTG	uORF	0.18	0.03	0.027778	7.0
ENSG00000262621.2_ENSG00000103351.8	ENST00000610180.1_uORF_0	16+:3508132-3508141	16+:3508132-3508141	ATG	uORF	0.75	0.53	0.027778	19.2
ENSG00000072210.14	ENST00000176643.6_uORF_0	17+:19552156-19552165	17+:19552156-19552165	GTG	uORF	0.53	0.10	0.027778	5.0
ENSG00000068323.12	ENST00000315869.7_uORF_0	X-:48900860-48900869	X-:48900860-48900869	ATG	uORF	0.75	0.44	0.027778	8.8
ENSG00000173660.7	ENST00000311672.5_uORF_1	1+:46769376-46769418	1+:46769376-46769418	ATC	uORF	0.59	0.61	0.027849	30.2
ENSG00000100568.6_ENSG00000072042.8	ENST00000554659.1_uORF_3	14-:68141273-68141360	14-:68141273-68141360	AGG	uORF	0.11	0.30	0.027948	29.6
ENSG00000134440.7	ENST00000256854.5_uORF_1	18-:55289004-55289052	18-:55289004-55289052	ATG	uORF	0.44	0.55	0.028033	9.2
ENSG00000084733.6	ENST00000264710.4_uORF_3	2+:26256997-26257039	2+:26256997-26257039	GTG	uORF	0.56	0.19	0.028209	11.1
ENSG00000007168.8_ENSG00000239884.2	ENST00000397195.5_uORF_0	17+:2497248-2497300|2541392-2541415	17+:2497248-2497300|2541392-2541415	ATG	uORF	0.18	0.53	0.028427	21.0
ENSG00000088325.11	ENST00000300403.6_uORF_2	20+:30330373-30330391	20+:30330358-30330391	ATT	uORF	0.83	0.27	0.028612	11.2
ENSG00000177576.6_ENSG00000271982.1	ENST00000578532.1_uORF_5	18-:47017943-47017954|47018644-47018735	18-:47017943-47017954|47018644-47018735	AGG	uORF	0.46	0.08	0.028721	16.3
ENSG00000198604.6_ENSG00000251726.1	ENST00000360310.1_uORF_0	14-:35344381-35344417	14-:35344381-35344417	CTG	uORF	0.56	0.48	0.029038	8.0
ENSG00000105829.7	ENST00000222547.3_uORF_0	7-:93633609-93633648	7-:93633609-93633648	AGG	uORF	0.87	0.32	0.029373	7.4
ENSG00000167173.14	ENST00000394987.4_uORF_0	15+:75494344-75494400|75498339-75498355	15+:75494344-75494400|75498339-75498355	ATG	uORF	0.34	0.55	0.029745	22.9
ENSG00000159840.11	ENST00000457235.1_uORF_1	7+:143078476-143078506	7+:143078476-143078506	ACG	uORF	0.87	0.27	0.030016	6.5
ENSG00000047936.6_ENSG00000047932.9	ENST00000052569.6_uORF_0	6-:117923557-117923590	6-:117923557-117923590	CTG	uORF	0.56	0.38	0.030148	25.1
ENSG00000172831.7_ENSG00000172828.8	ENST00000317091.4_uORF_1	16+:66968430-66968481	16+:66968430-66968481	CTG	uORF	0.56	0.46	0.030492	6.0
ENSG00000145901.10	ENST00000521591.1_uORF_0	5-:150444665-150444692|150460440-150460488	5-:150444665-150444692|150460440-150460488	CTG	uORF	0.09	0.40	0.030582	12.6
ENSG00000093167.13	ENST00000421276.2_uORF_2	3-:37190523-37190529|37216029-37216050	3-:37190523-37190529|37216029-37216050	AGG	uORF	0.82	0.42	0.030656	5.9
ENSG00000173230.11	ENST00000340645.5_uORF_0	3-:121468532-121468559	3-:121468532-121468559	GTG	uORF	0.16	0.51	0.030656	10.0
ENSG00000013561.13	ENST00000394514.2_uORF_0	5+:141348723-141348732|141350268-141350286	5+:141348723-141348732|141350268-141350286	CTG	uORF	0.34	0.23	0.030656	9.7
ENSG00000107185.8	ENST00000378078.4_uORF_0	9+:35749363-35749390	9+:35749363-35749390	ATG	uORF	0.53	0.41	0.030656	11.0
ENSG00000006118.10	ENST00000005286.4_uORF_0	11+:60692044-60692071	11+:60692044-60692071	ATG	uORF	0.36	0.47	0.030656	10.0
ENSG00000166170.9	ENST00000299204.4_uORF_0	14-:104027520-104027529|104028952-104028970	14-:104027520-104027529|104028952-104028970	ATG	uORF	0.30	0.46	0.030656	7.3
ENSG00000147044.16_ENSG00000251807.1	ENST00000378163.1_uORF_0	X-:41782653-41782680	X-:41782653-41782680	ATG	uORF	0.22	0.58	0.030656	19.1
ENSG00000099194.5_ENSG00000256545.1	ENST00000370355.2_uORF_3	10+:102107006-102107030	10+:102107006-102107030	TTG	uORF	0.75	0.64	0.030679	68.6
ENSG00000197771.8	ENST00000369077.3_uORF_0	10-:121632181-121632232	10-:121632181-121632232	GTG	uORF	0.38	0.52	0.030931	39.5
ENSG00000251314.2_ENSG00000153113.19	ENST00000511049.1_uORF_0	5+:96058369-96058402|96062457-96062466	5+:96058369-96058402|96062457-96062466	AAG	uORF	0.54	0.05	0.031524	9.0
ENSG00000239900.7_ENSG00000100359.16	ENST00000454798.2_uORF_1	22+:40796719-40796761	22+:40796719-40796761	ATG	uORF	0.50	0.48	0.031524	9.0
ENSG00000155975.5	ENST00000324849.4_uORF_1	8+:17104518-17104575	8+:17104518-17104575	GTG	uORF	0.66	0.37	0.031695	14.1
ENSG00000090530.5	ENST00000319332.5_uORF_0	3-:189838547-189838598	3-:189838547-189838598	GTG	uORF	0.37	0.15	0.032272	8.2
ENSG00000185955.4_ENSG00000166925.4	ENST00000300181.2_uORF_0	7-:100076530-100076581	7-:100076530-100076581	ATG	uORF	0.43	0.50	0.032272	10.1
ENSG00000110031.8	ENST00000395074.2_uORF_0	11-:58343249-58343300	11-:58343249-58343300	ATG	uORF	0.23	0.24	0.032272	11.9
ENSG00000117448.9	ENST00000372070.3_uORF_2	1+:46018117-46018162	1+:46018117-46018162	ATC	uORF	0.47	0.43	0.032451	7.9
ENSG00000177606.5	ENST00000371222.2_uORF_3	1-:59249463-59249481	1-:59249463-59249481	CTG	uORF	0.30	0.41	0.032468	11.8
ENSG00000112208.10	ENST00000370693.5_uORF_0	6+:57037187-57037253	6+:57037187-57037253	TTG	uORF	0.75	0.61	0.032574	26.9
ENSG00000167325.10	ENST00000300738.5_uORF_0	11+:4116129-4116237	11+:4116129-4116237	CTG	uORF	0.83	0.38	0.032709	17.1
ENSG00000163214.16	ENST00000295373.6_uORF_1	2-:39095549-39095553|39102928-39102939	2-:39095549-39095553|39102928-39102939	CTG	uORF	0.83	0.26	0.033033	5.0
ENSG00000114209.10	ENST00000473645.2_uORF_3	3-:167443192-167443207	3-:167443192-167443207	ATG	uORF	0.56	0.44	0.033033	9.0
ENSG00000123395.10	ENST00000336854.4_uORF_2	12+:52464222-52464237	12+:52464201-52464237	ATG	uORF	0.75	0.54	0.033033	13.0
ENSG00000175215.5	ENST00000398073.2_uORF_0	12-:58240469-58240484	12-:58240469-58240484	TTG	uORF	0.13	0.46	0.033033	9.9
ENSG00000108468.10_ENSG00000206954.1	ENST00000225603.4_uORF_1	17-:46178750-46178765	17-:46178750-46178798	ACG	uORF	0.87	0.34	0.033033	4.2
ENSG00000164111.10	ENST00000296511.5_uORF_2	4-:122617758-122617779|122618017-122618122	4-:122617758-122617779|122618017-122618122	CTG	uORF	0.15	0.35	0.033293	57.8
ENSG00000120963.7	ENST00000519882.1_uORF_1	8-:102217779-102217857	8-:102217779-102217857	CTG	uORF	0.62	0.53	0.033293	28.6
ENSG00000163684.7	ENST00000466547.1_uORF_2	3+:58292109-58292144|58296016-58296035	3+:58292109-58292144|58296016-58296035	CTG	uORF	0.50	0.52	0.033347	5.8
ENSG00000112592.8	ENST00000230354.6_uORF_0	6+:170863542-170863551|170865966-170866011	6+:170863542-170863551|170865966-170866011	GTG	uORF	0.85	0.46	0.033347	7.5
ENSG00000105991.7	ENST00000343060.4_uORF_0	7-:27135534-27135588	7-:27135534-27135588	GTG	uORF	0.56	0.49	0.033347	7.0
ENSG00000136490.4	ENST00000259006.3_uORF_2	17-:61776707-61776708|61777391-61777438	17-:61776707-61776708|61777391-61777438	GTG	uORF	0.60	0.55	0.033394	14.0
ENSG00000108298.5	ENST00000579260.1_uORF_6	17+:37356891-37356948	17+:37356891-37356948	GTG	uORF	0.56	0.45	0.033882	7.8
ENSG00000113732.4_ENSG00000212402.1	ENST00000519374.1_uORF_1	5+:172410798-172410840	5+:172410798-172410840	ATT	uORF	0.65	0.42	0.033930	5.6
ENSG00000164168.3	ENST00000296582.3_uORF_0	4+:148538592-148538622	4+:148538592-148538622	ATG	uORF	0.83	0.48	0.033932	9.7
ENSG00000132424.10	ENST00000369239.5_uORF_0	6-:99873095-99873125	6-:99873095-99873125	ACG	uORF	0.68	0.46	0.033932	10.6
ENSG00000184162.10	ENST00000331552.7_uORF_0	19-:19314083-19314113	19-:19314083-19314113	CTG	uORF	0.83	0.39	0.033932	6.9
ENSG00000139211.5	ENST00000429635.1_uORF_0	12-:47473409-47473460	12-:47473409-47473460	AAG	uORF	0.79	0.15	0.034166	4.0
ENSG00000138443.11	ENST00000295851.5_uORF_0	2+:204193163-204193235	2+:204193163-204193235	CTG	uORF	0.34	0.54	0.034274	11.3
ENSG00000166224.12	ENST00000373202.3_uORF_0	10+:72575806-72575878	10+:72575806-72575878	CTG	uORF	0.11	0.55	0.034274	29.5
ENSG00000176731.7	ENST00000518562.1_uORF_0	8-:86132562-86132583	8-:86132562-86132592	ATG	uORF	0.37	0.54	0.034314	89.9
ENSG00000119760.11	ENST00000337768.5_uORF_0	2-:27886262-27886319	2-:27886262-27886319	CTG	uORF	0.52	0.28	0.034330	11.5
ENSG00000169976.5	ENST00000367569.2_uORF_2	6-:144416661-144416718	6-:144416661-144416718	GTG	uORF	0.75	0.42	0.034334	21.8
ENSG00000050393.7	ENST00000379170.4_uORF_0	6-:13814672-13814696	6-:13814672-13814696	ATG	uORF	0.28	0.51	0.034354	30.9
ENSG00000104442.5	ENST00000276569.3_uORF_0	8-:66546244-66546268	8-:66546244-66546280	GTG	uORF	0.26	0.22	0.034354	18.9
ENSG00000148335.10	ENST00000372483.4_uORF_0	9+:132394939-132394963	9+:132394939-132394963	TTG	uORF	0.32	0.36	0.034354	16.5
ENSG00000156599.6	ENST00000287169.3_uORF_1	11+:57439529-57439553	11+:57439529-57439553	AAG	uORF	0.34	0.57	0.034354	17.2
ENSG00000100028.7_ENSG00000100031.14	ENST00000215829.3_uORF_2	22+:24951957-24952029	22+:24951957-24952029	AGG	uORF	0.04	0.19	0.034424	23.0
ENSG00000140511.7	ENST00000562889.1_uORF_0	15-:89438713-89438764	15-:89438713-89438764	ATC	uORF	0.56	0.53	0.034820	6.3
ENSG00000185009.8	ENST00000372745.1_uORF_0	10-:75898571-75898646	10-:75898571-75898646	ATC	uORF	0.21	0.19	0.035025	17.5
ENSG00000177606.5	ENST00000371222.2_uORF_6	1-:59249573-59249618	1-:59249573-59249618	ATA	uORF	0.46	0.46	0.035055	7.6
ENSG00000264624.1_ENSG00000109062.5	ENST00000262613.5_uORF_1	17+:72744903-72744969	17+:72744903-72744969	CTG	uORF	0.51	0.26	0.035165	21.3
ENSG00000011638.6	ENST00000261388.3_uORF_1	16+:21172421-21172481	16+:21172421-21172481	ATG	uORF	0.56	0.46	0.035194	7.0
ENSG00000123562.12	ENST00000422154.2_uORF_1	X-:102940136-102940188|102941558-102941575	X-:102940136-102940188|102941558-102941575	CTG	uORF	0.39	0.16	0.035210	31.0
ENSG00000134744.9	ENST00000371544.3_uORF_0	1-:53018727-53018745	1-:53018727-53018745	ATG	uORF	0.72	0.26	0.035494	5.4
ENSG00000189171.9_ENSG00000272030.1	ENST00000440685.2_uORF_1	1-:153598984-153599002	1-:153598984-153599009|153599958-153599996	CTG	uORF	0.75	0.46	0.035494	10.0
ENSG00000147419.12_ENSG00000238624.1	ENST00000356537.4_uORF_0	8-:27630101-27630119	8-:27630101-27630119	CTG	uORF	0.75	0.42	0.035494	7.3
ENSG00000170312.11	ENST00000395284.3_uORF_0	10+:62538251-62538269	10+:62538251-62538269	CTG	uORF	0.75	0.62	0.035494	38.1
ENSG00000156030.8	ENST00000286523.5_uORF_0	14-:74206917-74206935	14-:74206917-74206935	ATG	uORF	0.75	0.45	0.035494	11.5
ENSG00000243762.1_ENSG00000099899.10	ENST00000252136.7_uORF_0	22-:20104448-20104466	22-:20104448-20104466	ATG	uORF	0.75	0.40	0.035494	8.1
ENSG00000161217.7_ENSG00000145107.11	ENST00000292823.2_uORF_3	3-:196010369-196010409|196014485-196014544	3-:196010369-196010409|196014485-196014544	GTG	uORF	0.37	0.57	0.035503	12.0
ENSG00000023041.7	ENST00000369405.3_uORF_0	10-:114206520-114206583	10-:114206520-114206583	TTG	uORF	0.09	0.28	0.035797	10.7
ENSG00000004700.11	ENST00000444129.2_uORF_1	12-:21654374-21654467	12-:21654374-21654503	ATC	uORF	0.75	0.36	0.035856	48.3
ENSG00000136758.14	ENST00000376016.3_uORF_0	10-:27443161-27443248	10-:27443161-27443248	ACG	uORF	0.83	0.55	0.036329	23.4
ENSG00000131408.9	ENST00000253727.5_uORF_1	19+:50879798-50879833|50879975-50880036	19+:50879798-50879833|50879975-50880036	AGG	uORF	0.30	0.55	0.036625	16.3
ENSG00000135334.8	ENST00000257787.5_uORF_0	6-:88411658-88411724	6-:88411658-88411724	ACG	uORF	0.75	0.60	0.036626	24.9
ENSG00000164647.4	ENST00000297205.2_uORF_0	7+:89783832-89783857|89789071-89789079	7+:89783832-89783857|89789071-89789079	ACG	uORF	0.83	0.42	0.036662	6.6
ENSG00000106080.6	ENST00000222803.5_uORF_1	7-:30066149-30066182	7-:30066149-30066182	ATG	uORF	0.83	0.49	0.036662	9.1
ENSG00000114686.4	ENST00000264995.3_uORF_1	3-:131221688-131221763	3-:131221688-131221763	ACG	uORF	0.34	0.59	0.037053	38.2
ENSG00000101191.12	ENST00000266070.4_uORF_0	20-:61569160-61569223	20-:61569160-61569223	ATG	uORF	0.83	0.48	0.037135	12.1
ENSG00000170315.9	ENST00000302182.3_uORF_4	17+:16284416-16284470	17+:16284416-16284470	TTG	uORF	0.19	0.58	0.037193	24.4
ENSG00000100522.4	ENST00000216410.3_uORF_0	14-:53258232-53258301	14-:53258232-53258301	CTG	uORF	0.39	0.43	0.037384	8.9
ENSG00000130725.3	ENST00000253023.3_uORF_1	19-:59070162-59070222	19-:59070162-59070222	ACG	uORF	0.85	0.46	0.037495	7.7
ENSG00000165118.10	ENST00000376344.3_uORF_0	9-:86571514-86571601	9-:86571514-86571601	ATC	uORF	0.11	0.19	0.037519	19.4
ENSG00000109065.7	ENST00000357814.3_uORF_0	17-:72772443-72772464	17-:72772443-72772464	GTG	uORF	0.85	0.45	0.037598	6.0
ENSG00000143878.8	ENST00000272233.4_uORF_1	2+:20646933-20646984	2+:20646930-20646984	CTG	uORF	0.04	0.47	0.037618	166.5
ENSG00000171223.4	ENST00000302754.4_uORF_1	19+:12902376-12902415	19+:12902376-12902415	ATC	uORF	0.34	0.42	0.037944	20.2
ENSG00000132153.10_ENSG00000221585.1	ENST00000445061.1_uORF_0	3+:47846837-47846909	3+:47846837-47846909	AGG	uORF	0.55	0.41	0.038080	6.6
ENSG00000101413.7	ENST00000373433.4_uORF_0	20+:36662081-36662144	20+:36662081-36662144	ACG	uORF	0.79	0.42	0.038218	5.0
ENSG00000168209.4	ENST00000307365.3_uORF_0	10+:74033748-74033793	10+:74033748-74033793	ACG	uORF	0.19	0.56	0.038271	19.4
ENSG00000197249.8	ENST00000393087.4_uORF_0	14-:94854899-94854980	14-:94854899-94854980	CTG	uORF	0.74	0.56	0.038441	12.9
ENSG00000129351.13	ENST00000318511.3_uORF_0	19+:10765108-10765163|10781191-10781205	19+:10765108-10765163|10781191-10781205	CTG	uORF	0.42	0.35	0.038964	66.0
ENSG00000142686.7	ENST00000270815.4_uORF_0	1-:36184366-36184402	1-:36184366-36184402	ACG	uORF	0.85	0.22	0.038969	7.1
ENSG00000104064.12_ENSG00000271819.1	ENST00000220429.8_uORF_0	15-:50647274-50647310	15-:50647274-50647310	ATA	uORF	0.45	0.27	0.038969	6.9
[truncated: 648 more rows]
