# Supplementary material for: Upstream open reading frame translation enhances immunogenic peptide presentation in mitotically arrested cancer cells
Source: Nat Commun. 2025 Aug 27;16:8008. doi: 10.1038/s41467-025-63405-2 (PMC12391379; doi:10.1038/s41467-025-63405-2)
Supplement: Supplementary file 5 — Supplementary Data 3 [file 41467_2025_63405_MOESM5_ESM.xlsx]

## Sheet: Sheet 1 - STLC_toGenome.bam.orf
Supplementary Data 3. Actively translated non-canonical ORFs in U2OS cells treated with STLC for 16 hours.
Gene	Id	Location	Candidate Location	Codon	Type	Start	Range	p value	Total
ENSG00000138363.10	ENST00000427397.1_dORF_0	2+:216177270-216177347|216182879-216182956|216184387-216184454|216189963-216190052|216190709-216190861|216197104-216197110	2+:216177270-216177347|216182879-216182956|216184387-216184454|216189963-216190052|216190709-216190861|216197104-216197110	CTG	dORF	0.14	0.31	0.0000	165.4
ENSG00000106211.8	ENST00000447574.1_dORF_3	7+:75933023-75933062	7+:75933023-75933062	CTG	dORF	0.26	0.43	0.00012692	20.8
ENSG00000071082.6	ENST00000409320.3_dORF_1	2+:101622828-101622843	2+:101622828-101622843	GTG	dORF	0.11	0.41	0.00041649	63.6
ENSG00000170791.13	ENST00000521831.1_dORF_2	8+:57129913-57129994	8+:57129913-57129994	AAG	dORF	0.46	0.25	0.00041978	8.6
ENSG00000123992.14	ENST00000520694.1_dORF_1	2-:220251656-220251670|220251791-220251879	2-:220251656-220251670|220251791-220251879	ATG	dORF	0.69	0.33	0.00050020	19.4
ENSG00000084072.12	ENST00000495526.1_dORF_1	1+:40218970-40219027	1+:40218970-40219027	AAG	dORF	0.35	0.38	0.0011622	7.0
ENSG00000206199.5_ENSG00000224831.2	ENST00000239940.7_dORF_3	3-:149683953-149684043	3-:149683953-149684043	ATA	dORF	0.44	0.48	0.0015502	9.9
ENSG00000065361.10_ENSG00000170515.9	ENST00000303305.6_dORF_3	12+:56507464-56507500	12+:56507464-56507500	ATG	dORF	0.82	0.43	0.0025410	7.0
ENSG00000197930.8	ENST00000556039.1_dORF_1	14-:53110287-53110308	14-:53110287-53110308	TTG	dORF	0.87	0.36	0.0061829	5.0
ENSG00000128708.8	ENST00000412731.1_dORF_0	2+:172848221-172848266	2+:172848221-172848266	GTG	dORF	0.51	0.47	0.0067874	14.7
ENSG00000243147.3_ENSG00000225991.1	ENST00000296102.3_dORF_1	2+:28002306-28002423	2+:28002306-28002423	AAG	dORF	0.82	0.18	0.0083951	24.2
ENSG00000065135.7	ENST00000369851.4_dORF_4	1+:110135028-110135070	1+:110135028-110135070	ATG	dORF	0.75	0.48	0.011022	9.3
ENSG00000111799.16	ENST00000322507.8_dORF_0	6-:75794954-75794999	6-:75794954-75794999	ATA	dORF	0.20	0.32	0.012425	11.7
ENSG00000120708.12	ENST00000509485.1_dORF_4	5+:135392166-135392211	5+:135392166-135392211	CTG	dORF	0.23	0.50	0.016961	16.1
ENSG00000117632.16_ENSG00000264021.1	ENST00000455785.2_dORF_2	1-:26227496-26227562	1-:26227496-26227562	AAG	dORF	0.32	0.51	0.017374	23.1
ENSG00000131149.13	ENST00000253458.7_dORF_0	16+:85706273-85706303	16+:85706273-85706303	AGG	dORF	0.67	0.55	0.020095	19.0
ENSG00000114942.9	ENST00000455150.1_dORF_3	2+:207026099-207026150	2+:207026099-207026150	ATA	dORF	0.05	0.54	0.020309	17.8
ENSG00000133731.5	ENST00000311489.4_dORF_0	8-:82571585-82571669	8-:82571585-82571669	ATT	dORF	0.35	0.30	0.020383	12.2
ENSG00000243156.3_ENSG00000234913.1	ENST00000495076.1_dORF_0	22-:18347675-18347744	22-:18347675-18347744	AGG	dORF	0.44	0.44	0.020773	7.0
ENSG00000214087.4	ENST00000573715.1_dORF_0	17-:79648737-79648776	17-:79648737-79648776	CTG	dORF	0.15	0.29	0.022415	10.0
ENSG00000261857.2_ENSG00000130612.10	ENST00000594136.1_dORF_0	19+:41306248-41306275	19+:41306248-41306275	CTG	dORF	0.41	0.31	0.023306	6.0
ENSG00000197345.8	ENST00000565125.1_dORF_1	11-:68658798-68658858	11-:68658798-68658858	ACG	dORF	0.61	0.15	0.025614	9.2
ENSG00000131844.11	ENST00000512218.2_dORF_0	5+:70952615-70952687	5+:70952615-70952687	TTG	dORF	0.44	0.43	0.027095	6.5
ENSG00000143545.4	ENST00000368575.3_dORF_0	1-:153954345-153954360	1-:153954345-153954360	AAG	dORF	0.75	0.47	0.027200	11.1
ENSG00000170876.7_ENSG00000228242.3	ENST00000306077.4_dORF_0	3+:14183876-14183891	3+:14183876-14183891	CTG	dORF	0.75	0.53	0.027200	15.9
ENSG00000163956.6	ENST00000500728.2_dORF_1	4-:3514657-3514672	4-:3514657-3514672	AAG	dORF	0.54	0.26	0.033033	4.8
ENSG00000167118.6	ENST00000470840.1_dORF_1	9+:131150099-131150176|131151539-131151588|131151944-131152013	9+:131150099-131150176|131151539-131151588|131151944-131152013	ATC	dORF	0.52	0.11	0.034746	37.3
ENSG00000108639.3	ENST00000589183.1_dORF_1	17+:76166912-76167135|76167819-76167890	17+:76166912-76167135|76167819-76167890	GTG	dORF	0.19	0.58	0.038417	141.6
ENSG00000090520.6	ENST00000439351.1_dORF_2	3+:186303461-186303503	3+:186303461-186303503	AAG	dORF	0.47	0.42	0.042646	6.5
ENSG00000196497.11_ENSG00000129559.8	ENST00000561034.1_dORF_2	14-:24657417-24657463|24657549-24657629|24657757-24657841	14-:24657417-24657463|24657549-24657629|24657757-24657841	ACG	dORF	0.39	0.25	1.1381e-06	57.8
ENSG00000071082.6	ENST00000409711.1_dORF_0	2+:101622424-101622553	2+:101622424-101622553	GTG	dORF	0.27	0.56	1.1688e-06	216.6
ENSG00000130383.6_ENSG00000174886.8	ENST00000592634.1_dORF_2	19-:5894752-5894821	19-:5894752-5894821	ATA	dORF	0.05	0.52	1.2085e-05	37.5
ENSG00000185187.8	ENST00000531205.1_dORF_0	11-:405895-406000	11-:405895-406000	CTG	dORF	0.61	0.46	2.9747e-06	12.0
ENSG00000130204.8	ENST00000592434.1_dORF_0	19+:45406327-45406426	19+:45406327-45406426	AAG	dORF	0.75	0.46	4.1953e-06	18.0
ENSG00000186197.8_ENSG00000244457.2	ENST00000359362.5_dORF_0	1+:236647712-236647769	1+:236647712-236647769	CTG	dORF	0.58	0.14	5.1180e-05	155.0
ENSG00000115944.10	ENST00000464443.1_dORF_1	2-:42578358-42578463	2-:42578358-42578463	CTG	dORF	0.24	0.24	6.2105e-05	41.9
ENSG00000197345.8	ENST00000565125.1_dORF_0	11-:68660866-68660923|68663982-68664141	11-:68660866-68660923|68663982-68664141	GTG	dORF	0.73	0.05	7.9118e-08	108.6
ENSG00000004455.12	ENST00000480134.1_dORF_0	1-:33478781-33478988	1-:33478781-33478988	TTG	dORF	0.37	0.32	9.8726e-08	52.2
ENSG00000149782.7	ENST00000279230.6_iORF_0	11+:64024155-64024170	11+:64024155-64024170	AAG	iORF	0.41	0.39	0.00010000	6.7
ENSG00000177150.8_ENSG00000242707.2	ENST00000402563.1_iORF_1	18-:13682011-13682059	18-:13682011-13682059	ACG	iORF	0.33	0.32	0.00024122	14.3
ENSG00000170473.12	ENST00000454792.2_iORF_0	12-:56308115-56308150|56320859-56320893	12-:56308115-56308150|56320859-56320893	ATG	iORF	0.64	0.48	0.00027556	10.0
ENSG00000175711.4	ENST00000320865.3_iORF_0	17-:81006351-81006420	17-:81006351-81006420	ATG	iORF	0.61	0.53	0.00037769	19.0
ENSG00000112695.7	ENST00000370081.2_iORF_1	6-:75953458-75953479	6-:75953458-75953479	GTG	iORF	0.74	0.58	0.00054399	106.9
ENSG00000239672.3_ENSG00000243678.7	ENST00000393198.3_iORF_8	17+:49238593-49238633|49244187-49244306	17+:49238593-49238633|49244187-49244306	CTG	iORF	0.15	0.39	0.00062126	46.2
ENSG00000109452.8	ENST00000509777.1_iORF_0	4-:143326446-143326476	4-:143326446-143326476	ATG	iORF	0.41	0.31	0.00064257	6.0
ENSG00000115641.14	ENST00000344213.4_iORF_2	2-:106013147-106013154|106015298-106015426	2-:106013147-106013154|106015298-106015426	GTG	iORF	0.28	0.50	0.00094524	26.5
ENSG00000175866.11	ENST00000428708.2_iORF_3	17+:79027531-79027543|79031680-79031686	17+:79027531-79027543|79031680-79031686	AGG	iORF	0.33	0.40	0.00097656	8.8
ENSG00000111906.13	ENST00000398153.2_iORF_0	6-:125621711-125621774	6-:125621711-125621774	ATG	iORF	0.14	0.26	0.0010444	9.0
ENSG00000003402.15_ENSG00000234431.2	ENST00000423241.2_iORF_0	2+:201994619-201994679	2+:201994619-201994679	AAG	iORF	0.44	0.42	0.0016964	8.2
ENSG00000054523.12	ENST00000377093.4_iORF_0	1+:10357269-10357304|10363220-10363284	1+:10357269-10357304|10363220-10363284	AAG	iORF	0.41	0.45	0.0017077	14.6
ENSG00000134013.11_ENSG00000197217.8	ENST00000389131.3_iORF_0	8-:23225781-23225832	8-:23225781-23225832	CTG	iORF	0.42	0.49	0.0017325	9.3
ENSG00000060237.12	ENST00000537687.1_iORF_0	12+:863440-863490|922807-922820	12+:863440-863490|922807-922820	AAG	iORF	0.38	0.43	0.0017970	12.7
ENSG00000131016.12	ENST00000354675.6_iORF_3	6+:151673031-151673058	6+:151673031-151673058	GTG	iORF	0.69	0.44	0.0019031	5.4
ENSG00000112578.5	ENST00000230340.4_iORF_0	6+:41889485-41889568|41895111-41895142	6+:41889485-41889568|41895111-41895142	ACG	iORF	0.60	0.28	0.0021538	37.8
ENSG00000196878.8	ENST00000391911.1_iORF_1	1-:209823333-209823354	1-:209823333-209823354	CTG	iORF	0.67	0.18	0.0022268	5.1
ENSG00000164867.6	ENST00000297494.3_iORF_0	7+:150706054-150706117	7+:150706054-150706117	AGG	iORF	0.14	0.37	0.0022303	16.0
ENSG00000092140.10	ENST00000206595.6_iORF_1	14+:31058614-31058677	14+:31058614-31058677	AGG	iORF	0.20	0.37	0.0022303	11.4
ENSG00000240891.2_ENSG00000144824.15	ENST00000393925.3_iORF_0	3+:111688550-111688583	3+:111686661-111686671|111688536-111688583	ACG	iORF	0.09	0.44	0.0023596	7.4
ENSG00000109113.13	ENST00000447716.1_iORF_2	17-:27043070-27043076|27043920-27044012|27044230-27044303	17-:27043070-27043076|27043920-27044012|27044230-27044303	CTG	iORF	0.10	0.35	0.0023894	29.1
ENSG00000129354.7	ENST00000590923.1_iORF_0	19-:10687896-10687965	19-:10687896-10687965	ATG	iORF	0.33	0.58	0.0025389	70.2
ENSG00000197694.9	ENST00000372731.4_iORF_0	9+:131386739-131386766|131387381-131387402	9+:131386739-131386766|131387381-131387402	AGG	iORF	0.37	0.41	0.0030666	7.0
ENSG00000139163.11	ENST00000266517.4_iORF_0	12+:22778173-22778344	12+:22778173-22778344	CTG	iORF	0.13	0.54	0.0033212	42.3
ENSG00000178209.10_ENSG00000207574.1	ENST00000345136.3_iORF_0	8-:145011235-145011239|145011332-145011361	8-:145011235-145011239|145011332-145011361	TTG	iORF	0.76	0.51	0.0035057	8.5
ENSG00000168610.10	ENST00000264657.5_iORF_0	17-:40481428-40481458	17-:40481428-40481458	ATG	iORF	0.53	0.48	0.0038712	6.1
ENSG00000084093.11	ENST00000309042.7_iORF_0	4+:57798037-57798082	4+:57798037-57798082	TTG	iORF	0.13	0.56	0.0041087	23.0
ENSG00000114902.9	ENST00000233025.7_iORF_2	3+:52740240-52740298|52740659-52740685	3+:52740240-52740298|52740659-52740685	CTG	iORF	0.50	0.38	0.0048972	8.3
ENSG00000159023.14	ENST00000356093.2_iORF_0	1+:29314007-29314028	1+:29314007-29314028	AAG	iORF	0.78	0.41	0.0049044	5.7
ENSG00000254634.3_ENSG00000183336.7	ENST00000330978.3_iORF_1	16-:29465396-29465434|29465511-29465587	16-:29465396-29465434|29465511-29465587	CTG	iORF	0.73	0.29	0.0050567	18.6
ENSG00000169627.7	ENST00000305321.4_iORF_1	16-:30204738-30204776|30204853-30204929	16-:30204738-30204776|30204853-30204929	CTG	iORF	0.73	0.29	0.0050567	18.6
ENSG00000258289.3_ENSG00000257365.3	ENST00000549115.1_iORF_1	14+:65381182-65381203	14+:65381182-65381203	TTG	iORF	0.75	0.52	0.0055341	14.0
ENSG00000125944.14	ENST00000374616.3_iORF_0	1-:23664323-23664354|23664982-23665089	1-:23664323-23664354|23664982-23665089	ATG	iORF	0.49	0.40	0.0059017	26.9
ENSG00000067798.9	ENST00000397909.2_iORF_0	12+:78334133-78334216|78334860-78334867	12+:78334133-78334216|78334860-78334867	ATC	iORF	0.84	0.49	0.0062466	10.8
ENSG00000124789.7	ENST00000537253.1_iORF_0	6-:17688715-17688766	6-:17688715-17688766	ATG	iORF	0.71	0.44	0.0067572	5.0
ENSG00000178467.13_ENSG00000178252.13	ENST00000395474.3_iORF_0	3+:49044835-49044928	3+:49044835-49044928	GTG	iORF	0.41	0.59	0.0072690	47.3
ENSG00000170558.4	ENST00000269141.3_iORF_0	18-:25727695-25727719	18-:25727695-25727719	ATT	iORF	0.34	0.41	0.0072913	7.3
ENSG00000108599.10	ENST00000225737.6_iORF_0	17-:19871738-19871765	17-:19871738-19871765	AAG	iORF	0.43	0.40	0.0073699	6.7
ENSG00000038382.13	ENST00000344204.4_iORF_0	5+:14387913-14387956|14388721-14388729	5+:14387913-14387956|14388721-14388729	ATG	iORF	0.17	0.42	0.0074264	21.7
ENSG00000029725.12	ENST00000262477.6_iORF_1	17+:5253763-5253790	17+:5253763-5253790	AAG	iORF	0.31	0.41	0.0077715	6.0
ENSG00000040341.13_ENSG00000272469.1	ENST00000517608.1_iORF_0	8-:74742652-74742707|74791042-74791068	8-:74742652-74742707|74791042-74791068	ATG	iORF	0.15	0.54	0.0078873	18.6
ENSG00000134318.9	ENST00000315872.6_iORF_1	2-:11348537-11348573|11351806-11351809	2-:11348537-11348573|11351806-11351809	AAG	iORF	0.44	0.46	0.0080385	7.4
ENSG00000130396.16	ENST00000366806.2_iORF_0	6+:168352847-168352867|168363112-168363149	6+:168352847-168352867|168363112-168363149	AGG	iORF	0.75	0.52	0.0082370	16.0
ENSG00000100664.6	ENST00000216554.3_iORF_3	14+:103805524-103805581	14+:103805524-103805581	GTG	iORF	0.52	0.37	0.0082370	8.0
ENSG00000187239.12	ENST00000446176.2_iORF_0	9-:132658178-132658211	9-:132658178-132658211	AGG	iORF	0.51	0.32	0.0091537	6.4
ENSG00000132199.14	ENST00000251101.7_iORF_0	18-:706538-706578|712503-712529	18-:706538-706578|712503-712529	TTG	iORF	0.12	0.18	0.0092240	8.0
ENSG00000141086.13_ENSG00000205220.7	ENST00000358514.4_iORF_0	16-:67969348-67969381|67969484-67969550	16-:67969348-67969381|67969484-67969550	CTG	iORF	0.12	0.41	0.010076	37.0
ENSG00000181090.13_ENSG00000207693.1	ENST00000460843.1_iORF_0	9+:140693340-140693366|140695331-140695356	9+:140693340-140693366|140695331-140695356	ATG	iORF	0.53	0.43	0.010189	5.5
ENSG00000104341.12	ENST00000445593.2_iORF_1	8+:98788091-98788199	8+:98788091-98788199	AGG	iORF	0.30	0.37	0.010402	95.7
ENSG00000137106.13_ENSG00000236156.2	ENST00000318158.6_iORF_3	9+:37424846-37424894	9+:37424846-37424894	AGG	iORF	0.87	0.49	0.010732	10.6
ENSG00000152795.13	ENST00000295470.5_iORF_0	4-:83350473-83350539	4-:83350473-83350539	CTG	iORF	0.50	0.18	0.010866	67.0
ENSG00000131626.11	ENST00000389547.3_iORF_2	11+:70179645-70179659|70181668-70181690	11+:70179645-70179659|70181668-70181690	AAG	iORF	0.14	0.23	0.010886	4.7
ENSG00000148498.11_ENSG00000215184.2	ENST00000374790.3_iORF_0	10-:34985289-34985347|35103803-35103817	10-:34985289-34985347|35103803-35103817	AGG	iORF	0.61	0.42	0.011010	18.7
ENSG00000170632.9	ENST00000323716.3_iORF_0	7+:102716287-102716328|102724128-102724129	7+:102716287-102716328|102724128-102724129	AGG	iORF	0.53	0.13	0.011022	5.0
ENSG00000140307.6_ENSG00000140299.7	ENST00000267859.3_iORF_3	15-:59974679-59974713|59981333-59981416	15-:59974679-59974713|59981333-59981416	CTG	iORF	0.52	0.54	0.011089	38.3
ENSG00000124198.8	ENST00000371917.4_iORF_0	20+:47601976-47602021	20+:47601976-47602021	AAG	iORF	0.75	0.47	0.011500	8.4
ENSG00000175711.4	ENST00000320865.3_iORF_1	17-:81006409-81006439	17-:81006409-81006439	CTG	iORF	0.67	0.47	0.012055	9.2
ENSG00000204382.7	ENST00000437949.2_iORF_1	X+:52239044-52239051|52240457-52240504	X+:52239044-52239051|52240457-52240504	ACG	iORF	0.75	0.59	0.012385	41.9
ENSG00000183461.12	ENST00000399795.3_iORF_1	X+:52511995-52512002|52513408-52513455	X+:52511995-52512002|52513408-52513455	ACG	iORF	0.75	0.59	0.012385	41.9
ENSG00000204379.6	ENST00000399800.3_iORF_1	X-:52258668-52258715|52260121-52260128	X-:52258668-52258715|52260121-52260128	ACG	iORF	0.75	0.59	0.012385	41.9
ENSG00000204376.7	ENST00000396497.3_iORF_1	X-:52531608-52531655|52533061-52533068	X-:52531608-52531655|52533061-52533068	ACG	iORF	0.75	0.59	0.012385	41.9
ENSG00000204375.5	ENST00000429372.2_iORF_1	X-:52544502-52544549|52545955-52545962	X-:52544502-52544549|52545955-52545962	ACG	iORF	0.75	0.59	0.012385	41.9
ENSG00000067955.9	ENST00000412916.2_iORF_1	16+:67132617-67132635	16+:67132617-67132635	AAG	iORF	0.66	0.12	0.012441	4.0
ENSG00000125445.6	ENST00000245539.6_iORF_3	17+:73258013-73258064|73258577-73258607	17+:73258013-73258064|73258577-73258607	ATG	iORF	0.87	0.13	0.012638	13.9
ENSG00000198901.9	ENST00000394249.3_iORF_6	15-:91527330-91527345	15-:91527330-91527345	AAG	iORF	0.13	0.52	0.012652	15.8
ENSG00000146830.9	ENST00000275732.5_iORF_0	7-:100280037-100280055	7-:100280037-100280055	AAG	iORF	0.18	0.29	0.015625	12.3
ENSG00000125107.12	ENST00000317147.5_iORF_1	16-:58568277-58568289	16-:58568277-58568289	AAG	iORF	0.75	0.45	0.015625	10.1
ENSG00000163930.5	ENST00000460680.1_iORF_0	3-:52436655-52436676	3-:52436655-52436676	AAG	iORF	0.64	0.20	0.015850	6.0
ENSG00000067798.9	ENST00000397909.2_iORF_1	12+:78334105-78334129	12+:78334105-78334129	CTG	iORF	0.87	0.17	0.017606	5.0
ENSG00000141867.13	ENST00000263377.2_iORF_3	19-:15367850-15367874	19-:15367850-15367874	ATC	iORF	0.55	0.15	0.017606	4.0
ENSG00000143183.12	ENST00000367881.5_iORF_1	1-:165738011-165738083	1-:165738011-165738083	GTG	iORF	0.65	0.43	0.018642	38.1
ENSG00000117682.12	ENST00000360009.2_iORF_2	1+:26759452-26759497	1+:26759452-26759497	AAG	iORF	0.10	0.44	0.019078	7.2
ENSG00000072274.8	ENST00000392396.3_iORF_6	3-:195802152-195802173	3-:195802152-195802173	ATA	iORF	0.82	0.43	0.019283	8.5
ENSG00000137776.12	ENST00000380516.2_iORF_3	15-:59185219-59185259|59185477-59185512	15-:59185219-59185259|59185477-59185512	ATT	iORF	0.16	0.39	0.019441	17.2
ENSG00000122299.7	ENST00000355758.4_iORF_0	16-:11873197-11873219|11875280-11875320|11876142-11876194	16-:11873197-11873219|11875280-11875320|11876142-11876194	AGG	iORF	0.47	0.42	0.019601	12.6
ENSG00000177156.6	ENST00000319006.3_iORF_1	11+:764320-764413	11+:764320-764413	ATG	iORF	0.45	0.39	0.019685	15.5
ENSG00000131711.10	ENST00000296755.7_iORF_6	5+:71490063-71490126	5+:71490063-71490126	CTG	iORF	0.44	0.42	0.019769	7.0
ENSG00000062194.11	ENST00000424459.3_iORF_1	5+:56527060-56527072	5+:56527060-56527072	AGG	iORF	0.43	0.44	0.020285	11.6
ENSG00000127252.4	ENST00000264735.2_iORF_0	3+:192959120-192959168	3+:192959120-192959168	GTG	iORF	0.24	0.37	0.020352	11.0
ENSG00000172586.7	ENST00000372833.5_iORF_1	10+:75542087-75542135	10+:75542087-75542135	TTG	iORF	0.50	0.48	0.020463	14.0
ENSG00000130779.15	ENST00000358808.2_iORF_0	12-:122825985-122826021	12-:122825985-122826021	TTG	iORF	0.56	0.41	0.021769	6.0
ENSG00000140319.6	ENST00000267884.6_iORF_1	15-:40329196-40329219|40330482-40330528	15-:40329196-40329219|40330482-40330528	GTG	iORF	0.24	0.22	0.022567	19.4
ENSG00000115306.11	ENST00000333896.5_iORF_1	2+:54858221-54858326	2+:54858221-54858326	GTG	iORF	0.61	0.55	0.022674	30.9
ENSG00000210049.1_ENSG00000210195.2	ENST00000361567.2_iORF_62	MT+:13892-13928	MT+:13892-13928	ATT	iORF	0.22	0.39	0.023471	79.2
ENSG00000035862.8_ENSG00000178404.5	ENST00000262768.7_iORF_1	17-:76869976-76870001|76921040-76921057	17-:76869976-76870001|76921040-76921057	TTG	iORF	0.56	0.30	0.023642	7.1
ENSG00000135070.9	ENST00000452279.2_iORF_0	9-:88897420-88897435	9-:88897420-88897435	ATG	iORF	0.60	0.59	0.025600	53.0
ENSG00000143870.8	ENST00000272227.3_iORF_2	2-:10927532-10927565	2-:10927532-10927565	GTG	iORF	0.16	0.54	0.025674	17.7
ENSG00000118200.10	ENST00000413307.2_iORF_0	1+:200818479-200818518	1+:200818479-200818518	GTG	iORF	0.72	0.51	0.026482	12.2
ENSG00000166435.11_ENSG00000265344.1	ENST00000340360.6_iORF_0	11-:74648020-74648044	11-:74648020-74648044	AAG	iORF	0.53	0.43	0.026671	6.1
ENSG00000184922.9	ENST00000328118.3_iORF_0	17+:43319815-43319832|43320484-43320491	17+:43319815-43319832|43320484-43320491	ATG	iORF	0.69	0.39	0.026671	4.0
ENSG00000087152.11	ENST00000389384.4_iORF_1	17-:42274974-42274998	17-:42274974-42274998	ACG	iORF	0.82	0.43	0.026671	7.1
ENSG00000145934.11	ENST00000520394.1_iORF_1	5+:167673951-167673966	5+:167673951-167673966	ACG	iORF	0.25	0.32	0.027200	13.0
ENSG00000164880.11	ENST00000389470.4_iORF_0	7-:1543633-1543637|1543958-1543969	7-:1543633-1543637|1543958-1543969	ATG	iORF	0.75	0.47	0.027200	9.1
ENSG00000131016.12	ENST00000354675.6_iORF_4	6+:151669863-151669872	6+:151669863-151669872	AAG	iORF	0.75	0.22	0.027778	5.0
ENSG00000166181.8	ENST00000531273.1_iORF_1	11+:43344986-43344995	11+:43344986-43344995	AAG	iORF	0.17	0.03	0.027778	6.7
ENSG00000137804.8	ENST00000559596.1_iORF_2	15+:41634636-41634645	15+:41634636-41634645	AGG	iORF	0.26	0.07	0.027778	6.8
ENSG00000196923.9	ENST00000355841.2_iORF_0	5-:176917880-176917907|176918010-176918088	5-:176917880-176917907|176918010-176918088	AGG	iORF	0.24	0.36	0.028149	20.6
ENSG00000134453.11	ENST00000379888.4_iORF_1	10+:6152048-6152066	10+:6152048-6152066	ATC	iORF	0.55	0.08	0.028612	5.0
ENSG00000125970.7_ENSG00000229472.1	ENST00000246194.3_iORF_5	20+:32664525-32664546	20+:32664525-32664546	AGG	iORF	0.22	0.33	0.030317	23.2
ENSG00000135837.11	ENST00000367607.3_iORF_1	1+:179989514-179989541	1+:179989514-179989541	AAG	iORF	0.84	0.44	0.030656	5.4
ENSG00000099381.12	ENST00000262519.8_iORF_0	16+:30972846-30972858|30974753-30974768	16+:30972846-30972858|30974753-30974768	TTG	iORF	0.12	0.43	0.030656	5.4
ENSG00000091436.12	ENST00000375213.3_iORF_1	2+:173955844-173955892	2+:173955844-173955892	GTG	iORF	0.42	0.40	0.031073	6.8
ENSG00000185825.11	ENST00000458587.2_iORF_2	X-:152988706-152988730	X-:152988706-152988730	ATC	iORF	0.67	0.16	0.031188	6.2
ENSG00000125726.6	ENST00000245903.3_iORF_1	19-:6586281-6586353	19-:6586281-6586353	ATG	iORF	0.77	0.13	0.031305	6.9
ENSG00000147140.11_ENSG00000255591.1	ENST00000373856.3_iORF_3	X+:70510551-70510641|70511628-70511640	X+:70510551-70510641|70511628-70511640	ATC	iORF	0.37	0.55	0.032074	41.3
ENSG00000137073.16_ENSG00000252406.1	ENST00000379238.1_iORF_0	9-:33960827-33960872	9-:33960827-33960872	TTG	iORF	0.58	0.42	0.032451	5.4
ENSG00000111602.7	ENST00000553532.1_iORF_0	12-:56815703-56815748	12-:56815703-56815748	ACG	iORF	0.20	0.23	0.032521	9.7
ENSG00000164096.10	ENST00000399075.4_iORF_0	4-:120221716-120221731	4-:120221716-120221731	ATT	iORF	0.46	0.36	0.033033	14.9
ENSG00000146109.3	ENST00000274849.1_iORF_0	6+:26597448-26597451|26598141-26598153	6+:26597448-26597451|26598141-26598153	AGG	iORF	0.45	0.14	0.033033	4.4
ENSG00000138614.10	ENST00000573314.1_iORF_0	15-:65903431-65903446	15-:65903431-65903446	ATG	iORF	0.75	0.35	0.033033	13.2
ENSG00000130164.7	ENST00000557933.1_iORF_0	19+:11240286-11240346|11241956-11241992	19+:11240286-11240346|11241956-11241992	AAG	iORF	0.40	0.31	0.033147	14.5
ENSG00000083168.5	ENST00000265713.2_iORF_1	8-:41792370-41792385|41794773-41794812	8-:41792370-41792385|41794773-41794812	AAG	iORF	0.75	0.33	0.033347	11.7
ENSG00000258472.4_ENSG00000167524.10	ENST00000321765.5_iORF_1	17-:26905745-26905769	17-:26905745-26905769	ATG	iORF	0.21	0.45	0.034354	9.7
ENSG00000261351.1_ENSG00000266589.1	ENST00000316634.5_iORF_2	15-:66789990-66790002	15-:66789990-66790002	ACG	iORF	0.82	0.05	0.034654	5.0
ENSG00000088305.14	ENST00000353855.2_iORF_1	20+:31375219-31375257|31376659-31376681	20+:31375219-31375257|31376659-31376681	AGG	iORF	0.67	0.46	0.035194	5.9
ENSG00000141543.5	ENST00000269349.3_iORF_4	17-:78115172-78115180|78115580-78115647|78117970-78118015	17-:78115172-78115180|78115580-78115647|78117970-78118015	ACG	iORF	0.54	0.20	0.035208	12.9
ENSG00000258199.1_ENSG00000139613.7	ENST00000267064.4_iORF_0	12-:56583181-56583199	12-:56583181-56583199	AGG	iORF	0.53	0.24	0.035494	6.0
ENSG00000130695.9	ENST00000476272.2_iORF_1	1+:26586216-26586276	1+:26586216-26586276	AAG	iORF	0.36	0.33	0.037495	8.0
ENSG00000142945.8	ENST00000372224.4_iORF_2	1+:45221646-45221655|45221746-45221773	1+:45221646-45221655|45221746-45221773	ATA	iORF	0.23	0.47	0.038111	9.0
ENSG00000103335.15	ENST00000301015.9_iORF_0	16-:88783027-88783108	16-:88783027-88783108	CTG	iORF	0.18	0.33	0.038441	23.5
ENSG00000151914.13	ENST00000244364.6_iORF_2	6-:56462560-56462596	6-:56462560-56462596	TTG	iORF	0.53	0.44	0.038969	6.0
ENSG00000101224.13	ENST00000245960.5_iORF_1	20+:3778355-3778373	20+:3778355-3778373	ATC	iORF	0.41	0.28	0.041436	6.1
ENSG00000167978.12	ENST00000301740.8_iORF_13	16+:2814574-2814595	16+:2814574-2814595	CTG	iORF	0.46	0.45	0.041624	8.0
ENSG00000102974.10	ENST00000264010.4_iORF_2	16+:67663362-67663383	16+:67663362-67663383	AGG	iORF	0.75	0.43	0.041624	8.0
ENSG00000100568.6_ENSG00000072042.8	ENST00000381346.4_iORF_3	14-:68159713-68159737	14-:68159713-68159737	CTG	iORF	0.84	0.45	0.042193	6.8
ENSG00000124201.10	ENST00000396105.1_iORF_0	20-:47887405-47887483	20-:47887405-47887483	AGG	iORF	0.67	0.42	0.042368	11.8
ENSG00000138778.7	ENST00000265148.3_iORF_0	4-:104068786-104068803|104070000-104070025	4-:104068786-104068803|104070000-104070025	ATC	iORF	0.14	0.43	0.042646	16.4
ENSG00000169826.6	ENST00000374466.3_iORF_0	10+:43651189-43651231	10+:43651189-43651231	ATG	iORF	0.75	0.53	0.042646	15.1
ENSG00000175216.10	ENST00000529230.1_iORF_1	11-:46812044-46812086	11-:46812044-46812086	AGG	iORF	0.09	0.28	0.042646	9.4
ENSG00000117519.11	ENST00000370206.4_iORF_1	1-:95365020-95365044	1-:95365020-95365044	AGG	iORF	0.05	0.53	0.042821	17.8
ENSG00000085117.7	ENST00000227155.4_iORF_2	11+:44636897-44636923|44639711-44639715	11+:44636897-44636923|44639711-44639715	ATG	iORF	0.33	0.40	0.043508	5.5
ENSG00000137776.12	ENST00000380516.2_iORF_0	15-:59181653-59181743	15-:59181653-59181743	AGG	iORF	0.75	0.54	0.043988	26.8
ENSG00000145191.7_ENSG00000182580.2	ENST00000313143.3_iORF_13	3+:183884012-183884053|183884233-183884237	3+:183884012-183884053|183884233-183884237	CTG	iORF	0.87	0.22	0.044133	5.9
ENSG00000068793.13	ENST00000313077.7_iORF_0	15+:22933812-22933857	15+:22933812-22933857	GTG	iORF	0.14	0.21	0.044133	4.1
ENSG00000115053.11	ENST00000322723.4_iORF_4	2-:232323001-232323037	2-:232323001-232323037	AAG	iORF	0.37	0.60	0.045315	73.4
ENSG00000096384.15	ENST00000353801.3_iORF_3	6+:44216373-44216496	6+:44216373-44216496	AGG	iORF	0.18	0.61	0.046115	149.2
ENSG00000130396.16	ENST00000366806.2_iORF_1	6+:168344148-168344155|168344620-168344637	6+:168344148-168344155|168344620-168344637	AGG	iORF	0.21	0.41	0.046310	6.3
ENSG00000131016.12	ENST00000354675.6_iORF_2	6+:151670700-151670751	6+:151670700-151670751	CTG	iORF	0.87	0.43	0.046600	5.7
ENSG00000086712.8	ENST00000380122.5_iORF_0	X+:16847723-16847774	X+:16847723-16847774	AGG	iORF	0.75	0.52	0.046600	13.4
ENSG00000065485.13_ENSG00000121542.7	ENST00000316218.7_iORF_0	3+:122829812-122829833	3+:122829812-122829833	AGG	iORF	0.73	0.39	0.047339	5.7
ENSG00000163950.8	ENST00000489418.1_iORF_1	4-:1701770-1701791	4-:1701770-1701791	AAG	iORF	0.82	0.38	0.047339	6.0
ENSG00000131467.6	ENST00000293362.3_iORF_0	17+:40985670-40985682	17+:40985670-40985682	ATC	iORF	0.75	0.48	0.048084	11.2
ENSG00000197345.8	ENST00000362034.2_iORF_2	11-:68664046-68664064	11-:68664046-68664064	GTG	iORF	0.77	0.37	0.048612	6.0
ENSG00000214706.6_ENSG00000243477.1	ENST00000336089.4_iORF_0	3-:50329734-50329839	3-:50329734-50329839	ATG	iORF	0.33	0.58	1.0174e-08	53.4
ENSG00000112514.11	ENST00000374500.5_iORF_4	6-:33385882-33385903	6-:33385882-33385903	ATG	iORF	0.26	0.52	1.1391e-05	17.5
ENSG00000169241.13	ENST00000484157.1_iORF_0	1+:155108796-155108852|155110036-155110070	1+:155108796-155108852|155110036-155110070	ATG	iORF	0.87	0.50	1.2917e-06	18.1
ENSG00000143183.12	ENST00000367881.5_iORF_0	1-:165737433-165737506|165737918-165737998	1-:165737433-165737506|165737918-165737998	AAG	iORF	0.75	0.04	1.3836e-05	54.0
ENSG00000171848.9	ENST00000360566.2_iORF_1	2+:10262891-10263024|10263109-10263184|10263513-10263521	2+:10262891-10263024|10263109-10263184|10263513-10263521	CTG	iORF	0.58	0.46	1.8724e-15	164.4
ENSG00000197982.12	ENST00000446260.2_iORF_0	1+:38274296-38274404|38274649-38274745	1+:38274296-38274404|38274649-38274745	CTG	iORF	0.09	0.50	2.4931e-08	49.7
ENSG00000125875.9	ENST00000354200.4_iORF_0	20-:428667-428718|442979-443024	20-:428667-428718|442979-443024	ACG	iORF	0.42	0.51	2.7133e-07	15.1
ENSG00000136699.15	ENST00000409031.1_iORF_0	2-:130934199-130934210|130939102-130939148	2-:130934199-130934210|130939102-130939148	ATG	iORF	0.26	0.57	2.8461e-09	42.5
ENSG00000165006.9	ENST00000545103.1_iORF_0	9+:34179058-34179145	9+:34179058-34179145	ATG	iORF	0.57	0.58	3.1736e-05	46.4
ENSG00000126432.9	ENST00000265462.4_iORF_1	11+:64085760-64085858|64087205-64087263	11+:64085760-64085858|64087205-64087263	CTG	iORF	0.31	0.59	3.6799e-05	115.3
ENSG00000189067.8	ENST00000381810.3_iORF_0	16-:11643492-11643567	16-:11643492-11643567	GTG	iORF	0.10	0.49	6.4472e-10	16.5
ENSG00000142676.8	ENST00000482370.1_ncRNA_0	1+:24019140-24019249|24020296-24020403|24021149-24021281|24022287-24022398|24022833-24022863	1+:24019140-24019249|24020296-24020403|24021149-24021281|24022287-24022398|24022833-24022863	ATC	ncRNA	0.24	0.33	0.0000	2444.4
ENSG00000226415.1	ENST00000420977.1_ncRNA_0	1+:77165569-77166223	1+:77165569-77166223	AAG	ncRNA	0.12	0.45	0.0000	436.5
ENSG00000172974.10	ENST00000393177.3_ncRNA_0	2+:65432638-65433124	2+:65432638-65433124	ATA	ncRNA	0.17	0.43	0.0000	250.5
ENSG00000225392.1	ENST00000429424.1_ncRNA_0	2+:70329886-70329994	2+:70329886-70329994	AAG	ncRNA	0.45	0.50	0.0000	29.3
ENSG00000229267.2	ENST00000457497.1_ncRNA_0	2+:215712031-215712169	2+:215712022-215712169	AAG	ncRNA	0.47	0.19	0.0000	108.0
ENSG00000138363.10	ENST00000467388.1_ncRNA_1	2+:216203501-216203630|216209501-216209594|216211481-216211700	2+:216203501-216203630|216209501-216209594|216211481-216211700	ATG	ncRNA	0.25	0.31	0.0000	94.9
ENSG00000135931.13	ENST00000441378.1_ncRNA_0	2+:232120809-232121019	2+:232120809-232121019	ATG	ncRNA	0.45	0.62	0.0000	440.2
ENSG00000230979.3	ENST00000456046.1_ncRNA_0	2-:47917854-47918232	2-:47917854-47918232	AAG	ncRNA	0.12	0.59	0.0000	360.9
ENSG00000175701.6	ENST00000414416.2_ncRNA_0	2-:110969931-110970102	2-:110969931-110970102	ATG	ncRNA	0.45	0.60	0.0000	269.1
ENSG00000085276.13_ENSG00000242795.2	ENST00000418623.1_ncRNA_0	3-:169201458-169201710	3-:169201458-169201710	AGG	ncRNA	0.13	0.53	0.0000	520.3
ENSG00000229638.1	ENST00000422486.1_ncRNA_0	3-:185135282-185135570	3-:185135282-185135621	AAG	ncRNA	0.16	0.34	0.0000	257.6
ENSG00000213430.5	ENST00000503199.1_ncRNA_0	5+:21883182-21883362	5+:21883182-21883362	GTG	ncRNA	0.38	0.53	0.0000	82.7
ENSG00000233913.6	ENST00000406049.3_ncRNA_0	5+:168043392-168044001	5+:168043392-168044001	AAG	ncRNA	0.23	0.56	0.0000	693.2
ENSG00000226221.1	ENST00000450941.1_ncRNA_0	5-:55800461-55800677	5-:55800461-55800677	AGG	ncRNA	0.38	0.35	0.0000	82.5
ENSG00000212802.3	ENST00000391491.2_ncRNA_0	6+:12514341-12514956	6+:12514341-12514956	ATG	ncRNA	0.23	0.61	0.0000	796.9
ENSG00000188873.4	ENST00000479243.1_ncRNA_0	8+:48069214-48069394	8+:48069214-48069394	ATG	ncRNA	0.29	0.58	0.0000	89.7
ENSG00000096746.13	ENST00000480987.1_ncRNA_3	10+:70091859-70091958	10+:70091859-70091958	CTG	ncRNA	0.74	0.61	0.0000	450.7
ENSG00000236552.1	ENST00000439189.1_ncRNA_0	10+:98510107-98510656	10+:98510044-98510656	ATC	ncRNA	0.10	0.58	0.0000	670.4
ENSG00000122952.12	ENST00000494312.1_ncRNA_0	10-:58120038-58120144|58120956-58120997	10-:58120038-58120144|58120956-58120997	ATG	ncRNA	0.57	0.61	0.0000	241.3
ENSG00000227097.4	ENST00000536099.1_ncRNA_0	11+:82400600-82400810	11+:82400600-82400810	ATG	ncRNA	0.45	0.60	0.0000	550.7
ENSG00000224411.2	ENST00000530115.1_ncRNA_0	11-:27910900-27911104	11-:27910900-27911104	ATC	ncRNA	0.20	0.30	0.0000	76.7
ENSG00000182934.7	ENST00000528744.1_ncRNA_0	11-:126137439-126137607|126137897-126137981|126138582-126138699	11-:126137439-126137607|126137897-126137981|126138582-126138699	ATG	ncRNA	0.47	0.45	0.0000	133.9
ENSG00000139239.6	ENST00000266610.5_ncRNA_0	12+:63359113-63359752	12+:63359113-63359752	AGG	ncRNA	0.74	0.61	0.0000	980.1
ENSG00000198431.11	ENST00000394214.3_ncRNA_0	12+:104659086-104659359|104659410-104659617	12+:104659086-104659359|104659410-104659617	ATG	ncRNA	0.74	0.60	0.0000	953.5
ENSG00000111639.3	ENST00000537701.1_ncRNA_0	12-:6601436-6601633|6602027-6602138|6602882-6602937	12-:6601436-6601633|6602027-6602138|6602882-6602937	CTG	ncRNA	0.12	0.51	0.0000	218.5
ENSG00000186076.4	ENST00000548270.1_ncRNA_0	12-:94034597-94035362	12-:94034597-94035362	ATG	ncRNA	0.75	0.60	0.0000	524.3
ENSG00000089157.11	ENST00000552461.1_ncRNA_0	12-:120634575-120634737|120635124-120635265|120636356-120636542|120636656-120636803|120636920-120637008|120637112-120637258	12-:120634575-120634737|120635124-120635265|120636356-120636542|120636656-120636803|120636920-120637008|120637112-120637258	ATT	ncRNA	0.42	0.17	0.0000	1040.9
ENSG00000214455.3	ENST00000398357.2_ncRNA_0	13-:45965033-45965369	13-:45965033-45965369	GTG	ncRNA	0.37	0.24	0.0000	191.6
ENSG00000213471.4_ENSG00000182768.7	ENST00000331497.3_ncRNA_0	15+:90808944-90809139	15+:90808944-90809139	ATG	ncRNA	0.75	0.60	0.0000	139.9
ENSG00000237550.4	ENST00000393394.3_ncRNA_0	15-:82664513-82665092	15-:82664513-82665092	ATG	ncRNA	0.75	0.61	0.0000	450.9
ENSG00000230903.5	ENST00000602071.1_ncRNA_0	15-:83041054-83041633	15-:83041054-83041633	ATG	ncRNA	0.75	0.61	0.0000	450.9
ENSG00000227077.2	ENST00000536115.1_ncRNA_0	17+:18476080-18476275	17+:18476080-18476275	GTG	ncRNA	0.31	0.61	0.0000	254.2
ENSG00000183405.5	ENST00000393464.3_ncRNA_0	17+:26794932-26795424	17+:26794932-26795424	ATG	ncRNA	0.26	0.51	0.0000	324.0
ENSG00000239246.2	ENST00000460492.1_ncRNA_0	17-:60593726-60593876	17-:60593726-60593903	CTG	ncRNA	0.23	0.39	0.0000	163.0
ENSG00000235552.4	ENST00000489915.1_ncRNA_1	18-:6462142-6462358	18-:6462142-6462358	AAG	ncRNA	0.11	0.59	0.0000	153.2
ENSG00000071626.12	ENST00000589484.1_ncRNA_0	19+:1417499-1417539|1418202-1418369|1418664-1418730|1421146-1421257|1422346-1422395|1428840-1428851	19+:1417499-1417539|1418202-1418369|1418664-1418730|1421146-1421257|1422346-1422395|1428840-1428851	AAG	ncRNA	0.75	0.58	0.0000	139.9
ENSG00000232388.2	ENST00000435844.1_ncRNA_0	20+:18548122-18548240|18549882-18550049	20+:18548122-18548240|18549882-18550049	ATG	ncRNA	0.38	0.17	0.0000	117.4
ENSG00000213885.3	ENST00000425147.1_ncRNA_0	21+:26734532-26734745	21+:26734532-26734745	AAG	ncRNA	0.13	0.14	0.0000	154.1
ENSG00000227008.2	ENST00000426577.1_ncRNA_0	X+:132805213-132805414	X+:132805213-132805414	AAG	ncRNA	0.49	0.06	0.0000	234.1
ENSG00000184831.9_ENSG00000238103.3	ENST00000418824.2_ncRNA_0	X-:23854934-23854977|23855036-23855437	X-:23854934-23854977|23855036-23855437	ATG	ncRNA	0.75	0.61	0.0000	418.1
ENSG00000232472.1	ENST00000447718.1_ncRNA_0	X-:24806508-24807084	X-:24806508-24807084	GTG	ncRNA	0.11	0.38	0.0000	327.4
ENSG00000135624.11	ENST00000480489.1_ncRNA_3	2+:73461478-73461493	2+:73461478-73461493	GTG	ncRNA	0.75	0.58	0.00010000	48.1
ENSG00000228887.2	ENST00000585891.1_ncRNA_0	19+:14181165-14181228	19+:14181165-14181228	ATT	ncRNA	0.75	0.60	0.00010502	81.3
ENSG00000242858.1	ENST00000492855.1_ncRNA_0	5-:83042772-83042808	5-:83042772-83042808	ATG	ncRNA	0.75	0.61	0.00010695	111.1
ENSG00000234152.1	ENST00000447693.1_ncRNA_0	13-:25939936-25939984	13-:25939936-25939984	AAG	ncRNA	0.05	0.58	0.00011238	41.2
ENSG00000235919.3	ENST00000594351.1_ncRNA_0	1+:155533128-155533200	1+:155533128-155533200	ATG	ncRNA	0.38	0.49	0.00011317	15.4
ENSG00000197471.7_ENSG00000103485.13	ENST00000219771.7_ncRNA_0	16+:29690506-29690531|29708316-29708345	16+:29690506-29690531|29708316-29708345	CTG	ncRNA	0.29	0.56	0.00012062	30.0
ENSG00000110321.11	ENST00000532383.1_ncRNA_1	11-:10828791-10828866	11-:10828791-10828866	ATT	ncRNA	0.05	0.60	0.00012433	77.9
ENSG00000122952.12	ENST00000494312.1_ncRNA_2	10-:58119770-58119848	10-:58119770-58119848	CTG	ncRNA	0.53	0.54	0.00012655	26.8
ENSG00000146457.10	ENST00000494513.1_ncRNA_2	6+:160157294-160157387	6+:160157294-160157387	AAG	ncRNA	0.39	0.28	0.00013463	17.5
ENSG00000099917.13	ENST00000493216.1_ncRNA_0	22+:20937488-20937534|20937616-20937684	22+:20937488-20937534|20937616-20937684	ATC	ncRNA	0.48	0.46	0.00014334	38.0
ENSG00000104904.8	ENST00000586054.2_ncRNA_2	19+:2271387-2271444	19+:2271387-2271444	AGG	ncRNA	0.45	0.52	0.00016924	137.6
ENSG00000143575.10	ENST00000477780.2_ncRNA_1	1+:154247697-154247745	1+:154247697-154247745	AAG	ncRNA	0.53	0.48	0.00018220	8.0
ENSG00000232527.3	ENST00000539543.1_ncRNA_0	1+:148928377-148928385|148932785-148932810	1+:148928377-148928385|148932785-148932810	GTG	ncRNA	0.31	0.58	0.00018409	32.7
ENSG00000101294.12	ENST00000464508.1_ncRNA_2	20+:30135312-30135409|30136182-30136226	20+:30135312-30135409|30136182-30136226	AAG	ncRNA	0.30	0.46	0.00018518	20.5
ENSG00000198915.7	ENST00000472864.1_ncRNA_1	10-:43699108-43699198	10-:43699108-43699198	ATG	ncRNA	0.76	0.48	0.00019697	17.0
ENSG00000235275.3	ENST00000510337.1_ncRNA_0	5+:122972097-122972145	5+:122972097-122972145	AGG	ncRNA	0.26	0.57	0.00020728	26.3
ENSG00000231341.1	ENST00000430062.1_ncRNA_0	Y-:5075255-5075312	Y-:5075255-5075312	AAG	ncRNA	0.81	0.16	0.00022748	10.7
ENSG00000139926.11_ENSG00000207004.1	ENST00000555952.1_ncRNA_2	14+:52021493-52021523	14+:52021493-52021523	ATG	ncRNA	0.75	0.58	0.00022783	43.3
ENSG00000256968.1	ENST00000397592.3_ncRNA_0	9-:6748702-6748762	9-:6748702-6748762	CTG	ncRNA	0.20	0.51	0.00024069	18.9
ENSG00000198258.6	ENST00000588595.1_ncRNA_3	19+:9938627-9938660|9939002-9939017	19+:9938627-9938660|9939002-9939017	CTG	ncRNA	0.73	0.60	0.00024731	75.9
ENSG00000164535.10_ENSG00000136240.5	ENST00000462052.1_ncRNA_1	7-:6523684-6523717	7-:6523684-6523717	CTG	ncRNA	0.19	0.61	0.00024996	160.1
ENSG00000233876.2	ENST00000434621.2_ncRNA_0	7+:9654965-9655028	7+:9654965-9655028	ATC	ncRNA	0.20	0.55	0.00025306	18.6
ENSG00000156990.10	ENST00000475470.1_ncRNA_0	3-:9885137-9885215	3-:9885137-9885215	CTG	ncRNA	0.10	0.27	0.00026277	15.8
ENSG00000136490.4	ENST00000578067.1_ncRNA_2	17-:61775911-61775971	17-:61775911-61775971	AAG	ncRNA	0.05	0.39	0.00026365	14.0
ENSG00000228236.2	ENST00000441043.2_ncRNA_0	2-:149925193-149925250	2-:149925193-149925250	GTG	ncRNA	0.70	0.54	0.00027818	16.9
ENSG00000253301.1_ENSG00000251142.1	ENST00000521653.1_ncRNA_0	8+:58106457-58106570|58120567-58120580	8+:58106457-58106570|58120567-58120580	ATG	ncRNA	0.74	0.46	0.00029012	23.6
ENSG00000106263.13	ENST00000468250.1_ncRNA_5	7+:2406190-2406226|2406633-2406684	7+:2406190-2406226|2406633-2406684	ATG	ncRNA	0.58	0.48	0.00031597	20.7
ENSG00000206560.6	ENST00000461696.1_ncRNA_0	3-:15839211-15839265	3-:15839211-15839265	GTG	ncRNA	0.87	0.38	0.00032336	7.0
ENSG00000141522.7	ENST00000584397.1_ncRNA_1	17-:79827798-79827833|79829173-79829198	17-:79827798-79827833|79829173-79829198	CTG	ncRNA	0.75	0.61	0.00032702	260.1
ENSG00000234171.1	ENST00000438436.1_ncRNA_0	2+:3606327-3606417	2+:3606327-3606417	ATG	ncRNA	0.51	0.48	0.00033260	19.5
ENSG00000111639.3	ENST00000543164.1_ncRNA_3	12-:6602844-6602937	12-:6602844-6602937	CTG	ncRNA	0.12	0.51	0.00033261	46.3
ENSG00000131143.4	ENST00000570123.1_ncRNA_5	16+:85833229-85833358|85834810-85834834	16+:85833229-85833358|85834810-85834834	GTG	ncRNA	0.16	0.38	0.00034308	37.4
ENSG00000235847.2	ENST00000398295.3_ncRNA_0	2-:85004808-85004880	2-:85004808-85004880	CTG	ncRNA	0.13	0.31	0.00036268	32.8
ENSG00000226950.2_ENSG00000212588.1	ENST00000411630.2_ncRNA_9	4+:53579778-53579796	4+:53579778-53579796	ATG	ncRNA	0.57	0.50	0.00038888	64.0
ENSG00000175203.11	ENST00000548736.1_ncRNA_0	12-:57927061-57927086|57928074-57928175	12-:57927061-57927086|57928074-57928175	CTG	ncRNA	0.48	0.41	0.00040115	15.4
ENSG00000204628.7_ENSG00000264549.1	ENST00000502548.1_ncRNA_5	5-:180670796-180670844	5-:180670796-180670871	GTG	ncRNA	0.43	0.60	0.00040399	494.6
ENSG00000255717.2	ENST00000545308.1_ncRNA_1	11-:62622365-62622410|62622604-62622688	11-:62622365-62622410|62622604-62622688	ATG	ncRNA	0.70	0.54	0.00043173	27.5
ENSG00000166900.10	ENST00000530498.1_ncRNA_0	11+:59523008-59523108|59540683-59540703	11+:59523008-59523108|59540683-59540703	CTG	ncRNA	0.38	0.52	0.00043436	31.7
ENSG00000129292.16	ENST00000361997.5_ncRNA_0	8+:133787671-133787698	8+:133787671-133787698	ATG	ncRNA	0.64	0.60	0.00044117	67.3
ENSG00000231290.1_ENSG00000221174.1	ENST00000427140.1_ncRNA_0	20+:57090657-57090765	20+:57090657-57090765	AGG	ncRNA	0.58	0.32	0.00045381	16.8
ENSG00000169045.13	ENST00000514332.1_ncRNA_5	5-:179050057-179050165|179050595-179050598	5-:179050057-179050165|179050595-179050598	ACG	ncRNA	0.27	0.59	0.00046406	133.9
ENSG00000188460.4	ENST00000436287.1_ncRNA_0	1-:224052223-224052343	1-:224052223-224052343	ATC	ncRNA	0.63	0.42	0.00047112	506.5
ENSG00000162704.11	ENST00000602490.1_ncRNA_0	1-:183599577-183599661	1-:183599577-183599661	ATT	ncRNA	0.44	0.49	0.00047379	10.6
ENSG00000119707.9	ENST00000532683.1_ncRNA_1	14+:73525348-73525413|73538334-73538347	14+:73525348-73525413|73538334-73538347	GTG	ncRNA	0.14	0.39	0.00051589	35.7
ENSG00000180764.11	ENST00000489875.1_ncRNA_0	10-:95718564-95718585	10-:95718564-95718585	AAG	ncRNA	0.50	0.49	0.00054399	13.2
ENSG00000255717.2	ENST00000538654.1_ncRNA_0	11-:62622891-62622927	11-:62622891-62622927	ACG	ncRNA	0.55	0.57	0.00059827	32.1
ENSG00000096746.13	ENST00000480987.1_ncRNA_5	10+:70091927-70091969	10+:70091927-70091969	CTG	ncRNA	0.34	0.59	0.00064057	52.7
ENSG00000139971.11_ENSG00000257621.3	ENST00000554360.1_ncRNA_0	14-:58758397-58758425|58764672-58764782	14-:58758397-58758425|58764672-58764782	AGG	ncRNA	0.67	0.49	0.00064849	25.2
ENSG00000174748.14	ENST00000465786.1_ncRNA_7	3+:23958647-23958664|23959340-23959344	3+:23958647-23958664|23959340-23959344	CTG	ncRNA	0.75	0.57	0.00076101	30.9
ENSG00000100823.7	ENST00000557159.1_ncRNA_5	14+:20923480-20923552	14+:20923480-20923552	CTG	ncRNA	0.56	0.58	0.00076724	96.5
ENSG00000258969.1_ENSG00000259148.1	ENST00000555080.1_ncRNA_0	14-:44589535-44589619	14-:44589535-44589619	GTG	ncRNA	0.36	0.54	0.00077093	18.0
ENSG00000231066.3	ENST00000453156.3_ncRNA_0	X-:14853392-14853431	X-:14853392-14853431	ATG	ncRNA	0.50	0.61	0.00078721	145.7
ENSG00000236060.2	ENST00000423240.1_ncRNA_0	9-:74622796-74622946	9-:74622796-74622946	CTG	ncRNA	0.05	0.60	0.00084400	287.0
ENSG00000235574.1	ENST00000450406.1_ncRNA_0	7-:27531510-27531549	7-:27531510-27531549	CTG	ncRNA	0.52	0.43	0.00084459	5.7
ENSG00000269293.2	ENST00000602810.1_ncRNA_0	6-:28090948-28090989|28104522-28104556	6-:28090948-28090989|28104522-28104556	AGG	ncRNA	0.10	0.38	0.00085843	17.7
ENSG00000069974.11_ENSG00000225973.3	ENST00000567948.1_ncRNA_0	15-:55611120-55611240	15-:55611120-55611240	TTG	ncRNA	0.82	0.10	0.00085937	16.1
ENSG00000176101.7	ENST00000459860.1_ncRNA_2	9+:140083551-140083602	9+:140083551-140083602	GTG	ncRNA	0.05	0.55	0.00086271	24.6
ENSG00000236813.1	ENST00000414577.1_ncRNA_0	X+:62987199-62987217	X+:62987199-62987217	AAG	ncRNA	0.46	0.10	0.00086769	14.3
ENSG00000132773.7	ENST00000495703.1_ncRNA_0	1+:45809344-45809374	1+:45809344-45809374	AAG	ncRNA	0.34	0.40	0.00089092	5.0
ENSG00000273388.1	ENST00000609088.1_ncRNA_0	17+:10221082-10221124	17+:10221082-10221124	AGG	ncRNA	0.84	0.44	0.00089731	5.2
ENSG00000165282.9	ENST00000474436.1_ncRNA_0	9-:35089372-35089420	9-:35089372-35089420	ATC	ncRNA	0.53	0.38	0.00098684	5.0
ENSG00000089157.11	ENST00000552461.1_ncRNA_1	12-:120638631-120638679	12-:120638631-120638679	ATG	ncRNA	0.13	0.62	0.0010194	380.6
ENSG00000175309.10	ENST00000494126.2_ncRNA_0	5-:177659663-177659714	5-:177659663-177659714	ATG	ncRNA	0.84	0.43	0.0010251	5.0
ENSG00000255198.3	ENST00000564014.1_ncRNA_0	16+:2015083-2015134	16+:2015083-2015134	GTG	ncRNA	0.52	0.46	0.0010372	8.0
ENSG00000213315.4	ENST00000472287.1_ncRNA_0	14+:91232883-91232916	14+:91232883-91232916	GTG	ncRNA	0.45	0.61	0.0010573	101.1
ENSG00000225912.1	ENST00000443413.1_ncRNA_0	X-:91931920-91931953	X-:91931920-91931953	ATG	ncRNA	0.75	0.58	0.0010573	34.4
ENSG00000235175.1	ENST00000411983.1_ncRNA_0	Y-:5661745-5661778	Y-:5661745-5661778	ATG	ncRNA	0.75	0.58	0.0010573	34.4
ENSG00000109113.13	ENST00000482688.1_ncRNA_1	17-:27043916-27044012|27044230-27044284	17-:27043916-27044012|27044230-27044284	ATG	ncRNA	0.58	0.07	0.0010749	37.6
ENSG00000124228.10	ENST00000471144.1_ncRNA_1	20+:47851572-47851629	20+:47851572-47851629	GTG	ncRNA	0.20	0.49	0.0011622	11.6
ENSG00000119707.9	ENST00000532683.1_ncRNA_0	14+:73525317-73525365	14+:73525317-73525365	CTG	ncRNA	0.75	0.58	0.0012052	47.7
ENSG00000143429.5	ENST00000271699.3_ncRNA_0	2-:91843503-91843528|91847934-91847942	2-:91843503-91843528|91847934-91847942	GTG	ncRNA	0.31	0.58	0.0012177	32.7
ENSG00000253564.1	ENST00000518337.1_ncRNA_0	8-:74128605-74128656	8-:74128605-74128656	AAG	ncRNA	0.71	0.59	0.0013530	53.0
ENSG00000226950.2_ENSG00000212588.1	ENST00000411630.2_ncRNA_6	4+:53579683-53579722	4+:53579683-53579722	ATT	ncRNA	0.16	0.61	0.0014685	151.6
ENSG00000213312.3	ENST00000416120.1_ncRNA_0	6-:64259356-64259398	6-:64259356-64259398	AAG	ncRNA	0.75	0.55	0.0014694	19.7
ENSG00000258976.1	ENST00000555313.1_ncRNA_0	14-:75083282-75083324	14-:75083282-75083324	GTG	ncRNA	0.54	0.48	0.0014694	9.1
ENSG00000215146.4	ENST00000609841.1_ncRNA_0	10-:42863298-42863373	10-:42863298-42863373	CTG	ncRNA	0.44	0.49	0.0016841	10.8
ENSG00000213183.3	ENST00000418311.1_ncRNA_0	6-:97096364-97096418	6-:97096364-97096418	AAG	ncRNA	0.75	0.55	0.0018627	18.9
ENSG00000100297.11	ENST00000493076.1_ncRNA_0	22+:35820188-35820248	22+:35820188-35820248	CTG	ncRNA	0.10	0.40	0.0018721	10.6
ENSG00000225972.1_ENSG00000198744.5	ENST00000414273.1_ncRNA_8	1+:566708-566762	1+:566708-566762	ATA	ncRNA	0.41	0.14	0.0018825	139.7
ENSG00000243014.1	ENST00000397729.2_ncRNA_0	3+:116745595-116745622	3+:116745595-116745622	AAG	ncRNA	0.75	0.55	0.0019031	21.4
ENSG00000116337.11	ENST00000534144.1_ncRNA_3	1+:110168821-110168854	1+:110168821-110168854	CTG	ncRNA	0.28	0.37	0.0019383	15.0
ENSG00000248795.1	ENST00000502915.1_ncRNA_0	4+:139483083-139483095	4+:139483083-139483095	AAG	ncRNA	0.75	0.30	0.0019531	5.6
ENSG00000119707.9	ENST00000532683.1_ncRNA_3	14+:73525284-73525296	14+:73525284-73525296	CTG	ncRNA	0.75	0.30	0.0019531	7.0
ENSG00000180182.6	ENST00000482034.1_ncRNA_0	X-:40595066-40595078	X-:40595066-40595093	CTG	ncRNA	0.87	0.04	0.0019531	5.1
ENSG00000062582.9_ENSG00000106608.12	ENST00000467084.1_ncRNA_2	7-:43909235-43909295	7-:43909235-43909295	ATG	ncRNA	0.53	0.48	0.0020128	6.0
ENSG00000213370.3	ENST00000413691.2_ncRNA_0	4-:174554893-174554953	4-:174554893-174554953	TTG	ncRNA	0.44	0.48	0.0020521	14.9
ENSG00000102977.9	ENST00000602622.1_ncRNA_0	16-:67693435-67693495	16-:67693435-67693495	GTG	ncRNA	0.43	0.42	0.0020521	7.1
ENSG00000156976.10	ENST00000485101.1_ncRNA_3	3+:186502830-186502905	3+:186502830-186502905	ATT	ncRNA	0.63	0.38	0.0021415	7.0
ENSG00000229852.2_ENSG00000234882.1	ENST00000433978.1_ncRNA_0	6+:74002925-74003000	6+:74002925-74003000	ATT	ncRNA	0.58	0.27	0.0021415	14.6
ENSG00000240225.6	ENST00000490123.1_ncRNA_0	19+:56880264-56880294	19+:56880264-56880294	AGG	ncRNA	0.24	0.37	0.0021492	8.0
ENSG00000187514.10	ENST00000468027.1_ncRNA_2	2+:232573361-232573461|232576057-232576119	2+:232573361-232573461|232576057-232576119	CTG	ncRNA	0.26	0.43	0.0022018	477.1
ENSG00000169045.13	ENST00000514332.1_ncRNA_9	5-:179050636-179050657	5-:179050636-179050657	ACG	ncRNA	0.75	0.57	0.0022268	31.0
ENSG00000141504.7	ENST00000576686.1_ncRNA_0	17-:7530725-7530732|7530870-7530944	17-:7530725-7530732|7530870-7530944	GTG	ncRNA	0.75	0.40	0.0022849	13.4
ENSG00000198915.7	ENST00000472864.1_ncRNA_0	10-:43699164-43699239	10-:43699164-43699266	CTG	ncRNA	0.15	0.55	0.0024463	24.9
ENSG00000175832.8	ENST00000587151.1_ncRNA_0	17-:41613785-41613847|41622342-41622358	17-:41613785-41613847|41622342-41622358	ACG	ncRNA	0.65	0.48	0.0025169	8.5
ENSG00000099715.10_ENSG00000252059.2	ENST00000388836.3_ncRNA_0	Y+:5441724-5441769	Y+:5441724-5441769	ATC	ncRNA	0.75	0.17	0.0029584	8.1
ENSG00000131143.4	ENST00000570123.1_ncRNA_4	16+:85833348-85833358|85834810-85834839	16+:85833348-85833358|85834810-85834839	GTG	ncRNA	0.75	0.61	0.0034145	137.6
ENSG00000238251.2	ENST00000457472.2_ncRNA_0	9+:99169644-99169692	9+:99169644-99169692	AGG	ncRNA	0.59	0.30	0.0034593	15.3
ENSG00000166922.4	ENST00000498607.1_ncRNA_1	15+:32976710-32976764	15+:32976710-32976764	ATG	ncRNA	0.26	0.54	0.0034831	18.0
ENSG00000204054.7	ENST00000444184.1_ncRNA_0	9+:132251287-132251392	9+:132251287-132251392	AGG	ncRNA	0.44	0.12	0.0036156	9.1
ENSG00000037474.10	ENST00000507888.1_ncRNA_0	5-:6605352-6605481	5-:6605352-6605481	TTG	ncRNA	0.05	0.57	0.0036608	37.7
ENSG00000117308.10	ENST00000470383.1_ncRNA_0	1-:24126933-24126948	1-:24126933-24126948	ATG	ncRNA	0.23	0.29	0.0037000	6.7
ENSG00000213942.3	ENST00000498412.1_ncRNA_0	12-:6518802-6518817	12-:6518802-6518817	GTG	ncRNA	0.38	0.41	0.0037000	6.5
ENSG00000164032.7	ENST00000511203.1_ncRNA_3	4-:100871320-100871362	4-:100871320-100871362	CTG	ncRNA	0.72	0.62	0.0037778	275.1
ENSG00000100058.8	ENST00000382734.5_ncRNA_0	22+:25844083-25844194	22+:25844083-25844194	AGG	ncRNA	0.48	0.36	0.0039030	13.7
ENSG00000167775.6_ENSG00000267855.1	ENST00000598299.1_ncRNA_1	19-:8369925-8370040|8373032-8373034	19-:8369925-8370040|8373032-8373034	AGG	ncRNA	0.29	0.42	0.0039754	18.7
ENSG00000164548.6	ENST00000494255.1_ncRNA_0	7-:23547034-23547094	7-:23547034-23547094	ATA	ncRNA	0.43	0.34	0.0040843	26.7
ENSG00000196220.11_ENSG00000206573.4	ENST00000469846.2_ncRNA_0	3-:9433466-9433484	3-:9433466-9433508	CTG	ncRNA	0.67	0.34	0.0041645	4.0
ENSG00000141086.13_ENSG00000205220.7	ENST00000570304.1_ncRNA_1	16-:67969442-67969550	16-:67969442-67969550	CTG	ncRNA	0.12	0.41	0.0042857	34.3
ENSG00000196204.7_ENSG00000273313.1	ENST00000404404.1_ncRNA_1	7+:5013765-5013792|5015931-5015940	7+:5013765-5013792|5015931-5015940	CTG	ncRNA	0.75	0.51	0.0044328	14.0
ENSG00000184009.5	ENST00000576214.2_ncRNA_4	17-:79479095-79479168|79479257-79479346	17-:79479095-79479168|79479257-79479346	ATG	ncRNA	0.18	0.57	0.0047869	413.4
ENSG00000228847.1	ENST00000442175.1_ncRNA_0	X-:41958060-41958132	X-:41958060-41958132	ATT	ncRNA	0.24	0.15	0.0051070	19.8
ENSG00000251593.1	ENST00000511640.1_ncRNA_0	5+:25911221-25911260	5+:25911221-25911260	AAG	ncRNA	0.58	0.56	0.0052838	22.8
ENSG00000198176.8	ENST00000464794.1_ncRNA_1	13+:114240152-114240164|114240280-114240307	13+:114240152-114240164|114240280-114240307	ATG	ncRNA	0.62	0.47	0.0054137	6.5
ENSG00000126088.8	ENST00000494399.1_ncRNA_2	1+:45480191-45480269	1+:45480191-45480269	GTG	ncRNA	0.40	0.40	0.0056583	17.5
ENSG00000205105.5	ENST00000535895.1_ncRNA_1	13+:47065175-47065256	13+:47065175-47065256	ATC	ncRNA	0.34	0.53	0.0057259	16.3
ENSG00000196531.6_ENSG00000198056.9	ENST00000551520.1_ncRNA_2	12-:57108141-57108165	12-:57108141-57108165	GTG	ncRNA	0.53	0.54	0.0058390	66.8
ENSG00000233137.2	ENST00000593237.1_ncRNA_1	9+:37086707-37086749	9+:37079981-37080031|37086664-37086749	AAG	ncRNA	0.79	0.47	0.0058978	10.1
ENSG00000031698.8	ENST00000482384.1_ncRNA_3	1+:109756558-109756591	1+:109756558-109756591	CTG	ncRNA	0.75	0.55	0.0059720	20.7
ENSG00000265185.2	ENST00000577988.1_ncRNA_0	17+:18965276-18965288	17+:18965276-18965288	CTG	ncRNA	0.66	0.43	0.0060105	184.2
ENSG00000262074.3	ENST00000571722.2_ncRNA_0	17-:18967385-18967397	17-:18967385-18967397	CTG	ncRNA	0.66	0.43	0.0060105	184.2
ENSG00000172965.10_ENSG00000224959.1	ENST00000409569.2_ncRNA_0	2-:112187196-112187197|112252461-112252520	2-:112187196-112187197|112252461-112252520	CTG	ncRNA	0.13	0.38	0.0060867	57.5
ENSG00000144231.6	ENST00000487079.1_ncRNA_0	2-:128605680-128605758	2-:128605680-128605758	TTG	ncRNA	0.25	0.57	0.0061140	40.7
ENSG00000169045.13	ENST00000514332.1_ncRNA_4	5-:179048168-179048398|179050037-179050137	5-:179048168-179048398|179050037-179050137	ACG	ncRNA	0.33	0.60	0.0061263	175.6
ENSG00000104907.8	ENST00000588511.1_ncRNA_0	19-:13227518-13227539	19-:13227518-13227539	ATG	ncRNA	0.59	0.51	0.0061829	13.0
ENSG00000196204.7_ENSG00000273313.1	ENST00000404404.1_ncRNA_3	7+:5015945-5015969	7+:5015945-5015969	ATG	ncRNA	0.73	0.34	0.0062389	6.1
ENSG00000148219.12_ENSG00000207268.1	ENST00000431607.1_ncRNA_0	9-:119942980-119943004	9-:119942980-119943004	AAG	ncRNA	0.05	0.47	0.0062389	9.3
ENSG00000258784.1_ENSG00000177350.6	ENST00000494676.1_ncRNA_1	14+:56233484-56233508	14+:56233484-56233508	AAG	ncRNA	0.39	0.15	0.0062389	11.7
ENSG00000230067.3	ENST00000388967.3_ncRNA_0	3-:36808931-36808979	3-:36808931-36808979	TTG	ncRNA	0.44	0.53	0.0064755	14.9
ENSG00000156976.10	ENST00000485101.1_ncRNA_1	3+:186504975-186505089	3+:186504975-186505089	ATT	ncRNA	0.05	0.55	0.0065039	26.4
ENSG00000249210.1	ENST00000503632.1_ncRNA_0	19+:47062445-47062478	19+:47062445-47062478	AAG	ncRNA	0.40	0.60	0.0065319	88.4
ENSG00000147669.6	ENST00000519765.1_ncRNA_2	8+:101162895-101162937	8+:101162895-101162937	TTG	ncRNA	0.49	0.56	0.0067510	29.0
ENSG00000218180.2	ENST00000406156.2_ncRNA_0	6+:121975165-121975216	6+:121975165-121975216	ATC	ncRNA	0.29	0.47	0.0067572	10.0
ENSG00000164818.11	ENST00000491496.1_ncRNA_0	7+:803580-803611|810107-810259	7+:803580-803611|810107-810259	CTG	ncRNA	0.25	0.14	0.0071944	36.9
ENSG00000246067.3	ENST00000526795.1_ncRNA_0	11+:82783150-82783186	11+:82783150-82783186	CTG	ncRNA	0.53	0.48	0.0073307	6.0
ENSG00000267575.2_ENSG00000267623.2	ENST00000586784.1_ncRNA_0	19+:28284394-28284421	19+:28284394-28284421	ATG	ncRNA	0.16	0.57	0.0073699	27.5
ENSG00000239213.1	ENST00000461864.1_ncRNA_0	3-:136580728-136580788	3-:136580728-136580788	TTG	ncRNA	0.53	0.43	0.0074506	6.0
ENSG00000065183.11	ENST00000471680.1_ncRNA_1	1+:118472412-118472487	1+:118472412-118472487	CTG	ncRNA	0.52	0.43	0.0074561	9.1
ENSG00000243802.2	ENST00000473109.2_ncRNA_0	11-:47213036-47213084	11-:47213036-47213084	AAG	ncRNA	0.11	0.60	0.0075484	85.8
ENSG00000217801.5	ENST00000433695.1_ncRNA_0	1+:999954-999969|1001209-1001260	1+:999954-999969|1001209-1001260	GTG	ncRNA	0.71	0.15	0.0078170	5.0
ENSG00000233016.2	ENST00000416970.1_ncRNA_0	9-:139621516-139621538|139622332-139622532	9-:139621516-139621538|139622332-139622532	CTG	ncRNA	0.63	0.52	0.0078991	52.0
ENSG00000163364.5	ENST00000295549.4_ncRNA_0	2-:177502245-177502296	2-:177502245-177502296	ATG	ncRNA	0.80	0.10	0.0081824	10.1
ENSG00000076108.7	ENST00000551959.1_ncRNA_0	12-:57024062-57024092	12-:57024062-57024092	ATG	ncRNA	0.50	0.44	0.0083311	5.3
ENSG00000225580.2	ENST00000418595.1_ncRNA_0	6-:112937904-112937934	6-:112937904-112937934	ATA	ncRNA	0.05	0.21	0.0083610	11.2
ENSG00000263753.2	ENST00000582008.1_ncRNA_0	18+:5238131-5238158	18+:5238131-5238158	ATG	ncRNA	0.75	0.53	0.0084447	19.8
ENSG00000236751.1	ENST00000446884.1_ncRNA_0	X-:46185876-46185889|46186985-46186999	X-:46185876-46185889|46186985-46186999	ATG	ncRNA	0.82	0.45	0.0084447	8.4
ENSG00000248049.2	ENST00000506606.1_ncRNA_0	4+:68567140-68567173	4+:68567140-68567173	AGG	ncRNA	0.82	0.38	0.0088559	5.0
ENSG00000254980.1	ENST00000530283.1_ncRNA_0	11-:111385773-111385806	11-:111385773-111385806	AGG	ncRNA	0.56	0.41	0.0088559	6.0
ENSG00000229715.4	ENST00000490410.1_ncRNA_0	13+:32526702-32526735	13+:32526702-32526735	CTG	ncRNA	0.75	0.56	0.0088559	22.0
ENSG00000198131.9_ENSG00000142396.6	ENST00000434052.1_ncRNA_3	19+:58817487-58817523	19+:58817487-58817523	CTG	ncRNA	0.18	0.53	0.0089235	16.2
ENSG00000197756.5	ENST00000478153.1_ncRNA_4	2+:217363570-217363627	2+:217363570-217363627	CTG	ncRNA	0.14	0.62	0.0089499	264.4
ENSG00000145191.7_ENSG00000182580.2	ENST00000433853.1_ncRNA_3	3+:183867623-183867683	3+:183867623-183867683	AGG	ncRNA	0.59	0.58	0.0095212	32.5
ENSG00000109113.13	ENST00000482688.1_ncRNA_0	17-:27044337-27044443|27045139-27045156	17-:27044337-27044443|27045139-27045156	ATC	ncRNA	0.43	0.07	0.0099360	37.9
ENSG00000048649.9	ENST00000530604.1_ncRNA_0	11-:77524712-77524747|77531573-77531613	11-:77524712-77524747|77531573-77531613	GTG	ncRNA	0.70	0.38	0.010007	6.0
ENSG00000139926.11_ENSG00000207004.1	ENST00000555952.1_ncRNA_0	14+:52021444-52021523|52037065-52037091	14+:52021444-52021523|52037065-52037091	ACG	ncRNA	0.51	0.61	0.010160	116.5
ENSG00000266402.2	ENST00000582965.1_ncRNA_1	17+:62223746-62223779	17+:62223746-62223779	ATC	ncRNA	0.14	0.60	0.010204	76.7
ENSG00000114473.9	ENST00000478903.1_ncRNA_3	3-:197639817-197639862	3-:197639817-197639886	GTG	ncRNA	0.46	0.54	0.010310	10.7
ENSG00000215039.2	ENST00000545339.1_ncRNA_0	12-:6560666-6560696	12-:6560666-6560696	CTG	ncRNA	0.41	0.48	0.010373	7.0
ENSG00000126088.8	ENST00000494399.1_ncRNA_1	1+:45477937-45477957|45478528-45478571	1+:45477937-45477957|45478528-45478571	ATG	ncRNA	0.10	0.59	0.010944	46.9
ENSG00000259943.1	ENST00000567508.1_ncRNA_0	1-:40723403-40723442	1-:40723403-40723442	CTG	ncRNA	0.84	0.43	0.011472	5.0
ENSG00000140395.4	ENST00000558840.1_ncRNA_0	15-:78585226-78585227|78585508-78585600	15-:78585226-78585227|78585508-78585600	ATT	ncRNA	0.10	0.25	0.012269	19.0
ENSG00000203875.6	ENST00000587692.1_ncRNA_2	6-:86388336-86388375	6-:86388336-86388375	ATG	ncRNA	0.53	0.43	0.012583	5.0
ENSG00000241061.2	ENST00000460716.1_ncRNA_0	15-:25154900-25154951	15-:25154900-25154951	AAG	ncRNA	0.56	0.07	0.012708	30.8
ENSG00000198830.6	ENST00000479815.1_ncRNA_1	1+:26799003-26799118|26799973-26799978	1+:26799003-26799118|26799973-26799978	GTG	ncRNA	0.35	0.60	0.012721	145.5
ENSG00000114473.9	ENST00000478903.1_ncRNA_1	3-:197639720-197639771	3-:197639720-197639819	TTG	ncRNA	0.45	0.34	0.012740	22.1
ENSG00000235064.1	ENST00000413713.1_ncRNA_0	2-:34065103-34065151	2-:34065103-34065151	AAG	ncRNA	0.75	0.49	0.012818	9.9
ENSG00000213553.3	ENST00000413306.2_ncRNA_0	2+:38708966-38708993	2+:38708966-38708993	GTG	ncRNA	0.69	0.61	0.013278	130.1
ENSG00000089157.11	ENST00000552461.1_ncRNA_3	12-:120638585-120638612	12-:120638585-120638612	GTG	ncRNA	0.69	0.61	0.013278	130.2
ENSG00000242294.2_ENSG00000085514.11	ENST00000473757.1_ncRNA_0	7+:99933834-99933843|99935801-99935849	7+:99933834-99933843|99935801-99935849	ATG	ncRNA	0.53	0.08	0.013758	5.0
ENSG00000213280.2	ENST00000393266.2_ncRNA_0	7-:128210339-128210381	7-:128210339-128210381	AAG	ncRNA	0.39	0.54	0.014232	16.2
ENSG00000258784.1_ENSG00000177350.6	ENST00000494676.1_ncRNA_0	14+:56233423-56233465	14+:56233423-56233465	AGG	ncRNA	0.60	0.44	0.014232	21.5
ENSG00000249936.2	ENST00000394695.2_ncRNA_0	4-:46726424-46726460	4-:46726424-46726460	CTG	ncRNA	0.37	0.60	0.014272	65.1
ENSG00000177576.6_ENSG00000271982.1	ENST00000581305.1_ncRNA_2	18-:47018061-47018145	18-:47018061-47018145	CTG	ncRNA	0.75	0.50	0.014374	20.8
ENSG00000233098.4_ENSG00000263986.1	ENST00000577537.1_ncRNA_0	17+:20771951-20771998|20790904-20790917	17+:20771951-20771998|20790904-20790917	CTG	ncRNA	0.05	0.39	0.014673	19.9
ENSG00000213862.4	ENST00000497325.1_ncRNA_0	15-:48023036-48023111	15-:48023036-48023111	AAG	ncRNA	0.75	0.19	0.014758	14.0
ENSG00000232559.2_ENSG00000177418.1	ENST00000445080.2_ncRNA_0	7-:66057318-66057330	7-:66057318-66057330	ATG	ncRNA	0.22	0.29	0.015625	6.9
ENSG00000112306.7_ENSG00000200534.1	ENST00000484616.2_ncRNA_1	6+:133135880-133135898	6+:133135880-133135898	ATT	ncRNA	0.05	0.59	0.015669	144.9
ENSG00000183199.6	ENST00000505987.1_ncRNA_0	4+:88813791-88813830	4+:88813791-88813830	AAG	ncRNA	0.52	0.52	0.016063	40.7
ENSG00000180304.10	ENST00000558194.1_ncRNA_3	15-:64982660-64982708	15-:64982660-64982708	ATG	ncRNA	0.84	0.46	0.016380	6.0
ENSG00000167642.8_ENSG00000167644.7	ENST00000591852.1_ncRNA_0	19+:38795544-38795604	19+:38795544-38795604	GTG	ncRNA	0.64	0.15	0.017832	10.8
ENSG00000164587.7	ENST00000519690.1_ncRNA_5	5-:149829164-149829194	5-:149829164-149829215	ACG	ncRNA	0.73	0.58	0.018224	46.4
ENSG00000153310.14_ENSG00000264653.1	ENST00000518344.1_ncRNA_0	8-:130915592-130915596|130951853-130951972	8-:130915592-130915596|130951853-130951972	CTG	ncRNA	0.05	0.39	0.018506	54.1
ENSG00000206195.6	ENST00000413768.1_ncRNA_1	22-:16190714-16190771	22-:16190714-16190771	ATG	ncRNA	0.40	0.54	0.018567	18.4
ENSG00000156482.6	ENST00000517489.1_ncRNA_3	8-:99057570-99057627|99057735-99057744	8-:99057570-99057627|99057735-99057744	CTG	ncRNA	0.75	0.61	0.018633	142.6
ENSG00000114503.6	ENST00000463783.1_ncRNA_3	3-:196666298-196666303|196669296-196669396	3-:196666298-196666303|196669296-196669396	TTG	ncRNA	0.82	0.48	0.018707	20.2
ENSG00000182004.8	ENST00000469451.1_ncRNA_1	1+:203831003-203831083|203832790-203832827	1+:203831003-203831083|203832790-203832827	GTG	ncRNA	0.34	0.38	0.018826	14.3
ENSG00000234702.1	ENST00000434069.1_ncRNA_0	X-:91238279-91238342	X-:91238279-91238342	ACG	ncRNA	0.65	0.07	0.018937	8.3
ENSG00000265185.2	ENST00000577988.1_ncRNA_1	17+:18965242-18965266	17+:18965242-18965266	ATC	ncRNA	0.40	0.58	0.019019	35.7
ENSG00000262074.3	ENST00000571722.2_ncRNA_1	17-:18967407-18967431	17-:18967407-18967431	ATC	ncRNA	0.40	0.58	0.019019	35.7
ENSG00000197622.8	ENST00000483763.1_ncRNA_0	1-:151028444-151028469|151031954-151031962	1-:151028444-151028469|151031954-151031962	AAG	ncRNA	0.59	0.57	0.019728	26.4
ENSG00000169905.8	ENST00000495650.1_ncRNA_0	1-:179834855-179834918	1-:179834855-179834918	ATG	ncRNA	0.14	0.52	0.019769	22.2
ENSG00000135480.10_ENSG00000170442.7	ENST00000552322.1_ncRNA_0	12+:52638239-52638269	12+:52638239-52638269	ATG	ncRNA	0.41	0.18	0.020095	5.0
ENSG00000133112.12	ENST00000490277.1_ncRNA_5	13-:45915234-45915246	13-:45915234-45915246	GTG	ncRNA	0.56	0.42	0.020285	170.7
ENSG00000272779.1_ENSG00000211644.2	ENST00000426066.1_ncRNA_0	22+:22658308-22658320	22+:22658308-22658320	ATG	ncRNA	0.74	0.53	0.020285	20.0
ENSG00000108963.13_ENSG00000262664.1	ENST00000572684.1_ncRNA_0	17+:1945968-1946052	17+:1945968-1946052	ATT	ncRNA	0.53	0.31	0.020831	9.0
ENSG00000162191.9	ENST00000532904.1_ncRNA_2	11-:62446382-62446460	11-:62446382-62446460	CTG	ncRNA	0.61	0.49	0.020880	51.8
ENSG00000257732.1	ENST00000549807.1_ncRNA_0	12-:104674435-104674468	12-:104674435-104674468	ATG	ncRNA	0.53	0.12	0.021007	4.0
ENSG00000258427.3	ENST00000555532.2_ncRNA_1	14+:60864948-60864999	14+:60864948-60864999	AGG	ncRNA	0.05	0.34	0.021498	27.3
ENSG00000171824.9	ENST00000474216.1_ncRNA_0	1-:11140567-11140571|11140820-11140909	1-:11140567-11140571|11140820-11140909	AAG	ncRNA	0.73	0.15	0.021615	14.3
ENSG00000171735.14	ENST00000490738.1_ncRNA_0	1+:6845578-6845635|6885151-6885184	1+:6845578-6845635|6885151-6885184	AGG	ncRNA	0.14	0.49	0.022342	22.3
ENSG00000137818.7	ENST00000487304.2_ncRNA_4	15+:69745180-69745222	15+:69745180-69745222	GTG	ncRNA	0.21	0.61	0.022366	98.4
ENSG00000172974.10	ENST00000393177.3_ncRNA_1	2+:65432155-65432179	2+:65432155-65432179	GTG	ncRNA	0.62	0.43	0.023275	28.7
ENSG00000187951.6_ENSG00000206846.1	ENST00000567449.1_ncRNA_0	15+:30918370-30918397	15+:30918370-30918397	ATG	ncRNA	0.75	0.49	0.023306	10.6
ENSG00000164032.7	ENST00000511348.1_ncRNA_5	4-:100870886-100870897|100871324-100871349	4-:100870886-100870897|100871324-100871349	TTG	ncRNA	0.75	0.61	0.024750	148.8
ENSG00000198431.11	ENST00000526207.1_ncRNA_3	12+:104680836-104680851	12+:104680836-104680851	GTG	ncRNA	0.70	0.40	0.025209	6.9
ENSG00000257790.1	ENST00000550578.1_ncRNA_0	12+:53547055-53547079	12+:53547055-53547079	ATG	ncRNA	0.74	0.60	0.026671	59.4
ENSG00000115233.7_ENSG00000271924.1	ENST00000478123.1_ncRNA_3	2+:162164972-162164987	2+:162164972-162164987	ATG	ncRNA	0.75	0.46	0.027200	13.6
ENSG00000114391.8	ENST00000464595.1_ncRNA_5	3-:101405516-101405549	3-:101405516-101405549	ATC	ncRNA	0.50	0.59	0.027598	55.5
ENSG00000132680.6	ENST00000516999.1_ncRNA_0	1-:155895841-155895850	1-:155895841-155895850	ATG	ncRNA	0.36	0.56	0.027778	321.0
ENSG00000231584.4	ENST00000607780.1_ncRNA_0	2+:96676374-96676383	2+:96676374-96676383	ATG	ncRNA	0.75	0.38	0.027778	7.1
ENSG00000249489.1	ENST00000515281.1_ncRNA_0	11-:88141346-88141355	11-:88141346-88141355	AAG	ncRNA	0.44	0.52	0.027778	87.4
ENSG00000167965.13	ENST00000564294.1_ncRNA_0	16+:2256031-2256040	16+:2256031-2256040	ATG	ncRNA	0.75	0.46	0.027778	17.9
ENSG00000132475.4_ENSG00000263565.1	ENST00000586518.1_ncRNA_2	17-:73775751-73775760	17-:73775751-73775760	GTG	ncRNA	0.75	0.12	0.027778	410.6
ENSG00000100353.13	ENST00000496875.1_ncRNA_4	22-:36925178-36925220	22-:36925178-36925220	ATG	ncRNA	0.75	0.49	0.028209	10.7
ENSG00000136930.8	ENST00000466951.1_ncRNA_1	9-:127176274-127176284|127177120-127177212	9-:127176274-127176284|127177120-127177212	ATG	ncRNA	0.71	0.45	0.028504	12.4
ENSG00000114473.9	ENST00000478903.1_ncRNA_4	3-:197639678-197639696	3-:197639678-197639696	CTG	ncRNA	0.52	0.36	0.028612	6.6
ENSG00000177576.6_ENSG00000271982.1	ENST00000581305.1_ncRNA_4	18-:47018090-47018138	18-:47018090-47018201	ATA	ncRNA	0.32	0.34	0.028953	14.5
ENSG00000167978.12	ENST00000576894.1_ncRNA_10	16+:2802701-2802734	16+:2802701-2802734	CTG	ncRNA	0.41	0.48	0.030148	11.3
ENSG00000099917.13	ENST00000493216.1_ncRNA_1	22+:20940898-20940991	22+:20940898-20940991	AGG	ncRNA	0.41	0.29	0.030216	12.2
ENSG00000262902.1	ENST00000574371.1_ncRNA_0	17+:51183580-51183598	17+:51183580-51183598	ATA	ncRNA	0.24	0.49	0.031250	14.8
ENSG00000133983.10_ENSG00000213463.3	ENST00000557612.1_ncRNA_4	14-:70826342-70826369	14-:70826342-70826369	CTG	ncRNA	0.75	0.57	0.031701	32.2
ENSG00000258759.1	ENST00000557141.1_ncRNA_0	14+:68265778-68265829	14+:68265778-68265829	ATG	ncRNA	0.42	0.48	0.032272	9.2
ENSG00000223380.3	ENST00000453618.1_ncRNA_1	1+:145096436-145096451	1+:145096436-145096451	CTG	ncRNA	0.75	0.47	0.033033	11.2
ENSG00000127184.6_ENSG00000199262.1	ENST00000511472.1_ncRNA_1	5+:85913813-85913870|85915169-85915286	5+:85913813-85913870|85915169-85915286	GTG	ncRNA	0.38	0.60	0.033499	233.7
ENSG00000226950.2_ENSG00000212588.1	ENST00000444958.1_ncRNA_8	4+:53579661-53579688	4+:53579661-53579688	TTG	ncRNA	0.75	0.60	0.033626	70.0
ENSG00000241255.1	ENST00000473603.1_ncRNA_0	11+:33258940-33258955	11+:33258940-33258955	AAG	ncRNA	0.34	0.55	0.033736	58.0
ENSG00000133983.10_ENSG00000213463.3	ENST00000557612.1_ncRNA_5	14-:70826370-70826385	14-:70826370-70826385	TTG	ncRNA	0.75	0.51	0.033736	14.9
ENSG00000165304.3	ENST00000487398.1_ncRNA_0	9+:36581669-36581736|36589532-36589537	9+:36581669-36581736|36589532-36589537	AAG	ncRNA	0.41	0.39	0.034274	10.3
ENSG00000270225.1	ENST00000603246.1_ncRNA_0	5-:99388584-99388608	5-:99388584-99388608	ATT	ncRNA	0.75	0.42	0.034354	21.9
ENSG00000236698.1	ENST00000419267.1_ncRNA_1	1-:17012435-17012495	1-:17012435-17012495	ATG	ncRNA	0.53	0.40	0.035194	8.0
ENSG00000177600.4	ENST00000524867.1_ncRNA_4	11+:811612-811654	11+:811612-811654	ATG	ncRNA	0.37	0.57	0.035396	26.4
ENSG00000111639.3	ENST00000537701.1_ncRNA_4	12-:6602123-6602138|6602882-6602927	12-:6602123-6602138|6602882-6602927	ACG	ncRNA	0.81	0.40	0.035827	13.7
ENSG00000163938.12	ENST00000496254.1_ncRNA_1	3+:52720085-52720112	3+:52720085-52720112	TTG	ncRNA	0.05	0.47	0.037235	11.0
ENSG00000231369.1	ENST00000422915.1_ncRNA_0	22-:27283269-27283279|27283341-27283400	22-:27283269-27283279|27283341-27283400	AGG	ncRNA	0.44	0.52	0.037390	13.9
ENSG00000162227.3_ENSG00000185475.4	ENST00000532345.1_ncRNA_1	11+:62556650-62556686	11+:62556650-62556686	ATC	ncRNA	0.10	0.26	0.038969	7.1
ENSG00000114209.10	ENST00000483451.1_ncRNA_1	3-:167437913-167437949	3-:167437913-167437949	TTG	ncRNA	0.05	0.35	0.039138	13.5
ENSG00000096746.13	ENST00000490442.1_ncRNA_7	10+:70098319-70098352	10+:70098319-70098352	AAG	ncRNA	0.39	0.52	0.039167	13.3
ENSG00000239462.1_ENSG00000240476.1	ENST00000473756.1_ncRNA_0	3+:98700205-98700230|98701307-98701333	3+:98700205-98700230|98701307-98701333	CTG	ncRNA	0.20	0.55	0.041540	24.0
ENSG00000169905.8	ENST00000495650.1_ncRNA_2	1-:179834981-179834989|179846827-179846831	1-:179834981-179834989|179846827-179846831	ATT	ncRNA	0.75	0.31	0.042969	8.0
ENSG00000112110.5	ENST00000479638.1_ncRNA_2	6+:160210987-160210999	6+:160210987-160210999	TTG	ncRNA	0.75	0.31	0.042969	6.0
ENSG00000247556.2	ENST00000558457.1_ncRNA_0	15+:41576216-41576228	15+:41576216-41576228	ATG	ncRNA	0.75	0.47	0.042969	19.2
ENSG00000261800.1	ENST00000565523.1_ncRNA_0	16+:34378204-34378216	16+:34378204-34378216	ATG	ncRNA	0.75	0.44	0.042969	10.8
ENSG00000100823.7	ENST00000557159.1_ncRNA_10	14+:20923437-20923461	14+:20923437-20923461	ACG	ncRNA	0.75	0.49	0.044315	11.0
ENSG00000188643.6	ENST00000474991.1_ncRNA_3	1-:153585435-153585540	1-:153585435-153585540	CTG	ncRNA	0.23	0.35	0.044647	23.6
ENSG00000257698.1	ENST00000546580.1_ncRNA_0	12-:58325392-58325440	12-:58325392-58325440	AAG	ncRNA	0.43	0.49	0.045441	10.2
ENSG00000106333.8	ENST00000468214.1_ncRNA_0	7+:100202817-100202868	7+:100202817-100202868	ATC	ncRNA	0.72	0.25	0.046600	6.9
ENSG00000011304.12	ENST00000586944.1_ncRNA_6	19+:804610-804682	19+:804610-804682	ACG	ncRNA	0.55	0.24	0.047593	12.3
ENSG00000225484.2	ENST00000470445.1_ncRNA_0	10-:81586020-81586032	10-:81586020-81586032	ATG	ncRNA	0.75	0.59	0.048084	70.8
ENSG00000223482.3	ENST00000446751.1_ncRNA_0	10-:89102065-89102077	10-:89102065-89102077	ATG	ncRNA	0.75	0.47	0.048084	70.2
ENSG00000124228.10	ENST00000471144.1_ncRNA_0	20+:47860359-47860371	20+:47860359-47860371	AGG	ncRNA	0.29	0.45	0.048084	13.1
ENSG00000263934.2	ENST00000584923.1_ncRNA_1	17+:19091346-19091370	17+:19091346-19091370	ATC	ncRNA	0.40	0.58	0.049429	35.7
ENSG00000264940.2	ENST00000580533.1_ncRNA_1	17-:19093516-19093540	17-:19093516-19093540	ATC	ncRNA	0.40	0.58	0.049429	35.7
ENSG00000251226.1	ENST00000513405.1_ncRNA_0	11+:134632465-134632492	11+:134632465-134632492	ATG	ncRNA	0.82	0.38	0.049998	5.0
ENSG00000266402.2	ENST00000580828.1_ncRNA_0	17+:62223609-62223663	17+:62223609-62223663	ATG	ncRNA	0.75	0.41	1.0510e-05	268.4
ENSG00000232112.3	ENST00000477624.1_ncRNA_0	3+:48481817-48481868|48481950-48482038|48485255-48485290	3+:48481817-48481868|48481950-48482038|48485255-48485290	AAG	ncRNA	0.53	0.57	1.0512e-14	246.4
ENSG00000224820.2	ENST00000418852.2_ncRNA_0	9-:74722734-74722842	9-:74722734-74722842	GTG	ncRNA	0.47	0.48	1.0802e-07	18.4
ENSG00000223598.1_ENSG00000213087.3	ENST00000440335.1_ncRNA_0	6-:151546684-151546750	6-:151546684-151546750	AAG	ncRNA	0.65	0.24	1.1114e-08	18.4
ENSG00000176406.16	ENST00000481577.1_ncRNA_0	8+:104780766-104780850	8+:104780766-104780850	AGG	ncRNA	0.50	0.09	1.1191e-08	68.5
ENSG00000248626.1	ENST00000505218.1_ncRNA_0	5-:159377499-159377577	5-:159377499-159377577	ATT	ncRNA	0.19	0.62	1.1311e-15	326.8
ENSG00000164548.6	ENST00000494255.1_ncRNA_1	7-:23571507-23571528	7-:23571507-23571528	ACG	ncRNA	0.75	0.45	1.1391e-05	23.7
ENSG00000196730.8	ENST00000401543.2_ncRNA_0	9+:90140306-90140390	9+:90140306-90140390	CTG	ncRNA	0.35	0.59	1.1409e-16	271.9
ENSG00000188002.6	ENST00000507505.1_ncRNA_0	5-:1599904-1599942|1602805-1602850|1632959-1633021|1633922-1633924	5-:1599904-1599942|1602805-1602850|1632959-1633021|1633922-1633924	AGG	ncRNA	0.41	0.11	1.1450e-10	21.9
ENSG00000104518.6	ENST00000531184.1_ncRNA_0	8+:144641505-144641730	8+:144641505-144641730	ATG	ncRNA	0.75	0.57	1.1727e-09	68.6
ENSG00000122952.12	ENST00000494312.1_ncRNA_1	10-:58118178-58118220|58118316-58118485|58118565-58118708|58119236-58119293|58119447-58119510	10-:58118178-58118220|58118316-58118485|58118565-58118708|58119236-58119293|58119447-58119510	ATG	ncRNA	0.05	0.56	1.2017e-13	120.3
ENSG00000248323.1_ENSG00000271762.1	ENST00000513626.1_ncRNA_0	5-:90610087-90610198	5-:90610087-90610198	ATG	ncRNA	0.54	0.56	1.2034e-15	30.2
ENSG00000235698.1	ENST00000414718.1_ncRNA_0	20+:12361335-12361449	20+:12361335-12361449	AAG	ncRNA	0.30	0.47	1.2076e-12	32.8
ENSG00000224597.5	ENST00000537908.1_ncRNA_0	10+:29698546-29698591	10+:29698546-29698591	ATG	ncRNA	0.11	0.53	1.2506e-06	52.9
ENSG00000118564.10	ENST00000514541.1_ncRNA_0	4-:15683001-15683085	4-:15683001-15683085	ATG	ncRNA	0.35	0.47	1.2606e-07	19.2
ENSG00000106263.13	ENST00000475415.1_ncRNA_2	7+:2415045-2415162|2416584-2416710|2418323-2418437	7+:2415045-2415162|2416584-2416710|2418323-2418437	GTG	ncRNA	0.24	0.12	1.2738e-13	227.9
ENSG00000235674.2	ENST00000437325.2_ncRNA_0	1+:235901655-235901736	1+:235901655-235901736	ATC	ncRNA	0.38	0.51	1.2748e-14	18.5
ENSG00000227347.1	ENST00000447355.1_ncRNA_0	2-:136956683-136956773	2-:136956683-136956773	ATT	ncRNA	0.13	0.47	1.2917e-06	46.5
ENSG00000188976.6	ENST00000477976.1_ncRNA_1	1-:880073-880180|880421-880526|880897-881033|881552-881600	1-:880073-880180|880421-880526|880897-881033|881552-881600	AAG	ncRNA	0.37	0.50	1.2922e-15	131.5
ENSG00000235180.1	ENST00000456514.1_ncRNA_0	10-:128110374-128110419	10-:128110374-128110425	ATG	ncRNA	0.55	0.18	1.3205e-05	19.6
ENSG00000230055.2	ENST00000578573.1_ncRNA_0	17+:36887605-36887692|36889528-36889708	17+:36887605-36887692|36889528-36889708	GTG	ncRNA	0.29	0.44	1.3420e-11	70.3
ENSG00000234176.1	ENST00000425843.1_ncRNA_0	X-:120338397-120338493	X-:120338397-120338493	AAG	ncRNA	0.30	0.30	1.3424e-06	60.7
ENSG00000184110.10	ENST00000569005.1_ncRNA_0	16+:28745881-28746004	16+:28745881-28746004	AAG	ncRNA	0.44	0.09	1.3808e-05	45.6
ENSG00000257267.1	ENST00000399070.3_ncRNA_0	18+:32870302-32870355|32870973-32870992	18+:32870302-32870355|32870973-32870992	ATG	ncRNA	0.75	0.51	1.3980e-05	18.3
ENSG00000235552.4	ENST00000489915.1_ncRNA_0	18-:6462802-6462988	18-:6462802-6462988	AAG	ncRNA	0.16	0.58	1.4317e-15	342.1
ENSG00000105402.3	ENST00000597778.1_ncRNA_0	19-:47991544-47991646|47992967-47993015	19-:47991544-47991646|47992967-47993015	TTG	ncRNA	0.11	0.29	1.4697e-06	20.2
ENSG00000234753.1	ENST00000440194.1_ncRNA_0	6-:41513834-41513873	6-:41513834-41513873	ATG	ncRNA	0.09	0.48	1.4899e-05	12.0
ENSG00000162642.9	ENST00000294661.4_ncRNA_0	1-:85724717-85724744|85725040-85725316	1-:85724717-85724744|85725040-85725316	ATG	ncRNA	0.42	0.56	1.4973e-15	102.3
ENSG00000225648.1	ENST00000423945.1_ncRNA_0	7+:72300166-72300271	7+:72300166-72300271	GTG	ncRNA	0.24	0.54	1.5021e-05	23.5
ENSG00000236876.2	ENST00000536927.1_ncRNA_0	1-:42965875-42965968	1-:42965875-42965968	AAG	ncRNA	0.31	0.59	1.5449e-10	62.7
ENSG00000239393.1	ENST00000468335.1_ncRNA_0	5+:176773375-176773426	5+:176773375-176773426	ATC	ncRNA	0.32	0.16	1.5618e-10	19.2
ENSG00000169727.8	ENST00000392357.1_ncRNA_0	17+:80011164-80011242|80011743-80011929	17+:80011164-80011242|80011743-80011929	ATG	ncRNA	0.19	0.60	1.5683e-15	153.1
ENSG00000243964.1	ENST00000475608.1_ncRNA_0	11+:9628063-9628156	11+:9628063-9628156	CTG	ncRNA	0.28	0.43	1.6364e-06	54.0
ENSG00000234741.3	ENST00000422183.1_ncRNA_0	1-:173835318-173835344|173835665-173835705|173835898-173835934|173836128-173836179	1-:173835318-173835344|173835665-173835705|173835898-173835934|173836128-173836179	ATG	ncRNA	0.42	0.55	1.6648e-08	87.9
ENSG00000236813.1	ENST00000414577.1_ncRNA_1	X+:62986916-62986973	X+:62986916-62986973	GTG	ncRNA	0.87	0.49	1.6649e-06	9.6
ENSG00000089693.6	ENST00000541346.1_ncRNA_1	12-:6861484-6861528|6862104-6862255	12-:6861484-6861528|6862104-6862255	ACG	ncRNA	0.13	0.58	1.6742e-11	321.4
ENSG00000232573.1	ENST00000417615.1_ncRNA_0	14-:99439215-99439398	14-:99439215-99439530	GTG	ncRNA	0.19	0.23	1.6994e-07	315.9
ENSG00000183963.14	ENST00000460658.1_ncRNA_3	22+:31491531-31491621	22+:31491531-31491621	ACG	ncRNA	0.32	0.12	1.7413e-07	21.7
ENSG00000196205.7	ENST00000501580.3_ncRNA_1	9+:135894825-135894864	9+:135894825-135894864	TTG	ncRNA	0.59	0.60	1.7663e-05	593.0
ENSG00000169045.13	ENST00000514332.1_ncRNA_8	5-:179050130-179050165|179050595-179050626	5-:179050130-179050165|179050595-179050626	GTG	ncRNA	0.55	0.55	1.7724e-06	47.6
ENSG00000250346.1	ENST00000509352.1_ncRNA_0	5+:147302443-147302503	5+:147302443-147302503	AAG	ncRNA	0.05	0.54	1.7933e-06	50.3
ENSG00000112972.10	ENST00000507293.1_ncRNA_2	5-:43298999-43299077|43307867-43307926|43313457-43313542	5-:43298999-43299077|43307867-43307926|43313457-43313542	ATA	ncRNA	0.13	0.46	1.7996e-07	72.5
ENSG00000229117.4	ENST00000552314.1_ncRNA_1	12+:56510571-56510601	12+:56510571-56510601	ATG	ncRNA	0.50	0.61	1.8070e-08	217.8
ENSG00000187097.8	ENST00000554664.1_ncRNA_0	14-:74482546-74482606	14-:74482546-74482606	ATG	ncRNA	0.53	0.38	1.8075e-06	9.0
ENSG00000256453.1_ENSG00000170445.8	ENST00000509087.1_ncRNA_0	5-:140053841-140053913|140054263-140054410|140054601-140054661	5-:140053841-140053913|140054263-140054410|140054601-140054661	AAG	ncRNA	0.35	0.42	1.8091e-05	53.9
ENSG00000119718.6	ENST00000553539.1_ncRNA_0	14+:75469693-75469918	14+:75469693-75469918	ATG	ncRNA	0.39	0.44	1.8253e-13	69.6
ENSG00000133816.9	ENST00000531732.1_ncRNA_0	11+:12159940-12160000	11+:12159940-12160000	ATG	ncRNA	0.75	0.57	1.8362e-05	33.8
ENSG00000261217.2	ENST00000565437.2_ncRNA_0	16-:33791967-33792038|33792875-33792975	16-:33791967-33792038|33792875-33792975	TTG	ncRNA	0.09	0.37	1.8438e-15	32.1
ENSG00000134686.12	ENST00000467894.1_ncRNA_0	1-:33797940-33798005|33799785-33799843	1-:33797940-33798005|33799785-33799843	ATG	ncRNA	0.37	0.11	1.8809e-05	16.5
ENSG00000215190.4	ENST00000418765.1_ncRNA_0	6-:58285385-58285389|58287429-58287502|58287598-58287623	6-:58285385-58285389|58287429-58287502|58287598-58287623	ATG	ncRNA	0.52	0.54	1.8938e-07	28.3
ENSG00000052723.7	ENST00000466657.1_ncRNA_0	1-:115321854-115321905|115323069-115323216	1-:115321854-115321905|115323069-115323216	ATC	ncRNA	0.20	0.58	1.9117e-12	84.1
ENSG00000130713.11	ENST00000430138.2_ncRNA_0	9+:133569178-133569300|133570878-133570984	9+:133569178-133569300|133570878-133570984	ATG	ncRNA	0.75	0.58	1.9210e-15	72.4
ENSG00000169738.3	ENST00000585085.1_ncRNA_0	17-:79995049-79995103	17-:79995049-79995103	ATG	ncRNA	0.54	0.46	1.9336e-05	15.0
ENSG00000242667.1	ENST00000477729.1_ncRNA_0	15+:60696913-60697000	15+:60696913-60697000	CTG	ncRNA	0.31	0.09	1.9631e-08	34.5
ENSG00000228604.3_ENSG00000232712.2	ENST00000457423.1_ncRNA_0	20-:21146845-21146908	20-:21146845-21146908	ATG	ncRNA	0.05	0.43	1.9853e-06	20.0
ENSG00000229953.1	ENST00000448869.1_ncRNA_0	1-:156616850-156616946|156631106-156631184	1-:156616850-156616946|156631106-156631184	CTG	ncRNA	0.74	0.47	2.0263e-11	49.0
ENSG00000178125.10_ENSG00000121022.9	ENST00000521509.1_ncRNA_0	8-:67974084-67974231	8-:67974084-67974231	ATG	ncRNA	0.79	0.32	2.0434e-06	32.1
ENSG00000149136.3	ENST00000293880.5_ncRNA_2	11-:57093880-57093952|57094176-57094359	11-:57093880-57093952|57094176-57094359	AAG	ncRNA	0.30	0.51	2.0672e-06	107.0
ENSG00000203907.5_ENSG00000238464.1	ENST00000424573.1_ncRNA_0	6-:74082830-74082986	6-:74082830-74082986	ATG	ncRNA	0.75	0.61	2.1565e-16	135.4
ENSG00000228149.1	ENST00000437106.1_ncRNA_0	21-:37542019-37542085	21-:37542019-37542085	AAG	ncRNA	0.05	0.40	2.1731e-06	20.5
ENSG00000169253.3	ENST00000306634.3_ncRNA_0	9+:111389391-111389430	9+:111389391-111389430	CTG	ncRNA	0.67	0.12	2.2122e-08	56.8
ENSG00000242951.1	ENST00000489251.1_ncRNA_0	14-:76062228-76062303	14-:76062228-76062303	AAG	ncRNA	0.24	0.60	2.2274e-10	114.6
ENSG00000215030.4	ENST00000392730.2_ncRNA_0	17-:17286690-17287299	17-:17286690-17287299	TTG	ncRNA	0.12	0.60	2.2686e-15	560.9
ENSG00000244245.1	ENST00000466800.1_ncRNA_0	5+:107929339-107929396	5+:107929339-107929396	GTG	ncRNA	0.34	0.61	2.2714e-07	109.7
ENSG00000118181.6	ENST00000527853.1_ncRNA_1	11-:118886554-118886649|118888071-118888255	11-:118886554-118886649|118888071-118888255	AAG	ncRNA	0.42	0.57	2.2734e-08	160.6
ENSG00000244687.7_ENSG00000240849.6	ENST00000396059.3_ncRNA_0	20-:48699304-48699400	20-:48699304-48699400	ATC	ncRNA	0.05	0.57	2.3191e-08	58.9
ENSG00000072778.15	ENST00000578711.1_ncRNA_0	17+:7127810-7127879	17+:7127810-7127879	CTG	ncRNA	0.30	0.24	2.3561e-06	16.5
ENSG00000203875.6	ENST00000431043.1_ncRNA_0	6-:86387690-86387750|86387853-86387906|86388411-86388418	6-:86387690-86387750|86387853-86387906|86388411-86388418	GTG	ncRNA	0.15	0.51	2.3641e-06	35.5
ENSG00000060138.8	ENST00000542002.1_ncRNA_0	12-:10853886-10853952|10854558-10854733|10856649-10856747|10865809-10865932|10868292-10868370	12-:10853886-10853952|10854558-10854733|10856649-10856747|10865809-10865932|10868292-10868370	AAG	ncRNA	0.75	0.30	2.3672e-15	296.9
ENSG00000262202.3	ENST00000573866.2_ncRNA_0	17-:19015907-19015931	17-:19015907-19015931	ATC	ncRNA	0.40	0.58	2.3842e-05	34.7
ENSG00000267100.1	ENST00000591501.1_ncRNA_0	19-:10764474-10764513	19-:10764474-10764513	ATG	ncRNA	0.65	0.57	2.4470e-06	26.1
ENSG00000264281.2	ENST00000597044.1_ncRNA_0	5+:55240501-55240561	5+:55240501-55240561	AAG	ncRNA	0.74	0.62	2.4894e-13	486.2
ENSG00000257322.1	ENST00000536425.1_ncRNA_0	12-:93477373-93477433	12-:93477373-93477433	AAG	ncRNA	0.74	0.62	2.4894e-13	486.2
ENSG00000256338.1	ENST00000544920.1_ncRNA_0	15+:28560856-28560916	15+:28560856-28560916	AAG	ncRNA	0.74	0.11	2.4894e-13	486.2
ENSG00000227063.4	ENST00000546176.1_ncRNA_0	20+:21735925-21735985	20+:21735925-21735985	AAG	ncRNA	0.74	0.11	2.4894e-13	486.2
ENSG00000167978.12	ENST00000576894.1_ncRNA_0	16+:2808519-2808548|2808985-2809048|2809140-2809173|2809352-2809403|2809569-2809666	16+:2808519-2808548|2808985-2809048|2809140-2809173|2809352-2809403|2809569-2809666	AAG	ncRNA	0.63	0.35	2.5594e-09	96.3
ENSG00000180198.11	ENST00000437681.1_ncRNA_1	1+:28834642-28834672|28835341-28835485	1+:28834642-28834672|28835341-28835485	TTG	ncRNA	0.12	0.58	2.6272e-09	103.7
ENSG00000117139.12	ENST00000430450.2_ncRNA_0	1-:202736356-202736470	1-:202736356-202736470	TTG	ncRNA	0.47	0.57	2.6456e-16	50.9
ENSG00000117395.6	ENST00000483082.1_ncRNA_1	1-:43637885-43637936	1-:43637885-43637936	CTG	ncRNA	0.75	0.56	2.6566e-05	103.5
ENSG00000140983.9	ENST00000569706.1_ncRNA_0	16+:718363-718411|718487-718569|718655-718750	16+:718363-718411|718487-718569|718655-718750	AAG	ncRNA	0.52	0.46	2.6575e-10	50.1
ENSG00000083457.7	ENST00000572179.1_ncRNA_0	17-:3623676-3623696|3626981-3627087	17-:3623676-3623696|3626981-3627087	CTG	ncRNA	0.75	0.52	2.7176e-06	34.0
ENSG00000213939.4	ENST00000466297.1_ncRNA_0	17-:4608110-4608176	17-:4608110-4608176	AAG	ncRNA	0.63	0.23	2.7509e-07	16.9
ENSG00000213303.3	ENST00000463278.1_ncRNA_0	19+:11634580-11634646	19+:11634580-11634646	AAG	ncRNA	0.65	0.24	2.7509e-07	16.9
ENSG00000138074.10	ENST00000461757.1_ncRNA_1	2-:27424529-27424706	2-:27424529-27424706	GTG	ncRNA	0.34	0.15	2.7921e-08	31.6
ENSG00000167797.3	ENST00000525402.1_ncRNA_0	11-:67274415-67274483|67274835-67274920	11-:67274415-67274483|67274835-67274920	CTG	ncRNA	0.33	0.32	2.8448e-05	26.2
ENSG00000163597.10	ENST00000591956.1_ncRNA_0	17+:74553881-74553939|74557369-74557413	17+:74553881-74553939|74557369-74557413	ATG	ncRNA	0.75	0.61	2.9186e-14	586.6
ENSG00000083312.13	ENST00000513944.1_ncRNA_0	5+:72144220-72144325|72147031-72147070	5+:72144220-72144325|72147031-72147070	ATG	ncRNA	0.68	0.25	2.9385e-08	119.2
ENSG00000220583.1	ENST00000402419.1_ncRNA_0	6-:34231264-34231402	6-:34231264-34231402	CTG	ncRNA	0.29	0.56	2.9686e-06	164.6
ENSG00000237748.1	ENST00000421129.1_ncRNA_0	X-:56763674-56763785	X-:56763674-56763785	TTG	ncRNA	0.15	0.56	3.0020e-07	54.0
ENSG00000197575.5	ENST00000359659.4_ncRNA_0	5+:116052256-116052346	5+:116052256-116052346	AAG	ncRNA	0.15	0.47	3.0497e-05	16.1
ENSG00000236698.1	ENST00000419267.1_ncRNA_0	1-:17012115-17012244	1-:17012115-17012244	CTG	ncRNA	0.84	0.30	3.0554e-07	15.2
ENSG00000136536.10	ENST00000473749.1_ncRNA_0	2+:160569073-160569172|160585519-160585531	2+:160569073-160569172|160585519-160585531	ATT	ncRNA	0.54	0.37	3.0869e-09	34.9
ENSG00000229117.4	ENST00000552314.1_ncRNA_0	12+:56510978-56510995|56511265-56511308	12+:56510978-56510995|56511265-56511308	AAG	ncRNA	0.75	0.61	3.0963e-08	348.0
ENSG00000138303.13	ENST00000492502.2_ncRNA_0	10-:73972023-73972043|73972944-73973077	10-:73972023-73972043|73972944-73973077	ATA	ncRNA	0.29	0.13	3.1232e-07	29.3
ENSG00000260260.1_ENSG00000206630.1	ENST00000563192.1_ncRNA_0	16-:2205283-2205310	16-:2205283-2205310	ATG	ncRNA	0.75	0.60	3.1418e-08	74.3
ENSG00000101361.10	ENST00000471023.1_ncRNA_1	20+:2637179-2637195|2637419-2637580	20+:2637179-2637195|2637419-2637580	ATC	ncRNA	0.12	0.47	3.1653e-06	73.0
ENSG00000216285.4	ENST00000547454.1_ncRNA_0	12+:104424580-104425321	12+:104424556-104425321	ATC	ncRNA	0.23	0.53	3.1847e-15	481.7
ENSG00000234498.2	ENST00000424500.1_ncRNA_0	12+:13028753-13029044	12+:13028753-13029044	ATC	ncRNA	0.70	0.31	3.2101e-15	209.8
ENSG00000219023.1	ENST00000403958.1_ncRNA_0	6+:35523978-35524041	6+:35523978-35524041	ATG	ncRNA	0.05	0.43	3.2105e-10	25.1
ENSG00000182628.8_ENSG00000207996.1	ENST00000583927.1_ncRNA_0	17-:57189637-57189706|57232491-57232524	17-:57189637-57189706|57232491-57232524	ATG	ncRNA	0.34	0.59	3.2587e-07	69.8
ENSG00000243775.2	ENST00000455507.1_ncRNA_0	6-:159262752-159262782	6-:159262752-159262782	ATG	ncRNA	0.31	0.43	3.3222e-05	10.4
ENSG00000215464.4	ENST00000396982.3_ncRNA_0	22-:24665313-24665400	22-:24665313-24665400	AAG	ncRNA	0.60	0.55	3.3418e-06	20.3
ENSG00000224930.2	ENST00000422199.1_ncRNA_0	21-:46419553-46419571|46424358-46424472	21-:46419553-46419571|46424358-46424472	GTG	ncRNA	0.18	0.35	3.4413e-06	27.2
ENSG00000198832.6	ENST00000490967.1_ncRNA_1	22-:31500955-31501114|31501193-31501272|31501643-31501678|31501915-31501933	22-:31500955-31501114|31501193-31501272|31501643-31501678|31501915-31501933	CTG	ncRNA	0.17	0.52	3.4669e-16	84.1
ENSG00000224094.1	ENST00000431490.1_ncRNA_0	3-:45201347-45201467	3-:45201347-45201467	AAG	ncRNA	0.55	0.06	3.5475e-06	102.6
ENSG00000267321.1_ENSG00000207297.1	ENST00000592381.1_ncRNA_0	17+:33895163-33895244	17+:33895163-33895244	CTG	ncRNA	0.87	0.49	3.6046e-07	12.0
ENSG00000243167.1	ENST00000480396.1_ncRNA_0	19+:43174554-43174635	19+:43174554-43174635	ATG	ncRNA	0.28	0.52	3.6510e-05	14.3
ENSG00000213539.4	ENST00000442962.2_ncRNA_0	9-:112295728-112295872	9-:112295728-112295872	AGG	ncRNA	0.15	0.58	3.6680e-06	48.7
ENSG00000160957.8	ENST00000532237.1_ncRNA_0	8-:145743054-145743168	8-:145743054-145743210	ATG	ncRNA	0.05	0.55	3.6824e-08	49.4
ENSG00000258427.3	ENST00000555532.2_ncRNA_0	14+:60864474-60864732	14+:60864474-60864732	ATG	ncRNA	0.75	0.61	3.6858e-16	269.5
ENSG00000240040.1_ENSG00000211597.2	ENST00000430694.1_ncRNA_0	2-:89156873-89157014	2-:89156873-89157014	AAG	ncRNA	0.83	0.14	3.7011e-05	19.1
ENSG00000235084.2	ENST00000420030.2_ncRNA_0	1+:15931472-15931538	1+:15931472-15931538	ATC	ncRNA	0.29	0.42	3.7119e-10	12.6
ENSG00000143575.10	ENST00000477780.2_ncRNA_0	1+:154245155-154245203	1+:154245155-154245203	ATG	ncRNA	0.61	0.55	3.8110e-09	86.9
ENSG00000184831.9_ENSG00000238103.3	ENST00000418824.2_ncRNA_1	X-:23854858-23854903	X-:23854858-23854903	ATC	ncRNA	0.09	0.45	3.8220e-09	20.3
ENSG00000062485.14_ENSG00000135473.10	ENST00000546585.1_ncRNA_2	12-:56668542-56668662|56668785-56668845	12-:56668542-56668662|56668785-56668845	CTG	ncRNA	0.19	0.42	3.8652e-13	37.4
ENSG00000196205.7	ENST00000501580.3_ncRNA_0	9+:135894872-135894990|135895052-135895057	9+:135894872-135894990|135895052-135895057	ATG	ncRNA	0.63	0.62	3.8944e-14	818.3
ENSG00000225972.1_ENSG00000198744.5	ENST00000514057.1_ncRNA_5	1+:569303-569402	1+:569303-569402	ATT	ncRNA	0.11	0.32	3.9780e-05	290.8
ENSG00000244086.1	ENST00000462007.1_ncRNA_0	17+:37011872-37011923	17+:37011872-37011923	ATC	ncRNA	0.25	0.15	4.0020e-16	31.3
ENSG00000222041.6	ENST00000331944.6_ncRNA_0	2+:87755022-87755040	2+:87755022-87755040	ATG	ncRNA	0.75	0.56	4.0188e-06	25.7
ENSG00000172965.10_ENSG00000224959.1	ENST00000439362.1_ncRNA_2	2-:112252585-112252603	2-:112252585-112252603	ATG	ncRNA	0.75	0.56	4.0188e-06	25.7
ENSG00000106263.13	ENST00000468250.1_ncRNA_3	7+:2405982-2406087	7+:2405973-2406087	ACG	ncRNA	0.63	0.27	4.1341e-09	42.8
ENSG00000259516.2	ENST00000560832.1_ncRNA_0	15+:35529544-35529655	15+:35529544-35529655	ATT	ncRNA	0.59	0.60	4.1920e-13	126.3
ENSG00000213326.4	ENST00000484240.1_ncRNA_0	17-:44798947-44799439	17-:44798947-44799439	ATG	ncRNA	0.35	0.51	4.1945e-07	266.1
ENSG00000241556.1	ENST00000478358.1_ncRNA_0	12-:95861516-95861582	12-:95861516-95861582	ATG	ncRNA	0.05	0.52	4.2339e-05	21.2
ENSG00000215199.3	ENST00000399764.3_ncRNA_0	9-:34922180-34922342	9-:34922180-34922342	AAG	ncRNA	0.25	0.30	4.2893e-14	39.2
ENSG00000101361.10	ENST00000494697.1_ncRNA_0	20+:2633306-2633309|2633487-2633577|2633924-2634039|2634821-2634898	20+:2633306-2633309|2633487-2633577|2633924-2634039|2634821-2634898	ATG	ncRNA	0.50	0.52	4.2989e-06	120.3
ENSG00000178429.9	ENST00000389400.4_ncRNA_0	10+:86320546-86320729	10+:86320546-86320729	ATG	ncRNA	0.17	0.58	4.3784e-10	60.0
ENSG00000169727.8	ENST00000392357.1_ncRNA_1	17+:80014958-80015003	17+:80014958-80015003	CTG	ncRNA	0.34	0.25	4.4185e-05	12.4
ENSG00000166689.10_ENSG00000266493.1	ENST00000459748.1_ncRNA_0	11-:16996239-16996356	11-:16996239-16996512	AGG	ncRNA	0.53	0.46	4.5970e-16	67.5
ENSG00000231770.1	ENST00000453671.1_ncRNA_0	3+:194304764-194304794	3+:194304764-194304794	ATG	ncRNA	0.31	0.47	4.6440e-05	11.8
ENSG00000269893.2	ENST00000602414.1_ncRNA_1	4+:119199974-119200133	4+:119199974-119200133	ATG	ncRNA	0.49	0.53	4.6970e-10	71.5
ENSG00000185946.11_ENSG00000240038.2	ENST00000491397.1_ncRNA_0	1+:104113020-104113053	1+:104113017-104113053	AAG	ncRNA	0.25	0.55	4.8039e-06	150.0
ENSG00000125877.8	ENST00000609835.1_ncRNA_0	20+:3190147-3190237	20+:3190147-3190237	CTG	ncRNA	0.67	0.51	4.8168e-05	31.1
ENSG00000149925.12	ENST00000564521.2_ncRNA_6	16+:30075815-30075826|30078554-30078600	16+:30075794-30075826|30078554-30078600	CTG	ncRNA	0.57	0.35	4.8606e-05	45.9
ENSG00000163938.12	ENST00000496254.1_ncRNA_0	3+:52721357-52721399|52721517-52721631|52722124-52722208|52723089-52723222|52724607-52724795	3+:52721357-52721399|52721517-52721631|52722124-52722208|52723089-52723222|52724607-52724795	AAG	ncRNA	0.19	0.41	5.0150e-14	152.2
ENSG00000159210.5	ENST00000515174.1_ncRNA_0	17-:47014367-47014486|47018285-47018424|47021286-47021334	17-:47014367-47014486|47018285-47018424|47021286-47021334	AAG	ncRNA	0.13	0.23	5.0457e-15	91.7
ENSG00000173660.7	ENST00000496387.1_ncRNA_3	1+:46769402-46769432	1+:46769402-46769432	TTG	ncRNA	0.35	0.57	5.0805e-05	34.7
ENSG00000245910.4_ENSG00000254341.1	ENST00000521127.1_ncRNA_0	8-:67834937-67834960|67837671-67837753	8-:67834937-67834960|67837671-67837753	AGG	ncRNA	0.43	0.44	5.2325e-11	353.3
ENSG00000253738.1	ENST00000524003.1_ncRNA_0	8-:92081945-92081999	8-:92081945-92081999	ATG	ncRNA	0.28	0.51	5.2509e-09	24.3
ENSG00000230037.1	ENST00000392399.3_ncRNA_0	2-:137087010-137087121	2-:137087010-137087121	AGG	ncRNA	0.32	0.54	5.2925e-12	38.3
ENSG00000226721.2	ENST00000433698.2_ncRNA_0	9-:95599107-95599227	9-:95599107-95599227	AAG	ncRNA	0.23	0.60	5.2952e-15	126.2
ENSG00000237077.1	ENST00000422418.1_ncRNA_0	2+:78020078-78020117	2+:78020078-78020117	CTG	ncRNA	0.19	0.60	5.3102e-05	64.8
ENSG00000178464.6_ENSG00000105583.5	ENST00000325000.4_ncRNA_0	19-:12754088-12754733	19-:12754088-12754733	ATG	ncRNA	0.15	0.62	5.4789e-15	969.7
ENSG00000260290.2	ENST00000566277.2_ncRNA_0	16-:69791526-69791652	16-:69791526-69791652	AAG	ncRNA	0.56	0.14	5.5004e-05	44.7
ENSG00000163738.14	ENST00000461101.1_ncRNA_0	4+:75023993-75023998|75025771-75025865	4+:75023993-75023998|75025771-75025865	GTG	ncRNA	0.44	0.35	5.5348e-06	29.3
ENSG00000225022.1	ENST00000436669.1_ncRNA_0	20-:5273033-5273111	20-:5273033-5273111	ATT	ncRNA	0.19	0.44	5.5601e-10	16.6
ENSG00000230043.1	ENST00000415187.1_ncRNA_0	20-:49457151-49457259	20-:49457151-49457259	ATC	ncRNA	0.24	0.59	5.5630e-16	115.4
ENSG00000106263.13	ENST00000468611.1_ncRNA_0	7+:2416584-2416710|2418323-2418401|2418768-2418877|2419028-2419132	7+:2416584-2416710|2418323-2418401|2418768-2418877|2419028-2419132	GTG	ncRNA	0.10	0.58	5.5761e-13	414.5
ENSG00000269893.2	ENST00000602573.1_ncRNA_0	4+:119200566-119200586|119200778-119200869	4+:119200560-119200586|119200778-119200869	ATG	ncRNA	0.16	0.55	5.6042e-12	100.6
ENSG00000182944.13	ENST00000479135.1_ncRNA_0	22+:29693860-29693939|29694722-29694885|29695223-29695321|29695588-29695841|29696111-29696151	22+:29688574-29688595|29692228-29692358|29693816-29693939|29694722-29694885|29695223-29695321|29695588-29695841|29696111-29696151	AAG	ncRNA	0.31	0.23	5.6206e-15	201.0
ENSG00000231991.3	ENST00000426153.2_ncRNA_0	9+:33624271-33625291	9+:33624271-33625291	ATG	ncRNA	0.75	0.62	5.8068e-15	2017.6
ENSG00000146457.10	ENST00000494513.1_ncRNA_0	6+:160148633-160148735|160157289-160157301	6+:160148606-160148735|160157289-160157301	CTG	ncRNA	0.23	0.26	5.8232e-09	35.0
ENSG00000230629.2	ENST00000429775.2_ncRNA_0	X+:70182858-70183143	X+:70182858-70183143	ATC	ncRNA	0.54	0.61	5.8361e-13	678.9
ENSG00000177410.8_ENSG00000212304.1	ENST00000450535.1_ncRNA_0	20+:47895241-47895253|47895640-47895742	20+:47895241-47895253|47895640-47895742	ATT	ncRNA	0.12	0.60	5.8680e-16	222.2
ENSG00000237749.3	ENST00000368565.3_ncRNA_0	1+:38022060-38022102	1+:38022060-38022102	AGG	ncRNA	0.05	0.33	5.8769e-05	13.4
ENSG00000100813.10	ENST00000473758.1_ncRNA_0	14-:23528356-23528518	14-:23528356-23528518	AGG	ncRNA	0.56	0.28	5.9178e-07	45.8
ENSG00000260747.1	ENST00000567372.1_ncRNA_0	18-:65945120-65945228	18-:65945120-65945228	ATT	ncRNA	0.21	0.33	5.9403e-10	62.0
ENSG00000178307.5	ENST00000577419.1_ncRNA_1	17-:21114500-21114540|21117403-21117465	17-:21114500-21114540|21117403-21117465	ATG	ncRNA	0.15	0.56	5.9664e-10	38.0
ENSG00000100650.11	ENST00000556184.1_ncRNA_1	14+:70234873-70234999|70235320-70235391|70235514-70235613|70235898-70235977	14+:70234873-70234999|70235320-70235391|70235514-70235613|70235898-70235977	ATG	ncRNA	0.64	0.53	6.4711e-11	96.3
ENSG00000232956.4	ENST00000582727.1_ncRNA_0	7-:45025674-45025696|45026123-45026161	7-:45025674-45025696|45026123-45026161	CTG	ncRNA	0.57	0.49	6.5374e-05	19.4
ENSG00000165072.9_ENSG00000236801.1	ENST00000446071.1_ncRNA_0	9+:72832347-72832407	9+:72832347-72832407	AGG	ncRNA	0.43	0.37	6.6434e-05	52.4
ENSG00000226950.2_ENSG00000212588.1	ENST00000411630.2_ncRNA_0	4+:53579063-53579126|53579660-53579753	4+:53579063-53579126|53579660-53579753	TTG	ncRNA	0.44	0.61	6.8115e-11	758.6
ENSG00000234743.1	ENST00000441206.1_ncRNA_0	10-:82006974-82007292	10-:82006974-82007292	AAG	ncRNA	0.29	0.58	6.8206e-10	237.3
ENSG00000259964.2	ENST00000569046.1_ncRNA_0	15-:71457628-71457676	15-:71457628-71457676	AAG	ncRNA	0.75	0.51	6.8804e-05	12.3
ENSG00000148303.12	ENST00000485706.1_ncRNA_1	9+:136217144-136217198	9+:136217144-136217198	GTG	ncRNA	0.37	0.56	6.9614e-05	24.4
ENSG00000226950.2_ENSG00000212588.1	ENST00000411630.2_ncRNA_4	4+:53578681-53578694|53578990-53579067	4+:53578681-53578694|53578990-53579067	CTG	ncRNA	0.55	0.61	7.0048e-11	243.6
ENSG00000122566.16	ENST00000490912.1_ncRNA_3	7-:26240213-26240336	7-:26240213-26240336	GTG	ncRNA	0.36	0.62	7.0764e-07	692.2
ENSG00000213864.3	ENST00000519625.1_ncRNA_0	5-:67455045-67455105	5-:67455045-67455105	ATC	ncRNA	0.65	0.59	7.1277e-11	52.6
ENSG00000167721.6	ENST00000576202.1_ncRNA_0	17-:2239607-2239721	17-:2239607-2239721	ATG	ncRNA	0.50	0.55	7.1531e-11	45.9
ENSG00000169045.13	ENST00000514332.1_ncRNA_2	5-:179042546-179042596|179043126-179043219|179043869-179043959|179044051-179044111|179044514-179044650|179044799-179044933|179044989-179045061|179045145-179045324|179046269-179046408|179047892-179048031	5-:179042546-179042596|179043126-179043219|179043869-179043959|179044051-179044111|179044514-179044650|179044799-179044933|179044989-179045061|179045145-179045324|179046269-179046408|179047892-179048031	AAG	ncRNA	0.22	0.48	7.1965e-15	325.4
ENSG00000237765.2_ENSG00000109743.6	ENST00000513053.1_ncRNA_0	4+:15683464-15683551	4+:15683464-15683551	CTG	ncRNA	0.30	0.33	7.2726e-05	16.0
ENSG00000120910.10	ENST00000519706.1_ncRNA_0	8+:22350312-22350399	8+:22350312-22350399	GTG	ncRNA	0.84	0.52	7.2726e-05	11.7
ENSG00000223482.3	ENST00000446751.1_ncRNA_1	10-:89096606-89096646|89101998-89102069	10-:89096606-89096646|89101998-89102069	ATG	ncRNA	0.67	0.54	7.2892e-05	33.8
ENSG00000233137.2	ENST00000429493.1_ncRNA_0	9+:37079988-37080114	9+:37079988-37080114	TTG	ncRNA	0.51	0.30	7.3088e-10	66.4
ENSG00000179010.10	ENST00000512914.1_ncRNA_0	4+:6642556-6642973	4+:6642472-6642973	ATC	ncRNA	0.18	0.58	7.3589e-18	522.2
ENSG00000234964.3	ENST00000458175.1_ncRNA_0	11-:59548785-59549193	11-:59548785-59549193	ATG	ncRNA	0.75	0.60	7.4558e-17	223.6
ENSG00000065183.11	ENST00000471680.1_ncRNA_0	1+:118472483-118472531	1+:118472483-118472531	GTG	ncRNA	0.50	0.19	7.6385e-05	12.5
ENSG00000187653.10	ENST00000507623.2_ncRNA_0	4-:91760053-91760188	4-:91760053-91760188	ATG	ncRNA	0.56	0.58	7.7308e-12	169.7
ENSG00000255857.1	ENST00000542265.1_ncRNA_0	12+:120639172-120639226	12+:120639160-120639226	CTG	ncRNA	0.14	0.20	7.7348e-05	6.0
ENSG00000183963.14	ENST00000460658.1_ncRNA_0	22+:31487338-31487468|31487660-31487833|31491288-31491447	22+:31487338-31487468|31487660-31487833|31491288-31491447	CTG	ncRNA	0.62	0.48	7.7993e-05	94.3
ENSG00000148303.12	ENST00000492798.1_ncRNA_0	9+:136218116-136218221	9+:136218116-136218221	ATC	ncRNA	0.40	0.32	7.9062e-06	47.8
ENSG00000171159.4	ENST00000492588.1_ncRNA_0	9+:130925732-130925894	9+:130925732-130925894	ATC	ncRNA	0.42	0.51	7.9409e-05	33.4
ENSG00000167978.12	ENST00000576894.1_ncRNA_1	16+:2807500-2807584	16+:2807500-2807584	GTG	ncRNA	0.59	0.32	7.9843e-07	61.8
ENSG00000123009.3	ENST00000242630.2_ncRNA_0	12+:120720399-120720519	12+:120720399-120720519	AGG	ncRNA	0.61	0.10	8.0370e-16	203.1
ENSG00000147912.8_ENSG00000107338.8	ENST00000496760.1_ncRNA_4	9-:37904246-37904336	9-:37904246-37904336	ATG	ncRNA	0.43	0.41	8.1091e-07	16.6
ENSG00000159261.6	ENST00000433951.1_ncRNA_0	21-:37858280-37858304	21-:37858280-37858304	AAG	ncRNA	0.58	0.53	8.1472e-06	17.3
ENSG00000239559.2	ENST00000472498.2_ncRNA_0	11-:67450361-67450406	11-:67450361-67450406	AAG	ncRNA	0.15	0.61	8.4624e-06	130.7
ENSG00000111325.12_ENSG00000182196.9	ENST00000540866.2_ncRNA_2	12+:123465292-123465325	12+:123465292-123465325	GTG	ncRNA	0.87	0.49	8.5768e-05	9.8
ENSG00000156976.10	ENST00000465222.1_ncRNA_0	3+:186501399-186501428|186502220-186502290	3+:186501399-186501428|186502220-186502290	ATG	ncRNA	0.14	0.59	8.5953e-07	83.4
ENSG00000223676.1	ENST00000445636.1_ncRNA_0	13-:50935545-50935584	13-:50935545-50935584	GTG	ncRNA	0.18	0.59	8.9161e-06	46.6
ENSG00000225972.1_ENSG00000198744.5	ENST00000414273.1_ncRNA_3	1+:566609-566696	1+:566609-566696	ATC	ncRNA	0.15	0.27	8.9996e-05	228.5
ENSG00000104529.13	ENST00000525695.1_ncRNA_5	8-:144679054-144679411	8-:144679054-144679411	CTG	ncRNA	0.52	0.57	9.0562e-10	122.3
ENSG00000235363.1	ENST00000432323.1_ncRNA_0	1+:205320416-205320563	1+:205320416-205320563	AAG	ncRNA	0.31	0.42	9.1041e-12	43.6
ENSG00000182004.8	ENST00000483099.1_ncRNA_0	1+:203830787-203830868	1+:203830787-203830868	ATG	ncRNA	0.75	0.61	9.1497e-08	120.9
ENSG00000047315.10	ENST00000478188.1_ncRNA_0	4+:57891623-57891703|57896369-57896565|57897064-57897154	4+:57891623-57891703|57896369-57896565|57897064-57897154	ATG	ncRNA	0.43	0.43	9.3215e-11	94.0
ENSG00000217325.2	ENST00000567272.1_ncRNA_0	6+:126965337-126965445	6+:126965337-126965445	AAG	ncRNA	0.09	0.34	9.4715e-05	15.1
ENSG00000126088.8	ENST00000494399.1_ncRNA_0	1+:45480446-45480508|45480611-45480678|45481008-45481170	1+:45480446-45480508|45480611-45480678|45481008-45481170	CTG	ncRNA	0.10	0.52	9.5127e-13	57.9
ENSG00000224877.3	ENST00000573090.1_ncRNA_0	17+:79213129-79213174	17+:79213129-79213174	ATG	ncRNA	0.38	0.55	9.5571e-05	31.3
ENSG00000224631.3	ENST00000591758.1_ncRNA_0	16-:61089348-61089588	16-:61089348-61089588	AAG	ncRNA	0.05	0.60	9.6937e-10	446.1
ENSG00000231747.1	ENST00000443291.1_ncRNA_0	2-:113379385-113379496	2-:113379385-113379496	ATT	ncRNA	0.33	0.55	9.7220e-15	37.3
ENSG00000229659.1	ENST00000440913.1_ncRNA_0	10-:75182016-75182124	10-:75182016-75182124	CTG	ncRNA	0.23	0.36	9.7961e-10	19.4
ENSG00000218582.2	ENST00000405405.2_ncRNA_0	6-:80662721-80662757	6-:80662721-80662757	GTG	ncRNA	0.05	0.59	9.9151e-05	132.7
ENSG00000210049.1_ENSG00000210195.2	ENST00000361624.2_orphan_7	MT+:6470-6611	MT+:6470-6611	ATC	orphan	0.21	0.31	0.00012769	681.2
ENSG00000210049.1_ENSG00000210195.2	ENST00000361624.2_orphan_19	MT+:7136-7253	MT+:7136-7253	ATC	orphan	0.44	0.33	0.0044697	373.1
ENSG00000210049.1_ENSG00000210195.2	ENST00000361624.2_orphan_24	MT+:6671-6728	MT+:6641-6728	ATT	orphan	0.27	0.25	0.0066966	246.6
ENSG00000210049.1_ENSG00000210195.2	ENST00000361381.2_orphan_81	MT+:10759-10807	MT+:10759-10807	ATG	orphan	0.32	0.58	0.0097446	42.8
ENSG00000210049.1_ENSG00000210195.2	ENST00000361453.3_orphan_59	MT+:4883-4970	MT+:4883-4970	ATC	orphan	0.05	0.35	0.0099020	102.2
ENSG00000210049.1_ENSG00000210195.2	ENST00000361453.3_orphan_46	MT+:5267-5414	MT+:5198-5414	ATC	orphan	0.19	0.55	0.015324	112.2
ENSG00000210049.1_ENSG00000210195.2	ENST00000361789.2_orphan_13	MT+:15468-15603	MT+:15468-15603	ATT	orphan	0.61	0.16	0.018095	354.9
ENSG00000210049.1_ENSG00000210195.2	ENST00000361789.2_orphan_29	MT+:15211-15235	MT+:15181-15235	ATT	orphan	0.63	0.35	0.018429	223.0
ENSG00000210049.1_ENSG00000210195.2	ENST00000361624.2_orphan_17	MT+:6011-6146	MT+:6011-6146	ATT	orphan	0.42	0.46	0.021017	384.6
ENSG00000210049.1_ENSG00000210195.2	ENST00000361381.2_orphan_69	MT+:11485-11560	MT+:11443-11560	ATA	orphan	0.75	0.40	0.022619	44.9
ENSG00000091527.11	ENST00000507408.1_orphan_3	3+:133305476-133305515	3+:133305476-133305515	AAG	orphan	0.43	0.47	0.023164	7.8
ENSG00000210049.1_ENSG00000210195.2	ENST00000361381.2_orphan_76	MT+:11563-11680	MT+:11563-11680	ATA	orphan	0.12	0.57	0.025439	53.9
ENSG00000197905.4	ENST00000543035.1_orphan_1	12+:3104017-3104158|3120169-3120184	12+:3104017-3104158|3120169-3120184	AGG	orphan	0.74	0.56	0.028388	37.8
ENSG00000210049.1_ENSG00000210195.2	ENST00000361453.3_orphan_73	MT+:5000-5036	MT+:5000-5036	ATC	orphan	0.15	0.21	0.030233	54.4
ENSG00000210049.1_ENSG00000210195.2	ENST00000361390.2_orphan_51	MT+:3588-3660	MT+:3588-3660	CTG	orphan	0.31	0.35	0.030830	124.0
ENSG00000198695.2_ENSG00000210194.1	ENST00000361681.2_orphan_0	MT-:14301-14577	MT-:14301-14577	ATT	orphan	0.11	0.58	0.036933	182.7
ENSG00000011304.12	ENST00000586481.1_orphan_5	19+:797483-797505|803560-803571	19+:797483-797505|803560-803571	CTG	orphan	0.53	0.49	0.039713	12.4
ENSG00000210049.1_ENSG00000210195.2	ENST00000361227.2_orphan_34	MT+:10343-10376	MT+:10316-10376	ATC	orphan	0.25	0.37	0.041310	189.0
ENSG00000210049.1_ENSG00000210195.2	ENST00000362079.2_orphan_70	MT+:9959-9980	MT+:9959-9980	CTG	orphan	0.19	0.22	0.046656	61.9
ENSG00000210049.1_ENSG00000210195.2	ENST00000361789.2_orphan_2	MT+:15307-15562	MT+:15307-15562	ATT	orphan	0.62	0.13	3.5232e-05	885.8
ENSG00000210049.1_ENSG00000210195.2	ENST00000361227.2_orphan_18	MT+:10148-10289	MT+:10148-10289	ATA	orphan	0.73	0.07	4.1599e-05	386.0
ENSG00000120708.12	ENST00000509485.1_orphan_1	5+:135389664-135389736	5+:135389643-135389736	ATG	orphan	0.56	0.54	8.9258e-06	214.1
ENSG00000165494.6	ENST00000530660.1_orphan_0	11+:82868545-82868569	11+:82868545-82868569	ATC	orphan	0.18	0.48	8.9840e-05	11.0
ENSG00000120742.6	ENST00000479209.1_uoORF_0	3-:150263534-150263565|150263838-150264215	3-:150263534-150263565|150263838-150264215	ACG	uoORF	0.60	0.61	0.0000	356.6
ENSG00000122705.12_ENSG00000222760.1	ENST00000345519.5_uoORF_1	9+:36190937-36191270|36197547-36197565	9+:36190937-36191270|36197547-36197565	CTG	uoORF	0.39	0.57	0.0000	204.8
ENSG00000108064.6	ENST00000487519.1_uoORF_0	10+:60145195-60145408|60145979-60146063	10+:60145192-60145408|60145979-60146063	ATA	uoORF	0.75	0.56	0.0000	220.8
ENSG00000204381.7	ENST00000375614.2_uoORF_0	11+:111411468-111411653|111414647-111414690	11+:111411468-111411653|111414647-111414690	ATG	uoORF	0.54	0.58	0.0000	134.5
ENSG00000132507.13	ENST00000336458.8_uoORF_2	17+:7210958-7211071|7212933-7213119|7214336-7214441|7214668-7214672	17+:7210958-7211071|7212933-7213119|7214336-7214441|7214668-7214672	GTG	uoORF	0.20	0.60	0.0000	765.5
ENSG00000087191.8	ENST00000310144.6_uoORF_2	17+:61904821-61904874|61905497-61905569|61906853-61906857	17+:61904821-61904874|61905497-61905569|61906853-61906857	ATG	uoORF	0.18	0.53	0.0000	242.0
ENSG00000118705.12	ENST00000373622.5_uoORF_1	20+:35807565-35807772|35812582-35812612	20+:35807565-35807772|35812582-35812612	CTG	uoORF	0.53	0.44	0.0000	77.7
ENSG00000101856.8	ENST00000217971.7_uoORF_1	X+:118370273-118370627	X+:118370273-118370627	GTG	uoORF	0.25	0.60	0.0000	184.8
ENSG00000111711.5	ENST00000229314.5_uoORF_0	12+:21654811-21654882|21659818-21659885	12+:21654811-21654882|21659818-21659885	CTG	uoORF	0.75	0.51	0.00011511	79.2
ENSG00000215533.4_ENSG00000183653.4	ENST00000286800.3_uoORF_0	21+:30693560-30693611	21+:30693560-30693611	ATG	uoORF	0.05	0.38	0.00012527	17.0
ENSG00000132963.7	ENST00000380842.4_uoORF_1	13+:29233277-29233324|29236546-29236547	13+:29233277-29233324|29236546-29236547	CTG	uoORF	0.63	0.59	0.00012837	54.0
ENSG00000197965.7	ENST00000359523.2_uoORF_0	1+:167691224-167691419	1+:167691224-167691419	CTG	uoORF	0.47	0.46	0.00013895	62.1
ENSG00000154813.5	ENST00000488423.1_uoORF_1	3-:16306366-16306432	3-:16306366-16306432	CTG	uoORF	0.53	0.45	0.00015865	18.8
ENSG00000120727.8	ENST00000265192.4_uoORF_1	5+:138677603-138677669|138699447-138699477	5+:138677603-138677669|138699447-138699477	CTG	uoORF	0.29	0.51	0.00015915	47.8
ENSG00000169564.5	ENST00000303577.5_uoORF_1	2+:70314723-70314891	2+:70314723-70314891	CTG	uoORF	0.75	0.60	0.00015952	290.1
ENSG00000163682.11	ENST00000295955.9_uoORF_2	4-:39460055-39460060|39460510-39460550	4-:39460055-39460060|39460510-39460550	ATG	uoORF	0.16	0.52	0.00016502	15.5
ENSG00000109332.15_ENSG00000238948.1	ENST00000343106.5_uoORF_1	4-:103747655-103747724	4-:103747655-103747724	TTG	uoORF	0.46	0.57	0.00017177	83.7
ENSG00000185088.8	ENST00000439025.1_uoORF_1	15-:63448712-63448720|63449598-63449644	15-:63448712-63448720|63449598-63449644	CTG	uoORF	0.65	0.60	0.00017711	88.4
ENSG00000108821.9	ENST00000507689.1_uoORF_0	17-:48277442-48277520	17-:48277442-48277520	CTG	uoORF	0.37	0.44	0.00017793	14.1
ENSG00000136381.8	ENST00000258886.8_uoORF_0	15+:78730666-78730698|78732136-78732149	15+:78730666-78730698|78732136-78732149	ATG	uoORF	0.25	0.56	0.00018136	23.6
ENSG00000100722.14	ENST00000555755.1_uoORF_0	14+:89029437-89029513|89029994-89030005	14+:89029437-89029513|89029994-89030005	AAG	uoORF	0.41	0.50	0.00018562	18.2
ENSG00000141337.8_ENSG00000269657.1	ENST00000589228.1_uoORF_2	17+:66508598-66508689|66511534-66511569	17+:66508598-66508689|66511534-66511569	GTG	uoORF	0.75	0.21	0.00019302	58.1
ENSG00000162734.8	ENST00000360472.4_uoORF_1	1+:160175253-160175312|160181332-160181342	1+:160175253-160175312|160181332-160181342	CTG	uoORF	0.61	0.56	0.00020252	130.9
ENSG00000129932.3	ENST00000427575.1_uoORF_0	19-:3496805-3496853	19-:3496805-3496853	CTG	uoORF	0.74	0.44	0.00020452	12.1
ENSG00000197851.3_ENSG00000127922.5	ENST00000248566.2_uoORF_1	7-:96339016-96339130	7-:96339016-96339130	GTG	uoORF	0.31	0.47	0.00020777	110.8
ENSG00000106367.9_ENSG00000264425.1	ENST00000337619.5_uoORF_1	7+:100797745-100797798|100799874-100799875	7+:100797745-100797798|100799874-100799875	CTG	uoORF	0.75	0.48	0.00021337	16.0
ENSG00000172939.4	ENST00000311806.3_uoORF_0	3+:38207311-38207434	3+:38207311-38207434	AGG	uoORF	0.51	0.21	0.00022067	35.8
ENSG00000085415.11	ENST00000262124.11_uoORF_0	18+:12948041-12948230	18+:12948041-12948230	CTG	uoORF	0.75	0.59	0.00022267	94.4
ENSG00000105993.10	ENST00000262177.4_uoORF_1	7+:157129797-157129838|157151240-157151283	7+:157129797-157129838|157151240-157151283	CTG	uoORF	0.27	0.55	0.00022790	21.0
ENSG00000243709.1_ENSG00000143811.12	ENST00000343818.6_uoORF_0	1-:226111806-226111914	1-:226111806-226111914	ACG	uoORF	0.09	0.34	0.00025062	24.6
ENSG00000133983.10_ENSG00000213463.3	ENST00000389912.6_uoORF_2	14-:70809411-70809446|70826235-70826359	14-:70809411-70809446|70826235-70826359	TTG	uoORF	0.13	0.50	0.00025496	82.1
ENSG00000151694.8_ENSG00000238462.1	ENST00000310823.3_uoORF_0	2-:9695730-9695772	2-:9695730-9695772	CTG	uoORF	0.20	0.49	0.00025542	10.0
ENSG00000113407.9	ENST00000265112.3_uoORF_1	5+:33441173-33441200	5+:33441173-33441200	ATC	uoORF	0.75	0.60	0.00027225	80.6
ENSG00000182952.4	ENST00000377575.2_uoORF_0	6+:26538679-26538729|26545354-26545466	6+:26538679-26538729|26545354-26545466	ACG	uoORF	0.19	0.27	0.00027766	51.7
ENSG00000167088.6_ENSG00000263350.1	ENST00000300413.5_uoORF_1	18+:19192319-19192394	18+:19192319-19192394	CTG	uoORF	0.72	0.60	0.00028083	148.7
ENSG00000081791.4	ENST00000432126.2_uoORF_0	5+:141303495-141303537|141304145-141304184	5+:141303495-141303537|141304145-141304184	CTG	uoORF	0.77	0.52	0.00028105	15.2
ENSG00000153827.9	ENST00000283943.5_uoORF_0	2-:230744778-230744835	2-:230744778-230744835	GTG	uoORF	0.33	0.40	0.00028115	14.6
ENSG00000008517.12_ENSG00000252561.1	ENST00000440815.3_uoORF_6	16+:3115458-3115495|3115781-3115827|3117377-3117396	16+:3115458-3115495|3115781-3115827|3117377-3117396	ATT	uoORF	0.05	0.54	0.00028119	40.3
ENSG00000104529.13	ENST00000531621.1_uoORF_6	8-:144668996-144669022|144679517-144679554	8-:144668996-144669022|144679517-144679554	ATT	uoORF	0.72	0.60	0.00029898	97.2
ENSG00000008988.5_ENSG00000238650.1	ENST00000009589.3_uoORF_5	8-:56986710-56986718|56986939-56987018	8-:56986710-56986718|56986939-56987018	ACG	uoORF	0.20	0.61	0.00032504	242.4
ENSG00000165916.4	ENST00000298852.3_uoORF_1	11-:47447826-47447961	11-:47447826-47447961	CTG	uoORF	0.63	0.29	0.00035125	25.0
ENSG00000189221.5	ENST00000338702.3_uoORF_0	X+:43515539-43515638	X+:43515539-43515638	TTG	uoORF	0.42	0.46	0.00037925	13.0
ENSG00000065135.7	ENST00000369851.4_uoORF_1	1+:110091277-110091358	1+:110091277-110091358	CTG	uoORF	0.16	0.58	0.00039262	93.0
ENSG00000161547.10_ENSG00000207556.1	ENST00000359995.5_uoORF_1	17-:74733238-74733322	17-:74733238-74733322	CTG	uoORF	0.52	0.49	0.00039971	176.2
ENSG00000181924.6	ENST00000355693.4_uoORF_1	11-:73584377-73584439|73587801-73587877	11-:73584377-73584439|73587801-73587877	AGG	uoORF	0.29	0.43	0.00040851	45.1
ENSG00000161036.6_ENSG00000264471.1	ENST00000292616.5_uoORF_0	7+:102105474-102105555	7+:102105474-102105555	ACG	uoORF	0.31	0.47	0.00041978	19.4
ENSG00000170522.5	ENST00000394607.3_uoORF_0	4-:111119487-111119523|111119677-111119728	4-:111119487-111119523|111119677-111119734	ACG	uoORF	0.09	0.27	0.00044694	16.1
ENSG00000175334.3	ENST00000312175.2_uoORF_1	11+:65770029-65770041|65770705-65770804	11+:65770029-65770041|65770705-65770804	CTG	uoORF	0.68	0.59	0.00049762	81.3
ENSG00000124172.5	ENST00000243997.3_uoORF_1	20-:57605446-57605484|57607274-57607329	20-:57605446-57605484|57607274-57607329	ACG	uoORF	0.75	0.18	0.00049813	60.9
ENSG00000177879.10	ENST00000316788.7_uoORF_0	5+:115177696-115177738	5+:115177696-115177738	CTG	uoORF	0.55	0.54	0.00056330	19.8
ENSG00000104723.16	ENST00000382020.4_uoORF_0	8+:15397860-15397971	8+:15397860-15397971	CTG	uoORF	0.34	0.37	0.00057561	43.3
ENSG00000134419.11_ENSG00000170540.10	ENST00000322989.4_uoORF_3	16-:18800422-18800440|18801565-18801589	16-:18800422-18800440|18801565-18801589	ATC	uoORF	0.26	0.58	0.00058456	43.0
ENSG00000117222.9	ENST00000264515.6_uoORF_0	1-:205090997-205091069	1-:205090997-205091069	TTG	uoORF	0.30	0.45	0.00058635	25.7
ENSG00000041357.11	ENST00000044462.7_uoORF_1	15+:78832812-78832881|78834246-78834272|78834518-78834561|78834824-78834893	15+:78832812-78832881|78834246-78834272|78834518-78834561|78834824-78834893	GTG	uoORF	0.13	0.50	0.00060573	77.8
ENSG00000160789.15	ENST00000368300.4_uoORF_2	1+:156084570-156084828	1+:156084570-156084828	ATC	uoORF	0.36	0.59	0.00060830	289.4
ENSG00000267174.1_ENSG00000105518.9	ENST00000593256.2_uoORF_0	19-:11456260-11456304|11456802-11456839	19-:11456260-11456304|11456802-11456839	ATC	uoORF	0.33	0.48	0.00066592	22.0
ENSG00000011426.6	ENST00000265748.2_uoORF_1	7+:36429564-36429653|36435874-36435959	7+:36429537-36429653|36435874-36435959	CTG	uoORF	0.31	0.55	0.00067202	72.0
ENSG00000160888.6	ENST00000292433.3_uoORF_1	19+:13263938-13264034	19+:13263938-13264034	GTG	uoORF	0.74	0.52	0.00068964	34.4
ENSG00000272047.1_ENSG00000265803.1	ENST00000607778.1_uoORF_1	6+:158589409-158589427|158591501-158591570|158613008-158613011	6+:158589409-158589427|158591501-158591570|158613008-158613011	CTG	uoORF	0.40	0.33	0.00070144	16.5
ENSG00000172292.10_ENSG00000265694.1	ENST00000305747.6_uoORF_0	2+:169312905-169312974	2+:169312905-169312974	GTG	uoORF	0.10	0.37	0.00073236	18.7
ENSG00000108064.6	ENST00000487519.1_uoORF_2	10+:60145272-60145341	10+:60145239-60145341	ATT	uoORF	0.05	0.58	0.00073746	37.3
ENSG00000137942.12	ENST00000271234.7_uoORF_0	1+:93913768-93913862|93965024-93965068	1+:93913768-93913862|93965024-93965068	AGG	uoORF	0.73	0.06	0.00074372	18.4
ENSG00000099901.12_ENSG00000264346.1	ENST00000331821.3_uoORF_2	22+:20105132-20105187|20106535-20106546	22+:20105132-20105187|20106535-20106546	ACG	uoORF	0.50	0.18	0.00075351	195.1
ENSG00000105011.4	ENST00000263382.3_uoORF_0	19-:14247246-14247300	19-:14247246-14247300	CTG	uoORF	0.31	0.48	0.00076464	14.7
ENSG00000165416.10	ENST00000343788.6_uoORF_0	13+:53226994-53227093|53227180-53227238|53231666-53231677	13+:53226994-53227093|53227180-53227238|53231666-53231677	GTG	uoORF	0.47	0.48	0.00077125	37.5
ENSG00000141985.5	ENST00000269886.3_uoORF_1	19-:4366980-4366991|4400320-4400486	19-:4366980-4366991|4400320-4400486	CTG	uoORF	0.56	0.47	0.00077250	35.5
ENSG00000168564.5	ENST00000504169.1_uoORF_0	4+:184365937-184366036	4+:184365937-184366036	CTG	uoORF	0.20	0.42	0.00079441	16.9
ENSG00000145216.11_ENSG00000134853.7	ENST00000358575.5_uoORF_0	4+:54243868-54244033	4+:54243868-54244033	CTG	uoORF	0.13	0.39	0.00083502	49.0
ENSG00000103005.7	ENST00000219281.3_uoORF_0	16+:58035377-58035437	16+:58035377-58035437	ATG	uoORF	0.33	0.56	0.00084267	104.3
ENSG00000134001.8	ENST00000256383.4_uoORF_1	14+:67827137-67827173|67831483-67831504	14+:67827137-67827173|67831483-67831504	CTG	uoORF	0.74	0.54	0.00085418	105.5
ENSG00000138629.11	ENST00000395081.2_uoORF_0	15-:74751177-74751237|74753377-74753413	15-:74751177-74751237|74753377-74753413	ATG	uoORF	0.34	0.41	0.00088595	23.9
ENSG00000106992.13_ENSG00000160408.10	ENST00000373176.1_uoORF_0	9-:130635331-130635340|130636889-130636919	9-:130635331-130635340|130636889-130636919	ACG	uoORF	0.16	0.33	0.00092524	21.4
ENSG00000092199.13	ENST00000336053.6_uoORF_0	14-:21702257-21702388|21737456-21737484	14-:21702257-21702388|21737456-21737484	ATC	uoORF	0.14	0.51	0.00098625	139.9
ENSG00000173113.2	ENST00000544844.1_uoORF_2	11-:64084994-64085021	11-:64084994-64085021	CTG	uoORF	0.75	0.56	0.00099747	22.9
ENSG00000143228.8	ENST00000271452.3_uoORF_0	1+:163291867-163292002|163295821-163295875	1+:163291867-163292002|163295821-163295875	AGG	uoORF	0.27	0.09	0.0010366	63.6
ENSG00000197223.7	ENST00000410067.3_uoORF_0	2-:68274441-68274451|68290089-68290109	2-:68274441-68274451|68290089-68290109	CTG	uoORF	0.75	0.51	0.0010706	36.6
ENSG00000115561.10_ENSG00000239305.2	ENST00000263856.4_uoORF_0	2-:86769427-86769435|86790426-86790487	2-:86769427-86769435|86790426-86790487	ACG	uoORF	0.32	0.51	0.0010883	15.3
ENSG00000129128.8	ENST00000503362.1_uoORF_1	4+:177241211-177241370|177243320-177243350	4+:177241196-177241370|177243320-177243350	GTG	uoORF	0.42	0.11	0.0011377	247.2
ENSG00000054116.7	ENST00000373166.3_uoORF_2	1-:36605759-36605767|36614937-36615013	1-:36605759-36605767|36614937-36615013	GTG	uoORF	0.47	0.56	0.0011405	51.8
ENSG00000101166.11	ENST00000355937.4_uoORF_0	20-:57617753-57617837	20-:57617753-57617837	GTG	uoORF	0.05	0.54	0.0011405	33.6
ENSG00000131236.12	ENST00000372792.2_uoORF_3	1+:40506455-40506473|40525005-40525026	1+:40506455-40506473|40525005-40525026	GTG	uoORF	0.38	0.55	0.0011668	20.2
ENSG00000100345.16	ENST00000216181.5_uoORF_1	22-:36745258-36745300|36783851-36783878	22-:36745258-36745300|36783851-36783878	CTG	uoORF	0.53	0.55	0.0011673	47.8
ENSG00000164171.6	ENST00000296585.5_uoORF_0	5+:52285275-52285350	5+:52285275-52285350	ACG	uoORF	0.74	0.52	0.0011724	16.1
ENSG00000072401.10	ENST00000373910.4_uoORF_0	10+:60094893-60094971	10+:60094893-60094971	ACG	uoORF	0.65	0.57	0.0012099	54.2
ENSG00000134308.9	ENST00000238081.3_uoORF_1	2-:9770567-9770663|9771069-9771075	2-:9770567-9770663|9771069-9771075	GTG	uoORF	0.56	0.58	0.0012147	94.8
ENSG00000248487.4_ENSG00000243989.3	ENST00000404366.2_uoORF_0	3+:52017567-52017605|52018062-52018084	3+:52017567-52017605|52018062-52018084	CTG	uoORF	0.81	0.42	0.0012473	13.3
ENSG00000126522.12_ENSG00000241258.2	ENST00000395326.3_uoORF_1	7+:65579864-65579957|65592690-65592720	7+:65579864-65579957|65592690-65592720	TTG	uoORF	0.37	0.07	0.0012475	55.8
ENSG00000118246.9	ENST00000402774.3_uoORF_1	2+:207630465-207630471|207631367-207631424	2+:207630465-207630471|207631367-207631424	CTG	uoORF	0.84	0.50	0.0012690	8.0
ENSG00000198168.4	ENST00000354193.4_uoORF_0	11-:22848844-22848866|22849369-22849420|22851240-22851305	11-:22848844-22848866|22849369-22849420|22851240-22851305	CTG	uoORF	0.57	0.39	0.0012894	25.5
ENSG00000158941.12	ENST00000308511.4_uoORF_0	8+:22462344-22462355|22463248-22463300	8+:22462344-22462355|22463248-22463300	CTG	uoORF	0.15	0.54	0.0013442	24.6
ENSG00000108604.11	ENST00000448276.2_uoORF_0	17-:61919991-61920135	17-:61919991-61920135	ATT	uoORF	0.24	0.44	0.0013456	25.2
ENSG00000145191.7_ENSG00000182580.2	ENST00000346169.2_uoORF_4	3+:184033284-184033333|184033550-184033588	3+:184032446-184032462|184033276-184033333|184033550-184033588	ATG	uoORF	0.12	0.59	0.0013487	51.4
ENSG00000167778.4	ENST00000301463.4_uoORF_0	12-:53471018-53471045|53473094-53473172	12-:53471018-53471045|53473094-53473172	ATG	uoORF	0.36	0.31	0.0013657	16.9
ENSG00000140740.6	ENST00000268379.4_uoORF_0	16+:21964694-21964748	16+:21964694-21964748	TTG	uoORF	0.31	0.51	0.0013891	18.5
ENSG00000115998.3_ENSG00000116001.11	ENST00000433529.2_uoORF_0	2-:70463278-70463307|70475536-70475591	2-:70463278-70463307|70475536-70475597	CTG	uoORF	0.05	0.47	0.0014328	28.4
ENSG00000168385.13	ENST00000391971.2_uoORF_1	2+:242255386-242255397|242263630-242263655	2+:242255386-242255397|242263630-242263655	CTG	uoORF	0.75	0.53	0.0014528	17.9
ENSG00000249773.3_ENSG00000146729.5	ENST00000285298.4_uoORF_0	7+:56019614-56019623|56020871-56020889	7+:56019614-56019623|56020871-56020889	TTG	uoORF	0.23	0.56	0.0015265	24.8
ENSG00000123136.10	ENST00000242776.4_uoORF_0	19-:14523988-14524036|14530081-14530126	19-:14523988-14524036|14530081-14530126	TTG	uoORF	0.53	0.25	0.0017442	101.4
ENSG00000163655.11	ENST00000496455.2_uoORF_0	3+:155588492-155588686|155611306-155611403	3+:155588492-155588686|155611306-155611403	CTG	uoORF	0.29	0.53	0.0019198	117.6
ENSG00000178719.12	ENST00000395068.4_uoORF_0	8+:145064336-145064367|145065367-145065402	8+:145064336-145064367|145065367-145065402	GTG	uoORF	0.49	0.59	0.0019461	66.4
ENSG00000128059.4	ENST00000264220.2_uoORF_0	4-:57301546-57301711	4-:57301546-57301711	CTG	uoORF	0.53	0.49	0.0019476	49.4
ENSG00000071967.7	ENST00000321348.4_uoORF_0	2+:172379044-172379056	2+:172379044-172379056	ATG	uoORF	0.75	0.45	0.0019531	13.2
ENSG00000079459.8	ENST00000220584.4_uoORF_1	8+:11660288-11660354	8+:11660288-11660354	CTG	uoORF	0.13	0.57	0.0019928	42.0
ENSG00000198034.6	ENST00000316084.6_uoORF_1	X-:71496059-71496084|71497042-71497077	X-:71496059-71496084|71497042-71497077	ACG	uoORF	0.74	0.32	0.0021377	39.4
ENSG00000173542.4_ENSG00000156136.5	ENST00000286648.5_uoORF_0	4+:71859482-71859602	4+:71859482-71859602	GTG	uoORF	0.10	0.58	0.0021640	47.3
ENSG00000086061.11	ENST00000330899.4_uoORF_1	9+:33025323-33025381|33026472-33026489	9+:33025323-33025381|33026472-33026489	CTG	uoORF	0.48	0.59	0.0021987	186.2
ENSG00000106268.11	ENST00000397046.1_uoORF_1	7+:2282572-2282610|2284197-2284276	7+:2282572-2282610|2284197-2284276	ATG	uoORF	0.44	0.50	0.0022193	13.1
ENSG00000133460.15_ENSG00000240972.1	ENST00000215754.7_uoORF_3	22+:24236617-24236680	22+:24236617-24236680	GTG	uoORF	0.12	0.61	0.0022237	263.3
ENSG00000067560.6	ENST00000418115.1_uoORF_1	3-:49412994-49413024|49449252-49449282	3-:49412994-49413024|49449252-49449282	AAG	uoORF	0.21	0.46	0.0022252	671.3
ENSG00000221909.2	ENST00000449309.1_uoORF_0	7-:99146029-99146092	7-:99146029-99146092	AGG	uoORF	0.71	0.32	0.0022303	5.0
ENSG00000139597.12_ENSG00000244754.4	ENST00000267068.3_uoORF_0	13-:33111112-33111164|33112754-33112774	13-:33111112-33111164|33112754-33112774	ATG	uoORF	0.41	0.42	0.0022362	7.9
ENSG00000175602.2	ENST00000312579.2_uoORF_0	11+:65658231-65658288	11+:65658231-65658288	ATG	uoORF	0.05	0.44	0.0023593	56.1
ENSG00000196683.6	ENST00000358435.4_uoORF_2	7-:22862391-22862454	7-:22862391-22862454	ATT	uoORF	0.53	0.58	0.0026244	46.6
ENSG00000136754.12_ENSG00000206605.1	ENST00000376139.2_uoORF_0	10-:27149767-27149809	10-:27149767-27149809	ATG	uoORF	0.75	0.43	0.0027696	24.4
ENSG00000142945.8	ENST00000372224.4_uoORF_1	1+:45205555-45205672	1+:45205555-45205672	ATT	uoORF	0.32	0.57	0.0029546	54.5
ENSG00000127824.9	ENST00000248437.4_uoORF_1	2-:220116947-220116952|220118577-220118623	2-:220116947-220116952|220118577-220118623	CTG	uoORF	0.39	0.55	0.0029881	40.3
ENSG00000149658.13	ENST00000370339.3_uoORF_0	20-:61846933-61846953|61847217-61847251	20-:61846933-61846953|61847217-61847251	ATG	uoORF	0.14	0.47	0.0031008	32.6
ENSG00000189060.4	ENST00000340857.2_uoORF_0	22+:38201504-38201555	22+:38201504-38201555	CTG	uoORF	0.36	0.45	0.0031312	51.0
ENSG00000092820.13	ENST00000367075.3_uoORF_0	6-:159210323-159210403|159239113-159239198|159240348-159240369	6-:159210323-159210403|159239113-159239198|159240348-159240369	ACG	uoORF	0.22	0.41	0.0031524	65.5
ENSG00000105887.10	ENST00000393085.3_uoORF_1	7-:135661847-135661937	7-:135661847-135661937	CTG	uoORF	0.30	0.58	0.0031643	52.7
ENSG00000119013.4_ENSG00000252148.1	ENST00000237889.4_uoORF_1	2+:201936750-201936782|201943603-201943616	2+:201936750-201936782|201943603-201943616	TTG	uoORF	0.51	0.53	0.0031913	15.8
ENSG00000189171.9_ENSG00000272030.1	ENST00000440685.2_uoORF_1	1-:153598947-153598965	1-:153598947-153598965	TTG	uoORF	0.67	0.40	0.0033436	5.1
ENSG00000100138.9	ENST00000401959.1_uoORF_4	22-:42076367-42076368|42078359-42078394	22-:42076367-42076368|42078359-42078394	GTG	uoORF	0.20	0.50	0.0033679	11.0
ENSG00000178896.6	ENST00000316052.5_uoORF_0	8+:145133615-145133738	8+:145133615-145133738	CTG	uoORF	0.75	0.55	0.0034686	35.4
ENSG00000169100.8	ENST00000381401.5_uoORF_0	X-:1510898-1510970	X-:1510898-1510970	ACG	uoORF	0.50	0.07	0.0034795	29.0
ENSGR0000169100.8	ENSTR0000381401.5_uoORF_0	Y-:1460898-1460970	Y-:1460898-1460970	ACG	uoORF	0.50	0.07	0.0034795	29.0
ENSG00000152661.7	ENST00000282561.3_uoORF_0	6+:121756951-121756978|121767977-121768001	6+:121756951-121756978|121767977-121768001	GTG	uoORF	0.61	0.25	0.0035632	23.0
ENSG00000139546.6	ENST00000266987.2_uoORF_0	12+:53895154-53895196	12+:53895154-53895196	CTG	uoORF	0.61	0.49	0.0036155	15.8
ENSG00000215717.5	ENST00000338272.8_uoORF_0	1+:109633378-109633498	1+:109633378-109633498	ACG	uoORF	0.11	0.39	0.0036281	48.1
ENSG00000136485.10	ENST00000310827.4_uoORF_0	17+:61628004-61628079	17+:61628004-61628079	TTG	uoORF	0.46	0.42	0.0036333	34.8
ENSG00000143198.8	ENST00000367889.3_uoORF_3	1+:165600487-165600530|165619077-165619124	1+:165600487-165600530|165619077-165619124	CTG	uoORF	0.66	0.46	0.0036877	16.0
ENSG00000233276.2	ENST00000419783.1_uoORF_1	3-:49395692-49395734	3-:49395692-49395734	CTG	uoORF	0.70	0.55	0.0037327	37.6
ENSG00000128951.9	ENST00000331200.3_uoORF_0	15+:48623659-48623716	15+:48623659-48623716	CTG	uoORF	0.82	0.40	0.0037860	17.8
ENSG00000012061.11	ENST00000300853.3_uoORF_0	19-:45926543-45926639|45927038-45927056	19-:45926543-45926639|45927038-45927056	GTG	uoORF	0.35	0.34	0.0039938	21.6
ENSG00000095059.11	ENST00000210060.7_uoORF_0	19-:12792525-12792606	19-:12792525-12792606	TTG	uoORF	0.35	0.56	0.0040246	27.5
ENSG00000125450.6	ENST00000245544.4_uoORF_0	17+:73201815-73201889|73204621-73204625	17+:73201815-73201889|73204621-73204625	TTG	uoORF	0.54	0.52	0.0040558	30.3
ENSG00000001167.10	ENST00000341376.6_uoORF_1	6+:41040778-41040823|41046767-41046857	6+:41040778-41040823|41046767-41046857	CTG	uoORF	0.25	0.49	0.0041663	28.8
ENSG00000006625.13_ENSG00000196295.7	ENST00000275428.4_uoORF_0	7-:30544243-30544378	7-:30544243-30544378	CTG	uoORF	0.75	0.57	0.0041663	52.2
ENSG00000164182.6	ENST00000296597.5_uoORF_0	5+:60241053-60241140	5+:60241053-60241140	CTG	uoORF	0.11	0.59	0.0042493	50.0
ENSG00000184432.5	ENST00000333188.5_uoORF_0	3-:139102246-139102277|139108389-139108421	3-:139102246-139102277|139108389-139108421	AGG	uoORF	0.13	0.58	0.0044252	35.2
ENSG00000196465.6_ENSG00000092841.14	ENST00000547649.1_uoORF_5	12+:56552145-56552188|56552467-56552472	12+:56552145-56552188|56552467-56552472	ATT	uoORF	0.26	0.54	0.0044956	16.4
ENSG00000101367.8	ENST00000375571.5_uoORF_0	20+:31407769-31407834|31413730-31413743	20+:31407769-31407834|31413730-31413743	TTG	uoORF	0.11	0.60	0.0045547	81.9
ENSG00000082213.13	ENST00000325366.9_uoORF_0	5+:31532482-31532503	5+:31532482-31532503	CTG	uoORF	0.82	0.42	0.0046387	8.9
ENSG00000147586.5_ENSG00000076554.11	ENST00000379096.5_uoORF_2	8-:80976819-80976828|81083659-81083761	8-:80976819-80976828|81083659-81083761	CTG	uoORF	0.25	0.41	0.0046942	43.6
ENSG00000141543.5	ENST00000269349.3_uoORF_1	17-:78120690-78120861	17-:78120690-78120861	AGG	uoORF	0.35	0.17	0.0047099	166.9
ENSG00000116350.11	ENST00000373795.4_uoORF_0	1-:29508236-29508335	1-:29508236-29508335	GTG	uoORF	0.44	0.49	0.0048933	20.2
ENSG00000168476.7	ENST00000306306.3_uoORF_2	8-:21998168-21998210|21998963-21999053	8-:21998168-21998210|21998963-21999053	GTG	uoORF	0.60	0.42	0.0049419	23.3
ENSG00000239605.4_ENSG00000143933.12	ENST00000272298.7_uoORF_1	2-:47397890-47397903|47403579-47403629	2-:47397890-47397903|47403579-47403629	CTG	uoORF	0.75	0.57	0.0050139	54.1
ENSG00000197451.6	ENST00000358344.3_uoORF_2	5+:177631681-177631741|177631815-177632047|177632842-177632865	5+:177631681-177631741|177631815-177632047|177632842-177632865	CTG	uoORF	0.75	0.26	0.0052060	426.3
ENSG00000243279.2_ENSG00000196998.11	ENST00000322995.8_uoORF_0	X-:48935750-48935771|48937409-48937427	X-:48935750-48935771|48937409-48937481	CTG	uoORF	0.26	0.49	0.0052838	12.1
ENSG00000170545.12	ENST00000603798.1_uoORF_0	12-:51640578-51640615|51663028-51663100|51664039-51664089	12-:51640578-51640615|51663028-51663100|51664039-51664089	ACG	uoORF	0.48	0.21	0.0053149	36.7
ENSG00000187531.9_ENSG00000197063.6	ENST00000357736.4_uoORF_0	17-:79881057-79881090|79885403-79885406	17-:79881057-79881090|79885403-79885406	GTG	uoORF	0.36	0.49	0.0053310	8.0
ENSG00000103495.9_ENSG00000167371.12	ENST00000568282.1_uoORF_0	16+:29819540-29819614|29819890-29819987	16+:29819540-29819614|29819890-29819987	GTG	uoORF	0.55	0.55	0.0053533	57.4
ENSG00000165264.6_ENSG00000232303.2	ENST00000379847.3_uoORF_1	9-:32573054-32573075	9-:32573054-32573075	TTG	uoORF	0.51	0.59	0.0054117	49.0
ENSG00000167283.3_ENSG00000263889.1	ENST00000300688.3_uoORF_1	11+:118272358-118272400	11+:118272358-118272400	ACG	uoORF	0.47	0.57	0.0055247	27.6
ENSG00000165678.15	ENST00000372134.3_uoORF_1	10+:85901225-85901300	10+:85899330-85899349|85901217-85901300	ATC	uoORF	0.13	0.57	0.0056906	113.5
ENSG00000003056.3	ENST00000000412.3_uoORF_1	12-:9098881-9099001|9102083-9102125	12-:9098881-9099001|9102083-9102125	CTG	uoORF	0.82	0.47	0.0057269	32.5
ENSG00000234068.2	ENST00000374968.4_uoORF_1	X+:55115518-55115536|55116445-55116457	X+:55115518-55115536|55116445-55116457	CTG	uoORF	0.75	0.45	0.0057683	38.8
ENSG00000139343.6	ENST00000266735.5_uoORF_1	12+:96252789-96252854|96254945-96254946	12+:96252789-96252854|96254945-96254946	ACG	uoORF	0.65	0.61	0.0057797	196.1
ENSG00000188229.5	ENST00000340384.4_uoORF_2	9+:140135760-140135869|140136172-140136195	9+:140135760-140135869|140136172-140136195	CTG	uoORF	0.41	0.56	0.0057950	119.3
ENSG00000123213.18	ENST00000380985.5_uoORF_0	5+:65018084-65018204	5+:65018084-65018204	GTG	uoORF	0.42	0.57	0.0058246	39.0
ENSG00000122873.7	ENST00000333926.5_uoORF_1	10+:60029025-60029037	10+:60029025-60029037	ACG	uoORF	0.75	0.35	0.0060105	21.5
ENSG00000176986.10	ENST00000345254.4_uoORF_0	10+:75506579-75506591	10+:75504170-75504195|75506562-75506591	ATG	uoORF	0.33	0.39	0.0060105	8.0
ENSG00000103257.4	ENST00000261622.4_uoORF_1	16-:87902994-87903075	16-:87902994-87903075	CTG	uoORF	0.75	0.52	0.0060436	22.3
ENSG00000121390.13	ENST00000338910.4_uoORF_2	13-:20356893-20356941	13-:20356893-20356941	ATA	uoORF	0.36	0.44	0.0064755	8.5
ENSG00000112304.6	ENST00000230048.4_uoORF_0	6+:24667471-24667495	6+:24667471-24667495	AGG	uoORF	0.18	0.40	0.0068460	10.9
ENSG00000147872.5	ENST00000276914.2_uoORF_0	9-:19126404-19126446|19127416-19127476	9-:19126404-19126446|19127416-19127476	GTG	uoORF	0.52	0.50	0.0068854	20.4
ENSG00000103148.11	ENST00000399953.3_uoORF_0	16-:188235-188304	16-:188235-188304	CTG	uoORF	0.82	0.48	0.0069647	15.0
ENSG00000164687.6	ENST00000297258.6_uoORF_1	8+:82192778-82192889	8+:82192778-82192889	CTG	uoORF	0.25	0.60	0.0070662	71.7
ENSG00000160613.8	ENST00000320934.3_uoORF_0	11-:117100559-117100572|117101064-117101108	11-:117100559-117100572|117101064-117101108	ACG	uoORF	0.53	0.48	0.0072413	6.0
ENSG00000100813.10	ENST00000338631.6_uoORF_1	14-:23540737-23540764	14-:23540737-23540764	ATG	uoORF	0.33	0.49	0.0073699	13.2
ENSG00000071626.12	ENST00000233078.4_uoORF_1	19+:1407669-1407801|1417498-1417522	19+:1407669-1407801|1417498-1417522	ATC	uoORF	0.27	0.37	0.0074068	29.8
ENSG00000079462.3	ENST00000538771.1_uoORF_1	19-:42806457-42806477|42806588-42806613	19-:42806457-42806477|42806588-42806688	CTG	uoORF	0.09	0.37	0.0074246	17.9
ENSG00000103187.6	ENST00000262428.4_uoORF_2	16-:84651177-84651189|84651443-84651536	16-:84651177-84651189|84651443-84651536	CTG	uoORF	0.75	0.60	0.0075329	90.7
ENSG00000124160.7	ENST00000290231.6_uoORF_0	20-:44708059-44708092|44718455-44718539	20-:44708059-44708092|44718455-44718539	ACG	uoORF	0.73	0.44	0.0076393	14.5
ENSG00000138382.9	ENST00000260953.5_uoORF_1	2-:170681087-170681147	2-:170681087-170681162	CTG	uoORF	0.77	0.35	0.0078886	14.1
ENSG00000125970.7_ENSG00000229472.1	ENST00000246194.3_uoORF_2	20+:32619385-32619410|32659871-32659924	20+:32619376-32619410|32659871-32659924	CTG	uoORF	0.75	0.54	0.0079412	70.0
ENSG00000139684.9	ENST00000378720.3_uoORF_1	13-:47365538-47365555|47367531-47367568	13-:47365538-47365555|47367531-47367568	ATT	uoORF	0.68	0.49	0.0080082	25.4
ENSG00000120798.12	ENST00000333003.5_uoORF_0	12-:95461147-95461167|95467155-95467219	12-:95461147-95461167|95467155-95467219	GTG	uoORF	0.84	0.44	0.0080835	9.1
ENSG00000164466.8	ENST00000321442.5_uoORF_0	5+:174905578-174905642|174919097-174919135	5+:174905557-174905642|174919097-174919135	GTG	uoORF	0.15	0.34	0.0081736	29.9
ENSG00000107581.8_ENSG00000222588.1	ENST00000369144.3_uoORF_2	10-:120833392-120833449|120840139-120840220	10-:120833392-120833449|120840139-120840220	CTG	uoORF	0.69	0.46	0.0082623	40.6
ENSG00000119421.5	ENST00000373768.3_uoORF_0	9-:124921906-124922008	9-:124921906-124922008	ACG	uoORF	0.58	0.46	0.0083718	16.1
ENSG00000168439.12	ENST00000305218.4_uoORF_1	11+:63953708-63953742|63960549-63960557	11+:63953708-63953742|63960549-63960557	ACG	uoORF	0.75	0.59	0.0084189	61.5
ENSG00000161813.16	ENST00000398473.2_uoORF_0	12+:50794723-50794811|50821544-50821558	12+:50794723-50794811|50821544-50821558	ATT	uoORF	0.57	0.51	0.0084387	29.7
ENSG00000239306.4_ENSG00000258297.1	ENST00000310137.4_uoORF_0	11+:66384174-66384195	11+:66384174-66384195	GTG	uoORF	0.75	0.59	0.0087039	40.5
ENSG00000266173.1_ENSG00000108588.9	ENST00000225726.5_uoORF_0	17-:61843531-61843554|61850771-61850859	17-:61843531-61843554|61850771-61850859	ATC	uoORF	0.72	0.56	0.0087116	65.3
ENSG00000214078.7_ENSG00000244005.8	ENST00000374114.3_uoORF_1	20-:34243155-34243266	20-:34243155-34243266	GTG	uoORF	0.73	0.34	0.0089773	15.8
ENSG00000106554.7	ENST00000262570.5_uoORF_0	7-:132766627-132766717	7-:132766627-132766717	CTG	uoORF	0.75	0.04	0.0089974	23.8
ENSG00000115761.11	ENST00000381685.5_uoORF_1	2-:10829959-10830034	2-:10829959-10830034	ACG	uoORF	0.17	0.57	0.0090197	37.9
ENSG00000085840.8	ENST00000371568.3_uoORF_0	1-:52867870-52867900|52869917-52869932	1-:52867870-52867900|52869917-52869932	AAG	uoORF	0.14	0.16	0.0092302	6.0
ENSG00000099942.8	ENST00000354336.3_uoORF_1	22+:21272017-21272437	22+:21272017-21272437	GTG	uoORF	0.20	0.38	0.0097977	104.5
ENSG00000070756.9	ENST00000318607.5_uoORF_0	8-:101733807-101733918	8-:101733807-101733981	TTG	uoORF	0.39	0.42	0.0099922	86.2
ENSG00000136938.8	ENST00000339399.4_uoORF_1	9+:100745749-100745891|100756912-100756950	9+:100745749-100745891|100756912-100756950	ACG	uoORF	0.75	0.57	0.010075	190.5
ENSG00000196235.9	ENST00000599117.1_uoORF_0	19+:39936471-39936605|39943995-39943999	19+:39936471-39936605|39943995-39943999	GTG	uoORF	0.05	0.49	0.010177	38.7
ENSG00000110047.13	ENST00000320631.3_uoORF_1	11-:64645868-64645970	11-:64645868-64645970	CTG	uoORF	0.72	0.50	0.010208	23.2
ENSG00000116044.11_ENSG00000238295.1	ENST00000397062.3_uoORF_0	2-:178129300-178129378	2-:178129300-178129378	CTG	uoORF	0.37	0.17	0.010233	14.0
ENSG00000172757.8	ENST00000525451.2_uoORF_4	11-:65623690-65623713|65625567-65625610	11-:65623690-65623713|65625567-65625610	CTG	uoORF	0.75	0.58	0.010466	197.6
ENSG00000136527.13	ENST00000456380.1_uoORF_2	3-:185649635-185649640|185655612-185655697	3-:185649635-185649640|185655612-185655697	TTG	uoORF	0.21	0.61	0.010805	150.6
ENSG00000164611.8	ENST00000352433.5_uoORF_1	5+:159848874-159848898|159849308-159849332	5+:159848874-159848898|159849308-159849332	ATG	uoORF	0.30	0.58	0.010821	43.4
ENSG00000158417.6	ENST00000289371.6_uoORF_1	2+:99953917-99954052|99976698-99976710	2+:99953917-99954052|99976698-99976710	AGG	uoORF	0.12	0.53	0.010913	53.3
ENSG00000143476.13	ENST00000366991.4_uoORF_0	1+:212209152-212209233	1+:212209152-212209233	AGG	uoORF	0.72	0.29	0.011070	8.5
ENSG00000205981.2	ENST00000382564.2_uoORF_0	3-:180706001-180706017|180707387-180707434	3-:180706001-180706017|180707387-180707434	ATG	uoORF	0.19	0.58	0.011253	44.8
ENSG00000124562.5	ENST00000244520.5_uoORF_1	6+:34725264-34725328|34725688-34725731|34730371-34730381	6+:34725264-34725328|34725688-34725731|34730371-34730381	GTG	uoORF	0.37	0.42	0.011317	15.6
ENSG00000243960.1_ENSG00000116455.9	ENST00000235090.5_uoORF_1	1-:111991763-111991811	1-:111991763-111991811	TTG	uoORF	0.11	0.57	0.011459	95.9
ENSG00000118965.10	ENST00000345530.3_uoORF_0	2-:20189760-20189799	2-:20189760-20189799	GTG	uoORF	0.53	0.43	0.011472	5.0
ENSG00000100823.7	ENST00000555414.1_uoORF_2	14+:20923480-20923497|20923736-20923851	14+:20923480-20923497|20923736-20923851	CTG	uoORF	0.57	0.59	0.012078	149.0
ENSG00000180817.7	ENST00000373232.3_uoORF_1	10-:71990148-71990155|71993019-71993132	10-:71990148-71990155|71993019-71993132	GTG	uoORF	0.24	0.59	0.012144	73.4
ENSG00000181610.8	ENST00000313608.8_uoORF_2	17-:55927343-55927394	17-:55927343-55927394	ACG	uoORF	0.45	0.50	0.012204	13.2
ENSG00000143947.8	ENST00000404735.1_uoORF_2	2+:55459884-55460008|55460498-55460503	2+:55459884-55460008|55460498-55460503	ATG	uoORF	0.25	0.61	0.012405	140.4
ENSG00000129187.10	ENST00000438320.2_uoORF_1	4-:183836717-183836728|183838463-183838521	4-:183836717-183836728|183838463-183838521	CTG	uoORF	0.18	0.57	0.012500	49.5
ENSG00000188342.7_ENSG00000270381.1	ENST00000340473.6_uoORF_0	13+:45694660-45694856|45710867-45710875	13+:45694660-45694856|45710867-45710875	CTG	uoORF	0.82	0.47	0.012504	49.4
ENSG00000215527.3_ENSG00000128789.16	ENST00000317615.6_uoORF_0	18+:12703086-12703161	18+:12703086-12703161	CTG	uoORF	0.40	0.59	0.012621	55.0
ENSG00000117862.7	ENST00000371626.4_uoORF_0	1-:52520694-52520838	1-:52520694-52520838	CTG	uoORF	0.14	0.44	0.013104	31.8
ENSG00000109270.8	ENST00000499666.2_uoORF_0	4-:100813184-100813191|100815111-100815149	4-:100813184-100813191|100815111-100815149	ATT	uoORF	0.20	0.59	0.013148	51.1
ENSG00000143314.8	ENST00000368211.4_uoORF_2	1-:156708344-156708556|156710844-156710869	1-:156708344-156708556|156710844-156710869	ATC	uoORF	0.25	0.49	0.013580	52.0
ENSG00000113643.4	ENST00000231572.3_uoORF_0	5+:167913492-167913548|167915606-167915628	5+:167913492-167913548|167915606-167915628	CTG	uoORF	0.14	0.58	0.013675	44.0
ENSG00000164104.7	ENST00000446922.2_uoORF_5	4-:174254792-174254820|174255396-174255443	4-:174254792-174254820|174255396-174255443	CTG	uoORF	0.33	0.51	0.013751	65.4
ENSG00000105185.7	ENST00000590247.2_uoORF_2	19+:33072133-33072187	19+:33072133-33072187	GTG	uoORF	0.16	0.60	0.014021	75.9
ENSG00000173692.8	ENST00000308696.6_uoORF_0	2+:231921696-231921755|231925980-231926005	2+:231921696-231921755|231925980-231926005	CTG	uoORF	0.75	0.60	0.014194	88.9
ENSG00000119314.11_ENSG00000230081.2	ENST00000334318.6_uoORF_1	9-:115092734-115092754|115095749-115095810	9-:115092734-115092754|115095749-115095810	CTG	uoORF	0.20	0.49	0.014259	15.5
ENSG00000136238.13	ENST00000356142.4_uoORF_2	7+:6414331-6414367	7+:6414331-6414367	CTG	uoORF	0.37	0.60	0.014272	65.1
ENSG00000006831.9	ENST00000357103.4_uoORF_3	12+:1863459-1863513	12+:1863441-1863513	AAG	uoORF	0.28	0.24	0.014297	9.9
ENSG00000139644.8	ENST00000548809.1_uoORF_3	12+:50146247-50146280	12+:50146247-50146280	GTG	uoORF	0.46	0.59	0.014353	165.8
ENSG00000100567.8	ENST00000216455.4_uoORF_1	14+:58711576-58711642	14+:58711576-58711642	CTG	uoORF	0.33	0.55	0.014582	44.2
ENSG00000126391.9	ENST00000317568.5_uoORF_0	11+:65154189-65154232|65154507-65154551	11+:65154189-65154232|65154507-65154551	AGG	uoORF	0.36	0.42	0.015027	12.3
ENSG00000134480.9	ENST00000256897.4_uoORF_0	5-:86708594-86708663	5-:86708594-86708663	ATG	uoORF	0.41	0.49	0.015140	22.1
ENSG00000153179.7_ENSG00000225195.2	ENST00000542104.1_uoORF_0	12+:65004398-65004416	12+:65004398-65004416	ACG	uoORF	0.71	0.36	0.015625	4.4
ENSG00000010270.9	ENST00000009041.7_uoORF_0	7+:38247064-38247109	7+:38247064-38247109	ATG	uoORF	0.56	0.34	0.015679	9.0
ENSG00000068697.6	ENST00000175091.4_uoORF_1	2-:20251246-20251348	2-:20251246-20251348	TTG	uoORF	0.13	0.58	0.015898	46.6
ENSG00000145354.5	ENST00000273986.4_uoORF_1	4+:103790204-103790315	4+:103790204-103790315	AGG	uoORF	0.30	0.23	0.015945	37.5
ENSG00000149591.12	ENST00000392951.4_uoORF_1	11+:117070126-117070148|117073717-117073797	11+:117070126-117070148|117073717-117073797	CTG	uoORF	0.64	0.52	0.015954	17.7
ENSG00000131100.8	ENST00000253413.5_uoORF_0	22-:18102288-18102292|18111368-18111430	22-:18102288-18102292|18111368-18111430	CTG	uoORF	0.75	0.35	0.016652	74.4
ENSG00000148110.11	ENST00000375344.3_uoORF_0	9+:97137021-97137105	9+:97137021-97137105	AGG	uoORF	0.45	0.22	0.017017	12.0
ENSG00000169813.12	ENST00000544000.1_uoORF_4	10-:43883315-43883384|43890077-43890136|43891903-43891961	10-:43883315-43883384|43890077-43890136|43891903-43891961	TTG	uoORF	0.15	0.48	0.017288	66.8
ENSG00000100600.10	ENST00000334869.4_uoORF_0	14-:93199066-93199160|93214833-93214850	14-:93199066-93199160|93214833-93214850	ACG	uoORF	0.47	0.24	0.018188	10.7
ENSG00000153048.6	ENST00000311052.5_uoORF_0	16-:8953174-8953192|8962822-8962834	16-:8953174-8953192|8962822-8962834	ACG	uoORF	0.75	0.25	0.018224	13.5
ENSG00000088812.13_ENSG00000264957.1	ENST00000262919.5_uoORF_0	20+:3451719-3451791	20+:3451719-3451791	ATG	uoORF	0.35	0.47	0.018302	12.3
ENSG00000175216.10	ENST00000529230.1_uoORF_0	11-:46842757-46842793	11-:46842757-46842793	CTG	uoORF	0.82	0.49	0.018445	14.3
ENSG00000177239.10	ENST00000371589.4_uoORF_0	9+:139981437-139981512	9+:139981437-139981512	TTG	uoORF	0.24	0.56	0.019441	23.0
ENSG00000175606.6_ENSG00000244295.2	ENST00000312184.5_uoORF_1	8+:74888469-74888517	8+:74888469-74888517	GTG	uoORF	0.67	0.56	0.019644	29.9
ENSG00000166595.7	ENST00000422424.2_uoORF_2	16-:66968260-66968296	16-:66968260-66968296	CTG	uoORF	0.37	0.49	0.019662	15.1
ENSG00000111642.10	ENST00000544040.1_uoORF_1	12-:6715492-6715617|6716465-6716508	12-:6715492-6715617|6716465-6716508	GTG	uoORF	0.53	0.59	0.019696	109.3
ENSG00000088298.8_ENSG00000242372.2	ENST00000374443.3_uoORF_1	20-:33872255-33872295|33872528-33872569	20-:33872255-33872295|33872528-33872569	AGG	uoORF	0.26	0.49	0.019707	14.9
ENSG00000170315.9	ENST00000302182.3_uoORF_1	17+:16284469-16284498|16285215-16285237	17+:16284463-16284498|16285215-16285237	ATT	uoORF	0.22	0.56	0.019799	139.5
ENSG00000126787.8	ENST00000247191.2_uoORF_0	14-:55655847-55655898|55658180-55658189	14-:55655847-55655898|55658180-55658189	GTG	uoORF	0.75	0.57	0.019826	38.0
ENSG00000155827.7	ENST00000389120.3_uoORF_0	9+:104296173-104296196|104297679-104297725	9+:104296173-104296196|104297679-104297725	CTG	uoORF	0.51	0.45	0.020773	11.0
ENSG00000157916.14	ENST00000605895.1_uoORF_1	1+:2323390-2323397|2327222-2327310|2328554-2328573	1+:2323390-2323397|2327222-2327310|2328554-2328573	CTG	uoORF	0.75	0.30	0.020793	37.3
ENSG00000106443.10	ENST00000445996.2_uoORF_0	7+:11014478-11014572|11030329-11030346	7+:11014478-11014572|11030329-11030346	AGG	uoORF	0.62	0.06	0.021548	9.0
ENSG00000186298.7	ENST00000335007.5_uoORF_0	12-:111180499-111180592	12-:111180499-111180592	GTG	uoORF	0.75	0.39	0.021615	17.0
ENSG00000177352.9	ENST00000321895.6_uoORF_1	3-:49201637-49201658	3-:49201637-49201658	CTG	uoORF	0.19	0.45	0.021752	10.0
ENSG00000106355.5	ENST00000450169.2_uoORF_2	7-:32529966-32530002	7-:32529966-32530002	AAG	uoORF	0.68	0.52	0.021755	13.9
ENSG00000100316.11_ENSG00000263764.1	ENST00000216146.4_uoORF_3	22-:39715601-39715610	22-:39715601-39715610	ATG	uoORF	0.75	0.61	0.021756	173.7
ENSG00000197043.9	ENST00000354546.5_uoORF_1	5-:150519775-150519804|150527444-150527487|150537240-150537312	5-:150519775-150519804|150527444-150527487|150537240-150537312	ATC	uoORF	0.13	0.55	0.022026	64.4
ENSG00000085719.7	ENST00000517771.1_uoORF_1	8+:87526793-87526801|87527689-87527727|87540763-87540807	8+:87526793-87526801|87527689-87527727|87540763-87540807	CTG	uoORF	0.16	0.47	0.022393	23.9
ENSG00000129187.10	ENST00000357067.3_uoORF_0	4-:183836713-183836728|183838440-183838521	4-:183836713-183836728|183838440-183838521	CTG	uoORF	0.18	0.57	0.022584	50.4
ENSG00000169714.12	ENST00000451728.2_uoORF_4	3-:128890586-128890614|128902618-128902725	3-:128890586-128890614|128902618-128902725	GTG	uoORF	0.46	0.58	0.022645	97.5
ENSG00000196235.9	ENST00000598725.1_uoORF_1	19+:39936483-39936605|39943995-39943999	19+:39936483-39936605|39943995-39943999	ATT	uoORF	0.37	0.28	0.022690	37.7
ENSG00000109180.10	ENST00000264312.7_uoORF_1	4+:48833213-48833266|48834636-48834658	4+:48833213-48833266|48834636-48834658	CTG	uoORF	0.30	0.47	0.024188	22.1
ENSG00000269058.1_ENSG00000214046.4	ENST00000546361.2_uoORF_1	19-:16652853-16652854|16653164-16653223	19-:16652853-16652854|16653164-16653223	GTG	uoORF	0.63	0.22	0.024328	15.1
ENSG00000137106.13_ENSG00000236156.2	ENST00000318158.6_uoORF_2	9+:37422715-37422751	9+:37422715-37422751	CTG	uoORF	0.75	0.19	0.024506	12.2
ENSG00000124571.13	ENST00000265351.7_uoORF_0	6-:43541330-43541338|43543496-43543650	6-:43541330-43541338|43543496-43543650	GTG	uoORF	0.45	0.08	0.025054	35.5
ENSG00000006451.3	ENST00000005257.2_uoORF_1	7+:39726247-39726280	7+:39663418-39663424|39726229-39726280	GTG	uoORF	0.71	0.24	0.025228	6.2
ENSG00000117748.5	ENST00000313433.7_uoORF_0	1-:28240940-28241006	1-:28240940-28241006	ATT	uoORF	0.10	0.58	0.025583	41.4
ENSG00000143155.8	ENST00000367833.2_uoORF_0	1+:168148304-168148319	1+:168148304-168148319	CTG	uoORF	0.43	0.47	0.025600	14.8
ENSG00000198815.4_ENSG00000227527.2	ENST00000361346.1_uoORF_0	1-:42744331-42744343|42776720-42776774	1-:42744331-42744343|42776720-42776774	TTG	uoORF	0.11	0.40	0.025826	10.0
ENSG00000090989.13	ENST00000381295.2_uoORF_1	4+:56720058-56720119|56724479-56724493	4+:56720058-56720119|56724479-56724493	CTG	uoORF	0.45	0.48	0.025980	18.6
ENSG00000140350.11	ENST00000465139.2_uoORF_1	15-:69113037-69113133	15-:69113037-69113133	ATT	uoORF	0.55	0.57	0.026179	43.5
ENSG00000163754.13	ENST00000296048.6_uoORF_0	3+:148709389-148709431	3+:148709389-148709431	CTG	uoORF	0.23	0.58	0.026797	35.2
ENSG00000129235.6	ENST00000570330.1_uoORF_2	17+:6544367-6544424	17+:6544367-6544424	GTG	uoORF	0.75	0.53	0.027214	16.3
ENSG00000134222.12	ENST00000409267.1_uoORF_1	1-:109825191-109825197|109825301-109825353|109825649-109825723	1-:109825191-109825197|109825301-109825353|109825649-109825723	ATA	uoORF	0.41	0.39	0.027458	40.5
ENSG00000115942.4	ENST00000234296.2_uoORF_0	2-:201822842-201822856|201824114-201824133	2-:201822842-201822856|201824114-201824133	ATG	uoORF	0.82	0.43	0.027464	12.0
ENSG00000103415.7	ENST00000570646.1_uoORF_0	16+:4526437-4526488|4555484-4555559	16+:4526437-4526488|4555484-4555559	ACG	uoORF	0.13	0.57	0.027607	73.7
ENSG00000155906.12	ENST00000367303.4_uoORF_0	6-:151766945-151766954	6-:151766945-151766954	ATG	uoORF	0.75	0.30	0.027778	5.0
ENSG00000104626.10	ENST00000523898.1_uoORF_0	8+:8860485-8860593	8+:8860485-8860593	ACG	uoORF	0.57	0.43	0.028109	20.4
ENSG00000062485.14_ENSG00000135473.10	ENST00000351328.3_uoORF_0	12-:56679784-56679807|56680378-56680429|56693943-56693995	12-:56679784-56679807|56680378-56680429|56693943-56693995	ATC	uoORF	0.73	0.45	0.028485	43.3
ENSG00000123178.10	ENST00000361840.3_uoORF_0	13-:50510304-50510385	13-:50510304-50510385	GTG	uoORF	0.10	0.33	0.028668	11.8
ENSG00000104889.4	ENST00000221486.4_uoORF_0	19+:12917464-12917536	19+:12917464-12917536	CTG	uoORF	0.54	0.50	0.029537	22.4
ENSG00000085719.7	ENST00000521271.1_uoORF_2	8+:87527699-87527727|87540763-87540807	8+:87527699-87527727|87540763-87540807	TTG	uoORF	0.75	0.45	0.029981	22.9
ENSG00000116266.6	ENST00000370008.3_uoORF_1	1+:109289348-109289390	1+:109289348-109289390	GTG	uoORF	0.56	0.26	0.031019	5.5
ENSG00000168036.12	ENST00000349496.5_uoORF_2	3+:41241120-41241161|41265511-41265572|41266016-41266025	3+:41241120-41241161|41265511-41265572|41266016-41266025	ACG	uoORF	0.47	0.57	0.031062	42.2
ENSG00000248710.1_ENSG00000238427.1	ENST00000479460.1_uoORF_0	3-:160156946-160156974|160166513-160166572	3-:160156946-160156974|160166513-160166572	AAG	uoORF	0.34	0.27	0.031382	12.7
ENSG00000145191.7_ENSG00000182580.2	ENST00000429568.1_uoORF_7	3+:184081234-184081300	3+:184081234-184081300	GTG	uoORF	0.38	0.31	0.031744	30.9
ENSG00000176340.3_ENSG00000167770.7	ENST00000314133.3_uoORF_1	11+:63742115-63742266|63743696-63743821	11+:63742115-63742266|63743696-63743821	ACG	uoORF	0.51	0.56	0.032261	177.2
ENSG00000066279.12_ENSG00000235748.1	ENST00000367409.4_uoORF_0	1-:197115527-197115572	1-:197115527-197115572	CTG	uoORF	0.71	0.24	0.032451	5.9
ENSG00000172731.9	ENST00000357631.2_uoORF_0	10-:72136282-72136297	10-:72136282-72136297	GTG	uoORF	0.23	0.32	0.033033	6.2
ENSG00000122882.6	ENST00000372979.4_uoORF_0	10-:74923624-74923708|74927623-74927710	10-:74923624-74923708|74927623-74927710	GTG	uoORF	0.75	0.56	0.033050	56.5
ENSG00000175793.10	ENST00000339276.4_uoORF_1	1+:27189651-27189762	1+:27189651-27189762	ATT	uoORF	0.20	0.54	0.033730	47.6
ENSG00000022267.12	ENST00000370690.3_uoORF_0	X+:135252089-135252139|135288565-135288608	X+:135252089-135252139|135288565-135288608	ATA	uoORF	0.32	0.26	0.034505	13.0
ENSG00000134419.11_ENSG00000170540.10	ENST00000304414.7_uoORF_5	16-:18812771-18812804	16-:18812771-18812804	CTG	uoORF	0.75	0.54	0.034934	17.5
ENSG00000138160.4	ENST00000260731.3_uoORF_0	10+:94353109-94353202	10+:94353109-94353202	TTG	uoORF	0.14	0.34	0.035342	28.5
ENSG00000198830.6	ENST00000361427.5_uoORF_2	1+:26799009-26799118|26799973-26799978	1+:26799009-26799118|26799973-26799978	AAG	uoORF	0.26	0.59	0.035905	123.3
ENSG00000135535.10	ENST00000310786.4_uoORF_2	6-:109703481-109703592	6-:109703481-109703592	CTG	uoORF	0.75	0.17	0.036335	60.9
ENSG00000133114.13	ENST00000379151.4_uoORF_0	13+:45563748-45563805	13+:45563748-45563805	GTG	uoORF	0.51	0.46	0.036697	6.1
ENSG00000213722.4_ENSG00000213719.4	ENST00000375784.3_uoORF_0	6-:31704040-31704106	6-:31704040-31704106	ACG	uoORF	0.05	0.54	0.037000	69.9
ENSG00000060982.10	ENST00000261192.7_uoORF_0	12-:25054808-25054819|25101860-25101960	12-:25054808-25054819|25101860-25101960	CTG	uoORF	0.25	0.47	0.037306	36.7
ENSG00000125459.10_ENSG00000203761.4	ENST00000343043.3_uoORF_1	1+:155658973-155659034|155679563-155679574	1+:155658973-155659034|155679563-155679574	ATG	uoORF	0.25	0.49	0.037910	22.2
ENSG00000164111.10	ENST00000296511.5_uoORF_1	4-:122607504-122607527|122617735-122617779|122618017-122618115	4-:122607504-122607527|122617735-122617779|122618017-122618115	ATC	uoORF	0.14	0.41	0.037936	56.4
ENSG00000085719.7	ENST00000198765.4_uoORF_3	8+:87540768-87540807	8+:87540768-87540807	AAG	uoORF	0.32	0.53	0.037944	15.5
ENSG00000165669.9	ENST00000369172.4_uoORF_0	10-:120095892-120095935|120101781-120101810	10-:120095892-120095935|120101781-120101810	ATG	uoORF	0.27	0.47	0.038080	11.3
ENSG00000080603.12_ENSG00000156873.11	ENST00000563588.1_uoORF_1	16+:30759786-30759811|30760123-30760170	16+:30759786-30759811|30760123-30760170	CTG	uoORF	0.52	0.54	0.038080	18.3
ENSG00000122861.11	ENST00000372764.3_uoORF_0	10+:75670961-75670976|75671282-75671370|75671798-75671809	10+:75670961-75670976|75671282-75671370|75671798-75671809	CTG	uoORF	0.32	0.58	0.038235	42.0
ENSG00000173542.4_ENSG00000156136.5	ENST00000309395.2_uoORF_1	4+:71768192-71768267|71824590-71824596	4+:71768192-71768267|71824590-71824596	CTG	uoORF	0.26	0.47	0.038441	18.0
ENSG00000178035.7	ENST00000326739.4_uoORF_2	3-:49066763-49066799	3-:49066763-49066799	GTG	uoORF	0.75	0.53	0.038468	17.3
ENSG00000122565.14	ENST00000337620.4_uoORF_2	7+:26242592-26242642|26245987-26246072	7+:26242592-26242642|26245987-26246072	ATA	uoORF	0.75	0.55	0.038980	59.9
ENSG00000161800.8	ENST00000551260.1_uoORF_3	12-:50410460-50410498|50419155-50419216	12-:50410460-50410498|50419155-50419216	GTG	uoORF	0.56	0.39	0.039382	13.3
ENSG00000143314.8	ENST00000361531.2_uoORF_1	1-:156708344-156708554	1-:156708344-156708554	CTG	uoORF	0.82	0.12	0.040383	49.6
ENSG00000135723.9	ENST00000258201.4_uoORF_0	16-:67281264-67281336	16-:67281264-67281336	CTG	uoORF	0.16	0.54	0.040522	19.1
ENSG00000238269.4	ENST00000374971.1_uoORF_1	X+:55101529-55101547|55102466-55102478	X+:55101529-55101547|55102466-55102478	CTG	uoORF	0.75	0.54	0.040766	18.0
ENSG00000085832.12	ENST00000371733.3_uoORF_0	1-:51984875-51984914	1-:51984875-51984914	ATG	uoORF	0.05	0.48	0.040941	26.5
ENSG00000165175.11	ENST00000336949.6_uoORF_1	X+:38664164-38664203	X+:38664164-38664203	CTG	uoORF	0.53	0.42	0.040941	4.0
ENSG00000121577.9_ENSG00000138495.2	ENST00000468918.1_uoORF_1	3-:119396096-119396195	3-:119396096-119396195	TTG	uoORF	0.05	0.49	0.043032	50.6
ENSG00000139684.9	ENST00000378720.3_uoORF_0	13-:47365489-47365555|47367531-47367552	13-:47365489-47365555|47367531-47367552	AAG	uoORF	0.28	0.55	0.043709	26.6
ENSG00000117122.9	ENST00000375535.3_uoORF_0	1-:17304764-17304809	1-:17304764-17304809	CTG	uoORF	0.25	0.49	0.043854	12.2
ENSG00000100280.12_ENSG00000242156.1	ENST00000432560.2_uoORF_0	22-:29763224-29763259|29784412-29784461	22-:29763224-29763259|29784412-29784461	GTG	uoORF	0.10	0.32	0.043961	14.1
ENSG00000125868.11	ENST00000246069.7_uoORF_1	20+:17550780-17550856|17581382-17581405	20+:17550780-17550856|17581382-17581405	GTG	uoORF	0.75	0.60	0.044448	92.8
ENSG00000175324.5_ENSG00000253739.1	ENST00000311351.4_uoORF_1	8-:38033834-38033882	8-:38033834-38033882	CTG	uoORF	0.43	0.44	0.045441	9.1
ENSG00000111445.9	ENST00000454402.2_uoORF_0	12+:118454582-118454697|118456876-118456905	12+:118454582-118454697|118456876-118456905	TTG	uoORF	0.43	0.45	0.045504	19.8
ENSG00000198901.9	ENST00000394249.3_uoORF_3	15-:91528052-91528055|91537636-91537687	15-:91528052-91528055|91537636-91537687	AGG	uoORF	0.75	0.49	0.045571	43.3
ENSG00000168288.8	ENST00000303319.5_uoORF_2	2-:150438774-150438785|150443602-150443639	2-:150438774-150438785|150443602-150443639	ATT	uoORF	0.28	0.46	0.047953	15.1
ENSG00000005302.13	ENST00000312196.4_uoORF_0	X+:11776374-11776386	X+:11776374-11776386	ATG	uoORF	0.71	0.48	0.048084	18.0
ENSG00000119314.11_ENSG00000230081.2	ENST00000374257.1_uoORF_0	9-:115060141-115060196|115095749-115095778	9-:115060141-115060196|115095749-115095778	GTG	uoORF	0.51	0.12	0.049689	19.0
ENSG00000185721.7_ENSG00000198089.10	ENST00000331457.4_uoORF_0	22+:31795643-31795673	22+:31795643-31795673	GTG	uoORF	0.12	0.55	0.049921	26.1
ENSG00000126524.5	ENST00000246868.2_uoORF_0	7-:66460367-66460472	7-:66460367-66460496	GTG	uoORF	0.13	0.59	1.0194e-05	63.3
ENSG00000100664.6	ENST00000216554.3_uoORF_0	14+:103800864-103800934|103801989-103802261	14+:103800864-103800934|103801989-103802261	ATA	uoORF	0.12	0.29	1.0728e-11	104.3
ENSG00000108953.12	ENST00000264335.8_uoORF_3	17-:1268334-1268352|1303340-1303424	17-:1268334-1268352|1303340-1303424	CTG	uoORF	0.25	0.57	1.0913e-05	153.9
ENSG00000151364.11_ENSG00000151366.8	ENST00000281031.4_uoORF_1	11-:77790743-77790848	11-:77790743-77790857	GTG	uoORF	0.53	0.56	1.0959e-07	263.0
ENSG00000116922.10	ENST00000494120.1_uoORF_0	1-:38155548-38155555|38156005-38156109	1-:38155548-38155555|38156005-38156109	AAG	uoORF	0.15	0.29	1.1048e-05	33.9
ENSG00000130383.6_ENSG00000174886.8	ENST00000592634.1_uoORF_0	19-:5897002-5897008|5903622-5903757	19-:5897002-5897008|5903622-5903757	CTG	uoORF	0.42	0.61	1.1141e-07	159.5
ENSG00000140264.15_ENSG00000242028.1	ENST00000381359.1_uoORF_1	15+:44084518-44084578	15+:44084518-44084578	ACG	uoORF	0.13	0.53	1.1523e-05	136.7
ENSG00000168461.8	ENST00000578921.1_uoORF_0	18+:9708365-9708441|9775274-9775330	18+:9708365-9708441|9775274-9775330	ATG	uoORF	0.25	0.49	1.1669e-10	33.2
ENSG00000146386.7	ENST00000367660.3_uoORF_0	6+:139349941-139350012|139355291-139355301	6+:139349941-139350012|139355291-139355301	CTG	uoORF	0.60	0.51	1.1928e-07	27.6
ENSG00000154473.13	ENST00000368865.4_uoORF_1	10+:124913976-124914001|124914433-124914447	10+:124913970-124914001|124914433-124914447	ACG	uoORF	0.52	0.25	1.2043e-05	25.5
ENSG00000058262.5	ENST00000243253.3_uoORF_1	3+:127771282-127771402|127771677-127771745|127774358-127774413	3+:127771282-127771402|127771677-127771745|127774358-127774413	GTG	uoORF	0.29	0.34	1.2238e-09	171.6
ENSG00000138674.12_ENSG00000251022.2	ENST00000395310.2_uoORF_0	4-:83803085-83803093|83812240-83812337	4-:83803085-83803093|83812240-83812337	GTG	uoORF	0.32	0.42	1.2345e-07	67.0
ENSG00000173418.7	ENST00000334982.4_uoORF_1	20+:19998006-19998093|20003099-20003102	20+:19998006-19998093|20003099-20003102	TTG	uoORF	0.16	0.57	1.2519e-07	27.7
ENSG00000161800.8	ENST00000546786.1_uoORF_0	12-:50399134-50399175|50410413-50410498	12-:50399134-50399175|50410413-50410498	ATG	uoORF	0.58	0.60	1.2670e-06	99.2
ENSG00000134291.7	ENST00000552561.1_uoORF_0	12+:48357413-48357416|48357991-48358081	12+:48357413-48357416|48357991-48358081	CTG	uoORF	0.27	0.60	1.2743e-09	102.1
ENSG00000166913.8	ENST00000353703.4_uoORF_2	20+:43514450-43514527|43530171-43530178	20+:43514450-43514527|43530171-43530178	GTG	uoORF	0.75	0.36	1.2767e-07	117.1
ENSG00000115875.14	ENST00000446327.2_uoORF_4	2-:38977314-38977336|38978370-38978435	2-:38977314-38977336|38978370-38978435	CTG	uoORF	0.05	0.58	1.3023e-05	224.2
ENSG00000168701.14	ENST00000304800.9_uoORF_1	16+:67261051-67261127|67261738-67261782	16+:67261051-67261127|67261738-67261782	ATG	uoORF	0.52	0.50	1.3227e-05	36.2
ENSG00000135018.9	ENST00000376395.4_uoORF_0	9-:86322577-86322814	9-:86322577-86322814	ACG	uoORF	0.24	0.50	1.3286e-12	93.1
ENSG00000185043.6	ENST00000328649.6_uoORF_1	15-:90775538-90775559|90776900-90776935|90777066-90777145	15-:90775538-90775559|90776900-90776935|90777066-90777145	TTG	uoORF	0.70	0.56	1.3493e-06	54.2
ENSG00000197461.9	ENST00000402802.3_uoORF_0	7-:558634-558724	7-:558634-558730	CTG	uoORF	0.45	0.17	1.3636e-07	33.8
ENSG00000047849.17	ENST00000426837.2_uoORF_1	3-:48040319-48040369|48130262-48130323	3-:48040319-48040369|48130262-48130323	ACG	uoORF	0.64	0.58	1.3860e-06	79.8
ENSG00000197343.6_ENSG00000244219.2	ENST00000424881.1_uoORF_0	7+:99158163-99158256	7+:99158163-99158256	ATT	uoORF	0.11	0.47	1.3896e-06	14.4
ENSG00000149657.15	ENST00000370915.1_uoORF_0	20+:60697588-60697726	20+:60697546-60697726	AGG	uoORF	0.64	0.48	1.4110e-05	39.0
ENSG00000125968.7	ENST00000376112.3_uoORF_1	20+:30193144-30193300	20+:30193144-30193300	ATT	uoORF	0.10	0.59	1.4247e-12	176.3
ENSG00000164346.5	ENST00000296802.5_uoORF_0	5+:74063129-74063188|74064755-74064879	5+:74063129-74063188|74064755-74064879	ATT	uoORF	0.23	0.58	1.4297e-11	65.1
ENSG00000137210.9_ENSG00000153157.8	ENST00000379542.5_uoORF_0	6+:10748057-10748114|10749434-10749501|10749854-10749856	6+:10748057-10748114|10749434-10749501|10749854-10749856	CTG	uoORF	0.12	0.47	1.4486e-11	46.3
ENSG00000100823.7	ENST00000216714.3_uoORF_3	14+:20923524-20923553|20923736-20923851	14+:20923524-20923553|20923736-20923851	TTG	uoORF	0.29	0.58	1.4765e-05	150.9
ENSG00000164163.6	ENST00000296577.4_uoORF_0	4+:146019510-146019571|146025537-146025605	4+:146019510-146019571|146025537-146025605	GTG	uoORF	0.47	0.54	1.5069e-05	57.8
ENSG00000168496.3_ENSG00000134824.9	ENST00000305885.2_uoORF_1	11+:61562814-61562868	11+:61560484-61560500|61562812-61562868	ATC	uoORF	0.37	0.44	1.5237e-05	28.3
ENSG00000101558.9	ENST00000400000.2_uoORF_0	18+:9914035-9914332|9931806-9931824	18+:9914035-9914332|9931806-9931824	GTG	uoORF	0.31	0.54	1.5405e-09	111.9
ENSG00000108679.8	ENST00000262776.3_uoORF_1	17-:76972222-76972238|76973221-76973296|76975905-76975958	17-:76972222-76972238|76973221-76973296|76975905-76976018	CTG	uoORF	0.75	0.59	1.5535e-09	144.6
ENSG00000169976.5	ENST00000367569.2_uoORF_1	6-:144416630-144416681	6-:144416630-144416681	TTG	uoORF	0.17	0.60	1.5574e-08	95.9
ENSG00000110696.5	ENST00000228136.4_uoORF_0	11+:16760225-16760388|16766147-16766158	11+:16760225-16760388|16766147-16766158	GTG	uoORF	0.75	0.60	1.5888e-07	165.6
ENSG00000126067.7	ENST00000373237.3_uoORF_1	1-:36102026-36102033|36106942-36107091	1-:36102026-36102033|36106942-36107091	CTG	uoORF	0.66	0.61	1.6102e-11	385.7
ENSG00000113558.14_ENSG00000006837.7	ENST00000481195.1_uoORF_1	5-:133561500-133561806	5-:133561500-133561806	CTG	uoORF	0.16	0.39	1.6114e-11	386.5
ENSG00000185728.12	ENST00000539294.1_uoORF_0	8+:64081177-64081450	8+:64081177-64081450	GTG	uoORF	0.16	0.35	1.6225e-07	66.0
ENSG00000115053.11	ENST00000322723.4_uoORF_1	2-:232328019-232328027|232329046-232329131	2-:232328019-232328027|232329046-232329131	ATC	uoORF	0.66	0.61	1.6482e-07	348.4
ENSG00000115944.10	ENST00000378669.1_uoORF_0	2-:42580476-42580483|42588229-42588327	2-:42580476-42580483|42588229-42588327	ATG	uoORF	0.75	0.61	1.6541e-07	163.3
ENSG00000115091.7	ENST00000263238.2_uoORF_0	2+:114647711-114647900|114670748-114670804|114674460-114674473	2+:114647711-114647900|114670748-114670804|114674460-114674473	CTG	uoORF	0.23	0.51	1.6561e-15	407.5
ENSG00000044574.7	ENST00000324460.6_uoORF_1	9-:128003096-128003186|128003283-128003472	9-:128003096-128003186|128003283-128003472	ATT	uoORF	0.42	0.41	1.6975e-14	378.7
ENSG00000130311.6	ENST00000359866.4_uoORF_0	19+:17420363-17420466|17424831-17424878	19+:17420363-17420466|17424831-17424878	GTG	uoORF	0.27	0.39	1.7442e-05	32.9
ENSG00000163468.10	ENST00000295688.3_uoORF_1	1-:156307971-156308022	1-:156307971-156308022	CTG	uoORF	0.19	0.59	1.7460e-13	146.9
ENSG00000121481.6	ENST00000367510.3_uoORF_0	1+:185014628-185014781|185056683-185056725	1+:185014628-185014781|185056683-185056725	ATG	uoORF	0.87	0.31	1.7544e-07	29.4
ENSG00000115053.11	ENST00000322723.4_uoORF_3	2-:232329057-232329180	2-:232329057-232329180	CTG	uoORF	0.75	0.44	1.7722e-08	218.8
ENSG00000055070.12	ENST00000401089.3_uoORF_0	1+:16693752-16693803|16719722-16719773	1+:16693752-16693803|16719722-16719773	ATG	uoORF	0.38	0.59	1.7725e-11	89.2
ENSG00000121579.8_ENSG00000239280.1	ENST00000240922.3_uoORF_0	3-:113464792-113465071	3-:113464792-113465071	CTG	uoORF	0.43	0.44	1.7971e-09	379.8
ENSG00000183011.9	ENST00000333775.5_uoORF_1	17-:7760601-7760781	17-:7760601-7760781	ATG	uoORF	0.05	0.40	1.8132e-05	52.1
ENSG00000165502.6	ENST00000298289.6_uoORF_2	14-:50085752-50085858|50087279-50087329	14-:50085752-50085858|50087279-50087329	CTG	uoORF	0.75	0.59	1.8333e-11	122.9
ENSG00000163466.11	ENST00000315717.5_uoORF_2	2+:219081926-219081977|219082185-219082197	2+:219081926-219081977|219082185-219082197	GTG	uoORF	0.55	0.52	1.8362e-06	67.2
ENSG00000185825.11	ENST00000345046.6_uoORF_1	X-:152988695-152988743|152989788-152989806	X-:152988695-152988743|152989788-152989806	TTG	uoORF	0.11	0.59	1.8625e-05	59.1
ENSG00000147065.12	ENST00000360270.5_uoORF_1	X+:64887563-64887720|64936679-64936759	X+:64887563-64887720|64936679-64936759	AGG	uoORF	0.10	0.29	1.8701e-05	150.3
ENSG00000171223.4	ENST00000302754.4_uoORF_0	19+:12902350-12902596	19+:12902350-12902596	CTG	uoORF	0.67	0.46	1.9341e-05	47.6
ENSG00000110172.7	ENST00000320585.6_uoORF_0	11-:89956072-89956204	11-:89956072-89956204	GTG	uoORF	0.37	0.41	1.9426e-05	50.7
ENSG00000106603.13	ENST00000446330.2_uoORF_0	7-:43688209-43688251|43769027-43769078	7-:43688209-43688251|43769027-43769078	CTG	uoORF	0.17	0.56	1.9554e-07	40.1
ENSG00000063177.8_ENSG00000268093.1	ENST00000549920.1_uoORF_2	19-:49121061-49121134|49122397-49122423	19-:49121061-49121134|49122397-49122423	CTG	uoORF	0.32	0.61	1.9560e-08	209.1
ENSG00000185650.8	ENST00000439696.2_uoORF_1	14-:69259651-69259726	14-:69259651-69259726	CTG	uoORF	0.62	0.59	1.9566e-08	102.0
ENSG00000173674.6_ENSG00000201592.1	ENST00000379607.5_uoORF_0	X-:20153944-20153959|20156656-20156740|20159742-20159841	X-:20153944-20153959|20156656-20156740|20159742-20159841	GTG	uoORF	0.45	0.53	1.9619e-06	39.2
ENSG00000167658.11	ENST00000309311.6_uoORF_1	19-:3984178-3984348|3985375-3985406	19-:3984178-3984348|3985375-3985406	CTG	uoORF	0.45	0.61	2.0037e-10	592.1
ENSG00000138069.12	ENST00000409784.3_uoORF_0	2-:65357036-65357120	2-:65357036-65357216	GTG	uoORF	0.52	0.49	2.0061e-07	217.7
ENSG00000136261.10	ENST00000433922.2_uoORF_3	7+:16685784-16685929|16705061-16705072	7+:16685784-16685929|16705061-16705072	ATG	uoORF	0.22	0.51	2.0223e-06	56.7
ENSG00000100030.10	ENST00000398822.3_uoORF_0	22-:22162123-22162135|22221611-22221932	22-:22162123-22162135|22221611-22221932	CTG	uoORF	0.74	0.58	2.0650e-10	130.0
ENSG00000113368.7	ENST00000261366.5_uoORF_3	5+:126112839-126113322	5+:126112839-126113322	CTG	uoORF	0.17	0.58	2.0661e-12	447.7
ENSG00000023734.6	ENST00000419869.2_uoORF_4	12+:16035552-16035651	12+:16035552-16035651	CTG	uoORF	0.51	0.60	2.0952e-06	143.0
ENSG00000078140.9_ENSG00000243260.2	ENST00000261427.5_uoORF_0	4+:39699924-39699999	4+:39699840-39699999	ACG	uoORF	0.26	0.13	2.0992e-11	106.6
ENSG00000115419.8	ENST00000338435.4_uoORF_2	2+:191745691-191745814	2+:191745691-191745814	CTG	uoORF	0.25	0.49	2.1004e-07	74.6
ENSG00000178982.5	ENST00000248342.4_uoORF_1	19+:39109889-39109922	19+:39109889-39109922	GTG	uoORF	0.43	0.61	2.1230e-05	144.8
ENSG00000108848.11	ENST00000240304.1_uoORF_1	17+:48797028-48797097	17+:48797028-48797097	GTG	uoORF	0.05	0.41	2.1636e-06	33.0
ENSG00000181019.8	ENST00000320623.5_uoORF_0	16-:69752152-69752156|69752272-69752437|69760335-69760400	16-:69752152-69752156|69752272-69752437|69760335-69760400	AGG	uoORF	0.12	0.46	2.1644e-07	93.6
ENSG00000099956.13	ENST00000263121.7_uoORF_1	22+:24129207-24129360	22+:24129207-24129360	CTG	uoORF	0.13	0.22	2.2395e-09	49.5
ENSG00000163348.3_ENSG00000160691.14	ENST00000368450.1_uoORF_3	1-:154942668-154942675|154946723-154946734	1-:154942668-154942675|154946723-154946734	ATG	uoORF	0.75	0.48	2.2537e-05	11.5
ENSG00000182718.12	ENST00000421017.2_uoORF_3	15-:60678227-60678285|60689456-60689537|60690141-60690170	15-:60678227-60678285|60689456-60689537|60690141-60690170	ACG	uoORF	0.29	0.44	2.2622e-06	84.0
ENSG00000134333.9_ENSG00000256006.1	ENST00000422447.3_uoORF_1	11+:18416112-18416183|18418365-18418402	11+:18416112-18416183|18418365-18418402	CTG	uoORF	0.10	0.54	2.3130e-05	215.3
ENSG00000111640.10	ENST00000229239.5_uoORF_4	12+:6643696-6643735|6643975-6644011	12+:6643696-6643735|6643975-6644011	CTG	uoORF	0.31	0.61	2.3289e-07	578.0
ENSG00000168374.6	ENST00000303436.6_uoORF_0	3-:57570151-57570191|57582800-57582997	3-:57570151-57570191|57582800-57582997	CTG	uoORF	0.33	0.47	2.3420e-08	115.2
ENSG00000124193.10	ENST00000244020.3_uoORF_1	20+:42086617-42086692	20+:42086617-42086692	CTG	uoORF	0.37	0.60	2.3544e-07	100.1
ENSG00000196497.11_ENSG00000129559.8	ENST00000250495.5_uoORF_1	14-:24701466-24701550	14-:24701466-24701550	GTG	uoORF	0.11	0.57	2.4164e-05	99.0
ENSG00000111832.8	ENST00000466444.2_uoORF_0	6+:116892708-116892807	6+:116892708-116892807	GTG	uoORF	0.24	0.58	2.4350e-11	73.6
ENSG00000104825.12	ENST00000392079.3_uoORF_0	19+:39390672-39390851|39395710-39395729	19+:39390672-39390851|39395710-39395729	ATG	uoORF	0.16	0.42	2.4420e-11	51.6
ENSG00000187778.9	ENST00000343810.4_uoORF_0	12-:49959980-49959998|49960504-49960624|49961830-49961833	12-:49959980-49959998|49960504-49960624|49961830-49961833	ATG	uoORF	0.48	0.49	2.4903e-10	53.8
ENSG00000134809.4	ENST00000257245.4_uoORF_1	11-:57297610-57297707|57298130-57298150	11-:57297610-57297707|57298130-57298150	GTG	uoORF	0.50	0.60	2.5556e-09	144.1
ENSG00000090520.6	ENST00000439351.1_uoORF_0	3+:186288616-186288754|186289883-186289898	3+:186288616-186288754|186289883-186289898	CTG	uoORF	0.20	0.43	2.6300e-05	104.2
ENSG00000142156.10	ENST00000361866.3_uoORF_0	21+:47401729-47401768	21+:47401729-47401768	CTG	uoORF	0.22	0.57	2.7077e-05	27.8
ENSG00000105700.6	ENST00000222307.4_uoORF_0	19+:18668716-18668724|18672845-18672915	19+:18668716-18668724|18672845-18672915	ATG	uoORF	0.67	0.58	2.7531e-06	122.6
ENSG00000162910.14	ENST00000348259.5_uoORF_1	1-:228295562-228295570|228295935-228296019|228296849-228296940	1-:228295562-228295570|228295935-228296019|228296849-228296940	GTG	uoORF	0.82	0.50	2.7550e-08	33.3
ENSG00000187109.9	ENST00000549596.1_uoORF_3	12-:76467985-76468019|76478346-76478399	12-:76467985-76468019|76478346-76478399	CTG	uoORF	0.66	0.61	2.7689e-05	353.9
ENSG00000101150.13	ENST00000346249.4_uoORF_2	20+:62496642-62496737|62500648-62500670	20+:62496642-62496737|62500648-62500670	ACG	uoORF	0.40	0.29	2.8510e-06	18.2
ENSG00000004478.5	ENST00000001008.4_uoORF_1	12+:2904255-2904309	12+:2904255-2904309	GTG	uoORF	0.57	0.61	2.8813e-10	165.6
ENSG00000150782.7	ENST00000528832.1_uoORF_0	11-:112025765-112025805|112034628-112034738	11-:112025765-112025805|112034628-112034738	CTG	uoORF	0.58	0.47	2.8875e-05	92.4
ENSG00000110107.4	ENST00000227524.4_uoORF_1	11-:60673844-60674045	11-:60673844-60674045	GTG	uoORF	0.17	0.58	2.9228e-10	196.9
ENSG00000092847.6	ENST00000373206.1_uoORF_0	1+:36354081-36354211|36358157-36358278|36358697-36358713	1+:36354081-36354211|36358157-36358278|36358697-36358713	CTG	uoORF	0.27	0.46	2.9279e-06	62.2
ENSG00000164104.7	ENST00000446922.2_uoORF_3	4-:174254289-174254365|174254650-174254820|174255396-174255453	4-:174254289-174254365|174254650-174254820|174255396-174255468	CTG	uoORF	0.42	0.21	3.0885e-09	443.8
ENSG00000144713.8_ENSG00000207496.1	ENST00000429711.2_uoORF_1	3-:12881711-12881741|12882992-12883025	3-:12881711-12881741|12882992-12883025	CTG	uoORF	0.75	0.57	3.1225e-05	34.9
ENSG00000231925.7_ENSG00000236104.2	ENST00000434618.2_uoORF_0	6-:33281814-33281841	6-:33281814-33281841	ATG	uoORF	0.34	0.56	3.1383e-07	35.0
ENSG00000116133.7	ENST00000371269.3_uoORF_1	1-:55352731-55352848	1-:55352731-55352848	CTG	uoORF	0.75	0.61	3.2003e-13	118.9
ENSG00000143614.7_ENSG00000223599.1	ENST00000368655.4_uoORF_0	1-:153800815-153800824|153895208-153895301	1-:153800815-153800824|153895208-153895301	CTG	uoORF	0.79	0.44	3.2330e-08	16.9
ENSG00000142856.12_ENSG00000251720.1	ENST00000489099.1_uoORF_0	1-:63974224-63974241|63988799-63988851	1-:63974224-63974241|63988799-63988851	CTG	uoORF	0.48	0.51	3.2561e-05	30.7
ENSG00000189043.5	ENST00000339600.5_uoORF_1	7-:10977759-10977774|10978434-10978523|10979642-10979736	7-:10977759-10977774|10978434-10978523|10979642-10979736	CTG	uoORF	0.73	0.59	3.3166e-05	122.1
ENSG00000166181.8	ENST00000531273.1_uoORF_0	11+:43333606-43333690	11+:43333561-43333690	AAG	uoORF	0.58	0.19	3.3704e-05	54.4
ENSG00000170619.8_ENSG00000196150.9	ENST00000305103.3_uoORF_1	8-:146076676-146076778	8-:146076676-146076778	ATC	uoORF	0.09	0.41	3.4408e-05	26.1
ENSG00000239900.7_ENSG00000100359.16	ENST00000216194.7_uoORF_1	22+:40742540-40742654	22+:40742540-40742654	CTG	uoORF	0.40	0.57	3.4518e-05	50.7
ENSG00000213551.4_ENSG00000182180.9	ENST00000372945.3_uoORF_0	10-:75011630-75011781|75012227-75012340	10-:75011630-75011781|75012227-75012340	TTG	uoORF	0.58	0.32	3.4725e-13	173.2
ENSG00000141867.13	ENST00000360016.5_uoORF_0	19-:15383876-15383944|15443100-15443308	19-:15383876-15383944|15443100-15443308	CTG	uoORF	0.27	0.29	3.5776e-06	54.7
ENSG00000128245.10_ENSG00000238910.1	ENST00000248975.5_uoORF_2	22+:32340685-32340806|32352125-32352142	22+:32340685-32340806|32352125-32352142	GTG	uoORF	0.75	0.51	3.5876e-05	75.4
ENSG00000196465.6_ENSG00000092841.14	ENST00000553066.1_uoORF_4	12+:56547658-56547730	12+:56547658-56547730	ATG	uoORF	0.05	0.51	3.6244e-06	32.4
ENSG00000120438.7	ENST00000321394.7_uoORF_1	6-:160209142-160209175|160210436-160210550	6-:160209142-160209175|160210436-160210619	CTG	uoORF	0.44	0.59	3.6607e-16	302.7
ENSG00000034713.3	ENST00000037243.2_uoORF_1	16+:75600334-75600388	16+:75600322-75600388	CTG	uoORF	0.75	0.52	3.7102e-06	95.0
ENSG00000115310.13	ENST00000317610.7_uoORF_1	2-:55277351-55277495	2-:55277351-55277495	CTG	uoORF	0.49	0.20	3.7769e-06	195.0
ENSG00000173120.10	ENST00000530342.1_uoORF_0	11+:67007551-67007743	11+:67007551-67007743	ACG	uoORF	0.30	0.38	3.7790e-15	37.7
ENSG00000108443.9_ENSG00000267302.1	ENST00000443572.2_uoORF_0	17+:57970504-57970549	17+:57970504-57970549	ATG	uoORF	0.28	0.50	3.8235e-08	19.2
ENSG00000083845.4	ENST00000601521.1_uoORF_1	19+:58898691-58898706|58899503-58899584	19+:58898676-58898706|58899503-58899584	AGG	uoORF	0.17	0.40	3.8375e-09	615.3
ENSG00000093010.7_ENSG00000265087.1	ENST00000403184.1_uoORF_2	22+:19948784-19948812|19950049-19950207	22+:19948784-19948812|19950049-19950207	CTG	uoORF	0.18	0.58	3.8393e-05	73.7
ENSG00000159069.9	ENST00000443788.1_uoORF_0	9-:139838477-139838543	9-:139838477-139838543	ATG	uoORF	0.73	0.47	3.8411e-05	29.1
ENSG00000257923.5	ENST00000360264.3_uoORF_0	7+:101459300-101459357	7+:101459300-101459357	ATG	uoORF	0.75	0.56	3.8535e-06	24.6
ENSG00000224470.3_ENSG00000182149.16	ENST00000378799.6_uoORF_0	16+:71929440-71929492|71949528-71949563	16+:71929440-71929492|71949528-71949563	ATG	uoORF	0.24	0.58	3.8731e-13	70.5
ENSG00000166508.13	ENST00000303887.5_uoORF_1	7-:99697706-99697716|99698886-99698984	7-:99697706-99697716|99698886-99698984	ATT	uoORF	0.47	0.53	3.9591e-12	57.7
ENSG00000135046.9	ENST00000257497.6_uoORF_1	9+:75766834-75766840|75773437-75773517|75773610-75773620	9+:75766834-75766840|75773437-75773517|75773610-75773620	ATA	uoORF	0.47	0.56	3.9853e-07	47.6
ENSG00000102054.13	ENST00000380087.2_uoORF_0	X-:16888165-16888426	X-:16888165-16888426	TTG	uoORF	0.14	0.46	3.9884e-11	85.5
ENSG00000203760.4	ENST00000368328.4_uoORF_0	6+:126661319-126661538	6+:126661319-126661538	ATA	uoORF	0.75	0.57	4.0725e-11	129.0
ENSG00000172115.4	ENST00000305786.2_uoORF_1	7-:25163730-25163746|25164818-25164868	7-:25163730-25163746|25164818-25164868	ACG	uoORF	0.32	0.60	4.0875e-09	122.2
ENSG00000065548.13	ENST00000337859.6_uoORF_1	2+:187351066-187351184|187359959-187359985	2+:187351066-187351184|187359959-187359985	ATT	uoORF	0.41	0.59	4.0931e-08	124.0
ENSG00000166797.6	ENST00000300030.3_uoORF_0	15-:64385899-64386010	15-:64385899-64386010	GTG	uoORF	0.72	0.60	4.1348e-11	200.3
ENSG00000134001.8	ENST00000256383.4_uoORF_2	14+:67827109-67827173|67831483-67831497	14+:67827109-67827173|67831483-67831497	CTG	uoORF	0.75	0.60	4.1420e-07	97.1
ENSG00000122566.16	ENST00000356674.7_uoORF_4	7-:26237309-26237352|26240191-26240217	7-:26237309-26237352|26240191-26240268	CTG	uoORF	0.61	0.34	4.2170e-05	193.6
ENSG00000130255.8	ENST00000347512.3_uoORF_1	19+:5690314-5690338|5690516-5690570	19+:5690314-5690338|5690516-5690570	ACG	uoORF	0.71	0.61	4.2449e-07	298.5
ENSG00000109805.5	ENST00000251496.2_uoORF_0	4+:17812645-17812732	4+:17812645-17812732	CTG	uoORF	0.34	0.56	4.2481e-12	53.5
ENSG00000077152.5	ENST00000367274.4_uoORF_1	1-:202304799-202304916	1-:202304799-202304916	GTG	uoORF	0.75	0.20	4.3333e-06	60.7
ENSG00000213699.4_ENSG00000115163.10	ENST00000335756.4_uoORF_1	2+:27008948-27009164	2+:27008948-27009164	GTG	uoORF	0.14	0.52	4.4464e-13	184.0
ENSG00000124783.8_ENSG00000164304.11	ENST00000244763.4_uoORF_0	6-:7313349-7313427	6-:7313349-7313427	AAG	uoORF	0.16	0.53	4.4903e-06	74.0
ENSG00000141985.5	ENST00000269886.3_uoORF_0	19-:4400346-4400406	19-:4400346-4400406	CTG	uoORF	0.72	0.26	4.5887e-06	39.1
ENSG00000116473.10	ENST00000369709.3_uoORF_0	1+:112162450-112162556|112233955-112233990	1+:112162450-112162556|112233955-112233990	CTG	uoORF	0.18	0.46	4.6112e-13	32.3
ENSG00000100577.14	ENST00000216465.5_uoORF_0	14+:77787413-77787526|77791212-77791264|77793180-77793192	14+:77787413-77787526|77791212-77791264|77793180-77793192	ACG	uoORF	0.35	0.48	4.7185e-09	61.7
ENSG00000182117.4	ENST00000328848.4_uoORF_1	15-:34635222-34635291	15-:34635222-34635300	CTG	uoORF	0.27	0.21	4.7267e-05	80.1
ENSG00000012660.9_ENSG00000217527.1	ENST00000370913.5_uoORF_1	6-:53160483-53160505|53213614-53213718	6-:53160483-53160505|53213614-53213718	GTG	uoORF	0.39	0.42	4.7413e-06	77.8
ENSG00000173442.7	ENST00000309295.4_uoORF_0	11+:65343528-65343777	11+:65343528-65343777	ACG	uoORF	0.20	0.36	4.8698e-09	56.9
ENSG00000124422.7	ENST00000261497.4_uoORF_1	17-:20946093-20946240	17-:20946093-20946240	CTG	uoORF	0.05	0.59	4.8776e-08	98.7
ENSG00000074800.9_ENSG00000236269.1	ENST00000234590.4_uoORF_2	1-:8931988-8932045|8934882-8934976|8938638-8938742	1-:8931988-8932045|8934882-8934976|8938638-8938742	ATC	uoORF	0.18	0.52	4.8904e-06	591.4
ENSG00000005448.12	ENST00000348227.4_uoORF_0	2+:74648892-74648943|74649279-74649429	2+:74648892-74648943|74649279-74649429	TTG	uoORF	0.23	0.23	4.9012e-13	101.8
ENSG00000148606.8	ENST00000372371.3_uoORF_0	10-:79785954-79785987|79789121-79789208	10-:79785954-79785987|79789121-79789208	CTG	uoORF	0.27	0.46	4.9169e-08	31.5
ENSG00000149136.3	ENST00000278412.2_uoORF_0	11-:57102552-57102705	11-:57102552-57102714|57103203-57103287	CTG	uoORF	0.10	0.51	5.0066e-13	182.8
ENSG00000152558.10	ENST00000398136.2_uoORF_1	11-:102323271-102323535	11-:102323271-102323535	ACG	uoORF	0.59	0.43	5.0147e-08	75.1
ENSG00000170027.5	ENST00000307630.3_uoORF_1	7-:75959533-75959550|75988038-75988240	7-:75959533-75959550|75988038-75988240	CTG	uoORF	0.48	0.61	5.1502e-16	454.6
ENSG00000112697.11	ENST00000230461.6_uoORF_1	6-:75994337-75994487	6-:75994337-75994487	GTG	uoORF	0.11	0.59	5.1893e-08	112.7
ENSG00000099797.7	ENST00000215567.5_uoORF_0	19+:14640495-14640523|14673336-14673387|14674017-14674064	19+:14640495-14640523|14673336-14673387|14674017-14674064	GTG	uoORF	0.30	0.51	5.1956e-06	77.3
ENSG00000164733.16	ENST00000353047.6_uoORF_1	8-:11710173-11710204|11710837-11710988|11725509-11725594	8-:11710173-11710204|11710837-11710988|11725509-11725594	CTG	uoORF	0.62	0.54	5.2901e-09	211.0
ENSG00000137076.14	ENST00000314888.9_uoORF_0	9-:35725632-35725724|35732071-35732159	9-:35725632-35725724|35732071-35732159	AAG	uoORF	0.16	0.42	5.3263e-08	54.8
ENSG00000198668.6	ENST00000356978.4_uoORF_0	14+:90863491-90863577|90866408-90866421	14+:90863491-90863577|90866408-90866421	ATC	uoORF	0.45	0.56	5.3836e-05	42.3
ENSG00000145386.5	ENST00000274026.5_uoORF_1	4-:122744782-122744953	4-:122744782-122744953	CTG	uoORF	0.49	0.46	5.3908e-10	191.9
ENSG00000160818.12	ENST00000438976.2_uoORF_0	1-:156571202-156571259	1-:156571202-156571259	ATG	uoORF	0.34	0.56	5.4041e-07	38.9
ENSG00000080986.8	ENST00000261597.4_uoORF_0	18+:2571600-2571682|2572975-2573061	18+:2571600-2571682|2572975-2573061	ATG	uoORF	0.75	0.58	5.5639e-16	109.2
ENSG00000141367.7	ENST00000269122.3_uoORF_1	17+:57697311-57697534|57721636-57721698	17+:57697311-57697534|57721636-57721698	CTG	uoORF	0.24	0.61	5.5709e-06	259.3
ENSG00000126247.6	ENST00000246533.3_uoORF_3	19+:36631022-36631059|36631898-36631927	19+:36631022-36631059|36631898-36631927	GTG	uoORF	0.10	0.61	5.5975e-09	126.6
ENSG00000169504.10	ENST00000374379.4_uoORF_0	1+:25071952-25072066	1+:25071928-25072066	ACG	uoORF	0.64	0.32	5.6225e-09	139.7
ENSG00000147912.8_ENSG00000107338.8	ENST00000401811.3_uoORF_1	9-:37592480-37592576	9-:37592480-37592576	GTG	uoORF	0.31	0.53	5.6376e-07	172.2
ENSG00000139645.9	ENST00000267116.7_uoORF_0	12-:56651669-56651695|56652026-56652078	12-:56651669-56651695|56652026-56652078	ATG	uoORF	0.10	0.57	5.6475e-05	76.0
ENSG00000072110.9	ENST00000193403.6_uoORF_1	14-:69445759-69445846	14-:69445759-69445846	ACG	uoORF	0.22	0.60	5.7463e-06	267.1
ENSG00000093183.9	ENST00000273156.7_uoORF_0	3-:42610470-42610565|42623337-42623377	3-:42610470-42610565|42623337-42623377	CTG	uoORF	0.35	0.44	5.7840e-07	23.1
ENSG00000164405.6	ENST00000378670.3_uoORF_2	5+:132202331-132202379|132202560-132202671	5+:132202328-132202379|132202560-132202671	ACG	uoORF	0.05	0.50	5.9295e-10	155.8
ENSG00000099194.5_ENSG00000256545.1	ENST00000370355.2_uoORF_1	10+:102107139-102107288|102107820-102107944	10+:102107139-102107288|102107820-102107944	GTG	uoORF	0.24	0.61	6.1745e-15	393.6
ENSG00000175414.6_ENSG00000146066.2	ENST00000274787.2_uoORF_1	5+:175815758-175815842	5+:175815758-175815842	ATG	uoORF	0.61	0.54	6.2594e-10	55.7
ENSG00000106348.12	ENST00000470772.1_uoORF_0	7-:128043766-128043808|128045820-128045946	7-:128043766-128043808|128045820-128045946	ATG	uoORF	0.22	0.58	6.3512e-12	81.2
ENSG00000153774.4_ENSG00000261476.1	ENST00000561878.1_uoORF_0	16-:75498437-75498509	16-:75498437-75498509	ATG	uoORF	0.72	0.48	6.3876e-06	21.4
ENSG00000198498.5	ENST00000358572.5_uoORF_0	4+:164415882-164415956|164428184-164428297|164433973-164433978	4+:164415882-164415956|164428184-164428297|164433973-164433978	CTG	uoORF	0.14	0.51	6.4578e-05	55.1
ENSG00000117394.15	ENST00000426263.3_uoORF_0	1-:43408985-43408992|43424304-43424453	1-:43408985-43408992|43424304-43424453	ACG	uoORF	0.64	0.13	6.5106e-09	42.7
ENSG00000100632.6	ENST00000557016.1_uoORF_1	14-:69861570-69861629|69864947-69864996	14-:69861570-69861629|69864947-69864996	ACG	uoORF	0.75	0.60	6.6223e-06	300.2
ENSG00000106211.8	ENST00000248553.6_uoORF_2	7+:75931934-75932033	7+:75931934-75932033	CTG	uoORF	0.18	0.46	6.6936e-06	74.7
ENSG00000013441.11_ENSG00000252759.1	ENST00000321356.4_uoORF_0	2-:201726581-201726585|201729286-201729336	2-:201726581-201726585|201729286-201729336	ATT	uoORF	0.53	0.50	6.8829e-09	10.0
ENSG00000197472.10_ENSG00000135747.7	ENST00000339986.7_uoORF_0	1-:247163345-247163376|247171207-247171272	1-:247163345-247163376|247171207-247171272	CTG	uoORF	0.84	0.46	6.9526e-05	12.3
ENSG00000069345.7	ENST00000317089.5_uoORF_1	16-:47007410-47007584	16-:47007410-47007584	CTG	uoORF	0.28	0.44	6.9693e-06	93.2
ENSG00000174744.9	ENST00000359957.3_uoORF_0	11-:66109652-66109712|66112442-66112532	11-:66109652-66109712|66112442-66112532	ACG	uoORF	0.27	0.46	7.0072e-09	64.8
ENSG00000089220.4	ENST00000261313.2_uoORF_1	12+:118573934-118574051	12+:118573934-118574051	CTG	uoORF	0.28	0.43	7.0311e-05	61.6
ENSG00000119231.6	ENST00000445299.2_uoORF_0	3+:196594865-196594944|196612021-196612056	3+:196594865-196594944|196612021-196612056	ACG	uoORF	0.41	0.42	7.1531e-11	44.5
ENSG00000001630.11_ENSG00000240720.3	ENST00000003100.8_uoORF_0	7-:91761112-91761186|91763486-91763754	7-:91761112-91761186|91763486-91763754	ATC	uoORF	0.36	0.44	7.1675e-14	88.1
ENSG00000104852.10	ENST00000221448.5_uoORF_2	19+:49588746-49588893|49589661-49589721	19+:49588746-49588893|49589661-49589721	CTG	uoORF	0.17	0.52	7.2568e-08	244.2
ENSG00000109814.7	ENST00000316423.6_uoORF_0	4-:39523124-39523139|39528902-39528938	4-:39523124-39523139|39528902-39528944	ATA	uoORF	0.10	0.33	7.3245e-05	12.0
ENSG00000137309.15	ENST00000311487.5_uoORF_2	6+:34204719-34204740|34204980-34205094|34208513-34208561	6+:34204713-34204740|34204980-34205094|34208513-34208561	CTG	uoORF	0.75	0.61	7.3797e-16	708.2
ENSG00000048162.15	ENST00000510123.1_uoORF_3	5-:175815473-175815590	5-:175815473-175815590	CTG	uoORF	0.73	0.58	7.4016e-06	50.2
ENSG00000137285.9	ENST00000259818.7_uoORF_0	6-:3227769-3227826	6-:3227769-3227826	ACG	uoORF	0.56	0.60	7.4051e-09	205.8
ENSG00000057608.12	ENST00000380191.4_uoORF_1	10-:5855213-5855375	10-:5855213-5855375	GTG	uoORF	0.12	0.58	7.4056e-11	242.5
ENSG00000137207.7	ENST00000372422.2_uoORF_0	6-:43483810-43483833|43484464-43484564	6-:43483810-43483833|43484464-43484564	ACG	uoORF	0.53	0.41	7.4591e-05	21.3
ENSG00000172795.11	ENST00000389063.2_uoORF_0	5+:112312601-112312683|112321531-112321665	5+:112312601-112312683|112321531-112321665	ATG	uoORF	0.87	0.54	7.4845e-09	42.4
ENSG00000111843.9	ENST00000229563.5_uoORF_0	6+:10724823-10724866|10725193-10725195	6+:10724823-10724866|10725193-10725195	CTG	uoORF	0.24	0.39	7.6300e-05	21.5
ENSG00000166347.14	ENST00000340533.4_uoORF_0	18-:71959082-71959196	18-:71959082-71959196	ATG	uoORF	0.28	0.50	7.6931e-07	47.6
ENSG00000116459.6	ENST00000369722.3_uoORF_1	1+:111992138-111992203|111992458-111992495|111996832-111996901	1+:111992138-111992203|111992458-111992495|111996832-111996901	ATT	uoORF	0.67	0.61	7.8857e-12	254.8
ENSG00000123975.4_ENSG00000265112.1	ENST00000314355.6_uoORF_1	9+:91926125-91926266|91930084-91930126	9+:91926125-91926266|91930084-91930126	TTG	uoORF	0.15	0.61	8.0327e-07	310.1
ENSG00000017260.15	ENST00000393221.4_uoORF_0	3+:130569614-130569749	3+:130569614-130569749	ATG	uoORF	0.74	0.54	8.1402e-08	22.0
ENSG00000160932.6	ENST00000520531.1_uoORF_2	8+:144099955-144100003|144102304-144102408|144102730-144102839	8+:144099955-144100003|144102304-144102408|144102730-144102839	AGG	uoORF	0.19	0.29	8.1530e-13	220.8
ENSG00000079246.11	ENST00000392133.3_uoORF_1	2+:216974107-216974179	2+:216974107-216974179	ACG	uoORF	0.50	0.60	8.2103e-06	71.0
ENSG00000213281.4_ENSG00000009307.11	ENST00000369535.4_uoORF_3	1-:115258777-115258798|115259278-115259356	1-:115258777-115258798|115259278-115259356	ATG	uoORF	0.19	0.59	8.3436e-13	86.0
ENSG00000183513.4	ENST00000328709.3_uoORF_0	2-:99224860-99224923	2-:99224860-99224923	TTG	uoORF	0.72	0.54	8.4358e-06	18.8
ENSG00000111726.8	ENST00000229329.2_uoORF_0	12+:22199202-22199382	12+:22199202-22199382	ATG	uoORF	0.82	0.51	8.5059e-07	36.0
ENSG00000135778.7	ENST00000366628.5_uoORF_0	1+:233086412-233086478	1+:233086412-233086478	CTG	uoORF	0.09	0.30	8.5637e-06	23.3
ENSG00000100591.3	ENST00000555517.1_uoORF_2	14+:77924477-77924549	14+:77924477-77924549	CTG	uoORF	0.75	0.58	8.5957e-05	46.7
ENSG00000152253.4	ENST00000282074.2_uoORF_0	2-:169746028-169746043|169746827-169746893	2-:169746028-169746043|169746827-169746893	CTG	uoORF	0.21	0.44	8.8184e-06	28.2
ENSG00000131368.3	ENST00000253686.2_uoORF_1	3-:15106691-15106808	3-:15106691-15106808	CTG	uoORF	0.75	0.54	8.8573e-14	40.3
ENSG00000049167.9	ENST00000265038.5_uoORF_0	5-:60224762-60224786|60240758-60240875	5-:60224762-60224786|60240758-60240875	ATG	uoORF	0.45	0.57	9.0588e-08	38.1
ENSG00000141349.4	ENST00000269097.4_uoORF_0	17+:42148283-42148364	17+:42148283-42148364	CTG	uoORF	0.29	0.52	9.0806e-05	34.1
ENSG00000160014.12	ENST00000291295.9_uoORF_1	19+:47104578-47104694|47109083-47109096	19+:47104578-47104694|47109083-47109096	CTG	uoORF	0.50	0.58	9.1267e-10	115.6
ENSG00000166451.9_ENSG00000261061.1	ENST00000305850.5_uoORF_0	16+:81040872-81040882|81045534-81045587	16+:81040872-81040882|81045534-81045587	ATG	uoORF	0.75	0.60	9.1564e-08	170.6
ENSG00000146918.15	ENST00000409423.1_uoORF_0	7-:158486161-158486189|158494512-158494616	7-:158486161-158486189|158494512-158494616	ATG	uoORF	0.40	0.51	9.4353e-05	16.3
ENSG00000103035.6	ENST00000219313.4_uoORF_1	16+:74330757-74330886|74334012-74334084	16+:74330757-74330886|74334012-74334084	CTG	uoORF	0.25	0.52	9.5480e-08	152.8
ENSG00000205352.6_ENSG00000197111.11	ENST00000359462.5_uoORF_2	12+:53846084-53846160|53848509-53848604	12+:53846084-53846160|53848509-53848604	TTG	uoORF	0.68	0.59	9.6044e-07	293.5
ENSG00000171566.7	ENST00000499023.2_uoORF_0	4-:155470041-155470087|155471451-155471528	4-:155470041-155470087|155471451-155471528	GTG	uoORF	0.75	0.57	9.6853e-14	63.9
ENSG00000163904.8	ENST00000296257.5_uoORF_0	3+:185304086-185304221	3+:185304086-185304221	ATC	uoORF	0.51	0.36	9.7144e-05	16.1
ENSG00000122406.8_ENSG00000207523.1	ENST00000370321.3_uoORF_2	1+:93297619-93297674|93298945-93298956	1+:93297619-93297674|93298945-93298956	CTG	uoORF	0.75	0.61	9.8388e-07	122.3
ENSG00000125977.6	ENST00000374980.2_uoORF_0	20-:32693347-32693351|32699901-32700032	20-:32693347-32693351|32699901-32700032	ATG	uoORF	0.15	0.59	9.8790e-05	89.3
ENSG00000175550.3	ENST00000312515.2_uoORF_2	11+:65686941-65687014|65687250-65687323|65687418-65687512|65687813-65687846	11+:65686926-65687014|65687250-65687323|65687418-65687512|65687813-65687846	CTG	uoORF	0.34	0.41	9.9259e-09	330.0
ENSG00000169567.7	ENST00000304043.5_uoORF_1	5-:130500887-130500959	5-:130500887-130500959	CTG	uoORF	0.26	0.56	9.9969e-17	144.3
ENSG00000067182.3	ENST00000162749.2_uORF_0	12-:6450989-6451190	12-:6450989-6451190	ATT	uORF	0.12	0.57	0.0000	98.0
ENSG00000196588.10_ENSG00000230071.2	ENST00000355630.3_uORF_0	22-:40990736-40990739|41032481-41032673	22-:40990736-40990739|41032481-41032673	GTG	uORF	0.15	0.48	0.0000	65.1
ENSG00000143889.11	ENST00000449105.3_uORF_0	2-:38829994-38830009	2-:38829994-38830009	ATG	uORF	0.20	0.40	0.00010000	8.1
ENSG00000138041.11	ENST00000407823.3_uORF_1	2-:55844710-55844725	2-:55844710-55844725	ATG	uORF	0.75	0.45	0.00010000	9.0
ENSG00000197851.3_ENSG00000127922.5	ENST00000248566.2_uORF_2	7-:96339136-96339151	7-:96339136-96339151	GTG	uORF	0.73	0.20	0.00010000	92.0
ENSG00000108094.10_ENSG00000266228.1	ENST00000374748.1_uORF_0	10-:35379240-35379255	10-:35379240-35379255	ATG	uORF	0.75	0.46	0.00010000	10.0
ENSG00000105393.11_ENSG00000160117.10	ENST00000359435.4_uORF_0	19+:17378272-17378287	19+:17378272-17378287	ATG	uORF	0.62	0.55	0.00010000	25.8
ENSG00000100364.14	ENST00000496226.1_uORF_0	22-:45608125-45608248	22-:45608125-45608248	AGG	uORF	0.40	0.18	0.00010097	17.0
ENSG00000139146.9	ENST00000395766.1_uORF_0	12-:31458032-31458057|31478957-31479016	12-:31458032-31458057|31478957-31479016	CTG	uORF	0.29	0.59	0.00010118	65.8
ENSG00000158417.6	ENST00000289371.6_uORF_0	2+:99953858-99953933	2+:99953858-99953933	ATG	uORF	0.11	0.59	0.00010188	70.7
ENSG00000085117.7	ENST00000227155.4_uORF_1	11+:44587227-44587286|44609024-44609082	11+:44587227-44587286|44609024-44609082	CTG	uORF	0.34	0.52	0.00010561	32.2
ENSG00000167863.7	ENST00000301587.4_uORF_4	17-:73043021-73043057	17-:73043021-73043057	TTG	uORF	0.41	0.48	0.00010695	9.0
ENSG00000183726.6	ENST00000374358.4_uORF_0	1+:25664889-25664947|25666964-25666972	1+:25664832-25664947|25666964-25666972	AGG	uORF	0.05	0.58	0.00010837	58.1
ENSG00000179833.4	ENST00000313349.3_uORF_1	2-:64880929-64880977	2-:64880929-64880977	CTG	uORF	0.20	0.53	0.00011238	16.0
ENSG00000179632.5	ENST00000534585.1_uORF_0	8+:145159470-145159650	8+:145159470-145159650	GTG	uORF	0.75	0.55	0.00011241	94.8
ENSG00000108296.7	ENST00000225428.5_uORF_0	17-:36981532-36981559	17-:36981532-36981559	CTG	uORF	0.41	0.40	0.00012369	8.0
ENSG00000175324.5_ENSG00000253739.1	ENST00000311351.4_uORF_0	8-:38033904-38033961	8-:38033904-38033961	GTG	uORF	0.41	0.39	0.00012450	14.2
ENSG00000093010.7_ENSG00000265087.1	ENST00000403184.1_uORF_4	22+:19929315-19929420|19948721-19948727	22+:19929315-19929420|19948721-19948727	ATT	uORF	0.80	0.47	0.00012482	21.6
ENSG00000112305.10	ENST00000370455.3_uORF_1	6+:71377660-71377696	6+:71377603-71377696	CTG	uORF	0.10	0.34	0.00012527	10.9
ENSG00000132294.9	ENST00000254624.5_uORF_1	8+:132916368-132916404	8+:132916368-132916404	CTG	uORF	0.71	0.45	0.00012527	6.4
ENSG00000173039.14	ENST00000406246.3_uORF_0	11-:65430355-65430406	11-:65430355-65430406	ACG	uORF	0.40	0.30	0.00012527	17.9
ENSG00000198918.7_ENSG00000206622.1	ENST00000361575.3_uORF_1	X-:118925553-118925568	X-:118925553-118925571	GTG	uORF	0.75	0.18	0.00012581	75.2
ENSG00000136811.12	ENST00000351030.3_uORF_0	9+:131218461-131218500	9+:131218461-131218500	ATG	uORF	0.49	0.56	0.00012692	25.0
ENSG00000134077.11	ENST00000345094.3_uORF_0	3+:9404772-9404790	3+:9404772-9404790	ATG	uORF	0.75	0.53	0.00012860	17.0
ENSG00000167792.7	ENST00000322776.6_uORF_1	11+:67374434-67374452	11+:67374434-67374452	ATG	uORF	0.75	0.59	0.00012860	80.7
ENSG00000140988.11_ENSG00000255513.1	ENST00000529806.1_uORF_1	16-:2014656-2014674	16-:2014656-2014698	ATG	uORF	0.75	0.30	0.00012860	11.1
ENSG00000163512.9	ENST00000479665.1_uORF_0	3-:28390187-28390274	3-:28390187-28390274	ATG	uORF	0.29	0.54	0.00013131	38.0
ENSG00000164543.5	ENST00000319357.5_uORF_0	7+:43622795-43622837	7+:43622795-43622837	CTG	uORF	0.13	0.55	0.00013577	25.1
ENSG00000174851.10	ENST00000376901.4_uORF_0	11-:66056512-66056557	11-:66056512-66056572	GTG	uORF	0.10	0.28	0.00014121	15.1
ENSG00000125871.9	ENST00000377710.5_uORF_0	20+:17949717-17949762	20+:17949717-17949762	ATG	uORF	0.36	0.34	0.00014121	13.9
ENSG00000132824.9	ENST00000342374.4_uORF_0	20-:43150634-43150679	20-:43150634-43150679	ATG	uORF	0.57	0.53	0.00014121	18.3
ENSG00000140307.6_ENSG00000140299.7	ENST00000396060.2_uORF_2	15-:59944502-59944525|59949604-59949650	15-:59944502-59944525|59949604-59949650	GTG	uORF	0.50	0.57	0.00014395	70.8
ENSG00000064419.9	ENST00000393245.1_uORF_0	7-:128694903-128694942	7-:128694903-128694942	ATG	uORF	0.54	0.51	0.00014718	12.4
ENSG00000114686.4	ENST00000264995.3_uORF_0	3-:131221668-131221746	3-:131221668-131221746	GTG	uORF	0.48	0.52	0.00015384	134.1
ENSG00000113163.11	ENST00000405807.4_uORF_0	5-:74807408-74807438	5-:74807408-74807438	AGG	uORF	0.40	0.39	0.00015523	7.0
ENSG00000131748.11	ENST00000336308.5_uORF_0	17+:37793466-37793484|37809733-37809745	17+:37793466-37793484|37809733-37809745	GTG	uORF	0.19	0.57	0.00015523	28.5
ENSG00000044574.7	ENST00000324460.6_uORF_2	9-:128003536-128003587	9-:128003536-128003587	TTG	uORF	0.43	0.44	0.00015768	90.6
ENSG00000129351.13	ENST00000589998.1_uORF_0	19+:10765080-10765163|10781191-10781234	19+:10765080-10765163|10781191-10781234	GTG	uORF	0.39	0.51	0.00015823	86.6
ENSG00000105486.9	ENST00000263274.7_uORF_1	19-:48668830-48668880|48673497-48673549	19-:48668830-48668880|48673497-48673549	CTG	uORF	0.48	0.24	0.00016255	26.0
ENSG00000139218.13	ENST00000369367.3_uORF_0	12-:46384197-46384221	12-:46384197-46384221	TTG	uORF	0.73	0.47	0.00016481	14.1
ENSG00000078061.8	ENST00000377045.4_uORF_0	X+:47420623-47420647	X+:47420623-47420647	ACG	uORF	0.47	0.59	0.00016481	44.3
ENSG00000164151.7	ENST00000296564.7_uORF_0	5+:5422898-5422994	5+:5422898-5422994	ATG	uORF	0.13	0.56	0.00016515	35.5
ENSG00000259738.1_ENSG00000157450.11	ENST00000348370.4_uORF_0	15+:59279948-59279990	15+:59279897-59279990	GTG	uORF	0.75	0.53	0.00016769	15.2
ENSG00000125841.8	ENST00000382291.3_uORF_0	20+:329892-329934	20+:329892-329934	ATG	uORF	0.82	0.25	0.00016769	13.7
ENSG00000115211.11	ENST00000493344.2_uORF_0	2-:27593142-27593190	2-:27593142-27593190	CTG	uORF	0.16	0.54	0.00016889	23.7
ENSG00000116688.12	ENST00000235329.5_uORF_0	1+:12042131-12042149	1+:12042131-12042149	ATG	uORF	0.15	0.53	0.00017114	17.6
ENSG00000023228.9	ENST00000233190.6_uORF_0	2-:207024094-207024112	2-:207024094-207024112	GTG	uORF	0.32	0.34	0.00017114	9.0
ENSG00000008394.8_ENSG00000256564.1	ENST00000396210.3_uORF_1	12+:16507164-16507182	12+:16507164-16507182	ATT	uORF	0.75	0.45	0.00017114	9.0
ENSG00000075336.7	ENST00000169551.6_uORF_0	18+:71815775-71815793	18+:71815775-71815793	ATG	uORF	0.58	0.58	0.00017114	38.0
ENSG00000105700.6	ENST00000222307.4_uORF_1	19+:18668649-18668667	19+:18668649-18668667	AGG	uORF	0.14	0.17	0.00017114	13.2
ENSG00000158615.8	ENST00000367188.4_uORF_0	1-:204380791-204380818	1-:204380791-204380818	ATG	uORF	0.17	0.53	0.00017246	81.3
ENSG00000145247.7	ENST00000508632.1_uORF_0	4-:48906598-48906628|48908674-48908767	4-:48906598-48906628|48908674-48908767	CTG	uORF	0.12	0.29	0.00017319	50.3
ENSG00000160014.12	ENST00000291295.9_uORF_2	19+:47104618-47104660	19+:47104618-47104660	CTG	uORF	0.52	0.22	0.00018001	42.3
ENSG00000131732.7	ENST00000254037.2_uORF_0	5+:80597471-80597516	5+:80597471-80597516	CTG	uORF	0.87	0.33	0.00018679	11.6
ENSG00000156504.12	ENST00000370790.1_uORF_0	X-:133931063-133931108	X-:133931063-133931108	ATT	uORF	0.12	0.31	0.00018679	8.5
ENSG00000167635.7	ENST00000443387.2_uORF_1	19+:36709069-36709097|36719649-36719669	19+:36709069-36709097|36719649-36719669	CTG	uORF	0.15	0.40	0.00019622	18.5
ENSG00000136485.10	ENST00000310827.4_uORF_1	17+:61627972-61628008	17+:61627963-61628008	AGG	uORF	0.10	0.35	0.00019820	19.1
ENSG00000103507.9	ENST00000219794.6_uORF_0	16+:31120394-31120427	16+:31120394-31120427	CTG	uORF	0.05	0.57	0.00020414	32.4
ENSG00000162639.11	ENST00000402983.1_uORF_1	1-:109202569-109202584|109203584-109203617	1-:109202569-109202584|109203584-109203617	ACG	uORF	0.84	0.50	0.00020452	8.0
ENSG00000065060.12_ENSG00000206717.1	ENST00000192788.5_uORF_0	6+:34759901-34759949	6+:34759901-34759949	ATG	uORF	0.82	0.45	0.00020728	13.0
ENSG00000131469.8	ENST00000589913.1_uORF_5	17+:41150522-41150582	17+:41150522-41150582	CTG	uORF	0.36	0.51	0.00021027	13.7
ENSG00000142252.6_ENSG00000007047.10	ENST00000221462.4_uORF_0	19+:45596443-45596479	19+:45596443-45596479	ACG	uORF	0.35	0.46	0.00021027	10.0
ENSG00000100867.10	ENST00000250383.6_uORF_3	14+:24105714-24105753	14+:24105714-24105753	CTG	uORF	0.10	0.53	0.00021168	71.2
ENSG00000132970.8	ENST00000335327.5_uORF_0	13+:27131908-27131956|27187097-27187103	13+:27131908-27131956|27187097-27187103	ATG	uORF	0.46	0.51	0.00021337	7.6
ENSG00000145741.11	ENST00000380591.3_uORF_2	5+:72794282-72794447	5+:72794282-72794447	TTG	uORF	0.52	0.58	0.00022097	178.0
ENSG00000125686.7	ENST00000300651.6_uORF_0	17-:37607444-37607498	17-:37607444-37607498	ATG	uORF	0.68	0.43	0.00022276	12.2
ENSG00000172493.16	ENST00000395146.4_uORF_0	4+:87856347-87856392|87869649-87869676	4+:87856347-87856392|87869649-87869676	ACG	uORF	0.14	0.48	0.00022462	23.5
ENSG00000230325.1_ENSG00000119285.6	ENST00000366582.3_uORF_0	1-:236767764-236767782	1-:236767764-236767782	ATG	uORF	0.66	0.47	0.00022505	14.0
ENSG00000153107.7	ENST00000341068.3_uORF_0	2-:112641728-112641746	2-:112641728-112641746	ATG	uORF	0.37	0.59	0.00022505	72.0
ENSG00000258289.3_ENSG00000257365.3	ENST00000246166.2_uORF_2	14+:65453613-65453631	14+:65453613-65453631	ATG	uORF	0.36	0.33	0.00022505	7.0
ENSG00000101695.4_ENSG00000134758.9	ENST00000261593.3_uORF_0	18+:29671962-29672013	18+:29671962-29672013	ATG	uORF	0.13	0.55	0.00022562	20.9
ENSG00000157426.9	ENST00000205214.6_uORF_0	4-:57253527-57253584	4-:57253527-57253584	ACG	uORF	0.44	0.44	0.00022748	7.0
ENSG00000105281.8	ENST00000542575.2_uORF_3	19-:47291243-47291324	19-:47291243-47291324	GTG	uORF	0.25	0.42	0.00023546	18.9
ENSG00000134809.4	ENST00000525158.1_uORF_5	11-:57298146-57298170	11-:57298146-57298170	TTG	uORF	0.75	0.55	0.00024044	19.1
ENSG00000214063.6	ENST00000397397.2_uORF_2	11+:847242-847266	11+:842870-842915|847200-847266	CTG	uORF	0.73	0.51	0.00024188	16.9
ENSG00000113712.12	ENST00000377843.2_uORF_0	5-:148930902-148930923	5-:148930902-148930923	ATG	uORF	0.75	0.53	0.00024414	120.6
ENSG00000023734.6	ENST00000419869.2_uORF_2	12+:16035338-16035359	12+:16035338-16035359	ATG	uORF	0.24	0.60	0.00024414	216.7
ENSG00000082641.11	ENST00000361665.3_uORF_0	17+:46126198-46126226|46127968-46128018	17+:46126198-46126226|46127968-46128018	ATG	uORF	0.55	0.56	0.00024568	44.1
ENSG00000122873.7	ENST00000333926.5_uORF_0	10+:60028952-60029006	10+:60028952-60029006	CTG	uORF	0.60	0.57	0.00024754	36.0
ENSG00000135912.6	ENST00000392102.1_uORF_0	2+:219575623-219575680	2+:219575623-219575680	CTG	uORF	0.75	0.50	0.00024851	15.4
ENSG00000101057.11	ENST00000396863.4_uORF_0	20+:42295797-42295854	20+:42295797-42295854	CTG	uORF	0.75	0.45	0.00024851	62.9
ENSG00000115084.8	ENST00000245680.2_uORF_0	2-:114514040-114514088	2-:114514040-114514088	CTG	uORF	0.28	0.57	0.00024996	49.2
ENSG00000040487.8	ENST00000375153.3_uORF_0	1+:19639237-19639294	1+:19639237-19639294	CTG	uORF	0.11	0.28	0.00025045	9.0
ENSG00000070718.7	ENST00000396926.3_uORF_0	8+:42010604-42010623|42012133-42012171	8+:42010604-42010623|42012133-42012171	CTG	uORF	0.43	0.46	0.00025045	7.0
ENSG00000140995.12	ENST00000418391.2_uORF_0	16+:90015204-90015222|90015824-90015869	16+:90015204-90015222|90015824-90015869	ATG	uORF	0.22	0.49	0.00025306	12.1
ENSG00000069424.10	ENST00000352527.1_uORF_0	1+:6086434-6086458	1+:6086434-6086458	ATG	uORF	0.46	0.46	0.00025528	16.4
ENSG00000106615.5	ENST00000262187.5_uORF_0	7-:151216630-151216654	7-:151216630-151216654	AGG	uORF	0.36	0.45	0.00025528	10.0
ENSG00000184281.10	ENST00000333256.6_uORF_0	11+:2422000-2422024	11+:2422000-2422024	ATG	uORF	0.48	0.55	0.00025528	24.8
ENSG00000159128.10_ENSG00000266892.1	ENST00000290219.6_uORF_0	21+:34775760-34775784	21+:34775760-34775784	ATG	uORF	0.73	0.57	0.00025528	38.5
ENSG00000125611.11_ENSG00000228251.1	ENST00000324913.5_uORF_0	2+:113342038-113342080	2+:113342038-113342080	ATG	uORF	0.53	0.48	0.00025542	6.0
ENSG00000115233.7_ENSG00000271924.1	ENST00000409682.3_uORF_1	2+:162165033-162165115|162172947-162173000	2+:162165033-162165115|162172947-162173000	CTG	uORF	0.28	0.49	0.00026097	45.4
ENSG00000234912.5_ENSG00000129657.10	ENST00000413679.2_uORF_0	17+:75137105-75137183	17+:75137105-75137183	GTG	uORF	0.12	0.55	0.00026277	38.4
ENSG00000177051.5	ENST00000317683.3_uORF_0	19-:46216783-46216831|46234106-46234124	19-:46216783-46216831|46234106-46234124	ATG	uORF	0.83	0.46	0.00026467	8.0
ENSG00000138382.9	ENST00000260953.5_uORF_0	2-:170681298-170681367	2-:170681298-170681367	GTG	uORF	0.56	0.49	0.00027904	35.4
ENSG00000101596.10	ENST00000320876.6_uORF_0	18+:2655860-2655887	18+:2655860-2655887	GTG	uORF	0.36	0.42	0.00027994	10.0
ENSG00000114346.9	ENST00000392692.3_uORF_0	3+:172468522-172468597	3+:172468522-172468597	ATG	uORF	0.49	0.44	0.00028406	30.4
ENSG00000139726.6_ENSG00000206914.1	ENST00000280557.6_uORF_0	12+:123237433-123237457	12+:123237433-123237457	ATG	uORF	0.75	0.55	0.00029104	113.4
ENSG00000117408.6	ENST00000372343.3_uORF_0	1+:44412716-44412755	1+:44412716-44412755	CTG	uORF	0.28	0.55	0.00029418	21.7
ENSG00000179195.11_ENSG00000178882.9	ENST00000538932.2_uORF_1	12+:124458438-124458477	12+:124458438-124458477	CTG	uORF	0.75	0.56	0.00029418	23.8
ENSG00000108219.10	ENST00000372158.1_uORF_0	10+:82228324-82228387	10+:82228324-82228387	GTG	uORF	0.42	0.41	0.00029715	8.9
ENSG00000113387.7	ENST00000265073.4_uORF_2	5+:32585703-32585718	5+:32585703-32585718	GTG	uORF	0.75	0.09	0.00029792	174.9
ENSG00000134684.6	ENST00000373477.4_uORF_1	1-:33282900-33282954	1-:33282900-33282954	ATG	uORF	0.75	0.60	0.00029908	86.2
ENSG00000138074.10	ENST00000310574.3_uORF_2	2-:27430592-27430643	2-:27430592-27430643	ATC	uORF	0.44	0.46	0.00029987	7.0
ENSG00000118518.11	ENST00000610153.1_uORF_0	6+:127601383-127601434	6+:127601383-127601434	ATG	uORF	0.44	0.44	0.00030864	6.0
ENSG00000140006.7	ENST00000267522.3_uORF_0	14-:64091672-64091723	14-:64091672-64091723	ATG	uORF	0.52	0.38	0.00030864	6.5
ENSG00000077809.8	ENST00000353920.4_uORF_1	7+:74072166-74072187	7+:74072166-74072187	GTG	uORF	0.75	0.44	0.00031449	9.6
ENSG00000124151.14	ENST00000372004.3_uORF_1	20+:46130660-46130681	20+:46130660-46130681	ACG	uORF	0.55	0.48	0.00031449	12.0
ENSG00000182197.6	ENST00000378204.2_uORF_0	8-:119123782-119123869	8-:119123782-119123869	TTG	uORF	0.87	0.45	0.00031597	14.2
ENSG00000116288.8	ENST00000338639.5_uORF_2	1+:8021763-8021799	1+:8021763-8021799	CTG	uORF	0.13	0.56	0.00031738	24.4
ENSG00000143799.8	ENST00000366794.5_uORF_0	1-:226595636-226595672	1-:226595636-226595672	GTG	uORF	0.75	0.55	0.00031738	23.1
ENSG00000180370.6	ENST00000327134.3_uORF_0	3+:196466832-196466868	3+:196466832-196466868	CTG	uORF	0.75	0.56	0.00031738	23.1
ENSG00000012232.4	ENST00000220562.4_uORF_1	8+:28559166-28559176|28570973-28571026	8+:28559166-28559176|28570973-28571026	CTG	uORF	0.20	0.42	0.00033183	17.2
ENSG00000108784.5_ENSG00000068120.10	ENST00000393818.2_uORF_2	17+:40714429-40714516	17+:40714429-40714516	ATG	uORF	0.16	0.51	0.00033200	21.6
ENSG00000170571.7	ENST00000303221.5_uORF_0	5-:49737171-49737192	5-:49737171-49737192	ATG	uORF	0.18	0.49	0.00034717	11.0
ENSG00000034152.14	ENST00000342679.4_uORF_1	17+:21188118-21188160	17+:21188061-21188160	CTG	uORF	0.14	0.56	0.00035099	26.3
ENSG00000179431.5	ENST00000317811.4_uORF_0	11+:35640081-35640150	11+:35640072-35640150	AAG	uORF	0.38	0.31	0.00035676	10.5
ENSG00000101695.4_ENSG00000134758.9	ENST00000261593.3_uORF_1	18+:29671893-29671947	18+:29671893-29671947	CTG	uORF	0.35	0.39	0.00035742	11.0
ENSG00000257242.2_ENSG00000133639.3	ENST00000256015.3_uORF_0	12-:92539532-92539604	12-:92539532-92539604	ATG	uORF	0.75	0.54	0.00036268	26.7
ENSG00000140612.9	ENST00000268220.7_uORF_2	15-:85259514-85259598	15-:85259514-85259598	GTG	uORF	0.11	0.40	0.00037893	12.2
ENSG00000130669.13	ENST00000599470.1_uORF_0	19+:39616447-39616492	19+:39616447-39616492	ATG	uORF	0.31	0.54	0.00038193	21.1
ENSG00000177733.4	ENST00000314940.4_uORF_1	5-:137089814-137089868	5-:137089814-137089868	GTG	uORF	0.60	0.59	0.00038830	84.3
ENSG00000014824.9	ENST00000264451.7_uORF_0	4+:41992526-41992649	4+:41992526-41992649	TTG	uORF	0.16	0.22	0.00039054	23.8
ENSG00000173264.9	ENST00000536667.1_uORF_0	11+:64052711-64052813	11+:64052711-64052813	ATC	uORF	0.53	0.50	0.00039376	12.0
ENSG00000112062.6	ENST00000229794.4_uORF_0	6+:35995623-35995653	6+:35995623-35995653	CTG	uORF	0.44	0.47	0.00039702	7.4
ENSG00000090989.13	ENST00000381295.2_uORF_0	4+:56720016-56720037	4+:56720016-56720037	CTG	uORF	0.75	0.56	0.00039867	26.8
ENSG00000051825.10	ENST00000606320.1_uORF_0	12-:123715026-123715069|123717621-123717656	12-:123715026-123715069|123717621-123717656	ATG	uORF	0.75	0.53	0.00040162	17.2
ENSG00000144736.9	ENST00000325599.8_uORF_0	3-:72897527-72897572	3-:72897527-72897572	GTG	uORF	0.18	0.37	0.00040514	19.3
ENSG00000107443.11	ENST00000265992.5_uORF_0	10+:97803304-97803382	10+:97803304-97803382	CTG	uORF	0.44	0.32	0.00040541	11.3
ENSG00000105426.10	ENST00000348075.2_uORF_0	19-:5286229-5286245|5340674-5340736	19-:5286229-5286245|5340674-5340736	ATG	uORF	0.12	0.28	0.00040541	9.6
ENSG00000099991.12	ENST00000263119.5_uORF_0	22+:24407792-24407817|24431891-24431935	22+:24407792-24407817|24431891-24431935	CTG	uORF	0.42	0.46	0.00040791	9.0
ENSG00000155975.5	ENST00000324849.4_uORF_0	8+:17104576-17104618	8+:17104576-17104618	ATG	uORF	0.70	0.13	0.00040970	20.8
ENSG00000171862.5	ENST00000371953.3_uORF_0	10+:89623407-89623422	10+:89623407-89623422	ATG	uORF	0.38	0.41	0.00041649	11.7
ENSG00000175215.5	ENST00000398073.2_uORF_0	12-:58240469-58240484	12-:58240469-58240484	TTG	uORF	0.44	0.50	0.00041649	12.7
ENSG00000140854.8	ENST00000379661.3_uORF_0	16+:57770906-57770921	16+:57770906-57770921	ATG	uORF	0.75	0.51	0.00041649	14.0
ENSG00000118655.4	ENST00000369563.3_uORF_0	1+:114448117-114448192	1+:114448117-114448192	ATG	uORF	0.75	0.52	0.00041909	17.9
ENSG00000167904.10	ENST00000434581.2_uORF_0	8-:56676500-56676539|56685827-56685881	8-:56676500-56676539|56685827-56685881	CTG	uORF	0.42	0.50	0.00043016	12.0
ENSG00000171552.8	ENST00000307677.4_uORF_0	20-:30310073-30310151|30310420-30310426	20-:30310073-30310151|30310420-30310426	TTG	uORF	0.28	0.26	0.00043712	14.2
ENSG00000168078.5	ENST00000301905.4_uORF_0	8-:27695276-27695315	8-:27695276-27695315	ATT	uORF	0.16	0.59	0.00043887	60.7
ENSG00000112249.9	ENST00000369162.2_uORF_0	6-:101329125-101329152	6-:101329125-101329152	ATG	uORF	0.75	0.57	0.00044117	28.6
ENSG00000119318.8	ENST00000358015.3_uORF_0	9+:110045567-110045594	9+:110045567-110045594	ATG	uORF	0.10	0.60	0.00044117	71.8
ENSG00000180304.10	ENST00000326005.6_uORF_0	15-:64995262-64995340	15-:64995262-64995340	ATC	uORF	0.38	0.61	0.00044186	197.4
ENSG00000266086.1_ENSG00000136450.8	ENST00000582730.2_uORF_2	17-:56084545-56084581	17-:56084545-56084581	GTG	uORF	0.42	0.45	0.00045753	39.3
ENSG00000158987.15_ENSG00000217128.7	ENST00000510461.1_uORF_1	5-:131132669-131132693	5-:131132669-131132693	ATG	uORF	0.53	0.40	0.00045805	5.0
ENSG00000128581.11	ENST00000315322.4_uORF_0	7-:100965051-100965075	7-:100965051-100965075	ATG	uORF	0.82	0.35	0.00045805	6.2
ENSG00000205189.7	ENST00000430430.1_uORF_0	8+:81398530-81398554	8+:81398530-81398554	ATG	uORF	0.87	0.40	0.00045805	6.0
ENSG00000131263.8	ENST00000332687.6_uORF_0	X-:73834405-73834429	X-:73834405-73834429	ATG	uORF	0.72	0.36	0.00045805	5.4
ENSG00000117523.11	ENST00000392078.3_uORF_0	1+:171454826-171454859	1+:171454721-171454859	ATC	uORF	0.15	0.45	0.00046284	25.4
ENSG00000166747.8	ENST00000393512.3_uORF_1	16-:71842816-71842891	16-:71842816-71842891	ATA	uORF	0.05	0.42	0.00046430	23.8
ENSG00000185955.4_ENSG00000166925.4	ENST00000300181.2_uORF_0	7-:100076637-100076754	7-:100076637-100076754	ACG	uORF	0.10	0.45	0.00046434	19.6
ENSG00000104331.4	ENST00000262644.4_uORF_0	8-:57906247-57906358	8-:57906247-57906358	CTG	uORF	0.20	0.46	0.00046540	43.2
ENSG00000138180.11	ENST00000371485.3_uORF_0	10+:95256457-95256586	10+:95256445-95256586	AGG	uORF	0.35	0.14	0.00046688	53.9
ENSG00000196878.8	ENST00000356082.4_uORF_0	1-:209824291-209824326|209825713-209825744	1-:209824291-209824326|209825713-209825744	CTG	uORF	0.60	0.55	0.00047074	23.4
ENSG00000163820.10	ENST00000296137.2_uORF_0	3-:46026495-46026514|46037213-46037296	3-:46026495-46026514|46037213-46037296	ATG	uORF	0.32	0.53	0.00047566	13.9
ENSG00000119718.6	ENST00000266126.5_uORF_1	14+:75469634-75469676	14+:75469634-75469676	CTG	uORF	0.31	0.48	0.00048150	10.6
ENSG00000168036.12	ENST00000349496.5_uORF_1	3+:41241073-41241160	3+:41241073-41241160	CTG	uORF	0.57	0.50	0.00048959	75.8
ENSG00000053770.7	ENST00000261558.3_uORF_0	14+:57735913-57736009	14+:57735913-57736009	ATG	uORF	0.87	0.37	0.00049909	14.7
ENSG00000154001.9	ENST00000337537.3_uORF_1	14-:64010011-64010044	14-:64010011-64010044	ATA	uORF	0.60	0.46	0.00051004	6.2
ENSG00000116161.13	ENST00000367679.2_uORF_4	1+:174969131-174969224	1+:174969131-174969224	AGG	uORF	0.15	0.23	0.00051025	65.0
ENSG00000112308.8	ENST00000378119.4_uORF_1	6-:24720894-24720918	6-:24720894-24720987	CTG	uORF	0.26	0.51	0.00051451	15.4
ENSG00000139116.13_ENSG00000252974.1	ENST00000395670.3_uORF_0	12-:39836887-39836911	12-:39836887-39836911	ATG	uORF	0.41	0.53	0.00051451	14.9
ENSG00000111790.9	ENST00000229395.3_uORF_0	12+:27091458-27091530	12+:27091458-27091530	ATG	uORF	0.32	0.57	0.00051802	58.8
ENSG00000138668.14	ENST00000352301.4_uORF_6	4-:83295058-83295112	4-:83295058-83295130	ATT	uORF	0.75	0.60	0.00052822	81.9
ENSG00000078369.13	ENST00000378609.4_uORF_0	1-:1770634-1770677|1822258-1822323	1-:1770634-1770677|1822258-1822323	ACG	uORF	0.09	0.43	0.00053767	34.3
ENSG00000172809.8	ENST00000534490.1_uORF_2	17+:72199837-72199879	17+:72199837-72199879	TTG	uORF	0.43	0.62	0.00054252	752.2
ENSG00000034713.3	ENST00000037243.2_uORF_2	16+:75600296-75600338	16+:75600296-75600338	CTG	uORF	0.82	0.49	0.00054725	12.7
ENSG00000184178.11	ENST00000401642.3_uORF_2	4-:54232154-54232217	4-:54232154-54232217	ACG	uORF	0.68	0.43	0.00055339	12.1
ENSG00000163214.16	ENST00000295373.6_uORF_0	2-:39102981-39103008	2-:39102981-39103014	GTG	uORF	0.56	0.08	0.00055625	9.0
ENSG00000197302.6_ENSG00000259810.2	ENST00000534277.1_uORF_0	16+:31724669-31724696	16+:31724663-31724696	ATA	uORF	0.22	0.08	0.00055625	12.7
ENSG00000152601.13	ENST00000282486.6_uORF_1	3+:151986737-151986779	3+:151986737-151986779	ATG	uORF	0.41	0.53	0.00056330	16.0
ENSG00000204673.6	ENST00000391835.1_uORF_0	19-:50380460-50380493	19-:50380460-50380493	GTG	uORF	0.29	0.29	0.00057216	13.1
ENSG00000145293.10	ENST00000273920.3_uORF_0	4+:83351813-83351978	4+:83351813-83351978	GTG	uORF	0.41	0.39	0.00057428	72.9
ENSG00000138744.10_ENSG00000198301.7	ENST00000356260.5_uORF_0	4-:76912027-76912075	4-:76912027-76912075	CTG	uORF	0.75	0.56	0.00058022	27.1
ENSG00000213281.4_ENSG00000009307.11	ENST00000339438.6_uORF_4	1-:115292794-115292827	1-:115292794-115292827	ATG	uORF	0.28	0.47	0.00061175	30.5
ENSG00000131943.13	ENST00000323670.9_uORF_0	19-:30206047-30206083	19-:30206047-30206125	CTG	uORF	0.12	0.50	0.00061633	8.0
ENSG00000100575.9	ENST00000395159.2_uORF_0	14-:58893771-58893798	14-:58893771-58893798	ATG	uORF	0.50	0.57	0.00062704	25.7
ENSG00000164674.11	ENST00000360448.3_uORF_0	6+:159072799-159072823	6+:159072799-159072823	AAG	uORF	0.53	0.41	0.00063012	6.1
ENSG00000167088.6_ENSG00000263350.1	ENST00000300413.5_uORF_3	18+:19192255-19192279	18+:19192255-19192279	CTG	uORF	0.05	0.28	0.00063012	16.4
ENSG00000106052.9	ENST00000265393.6_uORF_0	7+:27779825-27779855	7+:27779825-27779855	ATG	uORF	0.05	0.52	0.00063404	49.4
ENSG00000085719.7	ENST00000521271.1_uORF_0	8+:87526726-87526769|87527689-87527703	8+:87526726-87526769|87527689-87527703	CTG	uORF	0.31	0.58	0.00063621	37.9
ENSG00000205352.6_ENSG00000197111.11	ENST00000359462.5_uORF_5	12+:53846154-53846160|53848509-53848536	12+:53846154-53846160|53848509-53848536	CTG	uORF	0.66	0.54	0.00063656	109.5
ENSG00000149929.11	ENST00000279392.3_uORF_0	16-:30007359-30007389	16-:30007359-30007389	ATG	uORF	0.87	0.43	0.00064257	6.0
ENSG00000125753.9	ENST00000245932.6_uORF_2	19+:46010893-46010932	19+:46010881-46010932	AAG	uORF	0.14	0.38	0.00066176	30.7
ENSG00000184640.13	ENST00000329047.8_uORF_0	17+:75315617-75315740	17+:75315617-75315740	ATG	uORF	0.19	0.52	0.00068509	58.0
ENSG00000144580.9	ENST00000273064.6_uORF_0	2+:219433574-219433619	2+:219433574-219433619	ATG	uORF	0.19	0.49	0.00068720	17.9
ENSG00000154144.8	ENST00000441174.3_uORF_0	11+:124492821-124492887	11+:124492821-124492887	CTG	uORF	0.40	0.46	0.00070416	11.0
ENSG00000114446.4	ENST00000264538.3_uORF_1	3-:107941220-107941247	3-:107941220-107941247	CTG	uORF	0.62	0.54	0.00070921	21.4
ENSG00000173230.11	ENST00000393667.3_uORF_0	3-:121468532-121468559	3-:121468532-121468559	GTG	uORF	0.48	0.51	0.00070921	18.2
ENSG00000107745.12_ENSG00000238766.1	ENST00000361114.5_uORF_0	10-:74385799-74385826	10-:74385799-74385826	ATG	uORF	0.75	0.57	0.00070921	30.8
ENSG00000147044.16_ENSG00000251807.1	ENST00000378163.1_uORF_0	X-:41782653-41782680	X-:41782653-41782680	ATG	uORF	0.18	0.53	0.00070921	15.5
ENSG00000119801.8	ENST00000379520.3_uORF_0	2+:30369844-30369883	2+:30369844-30369883	CTG	uORF	0.34	0.51	0.00071499	9.0
ENSG00000173905.4	ENST00000470487.1_uORF_2	3-:167813635-167813674	3-:167813635-167813674	GTG	uORF	0.44	0.46	0.00071499	7.1
ENSG00000078699.17	ENST00000342704.6_uORF_0	20+:32077914-32077947	20+:32077914-32077947	ACG	uORF	0.53	0.37	0.00071845	5.0
ENSG00000030110.8	ENST00000374467.3_uORF_0	6-:33547917-33547935	6-:33547917-33547935	ATG	uORF	0.51	0.57	0.00072120	34.7
ENSG00000122565.14	ENST00000396386.2_uORF_1	7+:26241370-26241388	7+:26241370-26241388	ATG	uORF	0.75	0.59	0.00072120	83.8
ENSG00000138092.6	ENST00000473706.1_uORF_0	2+:25016122-25016212	2+:25016122-25016212	AGG	uORF	0.31	0.17	0.00072144	14.3
ENSG00000049759.12	ENST00000586268.1_uORF_0	18+:55888845-55888935	18+:55888824-55888935	GTG	uORF	0.31	0.33	0.00072144	25.8
ENSG00000028839.5	ENST00000237264.4_uORF_0	6+:134274501-134274563|134301219-134301226	6+:134274501-134274563|134301219-134301226	ATC	uORF	0.25	0.36	0.00073697	17.7
ENSG00000124214.15	ENST00000371856.2_uORF_1	20-:47790774-47790806|47804652-47804674	20-:47790774-47790806|47804652-47804674	ACG	uORF	0.54	0.50	0.00073767	14.7
ENSG00000102054.13	ENST00000380087.2_uORF_1	X-:16888272-16888356	X-:16888272-16888356	AGG	uORF	0.12	0.57	0.00074612	37.7
ENSG00000188846.9	ENST00000396203.2_uORF_2	3+:40498851-40498926	3+:40498851-40498926	ATG	uORF	0.82	0.47	0.00075409	47.3
ENSG00000111716.8	ENST00000396076.1_uORF_3	12-:21810680-21810719	12-:21810680-21810719	CTG	uORF	0.70	0.60	0.00076688	258.9
ENSG00000106028.6_ENSG00000270923.1	ENST00000265304.6_uORF_3	7+:141438202-141438210|141438923-141438948	7+:141438202-141438210|141438923-141438948	ATC	uORF	0.75	0.52	0.00076900	16.2
ENSG00000116221.11	ENST00000360840.5_uORF_0	1+:54665874-54665901	1+:54665874-54665901	ATG	uORF	0.75	0.60	0.00077275	93.3
ENSG00000120705.8	ENST00000360541.5_uORF_0	5-:137878785-137878893	5-:137878785-137878893	ATG	uORF	0.22	0.55	0.00078375	46.2
ENSG00000107758.11	ENST00000394829.2_uORF_0	10-:75255706-75255742	10-:75255706-75255742	ATG	uORF	0.56	0.38	0.00078535	8.0
ENSG00000113141.11	ENST00000508301.1_uORF_0	5+:140027447-140027489	5+:140027441-140027489	CTG	uORF	0.14	0.22	0.00081443	36.5
ENSG00000179010.10	ENST00000382581.4_uORF_2	4+:6642450-6642486	4+:6642429-6642486	GTG	uORF	0.75	0.55	0.00081832	20.5
ENSG00000176490.4_ENSG00000141873.6	ENST00000269740.4_uORF_0	19-:2737329-2737362	19-:2737329-2737362	ATG	uORF	0.75	0.52	0.00082309	15.9
ENSG00000131508.11	ENST00000253815.2_uORF_0	5+:138941283-138941400|138941828-138941861	5+:138941283-138941400|138941828-138941861	ATC	uORF	0.17	0.41	0.00083480	60.1
ENSG00000105171.5	ENST00000221770.3_uORF_0	19+:30097225-30097232|30099563-30099616|30102768-30102795	19+:30097225-30097232|30099563-30099616|30102768-30102795	ATG	uORF	0.75	0.09	0.00083709	23.3
ENSG00000121578.8	ENST00000393765.2_uORF_0	3-:118955810-118955903	3-:118955810-118955903	ATG	uORF	0.82	0.46	0.00084470	18.3
ENSG00000142556.14	ENST00000270649.6_uORF_0	19-:52529182-52529214|52531494-52531543	19-:52529182-52529214|52531494-52531543	ATG	uORF	0.82	0.47	0.00084988	11.9
ENSG00000106028.6_ENSG00000270923.1	ENST00000498107.1_uORF_1	7+:141438246-141438303|141438923-141438941	7+:141438246-141438303|141438923-141438941	CTG	uORF	0.21	0.53	0.00085843	25.4
ENSG00000085760.10	ENST00000263629.4_uORF_1	2-:55495759-55495801	2-:55495759-55495801	CTG	uORF	0.15	0.54	0.00086020	19.8
ENSG00000114686.4	ENST00000264995.3_uORF_1	3-:131221688-131221763	3-:131221688-131221763	ACG	uORF	0.19	0.59	0.00087091	67.9
ENSG00000123416.11	ENST00000336023.5_uORF_3	12-:49525088-49525151	12-:49525088-49525151	TTG	uORF	0.75	0.61	0.00087881	890.8
ENSG00000115241.9_ENSG00000213453.3	ENST00000344034.4_uORF_4	2-:27632310-27632340	2-:27632310-27632340	ACG	uORF	0.28	0.51	0.00089092	21.2
ENSG00000136478.3	ENST00000258991.3_uORF_0	17-:62291595-62291602|62340527-62340550	17-:62291595-62291602|62340527-62340550	ATG	uORF	0.38	0.48	0.00089092	9.8
ENSG00000128294.11_ENSG00000221760.1	ENST00000338754.4_uORF_0	22-:26940584-26940641|26986016-26986019	22-:26940584-26940641|26986016-26986019	ACG	uORF	0.20	0.51	0.00089301	20.4
ENSG00000087053.14	ENST00000346299.5_uORF_0	11-:95657214-95657256	11-:95657214-95657256	ATG	uORF	0.23	0.55	0.00089731	18.5
ENSG00000168496.3_ENSG00000134824.9	ENST00000305885.2_uORF_2	11+:61560411-61560471	11+:61560411-61560471	CTG	uORF	0.75	0.56	0.00090806	32.9
ENSG00000173915.8_ENSG00000221767.1	ENST00000337003.4_uORF_2	10-:105154141-105154151|105156165-105156203	10-:105154141-105154151|105156165-105156203	TTG	uORF	0.68	0.58	0.00091482	36.2
ENSG00000129083.8_ENSG00000129084.13	ENST00000249923.3_uORF_3	11-:14521216-14521255	11-:14521216-14521255	GTG	uORF	0.30	0.36	0.00092524	14.3
ENSG00000174547.9	ENST00000310999.7_uORF_1	11-:66206253-66206292	11-:66206253-66206292	ATG	uORF	0.19	0.59	0.00092524	52.9
ENSG00000162892.11	ENST00000391929.3_uORF_0	1+:207070814-207070865	1+:207070814-207070865	ATG	uORF	0.75	0.57	0.00092553	27.5
ENSG00000013016.10	ENST00000541626.1_uORF_0	2+:31457027-31457072	2+:31457027-31457072	ATG	uORF	0.84	0.43	0.00094446	5.0
ENSG00000057252.8	ENST00000367619.3_uORF_0	1+:179262996-179263014	1+:179262996-179263014	CTG	uORF	0.11	0.42	0.00097656	39.3
ENSG00000125534.5	ENST00000370179.3_uORF_0	20+:62152170-62152188	20+:62152170-62152188	ATG	uORF	0.75	0.59	0.00097656	62.2
ENSG00000197905.4	ENST00000540314.1_uORF_0	12+:3069114-3069210	12+:3069114-3069210	ACG	uORF	0.65	0.21	0.00098533	38.2
ENSG00000087460.19	ENST00000265620.7_uORF_6	20+:57466695-57466722	20+:57466653-57466722	CTG	uORF	0.50	0.57	0.00098863	33.4
ENSG00000133460.15_ENSG00000240972.1	ENST00000215754.7_uORF_5	22+:24236570-24236597	22+:24236570-24236597	GTG	uORF	0.33	0.57	0.00098863	159.0
ENSG00000172380.5	ENST00000370982.3_uORF_1	1-:68173394-68173395|68243140-68243172	1-:68173394-68173395|68243140-68243172	CTG	uORF	0.75	0.55	0.00099238	26.1
ENSG00000171603.12	ENST00000361311.4_uORF_0	1-:9883862-9883961	1-:9883862-9883961	CTG	uORF	0.05	0.53	0.00099297	47.0
ENSG00000171552.8	ENST00000307677.4_uORF_1	20-:30310622-30310658	20-:30310622-30310658	ATG	uORF	0.63	0.51	0.0010031	12.0
ENSG00000138768.10	ENST00000603759.1_uORF_0	4+:76649793-76649898	4+:76649793-76649898	ATG	uORF	0.16	0.54	0.0010094	24.1
ENSG00000196155.8	ENST00000360461.5_uORF_0	16+:67312132-67312183	16+:67312132-67312183	AAG	uORF	0.87	0.34	0.0010251	6.0
ENSG00000113384.9	ENST00000265070.6_uORF_1	5-:32174301-32174394	5-:32174301-32174394	TTG	uORF	0.15	0.56	0.0010316	41.7
ENSG00000143164.11	ENST00000367843.3_uORF_0	1+:167905950-167906022	1+:167905950-167906022	ATG	uORF	0.44	0.48	0.0010367	14.0
ENSG00000110328.5	ENST00000528848.2_uORF_0	11-:11374667-11374721	11-:11374667-11374760	GTG	uORF	0.09	0.46	0.0010379	12.1
ENSG00000118971.3	ENST00000261254.3_uORF_1	12+:4383039-4383093	12+:4383039-4383093	CTG	uORF	0.05	0.13	0.0010379	55.5
ENSG00000197122.7	ENST00000373578.2_uORF_0	20+:35974578-35974658|35993606-35993634	20+:35974578-35974658|35993606-35993634	CTG	uORF	0.28	0.50	0.0010383	18.5
ENSG00000095752.2	ENST00000585513.1_uORF_0	19-:55881770-55881803	19-:55881770-55881803	ATG	uORF	0.23	0.55	0.0010573	19.0
ENSG00000135829.12	ENST00000367549.3_uORF_1	1+:182808567-182808591|182811679-182811685	1+:182808567-182808591|182811679-182811685	CTG	uORF	0.20	0.55	0.0010706	20.9
ENSG00000005884.13	ENST00000320031.8_uORF_0	17+:48133536-48133641	17+:48133536-48133641	CTG	uORF	0.27	0.45	0.0010814	20.9
ENSG00000132507.13	ENST00000336458.8_uORF_5	17+:7210906-7210984	17+:7210906-7210984	ATA	uORF	0.72	0.59	0.0010839	139.6
ENSG00000034693.10_ENSG00000229036.3	ENST00000367592.1_uORF_0	6+:143772043-143772112	6+:143772043-143772112	ACG	uORF	0.26	0.48	0.0010883	16.5
ENSG00000006831.9	ENST00000357103.4_uORF_0	12+:1800329-1800357|1863423-1863491	12+:1800329-1800357|1863423-1863491	GTG	uORF	0.56	0.57	0.0011156	84.5
ENSG00000114098.13	ENST00000471453.1_uORF_0	3+:137906396-137906441|137907296-137907308	3+:137906396-137906441|137907296-137907308	ATG	uORF	0.21	0.56	0.0011622	21.8
ENSG00000178950.12	ENST00000505819.1_uORF_0	4-:926052-926091	4-:926052-926091	AGG	uORF	0.48	0.46	0.0011719	9.2
ENSG00000128283.6	ENST00000249014.4_uORF_0	22+:37962193-37962235	22+:37962148-37962235	ATG	uORF	0.68	0.55	0.0011990	75.0
ENSG00000127774.6	ENST00000248378.5_uORF_0	17+:3572120-3572156	17+:3572120-3572156	ATG	uORF	0.75	0.52	0.0012085	17.0
ENSG00000145386.5	ENST00000274026.5_uORF_3	4-:122744910-122744994	4-:122744910-122744994	CTG	uORF	0.12	0.52	0.0012171	52.3
ENSG00000114107.4	ENST00000481834.1_uORF_0	3-:138310774-138310798|138313039-138313048	3-:138310774-138310798|138313039-138313048	CTG	uORF	0.45	0.32	0.0012177	11.5
ENSG00000126581.8	ENST00000590099.1_uORF_0	17-:40976206-40976266	17-:40976206-40976266	ATG	uORF	0.75	0.46	0.0012177	14.0
ENSG00000108021.15	ENST00000328090.5_uORF_0	10+:5726838-5726886	10+:5726838-5726886	ATG	uORF	0.75	0.52	0.0012232	22.1
ENSG00000181222.10	ENST00000322644.6_uORF_0	17+:7387999-7388047	17+:7387999-7388047	CTG	uORF	0.56	0.56	0.0012232	25.6
ENSG00000138448.7	ENST00000261023.3_uORF_0	2+:187454883-187454940	2+:187454868-187454940	CTG	uORF	0.75	0.50	0.0012440	39.6
ENSG00000125885.9_ENSG00000231961.1	ENST00000378896.3_uORF_0	20+:5931447-5931492	20+:5931447-5931492	ATG	uORF	0.54	0.51	0.0012443	8.7
ENSG00000184220.6	ENST00000421999.2_uORF_0	3+:99536792-99536822	3+:99536792-99536822	ATG	uORF	0.49	0.61	0.0012477	163.7
ENSG00000100401.15	ENST00000356244.3_uORF_1	22-:41682071-41682101	22-:41682071-41682101	CTG	uORF	0.31	0.61	0.0012477	127.3
ENSG00000143761.9_ENSG00000264944.1	ENST00000540651.1_uORF_1	1+:228270417-228270465	1+:228270417-228270465	ATC	uORF	0.26	0.56	0.0012480	32.3
ENSG00000123689.5	ENST00000367029.4_uORF_1	1+:209848800-209848893	1+:209848800-209848893	AGG	uORF	0.32	0.36	0.0012555	23.4
ENSG00000141027.16	ENST00000582357.1_uORF_0	17-:16118786-16118822	17-:16118786-16118822	AAG	uORF	0.87	0.48	0.0012619	8.6
ENSG00000143294.10	ENST00000271526.4_uORF_0	1+:156737408-156737429	1+:156737408-156737429	ATG	uORF	0.75	0.59	0.0012700	44.0
ENSG00000109814.7	ENST00000316423.6_uORF_1	4-:39528962-39528983	4-:39528962-39528983	CTG	uORF	0.55	0.40	0.0012700	9.0
ENSG00000164366.3_ENSG00000260774.1	ENST00000296824.3_uORF_0	5-:218229-218250	5-:218229-218250	GTG	uORF	0.34	0.40	0.0012700	7.0
ENSG00000080298.11_ENSG00000203286.4	ENST00000382004.3_uORF_0	9-:3525895-3525916	9-:3525895-3525916	ATA	uORF	0.56	0.36	0.0012700	8.0
ENSG00000169813.12	ENST00000544000.1_uORF_5	10-:43890100-43890136|43891903-43891918	10-:43890100-43890136|43891903-43891918	CTG	uORF	0.25	0.54	0.0013065	30.3
ENSG00000138074.10	ENST00000310574.3_uORF_0	2-:27434353-27434383	2-:27434353-27434386	ATC	uORF	0.05	0.42	0.0013428	51.8
ENSG00000140105.13	ENST00000392882.2_uORF_0	14-:100835527-100835551	14-:100835527-100835551	GTG	uORF	0.58	0.49	0.0013428	10.4
ENSG00000101191.12	ENST00000266070.4_uORF_0	20-:61569160-61569223	20-:61569160-61569223	ATG	uORF	0.54	0.49	0.0013442	16.8
ENSG00000142166.8_ENSG00000226501.2	ENST00000270139.3_uORF_0	21+:34697295-34697334	21+:34697295-34697334	ATG	uORF	0.18	0.44	0.0013454	12.0
ENSG00000228532.2_ENSG00000255927.1	ENST00000449327.1_uORF_0	X-:114953580-114953619	X-:114953580-114953619	GTG	uORF	0.14	0.56	0.0013454	24.5
ENSG00000130119.11	ENST00000360845.2_uORF_0	X+:54556768-54556819	X+:54556720-54556819	ATG	uORF	0.20	0.51	0.0013530	14.1
ENSG00000166949.11	ENST00000540846.2_uORF_0	15+:67418165-67418195	15+:67418138-67418195	ATG	uORF	0.75	0.59	0.0013683	40.3
ENSG00000132142.15	ENST00000394406.2_uORF_0	17-:35715942-35715972	17-:35715942-35715972	ATC	uORF	0.66	0.52	0.0013683	14.3
ENSG00000127666.8	ENST00000248244.5_uORF_0	19-:4818490-4818526	19-:4818490-4818526	CTG	uORF	0.83	0.46	0.0013738	7.0
ENSG00000112245.6	ENST00000370651.3_uORF_3	6+:64282514-64282589	6+:64282514-64282589	ACG	uORF	0.43	0.57	0.0013746	38.0
ENSG00000084733.6	ENST00000264710.4_uORF_1	2+:26257116-26257197	2+:26257083-26257197	CTG	uORF	0.68	0.52	0.0014041	26.7
ENSG00000183963.14	ENST00000358743.1_uORF_2	22+:31479197-31479233	22+:31479197-31479233	CTG	uORF	0.05	0.41	0.0014528	26.1
ENSG00000114331.8	ENST00000326793.6_uORF_0	3-:195163673-195163718	3-:195163673-195163718	ATG	uORF	0.75	0.52	0.0014741	21.0
ENSG00000205060.6	ENST00000378509.4_uORF_0	7-:134001557-134001602	7-:134001557-134001602	ATG	uORF	0.82	0.49	0.0014741	13.6
ENSG00000110031.8	ENST00000395074.2_uORF_0	11-:58343249-58343294	11-:58343249-58343300	AAG	uORF	0.34	0.25	0.0014741	11.0
ENSG00000148444.11_ENSG00000168283.9	ENST00000376663.3_uORF_0	10+:22610446-22610500	10+:22610446-22610500	ATG	uORF	0.26	0.57	0.0014749	32.1
ENSG00000188725.3	ENST00000339020.3_uORF_1	5-:60456936-60457023	5-:60456936-60457023	ATG	uORF	0.87	0.49	0.0015420	16.9
ENSG00000144848.6	ENST00000283290.5_uORF_0	3-:112280443-112280620	3-:112280443-112280620	CTG	uORF	0.14	0.54	0.0015435	77.2
ENSG00000111530.8	ENST00000545606.1_uORF_0	12+:67663184-67663274	12+:67663184-67663274	CTG	uORF	0.46	0.44	0.0015502	17.9
ENSG00000141543.5	ENST00000269349.3_uORF_2	17-:78120763-78120823	17-:78120763-78120901	AGG	uORF	0.60	0.28	0.0015507	48.8
ENSG00000109079.5	ENST00000226225.2_uORF_0	17+:26662843-26662882|26666433-26666439	17+:26662843-26662882|26666433-26666439	CTG	uORF	0.49	0.46	0.0015819	10.5
ENSG00000123395.10	ENST00000336854.4_uORF_2	12+:52463814-52463871	12+:52463814-52463871	GTG	uORF	0.75	0.07	0.0015892	19.7
ENSG00000115128.6	ENST00000233468.4_uORF_1	2-:24299177-24299192	2-:24299177-24299192	ATG	uORF	0.73	0.32	0.0016000	83.5
ENSG00000176731.7	ENST00000518562.1_uORF_0	8-:86132562-86132583	8-:86132562-86132583	ATG	uORF	0.51	0.57	0.0016000	85.0
ENSG00000196305.13_ENSG00000239183.1	ENST00000375643.3_uORF_0	9-:95055936-95055951	9-:95055936-95055951	ATG	uORF	0.75	0.59	0.0016000	52.6
ENSG00000110075.10	ENST00000528635.1_uORF_0	11+:68228241-68228262	11+:68228241-68228262	GTG	uORF	0.10	0.60	0.0016000	59.8
ENSG00000137770.9	ENST00000260327.4_uORF_0	15+:44719848-44719863	15+:44719848-44719863	ATG	uORF	0.63	0.49	0.0016000	13.8
ENSG00000125148.6	ENST00000245185.5_uORF_2	16+:56642534-56642549	16+:56642534-56642549	CTG	uORF	0.75	0.42	0.0016000	323.0
ENSG00000109065.7	ENST00000580301.1_uORF_0	17-:72772443-72772464	17-:72772443-72772464	GTG	uORF	0.41	0.45	0.0016000	7.0
ENSG00000179262.5	ENST00000316856.3_uORF_0	19+:13056696-13056711	19+:13056696-13056711	ATG	uORF	0.38	0.58	0.0016000	52.2
ENSG00000137575.7	ENST00000523483.1_uORF_0	8+:59465814-59465862	8+:59465814-59465862	GTG	uORF	0.34	0.53	0.0016084	15.7
ENSG00000040275.12	ENST00000265295.4_uORF_1	5+:169010797-169010821	5+:169010797-169010821	ATG	uORF	0.37	0.45	0.0016130	11.0
ENSG00000134574.7	ENST00000256996.4_uORF_1	11+:47236544-47236568	11+:47236544-47236568	ATG	uORF	0.36	0.30	0.0016130	7.0
ENSG00000102531.12	ENST00000492622.2_uORF_0	13+:49550067-49550148	13+:49550067-49550148	ATG	uORF	0.12	0.34	0.0016250	10.7
ENSG00000145817.12	ENST00000274496.5_uORF_0	5-:143550139-143550190	5-:143550139-143550190	ACG	uORF	0.75	0.55	0.0016366	19.7
ENSG00000175582.15	ENST00000336083.3_uORF_1	11-:73471687-73471747	11-:73471687-73471747	CTG	uORF	0.35	0.50	0.0016964	10.1
ENSG00000213551.4_ENSG00000182180.9	ENST00000372945.3_uORF_3	10-:75012294-75012351	10-:75012294-75012351	CTG	uORF	0.43	0.54	0.0017432	65.7
ENSG00000158715.5	ENST00000367145.3_uORF_0	1-:205634003-205634014|205649521-205649555	1-:205634003-205634014|205649521-205649555	CTG	uORF	0.32	0.48	0.0017492	9.0
ENSG00000087338.4	ENST00000282570.3_uORF_0	2+:70056852-70056930	2+:70056852-70056930	CTG	uORF	0.39	0.29	0.0017583	18.0
ENSG00000138399.13	ENST00000453153.2_uORF_0	2-:170430251-170430308	2-:170430251-170430308	ATG	uORF	0.54	0.47	0.0017640	10.0
ENSG00000185900.5	ENST00000331373.5_uORF_1	8+:42948695-42948706|42952666-42952691	8+:42948695-42948706|42952666-42952691	TTG	uORF	0.44	0.37	0.0017817	16.8
ENSG00000164134.8	ENST00000296543.5_uORF_1	4+:140222713-140222785	4+:140222674-140222785	GTG	uORF	0.75	0.54	0.0017959	37.8
ENSG00000189403.10_ENSG00000232489.1	ENST00000341423.5_uORF_1	13-:31040002-31040053	13-:31040002-31040053	GTG	uORF	0.59	0.53	0.0018324	46.4
ENSG00000115310.13	ENST00000317610.7_uORF_4	2-:55277491-55277599	2-:55277491-55277599	AGG	uORF	0.31	0.35	0.0018460	16.9
ENSG00000065029.10	ENST00000373953.3_uORF_0	6+:35227578-35227618|35248832-35248840	6+:35227578-35227618|35248832-35248840	ATG	uORF	0.44	0.15	0.0018497	6.0
ENSG00000138069.12	ENST00000409784.3_uORF_3	2-:65357188-65357224	2-:65357188-65357224	ATA	uORF	0.44	0.58	0.0018800	39.5
ENSG00000006194.6	ENST00000219069.5_uORF_1	16+:3333505-3333532	16+:3333505-3333532	ATT	uORF	0.38	0.33	0.0019031	6.3
ENSG00000198911.7_ENSG00000207932.1	ENST00000361204.4_uORF_0	22+:42229140-42229167	22+:42229140-42229167	ATG	uORF	0.75	0.53	0.0019031	15.0
ENSG00000177885.9	ENST00000316615.5_uORF_1	17-:73401676-73401748	17-:73401676-73401748	ATT	uORF	0.09	0.45	0.0019407	20.4
ENSG00000128654.9	ENST00000249442.6_uORF_1	2+:177134183-177134249	2+:177134183-177134249	CTG	uORF	0.27	0.37	0.0019461	36.6
ENSG00000079332.10	ENST00000373241.4_uORF_2	10-:71921673-71921687|71930168-71930220	10-:71921673-71921687|71930168-71930220	CTG	uORF	0.74	0.59	0.0019461	52.0
ENSG00000134748.12_ENSG00000239063.1	ENST00000257181.9_uORF_0	1+:52870298-52870310	1+:52870298-52870310	ATG	uORF	0.75	0.57	0.0019531	30.7
ENSG00000120656.7	ENST00000373824.4_uORF_0	1-:28969515-28969527	1-:28969515-28969527	ATG	uORF	0.75	0.35	0.0019531	6.0
ENSG00000113657.8	ENST00000343218.5_uORF_0	5-:146889576-146889588	5-:146889576-146889588	CTG	uORF	0.75	0.35	0.0019531	7.0
ENSG00000155097.7	ENST00000395862.3_uORF_0	8+:104033367-104033379	8+:104033367-104033379	ATG	uORF	0.75	0.60	0.0019531	75.5
ENSG00000165512.4	ENST00000298299.3_uORF_1	10+:45498755-45498767	10+:45498755-45498767	ATG	uORF	0.49	0.54	0.0019531	17.9
ENSG00000107819.9	ENST00000224807.5_uORF_0	10+:102791077-102791089	10+:102791077-102791089	CTG	uORF	0.82	0.37	0.0019531	6.0
ENSG00000087884.10	ENST00000526415.1_uORF_0	11+:77532218-77532230	11+:77532218-77532230	CTG	uORF	0.82	0.26	0.0019531	5.0
ENSG00000100823.7	ENST00000216714.3_uORF_6	14+:20923472-20923484	14+:20923472-20923484	CTG	uORF	0.75	0.38	0.0019531	44.9
ENSG00000102858.8	ENST00000262370.7_uORF_0	16+:4674884-4674896	16+:4674884-4674896	ATG	uORF	0.75	0.53	0.0019531	19.0
ENSG00000038532.10	ENST00000409790.1_uORF_0	16+:11038535-11038547	16+:11038535-11038547	ATG	uORF	0.75	0.47	0.0019531	10.3
ENSG00000142207.5_ENSG00000200792.1	ENST00000382751.3_uORF_0	21-:33765302-33765314	21-:33765302-33765314	ATG	uORF	0.75	0.49	0.0019531	16.0
ENSG00000128272.10	ENST00000404241.2_uORF_0	22+:39916652-39916664	22+:39916652-39916664	ATG	uORF	0.75	0.58	0.0019531	129.0
ENSG00000140830.4	ENST00000268483.3_uORF_0	16-:72127308-72127365	16-:72127308-72127374	TTG	uORF	0.42	0.10	0.0019536	9.0
ENSG00000110218.4	ENST00000227638.3_uORF_0	11+:93862322-93862409	11+:93862322-93862409	CTG	uORF	0.41	0.34	0.0019591	20.2
ENSG00000083828.11_ENSG00000198466.8	ENST00000594328.1_uORF_0	19+:58331174-58331237	19+:58331174-58331237	ATG	uORF	0.36	0.52	0.0020046	23.6
ENSG00000116161.13	ENST00000367679.2_uORF_3	1+:174969168-174969243	1+:174969168-174969243	ATC	uORF	0.13	0.57	0.0020095	76.2
ENSG00000092010.10	ENST00000206451.6_uORF_1	14+:24605425-24605455	14+:24605425-24605455	GTG	uORF	0.50	0.54	0.0020103	18.2
ENSG00000140043.7_ENSG00000119725.13	ENST00000267568.4_uORF_2	14+:74318676-74318736	14+:74318676-74318736	GTG	uORF	0.81	0.43	0.0020521	9.4
ENSG00000149269.5	ENST00000356341.3_uORF_0	11-:77103567-77103586|77184596-77184613	11-:77103567-77103586|77184596-77184613	CTG	uORF	0.71	0.48	0.0020522	6.9
ENSG00000186575.13_ENSG00000233010.1	ENST00000338641.4_uORF_0	22+:29999606-29999642	22+:29999606-29999642	ATG	uORF	0.75	0.56	0.0020522	25.8
ENSG00000149100.8	ENST00000323213.5_uORF_2	11+:32605390-32605465	11+:32605390-32605465	GTG	uORF	0.75	0.60	0.0020622	73.2
ENSG00000182831.7_ENSG00000263244.1	ENST00000327827.7_uORF_0	16+:9185537-9185609	16+:9185537-9185609	CTG	uORF	0.19	0.20	0.0020631	16.0
ENSG00000119986.6	ENST00000370626.3_uORF_0	10-:99446864-99446930	10-:99446864-99446930	GTG	uORF	0.51	0.41	0.0020666	12.8
ENSG00000189376.7_ENSG00000238422.1	ENST00000297857.2_uORF_0	8-:124286477-124286498	8-:124286477-124286498	ATG	uORF	0.40	0.56	0.0020752	32.0
ENSG00000167005.9	ENST00000300291.5_uORF_1	16-:56485201-56485222	16-:56485201-56485222	ATG	uORF	0.17	0.59	0.0020752	75.5
ENSG00000101220.13	ENST00000379772.3_uORF_0	20-:3740795-3740810	20-:3740795-3740810	ATG	uORF	0.75	0.55	0.0021085	31.5
ENSG00000103540.12	ENST00000381396.5_uORF_0	16+:19535282-19535345	16+:19535282-19535345	ATG	uORF	0.10	0.18	0.0021436	10.5
ENSG00000119185.8	ENST00000355346.4_uORF_0	2-:9563580-9563610	2-:9563580-9563616	AAG	uORF	0.22	0.40	0.0021628	18.8
ENSG00000115966.12_ENSG00000215973.1	ENST00000264110.2_uORF_0	2-:176032809-176032836	2-:176032809-176032836	ACG	uORF	0.22	0.55	0.0022123	23.8
ENSG00000132581.5	ENST00000247020.4_uORF_0	17-:26989059-26989137	17-:26989059-26989137	GTG	uORF	0.84	0.48	0.0022153	9.0
ENSG00000104549.7	ENST00000265896.5_uORF_0	8+:126010760-126010883	8+:126010760-126010883	CTG	uORF	0.76	0.48	0.0022244	25.8
ENSG00000078618.15	ENST00000354831.7_uORF_0	1-:52344287-52344308	1-:52344287-52344308	ATC	uORF	0.10	0.59	0.0022268	66.8
ENSG00000184220.6	ENST00000421999.2_uORF_2	3+:99536745-99536793	3+:99536745-99536793	CTG	uORF	0.75	0.58	0.0022281	42.9
ENSG00000117411.12	ENST00000372324.1_uORF_0	1+:44445001-44445067	1+:44445001-44445067	ATG	uORF	0.82	0.47	0.0022288	11.4
ENSG00000093010.7_ENSG00000265087.1	ENST00000403710.1_uORF_1	22+:19948738-19948810	22+:19948738-19948810	CTG	uORF	0.60	0.56	0.0022864	76.7
ENSG00000087074.7	ENST00000200453.5_uORF_0	19+:49375711-49375780	19+:49375711-49375780	ATG	uORF	0.61	0.47	0.0023082	7.4
ENSG00000179833.4	ENST00000313349.3_uORF_0	2-:64880891-64880930	2-:64880891-64880930	ATG	uORF	0.16	0.54	0.0023509	17.0
ENSG00000165175.11	ENST00000336949.6_uORF_2	X+:38663472-38663511	X+:38663472-38663511	GTG	uORF	0.70	0.44	0.0023509	6.0
ENSG00000165795.16_ENSG00000206150.3	ENST00000397853.3_uORF_0	14-:21492195-21492228	14-:21492195-21492228	CTG	uORF	0.53	0.37	0.0023596	5.0
ENSG00000171992.8	ENST00000307662.4_uORF_0	5+:150020277-150020349	5+:150020277-150020349	ATG	uORF	0.41	0.48	0.0023824	9.0
ENSG00000141098.8	ENST00000268797.7_uORF_0	16-:67719692-67719705|67753065-67753139	16-:67719692-67719705|67753065-67753139	ATG	uORF	0.14	0.28	0.0024128	8.0
ENSG00000096401.7_ENSG00000266619.1	ENST00000371477.3_uORF_0	6+:44355454-44355520	6+:44355454-44355520	AGG	uORF	0.31	0.48	0.0024177	15.0
ENSG00000077150.13	ENST00000189444.6_uORF_1	10+:104155674-104155707	10+:104155674-104155707	CTG	uORF	0.24	0.56	0.0024362	24.7
ENSG00000065135.7	ENST00000369851.4_uORF_2	1+:110091267-110091309	1+:110091267-110091309	GTG	uORF	0.28	0.59	0.0024425	50.0
ENSG00000073712.9	ENST00000395631.2_uORF_1	14-:53417634-53417730	14-:53417634-53417730	AGG	uORF	0.18	0.37	0.0024755	16.7
ENSG00000196792.7_ENSG00000207952.1	ENST00000357479.5_uORF_0	14-:31495536-31495566	14-:31495536-31495566	ATG	uORF	0.70	0.43	0.0024823	5.0
ENSG00000156858.7	ENST00000300835.4_uORF_0	16+:30662345-30662432	16+:30662345-30662432	ATG	uORF	0.43	0.38	0.0025765	8.0
ENSG00000179195.11_ENSG00000178882.9	ENST00000538932.2_uORF_0	12+:124458476-124458539	12+:124458476-124458539	ATG	uORF	0.42	0.56	0.0026080	28.7
ENSG00000128915.7	ENST00000261520.4_uORF_0	15-:60771202-60771244	15-:60771202-60771244	GTG	uORF	0.35	0.41	0.0026222	7.9
ENSG00000029364.7	ENST00000336643.5_uORF_0	14+:69865430-69865538	14+:69865430-69865538	ATG	uORF	0.27	0.57	0.0026779	44.8
ENSG00000267041.1	ENST00000591344.1_uORF_0	19-:37263628-37263667	19-:37263628-37263667	TTG	uORF	0.34	0.44	0.0026985	7.3
ENSG00000253250.2	ENST00000517562.2_uORF_0	8-:91997345-91997372	8-:91997345-91997390	CTG	uORF	0.05	0.53	0.0027248	17.3
ENSG00000125863.13	ENST00000347364.3_uORF_0	20-:10401397-10401406|10414755-10414791	20-:10401397-10401406|10414755-10414791	GTG	uORF	0.05	0.43	0.0027401	26.2
ENSG00000125753.9	ENST00000245932.6_uORF_1	19+:46010813-46010963	19+:46010783-46010963	CTG	uORF	0.26	0.50	0.0027648	34.6
ENSG00000109220.6	ENST00000263921.3_uORF_1	4-:54930669-54930717	4-:54930669-54930717	GTG	uORF	0.37	0.48	0.0027739	27.8
ENSG00000145912.4	ENST00000274606.3_uORF_0	5-:177580836-177580881	5-:177580836-177580881	ATG	uORF	0.43	0.36	0.0027873	46.4
ENSG00000169957.8_ENSG00000169951.5	ENST00000568028.1_uORF_0	16-:30546105-30546147	16-:30546105-30546147	ATG	uORF	0.28	0.45	0.0028366	8.0
ENSG00000184432.5	ENST00000514508.1_uORF_2	3-:139108427-139108478	3-:139108427-139108478	CTG	uORF	0.47	0.41	0.0028671	10.9
ENSG00000181191.11	ENST00000361478.1_uORF_0	X-:68385238-68385283	X-:68385238-68385283	CTG	uORF	0.65	0.53	0.0028687	14.7
ENSG00000111711.5	ENST00000542038.1_uORF_2	12+:21654747-21654861	12+:21654747-21654861	AAG	uORF	0.30	0.42	0.0028812	23.1
ENSG00000117523.11	ENST00000392078.3_uORF_1	1+:171454867-171454874|171481170-171481184	1+:171454867-171454874|171481170-171481184	CTG	uORF	0.59	0.27	0.0028927	10.9
ENSG00000182263.9	ENST00000333129.3_uORF_0	2-:164592451-164592496	2-:164592451-164592496	ATG	uORF	0.84	0.43	0.0029584	5.1
ENSG00000197728.5	ENST00000356464.5_uORF_0	12+:56435802-56435847	12+:56435802-56435847	CTG	uORF	0.53	0.38	0.0029584	5.0
ENSG00000156313.8	ENST00000318842.7_uORF_0	X-:38186693-38186738	X-:38186693-38186738	ATG	uORF	0.75	0.31	0.0029584	13.0
ENSG00000067225.13	ENST00000335181.5_uORF_3	15-:72523478-72523511	15-:72523478-72523511	GTG	uORF	0.75	0.58	0.0029963	657.1
ENSG00000109180.10	ENST00000381473.3_uORF_2	4+:48833213-48833279	4+:48833213-48833279	CTG	uORF	0.30	0.47	0.0030654	20.1
ENSG00000138293.15	ENST00000374087.4_uORF_0	10+:51565275-51565296|51579127-51579136	10+:51565275-51565296|51579127-51579136	CTG	uORF	0.17	0.50	0.0030664	38.5
ENSG00000127022.10	ENST00000247461.4_uORF_1	5+:179126050-179126101	5+:179126050-179126101	GTG	uORF	0.34	0.44	0.0030983	46.0
ENSG00000101391.16	ENST00000357886.4_uORF_0	20-:31984874-31984890|31989233-31989268	20-:31984874-31984890|31989233-31989268	CTG	uORF	0.64	0.52	0.0031312	20.9
ENSG00000100697.10_ENSG00000264607.1	ENST00000343455.3_uORF_0	14-:95623625-95623676	14-:95623625-95623676	ATG	uORF	0.84	0.38	0.0031634	5.0
ENSG00000134851.8	ENST00000381334.5_uORF_1	4+:56262183-56262231	4+:56262183-56262231	CTG	uORF	0.60	0.54	0.0031880	36.4
ENSG00000125037.8_ENSG00000206567.5	ENST00000245046.2_uORF_0	3-:10028436-10028463	3-:10028436-10028523	CTG	uORF	0.75	0.58	0.0032039	40.1
ENSG00000107185.8	ENST00000378078.4_uORF_0	9+:35749363-35749390	9+:35749363-35749390	ATG	uORF	0.67	0.49	0.0032039	15.0
ENSG00000054118.9	ENST00000354618.5_uORF_2	1+:36690057-36690106|36724982-36725002	1+:36690057-36690106|36724982-36725002	CTG	uORF	0.75	0.50	0.0032511	14.7
ENSG00000188971.4_ENSG00000115977.14	ENST00000409085.4_uORF_0	2-:69870734-69870752	2-:69870734-69870752	ATG	uORF	0.75	0.57	0.0033436	29.5
ENSG00000270113.1_ENSG00000207189.1	ENST00000602750.1_uORF_0	12-:123849364-123849382	12-:123849364-123849382	ATG	uORF	0.15	0.52	0.0033436	20.0
ENSG00000103043.10	ENST00000261776.5_uORF_0	16-:70835031-70835049	16-:70835031-70835049	ATG	uORF	0.34	0.36	0.0033436	8.0
ENSG00000100299.13	ENST00000216124.5_uORF_0	22-:51066454-51066472	22-:51066454-51066472	CTG	uORF	0.41	0.33	0.0033436	7.5
ENSG00000177542.6	ENST00000320230.5_uORF_0	11-:795148-795169|796042-796141	11-:795148-795169|796042-796195	GTG	uORF	0.10	0.50	0.0033677	20.9
ENSG00000088325.11	ENST00000300403.6_uORF_7	20+:30327126-30327150	20+:30327126-30327150	TTG	uORF	0.27	0.55	0.0034171	19.9
ENSG00000054118.9	ENST00000354618.5_uORF_1	1+:36690076-36690100	1+:36690076-36690100	CTG	uORF	0.38	0.52	0.0034680	16.2
ENSG00000148335.10	ENST00000372483.4_uORF_0	9+:132394939-132394963	9+:132394939-132394963	TTG	uORF	0.22	0.49	0.0034680	14.2
ENSG00000166741.3	ENST00000299964.3_uORF_1	11+:114167162-114167186	11+:114167150-114167186	ATG	uORF	0.54	0.28	0.0034680	30.0
ENSG00000186652.5_ENSG00000134802.13	ENST00000533524.1_uORF_2	11-:57193803-57193827	11-:57193803-57193827	AGG	uORF	0.28	0.39	0.0034680	10.4
ENSG00000143970.12_ENSG00000218682.1	ENST00000435504.4_uORF_0	2-:26101263-26101317	2-:26101263-26101317	ATG	uORF	0.39	0.57	0.0034685	30.9
ENSG00000163138.14	ENST00000360916.5_uORF_0	4+:20702173-20702227	4+:20702173-20702227	GTG	uORF	0.52	0.49	0.0034685	10.5
ENSG00000143322.15	ENST00000392043.3_uORF_0	1-:179198719-179198791	1-:179198719-179198791	GTG	uORF	0.05	0.46	0.0034795	27.4
ENSG00000109332.15_ENSG00000238948.1	ENST00000394803.5_uORF_3	4-:103747733-103747793|103749100-103749136	4-:103747733-103747793|103749100-103749136	ACG	uORF	0.17	0.29	0.0035398	36.7
ENSG00000117682.12	ENST00000360009.2_uORF_1	1+:26759381-26759423	1+:26759381-26759423	ATT	uORF	0.34	0.44	0.0036155	12.2
ENSG00000110080.14	ENST00000356132.4_uORF_0	11+:126225693-126225735	11+:126225693-126225735	CTG	uORF	0.31	0.49	0.0036155	12.5
ENSG00000090487.6	ENST00000204566.2_uORF_0	15-:65282036-65282138	15-:65282036-65282138	CTG	uORF	0.16	0.53	0.0036717	48.6
ENSG00000029363.11	ENST00000527536.1_uORF_1	6-:136610879-136610909	6-:136610879-136610909	ATG	uORF	0.52	0.17	0.0036791	21.9
ENSG00000198142.3	ENST00000356454.3_uORF_1	2+:110371951-110371966	2+:110371951-110371966	CTG	uORF	0.55	0.30	0.0037000	7.0
ENSG00000198142.3	ENST00000356454.3_uORF_0	2+:110372017-110372032	2+:110372017-110372032	ATG	uORF	0.75	0.59	0.0037000	45.3
ENSG00000124602.5_ENSG00000124596.12	ENST00000424266.2_uORF_0	6-:41039985-41040000	6-:41039985-41040018	CTG	uORF	0.16	0.43	0.0037000	8.0
ENSG00000134574.7	ENST00000256996.4_uORF_0	11+:47236642-47236657	11+:47236642-47236657	ATG	uORF	0.46	0.25	0.0037000	7.2
ENSG00000236287.3	ENST00000413761.2_uORF_0	11-:10879549-10879564	11-:10879549-10879564	ATG	uORF	0.55	0.30	0.0037000	7.0
ENSG00000150316.7	ENST00000279839.6_uORF_0	11-:94706695-94706710	11-:94706695-94706710	ATG	uORF	0.75	0.51	0.0037000	15.5
ENSG00000111786.4	ENST00000229390.3_uORF_0	12-:120907508-120907523	12-:120907508-120907523	ATG	uORF	0.75	0.57	0.0037000	38.2
ENSG00000058600.11	ENST00000299853.5_uORF_0	16+:22308760-22308775	16+:22308760-22308775	ATG	uORF	0.75	0.52	0.0037000	14.0
ENSG00000106245.5	ENST00000222969.5_uORF_2	7+:99007713-99007791	7+:99007713-99007791	CTG	uORF	0.75	0.42	0.0037295	24.2
ENSG00000177733.4	ENST00000314940.4_uORF_2	5-:137089956-137090019	5-:137089956-137090019	GTG	uORF	0.38	0.56	0.0037453	39.6
ENSG00000169714.12	ENST00000451728.2_uORF_3	3-:128890608-128890614|128902618-128902663	3-:128890608-128890614|128902618-128902663	CTG	uORF	0.67	0.35	0.0037541	156.8
ENSG00000113360.12	ENST00000513349.1_uORF_1	5-:31530962-31531031|31531556-31531592	5-:31530962-31531031|31531556-31531592	AAG	uORF	0.40	0.46	0.0038554	26.3
ENSG00000110711.5	ENST00000279146.3_uORF_0	11+:67250523-67250556	11+:67250523-67250556	ATG	uORF	0.87	0.50	0.0038692	11.0
ENSG00000132424.10	ENST00000369239.5_uORF_0	6-:99873095-99873125	6-:99873095-99873125	ACG	uORF	0.46	0.54	0.0038712	19.2
ENSG00000214078.7_ENSG00000244005.8	ENST00000374114.3_uORF_2	20-:34246898-34246928	20-:34246898-34246928	TTG	uORF	0.44	0.44	0.0038712	5.9
ENSG00000139343.6	ENST00000266735.5_uORF_3	12+:96252769-96252787	12+:96252769-96252787	CTG	uORF	0.50	0.33	0.0038917	54.6
ENSG00000197601.8	ENST00000354817.3_uORF_0	11+:13690279-13690339	11+:13690279-13690339	ACG	uORF	0.82	0.22	0.0040019	17.9
ENSG00000178988.10	ENST00000320848.6_uORF_1	4-:6711373-6711412	4-:6711373-6711430	AGG	uORF	0.36	0.46	0.0040119	9.4
ENSG00000179604.8	ENST00000335793.3_uORF_0	17-:71282693-71282735	17-:71282693-71282735	TTG	uORF	0.05	0.55	0.0040310	55.8
ENSG00000130726.7	ENST00000253024.5_uORF_2	19+:59055854-59055899	19+:59055854-59055899	GTG	uORF	0.64	0.60	0.0040395	77.5
ENSG00000147669.6	ENST00000353107.3_uORF_4	8+:101162914-101162937|101163574-101163581	8+:101162914-101162937|101163574-101163581	GTG	uORF	0.36	0.26	0.0040781	10.9
ENSG00000155115.6_ENSG00000238775.1	ENST00000329970.7_uORF_0	6+:111279902-111279947	6+:111279902-111279947	AAG	uORF	0.39	0.54	0.0041087	19.8
ENSG00000176102.7	ENST00000323959.4_uORF_0	11-:33182961-33183006	11-:33182961-33183006	GTG	uORF	0.12	0.57	0.0041087	28.5
ENSG00000094916.9_ENSG00000241785.2	ENST00000209875.4_uORF_0	12-:54673816-54673840	12-:54673816-54673840	ATA	uORF	0.48	0.55	0.0041119	25.1
ENSG00000109332.15_ENSG00000238948.1	ENST00000453744.2_uORF_0	4-:103747765-103747783	4-:103747765-103747783	CTG	uORF	0.41	0.29	0.0041152	73.1
ENSG00000104388.10	ENST00000262646.7_uORF_1	8+:61429668-61429686	8+:61429668-61429686	CTG	uORF	0.75	0.26	0.0041152	37.7
ENSG00000089009.11	ENST00000550566.2_uORF_4	12-:112847271-112847289	12-:112847271-112847322	ATG	uORF	0.57	0.19	0.0041152	24.5
ENSG00000082153.13	ENST00000409600.1_uORF_0	2+:201676663-201676708	2+:201676663-201676708	TTG	uORF	0.75	0.24	0.0041333	57.7
ENSG00000065243.14	ENST00000370521.3_uORF_0	1+:89150088-89150106	1+:89150088-89150106	ATG	uORF	0.75	0.52	0.0041645	17.0
ENSG00000173207.8	ENST00000308987.5_uORF_1	1+:154947182-154947200	1+:154947182-154947200	TTG	uORF	0.75	0.47	0.0041645	11.5
ENSG00000093167.13	ENST00000440230.1_uORF_1	3-:37217724-37217742	3-:37217724-37217742	ATC	uORF	0.17	0.43	0.0041645	12.7
ENSG00000105778.13_ENSG00000122642.6	ENST00000318709.4_uORF_0	7+:32535209-32535227	7+:32535209-32535227	ATG	uORF	0.35	0.28	0.0041645	7.0
ENSG00000136045.7	ENST00000412830.3_uORF_0	12+:108079632-108079650	12+:108079632-108079650	ATG	uORF	0.58	0.55	0.0041645	20.8
ENSG00000183255.7	ENST00000330938.3_uORF_1	21-:46293564-46293582	21-:46293564-46293582	CTG	uORF	0.75	0.59	0.0041645	43.3
ENSG00000110200.4	ENST00000538393.1_uORF_0	11-:71822509-71822542|71823695-71823746	11-:71822509-71822542|71823695-71823746	AGG	uORF	0.26	0.17	0.0041881	18.6
ENSG00000108424.5	ENST00000290158.4_uORF_3	17+:45727403-45727472	17+:45727403-45727472	TTG	uORF	0.75	0.58	0.0042096	62.7
ENSG00000157020.13	ENST00000432213.1_uORF_2	3-:10362729-10362759	3-:10362729-10362759	CTG	uORF	0.10	0.52	0.0042114	37.3
ENSG00000004700.11	ENST00000444129.2_uORF_2	12-:21654119-21654188	12-:21654119-21654188	CTG	uORF	0.57	0.33	0.0042114	19.3
ENSG00000143621.12	ENST00000361891.4_uORF_3	1-:153643404-153643431	1-:153643404-153643431	GTG	uORF	0.64	0.48	0.0042333	10.9
ENSG00000166747.8	ENST00000393512.3_uORF_0	16-:71842823-71842910	16-:71842823-71842910	ATT	uORF	0.30	0.45	0.0042493	26.3
ENSG00000188725.3	ENST00000339020.3_uORF_0	5-:60458076-60458181	5-:60458076-60458181	ACG	uORF	0.49	0.45	0.0043154	63.2
ENSG00000134419.11_ENSG00000170540.10	ENST00000322989.4_uORF_6	16-:18801566-18801617	16-:18801566-18801617	CTG	uORF	0.16	0.51	0.0043460	16.7
ENSG00000120948.11	ENST00000240185.3_uORF_0	1+:11072764-11072797	1+:11072764-11072797	GTG	uORF	0.75	0.58	0.0045488	40.0
ENSG00000225663.3	ENST00000576431.1_uORF_3	17-:79782399-79782417	17-:79782399-79782417	CTG	uORF	0.23	0.39	0.0045700	7.4
ENSG00000155380.7	ENST00000369626.3_uORF_1	1-:113471960-113471974|113498656-113498747	1-:113471960-113471974|113498656-113498795	AGG	uORF	0.36	0.39	0.0046028	103.1
ENSG00000025770.14	ENST00000420993.2_uORF_0	22+:50946678-50946705	22+:50946678-50946705	ATG	uORF	0.46	0.50	0.0046088	21.0
ENSG00000170619.8_ENSG00000196150.9	ENST00000305103.3_uORF_2	8-:146076743-146076780|146078223-146078237	8-:146076743-146076780|146078223-146078237	AGG	uORF	0.25	0.42	0.0046186	12.3
ENSG00000148634.11	ENST00000373700.4_uORF_0	10-:69834908-69834929	10-:69834908-69834944	GTG	uORF	0.75	0.25	0.0046387	10.2
ENSG00000185009.8	ENST00000372745.1_uORF_0	10-:75898685-75898689|75910512-75910529	10-:75898685-75898689|75910512-75910529	CTG	uORF	0.67	0.50	0.0046387	12.0
ENSG00000151806.9	ENST00000281543.5_uORF_0	4+:44680557-44680620	4+:44680557-44680620	ACG	uORF	0.41	0.40	0.0047644	8.7
ENSG00000221955.6_ENSG00000243508.1	ENST00000360647.4_uORF_0	3-:125050040-125050082|125093945-125093999	3-:125050040-125050082|125093945-125093999	TTG	uORF	0.15	0.57	0.0047657	31.3
ENSG00000147536.7	ENST00000520710.1_uORF_1	8+:41386853-41386919	8+:41386853-41386919	ACG	uORF	0.35	0.50	0.0048292	40.5
ENSG00000114982.13	ENST00000431828.1_uORF_0	2-:97302892-97302913	2-:97302892-97302913	ATG	uORF	0.69	0.53	0.0049044	17.8
ENSG00000122884.8_ENSG00000201047.1	ENST00000373008.2_uORF_0	10-:74856555-74856576	10-:74856555-74856576	GTG	uORF	0.49	0.51	0.0049044	13.8
ENSG00000110344.5	ENST00000252108.3_uORF_0	11+:118235773-118235794	11+:118235773-118235794	ATG	uORF	0.30	0.41	0.0049044	7.4
ENSG00000120802.9	ENST00000556029.1_uORF_3	12+:98909428-98909449	12+:98909404-98909449	TTG	uORF	0.36	0.40	0.0049044	6.0
ENSG00000141425.13	ENST00000399022.4_uORF_0	18-:33647474-33647495	18-:33647474-33647495	ATG	uORF	0.66	0.55	0.0049044	21.0
ENSG00000180198.11	ENST00000373833.6_uORF_5	1+:28843256-28843307	1+:28843256-28843307	TTG	uORF	0.30	0.30	0.0049912	14.7
ENSG00000057608.12	ENST00000380191.4_uORF_2	10-:5855283-5855343	10-:5855283-5855343	ATT	uORF	0.67	0.38	0.0050091	26.0
ENSG00000116604.13_ENSG00000206651.1	ENST00000348159.4_uORF_0	1-:156453149-156453222|156470277-156470306	1-:156453149-156453222|156470277-156470306	GTG	uORF	0.51	0.38	0.0050150	11.1
ENSG00000067560.6	ENST00000418115.1_uORF_2	3-:49449253-49449346	3-:49449253-49449346	CTG	uORF	0.75	0.59	0.0050352	288.1
ENSG00000075292.14	ENST00000264447.4_uORF_1	2+:71558939-71558957	2+:71558939-71558957	CTG	uORF	0.82	0.40	0.0050878	7.0
ENSG00000134107.4	ENST00000256495.3_uORF_1	3+:5021219-5021237	3+:5021219-5021237	ATG	uORF	0.49	0.47	0.0050878	10.0
ENSG00000186193.7	ENST00000409687.3_uORF_0	9-:139964988-139965006	9-:139964988-139965006	ATT	uORF	0.82	0.36	0.0050878	5.7
ENSG00000125826.15	ENST00000356286.5_uORF_0	20+:388730-388748	20+:388730-388748	ATG	uORF	0.20	0.55	0.0050878	21.8
ENSG00000243156.3_ENSG00000234913.1	ENST00000495076.1_uORF_1	22-:18389642-18389652|18484158-18484166	22-:18389642-18389652|18484158-18484166	AGG	uORF	0.82	0.33	0.0050878	5.0
ENSG00000174748.14	ENST00000413699.1_uORF_6	3+:23958674-23958730|23959340-23959344	3+:23958674-23958730|23959340-23959344	TTG	uORF	0.75	0.56	0.0051571	34.2
ENSG00000118246.9	ENST00000402774.3_uORF_0	2+:207630338-207630377	2+:207630338-207630377	ATG	uORF	0.15	0.55	0.0052838	21.1
ENSG00000104951.11_ENSG00000161640.11	ENST00000595948.1_uORF_1	19-:50432615-50432654	19-:50432615-50432654	ATG	uORF	0.20	0.58	0.0052838	44.1
ENSG00000132688.10	ENST00000368223.3_uORF_0	1-:156647126-156647162	1-:156647126-156647162	ATT	uORF	0.77	0.46	0.0053310	8.6
ENSG00000062716.6_ENSG00000199004.1	ENST00000262291.4_uORF_3	17+:57785046-57785082	17+:57785046-57785082	GTG	uORF	0.86	0.48	0.0053310	8.9
ENSG00000108395.9	ENST00000393066.3_uORF_0	17-:57183994-57184066	17-:57183994-57184066	CTG	uORF	0.32	0.41	0.0053379	16.2
ENSG00000129116.13	ENST00000512127.1_uORF_0	4+:169552938-169552992	4+:169552938-169552992	ACG	uORF	0.84	0.50	0.0053844	9.9
ENSG00000115966.12_ENSG00000215973.1	ENST00000264110.2_uORF_1	2-:176032789-176032849	2-:176032789-176032849	GTG	uORF	0.30	0.39	0.0053873	11.3
ENSG00000178988.10	ENST00000320848.6_uORF_2	4-:6711529-6711568	4-:6711529-6711568	TTG	uORF	0.35	0.44	0.0054137	9.0
ENSG00000156110.9_ENSG00000214626.2	ENST00000372734.3_uORF_1	10+:75936567-75936585	10+:75936567-75936585	CTG	uORF	0.21	0.13	0.0054766	17.6
ENSG00000123739.6	ENST00000243501.5_uORF_0	4-:110651038-110651113	4-:110651038-110651113	CTG	uORF	0.75	0.53	0.0055035	18.5
ENSG00000106460.14	ENST00000444443.1_uORF_0	7+:12250977-12251055	7+:12250977-12251055	GTG	uORF	0.28	0.35	0.0055316	14.6
ENSG00000088325.11	ENST00000300403.6_uORF_4	20+:30327094-30327139	20+:30327094-30327139	ATG	uORF	0.45	0.56	0.0055895	26.8
ENSG00000011028.9	ENST00000303375.5_uORF_1	17+:60705118-60705148	17+:60705118-60705148	CTG	uORF	0.47	0.45	0.0056287	6.1
ENSG00000166681.9	ENST00000361298.4_uORF_0	X+:102631998-102632028	X+:102631998-102632028	ATC	uORF	0.57	0.52	0.0056287	13.6
ENSG00000116337.11	ENST00000342115.4_uORF_1	1+:110162581-110162734	1+:110162581-110162734	CTG	uORF	0.41	0.41	0.0057345	31.5
ENSG00000006194.6	ENST00000219069.5_uORF_0	16+:3333566-3333647	16+:3333566-3333647	GTG	uORF	0.55	0.46	0.0058032	17.9
ENSG00000003436.10	ENST00000233156.3_uORF_0	2-:188419101-188419143	2-:188419101-188419143	CTG	uORF	0.75	0.55	0.0058098	19.0
ENSG00000163257.6	ENST00000382247.1_uORF_1	4-:17812114-17812156	4-:17812114-17812156	AGG	uORF	0.84	0.09	0.0058098	6.0
ENSG00000180979.5	ENST00000397130.3_uORF_0	15-:42840633-42840654|42840890-42840911	15-:42840633-42840654|42840890-42840911	ACG	uORF	0.82	0.22	0.0058098	8.5
ENSG00000108264.12	ENST00000587420.1_uORF_0	17+:35771361-35771403	17+:35771361-35771403	ATC	uORF	0.51	0.46	0.0058098	7.0
ENSG00000204070.5_ENSG00000244274.3	ENST00000243918.5_uORF_0	20+:43991869-43991911	20+:43991869-43991911	ATG	uORF	0.75	0.50	0.0058098	11.1
ENSG00000189376.7_ENSG00000238422.1	ENST00000395571.3_uORF_1	8-:124279591-124279626|124286456-124286505	8-:124279591-124279626|124286456-124286505	ATG	uORF	0.22	0.36	0.0058131	22.7
ENSG00000163257.6	ENST00000382247.1_uORF_0	4-:17812287-17812308	4-:17812287-17812308	CTG	uORF	0.75	0.40	0.0058852	8.9
ENSG00000182963.5	ENST00000592524.1_uORF_0	17-:42907495-42907516	17-:42907495-42907516	ATG	uORF	0.75	0.42	0.0058852	19.9
ENSG00000136045.7	ENST00000412830.3_uORF_1	12+:108079570-108079666	12+:108079570-108079666	CTG	uORF	0.36	0.35	0.0059154	13.2
ENSG00000052802.8	ENST00000261507.6_uORF_0	4+:166248857-166248916|166254491-166254519	4+:166248857-166248916|166254491-166254519	TTG	uORF	0.87	0.36	0.0059249	14.5
ENSG00000138413.9	ENST00000345146.2_uORF_0	2-:209119721-209119805	2-:209119721-209119805	CTG	uORF	0.27	0.27	0.0059392	14.5
ENSG00000123505.10	ENST00000368885.3_uORF_1	6+:111196188-111196266	6+:111196188-111196266	AGG	uORF	0.69	0.46	0.0059846	10.8
ENSG00000273045.1_ENSG00000241962.5	ENST00000338148.3_uORF_1	2+:99797691-99797703	2+:99797691-99797703	CTG	uORF	0.75	0.48	0.0060105	17.0
ENSG00000144524.13	ENST00000350033.3_uORF_1	2+:232651170-232651182	2+:232651170-232651182	ATG	uORF	0.61	0.54	0.0060105	21.7
ENSG00000085978.17	ENST00000392017.4_uORF_1	2+:234160351-234160363	2+:234160351-234160363	GTG	uORF	0.31	0.15	0.0060105	7.0
ENSG00000114784.3	ENST00000232905.3_uORF_0	3+:40351365-40351377	3+:40351365-40351377	CTG	uORF	0.75	0.46	0.0060105	10.7
ENSG00000131437.11	ENST00000378735.1_uORF_0	5-:132073195-132073207	5-:132073195-132073207	GTG	uORF	0.38	0.30	0.0060105	9.0
ENSG00000182199.6	ENST00000328923.3_uORF_1	12+:57623507-57623519	12+:57623507-57623519	TTG	uORF	0.26	0.48	0.0060105	15.3
ENSG00000161692.13	ENST00000393547.2_uORF_1	17+:42786064-42786076	17+:42786064-42786076	TTG	uORF	0.18	0.13	0.0060105	6.9
ENSG00000023191.12	ENST00000356187.5_uORF_3	11-:502233-502249|507112-507153	11-:502233-502249|507112-507153	CTG	uORF	0.31	0.50	0.0060183	17.4
ENSG00000119185.8	ENST00000355346.4_uORF_1	2-:9558829-9558861|9563501-9563508	2-:9558829-9558861|9563501-9563508	CTG	uORF	0.28	0.25	0.0060312	10.8
ENSG00000141759.10	ENST00000269601.5_uORF_1	18-:77748466-77748526	18-:77748466-77748526	GTG	uORF	0.34	0.45	0.0060867	10.5
ENSG00000107020.5_ENSG00000214190.2	ENST00000223864.2_uORF_1	9-:5436643-5436694|5437788-5437848	9-:5436643-5436694|5437788-5437848	AGG	uORF	0.30	0.50	0.0060940	22.0
ENSG00000189403.10_ENSG00000232489.1	ENST00000341423.5_uORF_0	13-:31039934-31039976	13-:31039934-31039976	GTG	uORF	0.05	0.55	0.0061013	58.6
ENSG00000113360.12	ENST00000513349.1_uORF_2	5-:31530954-31531031|31531556-31531620	5-:31530954-31531031|31531556-31531620	GTG	uORF	0.42	0.50	0.0061324	17.0
ENSG00000041357.11	ENST00000044462.7_uORF_2	15+:78832847-78832881|78834246-78834257	15+:78832847-78832881|78834246-78834257	GTG	uORF	0.51	0.52	0.0061389	55.1
ENSG00000169826.6	ENST00000374466.3_uORF_1	10+:43633990-43634015|43650344-43650364	10+:43633990-43634015|43650344-43650364	GTG	uORF	0.42	0.26	0.0061615	6.0
ENSG00000120942.9	ENST00000376810.5_uORF_0	1+:11333289-11333310	1+:11333289-11333310	ATG	uORF	0.82	0.40	0.0061829	6.0
ENSG00000018699.7	ENST00000317907.4_uORF_0	2+:32853183-32853204	2+:32853183-32853204	ATG	uORF	0.38	0.24	0.0061829	8.0
ENSG00000136824.14	ENST00000286398.7_uORF_0	9+:106856649-106856670	9+:106856649-106856670	ATG	uORF	0.66	0.47	0.0061829	11.0
ENSG00000099968.13	ENST00000317582.5_uORF_0	22+:18121532-18121553	22+:18121532-18121553	ATG	uORF	0.75	0.40	0.0061829	7.0
ENSG00000011275.14	ENST00000425013.2_uORF_4	7-:5800731-5800755	7-:5800731-5800755	ATG	uORF	0.84	0.39	0.0062389	5.1
ENSG00000152219.4	ENST00000282032.3_uORF_0	11+:30344746-30344749|30352432-30352453	11+:30344746-30344749|30352432-30352453	AAG	uORF	0.63	0.40	0.0062389	5.0
ENSG00000166847.5	ENST00000300087.2_uORF_0	16+:23652799-23652823	16+:23652799-23652823	ATC	uORF	0.10	0.40	0.0062389	7.1
ENSG00000213949.4	ENST00000274311.2_uORF_0	5+:52096012-52096066	5+:52096012-52096066	ACG	uORF	0.75	0.52	0.0062643	19.9
ENSG00000085760.10	ENST00000263629.4_uORF_0	2-:55495807-55495834	2-:55495807-55495834	CTG	uORF	0.75	0.42	0.0063217	22.7
ENSG00000146143.13	ENST00000607273.1_uORF_0	6+:57182455-57182499|57183234-57183238	6+:57182455-57182499|57183234-57183238	GTG	uORF	0.73	0.15	0.0063244	12.8
ENSG00000106554.7	ENST00000262570.5_uORF_1	7-:132766724-132766787	7-:132766724-132766787	ATC	uORF	0.17	0.51	0.0064006	21.4
ENSG00000041982.10	ENST00000350763.4_uORF_0	9-:117880280-117880367	9-:117880280-117880367	AAG	uORF	0.14	0.44	0.0064022	29.0
ENSG00000253250.2	ENST00000517562.2_uORF_1	8-:91992665-91992689|91997341-91997362	8-:91992665-91992689|91997341-91997362	ATC	uORF	0.30	0.50	0.0065262	14.1
ENSG00000137710.10	ENST00000343115.4_uORF_1	11-:110150442-110150475	11-:110150442-110150475	ATA	uORF	0.48	0.31	0.0065319	11.1
ENSG00000221955.6_ENSG00000243508.1	ENST00000360647.4_uORF_1	3-:125050015-125050060	3-:125050015-125050060	TTG	uORF	0.52	0.51	0.0065727	7.3
ENSG00000169251.8	ENST00000463518.1_uORF_0	3+:160939127-160939244	3+:160939127-160939244	CTG	uORF	0.47	0.36	0.0065856	31.3
ENSG00000091527.11	ENST00000264993.3_uORF_2	3+:133292621-133292774	3+:133292621-133292774	CTG	uORF	0.58	0.59	0.0066015	195.4
ENSG00000133935.6	ENST00000256319.6_uORF_0	14-:76123853-76123876|76127117-76127136	14-:76123853-76123876|76127117-76127136	CTG	uORF	0.26	0.57	0.0066579	27.6
ENSG00000140564.6	ENST00000268171.3_uORF_0	15+:91418855-91418921	15+:91418855-91418921	ATG	uORF	0.68	0.55	0.0066926	24.8
ENSG00000197324.4	ENST00000359591.4_uORF_0	14+:23341126-23341213	14+:23341126-23341213	TTG	uORF	0.53	0.41	0.0067538	9.6
ENSG00000106609.12	ENST00000341567.4_uORF_1	7+:66386326-66386371	7+:66386326-66386371	ATG	uORF	0.34	0.23	0.0067874	17.7
ENSG00000062650.13	ENST00000298767.5_uORF_2	10-:88281453-88281498	10-:88281453-88281498	ATG	uORF	0.32	0.47	0.0067874	12.9
ENSG00000189043.5	ENST00000339600.5_uORF_4	7-:10979768-10979792	7-:10979768-10979792	CTG	uORF	0.47	0.48	0.0068460	10.2
ENSG00000088305.14	ENST00000353855.2_uORF_0	20+:31350266-31350362	20+:31350266-31350362	GTG	uORF	0.38	0.54	0.0069413	23.0
ENSG00000077254.10	ENST00000370793.1_uORF_0	1-:78211275-78211284|78225327-78225366	1-:78211275-78211284|78225327-78225441	TTG	uORF	0.65	0.45	0.0069636	6.4
ENSG00000109046.10	ENST00000262394.2_uORF_0	17+:25621172-25621226	17+:25621172-25621226	CTG	uORF	0.87	0.46	0.0070112	7.0
ENSG00000130921.3	ENST00000536130.1_uORF_1	12+:123718005-123718029	12+:123718005-123718029	ATT	uORF	0.54	0.32	0.0070588	7.0
ENSG00000005884.13	ENST00000320031.8_uORF_1	17+:48133637-48133736	17+:48133637-48133736	GTG	uORF	0.71	0.33	0.0070601	10.5
ENSG00000233280.2	ENST00000419587.2_uORF_0	3+:97540925-97541006	3+:97540925-97541006	CTG	uORF	0.69	0.55	0.0071443	21.6
ENSG00000170791.13	ENST00000303759.3_uORF_0	8+:57124363-57124396|57125320-57125374	8+:57124363-57124396|57125320-57125374	ACG	uORF	0.18	0.52	0.0071504	21.3
ENSG00000145220.9	ENST00000343470.4_uORF_0	4-:4291765-4291828	4-:4291765-4291828	CTG	uORF	0.73	0.50	0.0071895	20.5
ENSG00000132467.2	ENST00000254803.2_uORF_1	4+:71554293-71554329	4+:71554293-71554329	CTG	uORF	0.14	0.56	0.0072265	24.4
ENSG00000135241.12_ENSG00000177683.9	ENST00000415914.3_uORF_0	7-:108210069-108210126	7-:108210069-108210126	ATG	uORF	0.34	0.46	0.0072413	8.4
ENSG00000111652.5	ENST00000539735.1_uORF_0	12+:6833298-6833322	12+:6833298-6833322	CTG	uORF	0.09	0.34	0.0072913	7.0
ENSG00000149948.9_ENSG00000211577.1	ENST00000403681.2_uORF_1	12+:66218879-66218903	12+:66218879-66218903	ATG	uORF	0.60	0.11	0.0072913	15.0
ENSG00000130511.11	ENST00000270061.7_uORF_0	19+:18530329-18530365	19+:18530329-18530365	ATG	uORF	0.30	0.56	0.0073307	21.6
ENSG00000134318.9	ENST00000315872.6_uORF_0	2-:11484664-11484691	2-:11484664-11484709	ATG	uORF	0.75	0.51	0.0073699	13.0
ENSG00000119487.12	ENST00000265960.3_uORF_0	9-:128469392-128469419	9-:128469392-128469419	AGG	uORF	0.34	0.47	0.0073699	10.0
ENSG00000175203.11	ENST00000548249.1_uORF_1	12-:57940935-57940962	12-:57940935-57940962	CTG	uORF	0.74	0.49	0.0073699	11.8
ENSG00000166170.9	ENST00000299204.4_uORF_0	14-:104027520-104027529|104028952-104028970	14-:104027520-104027529|104028952-104028970	ATG	uORF	0.36	0.41	0.0073699	7.0
ENSG00000149948.9_ENSG00000211577.1	ENST00000403681.2_uORF_0	12+:66218985-66219033	12+:66218970-66219033	CTG	uORF	0.38	0.29	0.0074379	37.0
ENSG00000123444.9	ENST00000395288.2_uORF_0	11-:47600443-47600503	11-:47600443-47600503	ATG	uORF	0.81	0.45	0.0074506	8.4
ENSG00000102119.6	ENST00000369842.4_uORF_0	X+:153607742-153607802	X+:153607742-153607802	ATG	uORF	0.13	0.56	0.0074693	28.4
ENSG00000132467.2	ENST00000254803.2_uORF_0	4+:71554349-71554376	4+:71554349-71554376	GTG	uORF	0.41	0.59	0.0074822	66.7
ENSG00000100281.9	ENST00000216106.5_uORF_0	22+:35653500-35653548	22+:35653500-35653548	ATG	uORF	0.75	0.54	0.0075484	20.5
ENSG00000112110.5	ENST00000367034.4_uORF_1	6+:160211545-160211581	6+:160211545-160211581	ATG	uORF	0.65	0.58	0.0075612	58.1
ENSG00000090905.13	ENST00000395799.3_uORF_0	16+:24741057-24741111	16+:24741057-24741111	ATG	uORF	0.56	0.46	0.0075961	10.0
ENSG00000072041.12	ENST00000266682.5_uORF_0	12-:85306437-85306566	12-:85306437-85306566	ACG	uORF	0.41	0.46	0.0076408	14.2
ENSG00000102974.10	ENST00000264010.4_uORF_0	16+:67596509-67596627|67605050-67605055	16+:67596509-67596627|67605050-67605055	TTG	uORF	0.35	0.54	0.0076534	53.6
ENSG00000115756.8	ENST00000307845.3_uORF_0	2+:10443058-10443136	2+:10443058-10443136	ACG	uORF	0.63	0.08	0.0076786	9.4
ENSG00000164919.6	ENST00000520468.2_uORF_2	8-:100905867-100905909	8-:100905867-100905909	ACG	uORF	0.74	0.55	0.0076792	19.7
ENSG00000136273.7	ENST00000458191.1_uORF_0	7-:48018403-48018413|48019006-48019116	7-:48018403-48018413|48019006-48019116	ATG	uORF	0.30	0.50	0.0077707	16.5
ENSG00000114956.15	ENST00000264093.4_uORF_1	2+:74153961-74153988	2+:74153961-74153988	CTG	uORF	0.82	0.30	0.0077715	5.0
ENSG00000165502.6	ENST00000298289.6_uORF_1	14-:50085844-50085858|50087279-50087313	14-:50085844-50085858|50087279-50087343	CTG	uORF	0.75	0.61	0.0078427	139.9
ENSG00000080802.14	ENST00000541284.1_uORF_0	7-:135194787-135194826	7-:135194787-135194826	ATG	uORF	0.16	0.59	0.0080385	42.6
ENSG00000165669.9	ENST00000369183.4_uORF_1	10-:120101429-120101439|120101781-120101810	10-:120101429-120101439|120101781-120101810	ATG	uORF	0.17	0.49	0.0080385	10.4
ENSG00000177150.8_ENSG00000242707.2	ENST00000402563.1_uORF_2	18-:13726405-13726444	18-:13726405-13726444	ACG	uORF	0.14	0.43	0.0080385	5.4
ENSG00000078140.9_ENSG00000243260.2	ENST00000261427.5_uORF_4	4+:39699780-39699795	4+:39699780-39699795	GTG	uORF	0.13	0.50	0.0081000	14.0
ENSG00000105793.11_ENSG00000226254.1	ENST00000287916.4_uORF_0	7+:90032841-90032856	7+:90032841-90032856	ATG	uORF	0.75	0.41	0.0081000	19.6
ENSG00000105810.5	ENST00000265734.4_uORF_1	7-:92462984-92462999	7-:92462984-92462999	ATG	uORF	0.63	0.45	0.0081000	27.4
ENSG00000172269.12	ENST00000354202.4_uORF_0	11-:118972399-118972414	11-:118972399-118972414	TTG	uORF	0.44	0.46	0.0081000	9.7
ENSG00000266173.1_ENSG00000108588.9	ENST00000225726.5_uORF_1	17-:61850887-61850902	17-:61850887-61850902	CTG	uORF	0.75	0.52	0.0081000	44.5
ENSG00000139168.3	ENST00000266529.3_uORF_1	12-:42719784-42719826	12-:42719784-42719826	ATG	uORF	0.41	0.42	0.0082579	10.4
ENSG00000101210.6	ENST00000217182.3_uORF_1	20-:62129161-62129182	20-:62129161-62129187|62130410-62130432	CTG	uORF	0.39	0.11	0.0083038	55.8
ENSG00000078140.9_ENSG00000243260.2	ENST00000261427.5_uORF_3	4+:39699791-39699821	4+:39699791-39699821	CTG	uORF	0.75	0.51	0.0083242	33.1
ENSG00000116285.8	ENST00000377482.5_uORF_0	1-:8086275-8086305	1-:8086275-8086305	ATG	uORF	0.75	0.57	0.0083311	31.3
ENSG00000143393.12	ENST00000368875.2_uORF_0	1-:151299808-151299838	1-:151299808-151299838	ATG	uORF	0.46	0.54	0.0083311	16.3
ENSG00000167113.6	ENST00000300452.3_uORF_0	9+:131084905-131084935	9+:131084905-131084935	ATG	uORF	0.36	0.35	0.0083311	7.1
ENSG00000185000.5	ENST00000332324.4_uORF_0	8-:145550448-145550478	8-:145550448-145550478	AGG	uORF	0.16	0.19	0.0083610	8.0
ENSG00000062485.14_ENSG00000135473.10	ENST00000273308.4_uORF_5	12-:56709790-56709817	12-:56709790-56709817	CTG	uORF	0.82	0.39	0.0084447	6.5
ENSG00000102908.16_ENSG00000260772.1	ENST00000432919.1_uORF_0	16+:69599892-69599919	16+:69599892-69599919	GTG	uORF	0.75	0.54	0.0084447	16.5
ENSG00000124214.15	ENST00000371828.3_uORF_2	20-:47790736-47790763	20-:47790736-47790778	ATT	uORF	0.56	0.35	0.0084447	13.6
ENSG00000230989.2	ENST00000433866.2_uORF_1	16+:83841615-83841639	16+:83841615-83841639	CTG	uORF	0.43	0.41	0.0085825	36.0
ENSG00000196950.9	ENST00000359634.5_uORF_0	2+:196521942-196522005|196544755-196544764	2+:196521942-196522005|196544755-196544764	ATT	uORF	0.17	0.32	0.0086022	34.4
ENSG00000102103.11	ENST00000447146.2_uORF_1	X+:48755285-48755306	X+:48755234-48755306	GTG	uORF	0.75	0.57	0.0087039	30.1
ENSG00000063244.8_ENSG00000267096.1	ENST00000450554.2_uORF_3	19+:56165792-56165819	19+:56165792-56165819	GTG	uORF	0.52	0.45	0.0087495	6.7
ENSG00000140350.11	ENST00000465139.2_uORF_4	15-:69113137-69113167	15-:69113137-69113167	ACG	uORF	0.16	0.52	0.0088280	15.6
ENSG00000136709.7_ENSG00000201470.1	ENST00000322313.4_uORF_0	2-:128568681-128568714	2-:128568681-128568714	ATG	uORF	0.22	0.41	0.0088559	6.0
ENSG00000131043.7	ENST00000373932.3_uORF_0	20+:34824466-34824529	20+:34824466-34824529	TTG	uORF	0.57	0.41	0.0089210	7.6
ENSG00000164190.12	ENST00000282516.8_uORF_0	5+:36876993-36877050	5+:36876993-36877050	ACG	uORF	0.21	0.46	0.0089723	27.9
ENSG00000171302.12	ENST00000302345.2_uORF_0	17-:76993901-76994021	17-:76993901-76994021	ATG	uORF	0.11	0.53	0.0090071	56.6
ENSG00000011275.14	ENST00000425013.2_uORF_1	7-:5821174-5821249	7-:5821174-5821249	CTG	uORF	0.55	0.52	0.0090185	34.2
ENSG00000120451.6	ENST00000265909.4_uORF_0	11-:130786207-130786264	11-:130786207-130786264	ATG	uORF	0.75	0.51	0.0090670	17.1
ENSG00000161813.16	ENST00000398473.2_uORF_2	12+:50794748-50794781	12+:50794748-50794781	TTG	uORF	0.75	0.49	0.0091401	12.1
ENSG00000163961.4	ENST00000318037.3_uORF_0	3-:196230585-196230618	3-:196230585-196230618	CTG	uORF	0.11	0.41	0.0091537	5.5
ENSG00000171953.11	ENST00000474627.3_uORF_0	17-:17942449-17942482	17-:17942449-17942482	ATG	uORF	0.41	0.43	0.0091537	6.0
ENSG00000153250.13_ENSG00000263948.1	ENST00000409972.1_uORF_0	2-:161264242-161264308	2-:161264242-161264308	ATG	uORF	0.87	0.42	0.0092240	9.1
ENSG00000162852.9_ENSG00000225300.1	ENST00000366513.4_uORF_0	1+:246729895-246729940	1+:246729895-246729940	ATG	uORF	0.38	0.50	0.0092302	12.8
ENSG00000135912.6	ENST00000392102.1_uORF_1	2+:219575719-219575760|219591991-219591995	2+:219575719-219575760|219591991-219591995	GTG	uORF	0.87	0.46	0.0092302	7.0
ENSG00000114770.12	ENST00000334444.6_uORF_0	3-:183732221-183732235|183735617-183735648	3-:183732221-183732235|183735617-183735648	CTG	uORF	0.14	0.38	0.0092302	5.5
ENSG00000122786.15	ENST00000361901.2_uORF_1	7+:134464436-134464472	7+:134464436-134464472	CTG	uORF	0.48	0.31	0.0092768	5.0
ENSG00000123416.11	ENST00000336023.5_uORF_4	12-:49525095-49525125	12-:49525095-49525125	GTG	uORF	0.75	0.61	0.0092855	161.4
ENSG00000198960.6	ENST00000539247.1_uORF_0	X-:100872550-100872574|100872874-100872880	X-:100872550-100872574|100872874-100872880	GTG	uORF	0.70	0.15	0.0094012	6.5
ENSG00000129749.3_ENSG00000110713.11	ENST00000324932.7_uORF_0	11-:3818683-3818743	11-:3818683-3818743	GTG	uORF	0.14	0.54	0.0095212	18.4
ENSG00000124784.4	ENST00000379834.2_uORF_0	6+:7390122-7390185	6+:7390122-7390185	ATG	uORF	0.84	0.44	0.0096303	8.0
ENSG00000005700.10_ENSG00000223044.1	ENST00000306270.7_uORF_0	6-:82957346-82957409	6-:82957346-82957409	CTG	uORF	0.52	0.44	0.0096303	12.3
ENSG00000102144.9	ENST00000373316.4_uORF_1	X+:77359754-77359799	X+:77359754-77359799	CTG	uORF	0.27	0.50	0.0096646	14.2
ENSG00000090989.13	ENST00000381295.2_uORF_2	4+:56719895-56719967	4+:56719895-56719967	GTG	uORF	0.75	0.44	0.0097651	14.8
ENSG00000104320.9	ENST00000265433.3_uORF_0	8-:90996841-90996877	8-:90996841-90996877	ATG	uORF	0.49	0.49	0.0098635	10.2
ENSG00000140829.7	ENST00000268482.3_uORF_0	16+:72127836-72127872	16+:72127836-72127872	ATG	uORF	0.75	0.41	0.0098635	8.0
ENSG00000124164.11	ENST00000475243.1_uORF_0	20+:56964447-56964510	20+:56964447-56964510	ATT	uORF	0.05	0.35	0.0099390	19.8
ENSG00000132819.12	ENST00000356208.5_uORF_1	20+:55966587-55966620	20+:55966587-55966620	ATG	uORF	0.58	0.40	0.010054	8.5
ENSG00000110108.5	ENST00000227525.3_uORF_4	11+:60681535-60681604	11+:60681535-60681604	GTG	uORF	0.70	0.44	0.010186	6.0
ENSG00000158092.2_ENSG00000174564.8	ENST00000288986.2_uORF_0	3+:136581116-136581161|136646825-136646831	3+:136581116-136581161|136646825-136646831	ACG	uORF	0.34	0.48	0.010189	14.5
ENSG00000141503.11	ENST00000355280.6_uORF_0	17+:4736795-4736846	17+:4736795-4736846	ATG	uORF	0.41	0.42	0.010189	7.7
ENSG00000067900.6_ENSG00000216205.1	ENST00000399799.2_uORF_0	18-:18691514-18691547	18-:18691514-18691547	ATC	uORF	0.20	0.51	0.010204	12.0
ENSG00000100401.15	ENST00000405486.1_uORF_8	22-:41681014-41681047	22-:41681014-41681047	ATG	uORF	0.71	0.19	0.010204	4.0
ENSG00000164134.8	ENST00000296543.5_uORF_2	4+:140222814-140222844	4+:140222814-140222844	GTG	uORF	0.69	0.40	0.010206	23.3
ENSG00000149925.12	ENST00000569798.1_uORF_5	16+:30077153-30077183	16+:30077153-30077183	CTG	uORF	0.37	0.60	0.010206	72.1
ENSG00000183955.8	ENST00000402868.3_uORF_0	12+:123868703-123868733	12+:123868703-123868733	CTG	uORF	0.19	0.50	0.010373	11.1
ENSG00000163348.3_ENSG00000160691.14	ENST00000368450.1_uORF_2	1-:154946774-154946789	1-:154946774-154946789	CTG	uORF	0.51	0.53	0.010412	30.1
ENSG00000243147.3_ENSG00000225991.1	ENST00000379624.1_uORF_2	2+:28113664-28113679	2+:28113664-28113679	CTG	uORF	0.29	0.24	0.010412	11.2
ENSG00000168924.10	ENST00000302787.2_uORF_0	4-:1857824-1857839	4-:1857824-1857839	GTG	uORF	0.75	0.39	0.010412	6.0
ENSG00000180304.10	ENST00000326005.6_uORF_2	15-:64995349-64995364	15-:64995349-64995364	CTG	uORF	0.63	0.42	0.010412	8.0
ENSG00000101407.8	ENST00000373448.2_uORF_0	20-:36642236-36642251	20-:36642236-36642251	ATG	uORF	0.33	0.53	0.010412	18.0
ENSG00000015479.13	ENST00000394800.2_uORF_0	5+:138609826-138609850|138611809-138611839|138614015-138614051	5+:138609826-138609850|138611809-138611839|138614015-138614051	CTG	uORF	0.36	0.45	0.010429	27.5
ENSG00000142252.6_ENSG00000007047.10	ENST00000270257.4_uORF_1	19+:45582618-45582635|45583164-45583219	19+:45582618-45582635|45583164-45583219	CTG	uORF	0.52	0.46	0.010432	8.7
ENSG00000188846.9	ENST00000338970.6_uORF_5	3+:40498802-40498841	3+:40498802-40498841	ATG	uORF	0.75	0.36	0.010481	6.4
ENSG00000172113.4	ENST00000456495.1_uORF_0	3-:48342775-48342814	3-:48342775-48342814	CTG	uORF	0.75	0.51	0.010481	13.0
ENSG00000168003.12	ENST00000377892.1_uORF_3	11+:62623654-62623693	11+:62623654-62623693	CTG	uORF	0.44	0.34	0.010485	22.3
ENSG00000182952.4	ENST00000377575.2_uORF_1	6+:26538695-26538729|26545354-26545377	6+:26538695-26538729|26545354-26545377	ATT	uORF	0.09	0.37	0.010502	15.7
ENSG00000122786.15	ENST00000361901.2_uORF_0	7+:134528640-134528712	7+:134528640-134528712	TTG	uORF	0.57	0.36	0.010518	15.1
ENSG00000155096.9	ENST00000337198.5_uORF_1	8-:103876090-103876291	8-:103876090-103876306	GTG	uORF	0.37	0.40	0.010541	71.5
ENSG00000064102.10	ENST00000261191.7_uORF_0	12-:27090813-27090873	12-:27090813-27090873	ATG	uORF	0.11	0.56	0.010618	34.6
ENSG00000198026.6	ENST00000322927.2_uORF_0	20-:44600094-44600099|44600760-44600785	20-:44600094-44600099|44600760-44600785	AGG	uORF	0.83	0.19	0.010648	5.9
ENSG00000177352.9	ENST00000321895.6_uORF_0	3-:49201645-49201693|49203699-49203741	3-:49201645-49201693|49203699-49203741	AGG	uORF	0.51	0.16	0.010771	12.3
ENSG00000142686.7	ENST00000270815.4_uORF_0	1-:36184366-36184402	1-:36184366-36184402	ACG	uORF	0.75	0.28	0.010886	9.9
ENSG00000106615.5	ENST00000496004.1_uORF_1	7-:151188085-151188100|151216983-151217004	7-:151188085-151188100|151216983-151217004	ATT	uORF	0.14	0.41	0.010886	4.0
ENSG00000168137.11	ENST00000402198.1_uORF_0	3+:9439566-9439587	3+:9439566-9439587	GTG	uORF	0.60	0.28	0.010935	18.5
ENSG00000101608.8	ENST00000217652.3_uORF_3	18+:3247834-3247855	18+:3247834-3247855	CTG	uORF	0.87	0.42	0.010935	7.0
ENSG00000126012.7	ENST00000375401.3_uORF_0	X-:53254336-53254378	X-:53254336-53254378	ATG	uORF	0.84	0.46	0.011022	5.0
ENSG00000183726.6	ENST00000374358.4_uORF_2	1+:25664819-25664876	1+:25664819-25664876	ATG	uORF	0.45	0.56	0.011029	28.8
ENSG00000103121.4_ENSG00000260213.1	ENST00000219400.3_uORF_0	16-:81031019-81031034|81040338-81040353	16-:81031019-81031034|81040338-81040353	GTG	uORF	0.74	0.57	0.011182	32.9
ENSG00000102931.3_ENSG00000260038.1	ENST00000219204.3_uORF_0	16+:57279112-57279175	16+:57279112-57279175	GTG	uORF	0.57	0.48	0.011253	17.1
ENSG00000101138.7	ENST00000217109.4_uORF_2	20+:54967603-54967642	20+:54967603-54967642	ATG	uORF	0.20	0.46	0.011472	8.0
ENSG00000048828.12	ENST00000277165.6_uORF_0	9+:96214017-96214062	9+:96214017-96214062	ATG	uORF	0.87	0.41	0.011500	6.0
ENSG00000101224.13	ENST00000245960.5_uORF_2	20+:3776489-3776534	20+:3776489-3776534	TTG	uORF	0.37	0.41	0.011500	7.0
ENSG00000171109.14	ENST00000471841.1_uORF_0	3+:179065536-179065581	3+:179065536-179065581	ATG	uORF	0.61	0.58	0.011610	45.4
ENSG00000094804.5	ENST00000209728.4_uORF_0	17+:38444215-38444251	17+:38444215-38444251	CTG	uORF	0.38	0.55	0.011654	20.2
ENSG00000118985.10	ENST00000237853.4_uORF_1	5-:95297466-95297550	5-:95297466-95297550	ATG	uORF	0.29	0.48	0.011724	13.9
ENSG00000040633.8	ENST00000320316.3_uORF_0	17-:7142662-7142695	17-:7142662-7142695	GTG	uORF	0.37	0.44	0.011761	8.0
ENSG00000176020.7_ENSG00000173540.8	ENST00000308375.6_uORF_0	3-:49761264-49761330	3-:49761264-49761330	CTG	uORF	0.09	0.51	0.011844	20.1
ENSG00000157637.8	ENST00000374759.3_uORF_0	17-:79268941-79269022	17-:79268941-79269022	ATT	uORF	0.20	0.43	0.011869	14.4
ENSG00000128923.6_ENSG00000259402.1	ENST00000559228.1_uORF_0	15+:59063524-59063572	15+:59063524-59063572	ATG	uORF	0.87	0.38	0.011925	6.0
ENSG00000084733.6	ENST00000264710.4_uORF_2	2+:26256997-26257039	2+:26256997-26257039	GTG	uORF	0.75	0.52	0.011981	14.2
ENSG00000134815.14	ENST00000328771.4_uORF_0	19+:47856033-47856075	19+:47856033-47856075	ATG	uORF	0.53	0.46	0.011981	5.1
ENSG00000172269.12	ENST00000354202.4_uORF_1	11-:118972374-118972440	11-:118972374-118972440	CTG	uORF	0.53	0.52	0.012100	8.7
ENSG00000116698.16	ENST00000456731.2_uORF_0	1+:183441621-183441708	1+:183441621-183441708	CTG	uORF	0.56	0.42	0.012139	12.3
ENSG00000010278.7	ENST00000382519.4_uORF_1	12+:6309609-6309657	12+:6309609-6309657	CTG	uORF	0.51	0.59	0.012265	47.6
ENSG00000189143.8	ENST00000435050.1_uORF_0	7+:73245393-73245444	7+:73245393-73245444	CTG	uORF	0.74	0.33	0.012305	5.4
ENSG00000169764.10	ENST00000394417.2_uORF_0	2+:64068247-64068292	2+:64068247-64068292	ATG	uORF	0.15	0.49	0.012425	12.0
ENSG00000165219.17	ENST00000394104.2_uORF_0	9+:128024124-128024169	9+:128024124-128024169	GTG	uORF	0.25	0.46	0.012425	8.0
ENSG00000095794.15_ENSG00000269952.1	ENST00000374726.3_uORF_0	10+:35415968-35416040	10+:35415968-35416040	ATC	uORF	0.09	0.29	0.012425	8.7
ENSG00000113407.9	ENST00000265112.3_uORF_2	5+:33441133-33441151	5+:33441133-33441151	TTG	uORF	0.75	0.57	0.012441	31.0
ENSG00000147649.5	ENST00000336273.3_uORF_0	8+:98656517-98656535	8+:98656448-98656535	CTG	uORF	0.53	0.44	0.012441	8.6
ENSG00000123240.12	ENST00000378757.2_uORF_0	10+:13142256-13142274	10+:13142256-13142274	ATG	uORF	0.67	0.56	0.012441	36.1
ENSG00000143398.15	ENST00000409426.1_uORF_0	1+:151171118-151171208	1+:151171118-151171208	TTG	uORF	0.75	0.25	0.012571	10.1
ENSG00000124207.12	ENST00000262982.2_uORF_0	20+:47662924-47662960|47674989-47674998	20+:47662924-47662960|47674989-47674998	CTG	uORF	0.75	0.50	0.012600	34.1
ENSG00000102119.6	ENST00000369842.4_uORF_1	X+:153607674-153607722	X+:153607674-153607722	GTG	uORF	0.63	0.46	0.012731	16.2
ENSG00000109270.8	ENST00000499666.2_uORF_1	4-:100815560-100815584	4-:100815560-100815584	ATG	uORF	0.75	0.56	0.012878	22.9
ENSG00000197903.6	ENST00000396891.4_uORF_0	6-:27114589-27114613	6-:27114589-27114613	CTG	uORF	0.75	0.58	0.012878	31.3
ENSG00000205423.7	ENST00000427478.2_uORF_0	16+:50059184-50059208	16+:50059184-50059208	ATG	uORF	0.65	0.59	0.012878	41.9
ENSG00000012983.7	ENST00000013125.4_uORF_0	14-:50999168-50999240	14-:50999168-50999240	GTG	uORF	0.13	0.32	0.012909	21.4
ENSG00000111445.9	ENST00000454402.2_uORF_1	12+:118454563-118454590	12+:118454563-118454590	CTG	uORF	0.54	0.46	0.012915	7.5
ENSG00000125868.11	ENST00000246069.7_uORF_3	20+:17550757-17550784	20+:17550757-17550784	CTG	uORF	0.65	0.59	0.012915	53.9
ENSG00000143033.13	ENST00000370298.4_uORF_0	1+:93544857-93544893	1+:93544857-93544893	ATG	uORF	0.75	0.53	0.012953	22.0
ENSG00000115875.14	ENST00000446327.2_uORF_6	2-:38978424-38978442	2-:38978424-38978442	CTG	uORF	0.67	0.60	0.012983	76.8
ENSG00000145287.6	ENST00000311507.4_uORF_0	4-:84029089-84029103|84035818-84035843	4-:84029089-84029103|84035818-84035843	CTG	uORF	0.53	0.48	0.013024	7.0
ENSG00000189159.11_ENSG00000188612.7	ENST00000420826.2_uORF_4	17-:73178960-73178999	17-:73178960-73179011	GTG	uORF	0.14	0.51	0.013024	42.4
ENSG00000104852.10	ENST00000221448.5_uORF_5	19+:49588714-49588738	19+:49588714-49588738	ATC	uORF	0.71	0.34	0.013078	7.1
ENSG00000120868.9	ENST00000551964.1_uORF_0	12+:99039125-99039176	12+:99039125-99039176	ATA	uORF	0.48	0.32	0.013166	6.3
ENSG00000177576.6_ENSG00000271982.1	ENST00000579248.1_uORF_1	18-:47017950-47017954|47018627-47018782	18-:47017950-47017954|47018627-47018782	ATC	uORF	0.28	0.46	0.013182	32.3
ENSG00000134684.6	ENST00000373477.4_uORF_2	1-:33282871-33282907	1-:33282871-33282943	ACG	uORF	0.75	0.41	0.013385	21.9
ENSG00000205352.6_ENSG00000197111.11	ENST00000541275.1_uORF_4	12+:53848512-53848536	12+:53848512-53848536	TTG	uORF	0.48	0.60	0.013429	83.6
ENSG00000156860.11	ENST00000356166.6_uORF_0	16+:30670486-30670540	16+:30670486-30670540	CTG	uORF	0.54	0.11	0.013478	6.0
ENSG00000047315.10	ENST00000381227.1_uORF_2	4+:57843934-57843952	4+:57843934-57843952	AAG	uORF	0.62	0.11	0.013545	9.0
ENSG00000170312.11	ENST00000395284.3_uORF_0	10+:62538251-62538269	10+:62538251-62538269	CTG	uORF	0.75	0.58	0.013545	44.2
ENSG00000153786.8	ENST00000344861.5_uORF_0	16-:85044981-85044999	16-:85044981-85044999	ATG	uORF	0.32	0.19	0.013545	5.8
ENSG00000164111.10	ENST00000296511.5_uORF_2	4-:122617753-122617779|122618017-122618021	4-:122617753-122617779|122618017-122618021	CTG	uORF	0.13	0.58	0.013595	41.7
ENSG00000106153.12	ENST00000395422.3_uORF_1	7-:56174122-56174149	7-:56174122-56174149	GTG	uORF	0.75	0.39	0.014204	26.4
ENSG00000213949.4	ENST00000274311.2_uORF_1	5+:52096041-52096119	5+:52096041-52096119	AAG	uORF	0.11	0.39	0.014314	11.6
ENSG00000151576.6	ENST00000281273.4_uORF_1	3+:113775621-113775687	3+:113775606-113775687	TTG	uORF	0.12	0.26	0.014414	11.4
ENSG00000180198.11	ENST00000373833.6_uORF_3	1+:28832576-28832596|28834639-28834649	1+:28832576-28832596|28834639-28834649	GTG	uORF	0.65	0.56	0.014512	24.4
ENSG00000070756.9	ENST00000318607.5_uORF_4	8-:101734242-101734296	8-:101734242-101734296	GTG	uORF	0.20	0.60	0.014689	59.6
ENSG00000177542.6	ENST00000320230.5_uORF_1	11-:796092-796137	11-:796092-796137	ATG	uORF	0.27	0.49	0.014750	15.5
ENSG00000130985.12	ENST00000335972.6_uORF_0	X+:47053251-47053386	X+:47053251-47053386	AAG	uORF	0.24	0.35	0.014934	51.1
ENSG00000112335.10	ENST00000230085.8_uORF_1	6-:108582175-108582208	6-:108582175-108582208	ACG	uORF	0.36	0.54	0.014994	18.5
ENSG00000071626.12	ENST00000233078.4_uORF_2	19+:1407661-1407709	19+:1407661-1407709	TTG	uORF	0.87	0.52	0.015304	13.1
ENSG00000165637.9	ENST00000332211.6_uORF_1	10+:76970634-76970658	10+:76970634-76970658	GTG	uORF	0.62	0.56	0.015573	28.7
ENSG00000116337.11	ENST00000342115.4_uORF_2	1+:110162556-110162574	1+:110162556-110162574	ATG	uORF	0.39	0.56	0.015625	27.5
ENSG00000152332.11	ENST00000538489.1_uORF_0	1+:162467638-162467650	1+:162467638-162467650	ATG	uORF	0.75	0.48	0.015625	36.8
ENSG00000137221.10	ENST00000372445.5_uORF_0	6+:43445332-43445344	6+:43445332-43445344	ATG	uORF	0.70	0.52	0.015625	27.8
ENSG00000120889.8	ENST00000276431.4_uORF_1	8-:22926529-22926541	8-:22926529-22926541	CTG	uORF	0.75	0.32	0.015625	6.3
ENSG00000008988.5_ENSG00000238650.1	ENST00000009589.3_uORF_3	8-:56987040-56987052	8-:56987040-56987052	ACG	uORF	0.68	0.62	0.015625	459.5
ENSG00000181915.3	ENST00000373783.1_uORF_0	10+:64564516-64564534	10+:64564516-64564534	ATG	uORF	0.75	0.49	0.015625	14.1
ENSG00000177697.13	ENST00000322008.4_uORF_1	11+:833019-833026|834529-834534	11+:833019-833026|834529-834534	GTG	uORF	0.82	0.33	0.015625	6.9
ENSG00000169118.11_ENSG00000166803.6	ENST00000303052.7_uORF_3	15-:64592902-64592914	15-:64592902-64592914	ATG	uORF	0.28	0.22	0.015625	11.3
ENSG00000141580.11	ENST00000392325.4_uORF_0	17-:80606243-80606255	17-:80606243-80606255	ATG	uORF	0.75	0.59	0.015625	65.2
ENSG00000147065.12	ENST00000360270.5_uORF_5	X+:64887550-64887562	X+:64887550-64887562	GTG	uORF	0.73	0.50	0.015625	14.6
ENSG00000147224.6	ENST00000372435.4_uORF_0	X+:106871747-106871759	X+:106871747-106871759	ATG	uORF	0.68	0.45	0.015625	17.1
ENSG00000148308.13	ENST00000372097.5_uORF_1	9+:135906119-135906164	9+:135906119-135906164	CTG	uORF	0.84	0.45	0.015679	6.5
ENSG00000164338.5	ENST00000296792.4_uORF_1	5+:72863131-72863152	5+:72863131-72863152	ATA	uORF	0.25	0.40	0.015850	6.0
ENSG00000111885.5_ENSG00000216316.1	ENST00000368468.3_uORF_0	6-:119670744-119670765	6-:119670744-119670765	ATG	uORF	0.82	0.37	0.015850	5.0
ENSG00000140105.13	ENST00000392882.2_uORF_1	14-:100835547-100835568	14-:100835547-100835568	CTG	uORF	0.17	0.16	0.015850	7.6
ENSG00000139505.10	ENST00000381801.5_uORF_0	13-:25861433-25861529	13-:25861433-25861529	TTG	uORF	0.20	0.38	0.016020	15.4
ENSG00000136527.13	ENST00000456380.1_uORF_3	3-:185655680-185655758	3-:185655680-185655758	CTG	uORF	0.10	0.52	0.016229	61.3
ENSG00000105568.13	ENST00000322088.6_uORF_0	19+:52693313-52693328	19+:52693313-52693328	CTG	uORF	0.75	0.58	0.016269	41.9
ENSG00000130726.7	ENST00000253024.5_uORF_1	19+:59055943-59055958	19+:59055943-59055958	TTG	uORF	0.48	0.47	0.016269	89.5
ENSG00000152700.9_ENSG00000207459.1	ENST00000402673.2_uORF_1	5-:133968442-133968490	5-:133968442-133968499	ATC	uORF	0.34	0.13	0.016349	13.8
ENSG00000137513.5	ENST00000281038.5_uORF_0	11-:78285610-78285658	11-:78285610-78285658	CTG	uORF	0.10	0.22	0.016380	11.0
ENSG00000181222.10	ENST00000322644.6_uORF_1	17+:7387716-7387764	17+:7387716-7387764	TTG	uORF	0.84	0.21	0.016380	7.0
ENSG00000205138.2	ENST00000378887.2_uORF_0	19+:36486120-36486168	19+:36486120-36486168	GTG	uORF	0.34	0.50	0.016380	8.0
ENSG00000004897.7	ENST00000066544.3_uORF_0	17-:45266547-45266583	17-:45266547-45266583	AGG	uORF	0.53	0.35	0.016407	18.6
ENSG00000116688.12	ENST00000235329.5_uORF_1	1+:12040512-12040539	1+:12040512-12040539	ATG	uORF	0.24	0.53	0.016491	18.3
ENSG00000108784.5_ENSG00000068120.10	ENST00000393818.2_uORF_3	17+:40714203-40714230	17+:40714203-40714230	GTG	uORF	0.39	0.53	0.016491	15.4
ENSG00000267981.1_ENSG00000084234.12	ENST00000539648.1_uORF_2	11+:129939872-129939977|129990600-129990615	11+:129939872-129939977|129990600-129990615	ATG	uORF	0.63	0.54	0.016515	27.7
ENSG00000138071.9	ENST00000260641.5_uORF_0	2+:65454983-65455007	2+:65454983-65455007	ACG	uORF	0.75	0.21	0.016701	26.4
ENSG00000168175.10	ENST00000395468.4_uORF_1	14+:55518403-55518427	14+:55518397-55518427	GTG	uORF	0.49	0.29	0.016701	15.4
ENSG00000121957.8	ENST00000406462.2_uORF_0	1+:109427898-109427919	1+:109427898-109427919	ATG	uORF	0.75	0.43	0.016960	7.2
ENSG00000133065.6	ENST00000367137.3_uORF_0	1-:205780160-205780181	1-:205780160-205780181	AGG	uORF	0.71	0.12	0.016960	4.0
ENSG00000116459.6	ENST00000369722.3_uORF_2	1+:111992089-111992104	1+:111992089-111992104	TTG	uORF	0.75	0.35	0.016993	6.8
ENSG00000143390.13	ENST00000452671.2_uORF_0	1-:151318991-151319054	1-:151318991-151319054	GTG	uORF	0.46	0.44	0.017053	7.9
ENSG00000089486.12	ENST00000567695.1_uORF_0	16-:4564591-4564654	16-:4564591-4564654	CTG	uORF	0.05	0.55	0.017053	21.4
ENSG00000006451.3	ENST00000005257.2_uORF_0	7+:39663344-39663424|39726229-39726251	7+:39663344-39663424|39726229-39726251	AGG	uORF	0.25	0.43	0.017108	22.5
ENSG00000251201.4_ENSG00000134970.13	ENST00000456936.3_uORF_1	5-:114961569-114961614	5-:114961569-114961614	GTG	uORF	0.75	0.40	0.017434	42.7
ENSG00000110841.9	ENST00000318304.8_uORF_0	12+:27677250-27677274	12+:27677250-27677274	GTG	uORF	0.12	0.40	0.017606	4.0
ENSG00000101266.12	ENST00000217244.3_uORF_2	20-:524358-524382	20-:524358-524382	ATC	uORF	0.29	0.29	0.017606	11.5
ENSG00000164091.7_ENSG00000199150.1	ENST00000296490.3_uORF_0	3-:52312598-52312640	3-:52312598-52312640	ATG	uORF	0.24	0.55	0.017656	47.7
ENSG00000134871.13	ENST00000360467.5_uORF_0	13+:110959820-110959862	13+:110959820-110959862	GTG	uORF	0.82	0.47	0.017656	10.0
ENSG00000168078.5	ENST00000301905.4_uORF_1	8-:27690644-27690650|27695168-27695231	8-:27690644-27690650|27695168-27695231	AAG	uORF	0.16	0.48	0.017680	27.3
ENSG00000253719.2	ENST00000519948.2_uORF_0	12+:74931750-74931810	12+:74931750-74931810	CTG	uORF	0.75	0.41	0.017803	24.0
ENSG00000119760.11	ENST00000337768.5_uORF_2	2-:27885119-27885148|27886195-27886250	2-:27885119-27885148|27886195-27886250	CTG	uORF	0.36	0.40	0.018090	14.4
ENSG00000164924.13	ENST00000353245.3_uORF_5	8-:101965507-101965543	8-:101965507-101965543	CTG	uORF	0.75	0.56	0.018103	22.3
ENSG00000170522.5	ENST00000302274.3_uORF_1	4-:111119650-111119728	4-:111119650-111119734	ACG	uORF	0.11	0.31	0.018306	13.0
ENSG00000100591.3	ENST00000555517.1_uORF_3	14+:77924450-77924471	14+:77924450-77924471	CTG	uORF	0.75	0.56	0.018341	23.7
ENSG00000127483.13	ENST00000375000.1_uORF_2	1-:21107028-21107033|21113006-21113061	1-:21107028-21107033|21113006-21113061	GTG	uORF	0.53	0.46	0.018523	6.2
[truncated: 944 more rows]
