# Supplementary material for: Upstream open reading frame translation enhances immunogenic peptide presentation in mitotically arrested cancer cells
Source: Nat Commun. 2025 Aug 27;16:8008. doi: 10.1038/s41467-025-63405-2 (PMC12391379; doi:10.1038/s41467-025-63405-2)
Supplement: Supplementary file 6 — Supplementary Data 4 [file 41467_2025_63405_MOESM6_ESM.xlsx]

## Sheet: Sheet 1 - Taxol_toGenome.bam.or
Supplementary Data 4. Actively translated non-canonical ORFs in U2OS cells treated with Taxol for 16 hours.
Gene	Id	Location	Candidate Location	Codon	Type	Start	Range	p value	Total
ENSG00000213619.5	ENST00000534775.1_dORF_1	11+:47587457-47587538|47591251-47591443|47593022-47593181	11+:47587457-47587538|47591251-47591443|47593022-47593181	CTG	dORF	0.53	0.55	0.00018541	73.5
ENSG00000196683.6	ENST00000358435.4_dORF_2	7-:22852715-22852766	7-:22852715-22852766	TTG	dORF	0.28	0.47	0.0013530	15.0
ENSG00000071082.6	ENST00000409320.3_dORF_1	2+:101622828-101622843	2+:101622828-101622843	GTG	dORF	0.08	0.37	0.0021085	70.5
ENSG00000130204.8	ENST00000592434.1_dORF_0	19+:45406327-45406426	19+:45406327-45406426	AAG	dORF	0.19	0.16	0.0021838	22.1
ENSG00000177700.5	ENST00000322028.4_dORF_2	11-:840298-840391	11-:840298-840391	ATG	dORF	0.19	0.49	0.0033821	25.1
ENSG00000124593.10_ENSG00000214736.3	ENST00000335515.6_dORF_1	6+:41755397-41755460	6+:41755397-41755460	ACG	dORF	0.51	0.50	0.0058040	7.0
ENSG00000175793.10	ENST00000339276.4_dORF_4	1+:27190570-27190594	1+:27190570-27190594	GTG	dORF	0.54	0.34	0.0062389	5.0
ENSG00000101246.15	ENST00000440854.1_dORF_0	20-:62331794-62331830	20-:62331794-62331830	GTG	dORF	0.11	0.39	0.0073307	10.0
ENSG00000116922.10	ENST00000494120.1_dORF_1	1-:38149120-38149148|38151944-38151976	1-:38149120-38149148|38151944-38151976	TTG	dORF	0.81	0.46	0.0074506	5.0
ENSG00000084072.12	ENST00000495526.1_dORF_1	1+:40218673-40218724|40218958-40219027	1+:40218673-40218724|40218958-40219027	GTG	dORF	0.54	0.13	0.0080346	11.6
ENSG00000198576.2	ENST00000356613.2_dORF_0	8-:143693604-143693613|143693844-143693874	8-:143693604-143693613|143693844-143693874	CTG	dORF	0.43	0.40	0.011472	7.0
ENSG00000131459.8	ENST00000253778.8_dORF_0	5-:179728523-179728553	5-:179728523-179728553	GTG	dORF	0.76	0.49	0.025585	11.7
ENSG00000168066.16	ENST00000377390.3_dORF_3	11-:64532925-64532970	11-:64532925-64532970	ATG	dORF	0.28	0.33	0.028573	14.9
ENSG00000186185.9	ENST00000587309.1_dORF_2	17-:43003702-43003747	17-:43003702-43003747	ATG	dORF	0.58	0.45	0.032521	5.5
ENSG00000243444.3_ENSG00000241978.5	ENST00000374525.1_dORF_2	9+:112930944-112931004	9+:112930944-112931004	AAG	dORF	0.76	0.52	0.035194	15.9
ENSG00000114956.15	ENST00000418996.1_dORF_2	2+:74185297-74185372|74185836-74185863	2+:74185297-74185372|74185836-74185863	ATT	dORF	0.40	0.49	1.0124e-06	15.8
ENSG00000134291.7	ENST00000550146.1_dORF_3	12+:48359913-48359955|48360465-48360515|48360990-48361044|48361915-48362012	12+:48359907-48359955|48360465-48360515|48360990-48361044|48361915-48362012	GTG	dORF	0.45	0.10	1.2255e-09	22.5
ENSG00000165410.10	ENST00000554470.1_dORF_2	14-:35182070-35182181	14-:35182070-35182181	ATT	dORF	0.13	0.32	1.2748e-05	15.0
ENSG00000138363.10	ENST00000427397.1_dORF_0	2+:216177270-216177347|216182879-216182956|216184387-216184454|216189963-216190052|216190709-216190861|216197104-216197110	2+:216177270-216177347|216182879-216182956|216184387-216184454|216189963-216190052|216190709-216190861|216197104-216197110	CTG	dORF	0.20	0.38	1.7779e-15	145.8
ENSG00000170791.13	ENST00000521831.1_dORF_2	8+:57129901-57129994	8+:57129901-57129994	ATG	dORF	0.26	0.52	6.7270e-05	16.5
ENSG00000206199.5_ENSG00000224831.2	ENST00000239940.7_dORF_3	3-:149683953-149684037	3-:149683953-149684037	ATG	dORF	0.40	0.47	6.9127e-05	16.2
ENSG00000186395.6	ENST00000269576.5_dORF_0	17-:38974627-38974734|38975038-38975192	17-:38974627-38974734|38975038-38975192	GTG	dORF	0.38	0.48	7.0329e-15	409.6
ENSG00000119787.9	ENST00000419554.2_dORF_0	2-:38523135-38523228	2-:38523135-38523252	ATG	dORF	0.13	0.43	7.9147e-13	11.4
ENSG00000109184.10	ENST00000477560.1_dORF_2	4+:52779473-52779558|52779694-52779750	4+:52779473-52779558|52779694-52779750	ATT	dORF	0.09	0.42	8.1339e-09	32.1
ENSG00000151353.10	ENST00000432667.1_dORF_0	2-:669579-669672	2-:669579-669672	ATG	dORF	0.73	0.22	8.4493e-06	31.9
ENSG00000106211.8	ENST00000447574.1_dORF_3	7+:75933023-75933062	7+:75933023-75933062	CTG	dORF	0.26	0.56	8.9161e-06	29.6
ENSG00000071082.6	ENST00000409711.1_dORF_0	2+:101622424-101622553	2+:101622424-101622553	GTG	dORF	0.27	0.54	8.9625e-06	272.5
ENSG00000129991.8_ENSG00000167646.9	ENST00000527223.2_iORF_0	19-:55670916-55670975|55671266-55671333	19-:55670916-55670975|55671266-55671333	CTG	iORF	0.30	0.44	0.00010399	19.9
ENSG00000165006.9	ENST00000545103.1_iORF_0	9+:34179058-34179145	9+:34179058-34179145	ATG	iORF	0.60	0.58	0.00011158	76.3
ENSG00000058056.4	ENST00000263966.3_iORF_0	3+:179462858-179462894	3+:179462858-179462894	AAG	iORF	0.31	0.48	0.00021027	9.4
ENSG00000126432.9	ENST00000265462.4_iORF_1	11+:64085760-64085858|64087205-64087263	11+:64085760-64085858|64087205-64087263	CTG	iORF	0.14	0.59	0.00022189	173.0
ENSG00000166133.13	ENST00000315616.7_iORF_0	15+:40861556-40861595	15+:40861556-40861595	ATG	iORF	0.11	0.30	0.00029418	10.5
ENSG00000258289.3_ENSG00000257365.3	ENST00000549115.1_iORF_1	14+:65381182-65381203	14+:65381182-65381203	TTG	iORF	0.76	0.53	0.00031449	19.1
ENSG00000144674.12_ENSG00000222208.1	ENST00000356847.4_iORF_2	3+:37340467-37340500	3+:37340467-37340500	AAG	iORF	0.41	0.25	0.00046950	21.4
ENSG00000267981.1_ENSG00000084234.12	ENST00000278756.7_iORF_4	11+:130010293-130010350	11+:130010293-130010350	ATC	iORF	0.34	0.47	0.00059005	20.3
ENSG00000183011.9	ENST00000335155.5_iORF_2	17-:7760461-7760509	17-:7760461-7760515	ACG	iORF	0.32	0.27	0.00059185	25.5
ENSG00000124357.8	ENST00000455662.2_iORF_0	2+:71295775-71295838	2+:71295775-71295838	ACG	iORF	0.32	0.47	0.00059850	17.1
ENSG00000116701.10	ENST00000367536.1_iORF_1	1-:183536382-183536480|183538276-183538316	1-:183536382-183536480|183538276-183538316	CTG	iORF	0.08	0.42	0.00065284	43.5
ENSG00000117419.10_ENSG00000252146.1	ENST00000372257.2_iORF_2	1-:44818527-44818554	1-:44818527-44818554	CTG	iORF	0.35	0.44	0.00070921	10.9
ENSG00000143183.12	ENST00000367881.5_iORF_1	1-:165738011-165738110	1-:165738011-165738110	CTG	iORF	0.17	0.44	0.00074293	52.3
ENSG00000164828.13_ENSG00000239857.2	ENST00000456758.2_iORF_0	7+:878451-878607	7+:878451-878607	ATG	iORF	0.18	0.29	0.00079689	49.5
ENSG00000189067.8	ENST00000381810.3_iORF_0	16-:11643492-11643579	16-:11643492-11643579	ATC	iORF	0.43	0.46	0.00080933	14.2
ENSG00000130559.14	ENST00000389532.4_iORF_0	9-:138710937-138710976	9-:138710937-138710982	AAG	iORF	0.57	0.24	0.00084459	6.0
ENSG00000104218.9	ENST00000262210.5_iORF_0	8+:68070685-68070727	8+:68066354-68066371|68070681-68070727	AGG	iORF	0.13	0.40	0.00089731	4.1
ENSG00000090686.11	ENST00000529637.1_iORF_0	1-:22084217-22084276|22109316-22109425	1-:22084217-22084276|22109316-22109425	AGG	iORF	0.75	0.48	0.00095297	21.4
ENSG00000137094.10	ENST00000541010.1_iORF_0	9+:34997204-34997234	9+:34997204-34997234	ATT	iORF	0.43	0.44	0.0010424	10.4
ENSG00000109113.13	ENST00000447716.1_iORF_2	17-:27043070-27043076|27043920-27044012|27044230-27044303	17-:27043070-27043076|27043920-27044012|27044230-27044309|27045139-27045196	CTG	iORF	0.56	0.47	0.0010631	37.2
ENSG00000169189.12	ENST00000361439.4_iORF_0	16-:27268857-27268887	16-:27268857-27268887	AGG	iORF	0.35	0.17	0.0013683	17.0
ENSG00000100014.15_ENSG00000128271.15	ENST00000314328.9_iORF_1	22+:24718242-24718284	22+:24718242-24718284	ATA	iORF	0.36	0.50	0.0014694	12.4
ENSG00000196628.9	ENST00000354452.3_iORF_0	18-:52899785-52899836	18-:52899785-52899836	AGG	iORF	0.51	0.46	0.0017774	6.1
ENSG00000168385.13	ENST00000391971.2_iORF_2	2+:242287598-242287606|242289487-242289509	2+:242287598-242287606|242289487-242289509	AAG	iORF	0.34	0.50	0.0017799	13.2
ENSG00000114902.9	ENST00000233025.7_iORF_1	3+:52740168-52740198	3+:52740168-52740198	GTG	iORF	0.27	0.60	0.0018284	112.4
ENSG00000109189.8	ENST00000441222.3_iORF_1	4-:53468071-53468125	4-:53468071-53468125	GTG	iORF	0.36	0.45	0.0018473	10.3
ENSG00000113407.9	ENST00000265112.3_iORF_3	5+:33461381-33461396	5+:33461381-33461396	ATG	iORF	0.47	0.50	0.0020323	14.8
ENSG00000164096.10	ENST00000399075.4_iORF_1	4-:120221716-120221731	4-:120221716-120221731	ATT	iORF	0.74	0.37	0.0021085	8.0
ENSG00000135070.9	ENST00000452279.2_iORF_0	9-:88897420-88897435	9-:88897420-88897435	ATG	iORF	0.53	0.59	0.0021085	86.8
ENSG00000100207.14	ENST00000359486.3_iORF_0	22-:42606753-42606783	22-:42606753-42606783	AGG	iORF	0.43	0.47	0.0021492	10.2
ENSG00000198546.10_ENSG00000165828.9	ENST00000361518.5_iORF_0	10+:135122894-135122933	10+:135122894-135122933	ATG	iORF	0.10	0.35	0.0023509	10.8
ENSG00000210049.1_ENSG00000210195.2	ENST00000361739.1_iORF_1	MT+:7776-7995	MT+:7776-7995	CTG	iORF	0.25	0.20	0.0027203	2390.6
ENSG00000160710.11	ENST00000368474.4_iORF_0	1-:154574984-154575059	1-:154574984-154575059	ATG	iORF	0.42	0.52	0.0027756	11.0
ENSG00000139625.8	ENST00000267079.2_iORF_0	12-:53876106-53876151	12-:53876106-53876151	ACG	iORF	0.35	0.43	0.0029584	6.9
ENSG00000184661.9	ENST00000330560.3_iORF_1	8+:25361009-25361024	8+:25361009-25361024	AAG	iORF	0.35	0.14	0.0037000	7.5
ENSG00000101343.10	ENST00000377340.2_iORF_1	20-:20033071-20033086	20-:20033071-20033086	CTG	iORF	0.76	0.45	0.0037000	11.0
ENSG00000145191.7_ENSG00000182580.2	ENST00000319274.6_iORF_12	3+:184035172-184035223	3+:184035172-184035223	CTG	iORF	0.13	0.26	0.0037640	8.1
ENSG00000163006.7	ENST00000295124.4_iORF_0	2+:109429102-109429120	2+:109429102-109429120	AAG	iORF	0.85	0.40	0.0041645	6.4
ENSG00000254634.3_ENSG00000183336.7	ENST00000330978.3_iORF_1	16-:29465396-29465434|29465511-29465587	16-:29465396-29465434|29465511-29465587	CTG	iORF	0.43	0.34	0.0041721	35.1
ENSG00000169627.7	ENST00000305321.4_iORF_1	16-:30204738-30204776|30204853-30204929	16-:30204738-30204776|30204853-30204929	CTG	iORF	0.43	0.34	0.0041721	35.1
ENSG00000103111.10_ENSG00000205078.5	ENST00000248248.3_iORF_0	16+:77227476-77227545	16+:77227476-77227545	CTG	iORF	0.79	0.26	0.0042114	8.0
ENSG00000112081.12	ENST00000477442.2_iORF_5	6+:36564636-36564738	6+:36564636-36564738	ATG	iORF	0.59	0.49	0.0048641	32.8
ENSG00000153317.10	ENST00000357668.1_iORF_0	8-:131179831-131179852	8-:131179831-131179852	ATG	iORF	0.43	0.54	0.0049044	20.2
ENSG00000148773.8	ENST00000368654.3_iORF_3	10-:129907336-129907375	10-:129907336-129907375	AGG	iORF	0.46	0.20	0.0052838	10.1
ENSG00000151006.7_ENSG00000167397.10	ENST00000394975.2_iORF_2	16-:31102557-31102662	16-:31102557-31102662	TTG	iORF	0.13	0.27	0.0054240	10.9
ENSG00000196235.9	ENST00000598725.1_iORF_1	19+:39955552-39955594	19+:39955552-39955594	TTG	iORF	0.04	0.37	0.0058098	13.1
ENSG00000058085.10	ENST00000264144.4_iORF_0	1+:183208537-183208549	1+:183208537-183208549	AAG	iORF	0.76	0.51	0.0060105	14.9
ENSG00000005884.13	ENST00000320031.8_iORF_3	17+:48154774-48154811|48155409-48155432	17+:48154774-48154811|48155409-48155432	TTG	iORF	0.29	0.39	0.0060867	13.0
ENSG00000174837.10_ENSG00000269385.1	ENST00000312053.4_iORF_1	19+:6926419-6926455	19+:6926419-6926455	TTG	iORF	0.12	0.42	0.0063310	5.6
ENSG00000196591.7	ENST00000398283.2_iORF_1	6-:114281140-114281164	6-:114281140-114281164	ATT	iORF	0.57	0.42	0.0068460	6.8
ENSG00000204382.7	ENST00000437949.2_iORF_2	X+:52238970-52238994	X+:52238970-52238994	GTG	iORF	0.76	0.48	0.0068460	16.5
ENSG00000183461.12	ENST00000399795.3_iORF_2	X+:52511921-52511945	X+:52511921-52511945	GTG	iORF	0.76	0.48	0.0068460	16.5
ENSG00000204379.6	ENST00000399800.3_iORF_2	X-:52260178-52260202	X-:52260178-52260202	GTG	iORF	0.76	0.48	0.0068460	16.5
ENSG00000204376.7	ENST00000396497.3_iORF_2	X-:52533118-52533142	X-:52533118-52533142	GTG	iORF	0.76	0.48	0.0068460	16.5
ENSG00000204375.5	ENST00000429372.2_iORF_2	X-:52546012-52546036	X-:52546012-52546036	GTG	iORF	0.76	0.48	0.0068460	16.5
ENSG00000145555.10_ENSG00000243538.1	ENST00000513610.1_iORF_0	5-:16670714-16670813	5-:16670714-16670813	AGG	iORF	0.40	0.43	0.0071027	14.2
ENSG00000062650.13	ENST00000298767.5_iORF_2	10-:88227124-88227151	10-:88227124-88227151	AAG	iORF	0.75	0.42	0.0073699	6.4
ENSG00000170291.10	ENST00000396628.2_iORF_0	17+:7156244-7156271	17+:7156139-7156149|7156236-7156271	AAG	iORF	0.47	0.48	0.0074822	12.3
ENSG00000198160.10	ENST00000355356.3_iORF_0	1+:67411911-67411959	1+:67411911-67411959	ATT	iORF	0.50	0.48	0.0077258	16.6
ENSG00000136261.10	ENST00000433922.2_iORF_5	7+:16714036-16714123	7+:16714036-16714123	ATG	iORF	0.66	0.31	0.0079772	22.2
ENSG00000155506.12	ENST00000336314.4_iORF_0	5+:154191169-154191184	5+:154191169-154191184	ATT	iORF	0.24	0.49	0.0081000	13.1
ENSG00000099954.14_ENSG00000272675.1	ENST00000400573.5_iORF_0	22+:18003186-18003216	22+:18003186-18003216	AGG	iORF	0.32	0.41	0.0083610	5.9
ENSG00000159023.14	ENST00000356093.2_iORF_0	1+:29313974-29314028	1+:29313974-29314028	CTG	iORF	0.36	0.34	0.0085961	10.0
ENSG00000138778.7	ENST00000380026.3_iORF_0	4-:104066361-104066403	4-:104066361-104066403	AGG	iORF	0.28	0.49	0.0086680	12.7
ENSG00000188493.10	ENST00000378313.2_iORF_0	19-:41255464-41255497	19-:41255464-41255497	ATG	iORF	0.85	0.40	0.0088559	5.0
ENSG00000108509.16	ENST00000414043.3_iORF_0	17-:4872050-4872113	17-:4872050-4872113	ATG	iORF	0.60	0.49	0.0089210	7.4
ENSG00000146215.9_ENSG00000171467.11	ENST00000361428.2_iORF_0	6-:43308074-43308107	6-:43308074-43308107	AGG	iORF	0.67	0.43	0.0091537	6.9
ENSG00000071054.11_ENSG00000233404.2	ENST00000413150.2_iORF_1	2+:102472457-102472520	2+:102472457-102472520	AAG	iORF	0.57	0.28	0.0092385	16.5
ENSG00000116337.11	ENST00000256578.3_iORF_1	1+:110168041-110168055|110168283-110168414|110168781-110168825	1+:110168041-110168055|110168283-110168414|110168781-110168825	AGG	iORF	0.84	0.14	0.0096975	54.1
ENSG00000094975.9	ENST00000608151.1_iORF_0	1+:172558837-172558873	1+:172558837-172558873	AAG	iORF	0.12	0.51	0.0098635	13.7
ENSG00000114439.14	ENST00000325805.8_iORF_1	3+:107447739-107447775	3+:107447739-107447775	AAG	iORF	0.12	0.26	0.0098635	6.2
ENSG00000121274.8	ENST00000436909.3_iORF_0	16+:50245280-50245313	16+:50245280-50245313	CTG	iORF	0.13	0.52	0.010204	15.3
ENSG00000105426.10	ENST00000348075.2_iORF_1	19-:5220347-5220364|5221010-5221038	19-:5220347-5220364|5221010-5221044	CTG	iORF	0.53	0.18	0.010229	4.0
ENSG00000131389.12	ENST00000360861.3_iORF_0	3+:14485219-14485234	3+:14485219-14485234	AGG	iORF	0.52	0.39	0.010412	4.0
ENSG00000108819.9	ENST00000316878.6_iORF_0	17-:48216909-48216924	17-:48216909-48216924	AGG	iORF	0.63	0.48	0.010412	11.6
ENSG00000164985.10	ENST00000380738.4_iORF_0	9-:15474071-15474110	9-:15474071-15474110	AGG	iORF	0.88	0.44	0.010481	5.3
ENSG00000198901.9	ENST00000394249.3_iORF_6	15-:91527944-91527992	15-:91527944-91527992	ATG	iORF	0.08	0.48	0.011215	19.5
ENSG00000197102.6	ENST00000360184.4_iORF_1	14+:102461073-102461112	14+:102461073-102461112	AAG	iORF	0.51	0.45	0.011472	5.7
ENSG00000039523.13	ENST00000428437.2_iORF_1	16+:67579879-67579924	16+:67579879-67579924	AGG	iORF	0.73	0.22	0.011610	16.6
ENSG00000175455.10	ENST00000488653.2_iORF_0	3-:123675607-123675642|123679990-123680045	3-:123675607-123675642|123679990-123680045	CTG	iORF	0.77	0.48	0.011654	37.3
ENSG00000130382.7	ENST00000252674.7_iORF_0	19-:6222466-6222496	19-:6222466-6222520	CTG	iORF	0.12	0.44	0.012106	5.7
ENSG00000110880.6	ENST00000261401.3_iORF_2	12-:109042418-109042478	12-:109042418-109042478	AGG	iORF	0.84	0.40	0.012298	9.8
ENSG00000188010.8_ENSG00000214694.6	ENST00000409077.2_iORF_1	2+:39107814-39107847|39109553-39109565	2+:39107814-39107847|39109553-39109565	ATT	iORF	0.35	0.42	0.012425	8.0
ENSG00000082397.11_ENSG00000252576.1	ENST00000544123.1_iORF_1	18-:5443851-5443879|5445138-5445155	18-:5443851-5443879|5445138-5445155	ATG	iORF	0.88	0.23	0.012425	5.7
ENSG00000168282.4	ENST00000305386.2_iORF_2	14+:50088372-50088420	14+:50088372-50088420	ATA	iORF	0.84	0.43	0.012818	5.1
ENSG00000123240.12	ENST00000378757.2_iORF_1	10+:13169862-13169886	10+:13169862-13169886	AGG	iORF	0.19	0.50	0.012878	12.7
ENSG00000140367.7_ENSG00000266308.1	ENST00000267938.4_iORF_1	15+:76161322-76161351|76165768-76165775	15+:76161322-76161351|76165768-76165775	AAG	iORF	0.26	0.44	0.012953	10.3
ENSG00000049656.9	ENST00000320895.5_iORF_2	5-:1344525-1344566|1344794-1344885	5-:1344525-1344566|1344794-1344885	CTG	iORF	0.37	0.35	0.013720	20.1
ENSG00000144028.10	ENST00000323853.5_iORF_2	2-:96950198-96950321	2-:96950198-96950321	ATA	iORF	0.24	0.46	0.013915	25.7
ENSG00000050393.7	ENST00000379170.4_iORF_1	6-:13807270-13807276|13814246-13814282	6-:13807270-13807276|13814246-13814282	ACG	iORF	0.81	0.44	0.014887	6.0
ENSG00000117143.9	ENST00000271469.3_iORF_3	1+:162535934-162535952	1+:162535934-162535952	AAG	iORF	0.77	0.38	0.015625	7.5
ENSG00000132581.5	ENST00000247020.4_iORF_1	17-:26982480-26982498	17-:26982480-26982501|26988743-26988752	GTG	iORF	0.42	0.19	0.015625	6.1
ENSG00000137804.8	ENST00000559596.1_iORF_0	15+:41643247-41643310	15+:41643247-41643310	AAG	iORF	0.12	0.34	0.015699	34.4
ENSG00000073712.9	ENST00000341590.3_iORF_0	14-:53417146-53417269	14-:53417146-53417269	AAG	iORF	0.10	0.50	0.015784	23.9
ENSG00000113645.9	ENST00000521089.1_iORF_5	5+:167798479-167798500	5+:167798479-167798500	AGG	iORF	0.36	0.36	0.015850	5.7
ENSG00000253626.2	ENST00000520547.2_iORF_1	10+:81272613-81272679	10+:81272613-81272679	AAG	iORF	0.40	0.48	0.016516	32.4
ENSG00000171490.8	ENST00000571133.1_iORF_0	16-:11931923-11931953	16-:11931923-11931953	AGG	iORF	0.18	0.59	0.016580	62.0
ENSG00000008282.3	ENST00000455385.2_iORF_1	7-:105733521-105733551	7-:105733521-105733551	GTG	iORF	0.09	0.43	0.016657	9.5
ENSG00000162063.8	ENST00000397066.4_iORF_0	16+:2503275-2503310|2503410-2503417	16+:2503275-2503310|2503410-2503417	AGG	iORF	0.76	0.51	0.017656	15.8
ENSG00000204382.7	ENST00000437949.2_iORF_1	X+:52239044-52239051|52240457-52240504	X+:52239044-52239051|52240457-52240504	ACG	iORF	0.54	0.58	0.017878	44.0
ENSG00000183461.12	ENST00000399795.3_iORF_1	X+:52511995-52512002|52513408-52513455	X+:52511995-52512002|52513408-52513455	ACG	iORF	0.54	0.58	0.017878	44.2
ENSG00000204379.6	ENST00000399800.3_iORF_1	X-:52258668-52258715|52260121-52260128	X-:52258668-52258715|52260121-52260128	ACG	iORF	0.54	0.58	0.017878	43.5
ENSG00000204376.7	ENST00000396497.3_iORF_1	X-:52531608-52531655|52533061-52533068	X-:52531608-52531655|52533061-52533068	ACG	iORF	0.54	0.58	0.017878	43.5
ENSG00000204375.5	ENST00000429372.2_iORF_1	X-:52544502-52544549|52545955-52545962	X-:52544502-52544549|52545955-52545962	ACG	iORF	0.54	0.58	0.017878	43.5
ENSG00000152092.11_ENSG00000202609.2	ENST00000367654.3_iORF_0	1-:177000061-177000088|177001591-177001621	1-:177000061-177000088|177001591-177001621	ATG	iORF	0.84	0.45	0.018567	10.0
ENSG00000197223.7	ENST00000407324.1_iORF_2	2-:68280223-68280250	2-:68280223-68280250	ATG	iORF	0.85	0.36	0.018985	5.0
ENSG00000137106.13_ENSG00000236156.2	ENST00000318158.6_iORF_3	9+:37424843-37424894	9+:37424843-37424894	GTG	iORF	0.67	0.39	0.019015	11.6
ENSG00000198369.5_ENSG00000232693.2	ENST00000356388.4_iORF_1	2-:65540891-65540936	2-:65540891-65540936	AGG	iORF	0.31	0.52	0.019078	11.4
ENSG00000204381.7	ENST00000375614.2_iORF_1	11+:111414728-111414773	11+:111414728-111414773	TTG	iORF	0.85	0.47	0.019078	8.7
ENSG00000115306.11	ENST00000333896.5_iORF_1	2+:54858221-54858326	2+:54858221-54858326	GTG	iORF	0.17	0.56	0.019131	58.2
ENSG00000132361.12	ENST00000435359.1_iORF_0	17-:2607764-2607827	17-:2607764-2607827	CTG	iORF	0.29	0.50	0.019267	17.7
ENSG00000106266.4	ENST00000222990.3_iORF_0	7-:2297401-2297431	7-:2297401-2297438|2302864-2302866	AGG	iORF	0.19	0.48	0.019806	31.5
ENSG00000105048.12	ENST00000356783.5_iORF_4	19-:55653265-55653288|55656911-55656933|55658048-55658069	19-:55653265-55653288|55656911-55656933|55658048-55658069	CTG	iORF	0.25	0.54	0.019901	22.7
ENSG00000075391.12	ENST00000367649.3_iORF_0	1+:178412153-178412186	1+:178412153-178412186	AGG	iORF	0.76	0.46	0.021007	9.0
ENSG00000153317.10	ENST00000357668.1_iORF_1	8-:131249233-131249240|131370262-131370342	8-:131249233-131249240|131370262-131370342	AGG	iORF	0.85	0.07	0.021236	10.4
ENSG00000168487.13	ENST00000520970.1_iORF_0	8+:22023024-22023066|22031114-22031156	8+:22023021-22023066|22031114-22031156	ACG	iORF	0.36	0.11	0.022117	12.3
ENSG00000129250.7	ENST00000320785.5_iORF_1	17+:4923327-4923374|4923786-4923793	17+:4923327-4923374|4923786-4923793	ATA	iORF	0.27	0.40	0.022533	12.6
ENSG00000100345.16	ENST00000216181.5_iORF_4	22-:36684371-36684446	22-:36684371-36684446	AGG	iORF	0.15	0.56	0.022559	37.9
ENSG00000126261.8	ENST00000246548.4_iORF_0	19+:34957889-34957919|34959944-34959971	19+:34957889-34957919|34959944-34959971	ATG	iORF	0.59	0.41	0.023472	7.7
ENSG00000243444.3_ENSG00000241978.5	ENST00000374525.1_iORF_1	9+:112899043-112899145	9+:112899043-112899145	AGG	iORF	0.32	0.42	0.024296	16.9
ENSG00000108639.3	ENST00000225777.3_iORF_1	17+:76167726-76167730|76167819-76167890	17+:76167726-76167730|76167819-76167890	CTG	iORF	0.08	0.42	0.024855	21.7
ENSG00000152795.13	ENST00000295470.5_iORF_0	4-:83350473-83350539	4-:83350473-83350539	CTG	iORF	0.64	0.39	0.025148	62.4
ENSG00000112695.7	ENST00000370081.2_iORF_2	6-:75950925-75950981|75953432-75953508	6-:75950925-75950981|75953432-75953508	GTG	iORF	0.84	0.41	0.026440	42.2
ENSG00000136930.8	ENST00000259457.3_iORF_1	9-:127176274-127176284|127177120-127177212	9-:127176274-127176284|127177120-127177212	ATG	iORF	0.88	0.24	0.026768	13.3
ENSG00000068724.11_ENSG00000225187.1	ENST00000319190.5_iORF_0	2+:47177600-47177615	2+:47177600-47177615	ATG	iORF	0.28	0.46	0.027200	9.4
ENSG00000173905.4	ENST00000470487.1_iORF_1	3-:167728595-167728611|167742313-167742330	3-:167728595-167728611|167742313-167742372	AAG	iORF	0.32	0.40	0.027464	5.1
ENSG00000153827.9	ENST00000283943.5_iORF_3	2-:230723760-230723769	2-:230723760-230723769	CTG	iORF	0.88	0.20	0.027778	3.1
ENSG00000241973.6	ENST00000255882.6_iORF_1	22-:21154034-21154043	22-:21154034-21154043	CTG	iORF	0.42	0.11	0.027778	6.0
ENSG00000040933.11	ENST00000409851.3_iORF_0	2+:99169292-99169334	2+:99169292-99169334	TTG	iORF	0.61	0.48	0.028209	6.2
ENSG00000173812.6	ENST00000469257.1_iORF_4	17+:39846152-39846176	17+:39846113-39846176	ATG	iORF	0.73	0.13	0.028245	10.9
ENSG00000057019.11	ENST00000326840.6_iORF_2	3-:98600584-98600608	3-:98600584-98600608	ATG	iORF	0.12	0.24	0.029664	15.9
ENSG00000142002.12	ENST00000262960.9_iORF_0	19-:4700252-4700289|4702038-4702073	19-:4700252-4700289|4702038-4702073	AAG	iORF	0.84	0.31	0.029745	16.1
ENSG00000187498.10	ENST00000375820.4_iORF_0	13-:110895032-110895071	13-:110895032-110895071	CTG	iORF	0.55	0.39	0.030375	5.2
ENSG00000124942.9	ENST00000378024.4_iORF_0	11-:62292443-62292527	11-:62292443-62292527	AAG	iORF	0.84	0.49	0.030716	24.6
ENSG00000117724.8	ENST00000366955.3_iORF_1	1+:214820540-214820582	1+:214820507-214820582	AGG	iORF	0.08	0.48	0.031019	18.2
ENSG00000169813.12	ENST00000443950.2_iORF_7	10-:43882787-43882826	10-:43882787-43882826	AGG	iORF	0.42	0.47	0.031828	10.2
ENSG00000142227.6	ENST00000597279.1_iORF_3	19+:48830824-48830866	19+:48830824-48830866	CTG	iORF	0.76	0.09	0.031831	18.9
ENSG00000182158.10	ENST00000330387.6_iORF_0	7-:137686396-137686447	7-:137686396-137686447	AGG	iORF	0.53	0.31	0.032272	7.2
ENSG00000105426.10	ENST00000348075.2_iORF_0	19-:5239025-5239074|5240209-5240211	19-:5239025-5239074|5240209-5240229	AGG	iORF	0.13	0.33	0.032272	5.0
ENSG00000117523.11	ENST00000338920.4_iORF_5	1+:171510120-171510135	1+:171510120-171510135	TTG	iORF	0.76	0.37	0.033033	6.9
ENSG00000117419.10_ENSG00000252146.1	ENST00000372257.2_iORF_0	1-:44785331-44785385	1-:44785331-44785385	ATG	iORF	0.76	0.52	0.033347	16.7
ENSG00000246203.2_ENSG00000163374.15	ENST00000368340.5_iORF_0	1-:155630463-155630517	1-:155630463-155630517	TTG	iORF	0.13	0.27	0.033347	6.5
ENSG00000198369.5_ENSG00000232693.2	ENST00000356388.4_iORF_0	2-:65571992-65572030|65659095-65659114	2-:65571992-65572030|65659095-65659114	AAG	iORF	0.26	0.56	0.033882	29.0
ENSG00000171634.12_ENSG00000265052.1	ENST00000321892.4_iORF_1	17+:65862713-65862743	17+:65862713-65862743	GTG	iORF	0.28	0.33	0.033932	16.2
ENSG00000153130.13	ENST00000608372.1_iORF_0	4+:141300277-141300328	4+:141300277-141300328	ATT	iORF	0.73	0.47	0.033985	12.5
ENSG00000163808.12_ENSG00000169964.5	ENST00000326047.4_iORF_0	3+:44841894-44841929|44842941-44842957	3+:44841894-44841929|44842941-44842957	AGG	iORF	0.88	0.43	0.034166	5.7
ENSG00000168944.11	ENST00000306467.5_iORF_0	5-:122714114-122714122|122717804-122717850	5-:122714114-122714122|122717804-122717850	ATG	iORF	0.09	0.26	0.034852	7.5
ENSG00000143569.14	ENST00000428931.1_iORF_1	1+:154223673-154223733	1+:154223673-154223733	AAG	iORF	0.23	0.45	0.034887	13.9
ENSG00000134248.9	ENST00000256644.4_iORF_3	1-:110948996-110949001|110950207-110950307	1-:110948996-110949001|110950207-110950307	AGG	iORF	0.11	0.56	0.034891	34.6
ENSG00000112655.11	ENST00000230419.4_iORF_0	6+:43096768-43096891	6+:43096768-43096891	AGG	iORF	0.76	0.09	0.035164	14.3
ENSG00000066855.11	ENST00000262146.4_iORF_2	8+:66605970-66605994|66616928-66616964	8+:66605970-66605994|66616928-66616964	AGG	iORF	0.38	0.46	0.035194	9.2
ENSG00000077235.13	ENST00000356183.4_iORF_0	16-:27518401-27518464	16-:27518401-27518464	ACG	iORF	0.16	0.53	0.035993	19.0
ENSG00000122034.8	ENST00000381140.4_iORF_0	13+:28001250-28001289	13+:28001250-28001289	AAG	iORF	0.26	0.45	0.036350	12.5
ENSG00000047410.9	ENST00000367478.4_iORF_2	1-:186313508-186313541	1-:186313508-186313541	AAG	iORF	0.76	0.48	0.036662	10.4
ENSG00000146247.13_ENSG00000217512.1	ENST00000275034.4_iORF_0	6-:79695080-79695113	6-:79695080-79695113	ATC	iORF	0.35	0.14	0.036662	9.7
ENSG00000196914.4	ENST00000397843.2_iORF_0	11+:120317791-120317794|120318582-120318612	11+:120317791-120317794|120318582-120318612	ATT	iORF	0.17	0.47	0.036662	10.1
ENSG00000169682.13_ENSG00000213658.6	ENST00000565975.1_iORF_1	16+:28986119-28986152	16+:28986119-28986152	ATG	iORF	0.20	0.36	0.036662	28.9
ENSG00000132383.7	ENST00000254719.5_iORF_0	17+:1783978-1783985|1787105-1787131	17+:1783948-1783985|1787105-1787131	GTG	iORF	0.13	0.46	0.036662	5.0
ENSG00000034713.3	ENST00000037243.2_iORF_3	16+:75602026-75602062	16+:75602026-75602062	GTG	iORF	0.75	0.43	0.037913	7.7
ENSG00000133026.8	ENST00000269243.4_iORF_0	17-:8404256-8404288|8408011-8408051	17-:8404256-8404288|8408011-8408051	AGG	iORF	0.40	0.46	0.038080	8.4
ENSG00000066135.8	ENST00000372396.3_iORF_0	1+:44133620-44133683	1+:44133620-44133683	ACG	iORF	0.51	0.31	0.038218	6.2
ENSG00000075702.12	ENST00000401500.2_iORF_0	19+:36580144-36580207	19+:36580144-36580207	ATG	iORF	0.37	0.28	0.038218	8.1
ENSG00000171729.9	ENST00000400796.3_iORF_0	1+:15545823-15545889	1+:15545823-15545889	AGG	iORF	0.88	0.12	0.038876	6.5
ENSG00000117519.11	ENST00000370206.4_iORF_2	1-:95363598-95363622	1-:95363598-95363622	AGG	iORF	0.84	0.12	0.039624	6.7
ENSG00000139926.11_ENSG00000207004.1	ENST00000344768.5_iORF_3	14+:52186973-52187012	14+:52186973-52187012	AAG	iORF	0.82	0.37	0.040941	7.3
ENSG00000133065.6	ENST00000367137.3_iORF_0	1-:205768912-205768930	1-:205768912-205768930	AGG	iORF	0.34	0.20	0.041436	6.2
ENSG00000147804.5	ENST00000301305.3_iORF_0	8-:145638902-145638920	8-:145638902-145638920	CTG	iORF	0.68	0.49	0.041436	13.1
ENSG00000092853.9	ENST00000318121.3_iORF_0	1-:36205023-36205044	1-:36205023-36205044	ATG	iORF	0.76	0.34	0.041624	7.5
ENSG00000108179.9	ENST00000225174.3_iORF_2	10+:81113467-81113518	10+:81113467-81113518	ATG	iORF	0.13	0.41	0.042519	20.3
ENSG00000131373.10	ENST00000321169.5_iORF_0	3-:15642897-15642939	3-:15642897-15642939	AGG	iORF	0.85	0.15	0.042646	8.1
ENSG00000063176.11	ENST00000598088.1_iORF_0	19+:49123787-49123810|49129147-49129166	19+:49123787-49123810|49129147-49129166	AAG	iORF	0.84	0.41	0.042646	9.0
ENSG00000069275.12_ENSG00000201944.1	ENST00000367142.4_iORF_0	1-:205693083-205693109|205696827-205696852	1-:205693083-205693109|205696827-205696852	CTG	iORF	0.38	0.55	0.042865	43.4
ENSG00000130396.16	ENST00000366806.2_iORF_2	6+:168289989-168290001	6+:168289989-168290001	ATG	iORF	0.26	0.46	0.042969	10.0
ENSG00000181929.7_ENSG00000167548.10	ENST00000301067.7_iORF_1	12-:49440064-49440076	12-:49440064-49440076	AGG	iORF	0.27	0.39	0.042969	6.6
ENSG00000122966.9	ENST00000392521.2_iORF_2	12-:120221776-120221788	12-:120221776-120221788	AGG	iORF	0.76	0.29	0.042969	8.0
ENSG00000140332.11	ENST00000558939.1_iORF_1	15-:70366894-70366906	15-:70366894-70366906	AGG	iORF	0.76	0.38	0.042969	7.0
ENSG00000152492.9	ENST00000392455.3_iORF_0	3+:191074877-191074939|191075786-191075790	3+:191074877-191074939|191075786-191075790	ATG	iORF	0.11	0.40	0.043053	13.0
ENSG00000094975.9	ENST00000608151.1_iORF_1	1+:172502418-172502463	1+:172502418-172502463	ACG	iORF	0.47	0.48	0.044133	10.1
ENSG00000067798.9	ENST00000397909.2_iORF_3	12+:78334869-78334913|78360008-78360009	12+:78334869-78334913|78360008-78360009	AAG	iORF	0.49	0.43	0.044133	6.1
ENSG00000120800.4	ENST00000261637.4_iORF_0	12+:101750336-101750381	12+:101750336-101750381	AAG	iORF	0.57	0.49	0.044133	11.8
ENSG00000103226.13	ENST00000399336.4_iORF_0	16+:16369247-16369292	16+:16369247-16369292	AAG	iORF	0.76	0.52	0.044133	15.3
ENSG00000185164.10	ENST00000330537.6_iORF_0	16-:18530558-18530603	16-:18530558-18530603	AAG	iORF	0.76	0.52	0.044133	15.3
ENSG00000156515.17	ENST00000359426.6_iORF_2	10+:71129284-71129338	10+:71129251-71129338	ATG	iORF	0.32	0.54	0.045072	26.0
ENSG00000198231.8	ENST00000578681.1_iORF_1	17+:61877876-61877900	17+:61877876-61877900	AGG	iORF	0.84	0.39	0.046310	5.3
ENSG00000143889.11	ENST00000409636.1_iORF_0	2-:38813015-38813023|38818671-38818714	2-:38813015-38813023|38818671-38818714	AAG	iORF	0.23	0.45	0.046600	11.1
ENSG00000130816.10_ENSG00000267534.1	ENST00000340748.4_iORF_2	19-:10291123-10291156	19-:10291123-10291156	ACG	iORF	0.84	0.11	0.046832	9.1
ENSG00000174231.12	ENST00000304992.6_iORF_2	17-:1556948-1556969	17-:1556948-1556969	CTG	iORF	0.35	0.37	0.047339	6.0
ENSG00000196923.9	ENST00000355572.2_iORF_1	5-:176917880-176917904	5-:176917880-176917904	AAG	iORF	0.59	0.42	0.047884	9.3
ENSG00000101160.9	ENST00000217131.5_iORF_0	20-:57571823-57571835	20-:57571823-57571835	AAG	iORF	0.12	0.37	0.048084	18.5
ENSG00000117395.6	ENST00000236051.2_iORF_6	1-:43637269-43637308	1-:43637269-43637308	ATG	iORF	0.13	0.46	0.048310	27.9
ENSG00000272084.1_ENSG00000127481.10	ENST00000375254.3_iORF_0	1-:19503115-19503172	1-:19503115-19503172	AGG	iORF	0.88	0.19	0.048563	5.7
ENSG00000130175.5	ENST00000252455.2_iORF_5	19+:11557941-11557975|11558253-11558291	19+:11557941-11557975|11558253-11558291	CTG	iORF	0.13	0.41	0.049508	9.9
ENSG00000124831.14_ENSG00000177483.7	ENST00000289175.6_iORF_1	2+:238668773-238668800	2+:238668773-238668800	TTG	iORF	0.35	0.24	0.049998	5.5
ENSG00000153006.10	ENST00000513458.4_iORF_0	5-:64036910-64036937	5-:64036910-64036937	ATA	iORF	0.11	0.50	0.049998	13.2
ENSG00000148444.11_ENSG00000168283.9	ENST00000602390.1_iORF_2	10+:22607232-22607235|22607887-22607947|22615359-22615410	10+:22607232-22607235|22607887-22607947|22615359-22615410	AAG	iORF	0.19	0.40	1.0611e-05	30.5
ENSG00000120265.12	ENST00000367384.2_iORF_1	6+:150070897-150070945	6+:150070897-150070945	ACG	iORF	0.76	0.27	1.1980e-06	49.8
ENSG00000133193.8	ENST00000403627.3_iORF_1	17-:71228243-71228375	17-:71228243-71228375	CTG	iORF	0.56	0.50	1.2483e-05	50.8
ENSG00000130164.7	ENST00000557933.1_iORF_0	19+:11240229-11240346|11241956-11241992	19+:11240229-11240346|11241956-11241992	AAG	iORF	0.08	0.26	1.2802e-08	46.7
ENSG00000124532.10	ENST00000378386.3_iORF_0	6+:24403297-24403464|24405395-24405399	6+:24403297-24403464|24405395-24405399	CTG	iORF	0.09	0.39	2.0207e-07	28.8
ENSG00000153574.8	ENST00000283646.4_iORF_0	2+:88991334-88991499	2+:88991334-88991499	ACG	iORF	0.08	0.42	2.3561e-08	62.5
ENSG00000214706.6_ENSG00000243477.1	ENST00000336089.4_iORF_0	3-:50329734-50329839	3-:50329734-50329839	ATG	iORF	0.24	0.58	2.9399e-16	72.7
ENSG00000155380.7	ENST00000433570.4_iORF_3	1-:113471860-113471917	1-:113471860-113471917	TTG	iORF	0.67	0.20	3.1628e-05	15.9
ENSG00000129354.7	ENST00000590923.1_iORF_0	19-:10687896-10687965	19-:10687896-10687965	ATG	iORF	0.30	0.59	7.2679e-09	110.5
ENSG00000175482.4_ENSG00000175505.9	ENST00000312419.3_iORF_0	11-:67120497-67120527	11-:67120497-67120527	ACG	iORF	0.58	0.45	7.7966e-05	12.3
ENSG00000072110.9	ENST00000193403.6_iORF_3	14-:69392304-69392389|69445668-69445724	14-:69392304-69392389|69445668-69445727	AGG	iORF	0.76	0.53	7.8569e-06	256.6
ENSG00000039523.13	ENST00000428437.2_iORF_0	16+:67571498-67571500|67572326-67572405	16+:67571498-67571500|67572326-67572405	AGG	iORF	0.09	0.59	9.0806e-05	84.2
ENSG00000226415.1	ENST00000420977.1_ncRNA_0	1+:77165617-77166223	1+:77165617-77166223	ATC	ncRNA	0.12	0.59	0.0000	441.4
ENSG00000233514.1	ENST00000402743.2_ncRNA_0	1-:44587824-44588043	1-:44587824-44588043	AAG	ncRNA	0.08	0.46	0.0000	66.5
ENSG00000162642.9	ENST00000294661.4_ncRNA_0	1-:85724717-85724744|85725040-85725316	1-:85724717-85724744|85725040-85725316	ATG	ncRNA	0.30	0.45	0.0000	136.3
ENSG00000229267.2	ENST00000457497.1_ncRNA_0	2+:215712022-215712169	2+:215711926-215712169	ATC	ncRNA	0.12	0.54	0.0000	120.3
ENSG00000135931.13	ENST00000441378.1_ncRNA_0	2+:232120809-232121019	2+:232120809-232121019	ATG	ncRNA	0.47	0.61	0.0000	604.8
ENSG00000230979.3	ENST00000456046.1_ncRNA_0	2-:47917854-47918223	2-:47917854-47918223	AAG	ncRNA	0.28	0.40	0.0000	428.3
ENSG00000233762.2	ENST00000397084.2_ncRNA_0	2-:172373779-172374226	2-:172373779-172374226	ATG	ncRNA	0.65	0.61	0.0000	870.8
ENSG00000270170.1	ENST00000602845.1_ncRNA_0	3+:196669551-196669887	3+:196669551-196669887	AGG	ncRNA	0.08	0.38	0.0000	184.6
ENSG00000229638.1	ENST00000422486.1_ncRNA_0	3-:185135282-185135621	3-:185135282-185135621	AAG	ncRNA	0.31	0.53	0.0000	278.8
ENSG00000269893.2	ENST00000602573.1_ncRNA_0	4+:119200566-119200586|119200778-119200869	4+:119200566-119200586|119200778-119200869	ATG	ncRNA	0.17	0.53	0.0000	125.4
ENSG00000233913.6	ENST00000406049.3_ncRNA_0	5+:168043392-168044001	5+:168043392-168044001	AAG	ncRNA	0.15	0.55	0.0000	763.3
ENSG00000226221.1	ENST00000450941.1_ncRNA_0	5-:55800461-55800749	5-:55800461-55800749	AAG	ncRNA	0.12	0.45	0.0000	111.1
ENSG00000248626.1	ENST00000505218.1_ncRNA_0	5-:159377499-159377577	5-:159377499-159377577	ATT	ncRNA	0.07	0.61	0.0000	317.4
ENSG00000212802.3	ENST00000391491.2_ncRNA_0	6+:12514353-12514956	6+:12514341-12514956	AAG	ncRNA	0.43	0.10	0.0000	987.8
ENSG00000218426.5	ENST00000492974.2_ncRNA_0	6-:153603421-153603868	6-:153603421-153603868	ATG	ncRNA	0.74	0.61	0.0000	1908.7
ENSG00000225573.3	ENST00000433398.1_ncRNA_0	7-:66071739-66071916	7-:66071739-66071916	ATT	ncRNA	0.28	0.57	0.0000	512.4
ENSG00000166508.13	ENST00000463722.1_ncRNA_0	7-:99697199-99697376|99697636-99697716|99698886-99698917	7-:99697199-99697376|99697636-99697716|99698886-99698956	ATG	ncRNA	0.67	0.60	0.0000	295.6
ENSG00000188873.4	ENST00000479243.1_ncRNA_0	8+:48069217-48069394	8+:48069217-48069394	AAG	ncRNA	0.19	0.43	0.0000	72.4
ENSG00000234964.3	ENST00000458175.1_ncRNA_0	11-:59548785-59549193	11-:59548785-59549193	ATG	ncRNA	0.76	0.60	0.0000	242.2
ENSG00000076706.10	ENST00000525586.1_ncRNA_0	11-:119185190-119185286|119185388-119185459|119185542-119185750|119185848-119185971	11-:119185190-119185286|119185388-119185459|119185542-119185750|119185848-119185971	GTG	ncRNA	0.43	0.47	0.0000	136.0
ENSG00000216285.4	ENST00000547454.1_ncRNA_0	12+:104424580-104425321	12+:104424556-104425321	ATC	ncRNA	0.26	0.50	0.0000	583.5
ENSG00000198431.11	ENST00000394214.3_ncRNA_0	12+:104659086-104659359|104659410-104659617	12+:104659086-104659359|104659410-104659617	ATG	ncRNA	0.76	0.61	0.0000	1122.7
ENSG00000111639.3	ENST00000537701.1_ncRNA_0	12-:6601436-6601633|6602027-6602138|6602882-6602916	12-:6601436-6601633|6602027-6602138|6602882-6602937	CTG	ncRNA	0.21	0.55	0.0000	220.9
ENSG00000186076.4	ENST00000548270.1_ncRNA_0	12-:94034597-94035362	12-:94034597-94035362	ATG	ncRNA	0.76	0.59	0.0000	638.2
ENSG00000258427.3	ENST00000555532.2_ncRNA_0	14+:60864474-60864732	14+:60864474-60864732	ATG	ncRNA	0.72	0.60	0.0000	325.2
ENSG00000232573.1	ENST00000417615.1_ncRNA_0	14-:99439215-99439416	14-:99439215-99439416	GTG	ncRNA	0.12	0.56	0.0000	399.9
ENSG00000256338.1	ENST00000544920.1_ncRNA_0	15+:28560838-28560916	15+:28560838-28560916	ATG	ncRNA	0.40	0.61	0.0000	876.9
ENSG00000213471.4_ENSG00000182768.7	ENST00000331497.3_ncRNA_0	15+:90808929-90809139	15+:90808929-90809139	CTG	ncRNA	0.14	0.59	0.0000	164.9
ENSG00000137776.12	ENST00000474342.1_ncRNA_0	15-:59224537-59224642|59225602-59225764	15-:59224537-59224642|59225602-59225764	ATG	ncRNA	0.81	0.47	0.0000	113.5
ENSG00000227077.2	ENST00000536115.1_ncRNA_0	17+:18476080-18476275	17+:18476080-18476275	GTG	ncRNA	0.27	0.60	0.0000	324.3
ENSG00000177731.11	ENST00000582626.1_ncRNA_0	17-:18160180-18160333|18161941-18162004	17-:18160180-18160333|18161941-18162004	ATG	ncRNA	0.15	0.60	0.0000	191.3
ENSG00000266282.1	ENST00000583788.1_ncRNA_0	17-:30555025-30555127	17-:30555025-30555127	ATG	ncRNA	0.17	0.58	0.0000	83.8
ENSG00000121073.9	ENST00000504260.1_ncRNA_0	17-:47779258-47779284|47780219-47780373|47780549-47780656|47781461-47781588|47782485-47782617	17-:47779258-47779284|47780219-47780373|47780549-47780656|47781461-47781588|47782485-47782629	AAG	ncRNA	0.36	0.20	0.0000	63.5
ENSG00000232388.2	ENST00000435844.1_ncRNA_0	20+:18548158-18548240|18549882-18550049	20+:18548098-18548240|18549882-18550049	ATG	ncRNA	0.37	0.23	0.0000	109.2
ENSG00000227063.4	ENST00000546176.1_ncRNA_0	20+:21735907-21735985	20+:21735907-21735985	ATG	ncRNA	0.40	0.61	0.0000	876.9
ENSG00000230043.1	ENST00000415187.1_ncRNA_0	20-:49457151-49457259	20-:49457151-49457259	ATC	ncRNA	0.39	0.59	0.0000	153.0
ENSG00000213885.3	ENST00000425147.1_ncRNA_0	21+:26734520-26734745	21+:26734520-26734745	AAG	ncRNA	0.04	0.56	0.0000	206.7
ENSG00000230629.2	ENST00000429775.2_ncRNA_0	X+:70182858-70183143	X+:70182858-70183143	ATC	ncRNA	0.42	0.60	0.0000	684.0
ENSG00000184831.9_ENSG00000238103.3	ENST00000418824.2_ncRNA_0	X-:23854934-23854977|23855036-23855437	X-:23854934-23854977|23855036-23855437	ATG	ncRNA	0.76	0.60	0.0000	423.7
ENSG00000232472.1	ENST00000447718.1_ncRNA_0	X-:24806508-24806937	X-:24806508-24806937	GTG	ncRNA	0.50	0.59	0.0000	323.4
ENSG00000232527.3	ENST00000452399.1_ncRNA_1	1+:148928377-148928385|148932785-148932810	1+:148928377-148928385|148932785-148932810	GTG	ncRNA	0.08	0.53	0.00010208	47.4
ENSG00000249042.1	ENST00000504300.1_ncRNA_0	5-:79783664-79783697	5-:79783664-79783697	CTG	ncRNA	0.84	0.45	0.00010208	10.0
ENSG00000242858.1	ENST00000492855.1_ncRNA_0	5-:83042772-83042808	5-:83042772-83042808	ATG	ncRNA	0.76	0.60	0.00010695	154.1
ENSG00000253738.1	ENST00000524003.1_ncRNA_0	8-:92081945-92081999	8-:92081945-92081999	ATG	ncRNA	0.75	0.38	0.00010860	19.8
ENSG00000134686.12	ENST00000467894.1_ncRNA_0	1-:33797940-33798005|33799785-33799843	1-:33797940-33798005|33799785-33799843	ATG	ncRNA	0.21	0.42	0.00010861	26.4
ENSG00000235275.3	ENST00000510337.1_ncRNA_0	5+:122972097-122972145	5+:122972097-122972145	AGG	ncRNA	0.20	0.58	0.00011238	39.3
ENSG00000234498.2	ENST00000424500.1_ncRNA_0	12+:13028978-13029044	12+:13028978-13029044	AAG	ncRNA	0.72	0.55	0.00012167	51.8
ENSG00000267321.1_ENSG00000207297.1	ENST00000592381.1_ncRNA_1	17+:33895428-33895455	17+:33895428-33895455	ATG	ncRNA	0.84	0.44	0.00012369	11.0
ENSG00000236751.1	ENST00000446884.1_ncRNA_0	X-:46185876-46185889|46186985-46186999	X-:46185876-46185889|46186985-46186999	ATG	ncRNA	0.69	0.51	0.00012369	16.0
ENSG00000231066.3	ENST00000453156.3_ncRNA_0	X-:14853392-14853431	X-:14853392-14853431	ATG	ncRNA	0.44	0.61	0.00012692	213.6
ENSG00000175061.13	ENST00000581913.1_ncRNA_1	17+:16342646-16342728|16342841-16342867	17+:16342646-16342728|16342841-16342867	ATC	ncRNA	0.48	0.20	0.00012734	487.3
ENSG00000222041.6	ENST00000331944.6_ncRNA_4	2+:87755022-87755040	2+:87755022-87755040	ATG	ncRNA	0.71	0.54	0.00012860	23.3
ENSG00000172965.10_ENSG00000224959.1	ENST00000439362.1_ncRNA_4	2-:112252585-112252603	2-:112252585-112252603	ATG	ncRNA	0.71	0.54	0.00012860	23.3
ENSG00000137818.7	ENST00000487304.2_ncRNA_4	15+:69745180-69745222	15+:69745180-69745222	GTG	ncRNA	0.27	0.60	0.00013241	106.0
ENSG00000234171.1	ENST00000438436.1_ncRNA_0	2+:3606327-3606417	2+:3606327-3606417	ATG	ncRNA	0.85	0.52	0.00013820	19.6
ENSG00000101224.13	ENST00000467519.1_ncRNA_0	20+:3776489-3776526|3778268-3778291	20+:3776459-3776526|3778268-3778291	TTG	ncRNA	0.70	0.33	0.00014006	11.2
ENSG00000239246.2	ENST00000460492.1_ncRNA_0	17-:60593726-60593768	17-:60593726-60593768	AAG	ncRNA	0.23	0.54	0.00014673	18.7
ENSG00000218582.2	ENST00000405405.2_ncRNA_0	6-:80663272-80663314	6-:80663272-80663314	AAG	ncRNA	0.52	0.10	0.00015448	142.7
ENSG00000226950.2_ENSG00000212588.1	ENST00000425653.1_ncRNA_9	4+:53579778-53579796	4+:53579778-53579796	ATG	ncRNA	0.57	0.40	0.00017114	66.7
ENSG00000269293.2	ENST00000602810.1_ncRNA_0	6-:28090948-28090989|28104522-28104556	6-:28090948-28090989|28104522-28104556	AGG	ncRNA	0.28	0.45	0.00017169	22.8
ENSG00000203875.6	ENST00000431043.1_ncRNA_0	6-:86387690-86387750|86387853-86387906|86388411-86388418	6-:86387690-86387750|86387853-86387906|86388411-86388418	GTG	ncRNA	0.12	0.52	0.00017294	47.9
ENSG00000187531.9_ENSG00000197063.6	ENST00000536038.1_ncRNA_1	17-:79875827-79876007	17-:79875827-79876007	ATG	ncRNA	0.84	0.51	0.00017661	28.6
ENSG00000156976.10	ENST00000485101.1_ncRNA_4	3+:186502839-186502905	3+:186502839-186502905	AAG	ncRNA	0.35	0.15	0.00017993	12.4
ENSG00000143222.7	ENST00000482672.1_ncRNA_1	1+:161126742-161126811	1+:161126742-161126811	GTG	ncRNA	0.27	0.41	0.00018220	26.6
ENSG00000164405.6	ENST00000498309.1_ncRNA_2	5+:132202352-132202379|132202560-132202671	5+:132202352-132202379|132202560-132202671	GTG	ncRNA	0.76	0.12	0.00020689	180.0
ENSG00000254944.1	ENST00000526403.1_ncRNA_0	11+:122831619-122831667	11+:122831619-122831667	AAG	ncRNA	0.51	0.49	0.00020728	12.6
ENSG00000253564.1	ENST00000518337.1_ncRNA_0	8-:74128605-74128656	8-:74128605-74128656	AAG	ncRNA	0.56	0.59	0.00023209	59.3
ENSG00000237077.1	ENST00000422418.1_ncRNA_0	2+:78020078-78020117	2+:78020078-78020117	CTG	ncRNA	0.08	0.58	0.00023397	46.7
ENSG00000110321.11	ENST00000532383.1_ncRNA_1	11-:10819362-10819428|10820538-10820580	11-:10819362-10819428|10820538-10820640	ATA	ncRNA	0.26	0.37	0.00023820	49.0
ENSG00000213370.3	ENST00000413691.2_ncRNA_0	4-:174554893-174554953	4-:174554893-174554953	TTG	ncRNA	0.35	0.19	0.00024069	16.1
ENSG00000166922.4	ENST00000498607.1_ncRNA_0	15+:32976710-32976764	15+:32976710-32976764	ATG	ncRNA	0.14	0.58	0.00025397	56.1
ENSG00000203875.6	ENST00000420199.1_ncRNA_2	6-:86388336-86388375	6-:86388336-86388375	ATG	ncRNA	0.55	0.48	0.00026505	6.3
ENSG00000251003.3_ENSG00000201627.1	ENST00000524045.2_ncRNA_0	8-:107071348-107071364|107072608-107072670	8-:107071348-107071364|107072608-107072670	ATG	ncRNA	0.31	0.55	0.00027266	25.4
ENSG00000188643.6	ENST00000474991.1_ncRNA_4	1-:153585435-153585534	1-:153585435-153585594	GTG	ncRNA	0.22	0.41	0.00029476	37.9
ENSG00000235180.1	ENST00000456514.1_ncRNA_0	10-:128110374-128110437	10-:128110374-128110437	ATG	ncRNA	0.17	0.50	0.00030741	32.3
ENSG00000105402.3	ENST00000597778.1_ncRNA_0	19-:47991544-47991646|47992967-47992988	19-:47991544-47991646|47992967-47992988	GTG	ncRNA	0.83	0.18	0.00034424	25.1
ENSG00000139926.11_ENSG00000207004.1	ENST00000555952.1_ncRNA_0	14+:52021444-52021523|52037065-52037091	14+:52021444-52021523|52037065-52037091	ACG	ncRNA	0.45	0.60	0.00034953	136.0
ENSG00000253341.1	ENST00000517662.1_ncRNA_1	8-:75515522-75515642	8-:75515522-75515642	GTG	ncRNA	0.70	0.06	0.00035471	14.7
ENSG00000228887.2	ENST00000585891.1_ncRNA_0	19+:14181165-14181228	19+:14181165-14181228	ATT	ncRNA	0.76	0.59	0.00036193	89.6
ENSG00000242276.2	ENST00000493817.2_ncRNA_0	15-:71356258-71356309	15-:71356258-71356309	AAG	ncRNA	0.53	0.12	0.00037336	33.9
ENSG00000223546.2_ENSG00000239407.1	ENST00000420471.1_ncRNA_0	X+:102024243-102024258	X+:102024243-102024258	CTG	ncRNA	0.56	0.40	0.00041649	8.3
ENSG00000131143.4	ENST00000570123.1_ncRNA_4	16+:85833277-85833358|85834810-85834834	16+:85833277-85833358|85834810-85834834	GTG	ncRNA	0.27	0.47	0.00043086	40.6
ENSG00000232019.1	ENST00000439105.1_ncRNA_0	7-:84569246-84569285	7-:84569246-84569285	AAG	ncRNA	0.13	0.51	0.00043887	21.3
ENSG00000217801.5	ENST00000433695.1_ncRNA_0	1+:999933-999969|1001209-1001260	1+:999933-999969|1001209-1001260	ATG	ncRNA	0.32	0.45	0.00044694	13.1
ENSG00000177576.6_ENSG00000271982.1	ENST00000581305.1_ncRNA_2	18-:47018061-47018145	18-:47018061-47018145	CTG	ncRNA	0.84	0.47	0.00048620	30.3
ENSG00000171159.4	ENST00000492588.1_ncRNA_0	9+:130925732-130925894	9+:130925732-130925894	ATC	ncRNA	0.46	0.32	0.00050301	32.4
ENSG00000148219.12_ENSG00000207268.1	ENST00000431607.1_ncRNA_0	9-:119942980-119943004	9-:119942980-119943004	AAG	ncRNA	0.04	0.52	0.00051451	15.7
ENSG00000257790.1	ENST00000550578.1_ncRNA_0	12+:53547055-53547079	12+:53547055-53547079	ATG	ncRNA	0.76	0.59	0.00051451	75.3
ENSG00000148303.12	ENST00000485706.1_ncRNA_0	9+:136217144-136217198	9+:136217144-136217198	GTG	ncRNA	0.60	0.56	0.00054978	30.3
ENSG00000198915.7	ENST00000472864.1_ncRNA_0	10-:43699164-43699239	10-:43699164-43699239	CTG	ncRNA	0.29	0.18	0.00057951	22.5
ENSG00000255717.2	ENST00000538654.1_ncRNA_1	11-:62622891-62622927	11-:62622891-62622927	ACG	ncRNA	0.76	0.57	0.00062929	41.1
ENSG00000198431.11	ENST00000394214.3_ncRNA_7	12+:104659060-104659090	12+:104659060-104659090	GTG	ncRNA	0.60	0.45	0.00063404	12.0
ENSG00000240225.6	ENST00000490123.1_ncRNA_0	19+:56880264-56880294	19+:56880246-56880294	AGG	ncRNA	0.50	0.37	0.00064257	4.0
ENSG00000239462.1_ENSG00000240476.1	ENST00000473756.1_ncRNA_2	3+:98699960-98699984	3+:98699960-98699984	ATG	ncRNA	0.76	0.47	0.00070683	13.4
ENSG00000183513.4	ENST00000483527.1_ncRNA_3	2-:99217214-99217247	2-:99217214-99217247	AGG	ncRNA	0.35	0.49	0.00071845	8.0
ENSG00000106723.12	ENST00000485565.2_ncRNA_0	9+:91003406-91003453|91041296-91041381	9+:91003406-91003453|91041296-91041381	ACG	ncRNA	0.82	0.50	0.00075668	29.0
ENSG00000227854.1	ENST00000422215.1_ncRNA_0	1-:239216047-239216083	1-:239216047-239216083	AGG	ncRNA	0.13	0.25	0.00078535	5.0
ENSG00000120699.8	ENST00000488779.1_ncRNA_0	13+:37576413-37576446|37576624-37576688|37577070-37577144|37578613-37578616	13+:37576413-37576446|37576624-37576688|37577070-37577144|37578613-37578616	GTG	ncRNA	0.21	0.51	0.00080053	57.0
ENSG00000255397.1	ENST00000529239.1_ncRNA_0	8-:61850912-61850954	8-:61850912-61850954	GTG	ncRNA	0.88	0.32	0.00080597	8.5
ENSG00000224597.5	ENST00000537908.1_ncRNA_0	10+:29698558-29698591	10+:29698558-29698591	GTG	ncRNA	0.51	0.16	0.00082309	54.4
ENSG00000236813.1	ENST00000414577.1_ncRNA_0	X+:62987199-62987217	X+:62987199-62987217	AAG	ncRNA	0.32	0.12	0.00086769	11.0
ENSG00000232956.4	ENST00000578968.1_ncRNA_0	7-:45025674-45025696|45026123-45026161	7-:45025674-45025696|45026123-45026161	CTG	ncRNA	0.72	0.54	0.00089301	31.6
ENSG00000243910.3	ENST00000486997.1_ncRNA_0	2+:220136689-220136731	2+:220136689-220136731	AAG	ncRNA	0.73	0.53	0.00089731	16.9
ENSG00000154518.5	ENST00000472782.1_ncRNA_3	2-:176044905-176044906|176046082-176046165	2-:176044905-176044906|176046082-176046180	CTG	ncRNA	0.57	0.21	0.00095517	187.3
ENSG00000250982.2	ENST00000513369.2_ncRNA_0	16-:28251428-28251476	16-:28251428-28251476	ATC	ncRNA	0.28	0.33	0.00096649	114.9
ENSG00000176105.9_ENSG00000206687.1	ENST00000577611.1_ncRNA_0	18-:775109-775113|812114-812137	18-:775109-775113|812114-812137	ATG	ncRNA	0.26	0.57	0.00098863	37.6
ENSG00000163364.5	ENST00000295549.4_ncRNA_0	2-:177502245-177502296	2-:177502245-177502296	ATG	ncRNA	0.53	0.17	0.0010372	8.0
ENSG00000247516.3	ENST00000606459.1_ncRNA_0	5+:8457829-8457879|8460045-8460058	5+:8457829-8457879|8460045-8460058	ATG	ncRNA	0.23	0.56	0.0010432	42.8
ENSG00000173660.7	ENST00000496387.1_ncRNA_3	1+:46769399-46769432	1+:46769399-46769432	CTG	ncRNA	0.27	0.57	0.0011104	36.4
ENSG00000185904.7	ENST00000424751.2_ncRNA_0	10+:42972748-42972890|42982426-42982503	10+:42972748-42972890|42982426-42982503	GTG	ncRNA	0.37	0.47	0.0012116	34.4
ENSG00000138674.12_ENSG00000251022.2	ENST00000504520.2_ncRNA_2	4-:83821319-83821376|83821486-83821489	4-:83821319-83821376|83821486-83821489	AGG	ncRNA	0.81	0.33	0.0012177	6.0
ENSG00000256128.1	ENST00000542248.1_ncRNA_0	12-:127256648-127256669	12-:127256648-127256669	ATA	ncRNA	0.84	0.40	0.0012700	5.0
ENSG00000247516.3	ENST00000606459.1_ncRNA_1	5+:8457851-8457879|8460045-8460089	5+:8457851-8457879|8460045-8460089	ATG	ncRNA	0.71	0.36	0.0013125	20.0
ENSG00000260136.1	ENST00000570080.1_ncRNA_0	16+:23464349-23464415	16+:23464349-23464415	AAG	ncRNA	0.10	0.47	0.0013166	9.3
ENSG00000105373.14	ENST00000600410.1_ncRNA_0	19+:48259960-48260001|48260255-48260262	19+:48259960-48260001|48260255-48260262	AAG	ncRNA	0.39	0.51	0.0014506	19.2
ENSG00000213312.3	ENST00000416120.1_ncRNA_0	6-:64259356-64259398	6-:64259356-64259398	AAG	ncRNA	0.76	0.55	0.0014694	23.3
ENSG00000103145.6	ENST00000575214.1_ncRNA_1	16-:3073470-3073512	16-:3073470-3073512	GTG	ncRNA	0.09	0.47	0.0014694	10.3
ENSG00000100353.13	ENST00000496875.1_ncRNA_4	22-:36925178-36925220	22-:36925178-36925220	ATG	ncRNA	0.55	0.49	0.0014694	14.9
ENSG00000198431.11	ENST00000526207.1_ncRNA_4	12+:104682743-104682845	12+:104682743-104682845	TTG	ncRNA	0.40	0.50	0.0015277	20.6
ENSG00000141504.7	ENST00000570850.1_ncRNA_1	17-:7530725-7530732|7530870-7530953	17-:7530725-7530732|7530870-7530959	ATG	ncRNA	0.41	0.08	0.0015502	14.9
ENSG00000126226.17	ENST00000493650.1_ncRNA_0	13-:113841670-113841715	13-:113841670-113841715	ATG	ncRNA	0.59	0.42	0.0015819	10.9
ENSG00000164162.8	ENST00000507134.1_ncRNA_0	4-:146019300-146019321	4-:146019300-146019321	CTG	ncRNA	0.71	0.44	0.0016000	8.0
ENSG00000187522.9	ENST00000493863.1_ncRNA_0	10+:14880324-14880348	10+:14880324-14880348	ATG	ncRNA	0.76	0.49	0.0016130	38.0
ENSG00000136819.10	ENST00000461762.1_ncRNA_0	9-:132595909-132595984	9-:132595909-132595984	GTG	ncRNA	0.28	0.39	0.0016841	19.4
ENSG00000139971.11_ENSG00000257621.3	ENST00000557660.1_ncRNA_0	14-:58762507-58762529|58764672-58764749	14-:58762507-58762529|58764672-58764749	TTG	ncRNA	0.12	0.38	0.0017077	10.4
ENSG00000143429.5	ENST00000271699.3_ncRNA_1	2-:91843503-91843528|91847934-91847942	2-:91843503-91843528|91847934-91847942	GTG	ncRNA	0.08	0.53	0.0017245	47.4
ENSG00000144591.13	ENST00000481170.1_ncRNA_0	2+:220368885-220368939	2+:220368885-220368939	TTG	ncRNA	0.62	0.28	0.0018473	11.1
ENSG00000079263.14_ENSG00000185404.12	ENST00000544128.1_ncRNA_0	2+:231095125-231095179	2+:231095125-231095179	ATT	ncRNA	0.44	0.33	0.0018627	7.7
ENSG00000226950.2_ENSG00000212588.1	ENST00000425653.1_ncRNA_12	4+:53579734-53579767	4+:53579734-53579767	ATC	ncRNA	0.84	0.34	0.0018841	9.4
ENSG00000231341.1	ENST00000430062.1_ncRNA_0	Y-:5075255-5075312	Y-:5075255-5075312	AAG	ncRNA	0.55	0.43	0.0019409	9.3
ENSG00000232559.2_ENSG00000177418.1	ENST00000445080.2_ncRNA_0	7-:66057318-66057330	7-:66057318-66057330	ATG	ncRNA	0.70	0.48	0.0019531	15.0
ENSG00000249196.2	ENST00000537367.1_ncRNA_0	12+:129594278-129594290	12+:129594278-129594290	AGG	ncRNA	0.18	0.45	0.0019531	11.3
ENSG00000213131.3	ENST00000392459.3_ncRNA_0	6+:127677874-127677934	6+:127677874-127677934	TTG	ncRNA	0.29	0.50	0.0020128	12.2
ENSG00000175203.11	ENST00000548736.1_ncRNA_1	12-:57926963-57927071	12-:57926963-57927071	AAG	ncRNA	0.68	0.08	0.0020680	17.5
ENSG00000240395.1	ENST00000496040.1_ncRNA_0	8-:42199757-42199820	8-:42199757-42199820	AGG	ncRNA	0.76	0.52	0.0020791	15.4
ENSG00000147912.8_ENSG00000107338.8	ENST00000496760.1_ncRNA_5	9-:37899894-37899947|37904064-37904068	9-:37899894-37899947|37904064-37904068	ATG	ncRNA	0.85	0.41	0.0020984	7.9
ENSG00000135624.11	ENST00000461290.1_ncRNA_2	2+:73461478-73461493	2+:73461478-73461493	GTG	ncRNA	0.76	0.58	0.0021085	61.8
ENSG00000264324.1_ENSG00000204843.8	ENST00000466110.1_ncRNA_0	2-:74593903-74593981	2-:74593903-74593981	AAG	ncRNA	0.46	0.49	0.0022153	14.8
ENSG00000234819.1	ENST00000449661.1_ncRNA_0	9+:80834207-80834273	9+:80834207-80834273	ATT	ncRNA	0.67	0.49	0.0022288	16.1
ENSG00000226950.2_ENSG00000212588.1	ENST00000425653.1_ncRNA_6	4+:53579695-53579722	4+:53579695-53579722	ATG	ncRNA	0.76	0.41	0.0022375	155.9
ENSG00000225972.1_ENSG00000198744.5	ENST00000414273.1_ncRNA_11	1+:567282-567318	1+:567282-567318	ATG	ncRNA	0.70	0.54	0.0022639	117.0
ENSG00000020129.11	ENST00000459931.1_ncRNA_0	1+:36023448-36023484|36023756-36023783	1+:36023448-36023484|36023756-36023783	CTG	ncRNA	0.77	0.41	0.0022772	13.0
ENSG00000233016.2	ENST00000414282.1_ncRNA_1	9-:139620808-139620868|139621497-139621538|139622332-139622501	9-:139620808-139620868|139621497-139621538|139622332-139622501	CTG	ncRNA	0.26	0.38	0.0023115	52.1
ENSG00000096746.13	ENST00000480987.1_ncRNA_4	10+:70091927-70091969	10+:70091927-70091969	CTG	ncRNA	0.39	0.54	0.0023124	72.3
ENSG00000114391.8	ENST00000464595.1_ncRNA_5	3-:101405516-101405549	3-:101405516-101405549	ATC	ncRNA	0.42	0.59	0.0024362	71.1
ENSG00000161179.9	ENST00000468686.1_ncRNA_3	22-:21983050-21983076|21983596-21983645	22-:21983050-21983076|21983596-21983645	AGG	ncRNA	0.35	0.45	0.0024518	10.7
ENSG00000241061.2	ENST00000460716.1_ncRNA_0	15-:25154900-25154951	15-:25154900-25154951	AAG	ncRNA	0.53	0.08	0.0024937	34.7
ENSG00000240376.1	ENST00000467270.1_ncRNA_0	5+:33162564-33162624	5+:33162564-33162624	AAG	ncRNA	0.55	0.34	0.0026464	102.7
ENSG00000243537.1	ENST00000479066.1_ncRNA_0	8+:134338281-134338320	8+:134338281-134338320	AAG	ncRNA	0.68	0.53	0.0026985	16.9
ENSG00000069974.11_ENSG00000225973.3	ENST00000567948.1_ncRNA_0	15-:55611120-55611258	15-:55611120-55611258	TTG	ncRNA	0.61	0.47	0.0027866	31.4
ENSG00000232956.4	ENST00000578968.1_ncRNA_3	7-:45026176-45026245	7-:45026176-45026245	TTG	ncRNA	0.27	0.33	0.0028682	12.2
ENSG00000149136.3	ENST00000293880.5_ncRNA_1	11-:57094895-57094988|57095185-57095356|57095770-57095794	11-:57094895-57094988|57095185-57095356|57095770-57095794	AAG	ncRNA	0.74	0.47	0.0029642	220.4
ENSG00000198131.9_ENSG00000142396.6	ENST00000413518.1_ncRNA_4	19+:58817487-58817523	19+:58817487-58817523	CTG	ncRNA	0.84	0.32	0.0030558	14.4
ENSG00000100221.6	ENST00000493939.1_ncRNA_0	22-:39096603-39096623|39096804-39096871	22-:39096603-39096623|39096804-39096871	CTG	ncRNA	0.41	0.42	0.0031674	19.0
ENSG00000175061.13	ENST00000475953.1_ncRNA_2	17+:16342646-16342728|16342973-16342999	17+:16342646-16342728|16342973-16342999	ATC	ncRNA	0.48	0.20	0.0033253	483.2
ENSG00000226950.2_ENSG00000212588.1	ENST00000444958.1_ncRNA_8	4+:53579661-53579688	4+:53579661-53579688	TTG	ncRNA	0.76	0.59	0.0033521	98.0
ENSG00000167969.8	ENST00000563029.1_ncRNA_0	16-:2293314-2293440|2294406-2294553|2296859-2296931	16-:2293314-2293440|2294406-2294553|2296859-2296987|2301316-2301338	CTG	ncRNA	0.32	0.50	0.0033820	62.6
ENSG00000213862.4	ENST00000497325.1_ncRNA_0	15-:48023036-48023111	15-:48023036-48023111	AAG	ncRNA	0.76	0.15	0.0034425	16.2
ENSG00000233440.2	ENST00000418454.2_ncRNA_0	13+:23708382-23708406	13+:23708382-23708406	ATC	ncRNA	0.04	0.50	0.0034680	38.0
ENSG00000196204.7_ENSG00000273313.1	ENST00000404404.1_ncRNA_1	7+:5013765-5013792|5015931-5015940	7+:5013765-5013792|5015931-5015940	CTG	ncRNA	0.72	0.51	0.0035286	17.2
ENSG00000132570.10_ENSG00000152705.6	ENST00000506002.1_ncRNA_0	5+:134260229-134260265	5+:134260229-134260265	ATT	ncRNA	0.76	0.33	0.0035494	27.3
ENSG00000171067.6	ENST00000532534.1_ncRNA_2	11-:68039295-68039310	11-:68039295-68039367	CTG	ncRNA	0.81	0.35	0.0037000	4.0
ENSG00000213942.3	ENST00000498412.1_ncRNA_0	12-:6518802-6518817	12-:6518802-6518817	GTG	ncRNA	0.36	0.37	0.0037000	5.9
ENSG00000232083.2	ENST00000545500.1_ncRNA_0	17-:78576348-78576363	17-:78576348-78576363	GTG	ncRNA	0.35	0.37	0.0037000	5.9
ENSG00000104529.13	ENST00000525695.1_ncRNA_11	8-:144679047-144679095	8-:144679047-144679137	ACG	ncRNA	0.51	0.21	0.0037896	16.1
ENSG00000080189.10	ENST00000484188.1_ncRNA_0	20-:44987325-44987364	20-:44987325-44987364	ATG	ncRNA	0.76	0.56	0.0039497	33.0
ENSG00000100823.7	ENST00000557159.1_ncRNA_3	14+:20923480-20923552	14+:20923459-20923552	CTG	ncRNA	0.44	0.39	0.0040774	83.1
ENSG00000229117.4	ENST00000552314.1_ncRNA_2	12+:56510571-56510601	12+:56510571-56510601	ATG	ncRNA	0.52	0.61	0.0041152	260.6
ENSG00000153310.14_ENSG00000264653.1	ENST00000518344.1_ncRNA_6	8-:130951878-130951989	8-:130951878-130952010	AGG	ncRNA	0.32	0.17	0.0042055	32.6
ENSG00000164032.7	ENST00000511203.1_ncRNA_2	4-:100871320-100871362	4-:100871320-100871362	CTG	ncRNA	0.61	0.61	0.0042605	331.6
ENSG00000104964.10	ENST00000590067.1_ncRNA_0	19-:3053816-3053882	19-:3053816-3053882	AAG	ncRNA	0.28	0.47	0.0043128	31.1
ENSG00000139842.10	ENST00000463426.1_ncRNA_0	13+:113882329-113882359|113883759-113883833|113883955-113883968	13+:113882329-113882359|113883759-113883833|113883955-113883968	ACG	ncRNA	0.31	0.44	0.0046905	33.3
ENSG00000198492.10	ENST00000478283.1_ncRNA_0	1+:29063586-29063619	1+:29063586-29063619	CTG	ncRNA	0.67	0.58	0.0048946	57.1
ENSG00000104518.6	ENST00000531184.1_ncRNA_1	8+:144645053-144645074	8+:144644939-144645074	CTG	ncRNA	0.33	0.35	0.0049044	8.0
ENSG00000169689.10	ENST00000580090.1_ncRNA_2	17-:79980632-79980737	17-:79980632-79980737	ATG	ncRNA	0.48	0.56	0.0049229	44.5
ENSG00000175203.11	ENST00000548736.1_ncRNA_0	12-:57927061-57927086|57928074-57928175	12-:57927061-57927086|57928074-57928202	CTG	ncRNA	0.48	0.43	0.0050528	18.4
ENSG00000111711.5	ENST00000535593.1_ncRNA_1	12+:21654837-21654861	12+:21654786-21654861	CTG	ncRNA	0.24	0.44	0.0052515	12.3
ENSG00000140365.11	ENST00000564068.1_ncRNA_3	15+:75632307-75632346	15+:75632307-75632346	CTG	ncRNA	0.60	0.48	0.0052838	10.9
ENSG00000218265.1	ENST00000406274.1_ncRNA_0	6+:13522172-13522211	6+:13522172-13522211	ATT	ncRNA	0.45	0.48	0.0054137	10.4
ENSG00000144724.14	ENST00000495879.1_ncRNA_0	3+:61547266-61547344	3+:61547266-61547344	ATG	ncRNA	0.84	0.43	0.0055316	15.9
ENSG00000160752.10	ENST00000487002.1_ncRNA_2	1+:155278766-155278865	1+:155278766-155278865	ATG	ncRNA	0.31	0.45	0.0057269	20.0
ENSG00000265185.2	ENST00000577988.1_ncRNA_0	17+:18965276-18965288	17+:18965276-18965288	CTG	ncRNA	0.63	0.44	0.0060105	243.9
ENSG00000262074.3	ENST00000571722.2_ncRNA_0	17-:18967385-18967397	17-:18967385-18967397	CTG	ncRNA	0.63	0.44	0.0060105	243.9
ENSG00000258969.1_ENSG00000259148.1	ENST00000555080.1_ncRNA_0	14-:44589535-44589619	14-:44589535-44589619	GTG	ncRNA	0.32	0.30	0.0062018	17.5
ENSG00000215146.4	ENST00000609841.1_ncRNA_0	10-:42863298-42863322	10-:42863298-42863322	CTG	ncRNA	0.71	0.38	0.0062389	5.1
ENSG00000149136.3	ENST00000293880.5_ncRNA_6	11-:57103207-57103297	11-:57103207-57103297	GTG	ncRNA	0.81	0.20	0.0062466	7.9
ENSG00000196922.6	ENST00000527222.1_ncRNA_0	8-:146225054-146225147	8-:146225054-146225147	CTG	ncRNA	0.80	0.23	0.0064020	14.2
ENSG00000175061.13	ENST00000475953.1_ncRNA_4	17+:16342368-16342401	17+:16342368-16342401	ATG	ncRNA	0.84	0.39	0.0065319	17.9
ENSG00000249210.1	ENST00000503632.1_ncRNA_0	19+:47062445-47062478	19+:47062445-47062478	AAG	ncRNA	0.33	0.60	0.0065319	122.9
ENSG00000171298.8	ENST00000574376.1_ncRNA_0	17+:78075652-78075748	17+:78075652-78075748	GTG	ncRNA	0.78	0.48	0.0065494	8.0
ENSG00000248049.2	ENST00000506606.1_ncRNA_0	4+:68567086-68567173	4+:68567086-68567173	ATG	ncRNA	0.84	0.44	0.0067538	15.9
ENSG00000182473.16	ENST00000467586.1_ncRNA_0	17-:74079728-74079831|74080086-74080145	17-:74079728-74079831|74080086-74080145	AGG	ncRNA	0.35	0.42	0.0067716	55.6
ENSG00000169682.13_ENSG00000213658.6	ENST00000569969.1_ncRNA_0	16+:28995265-28995278|28995525-28995620	16+:28995265-28995278|28995525-28995620	CTG	ncRNA	0.52	0.42	0.0067822	8.9
ENSG00000241478.1	ENST00000485881.1_ncRNA_0	3+:137600709-137600757	3+:137600709-137600757	AAG	ncRNA	0.76	0.56	0.0069636	28.7
ENSG00000174748.14	ENST00000465786.1_ncRNA_6	3+:23958647-23958664|23959340-23959344	3+:23958647-23958664|23959340-23959344	CTG	ncRNA	0.76	0.35	0.0069955	25.8
ENSG00000224908.1	ENST00000445940.1_ncRNA_0	X+:133300938-133300962	X+:133300938-133300962	ATT	ncRNA	0.76	0.09	0.0070588	5.5
ENSG00000214925.3	ENST00000399253.3_ncRNA_0	X+:140233334-140233358	X+:140233334-140233358	AAG	ncRNA	0.42	0.38	0.0070588	5.1
ENSG00000200156.1	ENST00000363286.1_ncRNA_1	15+:65597043-65597097	15+:65597043-65597097	ATC	ncRNA	0.09	0.59	0.0070853	70.7
ENSG00000198131.9_ENSG00000142396.6	ENST00000413518.1_ncRNA_0	19+:58823564-58823828|58826113-58826149	19+:58823564-58823828|58826113-58826149	GTG	ncRNA	0.68	0.31	0.0073153	47.8
ENSG00000238251.2	ENST00000457472.2_ncRNA_0	9+:99169644-99169692	9+:99169644-99169692	AGG	ncRNA	0.53	0.23	0.0075484	14.8
ENSG00000243802.2	ENST00000473109.2_ncRNA_0	11-:47213036-47213084	11-:47213036-47213084	AAG	ncRNA	0.19	0.60	0.0075484	154.8
ENSG00000211460.7	ENST00000467324.1_ncRNA_2	2+:122513270-122513336	2+:122513270-122513336	TTG	ncRNA	0.11	0.49	0.0075511	37.0
ENSG00000164318.13	ENST00000508868.1_ncRNA_1	5+:38445647-38445698	5+:38445647-38445698	CTG	ncRNA	0.85	0.48	0.0080307	10.3
ENSG00000188846.9	ENST00000465325.1_ncRNA_4	3+:40498802-40498841	3+:40498802-40498841	ATG	ncRNA	0.40	0.47	0.0080385	8.0
ENSG00000180198.11	ENST00000437681.1_ncRNA_8	1+:28835459-28835537	1+:28835459-28835537	TTG	ncRNA	0.70	0.45	0.0082222	14.8
ENSG00000127054.14	ENST00000478641.1_ncRNA_0	1-:1248873-1248930	1-:1248873-1248930	CTG	ncRNA	0.10	0.27	0.0082370	10.4
ENSG00000232956.4	ENST00000578968.1_ncRNA_2	7-:45023976-45024025|45025619-45025687	7-:45023976-45024025|45025619-45025687	GTG	ncRNA	0.84	0.29	0.0083772	12.0
ENSG00000196756.7_ENSG00000200354.1	ENST00000413755.1_ncRNA_0	20-:37063783-37063873	20-:37063783-37063873	AGG	ncRNA	0.49	0.39	0.0084423	19.4
ENSG00000163527.5	ENST00000453168.1_ncRNA_0	3+:31574148-31574268	3+:31574148-31574268	GTG	ncRNA	0.09	0.39	0.0087329	20.3
ENSG00000111639.3	ENST00000543164.1_ncRNA_4	12-:6602844-6602937	12-:6602844-6602937	CTG	ncRNA	0.37	0.46	0.0091138	39.7
ENSG00000225912.1	ENST00000443413.1_ncRNA_0	X-:91931920-91931953	X-:91931920-91931953	ATG	ncRNA	0.76	0.58	0.0091537	40.2
ENSG00000235175.1	ENST00000411983.1_ncRNA_0	Y-:5661745-5661778	Y-:5661745-5661778	ATG	ncRNA	0.76	0.58	0.0091537	40.2
ENSG00000048649.9	ENST00000435241.1_ncRNA_1	11-:77445519-77445555	11-:77445519-77445555	AAG	ncRNA	0.84	0.36	0.0092768	5.0
ENSG00000225972.1_ENSG00000198744.5	ENST00000414273.1_ncRNA_3	1+:567275-567419	1+:567209-567419	CTG	ncRNA	0.60	0.16	0.0095667	345.3
ENSG00000211460.7	ENST00000467324.1_ncRNA_3	2+:122516358-122516370	2+:122516358-122516370	ATT	ncRNA	0.85	0.35	0.0095726	5.2
ENSG00000166352.11	ENST00000524539.1_ncRNA_0	11+:36616149-36616191|36631630-36631651	11+:36616149-36616191|36631630-36631651	GTG	ncRNA	0.75	0.15	0.0096303	6.2
ENSG00000165282.9	ENST00000474436.1_ncRNA_0	9-:35089372-35089411	9-:35089372-35089411	AGG	ncRNA	0.84	0.39	0.0096389	5.0
ENSG00000244052.1	ENST00000463742.1_ncRNA_0	8-:103935651-103935702	8-:103935651-103935702	AAG	ncRNA	0.76	0.12	0.010189	14.3
ENSG00000129083.8_ENSG00000129084.13	ENST00000533331.1_ncRNA_8	11-:14541889-14541913	11-:14541889-14541913	ATA	ncRNA	0.80	0.44	0.010229	9.1
ENSG00000114942.9	ENST00000460760.1_ncRNA_3	2+:207024423-207024549	2+:207024423-207024549	ATG	ncRNA	0.84	0.40	0.010453	24.5
ENSG00000224411.2	ENST00000530115.1_ncRNA_0	11-:27910900-27910939	11-:27910900-27910939	CTG	ncRNA	0.78	0.20	0.010481	16.4
ENSG00000236005.1	ENST00000454576.1_ncRNA_0	9+:110297318-110297375	9+:110297318-110297375	AAG	ncRNA	0.26	0.53	0.010975	17.1
ENSG00000267858.1_ENSG00000213753.6	ENST00000493504.1_ncRNA_0	19+:59086841-59086883	19+:59086841-59086883	ATG	ncRNA	0.48	0.48	0.011022	10.4
ENSG00000234171.1	ENST00000438436.1_ncRNA_1	2+:3606266-3606302	2+:3606266-3606302	TTG	ncRNA	0.57	0.45	0.011047	5.6
ENSG00000072778.15	ENST00000578711.1_ncRNA_2	17+:7127840-7127879	17+:7127840-7127879	AAG	ncRNA	0.56	0.44	0.011472	5.4
ENSG00000164548.6	ENST00000494255.1_ncRNA_2	7-:23571507-23571528	7-:23571507-23571528	ACG	ncRNA	0.76	0.52	0.011497	18.0
ENSG00000259964.2	ENST00000569046.1_ncRNA_1	15-:71457628-71457676	15-:71457628-71457676	AAG	ncRNA	0.74	0.46	0.011925	9.3
ENSG00000116584.13	ENST00000487755.1_ncRNA_1	1-:155938926-155938968	1-:155938926-155938968	AAG	ncRNA	0.57	0.42	0.011981	8.3
ENSG00000054356.9	ENST00000462351.1_ncRNA_1	2-:220172505-220172547	2-:220172505-220172547	AGG	ncRNA	0.68	0.23	0.011981	5.4
ENSG00000224905.2_ENSG00000240755.1	ENST00000428809.1_ncRNA_0	21+:15399832-15399883	21+:15399832-15399883	CTG	ncRNA	0.44	0.46	0.012305	6.0
ENSG00000234753.1	ENST00000440194.1_ncRNA_0	6-:41513834-41513852	6-:41513834-41513852	GTG	ncRNA	0.24	0.14	0.012441	13.0
ENSG00000225210.5_ENSG00000257227.3	ENST00000418499.3_ncRNA_1	14+:19650081-19650099	14+:19650081-19650099	GTG	ncRNA	0.34	0.48	0.012441	19.6
ENSG00000257749.2_ENSG00000244306.5	ENST00000455088.2_ncRNA_1	14-:19925266-19925284	14-:19925266-19925284	GTG	ncRNA	0.34	0.48	0.012441	19.6
ENSG00000206195.6	ENST00000437781.1_ncRNA_2	22-:16192932-16192950	22-:16192932-16192950	GTG	ncRNA	0.34	0.48	0.012441	19.6
ENSG00000225972.1_ENSG00000198744.5	ENST00000457540.1_ncRNA_13	1+:565253-565271	1+:565160-565271	ATA	ncRNA	0.53	0.33	0.012559	19.4
ENSG00000078319.7_ENSG00000201913.1	ENST00000431037.1_ncRNA_0	7-:99930121-99930145	7-:99930121-99930204|99933460-99933491	CTG	ncRNA	0.55	0.41	0.012878	6.6
ENSG00000117395.6	ENST00000483082.1_ncRNA_4	1-:43637893-43637908	1-:43637893-43637908	ACG	ncRNA	0.68	0.40	0.012905	56.7
ENSG00000228847.1	ENST00000442175.1_ncRNA_0	X-:41958060-41958120	X-:41958060-41958120	AGG	ncRNA	0.84	0.21	0.013236	8.9
ENSG00000164032.7	ENST00000511203.1_ncRNA_1	4-:100871345-100871417	4-:100871345-100871417	GTG	ncRNA	0.44	0.58	0.013586	341.9
ENSG00000113013.8	ENST00000507097.1_ncRNA_2	5-:137911003-137911042	5-:137911003-137911057	TTG	ncRNA	0.65	0.22	0.013831	14.4
ENSG00000246174.3	ENST00000532831.1_ncRNA_0	11+:77850888-77850948	11+:77850888-77850948	TTG	ncRNA	0.13	0.24	0.014011	5.0
ENSG00000139926.11_ENSG00000207004.1	ENST00000555952.1_ncRNA_2	14+:52021493-52021523	14+:52021493-52021523	ATG	ncRNA	0.76	0.48	0.014487	38.4
ENSG00000066322.8	ENST00000479686.1_ncRNA_3	1-:43830672-43830679|43831234-43831294|43833156-43833245	1-:43830672-43830679|43831234-43831294|43833156-43833254	CTG	ncRNA	0.84	0.42	0.015432	40.7
ENSG00000183199.6	ENST00000505987.1_ncRNA_0	4+:88813791-88813830	4+:88813791-88813830	AAG	ncRNA	0.54	0.58	0.016063	52.3
ENSG00000173442.7	ENST00000526990.1_ncRNA_0	11+:65351201-65351240	11+:65351201-65351240	AGG	ncRNA	0.11	0.55	0.016063	21.6
ENSG00000077150.13	ENST00000593908.1_ncRNA_8	10+:104154354-104154357|104155644-104155656	10+:104154354-104154357|104155644-104155656	ACG	ncRNA	0.30	0.34	0.016269	9.0
ENSG00000199568.1	ENST00000362698.1_ncRNA_2	15+:65588417-65588471	15+:65588417-65588471	ATC	ncRNA	0.10	0.59	0.017440	65.0
ENSG00000265185.2	ENST00000577988.1_ncRNA_1	17+:18965242-18965266	17+:18965242-18965266	ATC	ncRNA	0.45	0.57	0.017547	35.7
ENSG00000262074.3	ENST00000571722.2_ncRNA_1	17-:18967407-18967431	17-:18967407-18967431	ATC	ncRNA	0.45	0.57	0.017547	35.7
ENSG00000065183.11	ENST00000471680.1_ncRNA_0	1+:118472459-118472531	1+:118472459-118472531	TTG	ncRNA	0.31	0.22	0.018302	15.2
ENSG00000128692.7	ENST00000543391.1_ncRNA_1	2+:171608265-171608340	2+:171608265-171608340	CTG	ncRNA	0.25	0.50	0.018338	31.4
ENSG00000145191.7_ENSG00000182580.2	ENST00000433853.1_ncRNA_5	3+:183867623-183867683	3+:183867623-183867683	AGG	ncRNA	0.46	0.55	0.019196	24.6
ENSG00000225733.1	ENST00000426200.1_ncRNA_1	3-:14989681-14989711	3-:14989681-14989711	ATG	ncRNA	0.66	0.42	0.020095	6.3
ENSG00000225471.2	ENST00000456343.2_ncRNA_0	X+:71380169-71380199	X+:71380169-71380199	AAG	ncRNA	0.84	0.08	0.020095	5.5
ENSG00000254101.1	ENST00000524346.1_ncRNA_0	8+:137543107-137543119	8+:137543107-137543119	GTG	ncRNA	0.76	0.52	0.020285	26.0
ENSG00000225484.2	ENST00000495430.1_ncRNA_0	10-:81586020-81586032	10-:81586020-81586032	ATG	ncRNA	0.76	0.59	0.020285	102.3
ENSG00000223482.3	ENST00000433920.1_ncRNA_0	10-:89102065-89102077	10-:89102065-89102077	ATG	ncRNA	0.76	0.59	0.020285	102.9
ENSG00000225210.5_ENSG00000257227.3	ENST00000418499.3_ncRNA_0	14+:19650098-19650110	14+:19650098-19650110	ATG	ncRNA	0.26	0.54	0.020285	48.7
ENSG00000257749.2_ENSG00000244306.5	ENST00000455088.2_ncRNA_0	14-:19925255-19925267	14-:19925255-19925267	ATG	ncRNA	0.26	0.54	0.020285	48.9
ENSG00000206195.6	ENST00000437781.1_ncRNA_0	22-:16192921-16192933	22-:16192921-16192933	ATG	ncRNA	0.26	0.54	0.020285	48.7
ENSG00000151914.13	ENST00000340834.4_ncRNA_1	6-:56381997-56382021	6-:56381997-56382021	GTG	ncRNA	0.28	0.45	0.020495	8.6
ENSG00000237765.2_ENSG00000109743.6	ENST00000512855.1_ncRNA_1	4+:15683464-15683551	4+:15683464-15683551	CTG	ncRNA	0.84	0.42	0.020820	18.7
ENSG00000259045.1	ENST00000554243.1_ncRNA_0	14-:32953763-32953784	14-:32953763-32953784	ATC	ncRNA	0.04	0.54	0.021752	81.3
ENSG00000164318.13	ENST00000508868.1_ncRNA_0	5+:38445684-38445714	5+:38445684-38445714	CTG	ncRNA	0.76	0.49	0.022579	13.2
ENSG00000269893.2	ENST00000602414.1_ncRNA_4	4+:119200280-119200292|119200543-119200585	4+:119200280-119200292|119200543-119200585	TTG	ncRNA	0.18	0.49	0.022620	16.1
ENSG00000174444.10	ENST00000567229.1_ncRNA_2	15-:66793704-66793842|66794125-66794250|66794949-66795088	15-:66793704-66793842|66794125-66794250|66794949-66795088	ATG	ncRNA	0.08	0.60	0.022733	1055.2
ENSG00000225972.1_ENSG00000198744.5	ENST00000416931.1_ncRNA_14	1+:564482-564599	1+:564482-564599	AGG	ncRNA	0.19	0.58	0.023330	81.2
ENSG00000225972.1_ENSG00000198744.5	ENST00000416718.2_ncRNA_6	1+:570001-570052	1+:570001-570052	ATA	ncRNA	0.49	0.29	0.024290	81.7
ENSG00000100650.11	ENST00000556587.1_ncRNA_7	14+:70233934-70233976	14+:70233934-70233976	CTG	ncRNA	0.08	0.50	0.024290	59.6
ENSG00000269900.2	ENST00000602361.1_ncRNA_0	9-:35657988-35658003	9-:35657988-35658003	AGG	ncRNA	0.37	0.61	0.025600	2796.8
ENSG00000213280.2	ENST00000393266.2_ncRNA_0	7-:128210339-128210381	7-:128210339-128210381	AAG	ncRNA	0.35	0.54	0.026797	18.7
ENSG00000161179.9	ENST00000468686.1_ncRNA_2	22-:21984200-21984239	22-:21984200-21984266	ATG	ncRNA	0.61	0.56	0.026944	29.2
ENSG00000223380.3	ENST00000453618.1_ncRNA_2	1+:145096436-145096451	1+:145096436-145096451	CTG	ncRNA	0.72	0.47	0.027200	10.5
ENSG00000137106.13_ENSG00000236156.2	ENST00000493368.1_ncRNA_1	9+:37422720-37422802|37424841-37424894	9+:37422720-37422802|37424841-37424894	AGG	ncRNA	0.09	0.55	0.027762	126.3
ENSG00000231584.4	ENST00000607780.1_ncRNA_0	2+:96676374-96676383	2+:96676374-96676383	ATG	ncRNA	0.76	0.42	0.027778	9.5
ENSG00000170089.11_ENSG00000249129.1	ENST00000506672.1_ncRNA_0	5+:177302564-177302573	5+:177302564-177302573	GTG	ncRNA	0.76	0.08	0.027778	7.5
ENSG00000146223.10	ENST00000483998.2_ncRNA_0	6+:42854193-42854202	6+:42854193-42854202	CTG	ncRNA	0.43	0.09	0.027778	5.3
ENSG00000249489.1	ENST00000515281.1_ncRNA_0	11-:88141346-88141355	11-:88141346-88141355	AAG	ncRNA	0.46	0.52	0.027778	85.8
ENSG00000205105.5	ENST00000535895.1_ncRNA_0	13+:47065015-47065024	13+:47065015-47065024	CTG	ncRNA	0.76	0.58	0.027778	58.0
ENSG00000133983.10_ENSG00000213463.3	ENST00000557612.1_ncRNA_11	14-:70826398-70826407	14-:70826398-70826407	GTG	ncRNA	0.84	0.30	0.027778	5.0
ENSG00000137776.12	ENST00000557950.1_ncRNA_7	15-:59205818-59205827	15-:59205818-59205827	ATT	ncRNA	0.21	0.09	0.027778	10.9
ENSG00000132475.4_ENSG00000263565.1	ENST00000586518.1_ncRNA_2	17-:73775751-73775760	17-:73775751-73775760	GTG	ncRNA	0.76	0.09	0.027778	594.4
ENSG00000176340.3_ENSG00000167770.7	ENST00000301453.3_ncRNA_4	11+:63764381-63764413|63764521-63764534	11+:63764381-63764413|63764521-63764534	CTG	ncRNA	0.47	0.55	0.028506	24.7
ENSG00000222041.6	ENST00000331944.6_ncRNA_3	2+:87755089-87755164|87820725-87820758	2+:87755089-87755164|87820725-87820758	GTG	ncRNA	0.40	0.52	0.028620	24.8
ENSG00000169738.3	ENST00000585085.1_ncRNA_2	17-:79995049-79995094	17-:79995049-79995094	AAG	ncRNA	0.76	0.41	0.029727	24.1
ENSG00000133983.10_ENSG00000213463.3	ENST00000557612.1_ncRNA_2	14-:70793049-70793166|70795890-70795953|70826235-70826361	14-:70793049-70793166|70795890-70795953|70826235-70826361	ATT	ncRNA	0.70	0.49	0.032527	85.6
ENSG00000123728.5	ENST00000490400.1_ncRNA_1	X-:131353436-131353451	X-:131353436-131353451	ATG	ncRNA	0.44	0.12	0.033033	5.0
ENSG00000251381.2	ENST00000527945.1_ncRNA_0	11-:12986726-12986761|13011002-13011039	11-:12986726-12986761|13011002-13011039	CTG	ncRNA	0.55	0.41	0.033694	24.5
ENSG00000136490.4	ENST00000578067.1_ncRNA_1	17-:61777387-61777438	17-:61777387-61777438	GTG	ncRNA	0.52	0.50	0.034166	13.9
ENSG00000201801.1	ENST00000364931.1_ncRNA_0	1-:11969901-11969937	1-:11969901-11969937	AAG	ncRNA	0.40	0.27	0.034328	64.3
ENSG00000249936.2	ENST00000394695.2_ncRNA_0	4-:46726424-46726460	4-:46726424-46726460	CTG	ncRNA	0.42	0.59	0.034328	70.2
ENSG00000235919.3	ENST00000594351.1_ncRNA_1	1+:155533056-155533107	1+:155533056-155533107	GTG	ncRNA	0.84	0.50	0.034820	7.0
ENSG00000100297.11	ENST00000493076.1_ncRNA_0	22+:35820173-35820248	22+:35820173-35820248	GTG	ncRNA	0.36	0.26	0.035025	13.3
ENSG00000165072.9_ENSG00000236801.1	ENST00000446071.1_ncRNA_0	9+:72832347-72832407	9+:72832347-72832407	AGG	ncRNA	0.70	0.20	0.036450	39.0
ENSG00000183513.4	ENST00000483527.1_ncRNA_0	2-:99220626-99220654|99224725-99224862	2-:99220626-99220654|99224725-99224862	AAG	ncRNA	0.70	0.07	0.036908	30.0
ENSG00000143621.12	ENST00000480213.1_ncRNA_2	1-:153635549-153635585	1-:153635549-153635585	AGG	ncRNA	0.85	0.08	0.037201	5.7
ENSG00000083845.4	ENST00000599909.1_ncRNA_4	19+:58898641-58898680	19+:58898641-58898680	CTG	ncRNA	0.09	0.58	0.037944	48.3
ENSG00000235919.3	ENST00000594351.1_ncRNA_0	1+:155533128-155533200	1+:155533128-155533200	ATG	ncRNA	0.64	0.38	0.038080	13.4
ENSG00000070814.13	ENST00000515035.1_ncRNA_1	5+:149747450-149747522	5+:149747450-149747522	TTG	ncRNA	0.69	0.48	0.038080	10.7
ENSG00000076685.14	ENST00000467380.1_ncRNA_0	10-:104929175-104929206|104934614-104934655	10-:104929175-104929206|104934614-104934655	AAG	ncRNA	0.43	0.10	0.040027	8.3
ENSG00000114473.9	ENST00000478903.1_ncRNA_4	3-:197639632-197639659	3-:197639632-197639659	CTG	ncRNA	0.68	0.54	0.040933	23.0
ENSG00000267100.1	ENST00000591501.1_ncRNA_0	19-:10764474-10764513	19-:10764474-10764513	ATG	ncRNA	0.62	0.56	0.040941	30.0
ENSG00000100243.16_ENSG00000249222.1	ENST00000470741.1_ncRNA_2	22-:43015924-43015951|43019794-43019887	22-:43015924-43015951|43019794-43019887	AGG	ncRNA	0.80	0.14	0.040969	14.7
ENSG00000101361.10	ENST00000484998.1_ncRNA_2	20+:2636004-2636158|2636240-2636392|2636579-2636690	20+:2636004-2636158|2636240-2636392|2636579-2636690	AAG	ncRNA	0.41	0.14	0.041620	104.6
ENSG00000272325.1_ENSG00000124614.9	ENST00000494077.1_ncRNA_3	6-:34393748-34393760	6-:34393748-34393760	CTG	ncRNA	0.51	0.17	0.042969	7.0
ENSG00000009954.6	ENST00000466844.1_ncRNA_2	7-:72877258-72877270	7-:72877258-72877270	ATC	ncRNA	0.28	0.19	0.042969	9.4
ENSG00000166352.11	ENST00000524539.1_ncRNA_1	11+:36616113-36616125	11+:36616113-36616125	ATG	ncRNA	0.76	0.34	0.042969	5.9
ENSG00000185608.4	ENST00000443660.1_ncRNA_3	22+:19420143-19420155	22+:19420143-19420155	CTG	ncRNA	0.76	0.38	0.042969	6.0
ENSG00000067798.9	ENST00000549369.1_ncRNA_2	12+:78334869-78334913|78344331-78344332	12+:78334869-78334913|78344331-78344332	AAG	ncRNA	0.49	0.43	0.044133	6.1
ENSG00000133983.10_ENSG00000213463.3	ENST00000557612.1_ncRNA_4	14-:70793098-70793140	14-:70793098-70793140	CTG	ncRNA	0.23	0.46	0.045759	14.8
ENSG00000169398.15	ENST00000519635.1_ncRNA_8	8-:141994196-141994247	8-:141994196-141994247	CTG	ncRNA	0.53	0.31	0.046600	5.0
ENSG00000179218.9	ENST00000590325.1_ncRNA_4	19+:13050047-13050049|13050241-13050347	19+:13050047-13050049|13050241-13050347	AGG	ncRNA	0.12	0.45	0.046736	51.7
ENSG00000234741.3	ENST00000422183.1_ncRNA_5	1-:173833308-173833320	1-:173833308-173833320	CTG	ncRNA	0.15	0.21	0.048084	8.0
ENSG00000272779.1_ENSG00000211644.2	ENST00000426066.1_ncRNA_0	22+:22658308-22658320	22+:22658308-22658320	ATG	ncRNA	0.68	0.54	0.048084	37.2
ENSG00000127554.12	ENST00000565658.1_ncRNA_0	16+:2035948-2036029	16+:2035948-2036029	AAG	ncRNA	0.37	0.42	0.048788	10.0
ENSG00000250746.1	ENST00000509378.1_ncRNA_0	4+:165110452-165110512	4+:165110452-165110512	ATT	ncRNA	0.84	0.23	0.049401	9.9
ENSG00000263934.2	ENST00000584923.1_ncRNA_1	17+:19091346-19091370	17+:19091346-19091370	ATC	ncRNA	0.45	0.57	0.049429	35.7
ENSG00000264940.2	ENST00000580533.1_ncRNA_1	17-:19093516-19093540	17-:19093516-19093540	ATC	ncRNA	0.45	0.57	0.049429	35.7
ENSG00000177855.8	ENST00000453625.1_ncRNA_0	2-:184472769-184472847	2-:184472769-184472847	ATG	ncRNA	0.58	0.57	1.0201e-07	55.1
ENSG00000108592.12	ENST00000580290.2_ncRNA_0	17-:61903349-61903495|61903617-61903664|61903926-61904032|61904195-61904262	17-:61903349-61903495|61903617-61903664|61903926-61904032|61904195-61904262	ATG	ncRNA	0.37	0.50	1.0769e-15	133.1
ENSG00000226950.2_ENSG00000212588.1	ENST00000411630.2_ncRNA_4	4+:53578681-53578694|53578990-53579067	4+:53578681-53578694|53578990-53579067	CTG	ncRNA	0.39	0.61	1.0940e-06	384.4
ENSG00000128944.9	ENST00000561367.1_ncRNA_2	15+:40682045-40682130|40683693-40683773	15+:40682045-40682130|40683693-40683773	AAG	ncRNA	0.26	0.28	1.0999e-12	66.0
ENSG00000214975.4	ENST00000414949.2_ncRNA_0	6+:24977125-24977209	6+:24977125-24977209	GTG	ncRNA	0.64	0.06	1.1058e-07	61.1
ENSG00000164924.13	ENST00000492736.1_ncRNA_2	8-:101964270-101964312	8-:101964270-101964312	CTG	ncRNA	0.28	0.48	1.1064e-05	15.0
ENSG00000112972.10	ENST00000507293.1_ncRNA_2	5-:43298999-43299077|43307867-43307926|43313457-43313542	5-:43298999-43299077|43307867-43307926|43313457-43313542	ATA	ncRNA	0.17	0.40	1.1200e-07	100.6
ENSG00000198832.6	ENST00000490967.1_ncRNA_1	22-:31500955-31501114|31501193-31501220	22-:31500955-31501114|31501193-31501220	CTG	ncRNA	0.19	0.20	1.1343e-08	80.3
ENSG00000105223.14	ENST00000594085.1_ncRNA_0	19+:40854624-40854675|40871459-40871504	19+:40854624-40854675|40871459-40871504	CTG	ncRNA	0.71	0.43	1.1889e-05	15.0
ENSG00000085276.13_ENSG00000242795.2	ENST00000418623.1_ncRNA_0	3-:169201458-169201710	3-:169201458-169201710	AGG	ncRNA	0.14	0.50	1.2086e-07	604.5
ENSG00000225546.1	ENST00000426413.1_ncRNA_0	7-:119440914-119440928|119547346-119547407	7-:119440914-119440928|119547346-119547407	ATG	ncRNA	0.25	0.49	1.2257e-08	21.8
ENSG00000259964.2	ENST00000569046.1_ncRNA_0	15-:71457108-71457393	15-:71457108-71457393	ATT	ncRNA	0.25	0.18	1.2328e-16	86.6
ENSG00000244687.7_ENSG00000240849.6	ENST00000396059.3_ncRNA_0	20-:48699304-48699388	20-:48699304-48699388	CTG	ncRNA	0.16	0.55	1.2349e-09	76.6
ENSG00000253341.1	ENST00000517662.1_ncRNA_0	8-:75516083-75516119	8-:75516083-75516119	AAG	ncRNA	0.39	0.53	1.2520e-05	17.2
ENSG00000226721.2	ENST00000433698.2_ncRNA_0	9-:95599107-95599218	9-:95599107-95599218	ATT	ncRNA	0.36	0.15	1.2559e-15	131.0
ENSG00000160752.10	ENST00000487002.1_ncRNA_0	1+:155279855-155279996|155282045-155282234	1+:155279855-155279996|155282045-155282234	ATG	ncRNA	0.36	0.59	1.2669e-15	158.2
ENSG00000248323.1_ENSG00000271762.1	ENST00000513626.1_ncRNA_0	5-:90610087-90610198	5-:90610087-90610198	ATG	ncRNA	0.38	0.51	1.2999e-06	33.8
ENSG00000172809.8	ENST00000530646.1_ncRNA_4	17+:72199869-72199884|72200056-72200101	17+:72199869-72199884|72200056-72200101	ACG	ncRNA	0.46	0.61	1.3831e-07	525.7
ENSG00000244245.1	ENST00000466800.1_ncRNA_1	5+:107929617-107929668	5+:107929617-107929668	ATC	ncRNA	0.35	0.21	1.3883e-07	23.7
ENSG00000185475.4	ENST00000532345.1_ncRNA_0	11+:62557381-62557519	11+:62557369-62557519	TTG	ncRNA	0.11	0.23	1.4057e-14	37.5
ENSG00000155096.9	ENST00000522311.1_ncRNA_2	8-:103848479-103848587	8-:103848479-103848587	ATT	ncRNA	0.13	0.22	1.4180e-05	13.9
ENSG00000237550.4	ENST00000393394.3_ncRNA_0	15-:82664513-82665092	15-:82664513-82665092	ATG	ncRNA	0.76	0.60	1.4221e-16	460.6
ENSG00000230903.5	ENST00000602071.1_ncRNA_0	15-:83041054-83041633	15-:83041054-83041633	ATG	ncRNA	0.76	0.60	1.4221e-16	460.6
ENSG00000120708.12	ENST00000515433.1_ncRNA_4	5+:135389766-135389769|135390404-135390458	5+:135389766-135389769|135390404-135390458	AAG	ncRNA	0.10	0.46	1.4222e-05	57.8
ENSG00000213864.3	ENST00000519625.1_ncRNA_0	5-:67455045-67455105	5-:67455045-67455105	ATC	ncRNA	0.70	0.57	1.4230e-09	47.5
ENSG00000220583.1	ENST00000402419.1_ncRNA_0	6-:34231264-34231402	6-:34231264-34231402	CTG	ncRNA	0.31	0.55	1.4231e-07	201.6
ENSG00000184743.8	ENST00000535789.1_ncRNA_0	11-:63437979-63437984|63438761-63438846	11-:63437979-63437984|63438761-63438846	CTG	ncRNA	0.33	0.37	1.4368e-06	46.0
ENSG00000114473.9	ENST00000478903.1_ncRNA_0	3-:197616450-197616585|197618316-197618418|197619498-197619630|197639545-197639611	3-:197616450-197616585|197618316-197618418|197619498-197619630|197639545-197639611	ATG	ncRNA	0.78	0.51	1.4441e-10	115.7
ENSG00000159210.5	ENST00000515174.1_ncRNA_0	17-:47014367-47014486|47018285-47018367	17-:47014367-47014486|47018285-47018400	AAG	ncRNA	0.41	0.25	1.4499e-08	82.8
ENSG00000246067.3	ENST00000501011.2_ncRNA_0	11+:82783150-82783186	11+:82783150-82783186	CTG	ncRNA	0.41	0.33	1.4726e-07	24.1
ENSG00000177410.8_ENSG00000212304.1	ENST00000450535.1_ncRNA_0	20+:47895241-47895253|47895640-47895742	20+:47895241-47895253|47895640-47895742	ATT	ncRNA	0.36	0.58	1.4745e-13	325.4
ENSG00000227097.4	ENST00000536099.1_ncRNA_0	11+:82400600-82400810	11+:82400600-82400810	ATG	ncRNA	0.47	0.60	1.5036e-15	806.9
ENSG00000219023.1	ENST00000403958.1_ncRNA_0	6+:35523957-35524041	6+:35523957-35524041	CTG	ncRNA	0.16	0.48	1.5074e-14	28.2
ENSG00000110497.10	ENST00000467930.1_ncRNA_0	11-:46450202-46450610	11-:46450202-46450610	AAG	ncRNA	0.21	0.37	1.5258e-16	604.6
ENSG00000233098.4_ENSG00000263986.1	ENST00000577537.1_ncRNA_1	17+:20771819-20771891	17+:20771819-20771891	AAG	ncRNA	0.45	0.33	1.5710e-05	7.4
ENSG00000198832.6	ENST00000465447.1_ncRNA_0	22-:31501936-31501951|31503362-31503491	22-:31501936-31501951|31503362-31503491	ATG	ncRNA	0.45	0.61	1.5879e-11	806.2
ENSG00000245910.4_ENSG00000254341.1	ENST00000521127.1_ncRNA_0	8-:67834937-67834960|67837671-67837753	8-:67834937-67834960|67837671-67837753	AGG	ncRNA	0.35	0.44	1.5912e-09	524.6
ENSG00000104529.13	ENST00000525695.1_ncRNA_6	8-:144679054-144679411	8-:144679054-144679411	CTG	ncRNA	0.61	0.49	1.7123e-07	154.3
ENSG00000255857.1	ENST00000542265.1_ncRNA_0	12+:120647679-120647721	12+:120647679-120647721	AGG	ncRNA	0.80	0.46	1.7160e-05	6.0
ENSG00000054148.13_ENSG00000177943.9	ENST00000463215.1_ncRNA_0	9+:139744469-139744589|139745206-139745299	9+:139744469-139744589|139745206-139745299	ATC	ncRNA	0.10	0.33	1.7380e-07	101.5
ENSG00000235552.4	ENST00000489915.1_ncRNA_1	18-:6462142-6462352	18-:6462142-6462352	AAG	ncRNA	0.24	0.59	1.7492e-10	168.0
ENSG00000171453.13	ENST00000455605.2_ncRNA_0	6+:43488722-43488786|43488919-43489038	6+:43488722-43488786|43488919-43489038	ATC	ncRNA	0.10	0.33	1.7737e-08	37.0
ENSG00000228649.4_ENSG00000221740.1	ENST00000432668.1_ncRNA_0	7+:22896164-22896175|22896591-22896604	7+:22896164-22896175|22896591-22896604	ATG	ncRNA	0.38	0.44	1.7997e-05	9.0
ENSG00000262202.3	ENST00000573866.2_ncRNA_0	17-:19015907-19015931	17-:19015907-19015931	ATC	ncRNA	0.44	0.57	1.7997e-05	33.8
ENSG00000244086.1	ENST00000462007.1_ncRNA_0	17+:37011863-37011923	17+:37011863-37011923	ATT	ncRNA	0.08	0.46	1.8076e-08	26.1
ENSG00000267321.1_ENSG00000207297.1	ENST00000592381.1_ncRNA_0	17+:33895163-33895244	17+:33895163-33895244	CTG	ncRNA	0.84	0.50	1.8177e-07	22.0
ENSG00000225392.1	ENST00000429424.1_ncRNA_0	2+:70329886-70329994	2+:70329886-70329994	AAG	ncRNA	0.24	0.33	1.8394e-16	29.7
ENSG00000213183.3	ENST00000418311.1_ncRNA_0	6-:97096364-97096418	6-:97096364-97096418	AAG	ncRNA	0.41	0.39	1.9413e-07	22.0
ENSG00000219665.4	ENST00000406892.2_ncRNA_0	19+:12098521-12098632	19+:12098521-12098632	CTG	ncRNA	0.53	0.21	1.9530e-06	13.6
ENSG00000259516.2	ENST00000560832.1_ncRNA_0	15+:35529544-35529655	15+:35529544-35529655	ATT	ncRNA	0.58	0.59	1.9696e-16	144.8
ENSG00000076706.10	ENST00000525586.1_ncRNA_1	11-:119180595-119180625|119181058-119181176|119181465-119181608	11-:119180595-119180625|119181058-119181176|119181465-119181608	AAG	ncRNA	0.31	0.42	1.9965e-09	51.7
ENSG00000062716.6_ENSG00000199004.1	ENST00000592790.1_ncRNA_1	17+:57915668-57915770	17+:57915668-57915770	ATA	ncRNA	0.39	0.10	2.0397e-06	21.7
ENSG00000239393.1	ENST00000468335.1_ncRNA_0	5+:176773375-176773426	5+:176773375-176773426	ATC	ncRNA	0.81	0.23	2.0814e-06	14.9
ENSG00000168066.16	ENST00000482693.1_ncRNA_0	11-:64540801-64540977|64543969-64544098|64545833-64545951	11-:64540801-64540977|64543969-64544098|64545833-64545951	ATT	ncRNA	0.08	0.38	2.1047e-08	395.2
ENSG00000228604.3_ENSG00000232712.2	ENST00000457423.1_ncRNA_0	20-:21146845-21146929	20-:21146845-21146929	CTG	ncRNA	0.15	0.48	2.1066e-11	24.7
ENSG00000101901.6	ENST00000468657.1_ncRNA_0	X+:110924503-110924602	X+:110924503-110924602	GTG	ncRNA	0.13	0.32	2.1113e-08	10.0
ENSG00000266402.2	ENST00000580828.1_ncRNA_0	17+:62223609-62223663	17+:62223609-62223663	ATG	ncRNA	0.76	0.42	2.1176e-08	302.0
ENSG00000099715.10_ENSG00000252059.2	ENST00000388836.3_ncRNA_0	Y+:5441712-5441769	Y+:5441712-5441769	GTG	ncRNA	0.52	0.47	2.1240e-05	14.6
ENSG00000136490.4	ENST00000578067.1_ncRNA_0	17-:61775911-61776007	17-:61775911-61776071|61776158-61776166	AAG	ncRNA	0.38	0.36	2.1420e-07	16.0
ENSG00000269893.2	ENST00000602414.1_ncRNA_1	4+:119199974-119200133	4+:119199974-119200133	ATG	ncRNA	0.18	0.50	2.1828e-07	71.1
ENSG00000242951.1	ENST00000489251.1_ncRNA_0	14-:76062228-76062303	14-:76062228-76062303	AAG	ncRNA	0.12	0.58	2.2274e-10	98.5
ENSG00000177954.7	ENST00000493224.1_ncRNA_0	1+:153963248-153963389	1+:153963248-153963389	GTG	ncRNA	0.22	0.53	2.3596e-10	83.4
ENSG00000099783.7	ENST00000597813.1_ncRNA_0	19+:8509882-8509995|8520288-8520458|8528380-8528388|8528476-8528485	19+:8509882-8509995|8520288-8520458|8528380-8528388|8528476-8528485	ATG	ncRNA	0.22	0.60	2.3816e-16	518.3
ENSG00000159261.6	ENST00000433951.1_ncRNA_0	21-:37858280-37858304	21-:37858280-37858304	AAG	ncRNA	0.73	0.53	2.3842e-05	20.3
ENSG00000083845.4	ENST00000599909.1_ncRNA_2	19+:58898694-58898706|58899503-58899584	19+:58898676-58898706|58899503-58899584	CTG	ncRNA	0.56	0.34	2.3907e-07	692.6
ENSG00000143222.7	ENST00000482672.1_ncRNA_0	1+:161123787-161123860|161126739-161126765	1+:161123787-161123860|161126739-161126765	ATG	ncRNA	0.30	0.60	2.4175e-08	142.8
ENSG00000166508.13	ENST00000463722.1_ncRNA_3	7-:99696897-99697026	7-:99696897-99697026	GTG	ncRNA	0.11	0.47	2.4703e-07	55.7
ENSG00000264281.2	ENST00000597044.1_ncRNA_0	5+:55240501-55240561	5+:55240501-55240561	AAG	ncRNA	0.72	0.61	2.4894e-13	694.2
ENSG00000257322.1	ENST00000536425.1_ncRNA_0	12-:93477373-93477433	12-:93477373-93477433	AAG	ncRNA	0.72	0.61	2.4894e-13	694.2
ENSG00000110321.11	ENST00000532383.1_ncRNA_2	11-:10823580-10823756|10823840-10823982|10824576-10824675|10824757-10824793	11-:10823580-10823756|10823840-10823982|10824576-10824675|10824757-10824793	AAG	ncRNA	0.68	0.36	2.5356e-16	57.6
ENSG00000243775.2	ENST00000455507.1_ncRNA_0	6-:159262752-159262782	6-:159262752-159262782	ATG	ncRNA	0.28	0.13	2.5719e-08	18.3
ENSG00000161016.11	ENST00000531767.1_ncRNA_7	8-:146017443-146017525|146017750-146017782	8-:146017443-146017525|146017750-146017782	GTG	ncRNA	0.53	0.60	2.5965e-14	737.4
ENSG00000241343.5_ENSG00000126945.8	ENST00000491851.1_ncRNA_2	X+:100646744-100646846	X+:100646744-100646846	AAG	ncRNA	0.41	0.54	2.6140e-14	40.2
ENSG00000117395.6	ENST00000483082.1_ncRNA_1	1-:43637885-43637936	1-:43637885-43637936	CTG	ncRNA	0.72	0.56	2.6566e-05	137.0
ENSG00000119402.12	ENST00000476481.1_ncRNA_0	9-:123555365-123555530	9-:123555365-123555530	ATG	ncRNA	0.43	0.59	2.6627e-13	97.9
ENSG00000223598.1_ENSG00000213087.3	ENST00000440335.1_ncRNA_0	6-:151546684-151546750	6-:151546684-151546750	AAG	ncRNA	0.76	0.28	2.7509e-07	15.8
ENSG00000223482.3	ENST00000433920.1_ncRNA_1	10-:89096606-89096646|89101998-89102069	10-:89096606-89096646|89101998-89102069	ATG	ncRNA	0.56	0.54	2.7901e-06	43.8
ENSG00000175701.6	ENST00000414416.2_ncRNA_0	2-:110969931-110970102	2-:110969931-110970102	ATG	ncRNA	0.49	0.60	2.8102e-16	307.1
ENSG00000197622.8	ENST00000470278.1_ncRNA_1	1-:151029166-151029262|151031954-151032026	1-:151029166-151029262|151031954-151032026	CTG	ncRNA	0.73	0.52	2.8596e-12	92.5
ENSG00000233016.2	ENST00000414282.1_ncRNA_0	9-:139621516-139621538|139622332-139622532	9-:139621516-139621538|139622332-139622532	CTG	ncRNA	0.49	0.11	2.8937e-05	91.0
ENSG00000240040.1_ENSG00000211597.2	ENST00000430694.1_ncRNA_0	2-:89156873-89157014	2-:89156873-89157014	AAG	ncRNA	0.70	0.22	2.9568e-06	43.8
ENSG00000231770.1	ENST00000453671.1_ncRNA_0	3+:194304764-194304794	3+:194304764-194304794	ATG	ncRNA	0.18	0.50	2.9980e-06	25.0
ENSG00000198830.6	ENST00000468388.1_ncRNA_1	1+:26799003-26799118|26799950-26799973	1+:26799003-26799118|26799950-26799973	GTG	ncRNA	0.43	0.59	3.0708e-07	209.8
ENSG00000260260.1_ENSG00000206630.1	ENST00000563192.1_ncRNA_0	16-:2205283-2205310	16-:2205283-2205310	ATG	ncRNA	0.76	0.59	3.1418e-08	83.1
ENSG00000244245.1	ENST00000466800.1_ncRNA_0	5+:107929339-107929396	5+:107929339-107929396	GTG	ncRNA	0.35	0.60	3.1628e-05	138.5
ENSG00000206195.6	ENST00000437781.1_ncRNA_1	22-:16190714-16190771	22-:16190714-16190771	ATG	ncRNA	0.44	0.55	3.1628e-05	28.2
ENSG00000143429.5	ENST00000609777.1_ncRNA_0	2-:91806159-91806180|91843393-91843474	2-:91806159-91806180|91843393-91843474	ATG	ncRNA	0.71	0.44	3.2110e-07	184.0
ENSG00000228192.3	ENST00000444563.1_ncRNA_0	1-:43311951-43312053	1-:43311951-43312053	AAG	ncRNA	0.51	0.49	3.2141e-11	11.0
ENSG00000132142.15	ENST00000452924.2_ncRNA_0	17-:35500731-35500800	17-:35500731-35500800	AAG	ncRNA	0.09	0.36	3.2156e-05	13.1
ENSG00000179010.10	ENST00000512914.1_ncRNA_0	4+:6642472-6642973	4+:6642472-6642973	TTG	ncRNA	0.51	0.56	3.2171e-16	640.0
ENSG00000062485.14_ENSG00000135473.10	ENST00000548013.1_ncRNA_0	12-:56708728-56708750|56708913-56709026|56709604-56709727	12-:56708728-56708750|56708913-56709026|56709604-56709727	CTG	ncRNA	0.43	0.58	3.2445e-09	135.9
ENSG00000260083.1_ENSG00000211591.1	ENST00000570025.1_ncRNA_0	16+:30905911-30905986	16+:30905911-30905986	GTG	ncRNA	0.51	0.49	3.2838e-07	8.0
ENSG00000087088.15	ENST00000502487.1_ncRNA_0	19+:49458947-49459090|49459454-49459590|49464066-49464171|49464788-49464893	19+:49458947-49459090|49459454-49459590|49464066-49464171|49464788-49464893	ATC	ncRNA	0.28	0.45	3.3213e-14	183.2
ENSG00000237828.1	ENST00000442248.1_ncRNA_0	X-:120002908-120002980	X-:120002908-120002980	GTG	ncRNA	0.33	0.31	3.3346e-05	10.3
ENSG00000178464.6_ENSG00000105583.5	ENST00000325000.4_ncRNA_0	19-:12754088-12754733	19-:12754088-12754733	ATG	ncRNA	0.11	0.61	3.3764e-15	1218.4
ENSG00000226950.2_ENSG00000212588.1	ENST00000411630.2_ncRNA_1	4+:53579063-53579126|53579660-53579753	4+:53579063-53579126|53579660-53579753	TTG	ncRNA	0.41	0.55	3.4030e-12	788.6
ENSG00000184110.10	ENST00000569005.1_ncRNA_0	16+:28743509-28743513|28745840-28746004	16+:28743509-28743513|28745840-28746004	CTG	ncRNA	0.19	0.43	3.4140e-09	53.8
ENSG00000236552.1	ENST00000439189.1_ncRNA_0	10+:98510044-98510656	10+:98510044-98510656	ATG	ncRNA	0.76	0.61	3.4517e-15	1026.0
ENSG00000250346.1	ENST00000509352.1_ncRNA_0	5+:147302443-147302503	5+:147302443-147302503	AAG	ncRNA	0.31	0.48	3.4568e-06	71.3
ENSG00000103254.5	ENST00000566525.1_ncRNA_0	16+:771627-771702|771800-771971	16+:771627-771702|771800-771971	GTG	ncRNA	0.75	0.51	3.4718e-10	43.3
ENSG00000260747.1	ENST00000567372.1_ncRNA_0	18-:65945120-65945333	18-:65945120-65945333	AAG	ncRNA	0.34	0.46	3.4916e-16	98.0
ENSG00000168291.8	ENST00000461692.1_ncRNA_0	3-:58413760-58413906|58414199-58414341|58415434-58415491	3-:58413760-58413906|58414199-58414341|58415434-58415491	GTG	ncRNA	0.39	0.45	3.5247e-15	44.5
ENSG00000229659.1	ENST00000440913.1_ncRNA_0	10-:75182016-75182124	10-:75182016-75182124	CTG	ncRNA	0.47	0.38	3.5704e-11	17.5
ENSG00000235552.4	ENST00000489915.1_ncRNA_0	18-:6462802-6462988	18-:6462802-6462988	AAG	ncRNA	0.20	0.57	3.5897e-15	419.6
ENSG00000117139.12	ENST00000430450.2_ncRNA_0	1-:202736356-202736470	1-:202736356-202736470	TTG	ncRNA	0.28	0.33	3.6009e-12	36.8
ENSG00000006744.14	ENST00000484122.1_ncRNA_0	17-:12896134-12896284	17-:12896134-12896284	ATG	ncRNA	0.85	0.22	3.6078e-08	26.0
ENSG00000185475.4	ENST00000532345.1_ncRNA_1	11+:62556638-62556686	11+:62556638-62556686	TTG	ncRNA	0.08	0.44	3.6528e-06	15.0
ENSG00000146457.10	ENST00000494513.1_ncRNA_1	6+:160148633-160148735|160157289-160157301	6+:160148606-160148735|160157289-160157301	CTG	ncRNA	0.36	0.46	3.7728e-07	62.2
ENSG00000214455.3	ENST00000398357.2_ncRNA_0	13-:45965033-45965369	13-:45965033-45965369	GTG	ncRNA	0.22	0.17	3.7766e-15	276.9
ENSG00000213430.5	ENST00000503199.1_ncRNA_0	5+:21883242-21883362	5+:21883242-21883362	ATT	ncRNA	0.40	0.55	3.8049e-16	55.3
ENSG00000243964.1	ENST00000475608.1_ncRNA_0	11+:9628063-9628156	11+:9628063-9628156	CTG	ncRNA	0.24	0.47	3.8126e-05	51.3
ENSG00000231991.3	ENST00000426153.2_ncRNA_0	9+:33624271-33625291	9+:33624271-33625291	ATG	ncRNA	0.74	0.61	3.8456e-16	1845.8
ENSG00000229953.1	ENST00000448869.1_ncRNA_0	1-:156616850-156616946|156631106-156631184	1-:156616850-156616946|156631106-156631184	CTG	ncRNA	0.59	0.22	3.9024e-08	43.2
ENSG00000167792.7	ENST00000532260.1_ncRNA_1	11+:67374434-67374452	11+:67374434-67374452	ATG	ncRNA	0.56	0.59	4.0188e-06	100.8
ENSG00000213315.4	ENST00000472287.1_ncRNA_0	14+:91232883-91232916	14+:91232883-91232916	GTG	ncRNA	0.37	0.60	4.0330e-05	117.2
ENSG00000235698.1	ENST00000414718.1_ncRNA_0	20+:12361335-12361449	20+:12361335-12361449	AAG	ncRNA	0.66	0.50	4.0668e-08	38.7
ENSG00000099783.7	ENST00000602219.1_ncRNA_1	19+:8553582-8553738	19+:8553582-8553738	CTG	ncRNA	0.19	0.55	4.0748e-11	92.7
ENSG00000241494.1	ENST00000472981.1_ncRNA_0	14+:102144600-102144717	14+:102144600-102144717	AGG	ncRNA	0.84	0.43	4.0862e-11	18.2
ENSG00000239462.1_ENSG00000240476.1	ENST00000473756.1_ncRNA_0	3+:98699917-98700151	3+:98699917-98700151	ATG	ncRNA	0.85	0.54	4.1427e-05	43.9
ENSG00000005884.13	ENST00000505306.1_ncRNA_0	17+:48133536-48133641	17+:48133449-48133641	CTG	ncRNA	0.34	0.48	4.2023e-10	34.1
ENSG00000184470.15	ENST00000495655.1_ncRNA_0	22-:19868612-19868684	22-:19868612-19868684	GTG	ncRNA	0.71	0.51	4.2049e-05	34.2
ENSG00000163597.10	ENST00000590435.1_ncRNA_0	17+:74553881-74553939|74555026-74555031	17+:74553881-74553939|74555026-74555031	ATG	ncRNA	0.76	0.61	4.2894e-15	874.9
ENSG00000234176.1	ENST00000425843.1_ncRNA_0	X-:120338397-120338493	X-:120338397-120338493	AAG	ncRNA	0.44	0.35	4.3420e-07	53.5
ENSG00000204628.7_ENSG00000264549.1	ENST00000502548.1_ncRNA_5	5-:180670796-180670844	5-:180670796-180670844	GTG	ncRNA	0.38	0.60	4.3823e-07	487.3
ENSG00000104904.8	ENST00000586054.2_ncRNA_3	19+:2271387-2271444	19+:2271387-2271444	AGG	ncRNA	0.40	0.57	4.4119e-09	191.8
ENSG00000136536.10	ENST00000473749.1_ncRNA_0	2+:160569073-160569172|160585519-160585531	2+:160569073-160569172|160585519-160585531	ATT	ncRNA	0.23	0.53	4.4236e-09	51.0
ENSG00000104518.6	ENST00000531184.1_ncRNA_0	8+:144641505-144641730	8+:144641505-144641730	ATG	ncRNA	0.75	0.51	4.4600e-07	70.6
ENSG00000231747.1	ENST00000443291.1_ncRNA_0	2-:113379385-113379490	2-:113379385-113379490	AAG	ncRNA	0.45	0.28	4.4641e-12	30.6
ENSG00000112146.12	ENST00000461222.1_ncRNA_0	6+:52930276-52930471	6+:52930276-52930471	CTG	ncRNA	0.81	0.51	4.4933e-09	44.0
ENSG00000137817.12_ENSG00000213614.5	ENST00000568777.1_ncRNA_1	15-:72637782-72637891|72638575-72638646	15-:72637782-72637891|72638575-72638652	CTG	ncRNA	0.35	0.27	4.5008e-13	28.3
ENSG00000166689.10_ENSG00000266493.1	ENST00000459748.1_ncRNA_0	11-:16996239-16996356	11-:16996239-16996356	AGG	ncRNA	0.47	0.41	4.5251e-16	67.4
ENSG00000223676.1	ENST00000445636.1_ncRNA_0	13-:50935545-50935584	13-:50935545-50935584	GTG	ncRNA	0.11	0.58	4.5730e-07	49.0
ENSG00000226950.2_ENSG00000212588.1	ENST00000425653.1_ncRNA_11	4+:53579840-53580020	4+:53579840-53580020	ATG	ncRNA	0.49	0.52	4.6467e-09	35.1
ENSG00000239443.1	ENST00000464731.1_ncRNA_0	3-:155027512-155027569	3-:155027512-155027569	ATG	ncRNA	0.59	0.46	4.6924e-06	14.5
ENSG00000236813.1	ENST00000414577.1_ncRNA_1	X+:62986916-62986973	X+:62986916-62986973	GTG	ncRNA	0.53	0.50	4.6924e-06	8.3
ENSG00000113368.7	ENST00000460265.1_ncRNA_2	5+:126112839-126113322	5+:126112839-126113322	CTG	ncRNA	0.08	0.59	4.7318e-14	431.1
ENSG00000145425.5_ENSG00000208797.1	ENST00000507485.1_ncRNA_0	4+:152024025-152024235	4+:152024025-152024235	ATG	ncRNA	0.18	0.56	4.7841e-08	111.0
ENSG00000175611.7	ENST00000321517.3_ncRNA_0	9-:98637694-98637727	9-:98637694-98637727	ATG	ncRNA	0.64	0.49	4.8039e-06	15.8
ENSG00000228818.1	ENST00000451892.1_ncRNA_0	1-:240307516-240307687	1-:240307516-240307687	TTG	ncRNA	0.69	0.53	4.8288e-11	24.4
ENSG00000257267.1	ENST00000399070.3_ncRNA_0	18+:32870302-32870355|32870973-32870992	18+:32870302-32870355|32870973-32870992	ATG	ncRNA	0.84	0.46	4.8665e-05	17.9
ENSG00000196205.7	ENST00000501580.3_ncRNA_1	9+:135894825-135894864	9+:135894825-135894864	TTG	ncRNA	0.55	0.60	4.8693e-06	782.0
ENSG00000224930.2	ENST00000422199.1_ncRNA_0	21-:46419553-46419571|46424358-46424466	21-:46419553-46419571|46424358-46424466	ATG	ncRNA	0.29	0.43	5.0157e-07	27.2
ENSG00000198258.6	ENST00000588141.1_ncRNA_2	19+:9938627-9938660|9939002-9939017	19+:9938627-9938660|9939002-9939017	CTG	ncRNA	0.64	0.57	5.0504e-05	107.0
ENSG00000112110.5	ENST00000476826.1_ncRNA_3	6+:160210878-160210905	6+:160210878-160210905	TTG	ncRNA	0.09	0.47	5.0617e-06	11.0
ENSG00000263753.2	ENST00000582008.1_ncRNA_0	18+:5238131-5238158	18+:5238131-5238158	ATG	ncRNA	0.58	0.55	5.0617e-06	29.4
ENSG00000140157.10	ENST00000559571.1_ncRNA_0	15-:23034206-23034320	15-:23034206-23034320	ATG	ncRNA	0.49	0.51	5.1341e-09	87.9
ENSG00000234743.1	ENST00000441206.1_ncRNA_0	10-:82006974-82007292	10-:82006974-82007292	AAG	ncRNA	0.46	0.57	5.1818e-14	270.8
ENSG00000226781.1	ENST00000436520.1_ncRNA_1	X+:33059772-33059838	X+:33059772-33059838	TTG	ncRNA	0.09	0.46	5.1926e-07	17.4
ENSG00000203667.5	ENST00000391839.2_ncRNA_0	1+:244999016-244999058|245005496-245005529	1+:244999016-244999058|245005496-245005529	ATG	ncRNA	0.62	0.58	5.2062e-05	49.3
ENSG00000156976.10	ENST00000465222.1_ncRNA_1	3+:186501399-186501428|186502220-186502290	3+:186501399-186501428|186502220-186502290	ATG	ncRNA	0.52	0.58	5.3150e-10	107.5
ENSG00000203907.5_ENSG00000238464.1	ENST00000424573.1_ncRNA_0	6-:74082830-74082986	6-:74082830-74082986	ATG	ncRNA	0.76	0.60	5.3384e-16	170.9
ENSG00000187951.6_ENSG00000206846.1	ENST00000567449.1_ncRNA_0	15+:30918370-30918397	15+:30918370-30918397	ATG	ncRNA	0.75	0.48	5.3666e-05	17.9
ENSG00000134697.8	ENST00000488496.1_ncRNA_0	1-:38059358-38059447|38061359-38061522	1-:38059358-38059447|38061359-38061522	GTG	ncRNA	0.17	0.37	5.4078e-15	173.4
ENSG00000178307.5	ENST00000583264.1_ncRNA_1	17-:21101636-21102152	17-:21101636-21102152	GTG	ncRNA	0.13	0.43	5.4140e-09	43.4
ENSG00000245937.3	ENST00000501173.2_ncRNA_0	5-:127418459-127418711	5-:127418459-127418711	CTG	ncRNA	0.35	0.48	5.4195e-13	37.8
ENSG00000234741.3	ENST00000422183.1_ncRNA_0	1-:173835318-173835344|173835665-173835705|173835898-173835934|173836128-173836179	1-:173835318-173835344|173835665-173835705|173835898-173835934|173836128-173836179	ATG	ncRNA	0.70	0.58	5.4929e-13	109.5
ENSG00000166900.10	ENST00000530498.1_ncRNA_0	11+:59523008-59523108|59540683-59540703	11+:59523008-59523108|59540683-59540703	CTG	ncRNA	0.72	0.57	5.5021e-05	57.1
ENSG00000213303.3	ENST00000463278.1_ncRNA_0	19+:11634580-11634646	19+:11634580-11634646	AAG	ncRNA	0.84	0.30	5.5721e-06	13.6
ENSG00000232527.3	ENST00000452399.1_ncRNA_0	1+:148932839-148932920|148951244-148951298	1+:148932839-148932920|148951244-148951298	ATG	ncRNA	0.29	0.55	5.6428e-10	65.1
ENSG00000236189.2	ENST00000430258.2_ncRNA_0	X-:110867437-110867479	X-:110867437-110867479	AAG	ncRNA	0.76	0.15	5.8769e-05	10.8
ENSG00000233098.4_ENSG00000263986.1	ENST00000577537.1_ncRNA_0	17+:20771912-20771998|20790904-20790917	17+:20771912-20771998|20790904-20790917	ATG	ncRNA	0.10	0.21	5.9116e-05	43.9
ENSG00000178307.5	ENST00000583264.1_ncRNA_0	17-:21114500-21114540|21117403-21117465	17-:21114500-21114540|21117403-21117465	ATG	ncRNA	0.12	0.57	5.9664e-10	54.5
ENSG00000180198.11	ENST00000437681.1_ncRNA_2	1+:28834642-28834672|28835341-28835485	1+:28834642-28834672|28835341-28835485	TTG	ncRNA	0.20	0.57	6.0106e-12	114.7
ENSG00000196205.7	ENST00000501580.3_ncRNA_0	9+:135894872-135894990|135895052-135895057	9+:135894872-135894990|135895052-135895057	ATG	ncRNA	0.69	0.61	6.0245e-13	821.1
ENSG00000196730.8	ENST00000401543.2_ncRNA_0	9+:90140306-90140390	9+:90140306-90140390	CTG	ncRNA	0.40	0.57	6.0749e-11	244.0
ENSG00000103591.8	ENST00000561229.1_ncRNA_1	15-:67546888-67546969	15-:67546888-67546969	ATG	ncRNA	0.62	0.57	6.0798e-05	39.5
ENSG00000110321.11	ENST00000532383.1_ncRNA_3	11-:10828791-10828881	11-:10828791-10828881	ATT	ncRNA	0.09	0.59	6.2119e-07	74.2
ENSG00000160972.5	ENST00000533088.1_ncRNA_0	8+:145715430-145715577	8+:145715430-145715577	ATG	ncRNA	0.34	0.44	6.2375e-09	68.7
ENSG00000219200.6_ENSG00000258315.1	ENST00000549857.1_ncRNA_3	17+:6919096-6919198	17+:6919096-6919198	AAG	ncRNA	0.65	0.15	6.2656e-05	21.7
ENSG00000163597.10	ENST00000591956.1_ncRNA_1	17+:74553881-74553939|74557369-74557413	17+:74553881-74553939|74557369-74557413	ATG	ncRNA	0.76	0.61	6.3063e-08	874.5
ENSG00000235776.2	ENST00000424559.2_ncRNA_0	22+:19779996-19780071	22+:19779996-19780071	ATC	ncRNA	0.41	0.50	6.3164e-06	8.8
ENSG00000136908.13	ENST00000470181.1_ncRNA_0	9-:130699955-130700096	9-:130699955-130700096	GTG	ncRNA	0.81	0.50	6.3218e-07	37.8
ENSG00000255198.3	ENST00000564014.1_ncRNA_0	16+:2015089-2015134	16+:2015083-2015134	ATA	ncRNA	0.30	0.19	6.3991e-05	11.0
ENSG00000143947.8	ENST00000494756.1_ncRNA_3	2+:55459884-55460008|55460498-55460503	2+:55459884-55460008|55460498-55460503	ATG	ncRNA	0.16	0.59	6.4746e-05	95.8
ENSG00000049656.9	ENST00000507195.1_ncRNA_1	5-:1324905-1324928|1325865-1325931|1326375-1326412	5-:1324905-1324928|1325865-1325931|1326375-1326412	ATG	ncRNA	0.10	0.36	6.4914e-05	57.8
ENSG00000068912.9	ENST00000494373.1_ncRNA_0	2+:54014214-54014466	2+:54014214-54014466	GTG	ncRNA	0.80	0.47	6.6142e-11	48.3
ENSG00000255717.2	ENST00000545308.1_ncRNA_0	11-:62622365-62622410|62622604-62622688	11-:62622365-62622410|62622604-62622688	ATG	ncRNA	0.74	0.48	6.7010e-06	66.9
ENSG00000251593.1	ENST00000511640.1_ncRNA_0	5+:25910951-25911260	5+:25910951-25911260	AAG	ncRNA	0.32	0.34	6.7115e-15	116.3
ENSG00000054356.9	ENST00000462351.1_ncRNA_0	2-:220154947-220155019|220155259-220155333|220155547-220155612|220156191-220156208	2-:220154947-220155019|220155259-220155333|220155547-220155612|220156191-220156208	ATC	ncRNA	0.45	0.24	6.7298e-08	48.4
ENSG00000171848.9	ENST00000498343.1_ncRNA_1	2+:10262891-10263024|10263109-10263184|10263513-10263521	2+:10262891-10263024|10263109-10263184|10263513-10263521	CTG	ncRNA	0.76	0.59	6.7706e-09	170.7
ENSG00000184831.9_ENSG00000238103.3	ENST00000418824.2_ncRNA_1	X-:23854858-23854903	X-:23854858-23854903	ATC	ncRNA	0.04	0.46	6.7746e-05	27.3
ENSG00000185946.11_ENSG00000240038.2	ENST00000491397.1_ncRNA_0	1+:104113017-104113053	1+:104113017-104113053	ATG	ncRNA	0.17	0.61	6.8074e-06	190.7
ENSG00000218582.2	ENST00000405405.2_ncRNA_1	6-:80662721-80662757	6-:80662721-80662757	GTG	ncRNA	0.04	0.59	6.8074e-06	140.6
ENSG00000248538.2	ENST00000512942.2_ncRNA_0	8+:9046545-9046556|9046857-9046882	8+:9046545-9046556|9046857-9046882	ATG	ncRNA	0.84	0.25	6.8074e-06	14.7
ENSG00000169905.8	ENST00000482587.1_ncRNA_0	1-:179834855-179834918	1-:179834855-179834918	ATG	ncRNA	0.18	0.41	6.8347e-05	27.4
ENSG00000242445.1	ENST00000486538.1_ncRNA_0	3+:121213016-121213064	3+:121213016-121213064	AAG	ncRNA	0.76	0.54	6.8804e-05	19.0
ENSG00000188976.6	ENST00000477976.1_ncRNA_0	1-:880073-880180|880421-880494	1-:880073-880180|880421-880494	GTG	ncRNA	0.48	0.46	7.1959e-10	85.1
ENSG00000091651.4	ENST00000563306.1_ncRNA_0	16+:46723617-46723686	16+:46723617-46723686	ATG	ncRNA	0.76	0.59	7.2126e-05	77.8
ENSG00000166508.13	ENST00000463722.1_ncRNA_1	7-:99695742-99695913|99696200-99696338|99696645-99696732	7-:99695742-99695913|99696200-99696338|99696645-99696732	ATC	ncRNA	0.22	0.35	7.2647e-13	92.0
ENSG00000175061.13	ENST00000491009.1_ncRNA_0	17+:16342646-16342728|16343498-16343566	17+:16342646-16342728|16343498-16343566	ATC	ncRNA	0.48	0.20	7.3411e-05	534.4
ENSG00000089693.6	ENST00000541346.1_ncRNA_1	12-:6861484-6861528|6862104-6862255	12-:6861484-6861528|6862104-6862255	ACG	ncRNA	0.10	0.58	7.5396e-14	458.2
ENSG00000225972.1_ENSG00000198744.5	ENST00000514057.1_ncRNA_4	1+:569309-569402	1+:569309-569402	ATT	ncRNA	0.51	0.53	7.6225e-05	359.4
ENSG00000187653.10	ENST00000507623.2_ncRNA_0	4-:91760053-91760188	4-:91760053-91760188	ATG	ncRNA	0.43	0.57	7.7050e-15	203.8
ENSG00000224820.2	ENST00000418852.2_ncRNA_0	9-:74722734-74722842	9-:74722734-74722842	GTG	ncRNA	0.09	0.28	7.7708e-05	14.0
ENSG00000088833.13_ENSG00000196209.8	ENST00000555359.1_ncRNA_0	20-:1438916-1438919|1447364-1447469	20-:1438916-1438919|1447364-1447469	ATG	ncRNA	0.08	0.59	7.8697e-08	95.3
ENSG00000233137.2	ENST00000429493.1_ncRNA_0	9+:37080021-37080114	9+:37080021-37080114	ACG	ncRNA	0.62	0.41	8.0466e-12	86.2
ENSG00000225470.2_ENSG00000234969.1	ENST00000414209.1_ncRNA_0	X+:73164188-73164290	X+:73164188-73164290	ATG	ncRNA	0.29	0.55	8.0757e-09	33.8
ENSG00000239467.1	ENST00000429172.1_ncRNA_0	2+:171627644-171627701	2+:171627644-171627701	CTG	ncRNA	0.81	0.46	8.1146e-05	6.0
ENSG00000071626.12	ENST00000589484.1_ncRNA_0	19+:1417499-1417539|1418202-1418369|1418664-1418730|1421146-1421257|1422346-1422395|1428840-1428851	19+:1417499-1417539|1418202-1418369|1418664-1418730|1421146-1421257|1422346-1422395|1428840-1428851	AAG	ncRNA	0.76	0.58	8.1186e-15	207.4
ENSG00000111906.13	ENST00000608461.1_ncRNA_0	6-:125614045-125614055|125621683-125621805|125622994-125623078	6-:125614045-125614055|125621683-125621805|125622994-125623078	ATG	ncRNA	0.29	0.51	8.1691e-09	41.9
ENSG00000226781.1	ENST00000436520.1_ncRNA_0	X+:33059511-33059577	X+:33059511-33059577	ATG	ncRNA	0.28	0.60	8.3555e-09	124.8
ENSG00000140365.11	ENST00000564068.1_ncRNA_0	15+:75632071-75632248	15+:75632071-75632248	GTG	ncRNA	0.58	0.32	8.3702e-09	33.1
ENSG00000176340.3_ENSG00000167770.7	ENST00000301453.3_ncRNA_1	11+:63764524-63764716|63764820-63765018	11+:63764524-63764716|63764820-63765018	ATG	ncRNA	0.16	0.33	8.3799e-06	121.5
ENSG00000096746.13	ENST00000480987.1_ncRNA_2	10+:70091859-70091958	10+:70091859-70091958	CTG	ncRNA	0.76	0.61	8.5502e-16	623.8
ENSG00000234585.2_ENSG00000207062.1	ENST00000452026.1_ncRNA_0	7+:64534193-64534226	7+:64534193-64534226	ATG	ncRNA	0.09	0.31	8.5768e-05	10.8
ENSG00000169398.15	ENST00000523797.1_ncRNA_4	8-:141935743-141935842	8-:141935743-141935842	CTG	ncRNA	0.76	0.54	8.5944e-05	33.1
ENSG00000139239.6	ENST00000266610.5_ncRNA_0	12+:63359113-63359752	12+:63359113-63359752	AGG	ncRNA	0.75	0.60	8.6340e-17	1011.6
ENSG00000115211.11	ENST00000475582.1_ncRNA_0	2-:27593142-27593181	2-:27593142-27593181	ATG	ncRNA	0.45	0.57	8.6431e-05	36.0
ENSG00000149532.11	ENST00000537641.1_ncRNA_0	11-:61178414-61178577|61179240-61179242	11-:61178414-61178577|61179240-61179242	AGG	ncRNA	0.26	0.36	8.7293e-08	46.5
ENSG00000182004.8	ENST00000483099.1_ncRNA_0	1+:203830787-203830868	1+:203830787-203830868	ATG	ncRNA	0.76	0.60	8.9843e-10	169.7
ENSG00000241343.5_ENSG00000126945.8	ENST00000491851.1_ncRNA_1	X+:100646491-100646572	X+:100646491-100646572	AAG	ncRNA	0.22	0.58	8.9882e-10	137.6
ENSG00000166508.13	ENST00000463722.1_ncRNA_2	7-:99697706-99697716|99698886-99698984	7-:99697706-99697716|99698886-99698984	ATT	ncRNA	0.64	0.42	9.3151e-05	61.2
ENSG00000060138.8	ENST00000542002.1_ncRNA_0	12-:10853886-10853952|10854558-10854733|10856649-10856747|10865809-10865932|10868292-10868295	12-:10853886-10853952|10854558-10854733|10856649-10856747|10865809-10865932|10868292-10868295	AAG	ncRNA	0.51	0.46	9.3256e-13	303.6
ENSG00000227347.1	ENST00000447355.1_ncRNA_0	2-:136956683-136956767	2-:136956683-136956767	ATT	ncRNA	0.17	0.41	9.3685e-06	35.6
ENSG00000229037.2	ENST00000428215.2_ncRNA_0	X+:53835028-53835097	X+:53835022-53835097	CTG	ncRNA	0.54	0.14	9.3829e-05	8.9
ENSG00000164023.10	ENST00000515332.1_ncRNA_0	4+:108779646-108779709|108816465-108816474	4+:108779646-108779709|108816465-108816474	ATA	ncRNA	0.13	0.39	9.4010e-05	7.0
ENSG00000083457.7	ENST00000572179.1_ncRNA_0	17-:3623676-3623696|3626981-3627087	17-:3623676-3623696|3626981-3627087	CTG	ncRNA	0.46	0.48	9.4861e-11	46.7
ENSG00000126088.8	ENST00000494399.1_ncRNA_3	1+:45477937-45477957|45478528-45478571	1+:45477937-45477957|45478528-45478571	ATG	ncRNA	0.24	0.58	9.5517e-06	57.2
ENSG00000232112.3	ENST00000477624.1_ncRNA_0	3+:48481799-48481868|48481950-48482038|48485255-48485290	3+:48481799-48481868|48481950-48482038|48485255-48485290	GTG	ncRNA	0.04	0.58	9.6003e-15	335.9
ENSG00000197622.8	ENST00000470278.1_ncRNA_0	1-:151026722-151026797|151027491-151027602|151028152-151028227	1-:151026722-151026797|151027491-151027602|151028152-151028227	AAG	ncRNA	0.14	0.58	9.7455e-13	164.3
ENSG00000198695.2_ENSG00000210194.1	ENST00000361681.2_orphan_0	MT-:14220-14274	MT-:14220-14298	TTG	orphan	0.71	0.04	0.00012749	55.6
ENSG00000112695.7	ENST00000459637.2_orphan_1	6-:75953458-75953479	6-:75953458-75953479	GTG	orphan	0.70	0.60	0.0040960	130.5
ENSG00000210049.1_ENSG00000210195.2	ENST00000361624.2_orphan_62	MT+:6731-6767	MT+:6731-6767	ATG	orphan	0.70	0.54	0.0060520	117.0
ENSG00000210049.1_ENSG00000210195.2	ENST00000361789.2_orphan_33	MT+:15211-15235	MT+:15181-15235	ATT	orphan	0.51	0.47	0.0078125	229.3
ENSG00000210049.1_ENSG00000210195.2	ENST00000361453.3_orphan_16	MT+:4828-5065	MT+:4828-5065	AGG	orphan	0.34	0.48	0.010802	394.4
ENSG00000210049.1_ENSG00000210195.2	ENST00000361227.2_orphan_36	MT+:10316-10376	MT+:10316-10376	ATA	orphan	0.38	0.31	0.011652	241.9
ENSG00000210049.1_ENSG00000210195.2	ENST00000362079.2_orphan_21	MT+:9326-9377	MT+:9323-9377	ACG	orphan	0.42	0.38	0.012388	454.2
ENSG00000210049.1_ENSG00000210195.2	ENST00000361789.2_orphan_18	MT+:15583-15724	MT+:15583-15724	ATT	orphan	0.62	0.35	0.017456	537.7
ENSG00000210049.1_ENSG00000210195.2	ENST00000361624.2_orphan_0	MT+:6208-6628	MT+:6130-6628	CTG	orphan	0.49	0.45	0.021989	2328.4
ENSG00000210049.1_ENSG00000210195.2	ENST00000361381.2_orphan_73	MT+:10968-11019	MT+:10968-11019	CTG	orphan	0.53	0.19	0.024290	45.7
ENSG00000124214.15	ENST00000456866.2_orphan_3	20-:47770566-47770581	20-:47770566-47770581	ATG	orphan	0.76	0.41	0.027200	9.0
ENSG00000210049.1_ENSG00000210195.2	ENST00000361390.2_orphan_35	MT+:3824-4049	MT+:3824-4049	ATT	orphan	0.28	0.35	0.033332	245.1
ENSG00000210049.1_ENSG00000210195.2	ENST00000361624.2_orphan_8	MT+:6470-6611	MT+:6470-6611	ATC	orphan	0.16	0.34	1.2048e-06	1036.9
ENSG00000210049.1_ENSG00000210195.2	ENST00000361624.2_orphan_13	MT+:7136-7253	MT+:7136-7253	ATC	orphan	0.19	0.22	3.9522e-05	649.4
ENSG00000210049.1_ENSG00000210195.2	ENST00000361789.2_orphan_4	MT+:15307-15562	MT+:15307-15562	ATT	orphan	0.51	0.25	6.3108e-05	1217.3
ENSG00000120708.12	ENST00000509485.1_orphan_1	5+:135389664-135389736	5+:135389643-135389736	ATG	orphan	0.48	0.58	9.8600e-16	220.8
ENSG00000115091.7	ENST00000263238.2_uoORF_0	2+:114647759-114647900|114670748-114670804|114674460-114674473	2+:114647705-114647900|114670748-114670804|114674460-114674473	GTG	uoORF	0.29	0.53	0.0000	732.2
ENSG00000137210.9_ENSG00000153157.8	ENST00000379542.5_uoORF_0	6+:10748057-10748114|10749434-10749501|10749854-10749856	6+:10748057-10748114|10749434-10749501|10749854-10749856	CTG	uoORF	0.26	0.52	0.0000	68.2
ENSG00000170027.5	ENST00000307630.3_uoORF_1	7-:75959533-75959550|75988038-75988165	7-:75959533-75959550|75988038-75988240	GTG	uoORF	0.31	0.45	0.0000	343.4
ENSG00000135047.10	ENST00000343150.5_uoORF_1	9+:90341088-90341313|90342508-90342583	9+:90341088-90341313|90342508-90342583	ACG	uoORF	0.42	0.40	0.0000	136.5
ENSG00000057608.12	ENST00000380191.4_uoORF_1	10-:5855213-5855375	10-:5855213-5855375	GTG	uoORF	0.11	0.56	0.0000	298.7
ENSG00000100558.4	ENST00000216446.4_uoORF_0	14-:67864469-67864543|67878734-67878795	14-:67864469-67864543|67878734-67878795	CTG	uoORF	0.39	0.54	0.0000	61.0
ENSG00000087191.8	ENST00000310144.6_uoORF_2	17+:61904812-61904874|61905497-61905569|61906853-61906857	17+:61904812-61904874|61905497-61905569|61906853-61906857	ACG	uoORF	0.07	0.58	0.0000	378.5
ENSG00000160014.12	ENST00000291295.9_uoORF_1	19+:47104578-47104694|47109083-47109096	19+:47104578-47104694|47109083-47109096	CTG	uoORF	0.08	0.59	0.0000	172.8
ENSG00000118705.12	ENST00000373622.5_uoORF_2	20+:35807565-35807772|35812582-35812612	20+:35807565-35807772|35812582-35812612	CTG	uoORF	0.25	0.53	0.0000	111.4
ENSG00000122566.16	ENST00000356674.7_uoORF_4	7-:26237309-26237352|26240191-26240232	7-:26237309-26237352|26240191-26240232	CTG	uoORF	0.54	0.57	0.00010235	340.1
ENSG00000106367.9_ENSG00000264425.1	ENST00000337619.5_uoORF_1	7+:100797745-100797798|100799874-100799875	7+:100797745-100797798|100799874-100799875	CTG	uoORF	0.84	0.49	0.00010242	17.4
ENSG00000197472.10_ENSG00000135747.7	ENST00000339986.7_uoORF_0	1-:247163345-247163376|247171207-247171296	1-:247163345-247163376|247171207-247171296	GTG	uoORF	0.41	0.43	0.00010742	16.0
ENSG00000168003.12	ENST00000338663.7_uoORF_4	11+:62648442-62648499	11+:62648442-62648499	TTG	uoORF	0.47	0.51	0.00010949	29.9
ENSG00000197965.7	ENST00000359523.2_uoORF_0	1+:167691224-167691419	1+:167691224-167691419	CTG	uoORF	0.15	0.50	0.00011051	105.6
ENSG00000197851.3_ENSG00000127922.5	ENST00000248566.2_uoORF_1	7-:96339016-96339094	7-:96339016-96339094	TTG	uoORF	0.26	0.60	0.00011180	133.5
ENSG00000140264.15_ENSG00000242028.1	ENST00000381359.1_uoORF_2	15+:44084530-44084578	15+:44084530-44084578	ACG	uoORF	0.22	0.59	0.00011534	156.0
ENSG00000107581.8_ENSG00000222588.1	ENST00000369144.3_uoORF_1	10-:120833392-120833449|120840139-120840268	10-:120833392-120833449|120840139-120840268	CTG	uoORF	0.44	0.52	0.00012269	67.9
ENSG00000197451.6	ENST00000358344.3_uoORF_2	5+:177631681-177631741|177631815-177632047|177632842-177632865	5+:177631681-177631741|177631815-177632047|177632842-177632865	CTG	uoORF	0.76	0.55	0.00013545	559.2
ENSG00000205581.6	ENST00000380749.5_uoORF_0	21-:40720263-40720265|40720347-40720377|40720470-40720503|40720828-40720958	21-:40720263-40720265|40720347-40720377|40720470-40720503|40720828-40720958	GTG	uoORF	0.55	0.52	0.00013895	73.5
ENSG00000101367.8	ENST00000375571.5_uoORF_0	20+:31407769-31407834|31413730-31413743	20+:31407769-31407834|31413730-31413743	TTG	uoORF	0.09	0.60	0.00013995	152.8
ENSG00000102316.12_ENSG00000221716.1	ENST00000375068.1_uoORF_0	X+:54834211-54834235|54835735-54835798	X+:54834211-54834235|54835735-54835798	ATC	uoORF	0.49	0.45	0.00014469	35.2
ENSG00000154473.13	ENST00000368865.4_uoORF_1	10+:124913970-124914001|124914433-124914447	10+:124913970-124914001|124914433-124914447	GTG	uoORF	0.64	0.55	0.00014610	30.5
ENSG00000144713.8_ENSG00000207496.1	ENST00000429711.2_uoORF_1	3-:12881711-12881741|12882992-12883025	3-:12881711-12881741|12882992-12883025	CTG	uoORF	0.61	0.49	0.00014809	28.4
ENSG00000011243.13	ENST00000397410.5_uoORF_0	19-:15521386-15521405|15529721-15529786	19-:15521386-15521405|15529721-15529786	ATG	uoORF	0.25	0.48	0.00015783	24.5
ENSG00000175414.6_ENSG00000146066.2	ENST00000274787.2_uoORF_0	5+:175815758-175815842	5+:175815758-175815842	ATG	uoORF	0.57	0.53	0.00016191	55.5
ENSG00000197905.4	ENST00000359864.2_uoORF_0	12+:3069114-3069206|3103903-3103991	12+:3069114-3069206|3103903-3103991	ACG	uoORF	0.64	0.42	0.00017115	57.1
ENSG00000198034.6	ENST00000316084.6_uoORF_1	X-:71496059-71496084|71497042-71497077	X-:71496059-71496084|71497042-71497077	ACG	uoORF	0.76	0.09	0.00017948	40.0
ENSG00000137804.8	ENST00000559596.1_uoORF_1	15+:41625115-41625202	15+:41625115-41625202	GTG	uoORF	0.28	0.44	0.00018409	25.4
ENSG00000127824.9	ENST00000248437.4_uoORF_1	2-:220116947-220116952|220118577-220118623	2-:220116947-220116952|220118577-220118623	CTG	uoORF	0.29	0.57	0.00019301	49.2
ENSG00000150782.7	ENST00000528832.1_uoORF_0	11-:112025765-112025805|112034628-112034738	11-:112025765-112025805|112034628-112034747	CTG	uoORF	0.64	0.40	0.00020040	137.7
ENSG00000172757.8	ENST00000525451.2_uoORF_4	11-:65623690-65623713|65625567-65625628	11-:65623690-65623713|65625567-65625628	CTG	uoORF	0.74	0.57	0.00020070	273.3
ENSG00000068654.11	ENST00000263857.6_uoORF_0	2-:86332831-86332951	2-:86332831-86332951	GTG	uoORF	0.65	0.44	0.00020243	34.4
ENSG00000159363.13	ENST00000452699.1_uoORF_0	1-:17338229-17338370	1-:17338229-17338370	CTG	uoORF	0.41	0.37	0.00020355	20.2
ENSG00000139644.8	ENST00000548809.1_uoORF_2	12+:50146247-50146280	12+:50146247-50146280	GTG	uoORF	0.33	0.60	0.00020414	288.9
ENSG00000173692.8	ENST00000308696.6_uoORF_1	2+:231921696-231921755|231925980-231926005	2+:231921696-231921755|231925980-231926005	CTG	uoORF	0.76	0.54	0.00020904	146.7
ENSG00000128059.4	ENST00000264220.2_uoORF_0	4-:57301546-57301711	4-:57301546-57301711	CTG	uoORF	0.76	0.56	0.00022175	72.8
ENSG00000025796.9	ENST00000369002.4_uoORF_0	6-:108279184-108279256	6-:108279184-108279256	GTG	uoORF	0.76	0.14	0.00022462	26.8
ENSG00000139343.6	ENST00000266735.5_uoORF_0	12+:96252789-96252854|96254945-96254946	12+:96252789-96252854|96254945-96254946	ACG	uoORF	0.59	0.61	0.00023649	295.0
ENSG00000105640.8_ENSG00000207166.1	ENST00000222247.5_uoORF_1	19+:17970733-17970769	19+:17970709-17970769	TTG	uoORF	0.08	0.45	0.00023702	13.0
ENSG00000239306.4_ENSG00000258297.1	ENST00000310137.4_uoORF_0	11+:66384171-66384195	11+:66384171-66384195	AAG	uoORF	0.22	0.58	0.00024188	46.3
ENSG00000267174.1_ENSG00000105518.9	ENST00000593256.2_uoORF_2	19-:11456260-11456304|11456802-11456839	19-:11456260-11456304|11456802-11456839	ATC	uoORF	0.52	0.50	0.00026990	13.7
ENSG00000006125.12_ENSG00000239520.1	ENST00000312678.8_uoORF_0	17+:33914366-33914447|33921026-33921053	17+:33914366-33914447|33921026-33921053	AGG	uoORF	0.71	0.47	0.00027354	18.5
ENSG00000123178.10	ENST00000361840.3_uoORF_0	13-:50510304-50510400	13-:50510304-50510400	ACG	uoORF	0.28	0.54	0.00027925	43.0
ENSG00000197798.4	ENST00000533050.1_uoORF_0	11+:126081704-126081725|126099119-126099188|126104889-126104925	11+:126081704-126081725|126099119-126099188|126104889-126104925	GTG	uoORF	0.85	0.51	0.00028212	19.9
ENSG00000136810.8	ENST00000374517.5_uoORF_1	9-:113013707-113013742|113018691-113018761	9-:113013707-113013742|113018691-113018761	ATT	uoORF	0.09	0.58	0.00028341	103.5
ENSG00000178982.5	ENST00000248342.4_uoORF_1	19+:39109889-39109922	19+:39109883-39109922	GTG	uoORF	0.43	0.55	0.00028433	162.9
ENSG00000177842.7	ENST00000314529.6_uoORF_0	3+:40547811-40547867|40552960-40552970	3+:40547811-40547867|40552960-40552970	CTG	uoORF	0.81	0.50	0.00028739	7.1
ENSG00000100345.16	ENST00000216181.5_uoORF_6	22-:36745258-36745300|36783851-36783878	22-:36745258-36745300|36783851-36783878	CTG	uoORF	0.84	0.46	0.00028910	35.5
ENSG00000142156.10	ENST00000361866.3_uoORF_0	21+:47401729-47401768	21+:47401729-47401768	CTG	uoORF	0.35	0.56	0.00029418	26.5
ENSG00000164182.6	ENST00000296597.5_uoORF_0	5+:60241053-60241140	5+:60241053-60241140	CTG	uoORF	0.21	0.59	0.00032339	70.2
ENSG00000011426.6	ENST00000265748.2_uoORF_1	7+:36429537-36429653|36435874-36435959	7+:36429537-36429653|36435874-36435959	CTG	uoORF	0.36	0.22	0.00032637	44.4
ENSG00000164163.6	ENST00000296577.4_uoORF_0	4+:146019510-146019571|146025537-146025605	4+:146019510-146019571|146025537-146025605	GTG	uoORF	0.54	0.55	0.00034933	57.1
ENSG00000136754.12_ENSG00000206605.1	ENST00000376139.2_uoORF_0	10-:27149767-27149809	10-:27149767-27149809	ATG	uoORF	0.84	0.46	0.00035214	16.4
ENSG00000164611.8	ENST00000352433.5_uoORF_0	5+:159848874-159848898|159849308-159849332	5+:159848874-159848898|159849308-159849332	ATG	uoORF	0.55	0.59	0.00035682	69.5
ENSG00000162191.9	ENST00000301935.5_uoORF_2	11-:62446382-62446460	11-:62446382-62446460	CTG	uoORF	0.52	0.56	0.00035922	59.3
ENSG00000170581.9	ENST00000557235.1_uoORF_0	12-:56750323-56750362|56753841-56753874	12-:56750323-56750362|56753841-56753874	ATT	uoORF	0.84	0.53	0.00036268	11.0
ENSG00000133460.15_ENSG00000240972.1	ENST00000215754.7_uoORF_3	22+:24236644-24236680	22+:24236623-24236680	CTG	uoORF	0.76	0.54	0.00037178	186.1
ENSG00000128245.10_ENSG00000238910.1	ENST00000248975.5_uoORF_2	22+:32340685-32340806|32352125-32352142	22+:32340685-32340806|32352125-32352142	GTG	uoORF	0.76	0.57	0.00038262	88.0
ENSG00000117399.9	ENST00000310955.6_uoORF_1	1+:43824674-43824677|43824837-43824912	1+:43824674-43824677|43824837-43824912	ACG	uoORF	0.68	0.60	0.00038672	125.6
ENSG00000101608.8	ENST00000217652.3_uoORF_0	18+:3247900-3247907|3253230-3253322	18+:3247900-3247907|3253230-3253322	GTG	uoORF	0.47	0.58	0.00039246	190.3
ENSG00000115561.10_ENSG00000239305.2	ENST00000263856.4_uoORF_0	2-:86769427-86769435|86790426-86790496	2-:86769427-86769435|86790426-86790496	AGG	uoORF	0.28	0.48	0.00039816	26.4
ENSG00000010270.9	ENST00000009041.7_uoORF_0	7+:38247064-38247109	7+:38247064-38247109	ATG	uoORF	0.40	0.44	0.00040514	19.1
ENSG00000177879.10	ENST00000316788.7_uoORF_0	5+:115177696-115177738	5+:115177696-115177738	CTG	uoORF	0.40	0.56	0.00040970	38.3
ENSG00000178719.12	ENST00000395068.4_uoORF_0	8+:145064336-145064367|145065367-145065402	8+:145064336-145064367|145065367-145065402	GTG	uoORF	0.59	0.57	0.00041445	105.9
ENSG00000141543.5	ENST00000269349.3_uoORF_1	17-:78120690-78120861	17-:78120690-78120861	AGG	uoORF	0.32	0.18	0.00042467	188.3
ENSG00000164104.7	ENST00000446922.2_uoORF_2	4-:174254289-174254365|174254650-174254820	4-:174254289-174254365|174254650-174254820	GTG	uoORF	0.24	0.57	0.00043370	348.0
ENSG00000147586.5_ENSG00000076554.11	ENST00000379096.5_uoORF_1	8-:80976819-80976828|81083659-81083761	8-:80976819-80976828|81083659-81083761	CTG	uoORF	0.36	0.36	0.00043883	107.9
ENSG00000162641.14_ENSG00000121940.11	ENST00000369971.2_uoORF_0	1-:109493033-109493060|109505982-109506051	1-:109493033-109493060|109505982-109506051	CTG	uoORF	0.41	0.46	0.00045964	15.0
ENSG00000104852.10	ENST00000401730.1_uoORF_2	19+:49588785-49588893|49589661-49589721	19+:49588785-49588893|49589661-49589721	GTG	uoORF	0.30	0.56	0.00046436	282.9
ENSG00000119421.5	ENST00000373768.3_uoORF_0	9-:124921906-124922008	9-:124921906-124922008	ACG	uoORF	0.73	0.53	0.00047010	17.8
ENSG00000109066.9	ENST00000335464.5_uoORF_1	17+:72772686-72772716|72773402-72773480	17+:72772686-72772716|72773402-72773480	ACG	uoORF	0.61	0.25	0.00049010	27.7
ENSG00000165416.10	ENST00000343788.6_uoORF_0	13+:53226997-53227093|53227180-53227238|53231666-53231677	13+:53226997-53227093|53227180-53227238|53231666-53231677	GTG	uoORF	0.19	0.45	0.00050187	63.5
ENSG00000104723.16	ENST00000382020.4_uoORF_0	8+:15397860-15397971	8+:15397860-15397971	CTG	uoORF	0.25	0.58	0.00056616	93.7
ENSG00000101782.10	ENST00000339486.3_uoORF_0	18+:21033302-21033416	18+:21033302-21033416	ATC	uoORF	0.41	0.43	0.00057348	17.8
ENSG00000125459.10_ENSG00000203761.4	ENST00000343043.3_uoORF_1	1+:155658973-155659034|155679563-155679574	1+:155658973-155659034|155679563-155679574	ATG	uoORF	0.52	0.38	0.00058635	27.5
ENSG00000151729.6	ENST00000281456.6_uoORF_0	4+:186064458-186064554	4+:186064458-186064554	GTG	uoORF	0.24	0.52	0.00061653	26.8
ENSG00000135723.9	ENST00000258201.4_uoORF_0	16-:67281264-67281360	16-:67281264-67281360	CTG	uoORF	0.69	0.40	0.00061653	26.0
ENSG00000185088.8	ENST00000439025.1_uoORF_1	15-:63448712-63448720|63449598-63449653	15-:63448712-63448720|63449598-63449653	CTG	uoORF	0.22	0.60	0.00068125	130.3
ENSG00000108828.11	ENST00000355653.3_uoORF_1	17-:41174317-41174386	17-:41174317-41174386	CTG	uoORF	0.39	0.56	0.00071268	64.2
ENSG00000077549.13	ENST00000401084.2_uoORF_1	1-:19746243-19746244|19811929-19811967	1-:19746243-19746244|19811929-19812003	ACG	uoORF	0.09	0.50	0.00071349	16.6
ENSG00000107521.14	ENST00000338546.5_uoORF_0	10-:100202971-100202997|100205056-100205135	10-:100202971-100202997|100205056-100205135	ATG	uoORF	0.08	0.39	0.00071422	30.0
ENSG00000101150.13	ENST00000369927.4_uoORF_2	20+:62496681-62496737|62500717-62500745	20+:62496681-62496737|62500717-62500745	ATA	uoORF	0.76	0.55	0.00072289	40.0
ENSG00000196235.9	ENST00000599117.1_uoORF_0	19+:39936480-39936605|39943995-39943999	19+:39936480-39936605|39943995-39943999	AGG	uoORF	0.35	0.46	0.00072578	74.5
ENSG00000142856.12_ENSG00000251720.1	ENST00000271002.10_uoORF_0	1-:63974224-63974241|63988799-63988851	1-:63974224-63974241|63988799-63988851	CTG	uoORF	0.08	0.35	0.00073236	23.4
ENSG00000071626.12	ENST00000233078.4_uoORF_1	19+:1407684-1407801|1417498-1417522	19+:1407684-1407801|1417498-1417522	GTG	uoORF	0.76	0.51	0.00073240	70.7
ENSG00000034713.3	ENST00000037243.2_uoORF_1	16+:75600334-75600388	16+:75600334-75600388	CTG	uoORF	0.76	0.56	0.00076464	125.1
ENSG00000164949.3	ENST00000396194.2_uoORF_1	8-:95272727-95272740|95274432-95274467	8-:95272727-95272740|95274432-95274467	ACG	uoORF	0.11	0.55	0.00080838	26.8
ENSG00000114650.14	ENST00000265565.5_uoORF_1	3-:47484469-47484502	3-:47484469-47484502	AAG	uoORF	0.22	0.37	0.00082309	17.5
ENSG00000114120.7	ENST00000324194.6_uoORF_0	3+:140660882-140660900	3+:140660882-140660900	ATG	uoORF	0.84	0.13	0.00086769	10.0
ENSG00000131507.9	ENST00000253814.4_uoORF_0	5+:141488514-141488602|141511372-141511383	5+:141488514-141488602|141511372-141511383	CTG	uoORF	0.70	0.57	0.00086857	69.4
ENSG00000143314.8	ENST00000361531.2_uoORF_1	1-:156708344-156708556|156710803-156710822	1-:156708344-156708556|156710803-156710822	GTG	uoORF	0.22	0.48	0.00091990	61.4
ENSG00000115998.3_ENSG00000116001.11	ENST00000433529.2_uoORF_0	2-:70463278-70463307|70475536-70475603	2-:70463278-70463307|70475536-70475603	AGG	uoORF	0.17	0.45	0.00094653	41.7
ENSG00000102172.11	ENST00000404933.2_uoORF_0	X+:21958919-21958991|21985313-21985334	X+:21958919-21958991|21985313-21985334	ATG	uoORF	0.32	0.17	0.00099875	71.2
ENSG00000122565.14	ENST00000337620.4_uoORF_3	7+:26242592-26242642|26245987-26246072	7+:26242592-26242642|26245987-26246072	ATA	uoORF	0.76	0.56	0.0010244	86.4
ENSG00000105048.12	ENST00000587465.2_uoORF_2	19-:55652564-55652670|55653224-55653226	19-:55652564-55652670|55653224-55653226	ATG	uoORF	0.11	0.54	0.0010314	104.0
ENSG00000089063.10	ENST00000342308.5_uoORF_0	20-:5092240-5092251|5093606-5093679	20-:5092240-5092251|5093606-5093679	ATG	uoORF	0.40	0.58	0.0010316	56.6
ENSG00000100554.7	ENST00000216442.7_uoORF_1	14-:67819740-67819757|67826374-67826513	14-:67819740-67819757|67826374-67826513	CTG	uoORF	0.81	0.49	0.0010908	42.7
ENSG00000198830.6	ENST00000361427.5_uoORF_0	1+:26799020-26799118|26799973-26800010	1+:26799020-26799118|26799973-26800010	ACG	uoORF	0.58	0.51	0.0011503	443.4
ENSG00000189060.4	ENST00000340857.2_uoORF_1	22+:38201504-38201555	22+:38201483-38201555	CTG	uoORF	0.69	0.57	0.0011714	69.5
ENSG00000161547.10_ENSG00000207556.1	ENST00000359995.5_uoORF_1	17-:74733238-74733292	17-:74733238-74733292	CTG	uoORF	0.23	0.61	0.0011716	205.7
ENSG00000182628.8_ENSG00000207996.1	ENST00000330137.7_uoORF_1	17-:57232504-57232597	17-:57232504-57232597	ATG	uoORF	0.08	0.34	0.0011860	24.2
ENSG00000135317.8_ENSG00000135316.13	ENST00000355238.6_uoORF_0	6-:86351137-86351169|86352514-86352575	6-:86351137-86351169|86352514-86352575	ACG	uoORF	0.72	0.33	0.0011874	41.2
ENSG00000121579.8_ENSG00000239280.1	ENST00000493900.1_uoORF_2	3-:113442900-113442939|113464788-113464857	3-:113442900-113442939|113464788-113464857	AGG	uoORF	0.23	0.50	0.0012152	120.0
ENSG00000108953.12	ENST00000264335.8_uoORF_1	17-:1268334-1268352|1303340-1303424	17-:1268334-1268352|1303340-1303424	CTG	uoORF	0.26	0.60	0.0012325	203.4
ENSG00000131149.13	ENST00000253458.7_uoORF_1	16+:85646941-85647001	16+:85646941-85647001	CTG	uoORF	0.26	0.43	0.0012473	15.6
ENSG00000166913.8	ENST00000372839.3_uoORF_2	20+:43514450-43514527|43516288-43516383|43530171-43530188	20+:43514450-43514527|43516288-43516383|43530171-43530188	GTG	uoORF	0.76	0.59	0.0012821	172.4
ENSG00000163513.13	ENST00000295754.5_uoORF_0	3+:30648338-30648469|30686238-30686242	3+:30648338-30648469|30686238-30686242	CTG	uoORF	0.75	0.16	0.0013129	15.9
ENSG00000159840.11	ENST00000322764.5_uoORF_1	7+:143078476-143078502|143078649-143078773	7+:143078476-143078502|143078649-143078773	ACG	uoORF	0.70	0.19	0.0013149	45.4
ENSG00000100889.7	ENST00000216780.4_uoORF_0	14+:24563583-24563643|24566100-24566106	14+:24563583-24563643|24566100-24566106	CTG	uoORF	0.51	0.45	0.0013166	8.7
ENSG00000242802.2	ENST00000348624.4_uoORF_0	7+:4815294-4815387|4820805-4820853	7+:4815294-4815387|4820805-4820853	CTG	uoORF	0.38	0.41	0.0013248	21.1
ENSG00000164209.12	ENST00000355943.3_uoORF_0	5+:110074806-110074950	5+:110074806-110074950	CTG	uoORF	0.29	0.25	0.0013592	24.9
ENSG00000141985.5	ENST00000269886.3_uoORF_0	19-:4400346-4400475	19-:4400346-4400475	GTG	uoORF	0.11	0.53	0.0014237	87.5
ENSG00000196465.6_ENSG00000092841.14	ENST00000553066.1_uoORF_5	12+:56547658-56547730	12+:56547658-56547730	ATG	uoORF	0.04	0.52	0.0014474	28.9
ENSG00000122299.7	ENST00000355758.4_uoORF_0	16-:11873197-11873219|11875280-11875320|11876142-11876224	16-:11873197-11873219|11875280-11875320|11876142-11876224	ATG	uoORF	0.53	0.47	0.0015321	14.7
ENSG00000215527.3_ENSG00000128789.16	ENST00000317615.6_uoORF_0	18+:12703086-12703161	18+:12703086-12703161	CTG	uoORF	0.29	0.59	0.0015752	83.8
ENSG00000160752.10	ENST00000447866.1_uoORF_1	1+:155278645-155278756|155279854-155279932	1+:155278645-155278756|155279854-155279932	GTG	uoORF	0.47	0.34	0.0015878	45.5
ENSG00000165280.11	ENST00000358901.6_uoORF_1	9-:35068347-35068359|35072333-35072582	9-:35068347-35068359|35072333-35072582	CTG	uoORF	0.14	0.59	0.0015982	486.0
ENSG00000119314.11_ENSG00000230081.2	ENST00000374257.1_uoORF_2	9-:115060141-115060196|115095749-115095778	9-:115060141-115060196|115095749-115095778	GTG	uoORF	0.51	0.49	0.0016279	19.1
ENSG00000149658.13	ENST00000370339.3_uoORF_0	20-:61846933-61846953|61847217-61847251	20-:61846933-61846953|61847217-61847251	ATG	uoORF	0.13	0.56	0.0016335	37.5
ENSG00000065135.7	ENST00000369851.4_uoORF_1	1+:110091277-110091358	1+:110091277-110091358	CTG	uoORF	0.25	0.49	0.0016364	119.6
ENSG00000183513.4	ENST00000328709.3_uoORF_1	2-:99224860-99224923	2-:99224860-99224923	TTG	uoORF	0.76	0.49	0.0016514	21.7
ENSG00000115233.7_ENSG00000271924.1	ENST00000409682.3_uoORF_1	2+:162164999-162165115|162172947-162173080|162175332-162175353	2+:162164999-162165115|162172947-162173080|162175332-162175353	TTG	uoORF	0.46	0.52	0.0016598	90.5
ENSG00000196683.6	ENST00000358435.4_uoORF_1	7-:22862391-22862454	7-:22862391-22862454	ATT	uoORF	0.76	0.53	0.0016706	32.2
ENSG00000137154.8	ENST00000380394.4_uoORF_1	9-:19380189-19380240	9-:19380189-19380240	TTG	uoORF	0.51	0.44	0.0017774	6.0
ENSG00000085415.11	ENST00000262124.11_uoORF_1	18+:12948041-12948230	18+:12948041-12948230	CTG	uoORF	0.76	0.59	0.0017808	115.1
ENSG00000117519.11	ENST00000370206.4_uoORF_1	1-:95369063-95369080|95392393-95392502	1-:95369063-95369080|95392393-95392502	GTG	uoORF	0.63	0.54	0.0017869	165.2
ENSG00000182952.4	ENST00000377575.2_uoORF_0	6+:26538679-26538729|26545354-26545466	6+:26538679-26538729|26545354-26545466	ACG	uoORF	0.60	0.36	0.0018019	57.2
ENSG00000136854.13	ENST00000373299.1_uoORF_0	9+:130374594-130374719|130413881-130413894	9+:130374594-130374719|130413881-130413894	CTG	uoORF	0.57	0.52	0.0018060	18.3
ENSG00000171497.4	ENST00000307720.3_uoORF_0	4-:159644396-159644456	4-:159644396-159644456	ACG	uoORF	0.48	0.55	0.0018070	32.8
ENSG00000095794.15_ENSG00000269952.1	ENST00000474931.1_uoORF_1	10+:35484944-35485025	10+:35484944-35485025	GTG	uoORF	0.77	0.43	0.0018287	8.0
ENSG00000215717.5	ENST00000338272.8_uoORF_0	1+:109633447-109633498	1+:109633447-109633498	ATT	uoORF	0.08	0.54	0.0018324	66.7
ENSG00000170545.12	ENST00000603798.1_uoORF_0	12-:51640578-51640615|51663028-51663100|51664039-51664116	12-:51640578-51640615|51663028-51663100|51664039-51664116	GTG	uoORF	0.38	0.46	0.0018899	46.0
ENSG00000145741.11	ENST00000335895.8_uoORF_3	5+:72794333-72794383|72794958-72794962	5+:72794282-72794383|72794958-72794962	TTG	uoORF	0.76	0.60	0.0019113	147.6
ENSG00000163754.13	ENST00000296048.6_uoORF_0	3+:148709395-148709431	3+:148709389-148709431	CTG	uoORF	0.17	0.16	0.0019654	36.3
ENSG00000143155.8	ENST00000367833.2_uoORF_1	1+:168148304-168148319	1+:168148304-168148319	CTG	uoORF	0.70	0.30	0.0019959	15.4
ENSG00000141522.7	ENST00000400721.4_uoORF_3	17-:79827798-79827833|79829173-79829201	17-:79827798-79827833|79829173-79829201	ATC	uoORF	0.10	0.61	0.0020250	276.4
ENSG00000077312.4	ENST00000243563.3_uoORF_1	19+:41257210-41257339	19+:41257210-41257339	AGG	uoORF	0.09	0.57	0.0021048	55.4
ENSG00000179820.11	ENST00000391771.1_uoORF_1	19+:54373020-54373092|54376781-54376793	19+:54373020-54373092|54376781-54376793	CTG	uoORF	0.68	0.19	0.0021290	15.9
ENSG00000180198.11	ENST00000398958.2_uoORF_3	1+:28832593-28832596|28834639-28834672|28835341-28835417|28856369-28856401	1+:28832593-28832596|28834639-28834672|28835341-28835417|28856369-28856401	TTG	uoORF	0.33	0.48	0.0021353	90.6
ENSG00000079739.11_ENSG00000244256.2	ENST00000371084.3_uoORF_0	1+:64059133-64059166	1+:64059133-64059166	CTG	uoORF	0.76	0.57	0.0021387	39.9
ENSG00000044115.16	ENST00000302763.7_uoORF_1	5+:138089128-138089199|138117611-138117660	5+:138089128-138089199|138117611-138117660	CTG	uoORF	0.28	0.59	0.0021581	93.5
ENSG00000175602.2	ENST00000312579.2_uoORF_0	11+:65658231-65658288	11+:65658231-65658288	ATG	uoORF	0.15	0.44	0.0022929	77.5
ENSG00000170315.9	ENST00000302182.3_uoORF_1	17+:16284469-16284498|16285215-16285237	17+:16284469-16284498|16285215-16285237	ATT	uoORF	0.42	0.60	0.0022948	148.8
ENSG00000147536.7	ENST00000518671.1_uoORF_0	8+:41386853-41386907|41387702-41387759	8+:41386799-41386907|41387702-41387759	ACG	uoORF	0.09	0.54	0.0023301	76.9
ENSG00000100664.6	ENST00000216554.3_uoORF_1	14+:103800762-103800934|103801989-103802261	14+:103800762-103800934|103801989-103802261	ACG	uoORF	0.57	0.16	0.0023388	168.9
ENSG00000189308.6	ENST00000340417.3_uoORF_0	4-:83905972-83906029|83931636-83931654	4-:83905972-83906029|83931636-83931654	AAG	uoORF	0.53	0.35	0.0024518	7.5
ENSG00000154640.10	ENST00000348354.6_uoORF_1	21-:18981458-18981470|18985016-18985061	21-:18981458-18981470|18985016-18985061	CTG	uoORF	0.76	0.48	0.0024689	43.8
ENSG00000100138.9	ENST00000355257.3_uoORF_3	22-:42076363-42076368|42084797-42084825	22-:42076363-42076368|42084797-42084825	GTG	uoORF	0.14	0.56	0.0025913	29.9
ENSG00000153485.5_ENSG00000012963.9	ENST00000554824.1_uoORF_0	14+:93651355-93651377|93652604-93652624	14+:93651355-93651377|93652604-93652624	CTG	uoORF	0.69	0.49	0.0026222	6.3
ENSG00000187531.9_ENSG00000197063.6	ENST00000392366.3_uoORF_2	17-:79881057-79881090|79881228-79881252	17-:79881057-79881090|79881228-79881252	AGG	uoORF	0.20	0.24	0.0026367	17.8
ENSG00000132842.9	ENST00000255194.6_uoORF_0	5-:77590389-77590464	5-:77590389-77590464	CTG	uoORF	0.70	0.56	0.0027111	35.2
ENSG00000067560.6	ENST00000422781.1_uoORF_0	3-:49412994-49413024|49449252-49449276	3-:49412994-49413024|49449252-49449276	CTG	uoORF	0.75	0.53	0.0027327	805.6
ENSG00000111640.10	ENST00000396861.1_uoORF_4	12+:6643776-6643827|6643975-6644011	12+:6643776-6643827|6643975-6644011	CTG	uoORF	0.13	0.46	0.0029140	304.1
ENSG00000178449.4_ENSG00000272368.1	ENST00000550487.1_uoORF_2	12+:50506066-50506084|50513818-50513848	12+:50506066-50506084|50513818-50513848	AGG	uoORF	0.84	0.36	0.0029453	15.3
ENSG00000101439.4	ENST00000376925.3_uoORF_1	20-:23618435-23618537	20-:23618435-23618537	CTG	uoORF	0.84	0.51	0.0029458	21.3
ENSG00000115514.7	ENST00000264255.3_uoORF_0	2-:99949662-99949705|99952701-99952760	2-:99949662-99949705|99952701-99952760	GTG	uoORF	0.74	0.56	0.0029931	59.9
ENSG00000065361.10_ENSG00000170515.9	ENST00000303305.6_uoORF_1	12+:56498438-56498576	12+:56498438-56498576	CTG	uoORF	0.64	0.16	0.0030514	261.7
ENSG00000103160.7	ENST00000219439.4_uoORF_0	16-:84164912-84164932|84169148-84169210|84178684-84178722	16-:84164912-84164932|84169148-84169210|84178684-84178722	CTG	uoORF	0.23	0.44	0.0032042	32.3
ENSG00000134283.13_ENSG00000257225.1	ENST00000395568.2_uoORF_0	12+:42719978-42720031|42729684-42729715	12+:42719978-42720031|42729684-42729715	ACG	uoORF	0.56	0.55	0.0033505	38.3
ENSG00000173542.4_ENSG00000156136.5	ENST00000504952.1_uoORF_0	4+:71859482-71859602	4+:71859482-71859602	GTG	uoORF	0.14	0.58	0.0033677	53.5
ENSG00000148481.9	ENST00000277632.3_uoORF_1	10-:15902285-15902339	10-:15902285-15902339	AGG	uoORF	0.35	0.48	0.0034831	10.2
ENSG00000119616.7	ENST00000534938.2_uoORF_0	14+:75179900-75179962|75180187-75180224	14+:75179900-75179962|75180187-75180224	ATG	uoORF	0.76	0.54	0.0034995	30.4
ENSG00000213445.4	ENST00000534313.1_uoORF_0	11+:65408355-65408457	11+:65408355-65408457	ATG	uoORF	0.25	0.18	0.0035501	17.8
ENSG00000221983.3	ENST00000442744.2_uoORF_4	19+:18682683-18682719|18684102-18684126	19+:18682683-18682719|18684102-18684126	AGG	uoORF	0.04	0.44	0.0036786	54.2
ENSG00000110717.6	ENST00000313468.5_uoORF_3	11+:67798120-67798200|67799618-67799631	11+:67798120-67798200|67799618-67799631	ATG	uoORF	0.41	0.45	0.0036801	16.1
ENSG00000165678.15	ENST00000372134.3_uoORF_1	10+:85901225-85901300	10+:85899333-85899349|85901217-85901300	ATC	uoORF	0.07	0.57	0.0037151	132.5
ENSG00000103415.7	ENST00000570646.1_uoORF_0	16+:4526434-4526488|4555484-4555559	16+:4526434-4526488|4555484-4555559	CTG	uoORF	0.16	0.57	0.0037620	112.9
ENSG00000188206.5_ENSG00000153187.12	ENST00000283179.9_uoORF_5	1-:245027589-245027646	1-:245027589-245027646	TTG	uoORF	0.47	0.59	0.0038464	80.6
ENSG00000134001.8	ENST00000256383.4_uoORF_2	14+:67827109-67827173|67831483-67831497	14+:67827109-67827173|67831483-67831497	CTG	uoORF	0.76	0.60	0.0040485	117.2
ENSG00000111642.10	ENST00000544040.1_uoORF_0	12-:6715492-6715617|6716465-6716481	12-:6715492-6715617|6716465-6716508	CTG	uoORF	0.76	0.59	0.0040635	146.1
ENSG00000047849.17	ENST00000383737.4_uoORF_2	3-:48040319-48040369|48130262-48130302	3-:48040319-48040369|48130262-48130323	CTG	uoORF	0.76	0.23	0.0040650	88.6
ENSG00000141867.13	ENST00000263377.2_uoORF_0	19-:15383876-15383924	19-:15383876-15383924	ATG	uoORF	0.04	0.56	0.0041930	35.3
ENSG00000129235.6	ENST00000570330.1_uoORF_2	17+:6544367-6544424	17+:6544367-6544424	GTG	uoORF	0.84	0.43	0.0042975	13.6
ENSG00000125505.12	ENST00000245615.1_uoORF_0	19-:54692334-54692365|54693188-54693229	19-:54692334-54692365|54693188-54693229	CTG	uoORF	0.66	0.10	0.0043259	8.8
ENSG00000166012.10	ENST00000323981.2_uoORF_0	11-:93472462-93472497|93474487-93474539	11-:93472462-93472497|93474487-93474539	CTG	uoORF	0.36	0.48	0.0043435	12.9
ENSG00000176986.10	ENST00000345254.4_uoORF_1	10+:75504146-75504195|75506562-75506591	10+:75504146-75504195|75506562-75506591	CTG	uoORF	0.23	0.44	0.0045007	31.9
ENSG00000125454.7	ENST00000320362.3_uoORF_0	17-:73282831-73282864	17-:73282831-73282864	GTG	uoORF	0.45	0.37	0.0045488	13.9
ENSG00000028203.13	ENST00000436874.1_uoORF_0	12+:95611622-95611643	12+:95611622-95611643	AAG	uoORF	0.23	0.52	0.0046387	45.3
ENSG00000134809.4	ENST00000525158.1_uoORF_5	11-:57297610-57297724	11-:57297610-57297724	GTG	uoORF	0.09	0.54	0.0046463	60.4
ENSG00000160932.6	ENST00000520531.1_uoORF_3	8+:144102310-144102408|144102730-144102839	8+:144102310-144102408|144102730-144102839	CTG	uoORF	0.76	0.48	0.0047191	171.8
ENSG00000178896.6	ENST00000316052.5_uoORF_0	8+:145133615-145133738	8+:145133615-145133738	CTG	uoORF	0.76	0.56	0.0048408	45.7
ENSG00000103257.4	ENST00000261622.4_uoORF_1	16-:87902994-87903075	16-:87902994-87903075	CTG	uoORF	0.82	0.42	0.0049086	32.4
ENSG00000109332.15_ENSG00000238948.1	ENST00000343106.5_uoORF_1	4-:103747655-103747724	4-:103747655-103747724	TTG	uoORF	0.11	0.56	0.0050062	100.5
ENSG00000108953.12	ENST00000264335.8_uoORF_2	17-:1303396-1303450	17-:1303396-1303450	ATC	uoORF	0.73	0.59	0.0050932	97.3
ENSG00000153774.4_ENSG00000261476.1	ENST00000561878.1_uoORF_0	16-:75498437-75498509	16-:75498437-75498509	ATG	uoORF	0.76	0.53	0.0051070	29.9
ENSG00000134419.11_ENSG00000170540.10	ENST00000322989.4_uoORF_3	16-:18800422-18800440|18801565-18801577	16-:18800422-18800440|18801565-18801577	CTG	uoORF	0.45	0.52	0.0054911	58.6
ENSG00000171793.9	ENST00000372621.4_uoORF_2	1+:41445485-41445501|41448949-41448966	1+:41445485-41445501|41448949-41448966	CTG	uoORF	0.76	0.58	0.0055203	50.4
ENSG00000120738.7	ENST00000239938.4_uoORF_0	5+:137801403-137801481	5+:137801403-137801481	CTG	uoORF	0.37	0.44	0.0055316	12.3
ENSG00000115268.5	ENST00000586686.2_uoORF_3	19+:1438401-1438427|1438805-1438815	19+:1438401-1438427|1438805-1438815	ATC	uoORF	0.40	0.50	0.0055574	24.7
ENSG00000008988.5_ENSG00000238650.1	ENST00000009589.3_uoORF_6	8-:56986710-56986718|56986939-56987012	8-:56986710-56986718|56986939-56987012	CTG	uoORF	0.35	0.43	0.0055990	263.1
ENSG00000272373.1	ENST00000359467.3_uoORF_0	10-:43132372-43132420|43133921-43133951	10-:43132372-43132420|43133921-43133951	ATG	uoORF	0.69	0.49	0.0056583	13.5
ENSG00000095059.11	ENST00000210060.7_uoORF_1	19-:12792525-12792606	19-:12792525-12792606	TTG	uoORF	0.65	0.56	0.0057259	32.0
ENSG00000001630.11_ENSG00000240720.3	ENST00000003100.8_uoORF_1	7-:91763596-91763752	7-:91763596-91763752	CTG	uoORF	0.41	0.53	0.0057498	21.6
ENSG00000185650.8	ENST00000439696.2_uoORF_0	14-:69257204-69257209|69259598-69259677	14-:69257204-69257209|69259598-69259677	CTG	uoORF	0.17	0.59	0.0057563	72.0
ENSG00000164171.6	ENST00000296585.5_uoORF_0	5+:52285275-52285350	5+:52285275-52285350	ACG	uoORF	0.54	0.43	0.0057824	26.4
ENSG00000136888.6	ENST00000374050.3_uoORF_1	9+:117350095-117350200|117354831-117354849	9+:117350095-117350200|117354831-117354849	TTG	uoORF	0.49	0.41	0.0058122	24.3
ENSG00000072778.15	ENST00000322910.5_uoORF_1	17+:7123260-7123377	17+:7123260-7123377	CTG	uoORF	0.37	0.39	0.0058317	25.1
ENSG00000120688.7	ENST00000379487.3_uoORF_0	13+:41635766-41635811|41636779-41636818	13+:41635766-41635811|41636779-41636818	CTG	uoORF	0.10	0.28	0.0059392	11.8
ENSG00000071967.7	ENST00000321348.4_uoORF_0	2+:172379044-172379056	2+:172379044-172379056	ATG	uoORF	0.76	0.23	0.0060105	22.0
ENSG00000181924.6	ENST00000355693.4_uoORF_1	11-:73584377-73584439|73587801-73587808	11-:73584377-73584439|73587801-73587808	CTG	uoORF	0.23	0.48	0.0060786	26.1
ENSG00000065320.4	ENST00000173229.2_uoORF_0	17+:8925634-8925694	17+:8925634-8925694	CTG	uoORF	0.85	0.48	0.0060867	13.3
ENSG00000227500.5_ENSG00000198683.2	ENST00000316097.8_uoORF_1	19+:1905429-1905438|1914977-1915025|1917692-1917737	19+:1905429-1905438|1914977-1915025|1917692-1917737	ATC	uoORF	0.58	0.24	0.0060926	9.6
ENSG00000093183.9	ENST00000264454.3_uoORF_1	3-:42610470-42610565|42623337-42623377	3-:42610470-42610565|42623337-42623377	CTG	uoORF	0.51	0.33	0.0062858	19.1
ENSG00000055332.12	ENST00000233057.4_uoORF_0	2-:37374879-37374965|37375999-37376072	2-:37374879-37374965|37375999-37376072	CTG	uoORF	0.84	0.48	0.0063224	24.5
ENSG00000100664.6	ENST00000560763.1_uoORF_0	14+:103800912-103800934|103801989-103802261	14+:103800864-103800934|103801989-103802261	ATG	uoORF	0.70	0.53	0.0063523	129.1
ENSG00000125651.9	ENST00000394456.5_uoORF_1	19-:6392913-6392914|6392994-6393134	19-:6392913-6392914|6392994-6393134	TTG	uoORF	0.26	0.42	0.0064309	35.1
ENSG00000185361.4	ENST00000327473.4_uoORF_1	19+:4639592-4639641|4651878-4651940	19+:4639592-4639641|4651878-4651940	CTG	uoORF	0.23	0.50	0.0064947	34.6
ENSG00000168036.12	ENST00000349496.5_uoORF_1	3+:41241009-41241161|41265511-41265572|41266016-41266025	3+:41241009-41241161|41265511-41265572|41266016-41266025	GTG	uoORF	0.10	0.31	0.0065406	123.8
ENSG00000135778.7	ENST00000366628.5_uoORF_0	1+:233086412-233086478	1+:233086412-233086478	CTG	uoORF	0.09	0.48	0.0066071	17.4
ENSG00000133703.7	ENST00000311936.3_uoORF_1	12-:25398310-25398329|25403684-25403737	12-:25398310-25398329|25403684-25403761	CTG	uoORF	0.84	0.46	0.0067382	24.9
ENSG00000214289.2_ENSG00000114019.10	ENST00000249883.5_uoORF_0	3-:134090195-134090282	3-:134090195-134090336|134093183-134093246	AAG	uoORF	0.60	0.25	0.0067633	53.6
ENSG00000169258.6	ENST00000303991.4_uoORF_0	5-:176026821-176026845	5-:176026821-176026845	ATG	uoORF	0.29	0.44	0.0068460	11.0
ENSG00000114745.9	ENST00000319283.3_uoORF_0	3-:39149009-39149063	3-:39149009-39149063	CTG	uoORF	0.76	0.37	0.0070112	11.0
ENSG00000117143.9	ENST00000271469.3_uoORF_1	1+:162535841-162535862	1+:162531547-162531567|162535801-162535862	TTG	uoORF	0.63	0.54	0.0071084	24.2
ENSG00000122729.14	ENST00000309951.6_uoORF_0	9+:32384721-32384733|32405482-32405533	9+:32384721-32384733|32405482-32405533	GTG	uoORF	0.84	0.53	0.0071895	27.1
ENSG00000238269.4	ENST00000374971.1_uoORF_1	X+:55101529-55101547|55102466-55102478	X+:55101529-55101547|55102466-55102478	CTG	uoORF	0.76	0.57	0.0072482	32.2
ENSG00000068028.13	ENST00000327761.3_uoORF_0	3-:50374716-50374818	3-:50374716-50374818	ACG	uoORF	0.38	0.43	0.0072560	15.8
ENSG00000133641.13	ENST00000356891.3_uoORF_0	12+:88429391-88429515|88433924-88433932	12+:88429391-88429515|88433924-88433932	ACG	uoORF	0.57	0.50	0.0073382	20.4
ENSG00000104472.5	ENST00000220913.5_uoORF_1	8+:141521528-141521621	8+:141521528-141521621	CTG	uoORF	0.76	0.58	0.0073384	46.0
ENSG00000128050.4	ENST00000264221.2_uoORF_1	4+:57302431-57302479	4+:57302431-57302479	CTG	uoORF	0.55	0.52	0.0074379	16.9
ENSG00000086061.11	ENST00000330899.4_uoORF_1	9+:33025323-33025381|33026472-33026489	9+:33025323-33025381|33026472-33026489	CTG	uoORF	0.35	0.58	0.0075098	217.1
ENSG00000012660.9_ENSG00000217527.1	ENST00000370913.5_uoORF_2	6-:53160483-53160505|53213614-53213652	6-:53160483-53160505|53213614-53213652	CTG	uoORF	0.29	0.55	0.0075231	86.0
ENSG00000136485.10	ENST00000310827.4_uoORF_1	17+:61628001-61628079	17+:61628001-61628079	CTG	uoORF	0.29	0.47	0.0076001	23.5
ENSG00000134480.9	ENST00000256897.4_uoORF_1	5-:86708594-86708663	5-:86708594-86708663	ATG	uoORF	0.30	0.43	0.0076021	18.6
ENSG00000136238.13	ENST00000356142.4_uoORF_1	7+:6414238-6414367	7+:6414238-6414367	GTG	uoORF	0.23	0.23	0.0076354	157.9
ENSG00000114942.9	ENST00000236957.5_uoORF_4	2+:207024358-207024408|207024682-207024722	2+:207024358-207024408|207024682-207024722	ATC	uoORF	0.31	0.36	0.0078394	24.3
ENSG00000253250.2	ENST00000517562.2_uoORF_0	8-:91992637-91992689|91997341-91997439	8-:91992637-91992689|91997341-91997439	AGG	uoORF	0.21	0.46	0.0078722	39.5
ENSG00000119139.12	ENST00000453658.2_uoORF_0	9+:71766670-71766687|71827463-71827485	9+:71766670-71766687|71827463-71827485	ACG	uoORF	0.13	0.20	0.0080385	6.1
ENSG00000099956.13	ENST00000407422.3_uoORF_2	22+:24129285-24129360	22+:24129285-24129360	ACG	uoORF	0.21	0.47	0.0081159	48.9
ENSG00000131143.4	ENST00000253452.2_uoORF_3	16+:85833348-85833358|85834810-85834839	16+:85833348-85833358|85834810-85834839	GTG	uoORF	0.76	0.60	0.0081861	154.4
ENSG00000170619.8_ENSG00000196150.9	ENST00000450361.2_uoORF_1	8-:146076676-146076772	8-:146076676-146076772	ATC	uoORF	0.08	0.46	0.0082395	26.0
ENSG00000264364.2	ENST00000579991.2_uoORF_0	17+:56161022-56161044|56164442-56164459	17+:56161022-56161044|56164442-56164459	GTG	uoORF	0.37	0.50	0.0082790	28.9
ENSG00000115419.8	ENST00000338435.4_uoORF_1	2+:191745793-191745814	2+:191745793-191745814	CTG	uoORF	0.41	0.16	0.0083038	50.7
ENSG00000100280.12_ENSG00000242156.1	ENST00000356015.2_uoORF_0	22-:29763224-29763259|29784412-29784482	22-:29763224-29763259|29784412-29784482	GTG	uoORF	0.19	0.49	0.0085829	29.6
ENSG00000106459.10_ENSG00000212238.1	ENST00000393232.1_uoORF_0	7+:129251630-129251665|129297185-129297210	7+:129251630-129251665|129297185-129297210	ACG	uoORF	0.85	0.41	0.0093158	8.6
ENSG00000122359.13	ENST00000372231.3_uoORF_0	10-:81930604-81930671|81932562-81932625|81965098-81965133	10-:81930604-81930671|81932562-81932625|81965098-81965133	ATT	uoORF	0.37	0.49	0.0093213	29.0
ENSG00000111445.9	ENST00000454402.2_uoORF_0	12+:118454582-118454697|118456876-118456905	12+:118454582-118454697|118456876-118456905	TTG	uoORF	0.28	0.46	0.0093567	32.6
ENSG00000161813.16	ENST00000398473.2_uoORF_0	12+:50794771-50794811|50821544-50821558	12+:50794771-50794811|50821544-50821558	ATT	uoORF	0.48	0.27	0.0093681	44.2
ENSG00000143498.13	ENST00000350027.4_uoORF_0	1-:222761901-222761907|222763068-222763125	1-:222761901-222761907|222763068-222763125	GTG	uoORF	0.84	0.50	0.0096303	8.0
ENSG00000158941.12	ENST00000308511.4_uoORF_1	8+:22462344-22462355|22463248-22463300	8+:22462344-22462355|22463248-22463300	CTG	uoORF	0.12	0.52	0.0096303	23.3
ENSG00000170340.10	ENST00000301998.4_uoORF_1	2+:62423428-62423490|62449346-62449359	2+:62423428-62423490|62449346-62449359	ATG	uoORF	0.50	0.39	0.010007	6.9
ENSG00000162236.7	ENST00000294179.3_uoORF_0	11-:62598686-62598734|62599425-62599461	11-:62598686-62598734|62599425-62599461	TTG	uoORF	0.41	0.47	0.010129	14.4
ENSG00000139546.6	ENST00000266987.2_uoORF_0	12+:53895154-53895196	12+:53895154-53895196	CTG	uoORF	0.81	0.25	0.010380	14.9
ENSG00000136731.8	ENST00000376723.3_uoORF_0	2+:128848842-128848986	2+:128848821-128848986	CTG	uoORF	0.61	0.07	0.010581	20.9
ENSG00000124571.13	ENST00000265351.7_uoORF_0	6-:43541330-43541338|43543496-43543662	6-:43541330-43541338|43543496-43543662	CTG	uoORF	0.10	0.57	0.010717	60.2
ENSG00000129667.8	ENST00000590322.1_uoORF_0	17-:74477592-74477627|74483793-74483899	17-:74477592-74477627|74483793-74483899	AGG	uoORF	0.46	0.12	0.011639	25.4
ENSG00000156110.9_ENSG00000214626.2	ENST00000372734.3_uoORF_2	10+:75936604-75936634	10+:75936604-75936634	GTG	uoORF	0.76	0.54	0.011703	181.7
ENSG00000165119.14	ENST00000376281.4_uoORF_4	9-:86593156-86593194|86593287-86593367|86595417-86595479	9-:86593156-86593194|86593287-86593367|86595417-86595479	CTG	uoORF	0.09	0.58	0.011840	163.1
ENSG00000159069.9	ENST00000443788.1_uoORF_0	9-:139838477-139838543	9-:139838477-139838543	ATG	uoORF	0.76	0.58	0.011844	44.3
ENSG00000197586.8	ENST00000433259.2_uoORF_0	20+:25176439-25176503|25187157-25187195	20+:25176439-25176503|25187157-25187195	CTG	uoORF	0.46	0.45	0.011865	18.7
ENSG00000101363.8	ENST00000397152.3_uoORF_1	20+:35929640-35929682	20+:35929640-35929682	ACG	uoORF	0.76	0.53	0.011888	18.3
ENSG00000128463.8	ENST00000267750.4_uoORF_2	15+:34517278-34517344	15+:34517227-34517344	CTG	uoORF	0.84	0.50	0.011904	31.4
ENSG00000101474.7	ENST00000217456.2_uoORF_1	20-:24973320-24973338	20-:24973320-24973338	CTG	uoORF	0.76	0.57	0.011957	53.4
ENSG00000176171.7	ENST00000368636.4_uoORF_0	10-:133787435-133787447|133795264-133795369	10-:133787435-133787447|133795264-133795369	CTG	uoORF	0.35	0.55	0.012263	42.1
ENSG00000116161.13	ENST00000367679.2_uoORF_2	1+:174969239-174969331|174973749-174973765	1+:174969239-174969331|174973749-174973765	TTG	uoORF	0.65	0.39	0.012310	148.2
ENSG00000168924.10	ENST00000302787.2_uoORF_0	4-:1857658-1857766	4-:1857658-1857766	CTG	uoORF	0.88	0.50	0.012334	14.0
ENSG00000239732.2_ENSG00000247596.4	ENST00000305533.5_uoORF_0	3-:52269107-52269122|52273007-52273061	3-:52269107-52269122|52273007-52273061	ACG	uoORF	0.76	0.54	0.012500	85.2
ENSG00000105185.7	ENST00000590247.2_uoORF_2	19+:33072133-33072187	19+:33072133-33072187	GTG	uoORF	0.07	0.59	0.012651	98.4
ENSG00000134590.9	ENST00000257013.7_uoORF_1	X+:134166363-134166435	X+:134166363-134166435	CTG	uoORF	0.76	0.39	0.012758	7.0
ENSG00000197343.6_ENSG00000244219.2	ENST00000493277.1_uoORF_0	7+:99158157-99158256	7+:99158157-99158256	ATG	uoORF	0.51	0.39	0.012810	12.0
ENSG00000141076.13_ENSG00000132612.14	ENST00000254950.11_uoORF_0	16+:69345391-69345418	16+:69345391-69345418	GTG	uoORF	0.53	0.53	0.012915	19.9
ENSG00000196911.5	ENST00000368564.1_uoORF_0	6+:117002447-117002498	6+:117002447-117002498	ACG	uoORF	0.84	0.42	0.013166	5.0
ENSG00000057019.11	ENST00000326840.6_uoORF_0	3-:98620148-98620310	3-:98620148-98620310	AGG	uoORF	0.32	0.36	0.013171	136.7
ENSG00000106460.14	ENST00000396668.3_uoORF_0	7+:12250992-12251051|12254434-12254492	7+:12250992-12251051|12254434-12254492	CTG	uoORF	0.35	0.43	0.013403	30.8
ENSG00000123213.18	ENST00000380985.5_uoORF_0	5+:65018084-65018204	5+:65018084-65018204	GTG	uoORF	0.28	0.50	0.013464	37.4
ENSG00000153310.14_ENSG00000264653.1	ENST00000519824.2_uoORF_4	8-:130891682-130891717|130915557-130915596|130951853-130951872	8-:130891682-130891717|130915557-130915596|130951853-130951872	CTG	uoORF	0.50	0.58	0.013547	65.6
ENSG00000125868.11	ENST00000246069.7_uoORF_1	20+:17550780-17550856|17581382-17581405	20+:17550780-17550856|17581382-17581405	GTG	uoORF	0.76	0.60	0.013915	159.9
ENSG00000102144.9	ENST00000373316.4_uoORF_2	X+:77359773-77359851	X+:77359773-77359851	ACG	uoORF	0.35	0.49	0.013920	25.3
ENSG00000161036.6_ENSG00000264471.1	ENST00000292616.5_uoORF_1	7+:102105474-102105555	7+:102105474-102105555	ACG	uoORF	0.47	0.51	0.014259	23.8
ENSG00000129128.8	ENST00000503362.1_uoORF_1	4+:177241196-177241370|177243320-177243350	4+:177241196-177241370|177243320-177243350	GTG	uoORF	0.14	0.45	0.014356	389.8
ENSG00000120533.8	ENST00000521688.1_uoORF_2	8+:110346638-110346698	8+:110346638-110346698	ACG	uoORF	0.29	0.59	0.014362	93.4
ENSG00000086598.6	ENST00000262225.3_uoORF_2	12+:124069160-124069190	12+:124069160-124069190	CTG	uoORF	0.15	0.33	0.014495	34.5
ENSG00000128340.10	ENST00000249071.6_uoORF_1	22-:37628952-37628958|37637626-37637698|37640153-37640234	22-:37628952-37628958|37637626-37637698|37640153-37640234	CTG	uoORF	0.17	0.45	0.014743	90.4
ENSG00000005022.5	ENST00000317881.8_uoORF_1	X+:118602461-118602482	X+:118602461-118602482	CTG	uoORF	0.45	0.58	0.015308	118.8
ENSG00000168066.16	ENST00000377390.3_uoORF_1	11-:64544032-64544098|64545833-64545977	11-:64544032-64544098|64545833-64545977	ACG	uoORF	0.31	0.39	0.015353	71.9
ENSG00000171224.7	ENST00000373279.4_uoORF_0	10+:71391464-71391554	10+:71391464-71391554	GTG	uoORF	0.38	0.47	0.015386	15.3
ENSG00000152661.7	ENST00000282561.3_uoORF_0	6+:121767977-121768001	6+:121756951-121756978|121767977-121768001	GTG	uoORF	0.11	0.53	0.015573	19.0
ENSG00000186185.9	ENST00000593135.1_uoORF_0	17-:43013711-43013726|43024995-43025022	17-:43013711-43013726|43024995-43025022	ACG	uoORF	0.30	0.32	0.015613	34.2
ENSG00000122873.7	ENST00000333926.5_uoORF_1	10+:60029025-60029037	10+:60029025-60029037	ACG	uoORF	0.76	0.28	0.015625	35.7
ENSG00000169375.11	ENST00000570115.1_uoORF_1	15-:75722712-75722727	15-:75722712-75722727	ATG	uoORF	0.63	0.40	0.016269	6.6
ENSG00000163430.5	ENST00000295633.3_uoORF_1	3-:120134770-120134874|120169530-120169593|120169743-120169780	3-:120134770-120134874|120169530-120169593|120169743-120169780	CTG	uoORF	0.25	0.53	0.016437	44.7
ENSG00000162959.9_ENSG00000162961.9	ENST00000342166.5_uoORF_1	2-:32264372-32264395|32264489-32264561|32264801-32264820	2-:32264372-32264395|32264489-32264561|32264801-32264820	ACG	uoORF	0.63	0.58	0.016591	86.4
ENSG00000125971.12	ENST00000357156.2_uoORF_1	20+:33104228-33104266|33114072-33114094	20+:33104228-33104266|33114072-33114094	GTG	uoORF	0.76	0.51	0.016835	17.7
ENSG00000136827.11	ENST00000351698.4_uoORF_0	9-:132586360-132586381	9-:132586360-132586381	GTG	uoORF	0.84	0.39	0.016960	8.1
ENSG00000115053.11	ENST00000322723.4_uoORF_3	2-:232328019-232328027|232329046-232329131	2-:232328019-232328027|232329046-232329131	ATC	uoORF	0.76	0.61	0.017105	344.7
ENSG00000205155.3_ENSG00000267328.1	ENST00000587708.2_uoORF_0	19+:36236809-36236857	19+:36236809-36236857	ACG	uoORF	0.84	0.21	0.017300	22.3
ENSG00000062716.6_ENSG00000199004.1	ENST00000262291.4_uoORF_0	17+:57808802-57808847	17+:57808802-57808847	ATG	uoORF	0.59	0.54	0.017434	44.1
ENSG00000115942.4	ENST00000234296.2_uoORF_0	2-:201822842-201822856|201824114-201824163|201828212-201828287	2-:201822842-201822856|201824114-201824163|201828212-201828287	CTG	uoORF	0.76	0.11	0.017559	38.5
ENSG00000113643.4	ENST00000231572.3_uoORF_1	5+:167913477-167913548|167915606-167915628	5+:167913477-167913548|167915606-167915628	TTG	uoORF	0.12	0.56	0.017718	37.6
ENSG00000073050.7_ENSG00000167378.4	ENST00000422989.1_uoORF_1	19-:44099470-44099492|44100133-44100177	19-:44099470-44099492|44100133-44100177	CTG	uoORF	0.32	0.45	0.017720	12.0
ENSG00000103187.6	ENST00000262428.4_uoORF_2	16-:84651177-84651189|84651443-84651536	16-:84651177-84651189|84651443-84651536	CTG	uoORF	0.76	0.49	0.018193	109.4
ENSG00000113407.9	ENST00000265112.3_uoORF_1	5+:33441173-33441200	5+:33441173-33441200	ATC	uoORF	0.76	0.45	0.018278	57.0
ENSG00000125977.6	ENST00000374980.2_uoORF_0	20-:32693340-32693351|32699901-32699965	20-:32693340-32693351|32699901-32699965	CTG	uoORF	0.25	0.50	0.018338	31.4
ENSG00000172292.10_ENSG00000265694.1	ENST00000305747.6_uoORF_0	2+:169312935-169312974	2+:169312935-169312974	AGG	uoORF	0.60	0.18	0.018985	15.9
ENSG00000135046.9	ENST00000257497.6_uoORF_1	9+:75766834-75766840|75773437-75773517|75773610-75773620	9+:75766834-75766840|75773437-75773517|75773610-75773620	ATA	uoORF	0.75	0.34	0.019035	23.2
ENSG00000172731.9	ENST00000355790.4_uoORF_0	10-:72136282-72136348	10-:72136282-72136348	AGG	uoORF	0.69	0.43	0.019172	12.6
ENSG00000131016.12	ENST00000354675.6_uoORF_1	6+:151646912-151647020|151669845-151669872	6+:151646912-151647020|151669845-151669872	TTG	uoORF	0.67	0.40	0.019441	23.8
ENSG00000140740.6	ENST00000268379.4_uoORF_0	16+:21964715-21964748	16+:21964715-21964748	GTG	uoORF	0.76	0.10	0.019728	23.3
ENSG00000119314.11_ENSG00000230081.2	ENST00000374255.2_uoORF_1	9-:115092734-115092754|115095749-115095810	9-:115092734-115092754|115095749-115095810	CTG	uoORF	0.23	0.52	0.019916	27.5
ENSG00000206199.5_ENSG00000224831.2	ENST00000239940.7_uoORF_2	3-:149688609-149688693	3-:149688609-149688693	CTG	uoORF	0.74	0.44	0.020413	23.5
ENSG00000173542.4_ENSG00000156136.5	ENST00000309395.2_uoORF_1	4+:71768192-71768267|71824590-71824596	4+:71768192-71768267|71824590-71824596	CTG	uoORF	0.47	0.35	0.020545	21.1
ENSG00000138675.12_ENSG00000197826.7	ENST00000312465.7_uoORF_0	4+:81187904-81187982	4+:81187904-81187982	ACG	uoORF	0.84	0.17	0.020548	10.0
ENSG00000042753.7	ENST00000263270.6_uoORF_3	19-:47349331-47349399|47354020-47354039	19-:47349331-47349399|47354020-47354039	CTG	uoORF	0.04	0.58	0.020584	61.6
ENSG00000129007.10_ENSG00000128973.7	ENST00000249806.5_uoORF_0	15-:68510974-68510988|68521839-68521975	15-:68510974-68510988|68521839-68521975	CTG	uoORF	0.76	0.55	0.020972	49.8
ENSG00000156515.17	ENST00000359426.6_uoORF_0	10+:71078635-71078707	10+:71078635-71078707	ACG	uoORF	0.42	0.54	0.021030	72.4
ENSG00000109475.12	ENST00000394665.1_uoORF_4	4+:109541804-109541868|109543106-109543144	4+:109541804-109541868|109543106-109543144	CTG	uoORF	0.20	0.50	0.021043	27.0
ENSG00000168439.12	ENST00000305218.4_uoORF_2	11+:63953671-63953742|63960549-63960562	11+:63953671-63953742|63960549-63960562	GTG	uoORF	0.10	0.56	0.021119	54.9
ENSG00000153179.7_ENSG00000225195.2	ENST00000542104.1_uoORF_0	12+:65004338-65004416	12+:65004338-65004416	CTG	uoORF	0.59	0.48	0.021277	9.7
ENSG00000077684.11	ENST00000226319.6_uoORF_0	4+:129730969-129731032|129752887-129752917	4+:129730969-129731032|129752887-129752917	ATG	uoORF	0.84	0.51	0.021615	18.6
ENSG00000197043.9	ENST00000354546.5_uoORF_3	5-:150519722-150519804|150527444-150527487|150537240-150537247	5-:150519722-150519804|150527444-150527487|150537240-150537247	CTG	uoORF	0.65	0.50	0.021646	50.5
ENSG00000163655.11	ENST00000496455.2_uoORF_0	3+:155588621-155588686|155611306-155611403	3+:155588621-155588686|155611306-155611403	CTG	uoORF	0.36	0.53	0.021664	86.3
ENSG00000152234.11	ENST00000398752.6_uoORF_2	18-:43675038-43675097|43678137-43678261	18-:43675038-43675097|43678137-43678261	ATT	uoORF	0.26	0.37	0.021678	30.4
ENSG00000152234.11	ENST00000586592.1_uoORF_3	18-:43678114-43678261	18-:43678114-43678261	ATT	uoORF	0.23	0.36	0.022339	26.3
ENSG00000168439.12	ENST00000305218.4_uoORF_3	11+:63953708-63953742|63960549-63960557	11+:63953708-63953742|63960549-63960557	ACG	uoORF	0.76	0.50	0.022956	51.1
ENSG00000158417.6	ENST00000289371.6_uoORF_0	2+:99953914-99954052|99976698-99976710	2+:99953914-99954052|99976698-99976710	ACG	uoORF	0.17	0.30	0.023103	59.9
ENSG00000115128.6	ENST00000233468.4_uoORF_2	2-:24297047-24297064|24299069-24299139	2-:24297047-24297064|24299069-24299238	ATT	uoORF	0.54	0.15	0.023513	57.5
ENSG00000132646.6_ENSG00000212517.1	ENST00000379143.5_uoORF_1	20-:5100352-5100463	20-:5100352-5100463	TTG	uoORF	0.17	0.56	0.023532	48.9
ENSG00000181610.8	ENST00000313608.8_uoORF_1	17-:55927343-55927394	17-:55927343-55927394	ACG	uoORF	0.74	0.53	0.023555	18.0
ENSG00000168288.8	ENST00000303319.5_uoORF_2	2-:150438730-150438785|150443602-150443663|150444177-150444208	2-:150438730-150438785|150443602-150443663|150444177-150444208	CTG	uoORF	0.30	0.47	0.023857	29.7
ENSG00000136527.13	ENST00000456380.1_uoORF_3	3-:185649635-185649640|185655612-185655697	3-:185649635-185649640|185655612-185655697	TTG	uoORF	0.22	0.60	0.024064	227.2
ENSG00000122786.15	ENST00000361901.2_uoORF_0	7+:134528696-134528722|134552443-134552492	7+:134528696-134528722|134552443-134552492	AGG	uoORF	0.51	0.40	0.024188	16.0
ENSG00000176102.7	ENST00000323959.4_uoORF_1	11-:33163504-33163532|33182844-33182909	11-:33163504-33163532|33182844-33182909	ATC	uoORF	0.76	0.42	0.024209	28.0
ENSG00000251201.4_ENSG00000134970.13	ENST00000456936.3_uoORF_1	5-:114961382-114961538	5-:114961382-114961538	CTG	uoORF	0.80	0.48	0.024220	64.0
ENSG00000111907.16	ENST00000304877.13_uoORF_0	6+:125475047-125475116|125541223-125541271	6+:125475047-125475116|125541223-125541271	CTG	uoORF	0.88	0.47	0.024565	15.6
ENSG00000166224.12	ENST00000373202.3_uoORF_1	10+:72576569-72576617	10+:72576569-72576617	CTG	uoORF	0.69	0.43	0.025061	14.7
ENSG00000126267.4	ENST00000246554.3_uoORF_2	19+:36142135-36142198	19+:36142135-36142198	ATT	uoORF	0.63	0.34	0.025474	27.6
ENSG00000115657.8_ENSG00000198925.6	ENST00000409618.1_uoORF_0	2-:220092745-220092775|220093155-220093191	2-:220092745-220092775|220093155-220093191	AGG	uoORF	0.85	0.05	0.025583	12.3
ENSG00000042286.10	ENST00000307864.1_uoORF_2	10-:71883794-71883853|71892489-71892490	10-:71883794-71883853|71892489-71892490	GTG	uoORF	0.59	0.50	0.025614	12.6
ENSG00000181826.5	ENST00000454158.2_uoORF_0	4-:37687872-37687938	4-:37687872-37687938	CTG	uoORF	0.25	0.46	0.025826	13.9
ENSG00000114978.13	ENST00000396049.4_uoORF_1	2-:74399861-74399879|74405787-74405814	2-:74399861-74399879|74405787-74405814	CTG	uoORF	0.67	0.48	0.025938	34.3
ENSG00000100567.8	ENST00000216455.4_uoORF_1	14+:58711576-58711642	14+:58711576-58711642	CTG	uoORF	0.52	0.53	0.026111	33.6
ENSG00000189241.6	ENST00000368608.3_uoORF_0	6-:116600989-116601040	6-:116600989-116601040	CTG	uoORF	0.65	0.45	0.026657	13.2
ENSG00000143153.8	ENST00000367815.4_uoORF_3	1+:169075958-169076164|169080607-169080611	1+:169075958-169076164|169080607-169080611	CTG	uoORF	0.43	0.48	0.026865	67.3
ENSG00000157916.14	ENST00000605895.1_uoORF_1	1+:2323390-2323397|2327222-2327310|2328554-2328573	1+:2323390-2323397|2327222-2327310|2328554-2328573	CTG	uoORF	0.84	0.35	0.026982	50.3
ENSG00000145592.9	ENST00000274242.5_uoORF_2	5-:40834707-40834708|40835284-40835310	5-:40834707-40834708|40835284-40835310	CTG	uoORF	0.76	0.30	0.027503	20.4
ENSG00000155906.12	ENST00000367303.4_uoORF_0	6-:151766945-151766954	6-:151766945-151766954	ATG	uoORF	0.84	0.39	0.027778	8.0
ENSG00000249773.3_ENSG00000146729.5	ENST00000285298.4_uoORF_0	7+:56020871-56020889	7+:56020871-56020889	GTG	uoORF	0.56	0.24	0.028612	23.1
ENSG00000103005.7	ENST00000219281.3_uoORF_0	16+:58035377-58035437	16+:58035377-58035437	ATG	uoORF	0.34	0.60	0.028748	146.9
ENSG00000157456.3_ENSG00000259732.1	ENST00000288207.2_uoORF_1	15+:59397382-59397491|59399520-59399531	15+:59397382-59397491|59399520-59399531	ACG	uoORF	0.73	0.49	0.028808	71.4
ENSG00000156970.8_ENSG00000137843.7	ENST00000287598.6_uoORF_1	15+:40453348-40453456|40457253-40457256	15+:40453348-40453456|40457253-40457256	AAG	uoORF	0.33	0.11	0.028854	46.0
ENSG00000149925.12	ENST00000569798.1_uoORF_3	16+:30077220-30077248|30078554-30078628	16+:30077220-30077248|30078554-30078628	CTG	uoORF	0.20	0.56	0.029038	190.2
ENSG00000197851.3_ENSG00000127922.5	ENST00000248566.2_uoORF_3	7-:96339050-96339104	7-:96339050-96339104	CTG	uoORF	0.76	0.59	0.029747	90.9
ENSG00000047315.10	ENST00000381227.1_uoORF_0	4+:57845111-57845168	4+:57845093-57845168	TTG	uoORF	0.20	0.49	0.030032	27.7
ENSG00000121390.13	ENST00000338910.4_uoORF_2	13-:20356893-20356941	13-:20356893-20356941	ATA	uoORF	0.35	0.40	0.030140	11.0
ENSG00000177105.9	ENST00000351018.4_uoORF_1	11-:3849336-3849432	11-:3849336-3849432	CTG	uoORF	0.88	0.48	0.030216	13.5
ENSG00000134058.6	ENST00000256443.3_uoORF_0	5+:68530777-68530840	5+:68530777-68530840	CTG	uoORF	0.35	0.15	0.030481	15.4
ENSG00000164896.15	ENST00000297532.6_uoORF_0	7-:150777849-150777876	7-:150777849-150777876	ATG	uoORF	0.85	0.42	0.030656	7.0
ENSG00000165410.10	ENST00000298159.6_uoORF_1	14-:35182748-35182767|35183743-35183775	14-:35182748-35182767|35183743-35183775	CTG	uoORF	0.43	0.54	0.030675	18.9
ENSG00000130921.3	ENST00000253233.1_uoORF_0	12+:123718068-123718078|123738193-123738225	12+:123718068-123718078|123738193-123738225	CTG	uoORF	0.77	0.45	0.031019	8.0
ENSG00000107960.6	ENST00000224950.3_uoORF_0	10-:105677351-105677399	10-:105677351-105677399	ATG	uoORF	0.81	0.25	0.031073	6.1
ENSG00000175606.6_ENSG00000244295.2	ENST00000312184.5_uoORF_0	8+:74888469-74888517	8+:74888469-74888517	GTG	uoORF	0.56	0.57	0.031520	34.7
ENSG00000196497.11_ENSG00000129559.8	ENST00000524927.1_uoORF_0	14-:24701466-24701550	14-:24701466-24701550	GTG	uoORF	0.14	0.60	0.031784	158.8
ENSG00000137055.10	ENST00000397292.3_uoORF_0	9-:26947039-26947078	9-:26947039-26947078	GTG	uoORF	0.24	0.58	0.031923	44.2
ENSG00000184432.5	ENST00000333188.5_uoORF_0	3-:139102246-139102277|139108389-139108424	3-:139102246-139102277|139108389-139108424	ACG	uoORF	0.25	0.55	0.032077	24.4
ENSG00000117122.9	ENST00000375535.3_uoORF_1	1-:17304764-17304809	1-:17304764-17304809	CTG	uoORF	0.59	0.33	0.032451	13.9
ENSG00000115446.7	ENST00000357765.2_uoORF_0	2+:99225161-99225189|99226218-99226244	2+:99225161-99225189|99226218-99226244	GTG	uoORF	0.33	0.53	0.032715	10.5
ENSG00000166710.13	ENST00000559916.1_uoORF_2	15+:45003724-45003766	15+:45003724-45003766	CTG	uoORF	0.16	0.52	0.033243	16.1
ENSG00000141985.5	ENST00000269886.3_uoORF_1	19-:4366980-4366991|4400320-4400486	19-:4366980-4366991|4400320-4400486	CTG	uoORF	0.44	0.55	0.033650	52.7
ENSG00000119203.9	ENST00000238112.3_uoORF_0	2+:9563865-9563922	2+:9563865-9563922	CTG	uoORF	0.12	0.34	0.033882	25.0
ENSG00000101236.12	ENST00000358395.6_uoORF_0	20-:3944660-3944671|3996083-3996102	20-:3944660-3944671|3996083-3996102	CTG	uoORF	0.30	0.43	0.033932	7.7
ENSG00000115128.6	ENST00000233468.4_uoORF_1	2-:24297042-24297064|24299069-24299131	2-:24297042-24297064|24299069-24299143	ATC	uoORF	0.76	0.45	0.034268	92.6
ENSG00000128951.9	ENST00000331200.3_uoORF_0	15+:48623659-48623716	15+:48623659-48623716	CTG	uoORF	0.76	0.46	0.034317	26.0
ENSG00000072778.15	ENST00000356839.5_uoORF_0	17+:7123260-7123365|7123440-7123516|7123782-7123817	17+:7123260-7123365|7123440-7123516|7123782-7123817	CTG	uoORF	0.37	0.39	0.034585	33.3
ENSG00000115641.14	ENST00000393353.3_uoORF_3	2-:106002969-106002997|106015298-106015372	2-:106002969-106002997|106015298-106015372	AGG	uoORF	0.82	0.44	0.035107	20.4
ENSG00000159720.7	ENST00000290949.3_uoORF_1	16-:67514960-67515053	16-:67514960-67515053	CTG	uoORF	0.38	0.21	0.035163	9.9
ENSG00000116791.9	ENST00000417775.1_uoORF_0	1-:75190483-75190518|75196065-75196093	1-:75190483-75190518|75196065-75196093	ATG	uoORF	0.32	0.32	0.035993	9.0
ENSG00000141552.13_ENSG00000183979.7	ENST00000571024.2_uoORF_5	17+:79849682-79849709|79852342-79852357	17+:79849682-79849709|79852342-79852357	ACG	uoORF	0.19	0.56	0.036229	95.6
ENSG00000162695.7	ENST00000370112.4_uoORF_0	1+:101361766-101361847	1+:101361766-101361847	ACG	uoORF	0.76	0.47	0.036363	20.5
ENSG00000165264.6_ENSG00000232303.2	ENST00000379847.3_uoORF_1	9-:32573054-32573075	9-:32573054-32573075	TTG	uoORF	0.33	0.60	0.036830	87.9
ENSG00000154723.8	ENST00000400087.3_uoORF_3	21-:27102101-27102112|27107625-27107656	21-:27102101-27102112|27107625-27107656	ACG	uoORF	0.25	0.23	0.037064	12.9
ENSG00000089006.12_ENSG00000125850.6	ENST00000377768.3_uoORF_0	20-:17937677-17937681|17949017-17949100|17949342-17949420	20-:17937677-17937681|17949017-17949100|17949342-17949420	TTG	uoORF	0.26	0.50	0.037150	35.0
ENSG00000214517.4	ENST00000328257.8_uoORF_0	11+:73882390-73882567|73914772-73914823	11+:73882390-73882567|73914772-73914823	GTG	uoORF	0.08	0.46	0.037198	49.6
ENSG00000258539.1_ENSG00000203791.9	ENST00000368836.2_uoORF_0	10-:126480385-126480412	10-:126480385-126480412	GTG	uoORF	0.20	0.49	0.037235	11.6
ENSG00000228474.1	ENST00000456793.1_uoORF_1	2-:27294326-27294331|27294468-27294541	2-:27294326-27294331|27294468-27294541	ACG	uoORF	0.10	0.37	0.037348	33.4
ENSG00000126432.9	ENST00000265462.4_uoORF_3	11+:64085664-64085697	11+:64085664-64085697	GTG	uoORF	0.42	0.50	0.037405	14.6
ENSG00000140598.9	ENST00000268206.7_uoORF_1	15-:82554096-82554138|82554954-82554972	15-:82554096-82554138|82554954-82554972	GTG	uoORF	0.75	0.08	0.037495	7.6
ENSG00000198113.2	ENST00000357503.2_uoORF_0	9+:140173106-140173208	9+:140173106-140173208	AGG	uoORF	0.16	0.33	0.038010	47.3
ENSG00000109445.6	ENST00000262990.4_uoORF_1	4+:142142189-142142262|142143519-142143533	4+:142142189-142142262|142143519-142143533	CTG	uoORF	0.36	0.23	0.038460	21.5
ENSG00000115761.11	ENST00000381685.5_uoORF_0	2-:10829959-10830028	2-:10829959-10830028	GTG	uoORF	0.40	0.56	0.038964	39.1
ENSG00000142552.3	ENST00000270645.3_uoORF_1	19+:50031253-50031315|50031723-50031733	19+:50031253-50031315|50031723-50031733	TTG	uoORF	0.49	0.47	0.039994	7.5
ENSG00000104529.13	ENST00000532400.1_uoORF_7	8-:144668996-144669022|144679517-144679554	8-:144668996-144669022|144679517-144679554	ATT	uoORF	0.73	0.60	0.040214	109.1
ENSG00000254602.1_ENSG00000172409.5	ENST00000533682.1_uoORF_0	11+:57425299-57425332|57426926-57426965	11+:57425299-57425332|57426926-57426965	CTG	uoORF	0.44	0.39	0.040522	10.1
ENSG00000100554.7	ENST00000216442.7_uoORF_2	14-:67826392-67826491	14-:67826392-67826491	CTG	uoORF	0.35	0.40	0.040935	16.5
ENSG00000177981.6_ENSG00000257885.1	ENST00000317697.3_uoORF_1	12-:48547278-48547312|48551241-48551246	12-:48547278-48547312|48551241-48551246	ATT	uoORF	0.84	0.43	0.040941	7.0
ENSG00000104835.10_ENSG00000269190.1	ENST00000292852.4_uoORF_0	19-:39440868-39440976|39466225-39466270	19-:39440868-39440976|39466225-39466270	AAG	uoORF	0.84	0.22	0.041424	17.0
ENSG00000099810.14_ENSG00000240498.2	ENST00000380172.4_uoORF_0	9+:21802692-21802780|21815431-21815463	9+:21802692-21802780|21815431-21815463	TTG	uoORF	0.42	0.33	0.042210	27.7
ENSG00000108270.6	ENST00000225402.5_uoORF_1	17+:35306322-35306499	17+:35306322-35306499	ATC	uoORF	0.41	0.45	0.042279	55.3
ENSG00000171867.12	ENST00000430350.2_uoORF_1	20+:4667109-4667154|4679856-4679919	20+:4667109-4667154|4679856-4679919	CTG	uoORF	0.84	0.46	0.042451	18.3
ENSG00000140367.7_ENSG00000266308.1	ENST00000267938.4_uoORF_0	15+:76135999-76136038	15+:76135999-76136038	AGG	uoORF	0.32	0.48	0.042704	10.8
ENSG00000164889.8	ENST00000310317.5_uoORF_1	7+:150759066-150759078	7+:150759066-150759078	ATT	uoORF	0.30	0.06	0.042969	5.0
ENSG00000137106.13_ENSG00000236156.2	ENST00000318158.6_uoORF_2	9+:37422715-37422751	9+:37422715-37422751	CTG	uoORF	0.76	0.53	0.043384	16.9
ENSG00000131016.12	ENST00000402676.2_uoORF_0	6+:151561573-151561768	6+:151561573-151561768	CTG	uoORF	0.88	0.55	0.045416	27.2
ENSG00000146731.6_ENSG00000129103.13	ENST00000275603.4_uoORF_3	7+:56119530-56119554	7+:56119530-56119554	CTG	uoORF	0.56	0.57	0.046333	48.9
ENSG00000174775.12	ENST00000311189.7_uoORF_0	11-:534308-534375|535415-535504	11-:534308-534375|535415-535504	ATG	uoORF	0.84	0.37	0.046608	24.2
ENSG00000088930.6	ENST00000377191.3_uoORF_0	20+:21283972-21284111|21306916-21306951	20+:21283972-21284111|21306916-21306951	CTG	uoORF	0.68	0.43	0.046992	30.3
ENSG00000170667.10_ENSG00000228049.5	ENST00000358438.5_uoORF_0	7-:102312044-102312071	7-:102312044-102312071	CTG	uoORF	0.16	0.54	0.047560	23.8
ENSG00000116044.11_ENSG00000238295.1	ENST00000397062.3_uoORF_0	2-:178129300-178129378	2-:178129300-178129378	CTG	uoORF	0.84	0.39	0.047818	14.6
ENSG00000005302.13	ENST00000312196.4_uoORF_0	X+:11776374-11776386	X+:11776374-11776386	ATG	uoORF	0.76	0.53	0.048084	30.9
ENSG00000147679.7	ENST00000309822.2_uoORF_0	8+:117778801-117778846	8+:117778801-117778846	ATG	uoORF	0.40	0.55	0.048403	23.3
ENSG00000161692.13	ENST00000526924.1_uoORF_0	17+:42786117-42786189	17+:42786117-42786189	ATG	uoORF	0.55	0.55	0.048410	30.3
ENSG00000166228.4	ENST00000299299.3_uoORF_0	10-:72645657-72645686|72648287-72648315	10-:72645657-72645686|72648287-72648315	CTG	uoORF	0.76	0.54	0.048746	28.0
ENSG00000123136.10	ENST00000242776.4_uoORF_0	19-:14523988-14524036|14530081-14530126	19-:14523988-14524036|14530081-14530126	TTG	uoORF	0.27	0.48	0.049774	173.1
ENSG00000154174.7	ENST00000284320.5_uoORF_1	3-:100119779-100119839	3-:100119779-100119839	GTG	uoORF	0.77	0.52	1.0099e-05	59.1
ENSG00000080986.8	ENST00000261597.4_uoORF_0	18+:2571528-2571682|2572975-2573061	18+:2571528-2571682|2572975-2573061	ATG	uoORF	0.19	0.23	1.0426e-10	78.3
ENSG00000134809.4	ENST00000257245.4_uoORF_1	11-:57297610-57297707|57298130-57298180	11-:57297610-57297707|57298130-57298180	TTG	uoORF	0.14	0.55	1.0629e-05	166.6
ENSG00000215533.4_ENSG00000183653.4	ENST00000399921.1_uoORF_0	21+:30693551-30693611	21+:30693551-30693611	ATT	uoORF	0.04	0.54	1.1397e-07	27.1
ENSG00000115310.13	ENST00000317610.7_uoORF_1	2-:55277351-55277495	2-:55277351-55277495	CTG	uoORF	0.68	0.41	1.1467e-07	244.7
ENSG00000078140.9_ENSG00000243260.2	ENST00000261427.5_uoORF_0	4+:39699879-39699999	4+:39699879-39699999	GTG	uoORF	0.16	0.34	1.1474e-11	191.8
ENSG00000224470.3_ENSG00000182149.16	ENST00000378799.6_uoORF_0	16+:71929440-71929492|71949528-71949563	16+:71929440-71929492|71949528-71949563	ATG	uoORF	0.17	0.57	1.1662e-07	57.7
ENSG00000058262.5	ENST00000243253.3_uoORF_1	3+:127771282-127771402|127771677-127771745|127774358-127774413	3+:127771282-127771402|127771677-127771745|127774358-127774413	GTG	uoORF	0.28	0.30	1.1785e-09	282.1
ENSG00000163812.9	ENST00000296127.3_uoORF_0	3-:45000924-45000952|45017424-45017609	3-:45000924-45000952|45017424-45017609	ATG	uoORF	0.21	0.52	1.1880e-16	55.1
ENSG00000108848.11	ENST00000240304.1_uoORF_2	17+:48797037-48797097	17+:48797037-48797097	GTG	uoORF	0.76	0.58	1.2066e-07	59.8
ENSG00000106628.6	ENST00000436844.1_uoORF_0	7-:44161641-44161708|44163109-44163126	7-:44161641-44161708|44163109-44163126	ATG	uoORF	0.23	0.60	1.2096e-07	161.3
ENSG00000092847.6	ENST00000373206.1_uoORF_0	1+:36354057-36354211|36358157-36358278|36358697-36358713	1+:36354057-36354211|36358157-36358278|36358697-36358713	AGG	uoORF	0.42	0.19	1.2401e-07	67.2
ENSG00000115875.14	ENST00000446327.2_uoORF_3	2-:38977314-38977336|38978370-38978435	2-:38977314-38977336|38978370-38978435	CTG	uoORF	0.04	0.61	1.2661e-05	329.3
ENSG00000184661.9	ENST00000330560.3_uoORF_0	8+:25316856-25316989|25317755-25317787	8+:25316850-25316989|25317755-25317787	GTG	uoORF	0.09	0.44	1.2911e-07	59.2
ENSG00000117394.15	ENST00000426263.3_uoORF_1	1-:43408985-43408992|43424304-43424456	1-:43408985-43408992|43424304-43424456	ACG	uoORF	0.12	0.46	1.2970e-10	89.7
ENSG00000102054.13	ENST00000380087.2_uoORF_0	X-:16888165-16888237	X-:16888165-16888345	CTG	uoORF	0.43	0.34	1.3065e-06	51.5
ENSG00000147140.11_ENSG00000255591.1	ENST00000276079.8_uoORF_2	X+:70503554-70503571|70504246-70504303|70510478-70510641|70511628-70511640	X+:70503554-70503571|70504246-70504303|70510478-70510641|70511628-70511640	ATA	uoORF	0.76	0.60	1.3131e-11	184.2
ENSG00000130255.8	ENST00000347512.3_uoORF_1	19+:5690314-5690338|5690516-5690570	19+:5690314-5690338|5690516-5690570	ACG	uoORF	0.74	0.60	1.3269e-07	351.2
ENSG00000033867.12	ENST00000455077.1_uoORF_0	3-:27525606-27525741	3-:27525606-27525741	ACG	uoORF	0.84	0.50	1.3487e-05	27.5
ENSG00000103495.9_ENSG00000167371.12	ENST00000568282.1_uoORF_0	16+:29819540-29819614|29819890-29819987	16+:29819540-29819614|29819890-29819987	GTG	uoORF	0.46	0.47	1.3548e-06	124.9
ENSG00000204381.7	ENST00000375614.2_uoORF_0	11+:111411468-111411653|111414647-111414690	11+:111411468-111411653|111414647-111414690	ATG	uoORF	0.25	0.58	1.3757e-15	183.1
ENSG00000131467.6	ENST00000293362.3_uoORF_0	17+:40985566-40985690|40986360-40986365	17+:40985566-40985690|40986360-40986365	ATT	uoORF	0.08	0.59	1.3913e-08	117.3
ENSG00000166181.8	ENST00000531273.1_uoORF_0	11+:43333606-43333690	11+:43333561-43333690	AAG	uoORF	0.35	0.30	1.4000e-07	67.1
ENSG00000090520.6	ENST00000439351.1_uoORF_1	3+:186288616-186288754|186289883-186289898	3+:186288616-186288754|186289883-186289898	CTG	uoORF	0.50	0.59	1.4087e-07	251.9
ENSG00000091164.8	ENST00000217515.6_uoORF_0	18-:54293640-54293688|54305573-54305822	18-:54293640-54293688|54305573-54305822	CTG	uoORF	0.33	0.43	1.4330e-06	105.1
ENSG00000234068.2	ENST00000374968.4_uoORF_1	X+:55115518-55115536|55116445-55116457	X+:55115518-55115536|55116445-55116457	CTG	uoORF	0.76	0.58	1.4389e-05	40.4
ENSG00000182220.9	ENST00000378438.4_uoORF_1	X+:40440247-40440354|40448237-40448259	X+:40440247-40440354|40448237-40448259	CTG	uoORF	0.74	0.37	1.4529e-05	57.2
ENSG00000099797.7	ENST00000215567.5_uoORF_0	19+:14640495-14640523|14673336-14673387|14674017-14674064	19+:14640495-14640523|14673336-14673387|14674017-14674064	GTG	uoORF	0.84	0.27	1.4740e-08	64.9
ENSG00000143575.10	ENST00000328703.7_uoORF_0	1+:154245155-154245203	1+:154245155-154245203	ATG	uoORF	0.58	0.60	1.4924e-10	100.1
ENSG00000149257.9	ENST00000358171.3_uoORF_1	11+:75273309-75273364|75277360-75277458	11+:75273309-75273364|75277360-75277458	GTG	uoORF	0.27	0.59	1.5154e-06	74.7
ENSG00000197714.4	ENST00000537645.1_uoORF_0	19+:57791455-57791492|57795918-57796045|57802066-57802070	19+:57791455-57791492|57795918-57796045|57802066-57802070	AAG	uoORF	0.38	0.10	1.5175e-05	29.9
ENSG00000099901.12_ENSG00000264346.1	ENST00000402752.1_uoORF_0	22+:20105081-20105187|20106535-20106546	22+:20105081-20105187|20106535-20106546	ACG	uoORF	0.34	0.25	1.5295e-07	374.1
ENSG00000110880.6	ENST00000261401.3_uoORF_1	12-:109095090-109095099|109125204-109125285	12-:109095090-109095099|109125204-109125285	CTG	uoORF	0.08	0.55	1.5456e-15	117.7
ENSG00000172115.4	ENST00000305786.2_uoORF_1	7-:25163730-25163746|25164818-25164874	7-:25163730-25163746|25164818-25164874	GTG	uoORF	0.11	0.58	1.5522e-07	139.5
ENSG00000257923.5	ENST00000360264.3_uoORF_0	7+:101459300-101459357	7+:101459300-101459357	ATG	uoORF	0.79	0.48	1.5588e-05	20.1
ENSG00000111832.8	ENST00000466444.2_uoORF_0	6+:116892729-116892807	6+:116892723-116892807	AAG	uoORF	0.65	0.29	1.5630e-12	97.4
ENSG00000135018.9	ENST00000376395.4_uoORF_0	9-:86322577-86322814	9-:86322577-86322814	ACG	uoORF	0.50	0.34	1.5716e-07	106.1
ENSG00000101166.11	ENST00000355937.4_uoORF_1	20-:57617753-57617822	20-:57617753-57617822	CTG	uoORF	0.76	0.57	1.5866e-05	61.4
ENSG00000116459.6	ENST00000369722.3_uoORF_1	1+:111992138-111992203|111992458-111992495|111996832-111996901	1+:111992138-111992203|111992458-111992495|111996832-111996901	ATT	uoORF	0.61	0.60	1.6057e-13	229.4
ENSG00000177469.12	ENST00000357037.5_uoORF_1	17-:40574660-40575185	17-:40574660-40575185	CTG	uoORF	0.44	0.59	1.6061e-13	349.9
ENSG00000138674.12_ENSG00000251022.2	ENST00000395310.2_uoORF_0	4-:83803085-83803093|83812240-83812301	4-:83803085-83803093|83812240-83812301	CTG	uoORF	0.31	0.44	1.6114e-05	66.2
ENSG00000239900.7_ENSG00000100359.16	ENST00000216194.7_uoORF_1	22+:40742540-40742654	22+:40742540-40742654	CTG	uoORF	0.44	0.49	1.6766e-07	41.7
ENSG00000196230.8	ENST00000327892.8_uoORF_1	6+:30688201-30688340|30690313-30690333	6+:30688201-30688340|30690313-30690333	CTG	uoORF	0.70	0.60	1.6831e-14	226.1
ENSG00000065548.13	ENST00000337859.6_uoORF_1	2+:187351066-187351184|187359959-187359985	2+:187351066-187351184|187359959-187359985	ATT	uoORF	0.56	0.59	1.7206e-05	141.7
ENSG00000189050.10_ENSG00000238283.3	ENST00000305783.8_uoORF_0	17-:58041971-58042055	17-:58041971-58042055	ATG	uoORF	0.76	0.56	1.7293e-06	46.0
ENSG00000102898.7	ENST00000219169.4_uoORF_0	16+:67880870-67880888|67899004-67899121	16+:67880870-67880888|67899004-67899121	ATC	uoORF	0.24	0.57	1.7673e-05	167.3
ENSG00000166797.6	ENST00000300030.3_uoORF_0	15-:64385899-64386010	15-:64385899-64386010	GTG	uoORF	0.65	0.59	1.8031e-11	279.4
ENSG00000166741.3	ENST00000299964.3_uoORF_2	11+:114167219-114167279	11+:114167219-114167279	CTG	uoORF	0.23	0.45	1.8076e-08	24.2
ENSG00000055070.12	ENST00000401089.3_uoORF_0	1+:16693752-16693803|16719722-16719773	1+:16693752-16693803|16719722-16719773	ATG	uoORF	0.51	0.59	1.8609e-06	127.2
ENSG00000124193.10	ENST00000244020.3_uoORF_1	20+:42086617-42086692	20+:42086617-42086692	CTG	uoORF	0.36	0.60	1.8690e-06	133.8
ENSG00000185728.12	ENST00000539294.1_uoORF_0	8+:64081192-64081450	8+:64081192-64081450	CTG	uoORF	0.21	0.54	1.8751e-05	97.9
ENSG00000171302.12	ENST00000588611.1_uoORF_0	17-:76993703-76993726|76993921-76994021	17-:76993703-76993726|76993921-76994045	ATG	uoORF	0.48	0.50	1.8768e-05	46.9
ENSG00000120742.6	ENST00000479209.1_uoORF_0	3-:150263534-150263565|150263838-150264215	3-:150263534-150263565|150263838-150264281	ACG	uoORF	0.55	0.61	1.9044e-12	562.0
ENSG00000168701.14	ENST00000304800.9_uoORF_1	16+:67261051-67261127|67261738-67261782	16+:67261051-67261127|67261738-67261782	ATG	uoORF	0.46	0.49	1.9178e-06	46.7
ENSG00000063177.8_ENSG00000268093.1	ENST00000549920.1_uoORF_2	19-:49121061-49121134|49122397-49122423	19-:49121061-49121134|49122397-49122423	CTG	uoORF	0.35	0.61	1.9257e-06	227.3
ENSG00000079462.3	ENST00000262890.3_uoORF_1	19-:42806457-42806688	19-:42806457-42806688	GTG	uoORF	0.36	0.46	1.9470e-06	36.5
ENSG00000185650.8	ENST00000439696.2_uoORF_1	14-:69259651-69259726	14-:69259651-69259726	CTG	uoORF	0.45	0.59	1.9495e-05	77.9
ENSG00000169976.5	ENST00000367569.2_uoORF_1	6-:144416630-144416681	6-:144416630-144416681	TTG	uoORF	0.16	0.60	1.9735e-05	136.0
ENSG00000169567.7	ENST00000304043.5_uoORF_1	5-:130500887-130500959	5-:130500887-130500959	CTG	uoORF	0.15	0.54	1.9809e-08	184.8
ENSG00000112697.11	ENST00000230461.6_uoORF_1	6-:75994337-75994487	6-:75994337-75994487	GTG	uoORF	0.09	0.59	1.9999e-08	152.3
ENSG00000126067.7	ENST00000373237.3_uoORF_1	1-:36102026-36102033|36106942-36107091	1-:36102026-36102033|36106942-36107091	CTG	uoORF	0.66	0.61	2.0024e-12	500.5
ENSG00000106636.3	ENST00000496112.1_uoORF_2	7+:44240688-44240838|44244166-44244229	7+:44240688-44240838|44244166-44244229	ACG	uoORF	0.60	0.58	2.0359e-08	102.3
ENSG00000163682.11	ENST00000449470.2_uoORF_1	4-:39460055-39460448	4-:39460055-39460448	CTG	uoORF	0.33	0.37	2.0570e-08	115.8
ENSG00000116922.10	ENST00000494120.1_uoORF_0	1-:38155548-38155555|38156005-38156109	1-:38155548-38155555|38156005-38156109	AAG	uoORF	0.11	0.26	2.0781e-05	45.1
ENSG00000134333.9_ENSG00000256006.1	ENST00000422447.3_uoORF_1	11+:18416121-18416183|18418365-18418402	11+:18416121-18416183|18418365-18418402	CTG	uoORF	0.21	0.54	2.0959e-07	366.7
ENSG00000137076.14	ENST00000314888.9_uoORF_0	9-:35725632-35725724|35732071-35732183	9-:35725632-35725724|35732071-35732183	ACG	uoORF	0.72	0.38	2.1074e-06	41.8
ENSG00000182117.4	ENST00000328848.4_uoORF_1	15-:34635222-34635300	15-:34635222-34635300	TTG	uoORF	0.26	0.56	2.1311e-10	108.8
ENSG00000170779.10	ENST00000336219.3_uoORF_0	14-:105478247-105478272|105487335-105487397	14-:105478247-105478272|105487335-105487397	CTG	uoORF	0.78	0.51	2.1396e-06	26.3
ENSG00000175550.3	ENST00000376991.2_uoORF_2	11+:65686845-65687014|65687250-65687323|65687418-65687512|65687813-65687846	11+:65686845-65687014|65687250-65687323|65687418-65687512|65687813-65687846	ACG	uoORF	0.09	0.53	2.1587e-12	594.0
ENSG00000004478.5	ENST00000001008.4_uoORF_1	12+:2904255-2904309	12+:2904255-2904309	GTG	uoORF	0.60	0.60	2.1742e-11	225.0
ENSG00000089220.4	ENST00000261313.2_uoORF_1	12+:118573934-118574051	12+:118573934-118574051	CTG	uoORF	0.23	0.40	2.2346e-07	49.1
ENSG00000110172.7	ENST00000320585.6_uoORF_0	11-:89956072-89956147	11-:89956072-89956180	TTG	uoORF	0.31	0.56	2.2442e-05	40.6
ENSG00000126522.12_ENSG00000241258.2	ENST00000395326.3_uoORF_2	7+:65579864-65579957|65592690-65592720	7+:65579864-65579957|65592690-65592720	TTG	uoORF	0.64	0.09	2.2953e-05	67.2
ENSG00000152022.7	ENST00000369308.3_uoORF_0	1+:145477120-145477243	1+:145477120-145477243	CTG	uoORF	0.84	0.46	2.2981e-06	22.9
ENSG00000185825.11	ENST00000345046.6_uoORF_1	X-:152988695-152988743|152989788-152989800	X-:152988695-152988743|152989788-152989800	GTG	uoORF	0.76	0.48	2.3572e-08	83.7
ENSG00000162734.8	ENST00000360472.4_uoORF_1	1+:160175253-160175312|160181332-160181342	1+:160175187-160175312|160181332-160181342	CTG	uoORF	0.76	0.53	2.3766e-05	155.0
ENSG00000164535.10_ENSG00000136240.5	ENST00000258739.4_uoORF_1	7-:6523684-6523717	7-:6523684-6523717	CTG	uoORF	0.12	0.61	2.3809e-06	372.8
ENSG00000102103.11	ENST00000447146.2_uoORF_2	X+:48755313-48755365|48755774-48755859|48758466-48758467	X+:48755313-48755365|48755774-48755859|48758466-48758467	ACG	uoORF	0.60	0.28	2.3880e-05	53.6
ENSG00000143476.13	ENST00000366991.4_uoORF_0	1+:212209113-212209233	1+:212209113-212209233	GTG	uoORF	0.23	0.45	2.4008e-06	24.9
ENSG00000163466.11	ENST00000315717.5_uoORF_1	2+:219081926-219081977|219082185-219082197	2+:219081926-219081977|219082185-219082197	GTG	uoORF	0.55	0.50	2.4184e-06	131.6
ENSG00000169504.10	ENST00000374379.4_uoORF_0	1+:25071952-25072066	1+:25071916-25072066	ACG	uoORF	0.65	0.58	2.4449e-10	267.7
ENSG00000167088.6_ENSG00000263350.1	ENST00000300413.5_uoORF_1	18+:19192316-19192394	18+:19192316-19192394	ATA	uoORF	0.08	0.59	2.4539e-06	210.4
ENSG00000243279.2_ENSG00000196998.11	ENST00000322995.8_uoORF_0	X-:48935750-48935771|48937409-48937481	X-:48935750-48935771|48937409-48937481	CTG	uoORF	0.68	0.49	2.4628e-06	32.5
ENSG00000168374.6	ENST00000303436.6_uoORF_0	3-:57570151-57570191|57582800-57583081	3-:57570151-57570191|57582800-57583081	CTG	uoORF	0.27	0.49	2.4877e-13	185.5
ENSG00000122406.8_ENSG00000207523.1	ENST00000370321.3_uoORF_2	1+:93297619-93297674|93298945-93298956	1+:93297619-93297674|93298945-93298956	CTG	uoORF	0.63	0.60	2.4886e-05	129.1
ENSG00000124172.5	ENST00000243997.3_uoORF_1	20-:57605446-57605484|57607274-57607356	20-:57605446-57605484|57607274-57607356	TTG	uoORF	0.63	0.59	2.4905e-05	109.1
ENSG00000147912.8_ENSG00000107338.8	ENST00000544379.1_uoORF_1	9-:37592480-37592576	9-:37592480-37592576	GTG	uoORF	0.48	0.55	2.4950e-08	299.7
ENSG00000108679.8	ENST00000262776.3_uoORF_2	17-:76972222-76972238|76973221-76973296|76975905-76975958	17-:76972222-76972238|76973221-76973296|76975905-76976018	CTG	uoORF	0.76	0.36	2.5625e-08	183.5
ENSG00000108691.5	ENST00000225831.4_uoORF_1	17+:32582345-32582372	17+:32582309-32582372	AAG	uoORF	0.09	0.44	2.5713e-05	8.9
ENSG00000105700.6	ENST00000222307.4_uoORF_0	19+:18668716-18668724|18672845-18672915	19+:18668716-18668724|18672845-18672915	ATG	uoORF	0.74	0.58	2.5747e-06	185.7
ENSG00000119231.6	ENST00000323460.5_uoORF_0	3+:196594841-196594944|196612021-196612056	3+:196594841-196594944|196612021-196612056	CTG	uoORF	0.04	0.43	2.6120e-05	65.7
ENSG00000166451.9_ENSG00000261061.1	ENST00000305850.5_uoORF_0	16+:81040863-81040882|81045534-81045587	16+:81040863-81040882|81045534-81045587	CTG	uoORF	0.21	0.59	2.6390e-08	225.4
ENSG00000146386.7	ENST00000367660.3_uoORF_0	6+:139349941-139350012|139355291-139355301	6+:139349941-139350012|139355291-139355301	CTG	uoORF	0.69	0.47	2.6588e-11	33.7
ENSG00000205981.2	ENST00000382564.2_uoORF_0	3-:180706001-180706017|180707387-180707434	3-:180706001-180706017|180707387-180707434	ATG	uoORF	0.46	0.59	2.8193e-05	66.4
ENSG00000166347.14	ENST00000340533.4_uoORF_0	18-:71959082-71959196	18-:71959082-71959196	ATG	uoORF	0.51	0.39	2.8231e-05	45.4
ENSG00000188342.7_ENSG00000270381.1	ENST00000340473.6_uoORF_0	13+:45694702-45694856|45710867-45710875	13+:45694660-45694856|45710867-45710875	TTG	uoORF	0.84	0.49	2.8319e-07	56.5
ENSG00000133466.9	ENST00000337843.2_uoORF_0	22-:37584230-37584284	22-:37584230-37584284	ATT	uoORF	0.41	0.26	2.8367e-05	11.0
ENSG00000044574.7	ENST00000324460.6_uoORF_1	9-:128003096-128003186|128003283-128003466	9-:128003096-128003186|128003283-128003472	CTG	uoORF	0.61	0.38	2.8697e-12	474.8
ENSG00000171566.7	ENST00000499023.2_uoORF_0	4-:155470041-155470087|155471451-155471528	4-:155470041-155470087|155471451-155471528	GTG	uoORF	0.62	0.57	2.9009e-11	63.6
ENSG00000151006.7_ENSG00000167397.10	ENST00000394975.2_uoORF_1	16-:31106049-31106208	16-:31106049-31106208	TTG	uoORF	0.31	0.53	2.9568e-09	20.7
ENSG00000133121.16	ENST00000336934.5_uoORF_0	13-:33859726-33859834	13-:33859726-33859834	CTG	uoORF	0.78	0.50	2.9935e-07	33.2
ENSG00000162910.14	ENST00000348259.5_uoORF_0	1-:228295562-228295570|228295935-228296019|228296849-228296940	1-:228295562-228295570|228295935-228296019|228296849-228296940	GTG	uoORF	0.63	0.46	3.0228e-09	38.5
ENSG00000120159.7_ENSG00000232466.1	ENST00000483493.2_uoORF_0	9-:26892709-26892733	9-:26892709-26892733	ATG	uoORF	0.27	0.48	3.0617e-05	14.0
ENSG00000088298.8_ENSG00000242372.2	ENST00000374450.3_uoORF_1	20-:33872255-33872295|33872528-33872599	20-:33872255-33872295|33872528-33872599	GTG	uoORF	0.53	0.42	3.1017e-05	13.1
ENSG00000108296.7	ENST00000225428.5_uoORF_0	17-:36977252-36977326|36981418-36981467	17-:36977252-36977326|36981418-36981467	ATC	uoORF	0.46	0.50	3.1344e-06	18.4
ENSG00000231925.7_ENSG00000236104.2	ENST00000434618.2_uoORF_0	6-:33281814-33281841	6-:33281814-33281841	ATG	uoORF	0.33	0.56	3.1418e-08	45.0
ENSG00000108064.6	ENST00000487519.1_uoORF_0	10+:60145192-60145408|60145979-60146063	10+:60145192-60145408|60145979-60146063	ATG	uoORF	0.14	0.60	3.1432e-14	255.6
ENSG00000205352.6_ENSG00000197111.11	ENST00000603815.1_uoORF_3	12+:53846084-53846160|53848509-53848604	12+:53846084-53846160|53848509-53848604	TTG	uoORF	0.76	0.59	3.1521e-06	275.2
ENSG00000139977.9	ENST00000556492.1_uoORF_0	14+:57857374-57857423|57857674-57857937	14+:57857374-57857423|57857674-57857937	GTG	uoORF	0.09	0.47	3.1871e-09	60.4
ENSG00000162929.9	ENST00000398622.2_uoORF_0	2+:61372265-61372331|61384996-61385029	2+:61372265-61372331|61384996-61385029	TTG	uoORF	0.58	0.24	3.2061e-07	17.0
ENSG00000173674.6_ENSG00000201592.1	ENST00000379607.5_uoORF_0	X-:20153944-20153959|20156656-20156740|20159742-20159841	X-:20153944-20153959|20156656-20156740|20159742-20159841	GTG	uoORF	0.64	0.33	3.2345e-05	65.4
ENSG00000090273.9	ENST00000321265.5_uoORF_1	1+:27248320-27248420|27250579-27250657|27267947-27268114	1+:27248320-27248420|27250579-27250657|27267947-27268114	GTG	uoORF	0.38	0.52	3.2472e-05	260.7
ENSG00000137285.9	ENST00000259818.7_uoORF_1	6-:3227769-3227829	6-:3227769-3227829	AGG	uoORF	0.07	0.61	3.2654e-11	353.5
ENSG00000137309.15	ENST00000311487.5_uoORF_2	6+:34204713-34204740|34204980-34205094|34208513-34208561	6+:34204713-34204740|34204980-34205094|34208513-34208561	CTG	uoORF	0.15	0.60	3.3074e-10	872.9
ENSG00000213853.5_ENSG00000260310.1	ENST00000359543.3_uoORF_1	16-:10637497-10637517|10641396-10641534|10674405-10674436	16-:10637497-10637517|10641396-10641534|10674405-10674436	ATC	uoORF	0.26	0.31	3.3404e-09	46.7
ENSG00000172795.11	ENST00000389063.2_uoORF_0	5+:112312601-112312683|112321531-112321665	5+:112312601-112312683|112321531-112321665	ATG	uoORF	0.84	0.53	3.4089e-10	45.8
ENSG00000106211.8	ENST00000248553.6_uoORF_2	7+:75931943-75932033	7+:75931943-75932033	ATA	uoORF	0.40	0.58	3.4388e-05	80.9
ENSG00000149136.3	ENST00000278412.2_uoORF_2	11-:57102552-57102714	11-:57102552-57102714	ATT	uoORF	0.22	0.59	3.4826e-13	213.5
ENSG00000144597.9	ENST00000396842.2_uoORF_0	3+:15469171-15469389|15471419-15471423	3+:15469171-15469389|15471419-15471423	TTG	uoORF	0.57	0.45	3.5197e-11	59.0
ENSG00000163468.10	ENST00000295688.3_uoORF_1	1-:156307971-156308022	1-:156307971-156308022	CTG	uoORF	0.04	0.58	3.5414e-07	135.9
ENSG00000198876.8_ENSG00000224802.2	ENST00000361264.4_uoORF_0	9-:34126409-34126583	9-:34126409-34126583	ATC	uoORF	0.33	0.49	3.5464e-09	25.7
ENSG00000168000.10_ENSG00000214753.2	ENST00000301785.5_uoORF_0	11-:62494356-62494737	11-:62494356-62494737	CTG	uoORF	0.40	0.13	3.5595e-08	110.3
ENSG00000115484.10	ENST00000394440.3_uoORF_2	2-:62112197-62112207|62115515-62115709	2-:62112197-62112207|62115515-62115709	CTG	uoORF	0.18	0.60	3.5810e-07	287.0
ENSG00000138069.12	ENST00000409784.3_uoORF_0	2-:65357036-65357120	2-:65357036-65357216	GTG	uoORF	0.42	0.44	3.6368e-05	244.1
ENSG00000137207.7	ENST00000372422.2_uoORF_1	6-:43483810-43483833|43484464-43484633	6-:43483810-43483833|43484464-43484633	CTG	uoORF	0.23	0.19	3.6965e-08	59.8
ENSG00000138448.7	ENST00000261023.3_uoORF_0	2+:187454800-187455250|187466747-187466831	2+:187454800-187455250|187466747-187466831	CTG	uoORF	0.57	0.51	3.6980e-14	191.3
ENSG00000115944.10	ENST00000378669.1_uoORF_0	2-:42580476-42580483|42588229-42588327	2-:42580476-42580483|42588229-42588327	ATG	uoORF	0.76	0.60	3.7317e-05	222.9
ENSG00000100030.10	ENST00000398822.3_uoORF_0	22-:22162123-22162135|22221611-22221932	22-:22162123-22162135|22221611-22221932	CTG	uoORF	0.63	0.58	3.7337e-05	162.3
ENSG00000185043.6	ENST00000328649.6_uoORF_1	15-:90775538-90775559|90776900-90776935|90777066-90777166	15-:90775538-90775559|90776900-90776935|90777066-90777166	TTG	uoORF	0.52	0.38	3.7744e-08	60.0
ENSG00000197223.7	ENST00000410067.3_uoORF_0	2-:68274441-68274451|68290089-68290109	2-:68274441-68274451|68290089-68290109	CTG	uoORF	0.76	0.44	3.7759e-06	41.1
ENSG00000079246.11	ENST00000392133.3_uoORF_1	2+:216974107-216974179	2+:216974107-216974179	ACG	uoORF	0.41	0.60	3.7920e-06	133.0
ENSG00000130383.6_ENSG00000174886.8	ENST00000308961.4_uoORF_0	19-:5897002-5897008|5903622-5903757	19-:5897002-5897008|5903622-5903757	CTG	uoORF	0.58	0.60	3.8085e-10	216.8
ENSG00000103148.11	ENST00000399953.3_uoORF_0	16-:188235-188409	16-:188235-188409	CTG	uoORF	0.58	0.46	3.8297e-06	29.6
ENSG00000167085.7	ENST00000300408.3_uoORF_3	17-:47490606-47490653|47492196-47492239	17-:47490606-47490653|47492196-47492239	ATG	uoORF	0.64	0.39	3.8692e-05	16.8
ENSG00000109805.5	ENST00000251496.2_uoORF_0	4+:17812645-17812732	4+:17812645-17812732	CTG	uoORF	0.28	0.57	3.8731e-13	87.8
ENSG00000116473.10	ENST00000369709.3_uoORF_0	1+:112162450-112162556|112233955-112233990	1+:112162450-112162556|112233955-112233990	CTG	uoORF	0.13	0.37	3.8758e-07	42.1
ENSG00000008988.5_ENSG00000238650.1	ENST00000009589.3_uoORF_1	8-:56986648-56986718|56986939-56987037	8-:56986648-56986718|56986939-56987037	CTG	uoORF	0.73	0.61	3.8812e-08	1361.0
ENSG00000152520.9	ENST00000380958.3_uoORF_0	13+:28712735-28712798	13+:28712735-28712798	ATG	uoORF	0.49	0.46	3.9247e-06	10.9
ENSG00000001630.11_ENSG00000240720.3	ENST00000003100.8_uoORF_0	7-:91761112-91761186|91763486-91763754	7-:91761112-91761186|91763486-91763754	ATC	uoORF	0.46	0.13	3.9434e-15	151.1
ENSG00000164733.16	ENST00000353047.6_uoORF_1	8-:11710173-11710204|11710837-11710988|11725509-11725540	8-:11710173-11710204|11710837-11710988|11725509-11725594	CTG	uoORF	0.36	0.55	4.0074e-09	251.9
ENSG00000120727.8	ENST00000265192.4_uoORF_2	5+:138677559-138677669|138699447-138699502	5+:138677559-138677669|138699447-138699502	AAG	uoORF	0.11	0.24	4.0906e-06	59.9
ENSG00000100138.9	ENST00000401959.1_uoORF_4	22-:42076367-42076368|42078359-42078394	22-:42076367-42076368|42078359-42078394	GTG	uoORF	0.43	0.49	4.1106e-05	21.0
ENSG00000187325.4	ENST00000341864.5_uoORF_0	X-:77394417-77394421|77395057-77395128	X-:77394417-77394421|77395057-77395128	ATG	uoORF	0.73	0.42	4.1131e-05	24.8
ENSG00000143622.6	ENST00000368323.3_uoORF_0	1-:155880523-155880595|155881033-155881084	1-:155880523-155880595|155881033-155881084	GTG	uoORF	0.25	0.18	4.1147e-07	31.5
ENSG00000136261.10	ENST00000433922.2_uoORF_3	7+:16685790-16685929|16705061-16705072	7+:16685784-16685929|16705061-16705072	ATG	uoORF	0.13	0.33	4.1197e-05	41.8
ENSG00000111640.10	ENST00000229239.5_uoORF_3	12+:6643696-6643735|6643975-6644011	12+:6643696-6643735|6643975-6644011	CTG	uoORF	0.39	0.59	4.1286e-05	556.4
ENSG00000136938.8	ENST00000339399.4_uoORF_1	9+:100745749-100745891|100756912-100756950	9+:100745749-100745891|100756912-100756950	ACG	uoORF	0.72	0.60	4.1732e-06	282.0
ENSG00000092199.13	ENST00000336053.6_uoORF_0	14-:21702257-21702388|21737456-21737484	14-:21702257-21702388|21737456-21737484	ATC	uoORF	0.13	0.57	4.2216e-10	122.3
ENSG00000101558.9	ENST00000400000.2_uoORF_0	18+:9914035-9914332|9931806-9931824	18+:9914035-9914332|9931806-9931824	GTG	uoORF	0.52	0.56	4.3154e-11	135.0
ENSG00000167778.4	ENST00000301463.4_uoORF_0	12-:53471018-53471045|53473094-53473163	12-:53471018-53471045|53473094-53473163	GTG	uoORF	0.26	0.33	4.3322e-06	23.9
ENSG00000266382.1_ENSG00000173744.13	ENST00000310078.8_uoORF_0	2+:228336893-228337259	2+:228336893-228337259	GTG	uoORF	0.31	0.56	4.3791e-11	136.6
ENSG00000078043.11	ENST00000324794.7_uoORF_0	18-:44497286-44497406	18-:44497286-44497406	GTG	uoORF	0.49	0.50	4.4155e-07	28.3
ENSG00000174744.9	ENST00000425825.2_uoORF_1	11-:66109652-66109712|66112442-66112532	11-:66109652-66109712|66112442-66112532	ACG	uoORF	0.73	0.39	4.4265e-13	105.3
ENSG00000118707.5_ENSG00000101084.12	ENST00000344795.3_uoORF_0	20+:35234250-35234358	20+:35234250-35234358	CTG	uoORF	0.27	0.60	4.5008e-10	404.2
ENSG00000101856.8	ENST00000217971.7_uoORF_1	X+:118370273-118370627	X+:118370273-118370627	GTG	uoORF	0.19	0.60	4.5162e-15	179.3
ENSG00000239605.4_ENSG00000143933.12	ENST00000272298.7_uoORF_2	2-:47397890-47397903|47403579-47403629	2-:47397890-47397903|47403579-47403629	CTG	uoORF	0.76	0.58	4.5363e-06	63.4
ENSG00000164346.5	ENST00000296802.5_uoORF_1	5+:74063129-74063188|74064755-74064879	5+:74063129-74063188|74064755-74064879	ATT	uoORF	0.55	0.58	4.5525e-06	76.4
ENSG00000174238.10	ENST00000313486.7_uoORF_1	17-:1461823-1461853|1465834-1465978	17-:1461823-1461853|1465834-1465978	ACG	uoORF	0.17	0.59	4.6148e-08	90.2
ENSG00000115053.11	ENST00000322723.4_uoORF_4	2-:232329057-232329180	2-:232329057-232329180	CTG	uoORF	0.72	0.56	4.6796e-05	242.0
ENSG00000151364.11_ENSG00000151366.8	ENST00000281031.4_uoORF_0	11-:77790743-77790848	11-:77790743-77790857	GTG	uoORF	0.75	0.49	4.7046e-07	274.2
ENSG00000117222.9	ENST00000264515.6_uoORF_0	1-:205090997-205091069	1-:205090997-205091069	TTG	uoORF	0.14	0.42	4.7568e-05	27.7
ENSG00000203760.4	ENST00000368325.1_uoORF_0	6+:126661319-126661538	6+:126661319-126661538	ATA	uoORF	0.61	0.56	4.7676e-08	184.4
ENSG00000110696.5	ENST00000228136.4_uoORF_0	11+:16760225-16760388|16766147-16766158	11+:16760225-16760388|16766147-16766158	GTG	uoORF	0.76	0.60	4.7882e-09	229.4
ENSG00000134057.10	ENST00000256442.5_uoORF_1	5+:68462964-68463110|68463734-68463831	5+:68462964-68463110|68463734-68463831	CTG	uoORF	0.67	0.58	4.8118e-13	239.6
ENSG00000181938.9	ENST00000318129.5_uoORF_0	16+:58426452-58426584	16+:58426452-58426584	CTG	uoORF	0.77	0.48	4.9241e-05	38.9
ENSG00000125970.7_ENSG00000229472.1	ENST00000246194.3_uoORF_2	20+:32619385-32619410|32659871-32659924	20+:32619385-32619410|32659871-32659924	CTG	uoORF	0.76	0.56	4.9859e-05	51.6
ENSG00000165630.9_ENSG00000239665.4	ENST00000378572.3_uoORF_0	10+:13629034-13629152|13639457-13639465	10+:13629034-13629152|13639457-13639465	CTG	uoORF	0.09	0.46	5.0157e-07	29.8
ENSG00000154174.7	ENST00000284320.5_uoORF_0	3-:100119561-100119852	3-:100119561-100119852	CTG	uoORF	0.76	0.58	5.0205e-06	100.8
ENSG00000108604.11	ENST00000448276.2_uoORF_1	17-:61919991-61920129	17-:61919991-61920129	ATC	uoORF	0.41	0.48	5.0960e-07	30.8
ENSG00000069345.7	ENST00000317089.5_uoORF_1	16-:47007410-47007530	16-:47007410-47007530	CTG	uoORF	0.13	0.59	5.0976e-08	83.0
ENSG00000152253.4	ENST00000282074.2_uoORF_0	2-:169746028-169746043|169746827-169746890	2-:169746028-169746043|169746827-169746890	TTG	uoORF	0.78	0.26	5.1231e-05	26.0
ENSG00000126524.5	ENST00000246868.2_uoORF_0	7-:66460367-66460496	7-:66460367-66460496	ATC	uoORF	0.54	0.43	5.1675e-05	110.1
ENSG00000041357.11	ENST00000044462.7_uoORF_2	15+:78832830-78832881|78834246-78834272|78834518-78834561|78834824-78834893	15+:78832830-78832881|78834246-78834272|78834518-78834561|78834824-78834893	GTG	uoORF	0.32	0.29	5.2601e-09	60.8
ENSG00000162129.8	ENST00000294053.3_uoORF_0	11-:72145496-72145568	11-:72145496-72145577	GTG	uoORF	0.40	0.21	5.3053e-06	15.0
ENSG00000196396.5_ENSG00000201501.1	ENST00000371621.3_uoORF_0	20+:49126997-49127127|49177899-49177913	20+:49126997-49127127|49177899-49177913	ACG	uoORF	0.48	0.50	5.3082e-05	44.5
ENSG00000133983.10_ENSG00000213463.3	ENST00000389912.6_uoORF_0	14-:70809411-70809446|70826235-70826359	14-:70809411-70809446|70826235-70826359	TTG	uoORF	0.46	0.51	5.3157e-08	124.9
ENSG00000122861.11	ENST00000372764.3_uoORF_2	10+:75670961-75670976|75671282-75671370|75671798-75671809	10+:75670961-75670976|75671282-75671370|75671798-75671809	CTG	uoORF	0.27	0.59	5.3464e-05	66.1
ENSG00000112578.5	ENST00000230340.4_uoORF_0	6+:41889245-41889568|41895111-41895142	6+:41889245-41889568|41895111-41895142	CTG	uoORF	0.27	0.39	5.3648e-05	75.2
ENSG00000243709.1_ENSG00000143811.12	ENST00000343818.6_uoORF_0	1-:226111806-226111914	1-:226111806-226111914	ACG	uoORF	0.28	0.52	5.4380e-06	40.8
ENSG00000136270.9	ENST00000258770.3_uoORF_0	7-:45148817-45148886|45151241-45151268	7-:45148817-45148886|45151241-45151268	ATG	uoORF	0.04	0.50	5.5317e-05	49.5
ENSG00000134291.7	ENST00000550146.1_uoORF_0	12+:48357413-48357416|48357991-48358081	12+:48357413-48357416|48357991-48358081	CTG	uoORF	0.18	0.54	5.6024e-05	130.4
ENSG00000141337.8_ENSG00000269657.1	ENST00000589228.1_uoORF_2	17+:66508574-66508689|66511534-66511569	17+:66508574-66508689|66511534-66511569	CTG	uoORF	0.38	0.58	5.7105e-06	88.7
ENSG00000187778.9	ENST00000343810.4_uoORF_0	12-:49959980-49959998|49960504-49960624|49961830-49961857	12-:49959980-49959998|49960504-49960624|49961830-49961857	ATT	uoORF	0.18	0.42	5.7774e-07	59.0
ENSG00000023734.6	ENST00000419869.2_uoORF_2	12+:16035552-16035651	12+:16035552-16035651	CTG	uoORF	0.66	0.60	5.8178e-12	294.4
ENSG00000121579.8_ENSG00000239280.1	ENST00000240922.3_uoORF_0	3-:113464792-113465071	3-:113464792-113465071	CTG	uoORF	0.42	0.56	5.8242e-11	572.1
ENSG00000224877.3	ENST00000431388.2_uoORF_1	17+:79213129-79213174	17+:79213129-79213174	ATG	uoORF	0.28	0.57	5.9120e-05	47.1
ENSG00000187736.8_ENSG00000213901.6	ENST00000356853.5_uoORF_0	2-:220022944-220023084|220025441-220025484	2-:220022944-220023084|220025441-220025484	GTG	uoORF	0.57	0.48	5.9561e-05	27.8
ENSG00000101138.7	ENST00000217109.4_uoORF_1	20+:54967745-54967769|54970576-54970633	20+:54967745-54967769|54970576-54970633	ATA	uoORF	0.77	0.13	6.0798e-05	15.4
ENSG00000145386.5	ENST00000274026.5_uoORF_1	4-:122744782-122744953	4-:122744782-122744953	CTG	uoORF	0.59	0.56	6.1083e-07	246.7
ENSG00000131368.3	ENST00000253686.2_uoORF_1	3-:15106691-15106808	3-:15106691-15106808	CTG	uoORF	0.84	0.44	6.2448e-08	28.5
ENSG00000080822.12_ENSG00000080819.2	ENST00000341181.6_uoORF_1	3-:98240260-98240286|98241692-98241699	3-:98240260-98240286|98241692-98241699	ATG	uoORF	0.36	0.58	6.2986e-05	41.1
ENSG00000168273.3_ENSG00000221518.1	ENST00000307106.3_uoORF_0	3+:52570647-52570789|52574439-52574501	3+:52570647-52570789|52574439-52574501	AGG	uoORF	0.18	0.50	6.3341e-06	63.4
ENSG00000155368.12	ENST00000355857.3_uoORF_1	2+:120124560-120124636|120125763-120125768	2+:120124560-120124636|120125763-120125768	CTG	uoORF	0.08	0.50	6.3349e-11	151.8
ENSG00000243667.2_ENSG00000221823.6	ENST00000234310.3_uoORF_0	2-:68444255-68444263|68479256-68479389	2-:68444255-68444263|68479256-68479434	ACG	uoORF	0.19	0.50	6.3932e-05	59.0
ENSG00000138442.5	ENST00000261015.4_uoORF_0	2-:203772671-203772682|203776158-203776291	2-:203772671-203772682|203776158-203776291	CTG	uoORF	0.19	0.38	6.4992e-06	54.3
ENSG00000172939.4	ENST00000311806.3_uoORF_0	3+:38207236-38207434	3+:38207119-38207434	GTG	uoORF	0.26	0.25	6.5498e-08	62.0
ENSG00000137124.6	ENST00000377698.3_uoORF_1	9+:38392731-38392804|38395736-38395777	9+:38392731-38392804|38395736-38395777	ATG	uoORF	0.62	0.59	6.5518e-05	162.3
ENSG00000100823.7	ENST00000216714.3_uoORF_1	14+:20923524-20923553|20923736-20923851	14+:20923524-20923553|20923736-20923851	TTG	uoORF	0.32	0.57	6.6275e-06	209.8
ENSG00000133195.7	ENST00000255559.3_uoORF_0	17-:71084802-71084914|71088749-71088817	17-:71084802-71084914|71088749-71088817	GTG	uoORF	0.65	0.30	6.9053e-10	21.4
ENSG00000100577.14	ENST00000216465.5_uoORF_0	14+:77787404-77787526|77791212-77791264|77793180-77793192	14+:77787404-77787526|77791212-77791264|77793180-77793192	ACG	uoORF	0.31	0.56	6.9196e-13	97.7
ENSG00000099194.5_ENSG00000256545.1	ENST00000370355.2_uoORF_1	10+:102107139-102107288|102107820-102107944	10+:102107139-102107288|102107820-102107944	GTG	uoORF	0.25	0.61	7.1053e-08	477.5
ENSG00000120727.8	ENST00000265192.4_uoORF_1	5+:138677582-138677669|138699447-138699477	5+:138677582-138677669|138699447-138699477	ACG	uoORF	0.04	0.50	7.1101e-06	74.6
ENSG00000181019.8	ENST00000320623.5_uoORF_1	16-:69752152-69752156|69752272-69752437|69760335-69760400	16-:69752152-69752156|69752272-69752437|69760335-69760400	AGG	uoORF	0.09	0.50	7.1755e-09	130.8
ENSG00000079999.9	ENST00000393623.2_uoORF_0	19-:10610686-10610756|10613372-10613380	19-:10610686-10610756|10613372-10613401	ATG	uoORF	0.60	0.37	7.3539e-10	31.7
ENSG00000131100.8	ENST00000253413.5_uoORF_0	22-:18102288-18102292|18111368-18111430	22-:18102288-18102292|18111368-18111430	CTG	uoORF	0.76	0.36	7.4096e-05	96.8
ENSG00000100813.10	ENST00000338631.6_uoORF_0	14-:23540737-23540764	14-:23540737-23540764	ATG	uoORF	0.55	0.51	7.4674e-07	15.0
ENSG00000213699.4_ENSG00000115163.10	ENST00000335756.4_uoORF_1	2+:27008972-27009164	2+:27008972-27009164	CTG	uoORF	0.32	0.56	7.5882e-12	270.8
ENSG00000139684.9	ENST00000378720.3_uoORF_0	13-:47365538-47365555|47367531-47367559	13-:47365538-47365555|47367531-47367568	AAG	uoORF	0.13	0.27	7.6300e-05	34.4
ENSG00000165502.6	ENST00000298289.6_uoORF_2	14-:50085752-50085858|50087279-50087329	14-:50085752-50085858|50087279-50087329	CTG	uoORF	0.76	0.46	7.7656e-10	144.7
ENSG00000001167.10	ENST00000341376.6_uoORF_0	6+:41040778-41040823|41046767-41046857	6+:41040757-41040823|41046767-41046857	CTG	uoORF	0.64	0.34	7.8239e-08	27.8
ENSG00000119953.8	ENST00000369603.5_uoORF_0	10-:112063286-112063345|112064505-112064599	10-:112063286-112063345|112064505-112064608	CTG	uoORF	0.47	0.14	7.8373e-07	41.9
ENSG00000113070.6	ENST00000230990.6_uoORF_0	5-:139725909-139726107	5-:139725909-139726107	CTG	uoORF	0.59	0.55	7.9303e-07	67.2
ENSG00000124783.8_ENSG00000164304.11	ENST00000244763.4_uoORF_1	6-:7313349-7313430	6-:7313349-7313430	ATG	uoORF	0.08	0.55	7.9353e-08	149.5
ENSG00000100632.6	ENST00000557016.1_uoORF_1	14-:69861570-69861629|69864947-69864996	14-:69861570-69861629|69864947-69864996	ACG	uoORF	0.76	0.61	7.9770e-05	355.1
ENSG00000170946.10	ENST00000465995.1_uoORF_0	11+:31391410-31391459|31392262-31392309	11+:31391410-31391459|31392262-31392309	CTG	uoORF	0.88	0.50	8.0849e-05	14.8
ENSG00000115084.8	ENST00000245680.2_uoORF_1	2-:114513093-114513121|114513946-114514137	2-:114513093-114513121|114513946-114514137	TTG	uoORF	0.09	0.36	8.0887e-05	46.7
ENSG00000054116.7	ENST00000373166.3_uoORF_3	1-:36605759-36605767|36614937-36615013	1-:36605759-36605767|36614937-36615013	GTG	uoORF	0.22	0.57	8.1875e-09	70.7
ENSG00000165609.8	ENST00000491614.1_uoORF_0	10-:12226923-12226955|12228227-12228331|12237768-12237806	10-:12226923-12226955|12228227-12228331|12237768-12237806	ATT	uoORF	0.10	0.37	8.2006e-06	72.1
ENSG00000167220.7_ENSG00000134049.3	ENST00000300605.6_uoORF_1	18-:44662748-44662820|44676748-44676766	18-:44662748-44662820|44676748-44676766	ACG	uoORF	0.84	0.48	8.3083e-05	12.1
ENSG00000106603.13	ENST00000415076.2_uoORF_0	7-:43688209-43688251|43769027-43769063	7-:43688209-43688251|43769027-43769063	ATG	uoORF	0.25	0.35	8.3559e-07	57.1
ENSG00000198060.5	ENST00000358935.2_uoORF_0	10+:94050973-94051286|94070891-94070947	10+:94050973-94051286|94070891-94070947	ATG	uoORF	0.70	0.48	8.3678e-12	105.4
ENSG00000113558.14_ENSG00000006837.7	ENST00000481195.1_uoORF_1	5-:133561500-133561749	5-:133561500-133561749	CTG	uoORF	0.15	0.60	8.3680e-08	502.8
ENSG00000119403.9	ENST00000373896.3_uoORF_0	9-:123636324-123636338|123636833-123637034|123639368-123639420	9-:123636324-123636338|123636833-123637034|123639368-123639420	ATG	uoORF	0.27	0.46	8.5150e-06	57.2
ENSG00000132963.7	ENST00000380842.4_uoORF_1	13+:29233277-29233324|29236546-29236547	13+:29233277-29233324|29236546-29236547	CTG	uoORF	0.57	0.46	8.5210e-06	80.1
ENSG00000073060.11	ENST00000339570.5_uoORF_1	12-:125348141-125348447	12-:125348141-125348447	ATG	uoORF	0.09	0.43	8.5609e-12	148.4
ENSG00000079459.8	ENST00000220584.4_uoORF_2	8+:11660303-11660354	8+:11660303-11660354	GTG	uoORF	0.65	0.46	8.5649e-05	55.6
ENSG00000085832.12	ENST00000371733.3_uoORF_0	1-:51984875-51984914	1-:51984875-51984914	ATG	uoORF	0.40	0.57	8.6431e-05	32.7
ENSG00000157823.12_ENSG00000242498.3	ENST00000558999.1_uoORF_0	15-:90432310-90432372|90437112-90437194	15-:90432310-90432372|90437112-90437194	GTG	uoORF	0.84	0.28	8.6977e-05	22.0
ENSG00000163904.8	ENST00000296257.5_uoORF_0	3+:185304101-185304221	3+:185304101-185304221	CTG	uoORF	0.51	0.50	8.6984e-10	37.5
ENSG00000120438.7	ENST00000321394.7_uoORF_1	6-:160209142-160209175|160210436-160210619	6-:160209142-160209175|160210436-160210619	ATC	uoORF	0.58	0.58	8.7171e-16	418.7
ENSG00000197461.9	ENST00000402802.3_uoORF_0	7-:558634-558724	7-:558634-558724	CTG	uoORF	0.32	0.48	8.7601e-12	27.7
ENSG00000106105.9	ENST00000389266.3_uoORF_1	7+:30634467-30634566	7+:30634467-30634566	ATG	uoORF	0.12	0.53	8.7727e-07	36.4
ENSG00000049167.9	ENST00000265038.5_uoORF_0	5-:60224762-60224786|60240758-60240875	5-:60224762-60224786|60240758-60240875	ATG	uoORF	0.82	0.51	9.0588e-08	44.4
ENSG00000165304.3	ENST00000298048.2_uoORF_0	9+:36572902-36573004|36581640-36581682	9+:36572902-36573004|36581640-36581682	ATC	uoORF	0.26	0.45	9.1283e-06	59.0
ENSG00000143324.9	ENST00000367590.4_uoORF_0	1+:180601255-180601405	1+:180601255-180601405	ATG	uoORF	0.12	0.46	9.1770e-05	15.3
ENSG00000116133.7	ENST00000371269.3_uoORF_1	1-:55352731-55352848	1-:55352731-55352848	CTG	uoORF	0.76	0.60	9.2401e-16	194.7
ENSG00000198363.11	ENST00000379454.4_uoORF_2	8-:62626916-62627099	8-:62626916-62627099	AAG	uoORF	0.10	0.56	9.2629e-07	69.3
ENSG00000171223.4	ENST00000302754.4_uoORF_1	19+:12902350-12902596	19+:12902350-12902596	CTG	uoORF	0.11	0.52	9.3079e-07	86.4
ENSG00000111711.5	ENST00000229314.5_uoORF_0	12+:21654811-21654882|21659818-21659885	12+:21654811-21654882|21659818-21659885	CTG	uoORF	0.76	0.58	9.3335e-06	87.2
ENSG00000110107.4	ENST00000227524.4_uoORF_1	11-:60673844-60674045	11-:60673844-60674045	GTG	uoORF	0.07	0.58	9.3623e-14	216.2
ENSG00000160888.6	ENST00000292433.3_uoORF_0	19+:13263944-13264034	19+:13263944-13264034	CTG	uoORF	0.15	0.52	9.5426e-06	42.5
ENSG00000161677.7	ENST00000598418.1_uoORF_0	19-:51010933-51010956|51013542-51013705|51014373-51014415	19-:51010933-51010956|51013542-51013705|51014373-51014415	ATG	uoORF	0.84	0.47	9.6770e-14	48.4
ENSG00000082213.13	ENST00000325366.9_uoORF_0	5+:31532482-31532503	5+:31532482-31532503	CTG	uoORF	0.36	0.52	9.6819e-05	17.1
ENSG00000183597.11	ENST00000327374.4_uoORF_1	22+:20008693-20008769|20024282-20024341	22+:20008693-20008769|20024282-20024341	GTG	uoORF	0.42	0.22	9.7144e-05	16.0
ENSG00000272325.1_ENSG00000124614.9	ENST00000326199.8_uoORF_1	6-:34392991-34392998|34393808-34393855	6-:34392991-34392998|34393808-34393855	ATG	uoORF	0.13	0.58	9.7207e-10	301.1
ENSG00000213281.4_ENSG00000009307.11	ENST00000369535.4_uoORF_2	1-:115258777-115258798|115259278-115259356	1-:115258777-115258798|115259278-115259356	ATG	uoORF	0.60	0.59	9.7519e-17	120.0
ENSG00000106348.12	ENST00000470772.1_uoORF_0	7-:128043766-128043808|128045820-128045946	7-:128043766-128043808|128045820-128045946	ATG	uoORF	0.46	0.52	9.7619e-07	112.4
ENSG00000072110.9	ENST00000193403.6_uoORF_2	14-:69445759-69445846	14-:69445759-69445954	ACG	uoORF	0.42	0.51	9.7676e-09	316.3
ENSG00000161013.12	ENST00000292591.7_uoORF_0	5-:179228905-179228969|179233486-179233626	5-:179228905-179228969|179233486-179233626	ATG	uoORF	0.09	0.32	9.7872e-06	44.5
ENSG00000213551.4_ENSG00000182180.9	ENST00000372945.3_uoORF_0	10-:75011630-75011781|75012227-75012340	10-:75011630-75011781|75012227-75012340	TTG	uoORF	0.60	0.15	9.9232e-08	198.3
ENSG00000138629.11	ENST00000395081.2_uoORF_0	15-:74751177-74751237|74753377-74753452	15-:74751177-74751237|74753377-74753452	ACG	uoORF	0.22	0.23	9.9821e-09	42.3
ENSG00000138073.9	ENST00000260643.2_uORF_0	2-:27357353-27357446	2-:27357353-27357482	ATG	uORF	0.76	0.56	0.0000	63.2
ENSG00000109133.8	ENST00000504986.1_uORF_0	4+:41937256-41937490	4+:41937256-41937490	TTG	uORF	0.08	0.59	0.0000	261.5
ENSG00000178913.5_ENSG00000255729.1	ENST00000313368.5_uORF_0	5-:140700080-140700290	5-:140700080-140700305	ATG	uORF	0.30	0.54	0.0000	109.5
ENSG00000112245.6	ENST00000370651.3_uORF_0	6+:64282458-64282593	6+:64282458-64282593	ATG	uORF	0.12	0.60	0.0000	406.0
ENSG00000122566.16	ENST00000354667.4_uORF_3	7-:26240213-26240336	7-:26240213-26240336	GTG	uORF	0.43	0.61	0.0000	859.7
ENSG00000198791.7	ENST00000361272.4_uORF_0	8-:17102744-17102756|17104183-17104354	8-:17102744-17102756|17104183-17104354	ACG	uORF	0.37	0.57	0.0000	208.9
ENSG00000051009.6	ENST00000265978.4_uORF_0	11-:6255834-6255849	11-:6255834-6255849	ATG	uORF	0.76	0.38	0.00010000	9.0
ENSG00000137770.9	ENST00000260327.4_uORF_0	15+:44719848-44719863	15+:44719848-44719863	ATG	uORF	0.76	0.48	0.00010000	12.0
ENSG00000179918.15	ENST00000478753.2_uORF_0	16-:30457167-30457182	16-:30457167-30457182	ATG	uORF	0.61	0.58	0.00010000	57.8
ENSG00000105364.9	ENST00000253099.6_uORF_1	19+:10362703-10362718	19+:10362703-10362718	ACG	uORF	0.77	0.38	0.00010000	6.0
ENSG00000105393.11_ENSG00000160117.10	ENST00000359435.4_uORF_0	19+:17378272-17378287	19+:17378272-17378287	ATG	uORF	0.76	0.55	0.00010000	34.5
ENSG00000196950.9	ENST00000359634.5_uORF_0	2+:196521942-196522005|196544755-196544764	2+:196521942-196522005|196544755-196544764	ATT	uORF	0.31	0.25	0.00010003	58.5
ENSG00000103194.11	ENST00000219473.7_uORF_0	16+:84733613-84733685	16+:84733613-84733685	ATG	uORF	0.52	0.50	0.00010003	35.7
ENSG00000189403.10_ENSG00000232489.1	ENST00000341423.5_uORF_0	13-:31039934-31039976	13-:31039934-31039976	GTG	uORF	0.04	0.56	0.00010065	68.7
ENSG00000130725.3	ENST00000253023.3_uORF_0	19-:59070162-59070237	19-:59070162-59070237	CTG	uORF	0.29	0.46	0.00010146	22.1
ENSG00000177054.9	ENST00000446113.2_uORF_0	11+:19138733-19138766	11+:19138733-19138766	CTG	uORF	0.60	0.49	0.00010208	6.6
ENSG00000242485.1	ENST00000344843.7_uORF_1	1-:1342625-1342655	1-:1342625-1342655	ATG	uORF	0.19	0.59	0.00010681	89.2
ENSG00000155115.6_ENSG00000238775.1	ENST00000329970.7_uORF_0	6+:111279917-111279947	6+:111279917-111279947	ATG	uORF	0.53	0.57	0.00010681	34.5
ENSG00000106052.9	ENST00000396319.2_uORF_0	7+:27779825-27779855	7+:27779825-27779855	ATG	uORF	0.20	0.51	0.00010681	74.6
ENSG00000171552.8	ENST00000307677.4_uORF_0	20-:30310622-30310658	20-:30310622-30310658	ATG	uORF	0.18	0.52	0.00010695	15.4
ENSG00000134684.6	ENST00000373477.4_uORF_0	1-:33282900-33282954	1-:33282900-33282954	ATG	uORF	0.74	0.60	0.00011096	140.1
ENSG00000041982.10	ENST00000350763.4_uORF_2	9-:117880280-117880367	9-:117880280-117880367	AAG	uORF	0.18	0.35	0.00011158	55.3
ENSG00000172831.7_ENSG00000172828.8	ENST00000317091.4_uORF_1	16+:66968430-66968481	16+:66968430-66968481	CTG	uORF	0.28	0.48	0.00011463	15.0
ENSG00000120949.10	ENST00000263932.2_uORF_0	1+:12123534-12123564	1+:12123534-12123564	CTG	uORF	0.57	0.49	0.00011762	10.0
ENSG00000135829.12	ENST00000367549.3_uORF_1	1+:182808567-182808591|182811679-182811685	1+:182808567-182808591|182811679-182811685	CTG	uORF	0.55	0.46	0.00011762	28.1
ENSG00000082641.11	ENST00000362042.3_uORF_3	17+:46125793-46125824|46127968-46128018	17+:46125793-46125824|46127968-46128018	GTG	uORF	0.39	0.43	0.00011996	22.9
ENSG00000188242.4	ENST00000342584.3_uORF_0	5-:473078-473105	5-:473078-473105	CTG	uORF	0.29	0.21	0.00012369	15.2
ENSG00000137824.11	ENST00000338376.3_uORF_0	15-:41047384-41047411	15-:41047384-41047411	GTG	uORF	0.84	0.45	0.00012369	6.3
ENSG00000149483.7	ENST00000278826.6_uORF_0	11+:61129866-61129892|61131723-61131736	11+:61129866-61129892|61131723-61131736	ATG	uORF	0.84	0.48	0.00012692	12.5
ENSG00000188971.4_ENSG00000115977.14	ENST00000409085.4_uORF_0	2-:69870734-69870752	2-:69870734-69870752	ATG	uORF	0.76	0.58	0.00012860	48.2
ENSG00000122565.14	ENST00000396386.2_uORF_1	7+:26241370-26241388	7+:26241370-26241388	ATG	uORF	0.76	0.59	0.00012860	104.9
ENSG00000181915.3	ENST00000373783.1_uORF_0	10+:64564516-64564534	10+:64564516-64564534	ATG	uORF	0.68	0.57	0.00012860	38.3
ENSG00000157020.13	ENST00000432213.1_uORF_4	3-:10362706-10362736	3-:10362706-10362736	ATG	uORF	0.84	0.47	0.00013029	16.0
ENSG00000173327.3	ENST00000309100.3_uORF_0	11-:65381438-65381582	11-:65381438-65381582	CTG	uORF	0.67	0.46	0.00013181	49.7
ENSG00000067560.6	ENST00000418115.1_uORF_2	3-:49449253-49449346	3-:49449253-49449346	CTG	uORF	0.61	0.52	0.00013446	396.3
ENSG00000173960.8	ENST00000309033.4_uORF_1	2+:24163404-24163518|24181170-24181173	2+:24163404-24163518|24181170-24181173	CTG	uORF	0.35	0.27	0.00013488	19.1
ENSG00000125459.10_ENSG00000203761.4	ENST00000343043.3_uORF_0	1+:155658892-155658952	1+:155658892-155658952	ACG	uORF	0.10	0.57	0.00013548	79.5
ENSG00000221914.4	ENST00000380737.3_uORF_0	8+:26149047-26149155	8+:26149047-26149155	GTG	uORF	0.10	0.57	0.00013733	54.6
ENSG00000151348.9	ENST00000533608.1_uORF_0	11+:44117287-44117356	11+:44117287-44117356	CTG	uORF	0.44	0.59	0.00013841	81.1
ENSG00000070718.7	ENST00000396926.3_uORF_0	8+:42010597-42010623|42012133-42012194	8+:42010597-42010623|42012133-42012194	GTG	uORF	0.67	0.39	0.00014145	8.4
ENSG00000149798.3	ENST00000279249.2_uORF_1	11+:65088251-65088338	11+:65088251-65088338	CTG	uORF	0.71	0.45	0.00014145	12.5
ENSG00000120709.6	ENST00000239906.5_uORF_0	5+:137676883-137676952	5+:137676883-137676952	ATG	uORF	0.55	0.47	0.00014395	75.6
ENSG00000142166.8_ENSG00000226501.2	ENST00000270139.3_uORF_0	21+:34697295-34697334	21+:34697295-34697334	ATG	uORF	0.72	0.54	0.00014718	24.2
ENSG00000198964.9_ENSG00000230036.1	ENST00000361781.2_uORF_0	10-:52349980-52350007|52383466-52383496	10-:52349980-52350007|52383466-52383496	ATT	uORF	0.11	0.40	0.00014903	9.0
ENSG00000177606.5	ENST00000371222.2_uORF_2	1-:59248912-59249074	1-:59248912-59249074	CTG	uORF	0.34	0.45	0.00015033	40.2
ENSG00000163682.11	ENST00000449470.2_uORF_3	4-:39460381-39460465	4-:39460381-39460465	ATC	uORF	0.04	0.30	0.00015202	50.7
ENSG00000143106.8	ENST00000538610.1_uORF_2	1-:109968976-109969003	1-:109968976-109969003	GTG	uORF	0.28	0.56	0.00015242	155.2
ENSG00000108219.10	ENST00000372156.1_uORF_1	10+:82228345-82228387	10+:82228345-82228387	ATG	uORF	0.75	0.46	0.00015448	14.6
ENSG00000166333.9	ENST00000299421.4_uORF_3	11+:6625029-6625052|6625409-6625416	11+:6625029-6625052|6625409-6625416	AGG	uORF	0.24	0.48	0.00015523	12.0
ENSG00000115677.12	ENST00000391975.1_uORF_0	2-:242206298-242206321|242207891-242207925	2-:242206298-242206321|242207891-242207925	AGG	uORF	0.84	0.22	0.00015615	35.7
ENSG00000117143.9	ENST00000271469.3_uORF_0	1+:162531531-162531567|162535801-162535852	1+:162531531-162531567|162535801-162535852	CTG	uORF	0.76	0.56	0.00016341	84.0
ENSG00000164134.8	ENST00000296543.5_uORF_2	4+:140222656-140222785	4+:140222656-140222785	TTG	uORF	0.22	0.44	0.00016354	45.8
ENSG00000150991.10	ENST00000339647.5_uORF_1	12-:125398319-125398320|125399132-125399176	12-:125398319-125398320|125399132-125399176	TTG	uORF	0.18	0.38	0.00016502	18.5
ENSG00000159596.6	ENST00000372025.4_uORF_0	1+:46153874-46153947|46156645-46156659	1+:46153874-46153947|46156645-46156659	GTG	uORF	0.13	0.45	0.00016595	48.2
ENSG00000124762.9	ENST00000405375.1_uORF_2	6+:36646522-36646579	6+:36646522-36646579	GTG	uORF	0.41	0.53	0.00016655	75.3
ENSG00000138768.10	ENST00000603759.1_uORF_0	4+:76649793-76649898	4+:76649793-76649898	ATG	uORF	0.20	0.48	0.00016933	27.0
ENSG00000030110.8	ENST00000374467.3_uORF_0	6-:33547917-33547935	6-:33547917-33547935	ATG	uORF	0.57	0.58	0.00017114	48.0
ENSG00000198918.7_ENSG00000206622.1	ENST00000361575.3_uORF_1	X-:118925553-118925571	X-:118925553-118925571	ATC	uORF	0.63	0.49	0.00017114	56.8
ENSG00000157954.10	ENST00000288828.4_uORF_0	7+:5229909-5229984	7+:5229909-5229984	ATG	uORF	0.11	0.58	0.00017169	62.8
ENSG00000023734.6	ENST00000419869.2_uORF_6	12+:16035362-16035485	12+:16035362-16035485	GTG	uORF	0.73	0.55	0.00017189	95.0
ENSG00000015479.13	ENST00000394800.2_uORF_0	5+:138609826-138609850|138611809-138611839|138614015-138614051	5+:138609826-138609850|138611809-138611839|138614015-138614051	CTG	uORF	0.35	0.53	0.00017877	41.4
ENSG00000033170.12	ENST00000394585.1_uORF_0	14+:65879633-65879762	14+:65879633-65879762	ATG	uORF	0.21	0.37	0.00018104	36.9
ENSG00000132824.9	ENST00000342374.4_uORF_0	20-:43150634-43150679	20-:43150634-43150679	ATG	uORF	0.73	0.54	0.00018136	35.6
ENSG00000124486.8_ENSG00000269941.1	ENST00000378308.2_uORF_0	X+:40944959-40945067	X+:40944959-40945067	CTG	uORF	0.85	0.27	0.00018198	22.5
ENSG00000175756.9	ENST00000321751.5_uORF_3	1-:1310500-1310548	1-:1310500-1310548	TTG	uORF	0.84	0.45	0.00018220	12.2
ENSG00000205927.4	ENST00000382357.3_uORF_0	21+:34398250-34398298	21+:34398250-34398298	ATT	uORF	0.32	0.52	0.00018220	11.0
ENSG00000164647.4	ENST00000297205.2_uORF_0	7+:89783832-89783857|89789071-89789079	7+:89783832-89783857|89789071-89789079	ACG	uORF	0.84	0.50	0.00018409	7.0
ENSG00000164054.11	ENST00000426002.1_uORF_0	3-:48514437-48514503	3-:48514437-48514503	ATT	uORF	0.12	0.56	0.00018465	98.1
ENSG00000100401.15	ENST00000356244.3_uORF_3	22-:41677053-41677086|41681989-41682022	22-:41677053-41677086|41681989-41682022	ATT	uORF	0.09	0.57	0.00018954	66.2
ENSG00000101057.11	ENST00000396863.4_uORF_0	20+:42295755-42295854	20+:42295755-42295854	CTG	uORF	0.15	0.48	0.00018982	89.7
ENSG00000177576.6_ENSG00000271982.1	ENST00000579248.1_uORF_1	18-:47017950-47017954|47018627-47018770	18-:47017950-47017954|47018627-47018770	CTG	uORF	0.76	0.50	0.00019229	63.0
ENSG00000101596.10	ENST00000320876.6_uORF_0	18+:2655839-2655887	18+:2655788-2655887	GTG	uORF	0.53	0.26	0.00019622	11.1
ENSG00000172831.7_ENSG00000172828.8	ENST00000317091.4_uORF_0	16+:66968455-66968581	16+:66968455-66968581	ATG	uORF	0.36	0.50	0.00019764	21.6
ENSG00000112039.3	ENST00000229769.2_uORF_0	6+:35420205-35420277	6+:35420205-35420277	CTG	uORF	0.09	0.58	0.00019767	45.0
ENSG00000164172.14	ENST00000396954.3_uORF_2	5-:52405430-52405559	5-:52405430-52405559	ATG	uORF	0.36	0.54	0.00020335	14.9
ENSG00000103507.9	ENST00000219794.6_uORF_0	16+:31120388-31120427	16+:31120388-31120427	CTG	uORF	0.08	0.49	0.00020353	26.9
ENSG00000108021.15	ENST00000328090.5_uORF_0	10+:5726838-5726886	10+:5726838-5726886	ATG	uORF	0.76	0.52	0.00020728	24.2
ENSG00000003056.3	ENST00000000412.3_uORF_1	12-:9102112-9102208	12-:9102112-9102208	CTG	uORF	0.76	0.60	0.00020934	125.8
ENSG00000153046.13	ENST00000397588.3_uORF_0	6+:4776751-4776787	6+:4776751-4776787	ATG	uORF	0.13	0.43	0.00021027	5.0
ENSG00000173153.9	ENST00000406310.1_uORF_0	11+:64073176-64073208|64074639-64074643	11+:64073176-64073208|64074639-64074643	ATG	uORF	0.26	0.45	0.00021027	12.0
ENSG00000156599.6	ENST00000287169.3_uORF_0	11+:57435628-57435659|57439492-57439506	11+:57435625-57435659|57439492-57439506	ACG	uORF	0.82	0.35	0.00021196	38.4
ENSG00000101138.7	ENST00000217109.4_uORF_3	20+:54967588-54967642	20+:54967588-54967642	GTG	uORF	0.57	0.50	0.00021337	8.5
ENSG00000152952.7	ENST00000282903.5_uORF_0	3-:145878802-145878877	3-:145878802-145878877	ATC	uORF	0.36	0.37	0.00021682	31.4
ENSG00000170502.8	ENST00000302174.4_uORF_1	4+:88343819-88343903	4+:88343819-88343903	ACG	uORF	0.66	0.25	0.00021988	16.1
ENSG00000139218.13	ENST00000369367.3_uORF_0	12-:46384197-46384224	12-:46384197-46384224	ATG	uORF	0.20	0.42	0.00022253	28.6
ENSG00000153107.7	ENST00000341068.3_uORF_0	2-:112641728-112641746	2-:112641728-112641746	ATG	uORF	0.32	0.59	0.00022505	97.3
ENSG00000144635.4	ENST00000273130.4_uORF_0	3-:32612274-32612292	3-:32612274-32612292	TTG	uORF	0.79	0.34	0.00022505	4.0
ENSG00000152464.10	ENST00000378203.1_uORF_0	10+:15139383-15139401	10+:15139377-15139401	ACG	uORF	0.28	0.25	0.00022505	9.7
ENSG00000102098.13	ENST00000251900.4_uORF_0	X-:18372776-18372794	X-:18372776-18372794	ATG	uORF	0.32	0.38	0.00022505	12.0
ENSG00000111276.6	ENST00000228872.4_uORF_1	12+:12870626-12870701	12+:12870626-12870701	GTG	uORF	0.51	0.49	0.00022535	8.0
ENSG00000018189.8	ENST00000417478.2_uORF_0	4+:71570533-71570590	4+:71570533-71570590	GTG	uORF	0.59	0.48	0.00022748	6.7
ENSG00000183963.14	ENST00000333137.7_uORF_1	22+:31477382-31477439	22+:31477382-31477439	CTG	uORF	0.65	0.57	0.00023118	78.2
ENSG00000115307.12	ENST00000377526.3_uORF_1	2-:74756766-74756799	2-:74756766-74756799	ATG	uORF	0.66	0.61	0.00023854	284.9
ENSG00000167566.12	ENST00000335999.6_uORF_0	12-:50199815-50199824|50222104-50222155	12-:50199815-50199824|50222104-50222155	ATG	uORF	0.14	0.57	0.00024069	41.3
ENSG00000205352.6_ENSG00000197111.11	ENST00000603815.1_uORF_6	12+:53846154-53846160|53848509-53848536	12+:53846154-53846160|53848509-53848536	CTG	uORF	0.76	0.55	0.00024188	105.2
ENSG00000125753.9	ENST00000245932.6_uORF_1	19+:46010783-46010963	19+:46010783-46010963	CTG	uORF	0.22	0.43	0.00024232	53.8
ENSG00000049759.12	ENST00000431212.2_uORF_0	18+:55888845-55888935	18+:55888845-55888935	GTG	uORF	0.43	0.54	0.00025033	40.2
ENSG00000213949.4	ENST00000274311.2_uORF_0	5+:52096012-52096066	5+:52096012-52096066	ACG	uORF	0.76	0.54	0.00025397	24.1
ENSG00000148444.11_ENSG00000168283.9	ENST00000376663.3_uORF_1	10+:22610446-22610500	10+:22610446-22610500	ATG	uORF	0.29	0.59	0.00025397	56.9
ENSG00000143761.9_ENSG00000264944.1	ENST00000540651.1_uORF_2	1+:228270441-228270465	1+:228270417-228270465	CTG	uORF	0.76	0.04	0.00025528	39.4
ENSG00000078061.8	ENST00000377045.4_uORF_0	X+:47420617-47420647	X+:47420617-47420647	ATG	uORF	0.15	0.59	0.00026214	65.0
ENSG00000167635.7	ENST00000456324.1_uORF_5	19+:36719654-36719669	19+:36719654-36719669	ATG	uORF	0.61	0.43	0.00026328	14.0
ENSG00000140943.12	ENST00000343411.3_uORF_0	16-:84150355-84150415	16-:84150355-84150415	ATG	uORF	0.46	0.35	0.00026365	25.0
ENSG00000131469.8	ENST00000589913.1_uORF_2	17+:41150565-41150667	17+:41150565-41150667	GTG	uORF	0.17	0.54	0.00026713	61.1
ENSG00000261351.1_ENSG00000266589.1	ENST00000316634.5_uORF_1	15-:66790078-66790132	15-:66790078-66790132	ATG	uORF	0.28	0.46	0.00027217	43.8
ENSG00000134684.6	ENST00000373477.4_uORF_1	1-:33282871-33282907	1-:33282871-33282943	ACG	uORF	0.45	0.26	0.00027455	45.8
ENSG00000238269.4	ENST00000374971.1_uORF_2	X+:55101512-55101533	X+:55101512-55101533	ATC	uORF	0.12	0.52	0.00027482	16.0
ENSG00000112584.9	ENST00000476287.1_uORF_0	6+:170615885-170615930	6+:170615885-170615930	AGG	uORF	0.47	0.37	0.00027487	7.3
ENSG00000119820.6	ENST00000238831.4_uORF_0	2+:32502981-32503050	2+:32502981-32503050	ATG	uORF	0.59	0.48	0.00027904	18.3
ENSG00000116701.10	ENST00000420553.1_uORF_0	1-:183534873-183534914|183538276-183538331	1-:183534873-183534914|183538276-183538331	ATG	uORF	0.25	0.56	0.00027925	46.2
ENSG00000116871.11	ENST00000316156.4_uORF_1	1+:36621800-36621935	1+:36621800-36621935	ACG	uORF	0.71	0.49	0.00027968	80.3
ENSG00000177830.13	ENST00000534254.1_uORF_1	11-:908567-908645	11-:908567-908645	ATT	uORF	0.54	0.47	0.00028384	12.8
ENSG00000177830.13	ENST00000323578.8_uORF_0	11-:904826-904859|910774-910780	11-:904826-904859|910774-910780	ATG	uORF	0.68	0.54	0.00029418	58.0
ENSG00000173120.10	ENST00000398645.2_uORF_0	11+:66886757-66886793	11+:66886757-66886793	ATG	uORF	0.19	0.48	0.00029571	18.0
ENSG00000166913.8	ENST00000353703.4_uORF_6	20+:43514331-43514394	20+:43514331-43514394	GTG	uORF	0.37	0.50	0.00029715	12.4
ENSG00000111276.6	ENST00000228872.4_uORF_0	12+:12870409-12870559	12+:12870409-12870559	CTG	uORF	0.85	0.51	0.00029730	21.8
ENSG00000114062.13	ENST00000232165.3_uORF_0	15-:25683772-25683850	15-:25683772-25683856	AGG	uORF	0.76	0.20	0.00030453	15.3
ENSG00000134851.8	ENST00000381334.5_uORF_2	4+:56262183-56262231	4+:56262183-56262231	CTG	uORF	0.33	0.48	0.00030875	50.5
ENSG00000196510.8_ENSG00000111229.11	ENST00000228825.7_uORF_0	12-:110888083-110888113	12-:110888083-110888113	CTG	uORF	0.76	0.54	0.00031386	21.3
ENSG00000117543.15	ENST00000370109.3_uORF_0	1-:101491271-101491292	1-:101491271-101491292	GTG	uORF	0.65	0.44	0.00031449	9.0
ENSG00000131381.8	ENST00000253699.3_uORF_0	3-:15140612-15140633	3-:15140612-15140633	ATG	uORF	0.43	0.44	0.00031449	39.6
ENSG00000214253.4	ENST00000223136.4_uORF_0	7-:100888317-100888338	7-:100888317-100888338	ATG	uORF	0.21	0.58	0.00031449	63.8
ENSG00000141425.13	ENST00000399022.4_uORF_0	18-:33647474-33647495	18-:33647474-33647495	ATG	uORF	0.43	0.56	0.00031449	29.4
ENSG00000124151.14	ENST00000372004.3_uORF_0	20+:46130660-46130681	20+:46130660-46130681	ACG	uORF	0.29	0.50	0.00031449	17.3
ENSG00000132600.12	ENST00000562381.3_uORF_0	16+:68344947-68345002|68349799-68349807	16+:68344947-68345002|68349799-68349807	CTG	uORF	0.80	0.46	0.00031962	7.0
ENSG00000130669.13	ENST00000358301.3_uORF_0	19+:39616447-39616492	19+:39616447-39616492	ATG	uORF	0.67	0.56	0.00034187	29.6
ENSG00000080345.13	ENST00000243326.5_uORF_0	2+:152266487-152266508	2+:152266487-152266508	CTG	uORF	0.76	0.51	0.00034717	15.0
ENSG00000136824.14	ENST00000286398.7_uORF_0	9+:106856649-106856670	9+:106856649-106856670	ATG	uORF	0.63	0.48	0.00034717	13.0
ENSG00000076108.7	ENST00000549506.1_uORF_0	12-:57030009-57030030	12-:57030009-57030030	GTG	uORF	0.84	0.44	0.00034717	10.0
ENSG00000101138.7	ENST00000217109.4_uORF_0	20+:54967558-54967579	20+:54967549-54967579	AAG	uORF	0.60	0.35	0.00034717	16.0
ENSG00000099968.13	ENST00000317582.5_uORF_0	22+:18121532-18121553	22+:18121532-18121553	ATG	uORF	0.53	0.33	0.00034717	5.0
ENSG00000213079.5_ENSG00000146426.13	ENST00000367178.3_uORF_0	6+:155054556-155054688	6+:155054556-155054688	ATG	uORF	0.24	0.47	0.00035543	23.7
ENSG00000168078.5	ENST00000522944.1_uORF_0	8-:27695276-27695309	8-:27695276-27695309	ACG	uORF	0.27	0.59	0.00035564	85.4
ENSG00000149925.12	ENST00000569798.1_uORF_4	16+:30077153-30077183	16+:30077153-30077183	CTG	uORF	0.42	0.60	0.00035567	99.0
ENSG00000059758.3_ENSG00000257169.1	ENST00000261211.3_uORF_0	12-:96793970-96794039	12-:96793970-96794039	ATT	uORF	0.82	0.14	0.00035676	10.4
ENSG00000181467.2	ENST00000323534.2_uORF_0	3+:152880039-152880111	3+:152880039-152880111	ATG	uORF	0.15	0.56	0.00036268	33.3
ENSG00000196233.7	ENST00000540664.1_uORF_0	10+:98592059-98592156|98593162-98593209	10+:98592059-98592156|98593162-98593209	ATG	uORF	0.76	0.48	0.00036580	21.7
ENSG00000185686.13	ENST00000398743.2_uORF_1	22-:22899305-22899350|22899964-22900000|22901581-22901596	22-:22899305-22899350|22899964-22900000|22901581-22901596	GTG	uORF	0.22	0.58	0.00036652	113.2
ENSG00000170315.9	ENST00000302182.3_uORF_2	17+:16284447-16284495	17+:16284447-16284495	CTG	uORF	0.10	0.53	0.00037596	68.0
ENSG00000127666.8	ENST00000248244.5_uORF_0	19-:4818490-4818528|4831625-4831707	19-:4818490-4818528|4831625-4831707	ACG	uORF	0.85	0.43	0.00037961	17.5
ENSG00000109220.6	ENST00000263921.3_uORF_0	4-:54930616-54930652	4-:54930616-54930664	GTG	uORF	0.26	0.45	0.00038555	117.4
ENSG00000100084.10_ENSG00000242259.4	ENST00000263208.5_uORF_1	22-:19419125-19419218	22-:19419125-19419218	ATG	uORF	0.38	0.57	0.00038883	55.9
ENSG00000138592.9	ENST00000433963.1_uORF_0	15+:50716660-50716690	15+:50716660-50716690	ATG	uORF	0.29	0.45	0.00039214	14.4
ENSG00000138668.14	ENST00000313899.7_uORF_3	4-:83294930-83295059	4-:83294930-83295059	GTG	uORF	0.76	0.61	0.00039270	282.0
ENSG00000251314.2_ENSG00000153113.19	ENST00000511049.1_uORF_1	5+:96058381-96058402|96062457-96062466	5+:96058381-96058402|96062457-96062466	ATG	uORF	0.38	0.22	0.00039702	14.6
ENSG00000109814.7	ENST00000316423.6_uORF_0	4-:39528962-39528983	4-:39528962-39528983	CTG	uORF	0.70	0.53	0.00039867	21.0
ENSG00000164674.11	ENST00000360448.3_uORF_0	6+:159071102-159071110|159072784-159072797	6+:159071102-159071110|159072784-159072797	ATG	uORF	0.86	0.47	0.00039867	7.0
ENSG00000143228.8	ENST00000271452.3_uORF_0	1+:163291947-163292002|163295821-163295826	1+:163291935-163292002|163295821-163295826	GTG	uORF	0.08	0.37	0.00039957	40.1
ENSG00000108468.10_ENSG00000206954.1	ENST00000225603.4_uORF_1	17-:46178630-46178741	17-:46178630-46178741	CTG	uORF	0.84	0.39	0.00040390	34.5
ENSG00000144736.9	ENST00000325599.8_uORF_0	3-:72897527-72897572	3-:72897527-72897572	GTG	uORF	0.61	0.55	0.00040514	29.7
ENSG00000176903.3	ENST00000316836.3_uORF_1	14-:74180812-74180860	14-:74180812-74180860	CTG	uORF	0.76	0.54	0.00040723	23.3
ENSG00000078808.12	ENST00000360001.6_uORF_2	1-:1167342-1167357	1-:1167342-1167357	ATG	uORF	0.76	0.51	0.00041649	48.3
ENSG00000143889.11	ENST00000608859.1_uORF_1	2-:38829994-38830009	2-:38829994-38830009	ATG	uORF	0.16	0.43	0.00041649	10.0
ENSG00000082996.15	ENST00000344229.3_uORF_0	3+:149531063-149531078	3+:149531063-149531078	ATG	uORF	0.85	0.34	0.00041649	6.0
ENSG00000144747.10_ENSG00000265355.1	ENST00000543976.1_uORF_0	3-:69101348-69101363	3-:69101348-69101363	ATG	uORF	0.84	0.41	0.00041649	12.0
ENSG00000197851.3_ENSG00000127922.5	ENST00000248566.2_uORF_2	7-:96339136-96339151	7-:96339136-96339151	GTG	uORF	0.76	0.21	0.00041649	106.9
ENSG00000182831.7_ENSG00000263244.1	ENST00000327827.7_uORF_0	16+:9185594-9185609	16+:9185525-9185609	ATG	uORF	0.43	0.35	0.00041649	12.5
ENSG00000058600.11	ENST00000299853.5_uORF_0	16+:22308760-22308775	16+:22308760-22308775	ATG	uORF	0.76	0.46	0.00041649	10.7
ENSG00000140854.8	ENST00000379661.3_uORF_0	16+:57770906-57770921	16+:57770906-57770921	ATG	uORF	0.12	0.47	0.00041649	12.3
ENSG00000179262.5	ENST00000316856.3_uORF_0	19+:13056696-13056711	19+:13056696-13056711	ATG	uORF	0.50	0.59	0.00041649	81.1
ENSG00000087338.4	ENST00000282570.3_uORF_0	2+:70056849-70056930	2+:70056849-70056930	ACG	uORF	0.26	0.43	0.00041978	20.6
ENSG00000197324.4	ENST00000359591.4_uORF_0	14+:23341063-23341213	14+:23341063-23341213	CTG	uORF	0.09	0.33	0.00042006	36.6
ENSG00000197930.8	ENST00000556039.1_uORF_0	14-:53162270-53162378	14-:53162270-53162378	CTG	uORF	0.76	0.54	0.00042055	75.5
ENSG00000110328.5	ENST00000528848.2_uORF_1	11-:11374667-11374760	11-:11374667-11374772	CTG	uORF	0.30	0.08	0.00043016	15.8
ENSG00000173535.9	ENST00000397703.2_uORF_0	8+:22941895-22942027	8+:22941895-22942027	AGG	uORF	0.51	0.15	0.00043102	10.9
ENSG00000188636.3	ENST00000341255.3_uORF_0	22-:44893634-44893691|44893923-44894001	22-:44893634-44893691|44893923-44894001	CTG	uORF	0.54	0.20	0.00043114	14.8
ENSG00000103121.4_ENSG00000260213.1	ENST00000219400.3_uORF_0	16-:81031019-81031034|81040338-81040353	16-:81031019-81031034|81040338-81040353	GTG	uORF	0.60	0.45	0.00043303	43.2
ENSG00000124374.8	ENST00000244221.8_uORF_0	2-:71454112-71454139	2-:71454112-71454139	ACG	uORF	0.84	0.31	0.00044117	13.7
ENSG00000163510.9	ENST00000295749.6_uORF_0	2-:180858177-180858181|180871796-180871819	2-:180858177-180858181|180871796-180871819	ATG	uORF	0.42	0.47	0.00044117	11.3
ENSG00000107521.14	ENST00000338546.5_uORF_1	10-:100205094-100205170|100206563-100206568	10-:100205094-100205170|100206563-100206568	GTG	uORF	0.78	0.42	0.00044161	18.3
ENSG00000147403.12_ENSG00000207165.1	ENST00000424325.2_uORF_4	X+:153626697-153626735|153626837-153626844	X+:153626697-153626735|153626837-153626844	ATG	uORF	0.52	0.57	0.00045277	44.5
ENSG00000084070.7	ENST00000372718.3_uORF_0	1+:40839484-40839532	1+:40839484-40839532	CTG	uORF	0.64	0.50	0.00045634	15.5
ENSG00000143369.10	ENST00000369047.4_uORF_0	1+:150480612-150480660	1+:150480612-150480660	GTG	uORF	0.30	0.44	0.00045634	12.8
ENSG00000040275.12	ENST00000512028.1_uORF_1	5+:169010797-169010821	5+:169010797-169010821	ATG	uORF	0.18	0.41	0.00045805	9.7
ENSG00000158987.15_ENSG00000217128.7	ENST00000510461.1_uORF_2	5-:131132669-131132693	5-:131132669-131132693	ATG	uORF	0.85	0.42	0.00045805	7.0
ENSG00000122786.15	ENST00000361675.2_uORF_4	7+:134464448-134464472	7+:134464424-134464472	ATC	uORF	0.84	0.44	0.00045805	8.0
ENSG00000205189.7	ENST00000430430.1_uORF_0	8+:81398530-81398554	8+:81398530-81398554	ATG	uORF	0.76	0.51	0.00045805	14.3
ENSG00000119383.15	ENST00000524946.2_uORF_1	9+:131901756-131901780	9+:131901756-131901780	ATG	uORF	0.54	0.40	0.00045805	5.0
ENSG00000134574.7	ENST00000256996.4_uORF_0	11+:47236544-47236568	11+:47236544-47236568	ATG	uORF	0.33	0.32	0.00045805	9.3
ENSG00000172663.4	ENST00000536020.1_uORF_0	11-:67236676-67236700	11-:67236676-67236700	ATG	uORF	0.76	0.37	0.00045805	16.3
ENSG00000142556.14	ENST00000270649.6_uORF_0	19-:52529182-52529214|52531494-52531561	19-:52529182-52529214|52531494-52531561	AAG	uORF	0.21	0.47	0.00046108	23.0
ENSG00000078140.9_ENSG00000243260.2	ENST00000261427.5_uORF_3	4+:39699780-39699795	4+:39699780-39699795	GTG	uORF	0.12	0.49	0.00046956	15.5
ENSG00000165280.11	ENST00000358901.6_uORF_2	9-:35072398-35072530	9-:35072398-35072530	TTG	uORF	0.33	0.55	0.00048833	187.8
ENSG00000109332.15_ENSG00000238948.1	ENST00000453744.2_uORF_2	4-:103748765-103748906	4-:103748765-103748906	CTG	uORF	0.10	0.45	0.00049272	97.1
ENSG00000168209.4	ENST00000307365.3_uORF_1	10+:74033748-74033793	10+:74033748-74033793	ACG	uORF	0.12	0.52	0.00049625	19.9
ENSG00000064102.10	ENST00000261191.7_uORF_0	12-:27090813-27090858	12-:27090813-27090858	ATA	uORF	0.19	0.35	0.00049625	28.9
ENSG00000197172.6	ENST00000329342.5_uORF_0	X+:151869102-151869153	X+:151869102-151869153	CTG	uORF	0.40	0.55	0.00050453	29.1
ENSG00000221867.4	ENST00000370278.3_uORF_0	X-:151936323-151936374	X-:151936323-151936374	CTG	uORF	0.40	0.55	0.00050453	29.1
ENSG00000146700.8	ENST00000275560.3_uORF_0	7-:76038842-76038941	7-:76038842-76038941	ATG	uORF	0.78	0.48	0.00051294	16.0
ENSG00000203620.2_ENSG00000184007.13	ENST00000344035.6_uORF_0	1-:32403656-32403863	1-:32403656-32403863	GTG	uORF	0.28	0.54	0.00051370	301.0
ENSG00000163719.14	ENST00000296003.4_uORF_0	3+:9691224-9691248	3+:9691224-9691248	ATG	uORF	0.28	0.36	0.00051451	10.0
ENSG00000174720.11	ENST00000344442.5_uORF_0	4+:113558346-113558370	4+:113558346-113558370	ATG	uORF	0.26	0.53	0.00051451	20.0
ENSG00000100897.13_ENSG00000139914.6	ENST00000446197.3_uORF_0	14+:24584023-24584047	14+:24584023-24584047	ATG	uORF	0.17	0.56	0.00051451	31.8
ENSG00000100034.9	ENST00000263212.5_uORF_0	22-:22307181-22307205	22-:22307181-22307205	ACG	uORF	0.34	0.56	0.00051451	30.7
ENSG00000047634.10	ENST00000380041.3_uORF_0	X+:17755712-17755800|17762190-17762213	X+:17755712-17755800|17762190-17762213	CTG	uORF	0.76	0.47	0.00051614	11.8
ENSG00000123395.10	ENST00000336854.4_uORF_2	12+:52464180-52464237	12+:52464180-52464237	CTG	uORF	0.28	0.48	0.00052189	18.0
ENSG00000111843.9	ENST00000229563.5_uORF_0	6+:10723423-10723450	6+:10723423-10723450	ATT	uORF	0.48	0.26	0.00052312	36.6
ENSG00000120451.6	ENST00000265909.4_uORF_1	11-:130786260-130786302	11-:130786260-130786302	ACG	uORF	0.78	0.43	0.00054466	6.0
ENSG00000180304.10	ENST00000326005.6_uORF_0	15-:64995262-64995340	15-:64995262-64995340	ATC	uORF	0.36	0.61	0.00054604	263.5
ENSG00000213281.4_ENSG00000009307.11	ENST00000339438.6_uORF_5	1-:115292794-115292827	1-:115292794-115292827	ATG	uORF	0.73	0.48	0.00057216	33.3
ENSG00000149480.2	ENST00000278823.2_uORF_1	11-:62369068-62369086	11-:62369068-62369086	ATG	uORF	0.76	0.52	0.00057937	43.4
ENSG00000134352.15	ENST00000381298.2_uORF_0	5-:55290612-55290681	5-:55290612-55290681	CTG	uORF	0.20	0.35	0.00058220	47.2
ENSG00000109445.6	ENST00000262990.4_uORF_0	4+:142142137-142142212	4+:142142137-142142212	CTG	uORF	0.59	0.11	0.00058332	29.8
ENSG00000168610.10	ENST00000264657.5_uORF_0	17-:40500544-40500557|40540296-40540427	17-:40500544-40500557|40540296-40540427	CTG	uORF	0.13	0.59	0.00058751	88.1
ENSG00000138399.13	ENST00000453153.2_uORF_0	2-:170430251-170430308	2-:170430251-170430308	ATG	uORF	0.29	0.49	0.00059219	13.3
ENSG00000120533.8	ENST00000521688.1_uORF_4	8+:110346577-110346601	8+:110346577-110346601	GTG	uORF	0.11	0.36	0.00060117	21.5
ENSG00000214063.6	ENST00000397406.1_uORF_1	11+:847242-847266	11+:847242-847266	CTG	uORF	0.75	0.46	0.00060117	21.2
ENSG00000143033.13	ENST00000370298.4_uORF_0	1+:93544857-93544893	1+:93544857-93544893	ATG	uORF	0.66	0.49	0.00061633	17.2
ENSG00000186625.9	ENST00000367411.2_uORF_0	6-:149959685-149959696|149969604-149969764	6-:149959685-149959696|149969604-149969764	GTG	uORF	0.35	0.51	0.00062193	28.8
ENSG00000162695.7	ENST00000370112.4_uORF_1	1+:101361758-101361782	1+:101361758-101361782	ATC	uORF	0.84	0.32	0.00063012	11.6
ENSG00000158615.8	ENST00000367188.4_uORF_0	1-:204380791-204380815	1-:204380791-204380815	GTG	uORF	0.30	0.57	0.00063012	114.0
ENSG00000069275.12_ENSG00000201944.1	ENST00000367142.4_uORF_4	1-:205719313-205719337	1-:205719313-205719337	TTG	uORF	0.85	0.42	0.00063012	8.0
ENSG00000198960.6	ENST00000361910.4_uORF_0	X-:100872550-100872574|100872874-100872880	X-:100872550-100872574|100872874-100872919	GTG	uORF	0.84	0.11	0.00064257	8.0
ENSG00000147687.12	ENST00000520938.1_uORF_1	8-:125551227-125551287	8-:125551227-125551287	ATG	uORF	0.76	0.57	0.00065741	35.9
ENSG00000119383.15	ENST00000337738.1_uORF_0	9+:131873699-131873750	9+:131873699-131873750	ATG	uORF	0.79	0.24	0.00066082	15.8
ENSG00000101695.4_ENSG00000134758.9	ENST00000261593.3_uORF_0	18+:29671962-29672013	18+:29671962-29672013	ATG	uORF	0.45	0.57	0.00066082	42.0
ENSG00000066136.15	ENST00000447388.3_uORF_1	1+:41157479-41157533	1+:41157479-41157533	TTG	uORF	0.11	0.45	0.00066344	28.8
ENSG00000088325.11	ENST00000340513.4_uORF_7	20+:30330396-30330450|30345209-30345224	20+:30330396-30330450|30345209-30345224	AAG	uORF	0.55	0.23	0.00066474	20.3
ENSG00000122550.13_ENSG00000136243.12	ENST00000339077.5_uORF_0	7+:23145506-23145569	7+:23145506-23145569	CTG	uORF	0.38	0.38	0.00066921	11.1
ENSG00000089157.11	ENST00000228306.4_uORF_2	12-:120638631-120638679	12-:120638631-120638679	ATG	uORF	0.23	0.61	0.00067743	485.1
ENSG00000088325.11	ENST00000340513.4_uORF_3	20+:30327094-30327139	20+:30327094-30327139	ATG	uORF	0.33	0.57	0.00068720	34.4
ENSG00000221955.6_ENSG00000243508.1	ENST00000360647.4_uORF_0	3-:125050040-125050082|125093945-125093999	3-:125050040-125050082|125093945-125093999	TTG	uORF	0.17	0.52	0.00068964	48.8
ENSG00000182199.6	ENST00000414700.3_uORF_3	12+:57623951-57624005	12+:57623951-57624005	ATG	uORF	0.53	0.46	0.00071230	8.0
ENSG00000155115.6_ENSG00000238775.1	ENST00000329970.7_uORF_1	6+:111279843-111279882	6+:111279843-111279882	ATT	uORF	0.53	0.51	0.00071499	8.0
ENSG00000139112.6	ENST00000266458.5_uORF_0	12+:10365597-10365636	12+:10365522-10365636	CTG	uORF	0.25	0.46	0.00071499	15.7
ENSG00000023228.9	ENST00000233190.6_uORF_0	2-:207024094-207024112	2-:207024094-207024112	GTG	uORF	0.76	0.48	0.00072120	15.9
ENSG00000134294.9	ENST00000256689.5_uORF_2	12-:46766308-46766326	12-:46766308-46766326	CTG	uORF	0.52	0.52	0.00072120	24.1
ENSG00000168476.7	ENST00000306306.3_uORF_1	8-:21999053-21999167	8-:21999053-21999167	CTG	uORF	0.76	0.57	0.00072434	70.5
ENSG00000132646.6_ENSG00000212517.1	ENST00000379143.5_uORF_0	20-:5100520-5100541	20-:5100520-5100541	ACG	uORF	0.58	0.53	0.00072900	53.2
ENSG00000172809.8	ENST00000311111.6_uORF_2	17+:72199837-72199879	17+:72199837-72199879	TTG	uORF	0.41	0.61	0.00072971	785.7
ENSG00000135018.9	ENST00000376395.4_uORF_2	9-:86322792-86322858	9-:86322792-86322858	GTG	uORF	0.15	0.53	0.00073606	27.6
ENSG00000094804.5	ENST00000209728.4_uORF_2	17+:38444174-38444225	17+:38444174-38444225	GTG	uORF	0.76	0.50	0.00074471	23.4
ENSG00000092010.10	ENST00000382708.3_uORF_1	14+:24605425-24605455	14+:24605425-24605455	GTG	uORF	0.48	0.49	0.00074793	16.0
ENSG00000173960.8	ENST00000309033.4_uORF_0	2+:24163362-24163398	2+:24163362-24163398	CTG	uORF	0.68	0.11	0.00075177	15.9
ENSG00000147649.5	ENST00000336273.3_uORF_0	8+:98656534-98656723	8+:98656534-98656723	AGG	uORF	0.23	0.52	0.00075898	54.7
ENSG00000179889.14_ENSG00000260735.1	ENST00000396410.4_uORF_0	16+:15068982-15069018	16+:15068982-15069018	GTG	uORF	0.84	0.45	0.00080399	11.7
ENSG00000198018.6_ENSG00000119929.8	ENST00000370489.4_uORF_0	10+:101419301-101419345|101419618-101419631	10+:101419301-101419345|101419618-101419631	CTG	uORF	0.84	0.46	0.00081065	16.9
ENSG00000168496.3_ENSG00000134824.9	ENST00000305885.2_uORF_4	11+:61560411-61560471	11+:61560411-61560471	CTG	uORF	0.74	0.54	0.00081920	39.8
ENSG00000102317.13	ENST00000376759.3_uORF_1	X+:48432926-48432961|48433555-48433562	X+:48432926-48432961|48433555-48433562	CTG	uORF	0.76	0.57	0.00082102	46.5
ENSG00000179195.11_ENSG00000178882.9	ENST00000538932.2_uORF_1	12+:124458438-124458477	12+:124458438-124458477	CTG	uORF	0.76	0.58	0.00083733	47.6
ENSG00000057019.11	ENST00000326840.6_uORF_1	3-:98620333-98620486	3-:98620333-98620486	CTG	uORF	0.33	0.56	0.00083790	170.3
ENSG00000065970.4	ENST00000162391.3_uORF_2	12+:8185848-8185887	12+:8185848-8185887	TTG	uORF	0.43	0.46	0.00084459	6.1
ENSG00000128923.6_ENSG00000259402.1	ENST00000559228.1_uORF_0	15+:59063533-59063572	15+:59063533-59063572	AAG	uORF	0.84	0.42	0.00084459	9.0
ENSG00000115758.8_ENSG00000206633.1	ENST00000234111.4_uORF_1	2-:10588476-10588503	2-:10588476-10588503	ATG	uORF	0.63	0.58	0.00084652	46.0
ENSG00000107862.4	ENST00000369983.3_uORF_0	10+:104005354-104005381	10+:104005354-104005381	CTG	uORF	0.76	0.49	0.00084652	14.5
ENSG00000047621.7	ENST00000545746.1_uORF_0	12-:4647618-4647645	12-:4647618-4647645	CTG	uORF	0.26	0.24	0.00084652	13.0
ENSG00000025770.14	ENST00000420993.2_uORF_0	22+:50946678-50946705	22+:50946678-50946705	ATG	uORF	0.48	0.53	0.00084652	28.8
ENSG00000106299.7	ENST00000223023.4_uORF_0	7-:123388886-123388967	7-:123388886-123388967	GTG	uORF	0.42	0.18	0.00084988	10.2
ENSG00000221955.6_ENSG00000243508.1	ENST00000360647.4_uORF_1	3-:125050015-125050082|125093945-125093983	3-:125050015-125050082|125093945-125093983	CTG	uORF	0.53	0.46	0.00085489	16.7
ENSG00000118655.4	ENST00000369563.3_uORF_1	1+:114448117-114448192	1+:114448117-114448192	ATG	uORF	0.88	0.51	0.00085843	15.1
ENSG00000120334.11	ENST00000356198.2_uORF_0	1-:173780443-173780444|173793063-173793080	1-:173780443-173780444|173793063-173793080	ATC	uORF	0.81	0.35	0.00086769	4.0
ENSG00000155850.7	ENST00000286298.4_uORF_0	5+:149340431-149340449	5+:149340431-149340449	AGG	uORF	0.44	0.30	0.00086769	6.0
ENSG00000008394.8_ENSG00000256564.1	ENST00000396210.3_uORF_1	12+:16507164-16507182	12+:16507164-16507182	ATT	uORF	0.32	0.47	0.00086769	12.0
ENSG00000136045.7	ENST00000412830.3_uORF_0	12+:108079632-108079650	12+:108079632-108079650	ATG	uORF	0.45	0.41	0.00086769	23.0
ENSG00000128626.7	ENST00000407800.2_uORF_1	19+:39421783-39421801	19+:39421783-39421801	ATG	uORF	0.23	0.42	0.00086769	10.3
ENSG00000135679.17	ENST00000462284.1_uORF_0	12+:69202026-69202071	12+:69202026-69202071	ATG	uORF	0.64	0.54	0.00088962	29.6
ENSG00000131748.11	ENST00000336308.5_uORF_0	17+:37793466-37793484|37809733-37809745	17+:37793466-37793484|37809733-37809745	GTG	uORF	0.08	0.58	0.00089092	48.4
ENSG00000124357.8	ENST00000455662.2_uORF_1	2+:71295473-71295515	2+:71295473-71295515	ATG	uORF	0.53	0.42	0.00089731	5.0
ENSG00000102034.12	ENST00000308167.5_uORF_0	X-:129244314-129244356	X-:129244314-129244356	ACG	uORF	0.35	0.45	0.00089731	7.0
ENSG00000104951.11_ENSG00000161640.11	ENST00000596217.1_uORF_0	19-:50432615-50432654	19-:50432615-50432654	ATG	uORF	0.18	0.58	0.00092524	50.3
ENSG00000174136.7	ENST00000513185.1_uORF_0	5+:98109555-98109654	5+:98109555-98109654	ATG	uORF	0.59	0.49	0.00092584	26.2
ENSG00000169902.9_ENSG00000222364.1	ENST00000304842.5_uORF_1	7+:65670384-65670411	7+:65670384-65670411	CTG	uORF	0.55	0.54	0.00093073	25.0
ENSG00000132466.13	ENST00000358602.4_uORF_0	4-:74124436-74124496	4-:74124436-74124496	GTG	uORF	0.61	0.50	0.00095512	22.9
ENSG00000137996.8_ENSG00000207750.1	ENST00000260563.4_uORF_0	1+:100731828-100731846	1+:100731828-100731846	ATG	uORF	0.60	0.49	0.00097656	17.8
ENSG00000184220.6	ENST00000421999.2_uORF_0	3+:99536789-99536822	3+:99536789-99536822	GTG	uORF	0.17	0.53	0.00097656	185.0
ENSG00000077809.8	ENST00000353920.4_uORF_1	7+:74072169-74072187	7+:74072169-74072187	ATC	uORF	0.41	0.43	0.00097656	11.0
ENSG00000125534.5	ENST00000370179.3_uORF_0	20+:62152170-62152188	20+:62152170-62152188	ATG	uORF	0.76	0.59	0.00097656	64.4
ENSG00000100299.13	ENST00000216124.5_uORF_0	22-:51066454-51066472	22-:51066454-51066472	CTG	uORF	0.61	0.08	0.00097656	12.9
ENSG00000114062.13	ENST00000232165.3_uORF_2	15-:25657103-25657118|25683635-25683755	15-:25657103-25657118|25683635-25683755	ATG	uORF	0.84	0.46	0.00098447	15.9
ENSG00000196345.8_ENSG00000186448.10	ENST00000344387.4_uORF_0	3+:44666608-44666635|44670565-44670586	3+:44666593-44666635|44670565-44670586	AGG	uORF	0.51	0.24	0.00098684	5.0
ENSG00000197037.6	ENST00000394152.2_uORF_0	7+:99214596-99214639|99216147-99216152	7+:99214596-99214639|99216147-99216152	CTG	uORF	0.84	0.39	0.00098684	8.0
ENSG00000112249.9	ENST00000369162.2_uORF_0	6-:101329125-101329152	6-:101329125-101329152	ATG	uORF	0.76	0.56	0.00098863	28.3
ENSG00000073050.7_ENSG00000167378.4	ENST00000262887.5_uORF_0	19-:44079611-44079638	19-:44079611-44079638	CTG	uORF	0.36	0.51	0.00098863	19.5
ENSG00000197771.8	ENST00000369077.3_uORF_0	10-:121632181-121632232	10-:121632181-121632232	GTG	uORF	0.54	0.58	0.00099244	53.3
ENSG00000103429.6	ENST00000261658.2_uORF_0	16+:14726844-14726875|14738130-14738135	16+:14726844-14726875|14738130-14738135	ATG	uORF	0.68	0.43	0.0010031	12.0
ENSG00000183808.7	ENST00000399300.2_uORF_0	8-:94749579-94749583|94753108-94753170	8-:94749579-94749583|94753108-94753170	AGG	uORF	0.50	0.52	0.0010097	10.0
ENSG00000138180.11	ENST00000371485.3_uORF_0	10+:95256445-95256586	10+:95256445-95256586	CTG	uORF	0.29	0.49	0.0010157	56.6
ENSG00000148356.9	ENST00000323301.4_uORF_0	9+:130213901-130213952	9+:130213901-130213952	GTG	uORF	0.53	0.46	0.0010251	5.0
ENSG00000268746.1_ENSG00000024422.7	ENST00000396720.3_uORF_0	19+:48173699-48173750	19+:48173699-48173750	CTG	uORF	0.84	0.43	0.0010251	7.0
ENSG00000149948.9_ENSG00000211577.1	ENST00000403681.2_uORF_0	12+:66218979-66219033	12+:66218970-66219033	AAG	uORF	0.22	0.13	0.0010361	50.2
ENSG00000129055.8	ENST00000510994.1_uORF_1	3-:134204506-134204536	3-:134204506-134204536	ATG	uORF	0.42	0.40	0.0010424	7.8
ENSG00000168280.12	ENST00000435030.1_uORF_0	2+:149632819-149632852	2+:149632819-149632852	ATG	uORF	0.85	0.45	0.0010573	7.4
ENSG00000109332.15_ENSG00000238948.1	ENST00000394804.2_uORF_10	4-:103748990-103749023	4-:103748990-103749023	ATG	uORF	0.54	0.44	0.0010573	11.0
ENSG00000078674.13	ENST00000325083.8_uORF_0	8+:17780512-17780545	8+:17780512-17780545	ATG	uORF	0.42	0.41	0.0010573	7.0
ENSG00000101266.12	ENST00000217244.3_uORF_1	20-:489196-489280	20-:489196-489280	AGG	uORF	0.30	0.40	0.0010579	17.1
ENSG00000071127.12	ENST00000499869.2_uORF_2	4-:10118303-10118402	4-:10118303-10118402	GTG	uORF	0.08	0.44	0.0010864	41.3
ENSG00000114956.15	ENST00000264093.4_uORF_4	2+:74154010-74154025	2+:74154010-74154025	GTG	uORF	0.64	0.34	0.0010928	4.0
ENSG00000132467.2	ENST00000254803.2_uORF_1	4+:71554296-71554329	4+:71554296-71554329	CTG	uORF	0.10	0.56	0.0011304	30.3
ENSG00000074582.8	ENST00000359273.3_uORF_0	2+:219524436-219524466|219525661-219525688	2+:219524436-219524466|219525661-219525688	ATC	uORF	0.45	0.48	0.0011622	8.1
ENSG00000134852.10_ENSG00000223305.1	ENST00000513440.1_uORF_0	4-:56376188-56376232|56412948-56412976	4-:56376188-56376232|56412948-56412976	CTG	uORF	0.60	0.10	0.0011635	10.6
ENSG00000147669.6	ENST00000353107.3_uORF_1	8+:101162865-101162937	8+:101162865-101162937	AAG	uORF	0.25	0.37	0.0011635	22.5
ENSG00000125753.9	ENST00000245932.6_uORF_0	19+:46010881-46010932	19+:46010881-46010932	ATT	uORF	0.09	0.49	0.0011714	57.4
ENSG00000115657.8_ENSG00000198925.6	ENST00000436856.1_uORF_1	2-:220093886-220093896|220094256-220094285	2-:220093886-220093896|220094256-220094285	CTG	uORF	0.60	0.34	0.0011719	11.3
ENSG00000204463.8	ENST00000375964.6_uORF_0	6-:31620178-31620217	6-:31620178-31620223	GTG	uORF	0.45	0.25	0.0011719	10.6
ENSG00000138382.9	ENST00000260953.5_uORF_0	2-:170681298-170681367	2-:170681298-170681367	GTG	uORF	0.17	0.58	0.0011973	51.9
ENSG00000115762.12_ENSG00000231431.3	ENST00000403716.1_uORF_2	2+:131862957-131862971|131878506-131878510	2+:131862957-131862971|131878506-131878510	ACG	uORF	0.45	0.50	0.0011989	17.5
ENSG00000160867.10	ENST00000292408.4_uORF_0	5+:176514001-176514078|176516550-176516587	5+:176513992-176514078|176516550-176516587	AGG	uORF	0.47	0.33	0.0012033	23.6
ENSG00000138078.11	ENST00000410081.1_uORF_0	2-:44588586-44588622	2-:44588586-44588649	CTG	uORF	0.40	0.54	0.0012085	18.7
ENSG00000080802.14	ENST00000451834.1_uORF_0	7-:135194787-135194823	7-:135194787-135194823	GTG	uORF	0.08	0.57	0.0012085	38.4
ENSG00000104320.9	ENST00000265433.3_uORF_0	8-:90996841-90996877	8-:90996841-90996877	ATG	uORF	0.22	0.53	0.0012085	18.4
ENSG00000170903.6	ENST00000301919.4_uORF_1	11-:105892870-105892906	11-:105892870-105892906	CTG	uORF	0.13	0.43	0.0012085	6.0
ENSG00000177733.4	ENST00000314940.4_uORF_2	5-:137089956-137090019	5-:137089956-137090019	GTG	uORF	0.10	0.54	0.0012167	35.5
ENSG00000010017.9	ENST00000011619.3_uORF_0	6-:13711749-13711782	6-:13711749-13711782	AGG	uORF	0.80	0.46	0.0012177	5.0
ENSG00000110200.4	ENST00000227618.4_uORF_0	11-:71822509-71822542	11-:71822509-71822542	ATG	uORF	0.76	0.44	0.0012177	23.7
ENSG00000081177.14	ENST00000409014.1_uORF_0	14+:69670633-69670666	14+:69670633-69670666	ATG	uORF	0.81	0.24	0.0012177	6.0
ENSG00000145386.5	ENST00000274026.5_uORF_2	4-:122744910-122744994	4-:122744910-122744994	CTG	uORF	0.15	0.40	0.0012440	103.7
ENSG00000205339.5_ENSG00000201998.1	ENST00000379719.3_uORF_0	11+:9406237-9406294	11+:9406237-9406294	ATG	uORF	0.49	0.60	0.0012440	188.6
ENSG00000101608.8	ENST00000217652.3_uORF_3	18+:3247880-3247898	18+:3247880-3247898	GTG	uORF	0.67	0.42	0.0012444	27.4
ENSG00000172939.4	ENST00000311806.3_uORF_1	3+:38207099-38207210	3+:38207099-38207210	CTG	uORF	0.76	0.50	0.0012666	32.9
ENSG00000167635.7	ENST00000443387.2_uORF_0	19+:36706063-36706098|36709023-36709033	19+:36706063-36706098|36709023-36709033	ACG	uORF	0.14	0.58	0.0012724	54.4
ENSG00000145907.10	ENST00000520006.1_uORF_3	5+:151166134-151166173	5+:151166134-151166173	TTG	uORF	0.65	0.56	0.0012745	28.9
ENSG00000155096.9	ENST00000347770.4_uORF_0	8-:103876090-103876291	8-:103876090-103876378	GTG	uORF	0.64	0.44	0.0013008	72.3
ENSG00000140105.13	ENST00000392882.2_uORF_0	14-:100835527-100835551	14-:100835527-100835560	GTG	uORF	0.84	0.29	0.0013428	12.6
ENSG00000205423.7	ENST00000427478.2_uORF_0	16+:50059184-50059208	16+:50059184-50059208	ATG	uORF	0.76	0.58	0.0013428	54.9
ENSG00000076108.7	ENST00000549506.1_uORF_3	12-:57024629-57024649|57029965-57029984	12-:57024629-57024649|57029965-57029984	CTG	uORF	0.81	0.43	0.0013454	5.0
ENSG00000138293.15	ENST00000374087.4_uORF_0	10+:51565275-51565296|51579127-51579136	10+:51565275-51565296|51579127-51579136	CTG	uORF	0.20	0.58	0.0013683	61.8
ENSG00000104442.5	ENST00000276569.3_uORF_1	8-:66546244-66546280	8-:66546244-66546280	GTG	uORF	0.55	0.57	0.0013717	34.0
ENSG00000198728.6	ENST00000425280.1_uORF_1	10-:103879869-103879905	10-:103879869-103879905	GTG	uORF	0.38	0.45	0.0013738	8.0
ENSG00000102144.9	ENST00000373316.4_uORF_1	X+:77359754-77359799	X+:77359754-77359799	CTG	uORF	0.73	0.55	0.0013783	26.3
ENSG00000074603.14	ENST00000300141.6_uORF_0	15-:65809860-65809950	15-:65809860-65809950	TTG	uORF	0.28	0.42	0.0013941	17.3
ENSG00000147862.10	ENST00000397579.2_uORF_0	9-:14314036-14314108	9-:14314036-14314108	ATG	uORF	0.84	0.48	0.0014022	8.0
ENSG00000197157.6	ENST00000354725.3_uORF_1	7+:127292278-127292377	7+:127292278-127292377	GTG	uORF	0.39	0.32	0.0014285	67.5
ENSG00000167526.9	ENST00000311528.5_uORF_3	16+:89627101-89627120|89627347-89627361	16+:89627101-89627120|89627347-89627361	CTG	uORF	0.76	0.53	0.0014298	18.7
ENSG00000095794.15_ENSG00000269952.1	ENST00000474931.1_uORF_0	10+:35484837-35484903	10+:35484837-35484903	CTG	uORF	0.31	0.36	0.0014361	15.4
ENSG00000167522.10_ENSG00000261692.1	ENST00000301030.4_uORF_0	16-:89556878-89556944	16-:89556878-89556944	ATG	uORF	0.44	0.34	0.0014361	16.4
ENSG00000143393.12	ENST00000368875.2_uORF_0	1-:151299808-151299838	1-:151299808-151299847	ATG	uORF	0.31	0.54	0.0014493	57.0
ENSG00000114354.8	ENST00000240851.4_uORF_0	3+:100428432-100428565|100432486-100432497	3+:100428432-100428565|100432486-100432497	GTG	uORF	0.76	0.51	0.0014517	181.1
ENSG00000094804.5	ENST00000209728.4_uORF_0	17+:38444215-38444251	17+:38444215-38444251	CTG	uORF	0.39	0.56	0.0014528	31.4
ENSG00000114686.4	ENST00000264995.3_uORF_1	3-:131221688-131221763	3-:131221688-131221763	ACG	uORF	0.28	0.58	0.0014536	68.2
ENSG00000184897.4	ENST00000333762.4_uORF_2	3-:129035025-129035082	3-:129035025-129035082	CTG	uORF	0.76	0.56	0.0014577	50.4
ENSG00000147536.7	ENST00000518671.1_uORF_3	8+:41386761-41386803	8+:41386761-41386803	CTG	uORF	0.40	0.50	0.0014694	7.0
ENSG00000078140.9_ENSG00000243260.2	ENST00000261427.5_uORF_2	4+:39699791-39699821	4+:39699791-39699821	CTG	uORF	0.76	0.58	0.0014699	47.8
ENSG00000122515.10	ENST00000457123.1_uORF_0	7+:44788474-44788528	7+:44788474-44788528	ATG	uORF	0.56	0.54	0.0014749	21.9
ENSG00000115009.7	ENST00000358813.4_uORF_2	2+:228678582-228678600	2+:228678582-228678600	CTG	uORF	0.45	0.54	0.0014882	26.5
ENSG00000008130.11	ENST00000341426.5_uORF_0	1-:1709812-1709851	1-:1709812-1709851	ATG	uORF	0.84	0.44	0.0015130	11.0
ENSG00000198894.3_ENSG00000165548.6	ENST00000361786.2_uORF_0	14+:77572009-77572048	14+:77572009-77572048	ATG	uORF	0.10	0.28	0.0015130	9.0
ENSG00000173542.4_ENSG00000156136.5	ENST00000504952.1_uORF_3	4+:71859376-71859427	4+:71859376-71859427	CTG	uORF	0.61	0.51	0.0015229	8.3
ENSG00000134294.9	ENST00000256689.5_uORF_1	12-:46766462-46766495	12-:46766462-46766495	ACG	uORF	0.36	0.56	0.0015247	33.8
ENSG00000011114.10	ENST00000334746.5_uORF_0	14-:93799322-93799352	14-:93799322-93799352	AGG	uORF	0.71	0.09	0.0015542	9.0
ENSG00000100867.10	ENST00000250383.6_uORF_2	14+:24105627-24105675	14+:24105627-24105675	ATG	uORF	0.50	0.55	0.0015552	89.0
ENSG00000133961.15	ENST00000555394.1_uORF_0	14-:73822460-73822474|73833604-73833689|73876644-73876692	14-:73822460-73822474|73833604-73833689|73876644-73876692	TTG	uORF	0.53	0.37	0.0015595	15.0
ENSG00000128294.11_ENSG00000221760.1	ENST00000338754.4_uORF_1	22-:26940584-26940641|26986016-26986019	22-:26940584-26940641|26986016-26986019	ACG	uORF	0.34	0.46	0.0015791	29.2
ENSG00000182263.9	ENST00000333129.3_uORF_0	2-:164592451-164592496	2-:164592451-164592496	ATG	uORF	0.51	0.49	0.0015819	6.0
ENSG00000019549.4	ENST00000396822.1_uORF_0	8-:49833888-49833933	8-:49833888-49833933	CTG	uORF	0.22	0.33	0.0015819	13.0
ENSG00000169826.6	ENST00000374466.3_uORF_0	10+:43633990-43634015|43650344-43650364	10+:43633990-43634015|43650344-43650364	GTG	uORF	0.61	0.50	0.0015819	13.7
ENSG00000185565.7_ENSG00000241213.1	ENST00000490035.2_uORF_0	3-:116164117-116164240	3-:116164117-116164240	AGG	uORF	0.84	0.39	0.0015886	19.1
ENSG00000114302.11	ENST00000265563.8_uORF_1	3-:48885200-48885236	3-:48885200-48885236	GTG	uORF	0.40	0.50	0.0015889	13.0
ENSG00000130766.4	ENST00000253063.3_uORF_0	1+:28586052-28586109	1+:28586052-28586109	CTG	uORF	0.25	0.49	0.0015892	20.0
ENSG00000164190.12	ENST00000282516.8_uORF_0	5+:36876993-36877050	5+:36876993-36877050	ACG	uORF	0.39	0.52	0.0015892	39.9
ENSG00000131508.11	ENST00000253815.2_uORF_0	5+:138941376-138941400|138941828-138941861	5+:138941376-138941400|138941828-138941861	ATG	uORF	0.76	0.45	0.0015892	47.2
ENSG00000130726.7	ENST00000253024.5_uORF_2	19+:59055854-59055899	19+:59055854-59055899	GTG	uORF	0.56	0.60	0.0015940	87.5
ENSG00000117054.9_ENSG00000137955.11	ENST00000370841.4_uORF_2	1+:76190417-76190432	1+:76190417-76190432	ATG	uORF	0.76	0.56	0.0016000	31.8
ENSG00000117335.14	ENST00000367041.1_uORF_0	1+:207925431-207925446	1+:207925431-207925446	CTG	uORF	0.76	0.52	0.0016000	16.5
ENSG00000226479.3	ENST00000426077.2_uORF_0	2-:120980842-120980857	2-:120980842-120980857	ATG	uORF	0.76	0.54	0.0016000	21.0
ENSG00000178125.10_ENSG00000121022.9	ENST00000357849.4_uORF_1	8-:67974340-67974361	8-:67974340-67974361	ATG	uORF	0.27	0.58	0.0016000	49.3
ENSG00000171862.5	ENST00000371953.3_uORF_0	10+:89623407-89623422	10+:89623407-89623422	ATG	uORF	0.40	0.33	0.0016000	7.1
ENSG00000189403.10_ENSG00000232489.1	ENST00000341423.5_uORF_1	13-:31040002-31040017	13-:31040002-31040017	ATT	uORF	0.76	0.39	0.0016000	34.3
ENSG00000125148.6	ENST00000245185.5_uORF_2	16+:56642534-56642549	16+:56642534-56642549	CTG	uORF	0.76	0.38	0.0016000	431.2
ENSG00000105568.13	ENST00000322088.6_uORF_1	19+:52693313-52693328	19+:52693313-52693328	CTG	uORF	0.76	0.58	0.0016000	53.6
ENSG00000118707.5_ENSG00000101084.12	ENST00000344795.3_uORF_1	20+:35234205-35234220	20+:35234205-35234220	TTG	uORF	0.76	0.56	0.0016000	32.0
ENSG00000034713.3	ENST00000037243.2_uORF_2	16+:75600290-75600338	16+:75600290-75600338	CTG	uORF	0.17	0.53	0.0016084	18.5
ENSG00000108821.9	ENST00000225964.5_uORF_0	17-:48278918-48278942	17-:48278918-48278942	AGG	uORF	0.15	0.45	0.0016130	12.0
ENSG00000131263.8	ENST00000332687.6_uORF_1	X-:73834405-73834429	X-:73834405-73834429	ATG	uORF	0.35	0.31	0.0016130	10.0
ENSG00000198681.5	ENST00000356661.5_uORF_0	X-:152486043-152486094	X-:152486043-152486094	CTG	uORF	0.19	0.44	0.0016366	30.4
ENSG00000162065.7_ENSG00000162066.10	ENST00000567020.1_uORF_1	16+:2546051-2546093	16+:2546051-2546093	AGG	uORF	0.14	0.16	0.0016375	14.0
ENSG00000115233.7_ENSG00000271924.1	ENST00000409682.3_uORF_2	2+:162165033-162165115|162172947-162173000	2+:162165033-162165115|162172947-162173000	CTG	uORF	0.17	0.54	0.0016705	66.3
ENSG00000121388.4	ENST00000382988.2_uORF_0	13+:19756238-19756282|19759364-19759380	13+:19756238-19756282|19759364-19759380	ATG	uORF	0.84	0.48	0.0016964	15.9
ENSG00000011638.6	ENST00000261388.3_uORF_0	16+:21172421-21172481	16+:21172421-21172481	ATG	uORF	0.85	0.49	0.0016964	11.1
ENSG00000168411.9	ENST00000571750.1_uORF_0	16-:74698583-74698643	16-:74698583-74698643	ACG	uORF	0.68	0.29	0.0016964	12.2
ENSG00000165118.10	ENST00000376344.3_uORF_0	9-:86571514-86571601	9-:86571514-86571601	ATC	uORF	0.22	0.46	0.0017030	33.9
ENSG00000077312.4	ENST00000243563.3_uORF_0	19+:41257122-41257224	19+:41257122-41257224	CTG	uORF	0.73	0.57	0.0017058	70.6
ENSG00000088832.10	ENST00000381724.3_uORF_0	20-:1373597-1373621	20-:1373597-1373642	ATC	uORF	0.63	0.21	0.0017129	49.3
ENSG00000176490.4_ENSG00000141873.6	ENST00000269740.4_uORF_0	19-:2737329-2737362	19-:2737329-2737362	ATG	uORF	0.12	0.47	0.0017245	19.2
ENSG00000004478.5	ENST00000001008.4_uORF_2	12+:2904195-2904234	12+:2904195-2904234	GTG	uORF	0.19	0.58	0.0017285	47.7
ENSG00000189266.7	ENST00000334351.7_uORF_0	1+:24286378-24286471	1+:24286378-24286471	ATC	uORF	0.72	0.42	0.0017318	20.1
ENSG00000070018.4	ENST00000535731.1_uORF_0	12-:12419844-12419895	12-:12419844-12419895	ATG	uORF	0.13	0.46	0.0017325	7.9
ENSG00000073803.9_ENSG00000239146.1	ENST00000448876.1_uORF_0	3+:185000786-185000815|185003304-185003320	3+:185000786-185000815|185003304-185003320	ATG	uORF	0.47	0.43	0.0017492	11.0
ENSG00000181191.11	ENST00000361478.1_uORF_0	X-:68385238-68385283	X-:68385238-68385283	CTG	uORF	0.20	0.48	0.0017492	17.0
ENSG00000123416.11	ENST00000336023.5_uORF_3	12-:49525088-49525151	12-:49525088-49525151	TTG	uORF	0.76	0.61	0.0017639	592.8
ENSG00000082212.7	ENST00000321341.5_uORF_0	18+:48405549-48405606	18+:48405549-48405606	CTG	uORF	0.73	0.57	0.0017640	36.8
ENSG00000115363.9	ENST00000410113.1_uORF_1	2-:75749577-75749613|75753237-75753249	2-:75749577-75749613|75753237-75753249	TTG	uORF	0.10	0.26	0.0018497	8.4
ENSG00000152795.13	ENST00000502762.1_uORF_1	4-:83351031-83351079	4-:83351031-83351079	CTG	uORF	0.51	0.46	0.0018497	6.0
ENSG00000181938.9	ENST00000318129.5_uORF_1	16+:58426408-58426456	16+:58426408-58426456	ATC	uORF	0.41	0.33	0.0018497	8.0
ENSG00000141499.12	ENST00000316024.5_uORF_0	17+:7591864-7591912	17+:7591864-7591912	AGG	uORF	0.84	0.36	0.0018497	7.9
ENSG00000168286.1	ENST00000303596.1_uORF_0	16+:67876336-67876396	16+:67876291-67876396	GTG	uORF	0.84	0.44	0.0018721	14.5
ENSG00000113368.7	ENST00000261366.5_uORF_3	5+:126112870-126112990	5+:126112870-126112990	ACG	uORF	0.76	0.53	0.0018812	43.2
ENSG00000120963.7	ENST00000521272.1_uORF_1	8-:102216899-102216921|102217662-102217823	8-:102216899-102216921|102217662-102217823	GTG	uORF	0.41	0.19	0.0018877	83.3
ENSG00000143319.12	ENST00000368219.1_uORF_2	1-:156697484-156697561|156698206-156698213	1-:156697484-156697561|156698206-156698213	CTG	uORF	0.35	0.36	0.0018956	13.7
ENSG00000184575.7	ENST00000332707.5_uORF_0	12+:64798458-64798539	12+:64798458-64798539	GTG	uORF	0.76	0.57	0.0019118	55.4
ENSG00000139651.9	ENST00000416904.3_uORF_0	12+:53575632-53575683	12+:53575632-53575683	ATG	uORF	0.84	0.48	0.0019407	7.0
ENSG00000134748.12_ENSG00000239063.1	ENST00000257181.9_uORF_1	1+:52870298-52870310	1+:52870298-52870310	ATG	uORF	0.67	0.53	0.0019531	24.0
ENSG00000160712.8	ENST00000368485.3_uORF_0	1+:154378080-154378092	1+:154378080-154378092	ATG	uORF	0.76	0.48	0.0019531	15.0
ENSG00000120656.7	ENST00000373824.4_uORF_0	1-:28969515-28969527	1-:28969515-28969527	ATG	uORF	0.76	0.34	0.0019531	8.2
ENSG00000085978.17	ENST00000392017.4_uORF_0	2+:234160351-234160363	2+:234160351-234160363	GTG	uORF	0.53	0.21	0.0019531	4.0
ENSG00000005059.11	ENST00000394650.4_uORF_0	4+:110481448-110481460	4+:110481448-110481460	ATG	uORF	0.70	0.34	0.0019531	6.1
ENSG00000039560.9	ENST00000265109.3_uORF_3	5+:34656575-34656580|34686976-34686983	5+:34656575-34656580|34686976-34686983	ATG	uORF	0.85	0.34	0.0019531	5.0
ENSG00000120889.8	ENST00000276431.4_uORF_2	8-:22926529-22926541	8-:22926529-22926541	CTG	uORF	0.84	0.06	0.0019531	6.0
ENSG00000165512.4	ENST00000298299.3_uORF_1	10+:45498755-45498767	10+:45498755-45498767	ATG	uORF	0.33	0.51	0.0019531	15.5
ENSG00000087884.10	ENST00000526415.1_uORF_1	11+:77532218-77532230	11+:77532218-77532230	CTG	uORF	0.29	0.24	0.0019531	7.0
ENSG00000167196.9	ENST00000308275.3_uORF_0	15+:76196242-76196254	15+:76196242-76196254	ATG	uORF	0.49	0.27	0.0019531	5.0
ENSG00000142207.5_ENSG00000200792.1	ENST00000382751.3_uORF_0	21-:33765302-33765314	21-:33765302-33765314	ATG	uORF	0.75	0.52	0.0019531	27.9
ENSG00000128272.10	ENST00000404241.2_uORF_1	22+:39916652-39916664	22+:39916652-39916664	ATG	uORF	0.76	0.60	0.0019531	165.0
ENSG00000197021.4	ENST00000370406.3_uORF_0	X-:149106642-149106654	X-:149106642-149106654	ATG	uORF	0.84	0.32	0.0019531	6.0
ENSG00000155975.5	ENST00000324849.4_uORF_1	8+:17104518-17104575	8+:17104518-17104575	GTG	uORF	0.84	0.38	0.0019536	18.7
ENSG00000187838.12_ENSG00000205544.3	ENST00000571802.1_uORF_0	17-:7296823-7296828|7297422-7297504	17-:7296823-7296828|7297422-7297504	ATC	uORF	0.13	0.49	0.0019591	11.0
ENSG00000126756.7	ENST00000485641.1_uORF_2	X-:47518383-47518452	X-:47518383-47518452	CTG	uORF	0.58	0.42	0.0019799	15.0
ENSG00000132155.7	ENST00000251849.4_uORF_0	3-:12705404-12705458	3-:12705404-12705458	ATG	uORF	0.51	0.29	0.0020232	11.0
ENSG00000164758.3	ENST00000297347.3_uORF_0	8+:118533031-118533100	8+:118533031-118533100	CTG	uORF	0.48	0.07	0.0020370	30.0
ENSG00000121900.14	ENST00000373463.3_uORF_0	1-:33366869-33366917	1-:33366869-33366917	ATG	uORF	0.26	0.44	0.0020592	17.0
ENSG00000058673.11	ENST00000550078.1_uORF_0	1+:203765523-203765595	1+:203765523-203765595	CTG	uORF	0.28	0.36	0.0020631	14.0
ENSG00000104064.12_ENSG00000271819.1	ENST00000359031.4_uORF_0	15-:50647274-50647367	15-:50647274-50647367	ACG	uORF	0.35	0.10	0.0020769	12.9
ENSG00000134013.11_ENSG00000197217.8	ENST00000358689.4_uORF_0	8-:23307499-23307510|23315069-23315121	8-:23307499-23307510|23315069-23315121	ATG	uORF	0.20	0.47	0.0020791	16.0
ENSG00000070761.3	ENST00000262498.3_uORF_2	16-:58163037-58163166	16-:58163037-58163166	GTG	uORF	0.84	0.49	0.0020906	36.0
ENSG00000006831.9	ENST00000357103.4_uORF_0	12+:1800329-1800357|1863423-1863491	12+:1800329-1800357|1863423-1863491	GTG	uORF	0.35	0.57	0.0020947	99.8
ENSG00000198625.8	ENST00000367182.3_uORF_0	1+:204485554-204485569	1+:204485554-204485569	CTG	uORF	0.35	0.45	0.0021085	10.0
ENSG00000198142.3	ENST00000356454.3_uORF_1	2+:110371951-110371966	2+:110371951-110371966	CTG	uORF	0.76	0.43	0.0021085	11.2
ENSG00000126524.5	ENST00000246868.2_uORF_2	7-:66460549-66460564	7-:66460549-66460564	GTG	uORF	0.12	0.52	0.0021085	23.1
ENSG00000106554.7	ENST00000262570.5_uORF_0	7-:132766724-132766739	7-:132766724-132766739	GTG	uORF	0.76	0.48	0.0021085	15.1
ENSG00000196305.13_ENSG00000239183.1	ENST00000375643.3_uORF_0	9-:95055936-95055951	9-:95055936-95055951	ATG	uORF	0.76	0.59	0.0021085	80.2
ENSG00000205323.4_ENSG00000135392.11	ENST00000357606.3_uORF_0	12-:56222465-56222480	12-:56222465-56222480	ATG	uORF	0.67	0.16	0.0021085	10.7
ENSG00000072210.14	ENST00000339618.4_uORF_0	17+:19552150-19552165	17+:19552150-19552165	GTG	uORF	0.85	0.39	0.0021085	6.1
ENSG00000164631.14	ENST00000405858.1_uORF_0	7-:6746349-6746475	7-:6746349-6746475	AAG	uORF	0.13	0.42	0.0021279	11.5
ENSG00000174851.10	ENST00000376901.4_uORF_0	11-:66056512-66056572	11-:66056512-66056608	GTG	uORF	0.20	0.43	0.0021318	21.4
ENSG00000117505.8	ENST00000370272.4_uORF_0	1+:93811547-93811682	1+:93811547-93811682	CTG	uORF	0.40	0.57	0.0021346	150.9
ENSG00000103502.9	ENST00000219789.6_uORF_0	16-:29874400-29874475	16-:29874400-29874475	CTG	uORF	0.09	0.46	0.0021415	13.0
ENSG00000188938.11	ENST00000423591.1_uORF_0	9-:96213555-96213618	9-:96213555-96213618	AAG	uORF	0.51	0.46	0.0021436	6.9
ENSG00000136451.4	ENST00000583932.1_uORF_0	17-:56065525-56065588	17-:56065525-56065588	AGG	uORF	0.33	0.49	0.0021436	10.0
ENSG00000214253.4	ENST00000473527.1_uORF_2	7-:100895443-100895473	7-:100895443-100895473	ATG	uORF	0.53	0.45	0.0021492	5.0
ENSG00000175279.17_ENSG00000241563.2	ENST00000477755.1_uORF_0	1+:10491032-10491101	1+:10491032-10491101	AGG	uORF	0.13	0.49	0.0021542	8.0
ENSG00000138459.4	ENST00000492406.1_uORF_0	3+:112281023-112281083	3+:112281023-112281083	ATG	uORF	0.79	0.43	0.0021672	10.1
ENSG00000119707.9	ENST00000261973.7_uORF_0	14+:73525317-73525365	14+:73525317-73525365	CTG	uORF	0.76	0.59	0.0021952	92.2
ENSG00000121067.13	ENST00000393331.3_uORF_1	17-:47755342-47755369	17-:47755342-47755369	AGG	uORF	0.28	0.37	0.0022123	14.0
ENSG00000115128.6	ENST00000233468.4_uORF_3	2-:24299177-24299198	2-:24299177-24299198	ATG	uORF	0.54	0.59	0.0022268	72.0
ENSG00000129083.8_ENSG00000129084.13	ENST00000249923.3_uORF_3	11-:14521188-14521209	11-:14521188-14521209	ATG	uORF	0.73	0.44	0.0022268	13.9
ENSG00000120802.9	ENST00000266732.4_uORF_2	12+:98909428-98909449	12+:98909428-98909449	TTG	uORF	0.76	0.48	0.0022268	13.1
ENSG00000135829.12	ENST00000367549.3_uORF_0	1+:182808513-182808564	1+:182808513-182808564	GTG	uORF	0.28	0.36	0.0022702	56.1
ENSG00000138448.7	ENST00000261023.3_uORF_1	2+:187454868-187454940	2+:187454868-187454940	CTG	uORF	0.23	0.57	0.0023244	45.5
ENSG00000145293.10	ENST00000273920.3_uORF_0	4+:83351813-83351978	4+:83351813-83351978	GTG	uORF	0.28	0.35	0.0023413	67.7
ENSG00000143061.13	ENST00000369486.3_uORF_1	1-:117209357-117209426	1-:117209357-117209426	AGG	uORF	0.51	0.10	0.0023420	6.0
ENSG00000139343.6	ENST00000266735.5_uORF_3	12+:96252769-96252787	12+:96252769-96252787	CTG	uORF	0.69	0.48	0.0023442	81.3
ENSG00000141314.8_ENSG00000010244.12	ENST00000394670.4_uORF_3	17+:30677198-30677237	17+:30677198-30677237	CTG	uORF	0.84	0.50	0.0023509	14.8
ENSG00000137807.9	ENST00000559279.1_uORF_0	15+:69706638-69706671	15+:69706638-69706671	ATG	uORF	0.68	0.42	0.0023596	8.0
ENSG00000105576.11	ENST00000441499.1_uORF_0	19-:12834701-12834734	19-:12834701-12834734	CTG	uORF	0.76	0.54	0.0023596	22.1
ENSG00000143164.11	ENST00000367843.3_uORF_0	1+:167905950-167906022	1+:167905950-167906022	ATG	uORF	0.36	0.37	0.0023824	18.8
ENSG00000155380.7	ENST00000369626.3_uORF_1	1-:113471960-113471974|113498656-113498795	1-:113471960-113471974|113498656-113498795	CTG	uORF	0.65	0.58	0.0023837	232.0
ENSG00000040341.13_ENSG00000272469.1	ENST00000524300.1_uORF_0	8-:74652059-74652103|74659017-74659051	8-:74652059-74652103|74659017-74659051	TTG	uORF	0.13	0.54	0.0023850	23.7
ENSG00000080815.14	ENST00000324501.5_uORF_1	14+:73603246-73603291|73614502-73614508	14+:73603246-73603291|73614502-73614508	CTG	uORF	0.86	0.51	0.0023937	9.3
ENSG00000188643.6	ENST00000368705.2_uORF_3	1-:153581396-153581444	1-:153581396-153581444	CTG	uORF	0.16	0.14	0.0024005	87.3
ENSG00000144120.8	ENST00000272521.6_uORF_0	2+:120436842-120436852|120438407-120438421	2+:120436842-120436852|120438407-120438421	ATG	uORF	0.11	0.55	0.0024448	24.0
ENSG00000100890.11_ENSG00000100902.6	ENST00000261479.4_uORF_1	14+:35761640-35761664	14+:35761640-35761664	ACG	uORF	0.84	0.48	0.0024448	19.7
ENSG00000148019.8	ENST00000424347.2_uORF_0	9+:80851018-80851093	9+:80851018-80851093	ATG	uORF	0.38	0.45	0.0024518	9.2
ENSG00000116212.10	ENST00000371370.3_uORF_1	1+:54412125-54412222|54413460-54413474	1+:54412125-54412222|54413460-54413474	GTG	uORF	0.26	0.23	0.0024530	32.9
ENSG00000132467.2	ENST00000254803.2_uORF_0	4+:71554346-71554376	4+:71554346-71554376	GTG	uORF	0.07	0.52	0.0025229	100.9
ENSG00000100401.15	ENST00000356244.3_uORF_1	22-:41682071-41682101	22-:41682071-41682101	CTG	uORF	0.28	0.50	0.0025229	182.3
ENSG00000169981.6	ENST00000396056.2_uORF_1	3+:44692447-44692483	3+:44692447-44692483	TTG	uORF	0.73	0.43	0.0025410	6.7
ENSG00000107758.11	ENST00000394829.2_uORF_0	10-:75255706-75255742	10-:75255706-75255742	ATG	uORF	0.58	0.33	0.0025410	8.0
ENSG00000156860.11	ENST00000356166.6_uORF_0	16+:30670339-30670375	16+:30670339-30670375	AGG	uORF	0.50	0.24	0.0025410	5.0
ENSG00000077312.4	ENST00000243563.3_uORF_2	19+:41256864-41256951	19+:41256864-41256951	ATC	uORF	0.77	0.46	0.0025765	7.1
ENSG00000149480.2	ENST00000278823.2_uORF_0	11-:62369120-62369294	11-:62369120-62369294	AGG	uORF	0.10	0.49	0.0025829	147.7
ENSG00000100575.9	ENST00000395159.2_uORF_0	14-:58893771-58893798	14-:58893771-58893798	ATG	uORF	0.55	0.57	0.0025911	36.0
ENSG00000140396.8	ENST00000452400.2_uORF_0	8-:71315947-71315986	8-:71315947-71315986	AAG	uORF	0.42	0.37	0.0026985	6.0
ENSG00000164091.7_ENSG00000199150.1	ENST00000296490.3_uORF_0	3-:52312598-52312640	3-:52312598-52312640	ATG	uORF	0.08	0.56	0.0027696	66.0
ENSG00000172269.12	ENST00000354202.4_uORF_1	11-:118972436-118972481	11-:118972436-118972502	GTG	uORF	0.09	0.48	0.0027873	13.3
ENSG00000101266.12	ENST00000217244.3_uORF_0	20-:489255-489300	20-:489255-489300	AAG	uORF	0.22	0.47	0.0027873	20.0
ENSG00000196531.6_ENSG00000198056.9	ENST00000552540.1_uORF_3	12-:57118862-57118973	12-:57118862-57118973	CTG	uORF	0.77	0.42	0.0027974	17.5
ENSG00000186652.5_ENSG00000134802.13	ENST00000395124.1_uORF_2	11-:57193803-57193825|57194060-57194125|57194534-57194582	11-:57193803-57193825|57194060-57194125|57194534-57194582	CTG	uORF	0.66	0.55	0.0028031	60.9
ENSG00000140307.6_ENSG00000140299.7	ENST00000396060.2_uORF_2	15-:59944502-59944525|59949604-59949650	15-:59944502-59944525|59949604-59949650	GTG	uORF	0.64	0.58	0.0028710	98.3
ENSG00000163320.6_ENSG00000241535.1	ENST00000309534.6_uORF_0	3-:88107288-88107366	3-:88107288-88107366	ATG	uORF	0.31	0.50	0.0028822	17.2
ENSG00000178053.13	ENST00000484955.1_uORF_1	3+:158289015-158289105	3+:158289015-158289105	TTG	uORF	0.56	0.33	0.0029112	24.3
ENSG00000143153.8	ENST00000367815.4_uORF_1	1+:169075902-169076055	1+:169075902-169076055	TTG	uORF	0.43	0.37	0.0029278	65.3
ENSG00000087586.13	ENST00000347343.2_uORF_0	20-:54967099-54967183	20-:54967099-54967183	GTG	uORF	0.37	0.45	0.0029532	48.9
ENSG00000105810.5	ENST00000265734.4_uORF_0	7-:92462767-92462944	7-:92462767-92462944	AGG	uORF	0.31	0.56	0.0029874	52.6
ENSG00000145220.9	ENST00000343470.4_uORF_0	4-:4291765-4291828	4-:4291765-4291828	CTG	uORF	0.58	0.56	0.0029889	35.5
ENSG00000170606.9	ENST00000304858.2_uORF_1	5+:132387780-132387873	5+:132387747-132387873	TTG	uORF	0.44	0.57	0.0030040	235.4
ENSG00000084090.9	ENST00000337288.5_uORF_0	2-:96874281-96874440	2-:96874281-96874440	CTG	uORF	0.25	0.50	0.0030677	141.5
ENSG00000072401.10	ENST00000373910.4_uORF_0	10+:60094871-60094910	10+:60094871-60094910	CTG	uORF	0.36	0.56	0.0030870	33.8
ENSG00000171456.12	ENST00000375687.4_uORF_0	20+:30946223-30946271	20+:30946223-30946271	CTG	uORF	0.37	0.46	0.0030927	10.2
ENSG00000093010.7_ENSG00000265087.1	ENST00000403710.1_uORF_2	22+:19948723-19948810	22+:19948723-19948810	ATA	uORF	0.24	0.59	0.0031423	100.1
ENSG00000162441.7	ENST00000377223.1_uORF_0	1-:10002688-10002793	1-:10002688-10002840|10003306-10003325	ATG	uORF	0.85	0.38	0.0031563	18.0
ENSG00000123427.11_ENSG00000270039.1	ENST00000300209.8_uORF_1	12+:58166416-58166467	12+:58166416-58166467	ACG	uORF	0.53	0.43	0.0031634	6.0
ENSG00000238227.3	ENST00000561457.1_uORF_0	9-:139010499-139010586	9-:139010499-139010586	ACG	uORF	0.71	0.41	0.0031674	12.0
ENSG00000113360.12	ENST00000513349.1_uORF_1	5-:31530962-31531010	5-:31530962-31531031|31531556-31531592	AAG	uORF	0.08	0.49	0.0031880	24.0
ENSG00000108784.5_ENSG00000068120.10	ENST00000393818.2_uORF_2	17+:40714203-40714230	17+:40714203-40714230	GTG	uORF	0.40	0.52	0.0032039	17.5
ENSG00000162639.11	ENST00000402983.1_uORF_1	1-:109202569-109202584|109203584-109203629	1-:109202569-109202584|109203584-109203629	ATG	uORF	0.26	0.46	0.0032266	12.7
ENSG00000138413.9	ENST00000345146.2_uORF_0	2-:209118632-209118683|209119662-209119701	2-:209118632-209118683|209119662-209119701	GTG	uORF	0.61	0.45	0.0032523	8.8
ENSG00000173486.8	ENST00000309366.4_uORF_1	11+:64008520-64008583	11+:64008520-64008583	GTG	uORF	0.10	0.57	0.0032641	33.9
ENSG00000163257.6	ENST00000382247.1_uORF_0	4-:17812114-17812246	4-:17812114-17812246	ACG	uORF	0.42	0.35	0.0032933	14.2
ENSG00000118655.4	ENST00000369563.3_uORF_0	1+:114448009-114448060	1+:114448009-114448060	ATT	uORF	0.37	0.54	0.0032968	21.8
ENSG00000177119.11	ENST00000320560.8_uORF_0	12+:45610046-45610097	12+:45610046-45610097	CTG	uORF	0.59	0.45	0.0032968	10.6
ENSG00000185909.10	ENST00000332780.2_uORF_0	3+:49209094-49209118|49210068-49210167	3+:49209094-49209118|49210068-49210167	CTG	uORF	0.51	0.49	0.0033312	17.5
ENSG00000170903.6	ENST00000301919.4_uORF_0	11-:105892728-105892821	11-:105892728-105892821	TTG	uORF	0.38	0.29	0.0033327	12.0
ENSG00000213190.2	ENST00000368921.3_uORF_2	1+:151032256-151032274	1+:151032256-151032274	ATG	uORF	0.85	0.38	0.0033436	5.9
ENSG00000134077.11	ENST00000345094.3_uORF_0	3+:9404772-9404790	3+:9404772-9404790	ATG	uORF	0.76	0.55	0.0033436	25.2
ENSG00000176386.4	ENST00000374206.3_uORF_0	9-:116037824-116037842	9-:116037824-116037842	ATG	uORF	0.76	0.44	0.0033436	10.5
ENSG00000168003.12	ENST00000377892.1_uORF_3	11+:62623610-62623628	11+:62623610-62623628	ATG	uORF	0.76	0.57	0.0033436	44.5
ENSG00000166037.6	ENST00000325542.5_uORF_0	11+:95523803-95523821	11+:95523803-95523821	AAG	uORF	0.66	0.52	0.0033436	18.0
ENSG00000061273.13	ENST00000354334.3_uORF_0	12-:48213584-48213602	12-:48213584-48213602	ATG	uORF	0.16	0.56	0.0033436	29.3
ENSG00000140988.11_ENSG00000255513.1	ENST00000529806.1_uORF_0	16-:2014656-2014674	16-:2014656-2014716	ATG	uORF	0.40	0.51	0.0033436	15.3
ENSG00000075336.7	ENST00000169551.6_uORF_0	18+:71815775-71815793	18+:71815775-71815793	ATG	uORF	0.59	0.59	0.0033436	59.4
ENSG00000101310.10	ENST00000262544.2_uORF_0	20+:18488602-18488620	20+:18488602-18488620	ACG	uORF	0.84	0.45	0.0033436	9.5
ENSG00000171223.4	ENST00000302754.4_uORF_2	19+:12902376-12902415	19+:12902376-12902415	ATC	uORF	0.71	0.57	0.0033458	35.9
ENSG00000104872.6	ENST00000262265.5_uORF_0	19-:49954949-49955015	19-:49954949-49955015	ACG	uORF	0.66	0.47	0.0033631	17.0
ENSG00000197451.6	ENST00000506259.1_uORF_4	5+:177631553-177631745	5+:177631553-177631745	ACG	uORF	0.12	0.48	0.0033797	331.6
ENSG00000138744.10_ENSG00000198301.7	ENST00000356260.5_uORF_1	4-:76912027-76912075	4-:76912027-76912075	CTG	uORF	0.76	0.57	0.0034593	36.3
ENSG00000184897.4	ENST00000333762.4_uORF_1	3-:129034960-129035089	3-:129034960-129035089	GTG	uORF	0.76	0.57	0.0034621	90.9
ENSG00000108961.9	ENST00000407006.4_uORF_0	17+:8191983-8192082	17+:8191983-8192082	ATC	uORF	0.23	0.16	0.0034813	19.7
ENSG00000047410.9	ENST00000367478.4_uORF_0	1-:186344261-186344351	1-:186344261-186344351	ACG	uORF	0.69	0.43	0.0034818	15.2
ENSG00000120948.11	ENST00000240185.3_uORF_0	1+:11072764-11072797	1+:11072764-11072797	GTG	uORF	0.47	0.44	0.0035057	40.6
ENSG00000116288.8	ENST00000338639.5_uORF_4	1+:8021763-8021799	1+:8021763-8021799	CTG	uORF	0.40	0.48	0.0035286	13.6
ENSG00000101210.6	ENST00000217182.3_uORF_1	20-:62129161-62129187|62130410-62130432	20-:62129161-62129187|62130410-62130432	CTG	uORF	0.37	0.59	0.0036184	100.2
ENSG00000139644.8	ENST00000552699.1_uORF_3	12+:50135351-50135390	12+:50135351-50135390	GTG	uORF	0.08	0.59	0.0036603	79.4
ENSG00000105486.9	ENST00000263274.7_uORF_0	19-:48668830-48668880|48673497-48673549	19-:48668830-48668880|48673497-48673549	CTG	uORF	0.49	0.18	0.0036717	29.6
ENSG00000121766.10	ENST00000373714.1_uORF_1	1+:31782920-31782935	1+:31782920-31782935	ATG	uORF	0.84	0.30	0.0037000	6.0
ENSG00000143222.7	ENST00000368003.5_uORF_2	1+:161123720-161123735	1+:161123720-161123735	ATG	uORF	0.76	0.29	0.0037000	7.0
ENSG00000023909.5	ENST00000370238.3_uORF_0	1-:94374950-94374965	1-:94374950-94374965	CTG	uORF	0.85	0.38	0.0037000	5.0
ENSG00000163348.3_ENSG00000160691.14	ENST00000368453.4_uORF_1	1-:154946774-154946789	1-:154946774-154946789	CTG	uORF	0.37	0.52	0.0037000	36.7
ENSG00000119203.9	ENST00000238112.3_uORF_1	2+:9563835-9563850	2+:9563835-9563850	GTG	uORF	0.84	0.37	0.0037000	6.0
ENSG00000198142.3	ENST00000356454.3_uORF_0	2+:110372017-110372032	2+:110372017-110372032	ATG	uORF	0.76	0.59	0.0037000	65.0
ENSG00000091436.12	ENST00000338983.3_uORF_0	2+:173940600-173940615	2+:173940600-173940615	ATG	uORF	0.76	0.41	0.0037000	7.0
ENSG00000151445.11	ENST00000553888.1_uORF_0	14-:77923861-77923876	14-:77923861-77923876	CTG	uORF	0.84	0.42	0.0037000	8.0
ENSG00000140374.11	ENST00000557943.1_uORF_2	15-:76603757-76603772	15-:76603757-76603772	ACG	uORF	0.76	0.54	0.0037000	23.0
ENSG00000140743.3_ENSG00000257122.1	ENST00000268383.2_uORF_0	16-:22385885-22385900	16-:22385885-22385900	CTG	uORF	0.18	0.34	0.0037000	9.0
ENSG00000162244.6	ENST00000495383.1_uORF_0	3-:52029790-52029847	3-:52029790-52029847	ATG	uORF	0.70	0.46	0.0037419	16.9
ENSG00000148426.8	ENST00000277570.5_uORF_0	10+:11865423-11865469|11893995-11894048	10+:11865423-11865469|11893995-11894048	CTG	uORF	0.62	0.44	0.0037780	14.3
ENSG00000259805.1_ENSG00000263643.1	ENST00000304191.3_uORF_0	15+:83655008-83655121|83656087-83656109	15+:83655008-83655121|83656087-83656109	CTG	uORF	0.35	0.52	0.0038408	36.2
ENSG00000120451.6	ENST00000265909.4_uORF_0	11-:130786207-130786285	11-:130786207-130786285	AGG	uORF	0.13	0.50	0.0038523	30.9
ENSG00000134910.8_ENSG00000252255.1	ENST00000392708.4_uORF_0	11+:125462770-125462800	11+:125462770-125462800	ATG	uORF	0.09	0.54	0.0038712	23.4
ENSG00000109332.15_ENSG00000238948.1	ENST00000394803.5_uORF_4	4-:103747733-103747793|103749100-103749136	4-:103747733-103747793|103749100-103749136	ACG	uORF	0.13	0.42	0.0039086	56.7
ENSG00000166888.6_ENSG00000263832.1	ENST00000300134.3_uORF_0	12-:57504943-57505006	12-:57504943-57505006	AGG	uORF	0.45	0.39	0.0039548	7.4
ENSG00000117450.9	ENST00000319248.8_uORF_1	1-:45984722-45984726|45987500-45987541	1-:45984722-45984726|45987500-45987541	CTG	uORF	0.76	0.58	0.0040395	263.3
ENSG00000188206.5_ENSG00000153187.12	ENST00000444376.2_uORF_2	1-:245027658-245027787	1-:245027658-245027787	GTG	uORF	0.55	0.47	0.0040486	217.2
ENSG00000137845.10	ENST00000260408.3_uORF_1	15-:59041772-59041832	15-:59041772-59041832	GTG	uORF	0.08	0.39	0.0040870	27.8
ENSG00000182973.14	ENST00000328834.5_uORF_0	3+:32726715-32726781	3+:32726715-32726781	ATG	uORF	0.81	0.45	0.0040881	6.4
ENSG00000057252.8	ENST00000367619.3_uORF_0	1+:179262996-179263014	1+:179262996-179263014	CTG	uORF	0.20	0.56	0.0041152	31.1
ENSG00000115761.11	ENST00000381685.5_uORF_1	2-:10830005-10830050	2-:10830005-10830050	ATT	uORF	0.29	0.46	0.0041333	18.8
ENSG00000174371.12	ENST00000366548.3_uORF_0	1+:242011565-242011583	1+:242011565-242011583	CTG	uORF	0.84	0.26	0.0041645	10.0
ENSG00000085274.11	ENST00000349841.5_uORF_0	3+:169491200-169491218	3+:169491200-169491218	ATG	uORF	0.76	0.41	0.0041645	9.0
ENSG00000110583.8	ENST00000377793.4_uORF_0	11+:63706521-63706539	11+:63706521-63706539	CTG	uORF	0.26	0.30	0.0041645	9.2
ENSG00000111678.6	ENST00000229281.5_uORF_0	12+:7053223-7053241	12+:7053223-7053241	GTG	uORF	0.84	0.47	0.0041645	15.7
ENSG00000175215.5	ENST00000398073.2_uORF_0	12-:58240469-58240487	12-:58240469-58240487	ATG	uORF	0.09	0.56	0.0041645	30.9
ENSG00000125970.7_ENSG00000229472.1	ENST00000246194.3_uORF_1	20+:32619350-32619368	20+:32619350-32619368	GTG	uORF	0.18	0.49	0.0041645	28.6
ENSG00000259738.1_ENSG00000157450.11	ENST00000348370.4_uORF_1	15+:59279992-59280061	15+:59279992-59280061	ACG	uORF	0.80	0.39	0.0042114	6.0
ENSG00000104517.8_ENSG00000238533.1	ENST00000520539.1_uORF_0	8-:103424894-103424924	8-:103424894-103424924	GTG	uORF	0.45	0.53	0.0042909	23.0
ENSG00000094804.5	ENST00000209728.4_uORF_1	17+:38444260-38444341	17+:38444260-38444341	AAG	uORF	0.15	0.45	0.0043122	25.5
ENSG00000172046.14	ENST00000398892.3_uORF_0	3-:49156633-49156714|49158188-49158230	3-:49156633-49156714|49158188-49158230	TTG	uORF	0.34	0.26	0.0043773	20.2
ENSG00000178381.7	ENST00000401903.1_uORF_0	7-:1199658-1199721	7-:1199658-1199721	GTG	uORF	0.52	0.34	0.0044114	26.5
ENSG00000005889.11	ENST00000379177.1_uORF_0	X+:24169829-24169904	X+:24169829-24169904	CTG	uORF	0.81	0.33	0.0044324	6.0
ENSG00000124496.8_ENSG00000221252.1	ENST00000541110.1_uORF_0	6-:42330762-42330795	6-:42330762-42330795	AAG	uORF	0.13	0.47	0.0044545	6.3
ENSG00000109171.10	ENST00000264313.6_uORF_0	4+:48343508-48343568	4+:48343508-48343568	ATG	uORF	0.54	0.45	0.0045430	9.8
ENSG00000106397.7	ENST00000223127.3_uORF_1	7-:100860692-100860752	7-:100860692-100860752	GTG	uORF	0.38	0.53	0.0045430	20.2
ENSG00000105810.5	ENST00000424848.2_uORF_1	7-:92462984-92463004|92465791-92465804	7-:92462984-92463004|92465791-92465804	CTG	uORF	0.04	0.56	0.0045488	34.3
ENSG00000102054.13	ENST00000380087.2_uORF_1	X-:16888272-16888338	X-:16888272-16888338	ACG	uORF	0.76	0.59	0.0045758	63.0
ENSG00000143319.12	ENST00000368219.1_uORF_0	1-:156698223-156698364	1-:156698223-156698364	CTG	uORF	0.40	0.47	0.0046075	16.8
ENSG00000164002.7	ENST00000372703.1_uORF_0	1+:40974549-40974585	1+:40974549-40974585	GTG	uORF	0.76	0.27	0.0046088	16.0
ENSG00000114956.15	ENST00000264093.4_uORF_3	2+:74153961-74153988	2+:74153961-74153988	CTG	uORF	0.84	0.40	0.0046088	9.6
ENSG00000107745.12_ENSG00000238766.1	ENST00000398761.4_uORF_0	10-:74385799-74385826	10-:74385799-74385826	ATG	uORF	0.61	0.57	0.0046088	38.0
ENSG00000006118.10	ENST00000453848.2_uORF_0	11+:60692044-60692071	11+:60692044-60692071	ATG	uORF	0.45	0.53	0.0046088	19.5
ENSG00000130255.8	ENST00000394580.2_uORF_2	19+:5690408-5690435	19+:5690408-5690435	ATG	uORF	0.36	0.31	0.0046088	27.2
[truncated: 1,505 more rows]
