# Supplementary material for: Upstream open reading frame translation enhances immunogenic peptide presentation in mitotically arrested cancer cells
Source: Nat Commun. 2025 Aug 27;16:8008. doi: 10.1038/s41467-025-63405-2 (PMC12391379; doi:10.1038/s41467-025-63405-2)
Supplement: Supplementary file 7 — Supplementary Data 5 [file 41467_2025_63405_MOESM7_ESM.xlsx]

## Sheet: Sheet 1 - Bi_toGenome.bam.orfs
Supplementary Data 5. Actively translated non-canonical ORFs in U2OS cells treated with BI2536 for 16 hours.
Gene	Id	Location	Candidate Location	Codon	Type	Start	Range	p value	Total
ENSG00000186395.6	ENST00000269576.5_dORF_0	17-:38974627-38974734|38975038-38975192	17-:38974627-38974734|38975038-38975315	GTG	dORF	0.23	0.35	0.0000	303.2
ENSG00000161011.15	ENST00000389805.4_dORF_1	5+:179264729-179264780	5+:179264729-179264780	TTG	dORF	0.77	0.34	0.00030864	7.9
ENSG00000186197.8_ENSG00000244457.2	ENST00000359362.5_dORF_0	1+:236647712-236647769	1+:236647712-236647769	CTG	dORF	0.53	0.17	0.00035297	171.1
ENSG00000160953.10	ENST00000591433.1_dORF_0	19+:1369264-1369339	19+:1369264-1369339	ATC	dORF	0.54	0.45	0.00039006	7.7
ENSG00000071082.6	ENST00000409320.3_dORF_1	2+:101622828-101622843	2+:101622828-101622843	GTG	dORF	0.13	0.49	0.00041649	71.9
ENSG00000140043.7_ENSG00000119725.13	ENST00000556551.2_dORF_1	14+:74360535-74360635|74361939-74361944	14+:74360535-74360635|74361939-74361944	TTG	dORF	0.12	0.29	0.00048967	13.9
ENSG00000164933.7	ENST00000521645.1_dORF_1	8-:104412638-104412774|104413743-104413760	8-:104412638-104412774|104413743-104413760	ATC	dORF	0.24	0.40	0.00062133	39.7
ENSG00000100316.11_ENSG00000263764.1	ENST00000216146.4_dORF_4	22-:39708888-39708989|39709195-39709202	22-:39708888-39708989|39709195-39709202	ATT	dORF	0.41	0.44	0.00075812	15.2
ENSG00000106211.8	ENST00000447574.1_dORF_3	7+:75933035-75933062	7+:75933035-75933062	AAG	dORF	0.71	0.08	0.00084652	25.4
ENSG00000113013.8	ENST00000297185.3_dORF_3	5-:137891686-137891701	5-:137891686-137891701	AAG	dORF	0.31	0.52	0.0016000	16.4
ENSG00000048162.15	ENST00000389158.5_dORF_3	5-:175810983-175811007	5-:175810983-175811007	CTG	dORF	0.74	0.34	0.0016130	4.0
ENSG00000142186.12	ENST00000524944.1_dORF_0	11+:65305941-65306037	11+:65305941-65306037	AAG	dORF	0.61	0.09	0.0017564	16.4
ENSG00000165119.14	ENST00000376281.4_dORF_8	9-:86584264-86584294	9-:86584264-86584294	GTG	dORF	0.80	0.42	0.0027217	6.5
ENSG00000169718.13	ENST00000306796.5_dORF_0	17-:80015933-80015969	17-:80015933-80015969	AGG	dORF	0.29	0.43	0.0073307	9.1
ENSG00000170791.13	ENST00000521831.1_dORF_2	8+:57129901-57129994	8+:57129901-57129994	ATG	dORF	0.09	0.48	0.0076750	24.0
ENSG00000113645.9	ENST00000524038.1_dORF_1	5+:167896005-167896065	5+:167896005-167896065	CTG	dORF	0.39	0.21	0.013236	6.0
ENSG00000111602.7	ENST00000553532.1_dORF_0	12-:56811491-56811503	12-:56811491-56811503	CTG	dORF	0.50	0.40	0.020285	9.0
ENSG00000166025.13	ENST00000433060.2_dORF_0	11+:94604001-94604034	11+:94604001-94604034	AAG	dORF	0.16	0.52	0.022228	14.4
ENSG00000131149.13	ENST00000253458.7_dORF_0	16+:85706273-85706303	16+:85706273-85706303	AGG	dORF	0.45	0.54	0.025585	17.7
ENSG00000164405.6	ENST00000378665.1_dORF_5	5+:132203263-132203308	5+:132203263-132203308	ATG	dORF	0.05	0.56	0.031397	25.2
ENSG00000087269.11	ENST00000416614.2_dORF_0	4-:2940543-2940600	4-:2940543-2940600	AGG	dORF	0.09	0.59	0.036697	46.9
ENSG00000147912.8_ENSG00000107338.8	ENST00000540941.1_dORF_5	9-:37588874-37588895	9-:37588874-37588895	AAG	dORF	0.53	0.35	0.039917	6.0
ENSG00000120708.12	ENST00000509485.1_dORF_5	5+:135392207-135392219|135392353-135392440	5+:135392207-135392219|135392353-135392440	ATG	dORF	0.14	0.41	0.043781	35.2
ENSG00000122786.15	ENST00000443197.1_dORF_1	7+:134650059-134650137|134653090-134653096	7+:134650059-134650137|134653090-134653096	TTG	dORF	0.12	0.32	0.043961	11.8
ENSG00000147536.7	ENST00000523277.2_dORF_1	8+:41399516-41399606	8+:41399516-41399606	GTG	dORF	0.80	0.41	0.043988	12.6
ENSG00000160818.12	ENST00000368232.4_dORF_1	1-:156564778-156564868	1-:156564778-156564868	AAG	dORF	0.51	0.09	0.045349	15.4
ENSG00000108468.10_ENSG00000206954.1	ENST00000225603.4_dORF_4	17-:46147857-46147884	17-:46147857-46147884	AGG	dORF	0.71	0.44	0.049998	7.4
ENSG00000133731.5	ENST00000311489.4_dORF_0	8-:82571585-82571701|82572750-82572901	8-:82571585-82571701|82572750-82572901	ATC	dORF	0.62	0.44	2.1022e-05	48.5
ENSG00000140988.11_ENSG00000255513.1	ENST00000526586.2_dORF_0	16-:2012098-2012194	16-:2012098-2012194	AAG	dORF	0.05	0.58	3.0691e-11	58.4
ENSG00000243147.3_ENSG00000225991.1	ENST00000296102.3_dORF_1	2+:28002306-28002423	2+:28002306-28002423	AAG	dORF	0.55	0.14	3.6163e-06	38.0
ENSG00000196497.11_ENSG00000129559.8	ENST00000561034.1_dORF_2	14-:24657417-24657463|24657549-24657611	14-:24657417-24657463|24657549-24657629|24657757-24657855|24657924-24657964	GTG	dORF	0.20	0.36	4.2275e-10	49.6
ENSG00000109736.10	ENST00000514800.1_dORF_0	4-:2932564-2932600	4-:2932564-2932609	CTG	dORF	0.50	0.29	4.6962e-05	7.0
ENSG00000078808.12	ENST00000263741.7_dORF_0	1-:1152891-1153062	1-:1152891-1153062	ATG	dORF	0.11	0.34	4.8315e-05	77.4
ENSG00000206199.5_ENSG00000224831.2	ENST00000239940.7_dORF_1	3-:149683953-149684031	3-:149683953-149684031	AAG	dORF	0.54	0.52	6.1867e-06	22.1
ENSG00000108384.10	ENST00000486827.1_dORF_1	17+:56772332-56772554	17+:56772332-56772554	ATT	dORF	0.14	0.47	7.9084e-16	77.7
ENSG00000198131.9_ENSG00000142396.6	ENST00000591325.1_dORF_0	19+:58817471-58817582|58823531-58823828|58826113-58826149	19+:58817471-58817582|58823531-58823828|58826113-58826149	GTG	dORF	0.70	0.41	8.2876e-15	114.8
ENSG00000244687.7_ENSG00000240849.6	ENST00000483534.1_dORF_0	20-:48699304-48699388	20-:48699304-48699388	CTG	dORF	0.12	0.53	8.4093e-06	50.2
ENSG00000071082.6	ENST00000409711.1_dORF_0	2+:101622424-101622553	2+:101622424-101622553	GTG	dORF	0.28	0.55	8.5431e-08	325.9
ENSG00000130204.8	ENST00000592434.1_dORF_1	19+:45406327-45406426	19+:45406309-45406426	AAG	dORF	0.42	0.27	8.5944e-05	21.4
ENSG00000204382.7	ENST00000437949.2_iORF_2	X+:52238970-52238994	X+:52238970-52238994	GTG	iORF	0.71	0.53	0.00016481	20.8
ENSG00000183461.12	ENST00000399795.3_iORF_2	X+:52511921-52511945	X+:52511921-52511945	GTG	iORF	0.71	0.53	0.00016481	20.8
ENSG00000204379.6	ENST00000399800.3_iORF_2	X-:52260178-52260202	X-:52260178-52260202	GTG	iORF	0.71	0.53	0.00016481	20.8
ENSG00000204376.7	ENST00000396497.3_iORF_2	X-:52533118-52533142	X-:52533118-52533142	GTG	iORF	0.71	0.53	0.00016481	20.8
ENSG00000204375.5	ENST00000429372.2_iORF_2	X-:52546012-52546036	X-:52546012-52546036	GTG	iORF	0.71	0.53	0.00016481	20.8
ENSG00000164867.6	ENST00000297494.3_iORF_0	7+:150706054-150706117	7+:150706054-150706117	AGG	iORF	0.23	0.44	0.00025306	14.3
ENSG00000127252.4	ENST00000264735.2_iORF_0	3+:192959120-192959168	3+:192959120-192959168	GTG	iORF	0.25	0.25	0.00029254	10.2
ENSG00000112514.11	ENST00000374500.5_iORF_5	6-:33385882-33385903	6-:33385882-33385903	ATG	iORF	0.55	0.43	0.00039410	11.5
ENSG00000144674.12_ENSG00000222208.1	ENST00000356847.4_iORF_10	3+:37365536-37365557	3+:37365536-37365557	ATT	iORF	0.34	0.47	0.00039867	10.6
ENSG00000100014.15_ENSG00000128271.15	ENST00000314328.9_iORF_1	22+:24759261-24759312|24761443-24761470	22+:24759261-24759312|24761443-24761470	CTG	iORF	0.31	0.49	0.00043826	18.0
ENSG00000074800.9_ENSG00000236269.1	ENST00000234590.4_iORF_2	1-:8931988-8932045|8934882-8934885	1-:8931988-8932045|8934882-8934885	AAG	iORF	0.46	0.51	0.00046304	129.9
ENSG00000116017.6	ENST00000263620.3_iORF_0	19+:932707-932742|960091-960164|964247-964259	19+:932707-932742|960091-960164|964247-964259	ACG	iORF	0.52	0.38	0.00047112	14.6
ENSG00000205937.7_ENSG00000207715.1	ENST00000568631.1_iORF_2	16-:2312745-2312769	16-:2312745-2312769	TTG	iORF	0.49	0.42	0.00063012	7.0
ENSG00000141682.11	ENST00000269518.9_iORF_3	18+:57569925-57569985	18+:57569925-57569985	CTG	iORF	0.41	0.23	0.00063195	12.0
ENSG00000008988.5_ENSG00000238650.1	ENST00000521262.1_iORF_5	8-:56986648-56986711	8-:56986648-56986711	AGG	iORF	0.31	0.57	0.00065414	62.7
ENSG00000122034.8	ENST00000381140.4_iORF_0	13+:28001250-28001289	13+:28001250-28001289	AAG	iORF	0.50	0.47	0.00071499	7.1
ENSG00000145414.4	ENST00000274054.2_iORF_0	4-:164087736-164087835	4-:164087736-164087835	ATT	iORF	0.41	0.44	0.00079441	12.3
ENSG00000189079.11	ENST00000334344.6_iORF_0	12+:46287292-46287326|46287412-46287417	12+:46287292-46287326|46287412-46287417	AGG	iORF	0.31	0.40	0.00084459	7.9
ENSG00000104341.12	ENST00000445593.2_iORF_1	8+:98788112-98788199	8+:98788112-98788199	ACG	iORF	0.05	0.51	0.00094276	100.8
ENSG00000103005.7	ENST00000219281.3_iORF_1	16+:58035442-58035485|58036382-58036435	16+:58035442-58035485|58036382-58036435	AGG	iORF	0.25	0.39	0.00096797	19.2
ENSG00000126522.12_ENSG00000241258.2	ENST00000431089.2_iORF_2	7+:65579856-65579898	7+:65579856-65579898	CTG	iORF	0.12	0.57	0.0010635	32.4
ENSG00000161013.12	ENST00000292591.7_iORF_0	5-:179228905-179228969|179233486-179233488	5-:179228905-179228969|179233486-179233488	AGG	iORF	0.75	0.25	0.0010996	26.3
ENSG00000133026.8	ENST00000269243.4_iORF_0	17-:8383623-8383636|8383719-8383787	17-:8383623-8383636|8383719-8383787	AGG	iORF	0.09	0.40	0.0012683	14.6
ENSG00000160710.11	ENST00000368474.4_iORF_1	1-:154574984-154575059	1-:154574984-154575059	ATG	iORF	0.61	0.50	0.0013610	15.1
ENSG00000136861.13	ENST00000349780.4_iORF_0	9-:123301344-123301389	9-:123301344-123301389	AAG	iORF	0.56	0.44	0.0014741	11.5
ENSG00000131504.11	ENST00000398557.4_iORF_0	5-:140905691-140905730	5-:140905691-140905730	AGG	iORF	0.05	0.56	0.0015975	25.9
ENSG00000178691.6	ENST00000322652.5_iORF_0	17+:30322626-30322641	17+:30322626-30322641	AAG	iORF	0.11	0.38	0.0016000	18.4
ENSG00000177192.9	ENST00000376649.3_iORF_1	12+:132416795-132416819	12+:132416795-132416819	CTG	iORF	0.50	0.39	0.0016130	5.0
ENSG00000103994.12	ENST00000263805.4_iORF_0	15-:42731458-42731506	15-:42731458-42731506	TTG	iORF	0.38	0.50	0.0016842	11.5
ENSG00000121410.7_ENSG00000174586.6	ENST00000263100.3_iORF_0	19-:58858868-58858928	19-:58858868-58858928	AGG	iORF	0.12	0.46	0.0016964	25.7
ENSG00000139977.9	ENST00000556492.1_iORF_0	14+:57857793-57857937	14+:57857793-57857937	AGG	iORF	0.56	0.36	0.0017720	46.5
ENSG00000147813.11	ENST00000449291.2_iORF_0	8-:144660026-144660074	8-:144660026-144660074	ATC	iORF	0.59	0.08	0.0018497	9.6
ENSG00000102384.9	ENST00000423383.1_iORF_0	X+:100382182-100382236	X+:100382182-100382236	AAG	iORF	0.80	0.42	0.0018627	7.0
ENSG00000134318.9	ENST00000315872.6_iORF_0	2-:11341234-11341269|11341435-11341508	2-:11341234-11341269|11341435-11341508	AAG	iORF	0.36	0.47	0.0020613	30.3
ENSG00000135070.9	ENST00000452279.2_iORF_0	9-:88897420-88897435	9-:88897420-88897435	ATG	iORF	0.32	0.59	0.0021085	76.3
ENSG00000144674.12_ENSG00000222208.1	ENST00000356847.4_iORF_7	3+:37369989-37370010	3+:37369989-37370010	AGG	iORF	0.43	0.50	0.0022268	12.8
ENSG00000167978.12	ENST00000301740.8_iORF_6	16+:2815181-2815202	16+:2815181-2815202	ATC	iORF	0.41	0.55	0.0022268	23.1
ENSG00000140848.12	ENST00000290776.8_iORF_0	16+:57151448-57151479|57153106-57153147	16+:57151448-57151479|57153106-57153147	AAG	iORF	0.46	0.45	0.0023824	7.0
ENSG00000129354.7	ENST00000590923.1_iORF_0	19-:10687896-10687977	19-:10687896-10687977	CTG	iORF	0.05	0.37	0.0027575	50.3
ENSG00000067798.9	ENST00000397909.2_iORF_0	12+:78334133-78334216|78334860-78334867	12+:78334133-78334216|78334860-78334867	ATC	iORF	0.41	0.46	0.0032523	13.6
ENSG00000070501.7	ENST00000265421.4_iORF_0	8+:42196150-42196203|42196529-42196545	8+:42196150-42196203|42196529-42196545	ACG	iORF	0.13	0.47	0.0032779	12.3
ENSG00000113645.9	ENST00000524038.1_iORF_0	5+:167871553-167871590|167880972-167881007	5+:167871553-167871590|167880972-167881007	AGG	iORF	0.41	0.39	0.0034795	13.9
ENSG00000133706.13	ENST00000394434.2_iORF_0	5-:145524047-145524077	5-:145524047-145524077	ATT	iORF	0.71	0.52	0.0038712	16.8
ENSG00000120265.12	ENST00000464889.1_iORF_1	6+:150070897-150070945	6+:150070897-150070945	ACG	iORF	0.71	0.53	0.0041930	52.7
ENSG00000130175.5	ENST00000592741.1_iORF_7	19+:11552140-11552172|11553200-11553270	19+:11552140-11552172|11553200-11553270	AGG	iORF	0.11	0.56	0.0042211	38.6
ENSG00000122687.13	ENST00000242257.8_iORF_1	7-:2279244-2279292	7-:2279244-2279292	TTG	iORF	0.09	0.41	0.0045478	12.2
ENSG00000142949.12	ENST00000438120.1_iORF_0	1+:44057591-44057619|44058127-44058183	1+:44057591-44057619|44058127-44058183	CTG	iORF	0.10	0.59	0.0045576	60.7
ENSG00000111642.10	ENST00000544040.1_iORF_11	12-:6708960-6708999	12-:6708960-6708999	CTG	iORF	0.05	0.54	0.0046104	18.9
ENSG00000204822.6_ENSG00000135637.9	ENST00000258105.7_iORF_1	2-:74699361-74699379|74699484-74699517	2-:74699361-74699379|74699484-74699517	ACG	iORF	0.27	0.57	0.0049430	31.2
ENSG00000005302.13	ENST00000312196.4_iORF_1	X+:11779026-11779056|11779618-11779624	X+:11779026-11779056|11779618-11779624	CTG	iORF	0.28	0.43	0.0049651	9.8
ENSG00000112984.7	ENST00000394894.3_iORF_4	5+:137519664-137519715	5+:137519664-137519715	ATC	iORF	0.46	0.41	0.0049912	8.1
ENSG00000105176.13	ENST00000312051.6_iORF_3	19+:30498475-30498511	19+:30498475-30498511	CTG	iORF	0.44	0.44	0.0053310	9.2
ENSG00000218336.3	ENST00000511685.1_iORF_0	4+:183609445-183609466	4+:183609445-183609466	CTG	iORF	0.85	0.42	0.0058852	6.0
ENSG00000241570.4_ENSG00000163714.13	ENST00000473835.2_iORF_0	3+:142740204-142740216	3+:142740204-142740216	AAG	iORF	0.37	0.49	0.0060105	12.0
ENSG00000167220.7_ENSG00000134049.3	ENST00000300605.6_iORF_1	18-:44662748-44662793	18-:44662748-44662793	ATT	iORF	0.39	0.45	0.0061615	7.0
ENSG00000142798.12	ENST00000374695.3_iORF_0	1-:22150623-22150647	1-:22150623-22150647	ATG	iORF	0.63	0.41	0.0062389	5.6
ENSG00000143183.12	ENST00000367881.5_iORF_1	1-:165737433-165737506|165737918-165738001	1-:165737433-165737506|165737918-165738001	ACG	iORF	0.70	0.12	0.0065011	76.5
ENSG00000196535.10	ENST00000527372.1_iORF_0	17-:27419970-27420003	17-:27419970-27420003	TTG	iORF	0.16	0.50	0.0065319	12.1
ENSG00000039560.9	ENST00000265109.3_iORF_1	5+:34824223-34824289	5+:34824223-34824289	AAG	iORF	0.71	0.54	0.0066926	22.3
ENSG00000111605.12	ENST00000435070.2_iORF_0	12+:69656158-69656182	12+:69656158-69656182	ACG	iORF	0.71	0.48	0.0068460	11.9
ENSG00000198832.6	ENST00000400299.2_iORF_2	22-:31501230-31501272|31501643-31501678|31501915-31501951|31503362-31503402	22-:31501230-31501272|31501643-31501678|31501915-31501951|31503362-31503402	CTG	iORF	0.67	0.16	0.0070510	51.4
ENSG00000085832.12	ENST00000371733.3_iORF_1	1-:51822415-51822439	1-:51822415-51822439	ATC	iORF	0.36	0.35	0.0070588	5.0
ENSG00000100503.19	ENST00000245441.5_iORF_5	14-:51204955-51205004|51206025-51206087	14-:51204955-51205004|51206025-51206087	ATG	iORF	0.46	0.38	0.0073584	13.8
ENSG00000197223.7	ENST00000407324.1_iORF_2	2-:68280223-68280250	2-:68280223-68280250	ATG	iORF	0.76	0.42	0.0073699	9.1
ENSG00000108773.6_ENSG00000108774.10	ENST00000547517.1_iORF_3	17-:40282569-40282608	17-:40282569-40282608	TTG	iORF	0.23	0.56	0.0074946	25.5
ENSG00000088986.6	ENST00000549989.1_iORF_5	12+:120934316-120934356|120935875-120935883	12+:120934292-120934356|120935875-120935883	ATA	iORF	0.71	0.22	0.0083926	38.5
ENSG00000177084.12	ENST00000320574.5_iORF_0	12-:133202253-133202274	12-:133202253-133202274	AAG	iORF	0.52	0.39	0.0087039	9.3
ENSG00000058600.11	ENST00000299853.5_iORF_1	16+:22343471-22343504	16+:22343471-22343504	ATC	iORF	0.49	0.38	0.0088559	5.8
ENSG00000140511.7	ENST00000562889.1_iORF_1	15-:89430423-89430483	15-:89430423-89430483	ACG	iORF	0.46	0.43	0.0093158	7.0
ENSG00000100348.5	ENST00000216185.2_iORF_1	22-:36876696-36876816	22-:36876696-36876816	GTG	iORF	0.45	0.38	0.0093333	13.7
ENSG00000258851.1_ENSG00000126214.16	ENST00000334553.6_iORF_0	14+:104143801-104143831	14+:104143801-104143831	AAG	iORF	0.37	0.43	0.0094012	9.8
ENSG00000184702.13_ENSG00000203618.5	ENST00000455843.1_iORF_0	22+:19709821-19709851	22+:19709821-19709851	ACG	iORF	0.74	0.36	0.0094012	6.2
ENSG00000108021.15	ENST00000328090.5_iORF_1	10+:5781608-5781647	10+:5781608-5781647	ATC	iORF	0.30	0.46	0.0096389	8.0
ENSG00000198198.9	ENST00000562955.1_iORF_0	1+:43898081-43898110|43898187-43898194	1+:43898081-43898110|43898187-43898194	AGG	iORF	0.35	0.45	0.0098635	7.0
ENSG00000092853.9	ENST00000318121.3_iORF_2	1-:36202672-36202676|36202939-36202971	1-:36202672-36202676|36202939-36202971	TTG	iORF	0.17	0.48	0.0098635	10.1
ENSG00000172262.7_ENSG00000249779.1	ENST00000510026.1_iORF_0	5+:43161676-43161712	5+:43161676-43161712	ATG	iORF	0.11	0.40	0.0098635	7.2
ENSG00000112655.11	ENST00000230419.4_iORF_0	6+:43096768-43096891	6+:43096768-43096891	AGG	iORF	0.81	0.47	0.0098886	15.1
ENSG00000130396.16	ENST00000366806.2_iORF_0	6+:168352847-168352867|168363112-168363149	6+:168352847-168352867|168363112-168363149	AGG	iORF	0.71	0.56	0.0099338	29.1
ENSG00000156299.8	ENST00000286827.3_iORF_0	21-:32513536-32513554|32513642-32513675	21-:32513536-32513554|32513642-32513675	ATG	iORF	0.30	0.52	0.010189	14.1
ENSG00000148468.12	ENST00000378116.4_iORF_0	10-:15290790-15290814|15296719-15296734	10-:15290790-15290814|15296719-15296734	ACG	iORF	0.78	0.38	0.010481	6.0
ENSG00000011454.12	ENST00000373647.4_iORF_1	9+:125852103-125852129|125852553-125852587	9+:125852103-125852129|125852553-125852587	AAG	iORF	0.51	0.37	0.011316	6.1
ENSG00000188971.4_ENSG00000115977.14	ENST00000409085.4_iORF_1	2-:69759289-69759294|69769654-69769688	2-:69759289-69759294|69769654-69769688	GTG	iORF	0.45	0.23	0.011472	5.7
ENSG00000020426.6_ENSG00000139974.11	ENST00000525723.2_iORF_1	14+:61448038-61448083	14+:61448038-61448083	ATG	iORF	0.28	0.40	0.011500	8.3
ENSG00000169627.7	ENST00000305321.4_iORF_1	16-:30204738-30204776|30204853-30204941	16-:30204738-30204776|30204853-30204941	CTG	iORF	0.23	0.56	0.012204	39.2
ENSG00000089195.10	ENST00000203001.2_iORF_0	20-:5925553-5925560|5927051-5927092	20-:5925553-5925560|5927051-5927092	AAG	iORF	0.55	0.42	0.012818	5.3
ENSG00000244187.3_ENSG00000196642.11	ENST00000311502.7_iORF_1	9+:139730239-139730297|139731797-139731811	9+:139730239-139730297|139731797-139731811	ACG	iORF	0.39	0.29	0.012909	47.2
ENSG00000144028.10	ENST00000323853.5_iORF_5	2-:96944332-96944359	2-:96944332-96944359	AGG	iORF	0.41	0.35	0.012915	17.3
ENSG00000127603.19	ENST00000564288.1_iORF_1	1+:39823134-39823185	1+:39823134-39823185	ATC	iORF	0.12	0.34	0.013166	7.1
ENSG00000125633.6	ENST00000376300.2_iORF_0	2-:118677935-118677972|118688612-118688617	2-:118677935-118677972|118688612-118688617	AGG	iORF	0.71	0.54	0.014232	18.3
ENSG00000164096.10	ENST00000399075.4_iORF_1	4-:120221716-120221731	4-:120221716-120221731	ATT	iORF	0.71	0.35	0.014728	8.0
ENSG00000125703.10	ENST00000317868.4_iORF_0	1+:63269468-63269480	1+:63269468-63269480	AGG	iORF	0.13	0.23	0.015625	10.8
ENSG00000165458.9	ENST00000298229.2_iORF_0	11+:71945372-71945384	11+:71945372-71945384	AGG	iORF	0.48	0.47	0.015625	14.2
ENSG00000103855.13	ENST00000318443.5_iORF_0	15+:73994820-73994838	15+:73994820-73994838	AGG	iORF	0.35	0.09	0.015625	9.7
ENSG00000205937.7_ENSG00000207715.1	ENST00000568631.1_iORF_0	16-:2312293-2312311	16-:2312293-2312311	AAG	iORF	0.71	0.44	0.015625	9.7
ENSG00000198286.5	ENST00000396946.4_iORF_0	7-:2984030-2984051	7-:2984030-2984051	AGG	iORF	0.80	0.38	0.015850	4.5
ENSG00000153574.8	ENST00000283646.4_iORF_0	2+:88991370-88991499	2+:88991370-88991499	GTG	iORF	0.39	0.52	0.016535	18.3
ENSG00000159335.11	ENST00000309083.6_iORF_1	12+:6879123-6879165|6879322-6879364	12+:6879123-6879165|6879322-6879364	CTG	iORF	0.51	0.52	0.017159	32.4
ENSG00000140948.7	ENST00000268616.4_iORF_0	16-:87446537-87446582|87446660-87446669	16-:87446537-87446582|87446660-87446669	ATG	iORF	0.50	0.37	0.017563	6.0
ENSG00000064999.12	ENST00000360359.3_iORF_0	6+:34951199-34951202|34952858-34952879	6+:34951199-34951202|34952858-34952879	AGG	iORF	0.78	0.36	0.017606	5.2
ENSG00000130038.5	ENST00000440314.2_iORF_0	12-:3806017-3806041	12-:3806017-3806041	AGG	iORF	0.51	0.39	0.017606	6.6
ENSG00000155380.7	ENST00000433570.4_iORF_4	1-:113471860-113471917	1-:113471860-113471917	TTG	iORF	0.54	0.19	0.017748	7.5
ENSG00000183495.9_ENSG00000208892.1	ENST00000389561.2_iORF_2	12+:132551505-132551514|132551906-132551951	12+:132551505-132551514|132551906-132551951	AGG	iORF	0.11	0.48	0.017875	9.9
ENSG00000140443.9	ENST00000268035.6_iORF_0	15+:99465616-99465660|99467104-99467117	15+:99465616-99465660|99467104-99467117	CTG	iORF	0.50	0.27	0.018067	8.2
ENSG00000115504.10	ENST00000431489.1_iORF_0	2+:63182790-63182795|63206322-63206353	2+:63182790-63182795|63206322-63206353	GTG	iORF	0.13	0.55	0.018445	21.7
ENSG00000131016.12	ENST00000354675.6_iORF_0	6+:151672471-151672516	6+:151672471-151672516	AGG	iORF	0.12	0.26	0.019078	19.7
ENSG00000197321.10	ENST00000355867.4_iORF_0	10-:29812400-29812430	10-:29812400-29812430	AAG	iORF	0.56	0.46	0.020095	8.3
ENSG00000147316.8	ENST00000344683.5_iORF_0	8+:6302888-6302900	8+:6302888-6302900	TTG	iORF	0.28	0.27	0.020285	13.3
ENSG00000204842.10_ENSG00000272215.1	ENST00000377617.3_iORF_0	12-:112037082-112037094	12-:112037082-112037094	CTG	iORF	0.39	0.35	0.020285	5.0
ENSG00000155640.5	ENST00000286067.2_iORF_0	10+:98743605-98743653	10+:98743605-98743653	AAG	iORF	0.42	0.33	0.020352	10.0
ENSG00000132780.12	ENST00000350030.3_iORF_6	1+:46073224-46073254	1+:46073224-46073254	AGG	iORF	0.56	0.49	0.020479	11.2
ENSG00000167716.14	ENST00000409644.1_iORF_0	17+:1628335-1628368	17+:1628335-1628368	AGG	iORF	0.85	0.10	0.021007	5.0
ENSG00000188493.10	ENST00000378313.2_iORF_0	19-:41255464-41255497	19-:41255464-41255497	ATG	iORF	0.60	0.38	0.021007	6.0
ENSG00000173848.14	ENST00000355029.4_iORF_1	10+:5495462-5495483	10+:5495462-5495483	AGG	iORF	0.70	0.41	0.021752	5.7
ENSG00000112984.7	ENST00000394894.3_iORF_1	5+:137522068-137522101	5+:137522050-137522101	AGG	iORF	0.49	0.52	0.022228	14.8
ENSG00000164597.9	ENST00000297135.3_iORF_0	7-:107167711-107167744	7-:107167711-107167744	AAG	iORF	0.32	0.43	0.022228	9.5
ENSG00000121274.8	ENST00000436909.3_iORF_0	16+:50245280-50245313	16+:50245280-50245313	CTG	iORF	0.21	0.52	0.022228	14.6
ENSG00000115306.11	ENST00000333896.5_iORF_1	2+:54864851-54864887	2+:54864851-54864887	ATA	iORF	0.13	0.59	0.022432	46.6
ENSG00000060138.8	ENST00000228251.4_iORF_1	12-:10868336-10868382|10870686-10870709	12-:10868336-10868382|10870686-10870709	AAG	iORF	0.14	0.38	0.023333	76.9
ENSG00000150990.3	ENST00000308736.2_iORF_0	12-:125457061-125457118	12-:125457061-125457118	AGG	iORF	0.73	0.42	0.023472	11.8
ENSG00000182606.10_ENSG00000222872.1	ENST00000327628.5_iORF_0	3+:42236299-42236362	3+:42236299-42236362	GTG	iORF	0.53	0.46	0.025109	8.5
ENSG00000160710.11	ENST00000368474.4_iORF_0	1-:154573820-154573850	1-:154573820-154573850	AAG	iORF	0.13	0.55	0.025295	20.6
ENSG00000132361.12	ENST00000435359.1_iORF_1	17-:2599496-2599526	17-:2599496-2599526	ATG	iORF	0.10	0.55	0.025295	22.1
ENSG00000148773.8	ENST00000368654.3_iORF_9	10-:129905298-129905313	10-:129905298-129905313	ACG	iORF	0.45	0.49	0.025600	13.3
ENSG00000169764.10	ENST00000337130.5_iORF_1	2+:64083439-64083505	2+:64083439-64083505	ATC	iORF	0.48	0.37	0.025826	8.2
ENSG00000136848.12	ENST00000408936.3_iORF_0	9+:124538630-124538654	9+:124538600-124538654	AGG	iORF	0.11	0.41	0.026671	8.1
ENSG00000123427.11_ENSG00000270039.1	ENST00000323833.8_iORF_0	12+:58180007-58180074|58180822-58180833	12+:58180007-58180074|58180822-58180833	AGG	iORF	0.85	0.20	0.026813	12.9
ENSG00000147140.11_ENSG00000255591.1	ENST00000373856.3_iORF_5	X+:70510545-70510641|70511628-70511640	X+:70510545-70510641|70511628-70511640	ATC	iORF	0.14	0.54	0.027301	37.6
ENSG00000113649.7	ENST00000296702.5_iORF_0	5+:145859602-145859611	5+:145859602-145859611	AAG	iORF	0.71	0.27	0.027778	5.5
ENSG00000165661.11	ENST00000358701.5_iORF_1	9-:139113644-139113653	9-:139113644-139113653	ATT	iORF	0.71	0.22	0.027778	6.0
ENSG00000128829.7	ENST00000263791.5_iORF_0	15+:40246141-40246150	15+:40246141-40246150	AAG	iORF	0.71	0.37	0.027778	17.3
ENSG00000130158.9	ENST00000294618.7_iORF_0	19-:11325313-11325325|11326062-11326092	19-:11325313-11325325|11326062-11326092	CTG	iORF	0.29	0.30	0.028209	10.1
ENSG00000182220.9	ENST00000378438.4_iORF_2	X+:40448313-40448368|40450485-40450517	X+:40448313-40448368|40450485-40450517	AGG	iORF	0.76	0.45	0.028877	16.7
ENSG00000108773.6_ENSG00000108774.10	ENST00000547517.1_iORF_1	17-:40282452-40282545	17-:40282452-40282545	CTG	iORF	0.71	0.56	0.030090	44.7
ENSG00000137076.14	ENST00000314888.9_iORF_5	9-:35700046-35700078|35700187-35700194	9-:35700046-35700078|35700187-35700194	TTG	iORF	0.13	0.22	0.030375	5.0
ENSG00000213398.3_ENSG00000124067.12	ENST00000316341.3_iORF_0	16-:67979356-67979395	16-:67979356-67979395	AAG	iORF	0.51	0.38	0.030375	5.1
ENSG00000165280.11	ENST00000358901.6_iORF_3	9-:35057510-35057527|35059060-35059091	9-:35057510-35057527|35059060-35059091	ACG	iORF	0.71	0.08	0.031052	23.6
ENSG00000159842.10	ENST00000291107.2_iORF_0	17-:970464-970482|973208-973238	17-:970464-970482|973208-973238	GTG	iORF	0.05	0.34	0.031073	12.9
ENSG00000131747.10	ENST00000423485.1_iORF_3	17-:38545786-38545834	17-:38545786-38545834	ATC	iORF	0.40	0.18	0.031073	7.6
ENSG00000154380.12	ENST00000284563.6_iORF_1	1-:225700384-225700416|225700572-225700591	1-:225700384-225700416|225700572-225700591	GTG	iORF	0.39	0.44	0.031529	11.5
ENSG00000183648.5	ENST00000329559.3_iORF_1	14-:92588000-92588021	14-:92588000-92588039	TTG	iORF	0.42	0.32	0.032035	6.3
ENSG00000111676.10	ENST00000396684.2_iORF_1	12+:7047186-7047230|7047643-7047644	12+:7047186-7047230|7047643-7047644	AAG	iORF	0.37	0.41	0.032521	7.4
ENSG00000140750.12	ENST00000289968.6_iORF_0	16-:24955093-24955108	16-:24955093-24955108	CTG	iORF	0.31	0.42	0.033033	6.9
ENSG00000151718.11	ENST00000403733.3_iORF_2	4+:184207187-184207212|184210545-184210568	4+:184207187-184207212|184210545-184210568	ACG	iORF	0.76	0.17	0.033394	7.3
ENSG00000008256.11_ENSG00000202273.1	ENST00000350796.3_iORF_0	7-:6230141-6230162|6312104-6312131	7-:6230141-6230162|6312104-6312131	AAG	iORF	0.57	0.44	0.033708	12.3
ENSG00000136463.7	ENST00000258975.6_iORF_0	17+:61678627-61678722|61681893-61681912	17+:61678627-61678722|61681893-61681912	GTG	iORF	0.14	0.41	0.033758	11.8
ENSG00000062194.11	ENST00000424459.3_iORF_1	5+:56510007-56510020|56526672-56526689	5+:56510007-56510020|56526672-56526689	ATC	iORF	0.54	0.47	0.033932	11.3
ENSG00000074201.4	ENST00000525428.1_iORF_1	11-:77340854-77340872	11-:77340854-77340872	ATC	iORF	0.59	0.40	0.034254	8.1
ENSG00000108439.5_ENSG00000108465.10	ENST00000580391.1_iORF_1	17+:46051338-46051395	17+:46051338-46051395	AAG	iORF	0.74	0.34	0.034317	5.3
ENSG00000011275.14	ENST00000425013.2_iORF_4	7-:5792570-5792610|5800633-5800650	7-:5792570-5792610|5800633-5800650	CTG	iORF	0.70	0.42	0.034330	11.9
ENSG00000132341.7	ENST00000543796.1_iORF_0	12+:131357405-131357426	12+:131357405-131357426	CTG	iORF	0.20	0.59	0.034815	58.2
ENSG00000068793.13	ENST00000313077.7_iORF_0	15+:22946965-22947025	15+:22946965-22947025	CTG	iORF	0.11	0.35	0.034887	21.1
ENSG00000242485.1	ENST00000344843.7_iORF_2	1-:1341255-1341266|1342288-1342316	1-:1341255-1341266|1342288-1342316	ATA	iORF	0.21	0.52	0.034909	14.2
ENSG00000149782.7	ENST00000279230.6_iORF_1	11+:64033794-64033854	11+:64033794-64033854	AGG	iORF	0.81	0.47	0.035194	6.2
ENSG00000038382.13	ENST00000344204.4_iORF_8	5+:14474130-14474148	5+:14474130-14474148	GTG	iORF	0.71	0.51	0.035494	14.1
ENSG00000197694.9	ENST00000372739.3_iORF_0	9+:131343309-131343327	9+:131343309-131343327	AGG	iORF	0.60	0.27	0.035494	6.0
ENSG00000114439.14	ENST00000325805.8_iORF_1	3+:107491491-107491554	3+:107491491-107491554	AGG	iORF	0.29	0.41	0.035993	9.7
ENSG00000026652.9	ENST00000320285.4_iORF_0	6-:161570305-161570321|161574377-161574424	6-:161570305-161570321|161574377-161574424	ACG	iORF	0.57	0.45	0.035993	5.7
ENSG00000130779.15	ENST00000358808.2_iORF_0	12-:122773059-122773088|122794308-122794339	12-:122773059-122773088|122794308-122794339	AAG	iORF	0.71	0.19	0.036018	10.7
ENSG00000244405.3_ENSG00000058866.10	ENST00000537818.1_iORF_1	3-:185823694-185823727	3-:185823694-185823727	ATC	iORF	0.85	0.43	0.036662	6.0
ENSG00000196497.11_ENSG00000129559.8	ENST00000556387.1_iORF_4	14-:24679957-24679974|24680620-24680636	14-:24679957-24679974|24680620-24680636	AGG	iORF	0.34	0.47	0.036662	9.9
ENSG00000143799.8	ENST00000366794.5_iORF_2	1-:226567826-226567847	1-:226567826-226567847	ATA	iORF	0.75	0.42	0.037598	5.8
ENSG00000131469.8	ENST00000589913.1_iORF_3	17+:41150801-41150846	17+:41150801-41150846	TTG	iORF	0.28	0.56	0.037643	24.9
ENSG00000137815.10	ENST00000389629.4_iORF_0	15+:41749947-41750010	15+:41749947-41750010	ATG	iORF	0.25	0.42	0.038218	10.7
ENSG00000137154.8	ENST00000380394.4_iORF_1	9-:19378822-19378846	9-:19378822-19378846	ATG	iORF	0.49	0.45	0.038284	7.4
ENSG00000235162.4	ENST00000443585.1_iORF_1	12+:105742386-105742404|105759584-105759611	12+:105742386-105742404|105759584-105759611	AGG	iORF	0.11	0.44	0.038343	12.3
ENSG00000133226.12	ENST00000323848.9_iORF_0	1+:24981345-24981381	1+:24981345-24981381	AAG	iORF	0.71	0.39	0.038969	16.1
ENSG00000170037.9	ENST00000563694.1_iORF_1	17+:7850951-7850987	17+:7850951-7850987	AGG	iORF	0.48	0.45	0.038969	5.2
ENSG00000087088.15	ENST00000293288.8_iORF_3	19+:49459011-49459035	19+:49459011-49459035	AGG	iORF	0.51	0.42	0.039567	6.9
ENSG00000139921.8_ENSG00000201376.1	ENST00000457354.2_iORF_1	14+:51713820-51713868	14+:51713820-51713868	GTG	iORF	0.78	0.41	0.040028	8.7
ENSG00000189171.9_ENSG00000272030.1	ENST00000440685.2_iORF_4	1-:153591486-153591513	1-:153591486-153591513	ATG	iORF	0.85	0.40	0.040411	5.9
ENSG00000099917.13	ENST00000263205.7_iORF_3	22+:20922850-20922918|20929399-20929403	22+:20922850-20922918|20929399-20929403	AGG	iORF	0.30	0.49	0.040522	13.0
ENSG00000109111.10	ENST00000314616.6_iORF_3	17+:27028509-27028551	17+:27028509-27028551	AGG	iORF	0.09	0.45	0.041093	12.5
ENSG00000178209.10_ENSG00000207574.1	ENST00000345136.3_iORF_0	8-:144997531-144997615	8-:144997531-144997615	AGG	iORF	0.16	0.59	0.041407	89.8
ENSG00000163930.5	ENST00000460680.1_iORF_0	3-:52436655-52436676	3-:52436655-52436676	AAG	iORF	0.42	0.46	0.041624	8.9
ENSG00000165813.12_ENSG00000238742.1	ENST00000369287.3_iORF_0	10-:115894773-115894794	10-:115894773-115894794	ACG	iORF	0.53	0.36	0.041624	5.3
ENSG00000132432.9	ENST00000450622.1_iORF_7	7-:54823483-54823543	7-:54823483-54823543	AGG	iORF	0.85	0.44	0.041873	8.7
ENSG00000137106.13_ENSG00000236156.2	ENST00000318158.6_iORF_3	9+:37424843-37424894	9+:37424843-37424894	GTG	iORF	0.59	0.42	0.042083	10.9
ENSG00000128228.4	ENST00000248958.4_iORF_1	22+:21996791-21996812|21997150-21997171	22+:21996791-21996812|21997150-21997171	ACG	iORF	0.47	0.42	0.042223	8.8
ENSG00000173442.7	ENST00000309295.4_iORF_0	11+:65358026-65358063|65359270-65359311	11+:65358026-65358063|65359270-65359311	ACG	iORF	0.40	0.51	0.042368	20.0
ENSG00000188690.8	ENST00000368797.4_iORF_0	10-:127504822-127504829|127505005-127505040	10-:127504822-127504829|127505005-127505040	AGG	iORF	0.66	0.37	0.042646	5.8
ENSG00000151445.11	ENST00000556412.1_iORF_1	14-:77920425-77920445|77923660-77923682	14-:77920425-77920445|77923660-77923682	ACG	iORF	0.46	0.37	0.042646	5.0
ENSG00000164405.6	ENST00000378665.1_iORF_6	5+:132202652-132202727|132203179-132203188	5+:132202652-132202727|132203179-132203188	ATC	iORF	0.26	0.20	0.042908	19.0
ENSG00000130396.16	ENST00000366806.2_iORF_2	6+:168289989-168290001	6+:168289989-168290001	ATG	iORF	0.71	0.45	0.042969	8.2
ENSG00000196876.9_ENSG00000260415.3	ENST00000354534.6_iORF_0	12+:52100425-52100437	12+:52100425-52100437	AAG	iORF	0.19	0.04	0.042969	5.3
ENSG00000111364.11	ENST00000238146.4_iORF_0	12+:124099769-124099781	12+:124099769-124099781	AAG	iORF	0.81	0.32	0.042969	3.0
ENSG00000140386.8	ENST00000563290.1_iORF_0	15-:77021035-77021047	15-:77021035-77021047	AGG	iORF	0.71	0.40	0.042969	6.2
ENSG00000185963.9	ENST00000356884.6_iORF_0	9-:95477668-95477695	9-:95477668-95477695	CTG	iORF	0.11	0.57	0.043270	33.7
ENSG00000145191.7_ENSG00000182580.2	ENST00000313143.3_iORF_24	3+:183884012-183884053|183884233-183884237	3+:183884012-183884053|183884233-183884237	CTG	iORF	0.73	0.37	0.044133	6.2
ENSG00000101161.6	ENST00000266079.4_iORF_1	20+:62626281-62626305	20+:62626281-62626305	AAG	iORF	0.76	0.09	0.044315	9.0
ENSG00000163430.5	ENST00000295633.3_iORF_1	3-:120134770-120134815	3-:120134770-120134857	ATG	iORF	0.41	0.44	0.045183	11.2
ENSG00000125755.14	ENST00000245934.7_iORF_1	19-:46319317-46319335	19-:46319317-46319335	AGG	iORF	0.71	0.54	0.045267	20.9
ENSG00000054654.11	ENST00000358025.3_iORF_1	14+:64591890-64591928|64593044-64593054	14+:64591890-64591928|64593044-64593054	AAG	iORF	0.61	0.42	0.045441	5.0
ENSG00000080603.12_ENSG00000156873.11	ENST00000380361.3_iORF_5	16+:30750581-30750629	16+:30750581-30750629	AAG	iORF	0.76	0.39	0.045441	6.5
ENSG00000196141.8	ENST00000409755.3_iORF_1	2+:201283980-201284028	2+:201283980-201284028	AAG	iORF	0.35	0.42	0.046291	9.8
ENSG00000162222.9	ENST00000513247.2_iORF_0	11+:62496361-62496409	11+:62496361-62496409	AGG	iORF	0.12	0.47	0.046291	9.0
ENSG00000154127.5	ENST00000284273.5_iORF_0	11+:122646953-122646977	11+:122646953-122646977	AAG	iORF	0.76	0.38	0.046310	6.0
ENSG00000058673.11	ENST00000545588.1_iORF_2	1+:203816521-203816572	1+:203816521-203816572	AGG	iORF	0.71	0.47	0.046600	9.7
ENSG00000122966.9	ENST00000392521.2_iORF_2	12-:120214618-120214639	12-:120214618-120214639	AGG	iORF	0.76	0.23	0.047339	8.9
ENSG00000184009.5	ENST00000575842.1_iORF_4	17-:79479095-79479168|79479257-79479259	17-:79479095-79479168|79479257-79479259	AGG	iORF	0.16	0.42	0.048234	328.0
ENSG00000067704.8	ENST00000302637.5_iORF_0	1+:220267727-220267778	1+:220267727-220267778	GTG	iORF	0.36	0.20	0.048456	9.6
ENSG00000147010.13	ENST00000379716.1_iORF_0	X-:19626098-19626149	X-:19626098-19626149	AGG	iORF	0.75	0.21	0.048456	11.0
ENSG00000228408.1_ENSG00000177688.5	ENST00000367456.1_iORF_0	6+:149730745-149730802	6+:149730745-149730802	AAG	iORF	0.57	0.28	0.048563	8.6
ENSG00000080986.8	ENST00000261597.4_iORF_3	18+:2595561-2595597	18+:2595561-2595597	AAG	iORF	0.42	0.28	0.048832	9.3
ENSG00000090889.10_ENSG00000201377.1	ENST00000374403.3_iORF_1	X+:69522198-69522228	X+:69522198-69522228	ATC	iORF	0.71	0.58	0.048927	40.5
ENSG00000241973.6	ENST00000255882.6_iORF_0	22-:21159273-21159300	22-:21159273-21159300	GTG	iORF	0.13	0.41	0.049494	5.3
ENSG00000165006.9	ENST00000545103.1_iORF_0	9+:34179058-34179145	9+:34179058-34179145	ATG	iORF	0.66	0.58	1.0594e-09	68.2
ENSG00000100300.13	ENST00000396265.3_iORF_0	22+:43558823-43558997	22+:43558823-43558997	CTG	iORF	0.22	0.48	1.7933e-07	66.1
ENSG00000214706.6_ENSG00000243477.1	ENST00000336089.4_iORF_0	3-:50329734-50329839	3-:50329734-50329839	ATG	iORF	0.13	0.56	2.7610e-15	49.7
ENSG00000133193.8	ENST00000403627.3_iORF_2	17-:71228243-71228411	17-:71228243-71228411	GTG	iORF	0.18	0.36	3.2783e-11	72.2
ENSG00000243444.3_ENSG00000241978.5	ENST00000374525.1_iORF_0	9+:112811028-112811135|112898406-112898443	9+:112811028-112811135|112898406-112898443	CTG	iORF	0.10	0.48	3.2788e-06	64.9
ENSG00000253626.2	ENST00000520547.2_iORF_1	10+:81272556-81272679	10+:81272556-81272679	ACG	iORF	0.40	0.15	3.6869e-05	64.8
ENSG00000171848.9	ENST00000360566.2_iORF_1	2+:10262891-10263024|10263109-10263184|10263513-10263521	2+:10262891-10263024|10263109-10263184|10263513-10263521	CTG	iORF	0.63	0.55	4.5142e-08	165.3
ENSG00000152795.13	ENST00000295470.5_iORF_1	4-:83350473-83350578	4-:83350473-83350578	ATT	iORF	0.09	0.58	5.0691e-16	244.8
ENSG00000143183.12	ENST00000367881.5_iORF_2	1-:165738011-165738110	1-:165738011-165738110	CTG	iORF	0.37	0.44	5.1665e-09	51.7
ENSG00000164828.13_ENSG00000239857.2	ENST00000456758.2_iORF_0	7+:878451-878607	7+:872228-872238|878434-878607	ATG	iORF	0.66	0.35	7.9634e-05	46.9
ENSG00000169241.13	ENST00000484157.1_iORF_0	1+:155108796-155108852|155110036-155110070	1+:155108796-155108852|155110036-155110070	ATG	iORF	0.31	0.48	8.3083e-05	14.0
ENSG00000130164.7	ENST00000557933.1_iORF_0	19+:11240259-11240346|11241956-11241992	19+:11240259-11240346|11241956-11241992	ATC	iORF	0.05	0.50	8.5762e-05	43.3
ENSG00000146232.10	ENST00000275015.5_iORF_0	6-:44233021-44233270	6-:44233021-44233270	CTG	iORF	0.41	0.55	8.6075e-08	95.6
ENSG00000226415.1	ENST00000420977.1_ncRNA_0	1+:77165617-77166223	1+:77165617-77166223	ATC	ncRNA	0.24	0.60	0.0000	561.3
ENSG00000233954.4	ENST00000538385.1_ncRNA_0	1-:16133868-16134144	1-:16133868-16134144	ATG	ncRNA	0.71	0.61	0.0000	529.4
ENSG00000233514.1	ENST00000402743.2_ncRNA_0	1-:44587824-44588022	1-:44587824-44588022	CTG	ncRNA	0.33	0.13	0.0000	66.8
ENSG00000175701.6	ENST00000414416.2_ncRNA_0	2-:110969931-110970102	2-:110969931-110970102	ATG	ncRNA	0.53	0.60	0.0000	268.4
ENSG00000270170.1	ENST00000602845.1_ncRNA_0	3+:196669587-196669887	3+:196669587-196669887	ATG	ncRNA	0.45	0.58	0.0000	150.0
ENSG00000229638.1	ENST00000422486.1_ncRNA_0	3-:185135282-185135564	3-:185135282-185135621	ATG	ncRNA	0.31	0.28	0.0000	237.0
ENSG00000179010.10	ENST00000512914.1_ncRNA_0	4+:6642472-6642973	4+:6642472-6642973	TTG	ncRNA	0.25	0.51	0.0000	804.9
ENSG00000226950.2_ENSG00000212588.1	ENST00000411630.2_ncRNA_1	4+:53579063-53579126|53579660-53579753	4+:53579063-53579126|53579660-53579753	TTG	ncRNA	0.50	0.61	0.0000	679.2
ENSG00000113460.8	ENST00000515798.1_ncRNA_0	5+:34915840-34916002|34918468-34918580|34919944-34919988|34922321-34922396	5+:34915840-34916002|34918468-34918580|34919944-34919988|34922321-34922396	AAG	ncRNA	0.11	0.57	0.0000	329.1
ENSG00000233913.6	ENST00000406049.3_ncRNA_0	5+:168043398-168044001	5+:168043392-168044001	AAG	ncRNA	0.30	0.12	0.0000	817.8
ENSG00000226221.1	ENST00000450941.1_ncRNA_0	5-:55800461-55800749	5-:55800461-55800749	AAG	ncRNA	0.15	0.32	0.0000	154.3
ENSG00000185641.5	ENST00000327878.3_ncRNA_0	5-:115387606-115387960	5-:115387606-115387960	AAG	ncRNA	0.10	0.22	0.0000	212.9
ENSG00000212802.3	ENST00000391491.2_ncRNA_0	6+:12514341-12514956	6+:12514341-12514956	ATG	ncRNA	0.21	0.61	0.0000	1122.0
ENSG00000236603.1	ENST00000455094.1_ncRNA_0	6+:30454139-30454367	6+:30454139-30454367	AAG	ncRNA	0.26	0.38	0.0000	67.1
ENSG00000156471.8	ENST00000517557.1_ncRNA_0	8+:97274280-97274447|97285526-97285618|97296336-97296381|97299249-97299437	8+:97274253-97274447|97285526-97285618|97296336-97296381|97299249-97299437	GTG	ncRNA	0.40	0.11	0.0000	182.4
ENSG00000236552.1	ENST00000439189.1_ncRNA_0	10+:98510110-98510656	10+:98510044-98510656	GTG	ncRNA	0.28	0.58	0.0000	774.6
ENSG00000227097.4	ENST00000536099.1_ncRNA_0	11+:82400600-82400810	11+:82400600-82400810	ATG	ncRNA	0.46	0.60	0.0000	706.1
ENSG00000166689.10_ENSG00000266493.1	ENST00000459748.1_ncRNA_0	11-:16996239-16996512	11-:16996239-16996560	AAG	ncRNA	0.27	0.58	0.0000	281.4
ENSG00000234964.3	ENST00000458175.1_ncRNA_0	11-:59548785-59549193	11-:59548785-59549193	ATG	ncRNA	0.71	0.60	0.0000	261.3
ENSG00000216285.4	ENST00000547454.1_ncRNA_0	12+:104424577-104425321	12+:104424556-104425321	CTG	ncRNA	0.13	0.50	0.0000	637.1
ENSG00000198431.11	ENST00000394214.3_ncRNA_0	12+:104659086-104659359|104659410-104659617	12+:104659086-104659359|104659410-104659617	ATG	ncRNA	0.67	0.61	0.0000	1218.9
ENSG00000111639.3	ENST00000537701.1_ncRNA_0	12-:6601436-6601633|6602027-6602138|6602882-6602937	12-:6601436-6601633|6602027-6602138|6602882-6602937	CTG	ncRNA	0.09	0.50	0.0000	240.3
ENSG00000060138.8	ENST00000542002.1_ncRNA_0	12-:10853886-10853952|10854558-10854733|10856649-10856747|10865809-10865932|10868292-10868373	12-:10853886-10853952|10854558-10854733|10856649-10856747|10865809-10865932|10868292-10868376	AAG	ncRNA	0.09	0.33	0.0000	325.5
ENSG00000186076.4	ENST00000548270.1_ncRNA_0	12-:94034597-94035338	12-:94034597-94035362	ATC	ncRNA	0.23	0.47	0.0000	636.0
ENSG00000139842.10	ENST00000463426.1_ncRNA_0	13+:113864297-113864402|113873258-113873362|113882289-113882359|113883759-113883833|113883955-113883968	13+:113864297-113864402|113873258-113873362|113882289-113882359|113883759-113883833|113883955-113883968	CTG	ncRNA	0.43	0.24	0.0000	106.0
ENSG00000236972.1	ENST00000423401.1_ncRNA_0	13-:73674715-73675123	13-:73674715-73675123	ATG	ncRNA	0.71	0.60	0.0000	214.3
ENSG00000258427.3	ENST00000555532.2_ncRNA_0	14+:60864474-60864732	14+:60864474-60864732	ATG	ncRNA	0.71	0.61	0.0000	365.1
ENSG00000232573.1	ENST00000417615.1_ncRNA_0	14-:99439215-99439416	14-:99439215-99439530	GTG	ncRNA	0.14	0.58	0.0000	477.0
ENSG00000256338.1	ENST00000544920.1_ncRNA_0	15+:28560838-28560916	15+:28560838-28560916	ATG	ncRNA	0.37	0.61	0.0000	630.0
ENSG00000259964.2	ENST00000569046.1_ncRNA_0	15-:71457108-71457336	15-:71457108-71457336	AAG	ncRNA	0.09	0.44	0.0000	80.8
ENSG00000198901.9	ENST00000555791.1_ncRNA_0	15-:91527217-91527370|91527922-91528055|91537636-91537746	15-:91527217-91527370|91527922-91528055|91537636-91537764	ACG	ncRNA	0.15	0.33	0.0000	268.3
ENSG00000219200.6_ENSG00000258315.1	ENST00000547863.1_ncRNA_4	17+:6918176-6918197|6918380-6918475|6919092-6919194|6919813-6920004|6920228-6920333|6920579-6920584	17+:6918176-6918197|6918380-6918475|6919092-6919194|6919813-6920004|6920228-6920333|6920579-6920584	ATG	ncRNA	0.46	0.46	0.0000	109.7
ENSG00000177576.6_ENSG00000271982.1	ENST00000582588.1_ncRNA_1	18-:47015716-47015881	18-:47015716-47015881	GTG	ncRNA	0.05	0.58	0.0000	69.7
ENSG00000160633.8	ENST00000591666.1_ncRNA_0	19+:5623180-5623405|5626415-5626500|5645347-5645394	19+:5623180-5623405|5626415-5626500|5645347-5645394	CTG	ncRNA	0.15	0.46	0.0000	203.9
ENSG00000178464.6_ENSG00000105583.5	ENST00000325000.4_ncRNA_0	19-:12754088-12754733	19-:12754088-12754733	ATG	ncRNA	0.12	0.61	0.0000	1102.0
ENSG00000232388.2	ENST00000435844.1_ncRNA_0	20+:18548122-18548240|18549882-18550049	20+:18548122-18548240|18549882-18550049	ATG	ncRNA	0.46	0.57	0.0000	142.8
ENSG00000227063.4	ENST00000546176.1_ncRNA_0	20+:21735907-21735985	20+:21735907-21735985	ATG	ncRNA	0.37	0.61	0.0000	630.0
ENSG00000230043.1	ENST00000415187.1_ncRNA_0	20-:49457151-49457259	20-:49457151-49457259	ATC	ncRNA	0.41	0.59	0.0000	134.5
ENSG00000198618.4	ENST00000358455.4_ncRNA_0	21+:20230468-20230594	21+:20230468-20230594	AAG	ncRNA	0.29	0.46	0.0000	233.0
ENSG00000213885.3	ENST00000425147.1_ncRNA_0	21+:26734544-26734745	21+:26734544-26734745	CTG	ncRNA	0.24	0.28	0.0000	183.6
ENSG00000099995.14	ENST00000498259.1_ncRNA_0	22-:30735058-30735240|30736184-30736359	22-:30735058-30735240|30736184-30736359	TTG	ncRNA	0.18	0.46	0.0000	131.9
ENSG00000230629.2	ENST00000429775.2_ncRNA_0	X+:70182861-70183143	X+:70182858-70183143	GTG	ncRNA	0.28	0.27	0.0000	724.5
ENSG00000184831.9_ENSG00000238103.3	ENST00000418824.2_ncRNA_0	X-:23854934-23854977|23855036-23855437	X-:23854934-23854977|23855036-23855437	ATG	ncRNA	0.71	0.61	0.0000	481.3
ENSG00000232083.2	ENST00000545500.1_ncRNA_0	17-:78576348-78576363	17-:78576348-78576363	GTG	ncRNA	0.32	0.50	0.00010000	13.1
ENSG00000247675.2	ENST00000531719.1_ncRNA_0	11+:46868019-46868050|46868160-46868162	11+:46867980-46868050|46868160-46868162	CTG	ncRNA	0.33	0.44	0.00010208	10.6
ENSG00000242858.1	ENST00000492855.1_ncRNA_0	5-:83042772-83042808	5-:83042772-83042808	ATG	ncRNA	0.71	0.60	0.00010695	115.1
ENSG00000175390.8	ENST00000530219.1_ncRNA_1	11+:8017512-8017569	11+:8017512-8017569	CTG	ncRNA	0.11	0.43	0.00012450	13.6
ENSG00000223676.1	ENST00000445636.1_ncRNA_0	13-:50935545-50935584	13-:50935545-50935584	GTG	ncRNA	0.14	0.59	0.00012692	53.0
ENSG00000231066.3	ENST00000453156.3_ncRNA_0	X-:14853392-14853431	X-:14853392-14853431	ATG	ncRNA	0.45	0.61	0.00012692	141.9
ENSG00000231607.4	ENST00000235290.3_ncRNA_0	13-:50656074-50656113	13-:50656074-50656113	ATG	ncRNA	0.32	0.41	0.00012734	11.0
ENSG00000126088.8	ENST00000494399.1_ncRNA_2	1+:45477937-45477957|45478528-45478571	1+:45477937-45477957|45478528-45478571	ATG	ncRNA	0.18	0.50	0.00012827	36.3
ENSG00000146457.10	ENST00000494513.1_ncRNA_1	6+:160157294-160157387	6+:160157294-160157387	AAG	ncRNA	0.71	0.57	0.00014702	34.0
ENSG00000123064.8_ENSG00000201208.1	ENST00000546869.1_ncRNA_1	12-:113614640-113614740|113614856-113614897	12-:113614640-113614740|113614856-113614897	ATG	ncRNA	0.39	0.47	0.00015213	35.1
ENSG00000164924.13	ENST00000492736.1_ncRNA_4	8-:101964270-101964312	8-:101964270-101964312	CTG	ncRNA	0.30	0.39	0.00015448	11.4
ENSG00000187514.10	ENST00000468027.1_ncRNA_2	2+:232573361-232573461|232576057-232576119	2+:232573361-232573461|232576057-232576119	CTG	ncRNA	0.27	0.43	0.00018727	466.3
ENSG00000213430.5	ENST00000503199.1_ncRNA_0	5+:21883242-21883362	5+:21883242-21883362	ATT	ncRNA	0.29	0.57	0.00019190	83.9
ENSG00000225972.1_ENSG00000198744.5	ENST00000514057.1_ncRNA_3	1+:569285-569402	1+:569285-569402	ATA	ncRNA	0.17	0.54	0.00019464	295.1
ENSG00000187522.9	ENST00000493863.1_ncRNA_0	10+:14882127-14882156|14884132-14884178	10+:14882127-14882156|14884132-14884178	ATG	ncRNA	0.53	0.37	0.00020592	9.6
ENSG00000165072.9_ENSG00000236801.1	ENST00000446071.1_ncRNA_0	9+:72832347-72832407	9+:72832347-72832407	AGG	ncRNA	0.64	0.39	0.00020606	56.4
ENSG00000113460.8	ENST00000515798.1_ncRNA_2	5+:34922816-34922897	5+:34922816-34922897	CTG	ncRNA	0.76	0.13	0.00022096	14.5
ENSG00000172757.8	ENST00000530945.1_ncRNA_3	11-:65623690-65623713|65625567-65625628	11-:65623690-65623713|65625567-65625628	CTG	ncRNA	0.62	0.61	0.00022624	324.2
ENSG00000102901.8	ENST00000569862.1_ncRNA_0	16-:67862169-67862253	16-:67862169-67862253	GTG	ncRNA	0.37	0.47	0.00022790	10.0
ENSG00000253564.1	ENST00000518337.1_ncRNA_0	8-:74128605-74128656	8-:74128605-74128656	AAG	ncRNA	0.60	0.60	0.00023209	79.3
ENSG00000250746.1	ENST00000509378.1_ncRNA_0	4+:165110452-165110512	4+:165110452-165110512	ATT	ncRNA	0.53	0.43	0.00024069	9.7
ENSG00000251003.3_ENSG00000201627.1	ENST00000524045.2_ncRNA_0	8-:107071348-107071364|107072608-107072670	8-:107071348-107071364|107072608-107072670	ATG	ncRNA	0.68	0.43	0.00027266	12.5
ENSG00000241511.1	ENST00000492525.1_ncRNA_0	8-:29974938-29974983	8-:29974938-29974983	CTG	ncRNA	0.61	0.42	0.00027487	8.1
ENSG00000132142.15	ENST00000452924.2_ncRNA_0	17-:35500731-35500800	17-:35500731-35500800	AAG	ncRNA	0.05	0.49	0.00027556	13.9
ENSG00000242445.1	ENST00000486538.1_ncRNA_0	3+:121213016-121213064	3+:121213016-121213064	AAG	ncRNA	0.71	0.55	0.00029254	20.9
ENSG00000263232.2	ENST00000573189.2_ncRNA_0	16-:72040082-72040157	16-:72040082-72040157	TTG	ncRNA	0.32	0.51	0.00029544	13.8
ENSG00000132773.7	ENST00000495703.1_ncRNA_0	1+:45809305-45809374	1+:45809305-45809374	AAG	ncRNA	0.29	0.29	0.00029810	9.0
ENSG00000240634.1	ENST00000469929.1_ncRNA_0	16-:28825300-28825363	16-:28825300-28825363	ATG	ncRNA	0.21	0.54	0.00031962	19.4
ENSG00000226484.2_ENSG00000233921.2	ENST00000419621.2_ncRNA_0	X-:36392907-36392970	X-:36392907-36392970	ATG	ncRNA	0.23	0.55	0.00031962	20.9
ENSG00000049656.9	ENST00000507195.1_ncRNA_1	5-:1324905-1324928|1325865-1325931|1326375-1326394	5-:1324905-1324928|1325865-1325931|1326375-1326394	AGG	ncRNA	0.05	0.55	0.00035639	48.4
ENSG00000253738.1	ENST00000524003.1_ncRNA_1	8-:92082162-92082192	8-:92082162-92082192	TTG	ncRNA	0.45	0.46	0.00039702	7.9
ENSG00000110717.6	ENST00000531796.1_ncRNA_3	11+:67798165-67798200|67799618-67799631	11+:67798165-67798200|67799618-67799631	CTG	ncRNA	0.55	0.44	0.00040313	16.7
ENSG00000135506.11	ENST00000549307.1_ncRNA_1	12+:58109626-58109761	12+:58109626-58109761	ATT	ncRNA	0.38	0.41	0.00041158	29.5
ENSG00000138041.11	ENST00000477749.1_ncRNA_0	2-:55844710-55844725	2-:55844710-55844725	ATG	ncRNA	0.71	0.49	0.00041649	13.0
ENSG00000261559.1	ENST00000568912.1_ncRNA_0	15+:34786992-34787076	15+:34786992-34787076	ACG	ncRNA	0.25	0.53	0.00043380	16.1
ENSG00000129292.16	ENST00000361997.5_ncRNA_0	8+:133787671-133787698	8+:133787671-133787698	ATG	ncRNA	0.56	0.60	0.00044117	83.2
ENSG00000226970.2	ENST00000441775.1_ncRNA_0	1+:84710173-84710260	1+:84710173-84710260	AAG	ncRNA	0.33	0.49	0.00044694	15.3
ENSG00000120910.10	ENST00000519706.1_ncRNA_0	8+:22350312-22350399	8+:22350312-22350399	GTG	ncRNA	0.37	0.46	0.00045368	14.0
ENSG00000169905.8	ENST00000482587.1_ncRNA_0	1-:179834855-179834918	1-:179834855-179834918	ATG	ncRNA	0.27	0.53	0.00045623	37.3
ENSG00000246089.3	ENST00000500118.2_ncRNA_0	8-:6263914-6263938	8-:6263914-6263938	AGG	ncRNA	0.35	0.45	0.00045805	7.0
ENSG00000258927.1	ENST00000555032.1_ncRNA_0	14+:96087285-96087309	14+:96087285-96087309	ATG	ncRNA	0.26	0.49	0.00045805	12.0
ENSG00000184436.7	ENST00000471073.1_ncRNA_0	22-:21355933-21355966	22-:21355933-21355966	ATG	ncRNA	0.20	0.51	0.00046950	14.3
ENSG00000104964.10	ENST00000592414.1_ncRNA_0	19-:3053816-3053966	19-:3053816-3053966	CTG	ncRNA	0.11	0.39	0.00046985	24.5
ENSG00000188460.4	ENST00000436287.1_ncRNA_0	1-:224052223-224052343	1-:224052223-224052343	ATC	ncRNA	0.60	0.35	0.00047112	687.4
ENSG00000115233.7_ENSG00000271924.1	ENST00000478123.1_ncRNA_2	2+:162165092-162165115|162172947-162173080|162175332-162175353	2+:162165092-162165115|162172947-162173080|162175332-162175353	ATC	ncRNA	0.61	0.57	0.00051054	93.4
ENSG00000257790.1	ENST00000550578.1_ncRNA_0	12+:53547055-53547079	12+:53547055-53547079	ATG	ncRNA	0.65	0.60	0.00051451	78.0
ENSG00000104529.13	ENST00000525695.1_ncRNA_5	8-:144679054-144679126	8-:144679054-144679126	AAG	ncRNA	0.25	0.48	0.00051802	36.6
ENSG00000179195.11_ENSG00000178882.9	ENST00000542820.1_ncRNA_0	12+:124457880-124457899|124458432-124458539	12+:124457880-124457899|124458432-124458539	CTG	ncRNA	0.23	0.43	0.00053497	41.2
ENSG00000167645.12	ENST00000589644.1_ncRNA_0	19-:38798232-38798328	19-:38798232-38798328	CTG	ncRNA	0.41	0.41	0.00053517	12.0
ENSG00000102901.8	ENST00000569862.1_ncRNA_1	16-:67864254-67864374	16-:67864254-67864374	ACG	ncRNA	0.13	0.22	0.00055228	13.7
ENSG00000267575.2_ENSG00000267623.2	ENST00000586784.1_ncRNA_0	19+:28284394-28284421	19+:28284394-28284421	ATG	ncRNA	0.20	0.56	0.00055625	26.0
ENSG00000238251.2	ENST00000457472.2_ncRNA_0	9+:99169644-99169692	9+:99169644-99169692	AGG	ncRNA	0.71	0.19	0.00058022	19.5
ENSG00000185324.17	ENST00000507205.1_ncRNA_0	16+:89753118-89753167|89755659-89755691	16+:89753118-89753167|89755659-89755691	ATG	ncRNA	0.34	0.47	0.00063793	22.9
ENSG00000250825.1	ENST00000505622.1_ncRNA_0	15-:96984795-96984825	15-:96984795-96984825	GTG	ncRNA	0.37	0.41	0.00064257	7.9
ENSG00000099804.4	ENST00000586788.1_ncRNA_0	19+:535845-535923|536242-536344	19+:535845-535923|536242-536344	AAG	ncRNA	0.66	0.28	0.00065602	31.3
ENSG00000171735.14	ENST00000476163.1_ncRNA_1	1+:6845548-6845635|6885151-6885184	1+:6845548-6845635|6885151-6885184	ACG	ncRNA	0.35	0.33	0.00066922	20.5
ENSG00000263753.2	ENST00000582008.1_ncRNA_0	18+:5238131-5238158	18+:5238131-5238158	ATG	ncRNA	0.71	0.50	0.00070921	17.1
ENSG00000133731.5	ENST00000523710.1_ncRNA_2	8-:82588472-82588500|82591360-82591461	8-:82588472-82588500|82591360-82591465|82592884-82592901	ATT	ncRNA	0.62	0.51	0.00071784	23.4
ENSG00000203875.6	ENST00000420199.1_ncRNA_0	6-:86387690-86387750|86387853-86387901	6-:86387690-86387750|86387853-86387901	ATG	ncRNA	0.20	0.45	0.00072005	26.5
ENSG00000100526.15	ENST00000555837.1_ncRNA_0	14+:54863771-54863795|54868241-54868297|54875462-54875469	14+:54863771-54863795|54868241-54868297|54875462-54875469	GTG	ncRNA	0.05	0.57	0.00075808	36.3
ENSG00000261424.1	ENST00000567330.1_ncRNA_0	16-:75742953-75742989	16-:75742953-75742989	CTG	ncRNA	0.59	0.42	0.00078535	5.5
ENSG00000119707.9	ENST00000532683.1_ncRNA_2	14+:73525366-73525413|73538334-73538347	14+:73525366-73525413|73538334-73538347	CTG	ncRNA	0.49	0.25	0.00081830	53.0
ENSG00000233098.4_ENSG00000263986.1	ENST00000577537.1_ncRNA_0	17+:20771951-20771998|20790904-20790917	17+:20771951-20771998|20790904-20790917	CTG	ncRNA	0.23	0.58	0.00084267	40.9
ENSG00000251111.2	ENST00000510322.2_ncRNA_0	4-:56218530-56218569	4-:56218530-56218569	AAG	ncRNA	0.27	0.50	0.00084459	11.4
ENSG00000249673.2	ENST00000505731.1_ncRNA_0	4+:2936718-2936736	4+:2936718-2936736	CTG	ncRNA	0.69	0.12	0.00086769	4.1
ENSG00000145191.7_ENSG00000182580.2	ENST00000433853.1_ncRNA_4	3+:183867623-183867683	3+:183867623-183867683	AGG	ncRNA	0.54	0.59	0.00087976	50.4
ENSG00000187699.6	ENST00000399515.2_ncRNA_0	2+:190788745-190788868	2+:190788745-190788868	GTG	ncRNA	0.36	0.46	0.00091372	26.8
ENSG00000114473.9	ENST00000478903.1_ncRNA_1	3-:197639607-197639811	3-:197639607-197639811	ACG	ncRNA	0.43	0.39	0.00099160	40.2
ENSG00000197471.7_ENSG00000103485.13	ENST00000219771.7_ncRNA_1	16+:29690506-29690531|29708316-29708345	16+:29690506-29690531|29708316-29708345	CTG	ncRNA	0.22	0.58	0.0010379	39.2
ENSG00000204138.8_ENSG00000221216.1	ENST00000493669.1_ncRNA_0	1+:28696284-28696314	1+:28696284-28696314	ATT	ncRNA	0.59	0.38	0.0010424	11.9
ENSG00000234741.3	ENST00000454068.1_ncRNA_0	1-:173835318-173835344|173835665-173835705|173835898-173835934|173836128-173836158	1-:173835318-173835344|173835665-173835705|173835898-173835934|173836128-173836158	GTG	ncRNA	0.17	0.23	0.0010491	61.9
ENSG00000107521.14	ENST00000467246.1_ncRNA_0	10-:100202971-100202997|100205056-100205150	10-:100202971-100202997|100205056-100205150	CTG	ncRNA	0.09	0.48	0.0010569	33.5
ENSG00000249210.1	ENST00000503632.1_ncRNA_0	19+:47062445-47062478	19+:47062445-47062478	AAG	ncRNA	0.39	0.61	0.0010573	164.7
ENSG00000156471.8	ENST00000517557.1_ncRNA_1	8+:97274228-97274309	8+:97274228-97274309	CTG	ncRNA	0.11	0.24	0.0010654	17.1
ENSG00000198431.11	ENST00000526207.1_ncRNA_6	12+:104682722-104682845	12+:104682722-104682845	CTG	ncRNA	0.47	0.52	0.0011129	37.7
ENSG00000228192.3	ENST00000414798.1_ncRNA_0	1-:43300798-43300802|43312030-43312062	1-:43300798-43300802|43312030-43312062	ATG	ncRNA	0.33	0.42	0.0012085	9.0
ENSG00000117395.6	ENST00000483082.1_ncRNA_4	1-:43637885-43637936	1-:43637885-43637936	CTG	ncRNA	0.41	0.58	0.0012986	72.8
ENSG00000174353.13	ENST00000428423.1_ncRNA_0	7-:72474205-72474253|72476215-72476230	7-:72474205-72474253|72476215-72476230	ATG	ncRNA	0.42	0.43	0.0013442	13.6
ENSG00000232729.3_ENSG00000160828.13	ENST00000380775.3_ncRNA_0	7-:74304470-74304518|74306508-74306523	7-:74304470-74304518|74306508-74306523	ATG	ncRNA	0.43	0.43	0.0013442	13.5
ENSG00000214078.7_ENSG00000244005.8	ENST00000475146.1_ncRNA_0	20-:34252719-34252797	20-:34252719-34252797	GTG	ncRNA	0.45	0.08	0.0013771	27.3
ENSG00000234741.3	ENST00000442067.1_ncRNA_1	1-:173835318-173835344|173835665-173835705|173835898-173835934|173836128-173836179	1-:173835318-173835344|173835665-173835705|173835898-173835934|173836128-173836179	ATG	ncRNA	0.21	0.50	0.0013895	68.7
ENSG00000257267.1	ENST00000399070.3_ncRNA_0	18+:32870302-32870355|32870973-32870992	18+:32870302-32870355|32870973-32870992	ATG	ncRNA	0.44	0.52	0.0014022	15.7
ENSG00000238137.2	ENST00000457786.1_ncRNA_0	1+:211616103-211616148	1+:211616103-211616148	AAG	ncRNA	0.09	0.40	0.0014741	34.9
ENSG00000253341.1	ENST00000517662.1_ncRNA_0	8-:75515522-75515561	8-:75515522-75515561	AGG	ncRNA	0.51	0.45	0.0015130	11.0
ENSG00000100823.7	ENST00000557159.1_ncRNA_4	14+:20923480-20923552	14+:20923420-20923552	CTG	ncRNA	0.58	0.57	0.0015149	70.3
ENSG00000259943.1	ENST00000567508.1_ncRNA_0	1-:40723448-40723499	1-:40723448-40723499	CTG	ncRNA	0.81	0.34	0.0015229	10.0
ENSG00000135624.11	ENST00000461290.1_ncRNA_3	2+:73461478-73461493	2+:73461478-73461493	GTG	ncRNA	0.71	0.42	0.0016000	41.7
ENSG00000254944.1	ENST00000526403.1_ncRNA_0	11+:122831619-122831667	11+:122831619-122831667	AAG	ncRNA	0.38	0.54	0.0016084	18.9
ENSG00000179195.11_ENSG00000178882.9	ENST00000542820.1_ncRNA_2	12+:124458438-124458477	12+:124458438-124458477	CTG	ncRNA	0.71	0.54	0.0016239	20.9
ENSG00000255397.1	ENST00000529239.1_ncRNA_0	8-:61850912-61850954	8-:61850912-61850954	GTG	ncRNA	0.64	0.22	0.0016375	9.2
ENSG00000246067.3	ENST00000501011.2_ncRNA_0	11+:82783669-82783765	11+:82783669-82783765	ATT	ncRNA	0.49	0.47	0.0018313	13.7
ENSG00000111639.3	ENST00000543164.1_ncRNA_4	12-:6602844-6602937	12-:6602844-6602937	CTG	ncRNA	0.11	0.50	0.0018418	37.2
ENSG00000230067.3	ENST00000388967.3_ncRNA_0	3-:36808931-36808979	3-:36808931-36808979	TTG	ncRNA	0.30	0.56	0.0018497	25.0
ENSG00000162227.3_ENSG00000185475.4	ENST00000532586.1_ncRNA_1	11+:62556836-62556898|62557072-62557181	11+:62556836-62556898|62557072-62557181	ATC	ncRNA	0.24	0.42	0.0019277	35.2
ENSG00000077782.15	ENST00000496296.1_ncRNA_0	8-:38325801-38325870	8-:38325801-38325870	CTG	ncRNA	0.76	0.47	0.0021197	25.8
ENSG00000233876.2	ENST00000434621.2_ncRNA_0	7+:9654965-9655028	7+:9654965-9655028	ATC	ncRNA	0.20	0.55	0.0021436	21.7
ENSG00000162191.9	ENST00000532904.1_ncRNA_4	11-:62445455-62445548	11-:62445455-62445548	AAG	ncRNA	0.69	0.41	0.0022081	16.5
ENSG00000130755.8_ENSG00000269246.1	ENST00000599274.1_ncRNA_0	19-:39832431-39832503	19-:39832431-39832503	AGG	ncRNA	0.74	0.16	0.0023916	5.1
ENSG00000106723.12	ENST00000485565.2_ncRNA_0	9+:91003406-91003453|91041296-91041381	9+:91003406-91003453|91041296-91041381	ACG	ncRNA	0.76	0.48	0.0024142	25.9
ENSG00000229852.2_ENSG00000234882.1	ENST00000433978.1_ncRNA_1	6+:74002800-74002875	6+:74002800-74002875	CTG	ncRNA	0.42	0.16	0.0024518	9.0
ENSG00000164587.7	ENST00000519690.1_ncRNA_6	5-:149829164-149829194	5-:149829164-149829215	ACG	ncRNA	0.35	0.49	0.0025229	36.7
ENSG00000112695.7	ENST00000481061.2_ncRNA_2	6-:75953458-75953479	6-:75953458-75953479	GTG	ncRNA	0.66	0.60	0.0026171	116.7
ENSG00000225580.2	ENST00000418595.1_ncRNA_0	6-:112938335-112938377	6-:112938335-112938377	AAG	ncRNA	0.65	0.16	0.0028366	8.4
ENSG00000100353.13	ENST00000496875.1_ncRNA_1	22-:36922152-36922178|36925122-36925153	22-:36922152-36922178|36925122-36925153	TTG	ncRNA	0.12	0.10	0.0028444	31.3
ENSG00000164548.6	ENST00000494255.1_ncRNA_2	7-:23571507-23571528	7-:23571507-23571528	ACG	ncRNA	0.71	0.57	0.0032653	34.0
ENSG00000164548.6	ENST00000494255.1_ncRNA_3	7-:23571439-23571508	7-:23571439-23571508	ATT	ncRNA	0.44	0.39	0.0033815	19.9
ENSG00000213862.4	ENST00000497325.1_ncRNA_0	15-:48023036-48023111	15-:48023036-48023111	AAG	ncRNA	0.57	0.19	0.0034425	16.5
ENSG00000048162.15	ENST00000503849.1_ncRNA_2	5-:175815473-175815590	5-:175815473-175815590	CTG	ncRNA	0.71	0.57	0.0034546	45.2
ENSG00000101138.7	ENST00000493039.1_ncRNA_6	20+:54970734-54970788	20+:54970734-54970788	GTG	ncRNA	0.14	0.41	0.0034831	6.0
ENSG00000160972.5	ENST00000526183.1_ncRNA_0	8+:145715430-145715577	8+:145715430-145715577	ATG	ncRNA	0.52	0.56	0.0035239	53.5
ENSG00000126088.8	ENST00000494399.1_ncRNA_1	1+:45480446-45480508|45480611-45480678|45481008-45481170	1+:45480446-45480508|45480611-45480678|45481008-45481170	CTG	ncRNA	0.09	0.42	0.0036103	75.5
ENSG00000101138.7	ENST00000498689.1_ncRNA_0	20+:54967582-54967594|54970576-54970633	20+:54967582-54967594|54970576-54970633	TTG	ncRNA	0.15	0.51	0.0036348	31.6
ENSG00000240785.1	ENST00000490372.1_ncRNA_0	5+:18049966-18049981	5+:18049966-18049981	GTG	ncRNA	0.25	0.23	0.0037000	8.8
ENSG00000213942.3	ENST00000498412.1_ncRNA_0	12-:6518802-6518817	12-:6518802-6518817	GTG	ncRNA	0.32	0.50	0.0037000	11.8
ENSG00000133731.5	ENST00000523710.1_ncRNA_1	8-:82592999-82593014|82593732-82593819	8-:82592999-82593014|82593732-82593819	ATA	ncRNA	0.05	0.37	0.0037525	38.5
ENSG00000062716.6_ENSG00000199004.1	ENST00000592790.1_ncRNA_1	17+:57917209-57917272	17+:57917209-57917272	ATG	ncRNA	0.28	0.29	0.0039548	14.4
ENSG00000148303.12	ENST00000485706.1_ncRNA_0	9+:136217144-136217198	9+:136217144-136217198	GTG	ncRNA	0.45	0.58	0.0040448	34.8
ENSG00000236813.1	ENST00000414577.1_ncRNA_0	X+:62987199-62987217	X+:62987199-62987217	AAG	ncRNA	0.38	0.07	0.0041645	14.1
ENSG00000155366.12_ENSG00000155367.11	ENST00000478447.1_ncRNA_5	1-:113246393-113246428|113247721-113247788	1-:113246393-113246428|113247721-113247788	TTG	ncRNA	0.22	0.46	0.0042800	47.9
ENSG00000198131.9_ENSG00000142396.6	ENST00000609864.1_ncRNA_1	19+:58817461-58817491	19+:58817461-58817491	GTG	ncRNA	0.42	0.58	0.0044577	39.5
ENSG00000225674.1	ENST00000451446.1_ncRNA_0	13-:24696565-24696643	13-:24696565-24696643	ATT	ncRNA	0.52	0.07	0.0045317	11.5
ENSG00000266184.1	ENST00000583051.1_ncRNA_0	18-:24412065-24412143	18-:24412065-24412143	GTG	ncRNA	0.30	0.38	0.0045317	15.8
ENSG00000249936.2	ENST00000394695.2_ncRNA_1	4-:46726424-46726460	4-:46726424-46726460	CTG	ncRNA	0.27	0.53	0.0046088	50.8
ENSG00000164880.11	ENST00000468115.1_ncRNA_0	7-:1527534-1527561	7-:1527534-1527561	ATG	ncRNA	0.36	0.55	0.0046088	20.8
ENSG00000140395.4	ENST00000558840.1_ncRNA_0	15-:78585226-78585227|78585508-78585600	15-:78585226-78585227|78585508-78585600	ATT	ncRNA	0.66	0.22	0.0049445	24.7
ENSG00000114473.9	ENST00000478903.1_ncRNA_3	3-:197639720-197639762	3-:197639720-197639762	AGG	ncRNA	0.31	0.54	0.0052152	18.4
ENSG00000236618.2	ENST00000425081.2_ncRNA_0	17+:1421012-1421120	17+:1421012-1421120	GTG	ncRNA	0.62	0.37	0.0052421	9.2
ENSG00000164032.7	ENST00000511203.1_ncRNA_1	4-:100871345-100871417	4-:100871345-100871417	GTG	ncRNA	0.40	0.54	0.0053110	417.5
ENSG00000100823.7	ENST00000557159.1_ncRNA_9	14+:20923484-20923511	14+:20923484-20923511	ACG	ncRNA	0.58	0.55	0.0053175	23.6
ENSG00000141504.7	ENST00000380466.2_ncRNA_0	17-:7530725-7530732|7530870-7530944	17-:7530725-7530732|7530870-7530944	GTG	ncRNA	0.39	0.14	0.0057259	11.3
ENSG00000116205.6_ENSG00000212670.1	ENST00000498272.1_ncRNA_0	1+:54519390-54519431|54520053-54520054	1+:54519390-54519431|54520053-54520054	CTG	ncRNA	0.46	0.41	0.0058098	6.0
ENSG00000265185.2	ENST00000577988.1_ncRNA_0	17+:18965276-18965288	17+:18965276-18965288	CTG	ncRNA	0.62	0.57	0.0060105	332.2
ENSG00000262074.3	ENST00000571722.2_ncRNA_0	17-:18967385-18967397	17-:18967385-18967397	CTG	ncRNA	0.62	0.57	0.0060105	332.2
ENSG00000180182.6	ENST00000482034.1_ncRNA_0	X-:40595066-40595078	X-:40595066-40595093	CTG	ncRNA	0.81	0.09	0.0060105	4.0
ENSG00000101608.8	ENST00000585090.1_ncRNA_6	18+:3249364-3249379	18+:3249364-3249379	ATG	ncRNA	0.75	0.34	0.0061745	5.0
ENSG00000225439.2	ENST00000423477.2_ncRNA_0	2+:74375293-74375314	2+:74375293-74375314	AGG	ncRNA	0.57	0.40	0.0061829	6.2
ENSG00000148219.12_ENSG00000207268.1	ENST00000431607.1_ncRNA_0	9-:119942980-119943004	9-:119942980-119943004	AAG	ncRNA	0.05	0.49	0.0062389	11.2
ENSG00000259972.1_ENSG00000214331.4	ENST00000568371.1_ncRNA_0	16-:74401988-74402012	16-:74401988-74402012	TTG	ncRNA	0.18	0.52	0.0062389	14.5
ENSG00000226950.2_ENSG00000212588.1	ENST00000444958.1_ncRNA_7	4+:53579661-53579688	4+:53579661-53579688	TTG	ncRNA	0.71	0.60	0.0063717	89.9
ENSG00000205583.9_ENSG00000223705.5	ENST00000402225.5_ncRNA_0	7+:74988663-74988678|74990643-74990691	7+:74988663-74988678|74990643-74990691	ATG	ncRNA	0.42	0.42	0.0064006	12.4
ENSG00000226950.2_ENSG00000212588.1	ENST00000425653.1_ncRNA_8	4+:53579778-53579796	4+:53579778-53579796	ATG	ncRNA	0.36	0.51	0.0064796	65.7
ENSG00000229715.4	ENST00000428783.1_ncRNA_0	13+:32526702-32526735	13+:32526702-32526735	CTG	ncRNA	0.71	0.56	0.0065319	27.1
ENSG00000228887.2	ENST00000585891.1_ncRNA_0	19+:14181165-14181228	19+:14181165-14181228	ATT	ncRNA	0.71	0.60	0.0067965	113.6
ENSG00000225210.5_ENSG00000257227.3	ENST00000441500.1_ncRNA_1	14+:19650054-19650099	14+:19650054-19650099	GTG	ncRNA	0.27	0.47	0.0072201	15.7
ENSG00000257749.2_ENSG00000244306.5	ENST00000455088.2_ncRNA_1	14-:19925266-19925311	14-:19925266-19925311	GTG	ncRNA	0.27	0.47	0.0072201	15.7
ENSG00000206195.6	ENST00000413768.1_ncRNA_2	22-:16192932-16192977	22-:16192932-16192977	GTG	ncRNA	0.27	0.47	0.0072201	15.7
ENSG00000067225.13	ENST00000565143.1_ncRNA_12	15-:72491601-72491658	15-:72491601-72491658	ATG	ncRNA	0.74	0.37	0.0072413	8.1
ENSG00000103496.10	ENST00000487411.1_ncRNA_0	16+:31049954-31049968|31050861-31050871	16+:31049954-31049968|31050861-31050871	AAG	ncRNA	0.37	0.50	0.0072913	12.3
ENSG00000255717.2	ENST00000538654.1_ncRNA_1	11-:62622891-62622927	11-:62622891-62622927	ACG	ncRNA	0.52	0.33	0.0073307	16.3
ENSG00000048649.9	ENST00000435241.1_ncRNA_0	11-:77445519-77445555	11-:77445519-77445555	AAG	ncRNA	0.35	0.45	0.0073307	8.0
ENSG00000267321.1_ENSG00000207297.1	ENST00000592381.1_ncRNA_0	17+:33895428-33895455	17+:33895428-33895455	ATG	ncRNA	0.76	0.36	0.0077715	5.0
ENSG00000205105.5	ENST00000535895.1_ncRNA_1	13+:47065175-47065256	13+:47065175-47065256	ATC	ncRNA	0.22	0.46	0.0078873	17.4
ENSG00000161179.9	ENST00000468686.1_ncRNA_2	22-:21984200-21984239	22-:21984200-21984239	ATG	ncRNA	0.61	0.53	0.0081946	16.9
ENSG00000131871.10	ENST00000526043.1_ncRNA_4	15-:101817542-101817647	15-:101817542-101817647	CTG	ncRNA	0.22	0.45	0.0082512	20.0
ENSG00000141337.8_ENSG00000269657.1	ENST00000585460.1_ncRNA_3	17+:66508574-66508689|66511534-66511569	17+:66508574-66508689|66511534-66511569	CTG	ncRNA	0.25	0.50	0.0082872	54.6
ENSG00000243635.1	ENST00000486888.1_ncRNA_0	3+:104222050-104222110	3+:104222050-104222110	CTG	ncRNA	0.18	0.54	0.0085930	17.3
ENSG00000100353.13	ENST00000496875.1_ncRNA_3	22-:36925178-36925220	22-:36925178-36925220	ATG	ncRNA	0.39	0.54	0.0086680	19.6
ENSG00000167671.7	ENST00000588238.1_ncRNA_0	19-:4448310-4448373	19-:4448310-4448373	ATC	ncRNA	0.53	0.43	0.0089210	7.3
ENSG00000171456.12	ENST00000470145.1_ncRNA_1	20+:31015966-31016077	20+:31015966-31016077	GTG	ncRNA	0.31	0.41	0.0089773	19.3
ENSG00000101224.13	ENST00000467519.1_ncRNA_0	20+:3776459-3776526|3778268-3778291	20+:3776459-3776526|3778268-3778291	CTG	ncRNA	0.76	0.46	0.0089974	21.7
ENSG00000198964.9_ENSG00000230036.1	ENST00000492601.2_ncRNA_0	10-:52178039-52178069	10-:52178039-52178069	ACG	ncRNA	0.16	0.47	0.0094012	10.0
ENSG00000172590.14	ENST00000556214.1_ncRNA_2	14+:23299121-23299163	14+:23299121-23299163	ATG	ncRNA	0.71	0.60	0.0099048	98.8
ENSG00000101608.8	ENST00000585090.1_ncRNA_3	18+:3247880-3247898	18+:3247880-3247898	GTG	ncRNA	0.52	0.55	0.0099671	30.8
ENSG00000218510.3	ENST00000416769.1_ncRNA_0	1+:22352121-22352136	1+:22352121-22352136	GTG	ncRNA	0.78	0.13	0.010412	6.0
ENSG00000233461.1	ENST00000416221.1_ncRNA_0	1-:231664225-231664240	1-:231664225-231664240	ATG	ncRNA	0.80	0.16	0.010412	5.0
ENSG00000214293.4	ENST00000398043.2_ncRNA_0	7-:77325501-77325516	7-:77325501-77325516	CTG	ncRNA	0.71	0.35	0.010412	7.3
ENSG00000185904.7	ENST00000424751.2_ncRNA_0	10+:42971164-42971332	10+:42971164-42971332	CTG	ncRNA	0.42	0.30	0.010636	52.0
ENSG00000236534.1	ENST00000440551.1_ncRNA_0	13+:72249207-72249255	13+:72249207-72249255	AAG	ncRNA	0.05	0.47	0.010749	27.6
ENSG00000160633.8	ENST00000591991.1_ncRNA_3	19+:5668266-5668302	19+:5668266-5668302	AGG	ncRNA	0.34	0.12	0.010886	7.0
ENSG00000236005.1	ENST00000454576.1_ncRNA_0	9+:110297318-110297375	9+:110297318-110297375	AAG	ncRNA	0.30	0.55	0.010975	22.3
ENSG00000072778.15	ENST00000577191.1_ncRNA_1	17+:7125532-7125625	17+:7125532-7125625	AAG	ncRNA	0.11	0.32	0.011066	14.6
ENSG00000156990.10	ENST00000475470.1_ncRNA_2	3-:9881838-9881919	3-:9881838-9881919	GTG	ncRNA	0.40	0.27	0.011070	8.0
ENSG00000105821.10	ENST00000492497.1_ncRNA_2	7-:102953370-102953457	7-:102953370-102953457	ATG	ncRNA	0.12	0.55	0.011260	27.7
ENSG00000161526.10	ENST00000584557.1_ncRNA_0	17+:73702520-73702601	17+:73702520-73702601	ACG	ncRNA	0.25	0.43	0.011553	16.3
ENSG00000234785.1_ENSG00000264759.1	ENST00000434365.1_ncRNA_1	X+:114938134-114938170	X+:114938134-114938170	ATG	ncRNA	0.24	0.56	0.011654	23.4
ENSG00000187147.13	ENST00000474064.1_ncRNA_1	1+:45101832-45101834|45110369-45110415	1+:45101832-45101834|45110369-45110415	AGG	ncRNA	0.40	0.41	0.012818	5.8
ENSG00000213312.3	ENST00000416120.1_ncRNA_0	6-:64259356-64259398	6-:64259356-64259398	AAG	ncRNA	0.71	0.55	0.012831	20.0
ENSG00000169727.8	ENST00000392357.1_ncRNA_3	17+:80014193-80014265	17+:80014193-80014265	AGG	ncRNA	0.85	0.40	0.012873	11.8
ENSG00000133065.6	ENST00000484000.1_ncRNA_1	1-:205782850-205782865	1-:205782850-205782865	CTG	ncRNA	0.76	0.35	0.012885	5.3
ENSG00000102078.11	ENST00000464342.1_ncRNA_0	X+:129473936-129473950|129479155-129479177	X+:129473936-129473950|129479155-129479177	ATG	ncRNA	0.41	0.47	0.012953	8.0
ENSG00000183199.6	ENST00000505987.1_ncRNA_0	4+:88813791-88813830	4+:88813791-88813830	AAG	ncRNA	0.38	0.59	0.013024	49.5
ENSG00000229117.4	ENST00000358888.7_ncRNA_2	12+:56510571-56510601	12+:56510571-56510601	ATG	ncRNA	0.43	0.61	0.013696	194.6
ENSG00000100568.6_ENSG00000072042.8	ENST00000553578.1_ncRNA_4	14-:68157026-68157095	14-:68157026-68157095	ATC	ncRNA	0.80	0.38	0.014211	8.3
ENSG00000258784.1_ENSG00000177350.6	ENST00000494676.1_ncRNA_0	14+:56233423-56233465	14+:56233423-56233465	AGG	ncRNA	0.62	0.26	0.014232	32.2
ENSG00000234645.2	ENST00000431545.1_ncRNA_0	2-:139046306-139046342	2-:139046306-139046342	GTG	ncRNA	0.35	0.19	0.014272	72.3
ENSG00000198131.9_ENSG00000142396.6	ENST00000609864.1_ncRNA_2	19+:58816808-58816811|58817453-58817465	19+:58816808-58816811|58817453-58817465	GTG	ncRNA	0.71	0.54	0.014309	20.9
ENSG00000248538.2	ENST00000512942.2_ncRNA_0	8+:9046545-9046556|9046857-9046882	8+:9046545-9046556|9046857-9046882	ATG	ncRNA	0.62	0.38	0.015086	15.8
ENSG00000105821.10	ENST00000492497.1_ncRNA_3	7-:102953015-102953066	7-:102953015-102953066	AAG	ncRNA	0.13	0.48	0.015303	9.2
ENSG00000249196.2	ENST00000512133.2_ncRNA_0	12+:129594278-129594290	12+:129594278-129594290	AGG	ncRNA	0.58	0.39	0.015625	8.1
ENSG00000133112.12	ENST00000442760.2_ncRNA_5	13-:45915234-45915246	13-:45915234-45915246	GTG	ncRNA	0.52	0.40	0.015625	193.7
ENSG00000127184.6_ENSG00000199262.1	ENST00000511472.1_ncRNA_1	5+:85913813-85913870|85915169-85915286	5+:85913813-85913870|85915169-85915286	GTG	ncRNA	0.45	0.60	0.015835	275.1
ENSG00000156482.6	ENST00000517489.1_ncRNA_4	8-:99057570-99057627|99057735-99057744	8-:99057570-99057627|99057735-99057744	CTG	ncRNA	0.71	0.61	0.015849	175.6
ENSG00000119707.9	ENST00000532683.1_ncRNA_0	14+:73525317-73525365	14+:73525317-73525365	CTG	ncRNA	0.71	0.60	0.015934	82.4
ENSG00000133983.10_ENSG00000213463.3	ENST00000557612.1_ncRNA_5	14-:70826370-70826385	14-:70826370-70826385	TTG	ncRNA	0.78	0.24	0.016269	8.4
ENSG00000172809.8	ENST00000530646.1_ncRNA_7	17+:72199802-72199853	17+:72199802-72199853	ACG	ncRNA	0.37	0.42	0.016270	20.6
ENSG00000164318.13	ENST00000508868.1_ncRNA_0	5+:38445763-38445804|38448402-38448421	5+:38445763-38445804|38448402-38448421	ATG	ncRNA	0.22	0.46	0.016330	15.1
ENSG00000180304.10	ENST00000558194.1_ncRNA_4	15-:64982660-64982708	15-:64982660-64982708	ATG	ncRNA	0.49	0.43	0.016380	6.7
ENSG00000180304.10	ENST00000558194.1_ncRNA_1	15-:64983711-64983786	15-:64983711-64983786	ATT	ncRNA	0.11	0.43	0.016655	52.6
ENSG00000256546.1	ENST00000540968.1_ncRNA_0	12+:122502254-122502305	12+:122502254-122502305	ATG	ncRNA	0.14	0.46	0.017004	13.2
ENSG00000164032.7	ENST00000511203.1_ncRNA_2	4-:100871320-100871362	4-:100871320-100871362	CTG	ncRNA	0.65	0.60	0.017093	394.3
ENSG00000183963.14	ENST00000460658.1_ncRNA_3	22+:31491519-31491621	22+:31491519-31491621	CTG	ncRNA	0.29	0.40	0.017108	18.3
ENSG00000149476.10	ENST00000529121.2_ncRNA_0	11+:61100749-61100788	11+:61100749-61100788	AAG	ncRNA	0.13	0.50	0.017489	14.6
ENSG00000236698.1	ENST00000419267.1_ncRNA_0	1-:17012435-17012489	1-:17012435-17012489	CTG	ncRNA	0.16	0.10	0.017563	11.8
ENSG00000100181.17	ENST00000592918.1_ncRNA_0	22+:17082841-17082949	22+:17082841-17082949	ATG	ncRNA	0.60	0.37	0.018395	22.8
ENSG00000066322.8	ENST00000497050.1_ncRNA_2	1-:43831285-43831294|43833156-43833195	1-:43831285-43831294|43833156-43833195	AGG	ncRNA	0.49	0.42	0.018410	7.4
ENSG00000132570.10_ENSG00000152705.6	ENST00000506002.1_ncRNA_0	5+:134260229-134260265	5+:134260229-134260265	ATT	ncRNA	0.67	0.30	0.018445	12.7
ENSG00000233016.2	ENST00000414282.1_ncRNA_0	9-:139622513-139622549	9-:139622513-139622549	CTG	ncRNA	0.12	0.45	0.018445	32.7
ENSG00000202538.1	ENST00000365668.1_ncRNA_1	12-:120729641-120729677	12-:120729641-120729677	ATG	ncRNA	0.37	0.57	0.018445	37.6
ENSG00000206195.6	ENST00000413768.1_ncRNA_1	22-:16190714-16190771	22-:16190714-16190771	ATG	ncRNA	0.71	0.51	0.018567	15.9
ENSG00000198830.6	ENST00000479815.1_ncRNA_1	1+:26799003-26799118|26799973-26799978	1+:26799003-26799118|26799973-26799978	GTG	ncRNA	0.39	0.55	0.019208	177.4
ENSG00000225484.2	ENST00000470445.1_ncRNA_1	10-:81574432-81574472|81585953-81586024	10-:81574432-81574472|81585953-81586024	ATG	ncRNA	0.71	0.53	0.019289	23.9
ENSG00000254101.1	ENST00000520060.1_ncRNA_0	8+:137543107-137543119	8+:137543107-137543119	GTG	ncRNA	0.71	0.51	0.020285	16.2
ENSG00000225484.2	ENST00000470445.1_ncRNA_0	10-:81586020-81586032	10-:81586020-81586032	ATG	ncRNA	0.71	0.59	0.020285	78.3
ENSG00000223482.3	ENST00000446751.1_ncRNA_0	10-:89102065-89102077	10-:89102065-89102077	ATG	ncRNA	0.71	0.59	0.020285	80.8
ENSG00000225210.5_ENSG00000257227.3	ENST00000441500.1_ncRNA_0	14+:19650098-19650110	14+:19650098-19650110	ATG	ncRNA	0.30	0.53	0.020285	26.4
ENSG00000257749.2_ENSG00000244306.5	ENST00000455088.2_ncRNA_0	14-:19925255-19925267	14-:19925255-19925267	ATG	ncRNA	0.30	0.53	0.020285	26.4
ENSG00000206195.6	ENST00000413768.1_ncRNA_0	22-:16192921-16192933	22-:16192921-16192933	ATG	ncRNA	0.30	0.53	0.020285	26.4
ENSG00000223546.2_ENSG00000239407.1	ENST00000420471.1_ncRNA_0	X+:102024234-102024258	X+:102024234-102024258	ATC	ncRNA	0.11	0.40	0.020495	7.6
ENSG00000248008.2	ENST00000500741.2_ncRNA_0	12-:120929871-120929913|120933625-120933652	12-:120929871-120929913|120933625-120933652	ACG	ncRNA	0.45	0.41	0.020773	7.0
ENSG00000260852.1	ENST00000563777.1_ncRNA_0	16-:30933186-30933219	16-:30933186-30933219	ATC	ncRNA	0.74	0.36	0.021007	5.0
ENSG00000269293.2	ENST00000602810.1_ncRNA_0	6-:28090948-28090989|28104522-28104565	6-:28090948-28090989|28104522-28104565	CTG	ncRNA	0.18	0.52	0.021181	20.2
ENSG00000211460.7	ENST00000467324.1_ncRNA_2	2+:122513285-122513336	2+:122513285-122513336	CTG	ncRNA	0.26	0.55	0.021451	35.5
ENSG00000226666.1	ENST00000432228.1_ncRNA_0	2+:222828231-222828282	2+:222828231-222828282	AAG	ncRNA	0.26	0.57	0.021498	33.4
ENSG00000270598.1	ENST00000605837.1_ncRNA_0	1+:226315026-226315047	1+:226315026-226315047	ACG	ncRNA	0.71	0.41	0.021752	8.7
ENSG00000151914.13	ENST00000340834.4_ncRNA_7	6-:56366370-56366406	6-:56366370-56366406	AAG	ncRNA	0.24	0.41	0.021769	7.8
ENSG00000120533.8	ENST00000517350.1_ncRNA_3	8+:110346659-110346698	8+:110346638-110346698	ATT	ncRNA	0.71	0.55	0.021805	79.4
ENSG00000031698.8	ENST00000482384.1_ncRNA_3	1+:109756558-109756591	1+:109756558-109756591	CTG	ncRNA	0.71	0.55	0.022615	21.7
ENSG00000096746.13	ENST00000480987.1_ncRNA_4	10+:70091927-70091969	10+:70091897-70091969	CTG	ncRNA	0.23	0.59	0.023258	50.5
ENSG00000196204.7_ENSG00000273313.1	ENST00000404404.1_ncRNA_2	7+:5013701-5013734	7+:5013701-5013734	ACG	ncRNA	0.39	0.38	0.025228	11.8
ENSG00000226950.2_ENSG00000212588.1	ENST00000425653.1_ncRNA_6	4+:53579695-53579722	4+:53579695-53579722	ATG	ncRNA	0.71	0.36	0.025268	135.5
ENSG00000269900.2	ENST00000602361.1_ncRNA_0	9-:35657988-35658003	9-:35657988-35658003	AGG	ncRNA	0.31	0.61	0.025600	806.7
ENSG00000232176.1	ENST00000397390.3_ncRNA_0	9-:19200867-19200909	9-:19200867-19200909	AAG	ncRNA	0.26	0.42	0.026797	23.8
ENSG00000115233.7_ENSG00000271924.1	ENST00000478123.1_ncRNA_4	2+:162164972-162164987	2+:162164972-162164987	ATG	ncRNA	0.71	0.53	0.027200	22.5
ENSG00000144724.14	ENST00000495879.1_ncRNA_0	3+:61547329-61547344	3+:61547266-61547344	AGG	ncRNA	0.57	0.31	0.027200	4.0
ENSG00000245910.4_ENSG00000254341.1	ENST00000521399.1_ncRNA_1	8-:67834610-67834627|67837671-67837753	8-:67834610-67834627|67837671-67837753	AGG	ncRNA	0.25	0.42	0.027200	292.6
ENSG00000247675.2	ENST00000531719.1_ncRNA_1	11+:46868205-46868220	11+:46868205-46868220	ATG	ncRNA	0.49	0.22	0.027200	4.0
ENSG00000185044.10	ENST00000436326.2_ncRNA_0	1-:143431481-143431485|143465379-143465438|143467570-143467582	1-:143431481-143431485|143465379-143465438|143467570-143467582	ATG	ncRNA	0.34	0.54	0.027658	18.4
ENSG00000231584.4	ENST00000607780.1_ncRNA_0	2+:96676374-96676383	2+:96676374-96676383	ATG	ncRNA	0.71	0.47	0.027778	11.9
ENSG00000218582.2	ENST00000405405.2_ncRNA_1	6-:80662721-80662730	6-:80662721-80662730	AAG	ncRNA	0.50	0.23	0.027778	115.7
ENSG00000249489.1	ENST00000515281.1_ncRNA_0	11-:88141346-88141355	11-:88141346-88141355	AAG	ncRNA	0.51	0.56	0.027778	110.7
ENSG00000205105.5	ENST00000535895.1_ncRNA_0	13+:47065015-47065024	13+:47065015-47065024	CTG	ncRNA	0.71	0.57	0.027778	41.0
ENSG00000132475.4_ENSG00000263565.1	ENST00000586518.1_ncRNA_2	17-:73775751-73775760	17-:73775751-73775760	GTG	ncRNA	0.71	0.13	0.027778	617.7
ENSG00000210049.1_ENSG00000210195.2	ENST00000387347.2_ncRNA_3	MT+:1745-1754	MT+:1745-1754	AGG	ncRNA	0.22	0.53	0.027778	1314.5
ENSG00000139926.11_ENSG00000207004.1	ENST00000555952.1_ncRNA_0	14+:52021444-52021523|52037065-52037091	14+:52021444-52021523|52037065-52037091	ACG	ncRNA	0.48	0.59	0.027967	84.9
ENSG00000172974.10	ENST00000393177.3_ncRNA_0	2+:65432155-65432179	2+:65432155-65432179	GTG	ncRNA	0.13	0.55	0.028171	31.3
ENSG00000232019.1	ENST00000439105.1_ncRNA_0	7-:84569246-84569288	7-:84569246-84569288	AGG	ncRNA	0.60	0.41	0.028209	8.1
ENSG00000109332.15_ENSG00000238948.1	ENST00000503742.1_ncRNA_1	4-:103747765-103747783	4-:103747765-103747783	CTG	ncRNA	0.43	0.48	0.028612	96.4
ENSG00000204311.7	ENST00000437039.1_ncRNA_0	2+:179319466-179319526	2+:179319466-179319526	ATC	ncRNA	0.33	0.15	0.028748	37.0
ENSG00000244187.3_ENSG00000196642.11	ENST00000484854.1_ncRNA_2	9+:139685858-139685927	9+:139685858-139685927	GTG	ncRNA	0.66	0.11	0.029178	16.8
ENSG00000111711.5	ENST00000535593.1_ncRNA_1	12+:21654750-21654861	12+:21654750-21654861	ACG	ncRNA	0.29	0.23	0.029856	21.2
ENSG00000233440.2	ENST00000418454.2_ncRNA_0	13+:23708373-23708406	13+:23708373-23708406	ATC	ncRNA	0.09	0.59	0.030148	62.1
ENSG00000055917.11	ENST00000420234.1_ncRNA_0	2-:20527117-20527139|20550570-20550587	2-:20527117-20527139|20550570-20550587	GTG	ncRNA	0.14	0.49	0.030375	11.0
ENSG00000223380.3	ENST00000453618.1_ncRNA_0	1+:145096469-145096493	1+:145096469-145096493	CTG	ncRNA	0.33	0.53	0.030679	26.4
ENSG00000159261.6	ENST00000433951.1_ncRNA_0	21-:37858280-37858304	21-:37858280-37858304	AAG	ncRNA	0.71	0.55	0.030679	26.0
ENSG00000159210.5	ENST00000515174.1_ncRNA_0	17-:47014367-47014421	17-:47014367-47014421	ATT	ncRNA	0.36	0.36	0.032715	23.8
ENSG00000169738.3	ENST00000585085.1_ncRNA_2	17-:79995049-79995103	17-:79995049-79995103	ATG	ncRNA	0.51	0.44	0.032715	13.9
ENSG00000173812.6	ENST00000462917.1_ncRNA_4	17+:39845280-39845325	17+:39845280-39845325	ATC	ncRNA	0.71	0.59	0.033671	190.9
ENSG00000241255.1	ENST00000473603.1_ncRNA_0	11+:33258940-33258955	11+:33258940-33258955	AAG	ncRNA	0.25	0.54	0.033736	54.2
ENSG00000188846.9	ENST00000465325.1_ncRNA_3	3+:40498802-40498841	3+:40498802-40498841	ATG	ncRNA	0.71	0.45	0.034547	8.0
ENSG00000259020.2	ENST00000556323.1_ncRNA_0	14+:92493210-92493231	14+:92493210-92493231	AAG	ncRNA	0.71	0.29	0.034815	149.0
ENSG00000251381.2	ENST00000527945.1_ncRNA_0	11-:12986726-12986761|13011002-13011039	11-:12986726-12986761|13011002-13011039	CTG	ncRNA	0.50	0.54	0.036397	25.2
ENSG00000197989.9	ENST00000461448.1_ncRNA_2	1-:28908304-28908337	1-:28908304-28908337	CTG	ncRNA	0.50	0.44	0.036662	5.0
ENSG00000178035.7	ENST00000485500.1_ncRNA_4	3-:49066763-49066829	3-:49066763-49066829	CTG	ncRNA	0.21	0.45	0.036905	14.9
ENSG00000065183.11	ENST00000471680.1_ncRNA_0	1+:118472418-118472487	1+:118472412-118472487	GTG	ncRNA	0.14	0.19	0.037390	5.7
ENSG00000104904.8	ENST00000586054.2_ncRNA_1	19+:2272746-2272827	19+:2272746-2272827	CTG	ncRNA	0.09	0.56	0.037567	129.7
ENSG00000234743.1	ENST00000441206.1_ncRNA_1	10-:82007165-82007258	10-:82007165-82007258	TTG	ncRNA	0.23	0.51	0.037732	18.5
ENSG00000062716.6_ENSG00000199004.1	ENST00000592790.1_ncRNA_2	17+:57915722-57915770	17+:57915722-57915770	AAG	ncRNA	0.11	0.44	0.037988	15.5
ENSG00000197756.5	ENST00000478153.1_ncRNA_2	2+:217363597-217363627	2+:217363597-217363627	ATG	ncRNA	0.71	0.61	0.038092	251.2
ENSG00000210049.1_ENSG00000210195.2	ENST00000387314.1_ncRNA_74	MT+:608-644	MT+:608-644	CTG	ncRNA	0.26	0.58	0.038629	41.6
ENSG00000248103.1	ENST00000412295.2_ncRNA_0	5+:180708542-180708578	5+:180708542-180708578	GTG	ncRNA	0.12	0.38	0.038969	6.0
ENSG00000204628.7_ENSG00000264549.1	ENST00000502548.1_ncRNA_7	5-:180670861-180670873	5-:180670861-180670873	TTG	ncRNA	0.71	0.55	0.039609	25.1
ENSG00000173660.7	ENST00000496387.1_ncRNA_2	1+:46769399-46769432	1+:46769399-46769432	CTG	ncRNA	0.26	0.58	0.039838	53.1
ENSG00000167978.12	ENST00000573498.1_ncRNA_2	16+:2808986-2809073	16+:2808986-2809073	AGG	ncRNA	0.14	0.37	0.040414	63.5
ENSG00000160570.9	ENST00000593804.1_ncRNA_0	19-:42703589-42703676	19-:42703589-42703676	GTG	ncRNA	0.39	0.39	0.040842	8.4
ENSG00000159592.6	ENST00000480941.1_ncRNA_2	1-:46126867-46126897|46152664-46152682	1-:46126867-46126897|46152664-46152682	TTG	ncRNA	0.64	0.42	0.040867	11.6
ENSG00000251562.3	ENST00000534336.1_ncRNA_2	11+:65267676-65267715	11+:65267676-65267715	AGG	ncRNA	0.12	0.58	0.040941	45.2
ENSG00000203865.5_ENSG00000212385.1	ENST00000608511.1_ncRNA_0	1-:116961132-116961144	1-:116961132-116961144	ATG	ncRNA	0.71	0.35	0.042969	6.0
ENSG00000119707.9	ENST00000532683.1_ncRNA_3	14+:73525284-73525296	14+:73525284-73525296	CTG	ncRNA	0.71	0.46	0.042969	13.0
ENSG00000261800.1	ENST00000565523.1_ncRNA_0	16+:34378204-34378216	16+:34378204-34378216	ATG	ncRNA	0.71	0.35	0.042969	10.0
ENSG00000185608.4	ENST00000443660.1_ncRNA_3	22+:19420143-19420155	22+:19420143-19420155	CTG	ncRNA	0.71	0.39	0.042969	6.0
ENSG00000213131.3	ENST00000392459.3_ncRNA_0	6+:127676900-127676945	6+:127676900-127676945	ATG	ncRNA	0.71	0.55	0.044133	19.6
ENSG00000132581.5	ENST00000592250.1_ncRNA_0	17-:26982480-26982501|26989063-26989066	17-:26982480-26982501|26989063-26989084	ATC	ncRNA	0.40	0.22	0.044315	7.4
ENSG00000080603.12_ENSG00000156873.11	ENST00000563913.1_ncRNA_1	16+:30759786-30759811|30760123-30760170	16+:30759786-30759811|30760123-30760170	CTG	ncRNA	0.51	0.58	0.045634	47.4
ENSG00000241478.1	ENST00000485881.1_ncRNA_0	3+:137600709-137600757	3+:137600709-137600757	AAG	ncRNA	0.28	0.58	0.046291	45.6
ENSG00000271646.1	ENST00000605834.1_ncRNA_0	4+:185396170-185396194	4+:185396170-185396194	ACG	ncRNA	0.40	0.14	0.046310	4.7
ENSG00000197358.8	ENST00000550043.1_ncRNA_0	14+:28734292-28734343	14+:28734292-28734343	TTG	ncRNA	0.19	0.50	0.046600	13.5
ENSG00000177410.8_ENSG00000212304.1	ENST00000428008.1_ncRNA_4	20+:47895203-47895257	20+:47895203-47895257	GTG	ncRNA	0.55	0.17	0.046668	16.7
ENSG00000164162.8	ENST00000507134.1_ncRNA_0	4-:146019300-146019321	4-:146019300-146019321	CTG	ncRNA	0.53	0.39	0.047339	6.0
ENSG00000272779.1_ENSG00000211644.2	ENST00000426066.1_ncRNA_0	22+:22658308-22658320	22+:22658308-22658320	ATG	ncRNA	0.65	0.33	0.048084	24.0
ENSG00000131495.4	ENST00000502960.1_ncRNA_3	5-:140027115-140027178	5-:140027115-140027178	ATT	ncRNA	0.12	0.54	0.048863	21.1
ENSG00000060138.8	ENST00000542002.1_ncRNA_2	12-:10868336-10868381	12-:10868336-10868381	CTG	ncRNA	0.09	0.60	0.049124	74.7
ENSG00000176101.7	ENST00000463511.1_ncRNA_2	9+:140083515-140083602	9+:140083515-140083602	AGG	ncRNA	0.27	0.39	0.049211	18.3
ENSG00000139971.11_ENSG00000257621.3	ENST00000555275.1_ncRNA_0	14-:58758397-58758425|58764672-58764821	14-:58758397-58758425|58764672-58764821	GTG	ncRNA	0.85	0.46	1.0173e-10	34.4
ENSG00000225573.3	ENST00000433398.1_ncRNA_0	7-:66071739-66071916	7-:66071739-66071916	ATT	ncRNA	0.41	0.59	1.0216e-15	586.0
ENSG00000218426.5	ENST00000492974.2_ncRNA_0	6-:153603421-153603868	6-:153603421-153603868	ATG	ncRNA	0.67	0.61	1.0289e-15	1779.7
ENSG00000226781.1	ENST00000436520.1_ncRNA_0	X+:33059511-33059577	X+:33059511-33059577	ATG	ncRNA	0.32	0.60	1.0310e-11	127.9
ENSG00000204628.7_ENSG00000264549.1	ENST00000502548.1_ncRNA_4	5-:180670796-180670871	5-:180670796-180670871	GTG	ncRNA	0.14	0.59	1.0362e-11	602.5
ENSG00000236189.2	ENST00000430258.2_ncRNA_0	X-:110867437-110867479	X-:110867437-110867479	AAG	ncRNA	0.51	0.24	1.0515e-07	21.0
ENSG00000180581.6	ENST00000318333.4_ncRNA_0	10-:93566935-93567196	10-:93566935-93567196	ATG	ncRNA	0.64	0.51	1.0696e-10	100.3
ENSG00000236876.2	ENST00000536927.1_ncRNA_0	1-:42965875-42965968	1-:42965875-42965968	AAG	ncRNA	0.32	0.59	1.0930e-12	77.0
ENSG00000213761.4	ENST00000396160.4_ncRNA_0	9-:98175548-98175620	9-:98175548-98175620	GTG	ncRNA	0.22	0.22	1.0934e-08	62.6
ENSG00000198832.6	ENST00000490967.1_ncRNA_1	22-:31500955-31501114|31501193-31501272|31501643-31501675	22-:31500955-31501114|31501193-31501272|31501643-31501675	AAG	ncRNA	0.11	0.43	1.1052e-11	114.4
ENSG00000235084.2	ENST00000420030.2_ncRNA_0	1+:15931472-15931538	1+:15931472-15931538	ATC	ncRNA	0.29	0.47	1.1114e-08	16.5
ENSG00000227615.1	ENST00000428553.1_ncRNA_0	11-:74456760-74456826	11-:74456760-74456826	AAG	ncRNA	0.36	0.34	1.1114e-08	32.2
ENSG00000256968.1	ENST00000397592.3_ncRNA_0	9-:6748702-6748843	9-:6748702-6748843	ATC	ncRNA	0.25	0.29	1.1163e-15	33.3
ENSG00000159147.13_ENSG00000241837.2	ENST00000491703.1_ncRNA_0	21-:35279608-35279757|35281385-35281515|35284592-35284703|35286753-35286804	21-:35279608-35279757|35281385-35281515|35284592-35284703|35286753-35286804	GTG	ncRNA	0.32	0.59	1.1206e-15	446.3
ENSG00000124228.10	ENST00000471144.1_ncRNA_0	20+:47851482-47851629	20+:47851482-47851629	AGG	ncRNA	0.36	0.34	1.1274e-07	25.4
ENSG00000217241.1	ENST00000402326.1_ncRNA_0	6-:116774176-116774236	6-:116774176-116774236	ATT	ncRNA	0.21	0.44	1.1397e-07	17.1
ENSG00000266402.2	ENST00000580828.1_ncRNA_1	17+:62223609-62223663	17+:62223609-62223663	ATG	ncRNA	0.71	0.54	1.1501e-09	346.0
ENSG00000145425.5_ENSG00000208797.1	ENST00000507485.1_ncRNA_0	4+:152024025-152024235	4+:152024025-152024235	ATG	ncRNA	0.22	0.58	1.1583e-06	120.9
ENSG00000151532.9_ENSG00000264763.1	ENST00000483122.1_ncRNA_0	10+:114207131-114207225|114208139-114208177	10+:114207131-114207225|114208139-114208177	ATG	ncRNA	0.76	0.41	1.1607e-08	39.4
ENSG00000203907.5_ENSG00000238464.1	ENST00000424573.1_ncRNA_0	6-:74082830-74082986	6-:74082830-74082986	ATG	ncRNA	0.71	0.61	1.1711e-15	180.2
ENSG00000239393.1	ENST00000468335.1_ncRNA_0	5+:176773375-176773426	5+:176773375-176773426	ATC	ncRNA	0.25	0.23	1.2019e-06	24.5
ENSG00000248323.1_ENSG00000271762.1	ENST00000513626.1_ncRNA_0	5-:90610087-90610198	5-:90610087-90610198	ATG	ncRNA	0.60	0.47	1.2079e-12	20.4
ENSG00000115183.9	ENST00000392326.2_ncRNA_0	2+:159860729-159860834	2+:159860729-159860834	TTG	ncRNA	0.39	0.33	1.2206e-08	13.4
ENSG00000225648.1	ENST00000423945.1_ncRNA_0	7+:72300178-72300271	7+:72300178-72300271	CTG	ncRNA	0.76	0.30	1.2211e-05	25.6
ENSG00000108788.7	ENST00000592717.1_ncRNA_0	17+:40719142-40719184|40719636-40719681	17+:40719142-40719184|40719636-40719681	ATG	ncRNA	0.45	0.58	1.2337e-07	53.0
ENSG00000247516.3	ENST00000606459.1_ncRNA_0	5+:8457829-8457879|8460045-8460058	5+:8457829-8457879|8460045-8460058	ATG	ncRNA	0.12	0.56	1.2490e-06	37.5
ENSG00000224597.5	ENST00000537908.1_ncRNA_0	10+:29698546-29698591	10+:29698546-29698591	ATG	ncRNA	0.05	0.59	1.2506e-06	68.6
ENSG00000176406.16	ENST00000481577.1_ncRNA_0	8+:104780766-104780850	8+:104780766-104780850	AGG	ncRNA	0.50	0.10	1.2606e-07	85.6
ENSG00000115652.10	ENST00000483426.1_ncRNA_0	2-:106761925-106761931|106774513-106774574|106780122-106780166|106781191-106781240|106782511-106782539|106810603-106810688	2-:106761925-106761931|106774513-106774574|106780122-106780166|106781191-106781240|106782511-106782539|106810603-106810697	AAG	ncRNA	0.59	0.09	1.2945e-16	71.5
ENSG00000183963.14	ENST00000460658.1_ncRNA_0	22+:31494761-31494826|31495047-31495231	22+:31494761-31494826|31495047-31495231	AAG	ncRNA	0.22	0.44	1.2976e-08	58.0
ENSG00000226950.2_ENSG00000212588.1	ENST00000411630.2_ncRNA_4	4+:53578681-53578694|53578990-53579067	4+:53578681-53578694|53578990-53579067	CTG	ncRNA	0.35	0.61	1.3151e-08	306.3
ENSG00000241494.1	ENST00000472981.1_ncRNA_0	14+:102144600-102144717	14+:102144600-102144717	AGG	ncRNA	0.76	0.38	1.3466e-12	26.6
ENSG00000135931.13	ENST00000441378.1_ncRNA_0	2+:232120809-232121019	2+:232120809-232121019	ATG	ncRNA	0.46	0.61	1.3595e-15	552.1
ENSG00000232527.3	ENST00000452399.1_ncRNA_0	1+:148932830-148932920|148951244-148951298	1+:148932830-148932920|148951244-148951298	CTG	ncRNA	0.05	0.55	1.3601e-15	60.1
ENSG00000139637.9	ENST00000548845.1_ncRNA_0	12+:53693560-53693824	12+:53693560-53693824	CTG	ncRNA	0.09	0.39	1.3673e-09	71.5
ENSG00000237748.1	ENST00000421129.1_ncRNA_0	X-:56763674-56763785	X-:56763674-56763785	TTG	ncRNA	0.19	0.57	1.3688e-11	63.7
ENSG00000215190.4	ENST00000418765.1_ncRNA_0	6-:58285385-58285389|58287429-58287502|58287598-58287623	6-:58285385-58285389|58287429-58287502|58287598-58287623	ATG	ncRNA	0.58	0.53	1.4234e-05	27.2
ENSG00000156976.10	ENST00000485101.1_ncRNA_0	3+:186501399-186501428|186502220-186502266|186502352-186502508	3+:186501399-186501428|186502220-186502266|186502352-186502508	ATG	ncRNA	0.15	0.59	1.4295e-15	132.9
ENSG00000167978.12	ENST00000576894.1_ncRNA_0	16+:2806488-2806607|2807472-2807584	16+:2806488-2806607|2807472-2807584	CTG	ncRNA	0.21	0.38	1.4525e-09	168.0
ENSG00000108515.13	ENST00000518972.1_ncRNA_0	17+:4854470-4854477|4855122-4855232	17+:4854470-4854477|4855122-4855232	ATC	ncRNA	0.11	0.38	1.4629e-05	15.0
ENSG00000245937.3	ENST00000501173.2_ncRNA_0	5-:127418459-127418564	5-:127418459-127418564	CTG	ncRNA	0.35	0.50	1.4811e-05	15.6
ENSG00000180957.13	ENST00000465179.1_ncRNA_0	22-:28290524-28290626|28292539-28292581	22-:28290524-28290626|28292539-28292581	ATC	ncRNA	0.35	0.29	1.5128e-08	26.1
ENSG00000213864.3	ENST00000519625.1_ncRNA_0	5-:67455045-67455105	5-:67455045-67455105	ATC	ncRNA	0.71	0.59	1.5132e-09	67.4
ENSG00000225976.4	ENST00000540788.1_ncRNA_0	10+:29986932-29987103	10+:29986932-29987103	CTG	ncRNA	0.45	0.16	1.5152e-14	33.8
ENSG00000260747.1	ENST00000567372.1_ncRNA_0	18-:65945120-65945237	18-:65945120-65945237	AGG	ncRNA	0.31	0.44	1.5216e-13	95.5
ENSG00000156976.10	ENST00000485101.1_ncRNA_2	3+:186502830-186502905	3+:186502830-186502905	ATT	ncRNA	0.66	0.30	1.5538e-11	21.1
ENSG00000237550.4	ENST00000393394.3_ncRNA_0	15-:82664513-82665092	15-:82664513-82665092	ATG	ncRNA	0.71	0.61	1.5708e-16	532.6
ENSG00000230903.5	ENST00000602071.1_ncRNA_0	15-:83041054-83041633	15-:83041054-83041633	ATG	ncRNA	0.71	0.61	1.5708e-16	532.6
ENSG00000247516.3	ENST00000606459.1_ncRNA_1	5+:8460050-8460089	5+:8457851-8457879|8460045-8460089	ATA	ncRNA	0.68	0.15	1.5920e-05	10.0
ENSG00000135506.11	ENST00000549307.1_ncRNA_0	12+:58114205-58114301|58114566-58114692	12+:58114205-58114301|58114566-58114692	ATT	ncRNA	0.11	0.44	1.6020e-05	55.7
ENSG00000117543.15	ENST00000481982.1_ncRNA_1	1-:101490792-101491022|101491238-101491254	1-:101490792-101491022|101491238-101491254	ACG	ncRNA	0.22	0.34	1.6355e-14	66.1
ENSG00000219023.1	ENST00000403958.1_ncRNA_0	6+:35523957-35524041	6+:35523957-35524041	CTG	ncRNA	0.19	0.54	1.6527e-11	35.7
ENSG00000269893.2	ENST00000602414.1_ncRNA_1	4+:119199980-119200133	4+:119199974-119200133	ATT	ncRNA	0.09	0.20	1.6962e-14	39.4
ENSG00000235552.4	ENST00000489915.1_ncRNA_0	18-:6462802-6462988	18-:6462802-6462988	AAG	ncRNA	0.18	0.58	1.6978e-17	358.9
ENSG00000188002.6	ENST00000507505.1_ncRNA_0	5-:1599904-1599942|1602805-1602850|1632959-1633021|1633922-1633924	5-:1599904-1599942|1602805-1602850|1632959-1633021|1633922-1633924	AGG	ncRNA	0.09	0.30	1.7036e-15	36.4
ENSG00000235275.3	ENST00000510337.1_ncRNA_0	5+:122972097-122972145	5+:122972097-122972145	AGG	ncRNA	0.26	0.56	1.8268e-05	26.5
ENSG00000232956.4	ENST00000582727.1_ncRNA_0	7-:45025674-45025696|45026123-45026161	7-:45025674-45025696|45026123-45026161	CTG	ncRNA	0.70	0.45	1.8362e-05	18.9
ENSG00000184110.10	ENST00000569005.1_ncRNA_0	16+:28745881-28746004	16+:28745881-28746004	AAG	ncRNA	0.41	0.21	1.8903e-06	36.4
ENSG00000234915.1_ENSG00000225338.1	ENST00000416139.1_ncRNA_0	1-:212482443-212482545	1-:212482443-212482545	AAG	ncRNA	0.25	0.36	1.8938e-07	42.0
ENSG00000154518.5	ENST00000472782.1_ncRNA_3	2-:176044905-176044906|176046082-176046165	2-:176044905-176044906|176046082-176046192	CTG	ncRNA	0.64	0.38	1.9168e-05	252.1
ENSG00000180198.11	ENST00000437681.1_ncRNA_0	1+:28834642-28834672|28835341-28835485	1+:28834642-28834672|28835341-28835485	TTG	ncRNA	0.11	0.57	1.9362e-13	114.6
ENSG00000224411.2	ENST00000530115.1_ncRNA_0	11-:27910900-27911032	11-:27910900-27911032	GTG	ncRNA	0.32	0.55	1.9383e-11	67.2
ENSG00000213183.3	ENST00000418311.1_ncRNA_0	6-:97096364-97096418	6-:97096364-97096418	AAG	ncRNA	0.55	0.26	1.9413e-07	25.1
ENSG00000163938.12	ENST00000496254.1_ncRNA_0	3+:52721312-52721399|52721517-52721631|52722124-52722208|52723089-52723222|52724607-52724795	3+:52721300-52721399|52721517-52721631|52722124-52722208|52723089-52723222|52724607-52724795	AAG	ncRNA	0.38	0.17	1.9473e-15	181.4
ENSG00000185246.13_ENSG00000239043.1	ENST00000477626.1_ncRNA_0	14+:45553338-45553452|45564423-45564435	14+:45553338-45553452|45564423-45564435	GTG	ncRNA	0.78	0.41	1.9527e-05	19.2
ENSG00000243964.1	ENST00000475608.1_ncRNA_0	11+:9628063-9628156	11+:9628063-9628156	CTG	ncRNA	0.25	0.32	1.9554e-07	56.0
ENSG00000104904.8	ENST00000586054.2_ncRNA_0	19+:2271387-2271444	19+:2271387-2271444	AGG	ncRNA	0.34	0.61	1.9588e-05	211.0
ENSG00000229852.2_ENSG00000234882.1	ENST00000433978.1_ncRNA_0	6+:74002925-74003000	6+:74002925-74003000	ATT	ncRNA	0.29	0.17	1.9806e-07	16.7
ENSG00000049656.9	ENST00000506641.1_ncRNA_3	5-:1326230-1326320	5-:1326230-1326320	ATG	ncRNA	0.31	0.49	1.9892e-05	14.1
ENSG00000227854.1	ENST00000422215.1_ncRNA_0	1-:239216047-239216083	1-:239216047-239216083	AGG	ncRNA	0.55	0.42	2.0162e-06	9.2
ENSG00000230979.3	ENST00000456046.1_ncRNA_0	2-:47917854-47918298	2-:47917854-47918298	ATG	ncRNA	0.10	0.59	2.0413e-16	549.5
ENSG00000232472.1	ENST00000447718.1_ncRNA_0	X-:24806508-24806937	X-:24806508-24807102	GTG	ncRNA	0.41	0.60	2.0554e-15	413.9
ENSG00000234498.2	ENST00000424500.1_ncRNA_0	12+:13028753-13029044	12+:13028753-13029044	ATC	ncRNA	0.71	0.32	2.1664e-15	244.1
ENSG00000162227.3_ENSG00000185475.4	ENST00000532345.1_ncRNA_2	11+:62556638-62556686	11+:62556614-62556686	TTG	ncRNA	0.11	0.34	2.1727e-05	19.7
ENSG00000225392.1	ENST00000429424.1_ncRNA_0	2+:70329886-70329994	2+:70329886-70329994	AAG	ncRNA	0.55	0.49	2.1733e-13	33.9
ENSG00000266282.1	ENST00000583788.1_ncRNA_0	17-:30555025-30555127	17-:30555025-30555127	ATG	ncRNA	0.39	0.59	2.2668e-12	91.0
ENSG00000244245.1	ENST00000466800.1_ncRNA_0	5+:107929339-107929396	5+:107929339-107929396	GTG	ncRNA	0.40	0.61	2.2714e-07	161.1
ENSG00000239462.1_ENSG00000240476.1	ENST00000473756.1_ncRNA_0	3+:98700126-98700225	3+:98700126-98700225	TTG	ncRNA	0.14	0.29	2.3157e-05	33.3
ENSG00000249936.2	ENST00000394695.2_ncRNA_0	4-:46725846-46726425	4-:46725846-46726425	ATG	ncRNA	0.30	0.47	2.3337e-15	348.3
ENSG00000228236.2	ENST00000441043.2_ncRNA_0	2-:149925193-149925250	2-:149925193-149925250	GTG	ncRNA	0.78	0.45	2.3723e-10	15.0
ENSG00000236813.1	ENST00000414577.1_ncRNA_1	X+:62986916-62986973	X+:62986916-62986973	GTG	ncRNA	0.37	0.46	2.3723e-10	15.2
ENSG00000226781.1	ENST00000436520.1_ncRNA_1	X+:33059700-33059838	X+:33059700-33059838	ATC	ncRNA	0.11	0.39	2.4227e-12	30.9
ENSG00000254759.1	ENST00000524793.1_ncRNA_0	11+:125937623-125937689	11+:125937623-125937689	AGG	ncRNA	0.36	0.46	2.4350e-06	14.6
ENSG00000237077.1	ENST00000422418.1_ncRNA_0	2+:78020078-78020117	2+:78020078-78020117	CTG	ncRNA	0.14	0.59	2.4470e-06	61.7
ENSG00000267100.1	ENST00000591501.1_ncRNA_0	19-:10764474-10764513	19-:10764474-10764513	ATG	ncRNA	0.43	0.56	2.4470e-06	25.1
ENSG00000242951.1	ENST00000489251.1_ncRNA_0	14-:76062228-76062303	14-:76062228-76062303	AAG	ncRNA	0.19	0.59	2.4490e-11	131.4
ENSG00000240395.1	ENST00000496040.1_ncRNA_0	8-:42199757-42199820	8-:42199757-42199820	AGG	ncRNA	0.71	0.56	2.4811e-05	24.1
ENSG00000264281.2	ENST00000597044.1_ncRNA_0	5+:55240501-55240561	5+:55240501-55240561	AAG	ncRNA	0.71	0.61	2.4894e-13	487.9
ENSG00000257322.1	ENST00000536425.1_ncRNA_0	12-:93477373-93477433	12-:93477373-93477433	AAG	ncRNA	0.71	0.61	2.4894e-13	487.9
ENSG00000218582.2	ENST00000405405.2_ncRNA_0	6-:80663272-80663326	6-:80663272-80663326	GTG	ncRNA	0.05	0.61	2.5300e-06	274.1
ENSG00000085276.13_ENSG00000242795.2	ENST00000418623.1_ncRNA_0	3-:169201458-169201710	3-:169201458-169201710	AGG	ncRNA	0.14	0.47	2.5558e-09	527.0
ENSG00000233137.2	ENST00000429493.1_ncRNA_0	9+:37079988-37080114	9+:37079988-37080114	TTG	ncRNA	0.53	0.52	2.5625e-05	74.8
ENSG00000115233.7_ENSG00000271924.1	ENST00000478123.1_ncRNA_1	2+:162165033-162165115|162172947-162173000	2+:162165033-162165115|162172947-162173000	CTG	ncRNA	0.17	0.57	2.5702e-06	117.5
ENSG00000213370.3	ENST00000413691.2_ncRNA_0	4-:174554893-174554953	4-:174554893-174554953	TTG	ncRNA	0.50	0.08	2.5706e-05	17.7
ENSG00000113460.8	ENST00000515798.1_ncRNA_1	5+:34925393-34925600	5+:34925393-34925600	GTG	ncRNA	0.72	0.28	2.6197e-08	35.8
ENSG00000182307.8	ENST00000524395.1_ncRNA_2	8+:146277877-146278120	8+:146277877-146278120	ATG	ncRNA	0.53	0.60	2.6264e-07	103.0
ENSG00000138604.5	ENST00000559798.1_ncRNA_0	15+:69452998-69453096|69486774-69486864|69488753-69488766	15+:69452998-69453096|69486774-69486864|69488753-69488766	CTG	ncRNA	0.34	0.41	2.6406e-05	48.3
ENSG00000219986.2	ENST00000407097.2_ncRNA_0	6-:6795147-6795189	6-:6795147-6795189	GTG	ncRNA	0.17	0.27	2.6537e-08	18.5
ENSG00000118515.7_ENSG00000220378.3	ENST00000474427.2_ncRNA_0	6-:134495644-134495724|134495869-134495939	6-:134495644-134495724|134495869-134495945	GTG	ncRNA	0.27	0.17	2.7269e-14	28.6
ENSG00000187953.6	ENST00000348899.7_ncRNA_0	7+:6769486-6769588	7+:6769486-6769588	ATC	ncRNA	0.46	0.47	2.7366e-08	12.0
ENSG00000223598.1_ENSG00000213087.3	ENST00000440335.1_ncRNA_0	6-:151546684-151546750	6-:151546684-151546750	AAG	ncRNA	0.62	0.34	2.7509e-07	26.3
ENSG00000231341.1	ENST00000430062.1_ncRNA_0	Y-:5075255-5075321	Y-:5075255-5075321	CTG	ncRNA	0.09	0.27	2.7509e-07	12.6
ENSG00000147912.8_ENSG00000107338.8	ENST00000496760.1_ncRNA_3	9-:37904246-37904336	9-:37904246-37904336	ATG	ncRNA	0.28	0.41	2.7721e-07	17.0
ENSG00000268032.3	ENST00000596122.2_ncRNA_0	19+:18141629-18141719	19+:18141623-18141719	GTG	ncRNA	0.05	0.31	2.7721e-07	20.2
ENSG00000228929.1	ENST00000437890.1_ncRNA_0	1-:53237975-53238242	1-:53237975-53238242	AAG	ncRNA	0.43	0.60	2.7963e-14	199.7
ENSG00000076706.10	ENST00000525586.1_ncRNA_0	11-:119185190-119185286|119185388-119185459|119185542-119185750|119185848-119185971	11-:119185190-119185286|119185388-119185459|119185542-119185750|119185848-119185971	GTG	ncRNA	0.26	0.52	2.8620e-15	217.6
ENSG00000225470.2_ENSG00000234969.1	ENST00000414209.1_ncRNA_0	X+:73164188-73164290	X+:73164188-73164290	ATG	ncRNA	0.12	0.56	2.8765e-08	37.0
ENSG00000227347.1	ENST00000447355.1_ncRNA_0	2-:136956683-136956776	2-:136956683-136956776	ATC	ncRNA	0.16	0.48	2.9259e-12	51.9
ENSG00000197622.8	ENST00000483763.1_ncRNA_1	1-:151028388-151028469|151031954-151032026	1-:151028388-151028469|151031954-151032026	CTG	ncRNA	0.45	0.59	2.9894e-05	103.6
ENSG00000241877.1	ENST00000472309.1_ncRNA_0	4+:179208215-179208290	4+:179208215-179208290	CTG	ncRNA	0.22	0.57	2.9894e-06	29.0
ENSG00000125877.8	ENST00000609835.1_ncRNA_0	20+:3190197-3190263|3193903-3193936	20+:3190197-3190263|3193903-3193936	ATG	ncRNA	0.36	0.40	2.9933e-08	35.8
ENSG00000137776.12	ENST00000474342.1_ncRNA_0	15-:59224537-59224642|59225602-59225764	15-:59224537-59224642|59225602-59225764	ATG	ncRNA	0.12	0.50	3.0885e-15	120.8
ENSG00000229659.1	ENST00000440913.1_ncRNA_0	10-:75182016-75182124	10-:75182016-75182124	CTG	ncRNA	0.31	0.41	3.1500e-14	24.1
ENSG00000146457.10	ENST00000494513.1_ncRNA_0	6+:160148633-160148735|160157289-160157301	6+:160148606-160148735|160157289-160157301	CTG	ncRNA	0.05	0.38	3.3022e-07	40.8
ENSG00000142945.8	ENST00000480574.1_ncRNA_0	1+:45213055-45213157|45213323-45213372|45215980-45216015	1+:45213055-45213157|45213323-45213372|45215980-45216015	ATT	ncRNA	0.13	0.56	3.3131e-09	60.5
ENSG00000220924.4	ENST00000424397.2_ncRNA_0	4+:113606629-113606659	4+:113606629-113606659	ATG	ncRNA	0.38	0.50	3.3222e-05	15.0
ENSG00000243775.2	ENST00000455507.1_ncRNA_0	6-:159262752-159262782	6-:159262752-159262782	ATG	ncRNA	0.38	0.25	3.3222e-05	15.0
ENSG00000237828.1	ENST00000442248.1_ncRNA_0	X-:120002908-120002980	X-:120002908-120002980	GTG	ncRNA	0.11	0.19	3.3346e-05	11.1
ENSG00000263931.1_ENSG00000266411.1	ENST00000580149.1_ncRNA_0	17-:61028191-61028221	17-:61028191-61028221	CTG	ncRNA	0.20	0.55	3.3594e-10	21.7
ENSG00000164405.6	ENST00000498309.1_ncRNA_3	5+:132202328-132202379|132202560-132202671	5+:132202328-132202379|132202560-132202671	ATG	ncRNA	0.10	0.60	3.3608e-06	156.1
ENSG00000259516.2	ENST00000560832.1_ncRNA_0	15+:35529544-35529655	15+:35529544-35529655	ATT	ncRNA	0.63	0.59	3.3714e-14	121.4
ENSG00000234743.1	ENST00000441206.1_ncRNA_0	10-:82006974-82007292	10-:82006974-82007292	AAG	ncRNA	0.32	0.58	3.3748e-12	314.8
ENSG00000118181.6	ENST00000527853.1_ncRNA_1	11-:118886554-118886649|118888071-118888255	11-:118886554-118886649|118888071-118888255	AAG	ncRNA	0.63	0.59	3.3862e-07	180.1
ENSG00000159147.13_ENSG00000241837.2	ENST00000491703.1_ncRNA_1	21-:35275829-35275943|35276238-35276241	21-:35275829-35275943|35276238-35276241	AAG	ncRNA	0.20	0.16	3.4052e-11	116.2
ENSG00000250346.1	ENST00000509352.1_ncRNA_0	5+:147302443-147302503	5+:147302443-147302503	AAG	ncRNA	0.19	0.44	3.4568e-06	68.0
ENSG00000117054.9_ENSG00000137955.11	ENST00000496055.1_ncRNA_0	1+:76251956-76251959|76253181-76253337	1+:76251956-76251959|76253181-76253337	ATG	ncRNA	0.12	0.60	3.5075e-16	140.6
ENSG00000138604.5	ENST00000559798.1_ncRNA_2	15+:69452922-69453024	15+:69452922-69453024	ACG	ncRNA	0.42	0.48	3.5102e-05	12.4
ENSG00000230067.3	ENST00000388967.3_ncRNA_1	3-:36809125-36809203	3-:36809125-36809203	ATT	ncRNA	0.48	0.44	3.5196e-05	11.3
ENSG00000235698.1	ENST00000414718.1_ncRNA_0	20+:12361335-12361449	20+:12361335-12361449	AAG	ncRNA	0.62	0.49	3.6009e-12	32.0
ENSG00000257773.1	ENST00000546640.1_ncRNA_0	12+:106410382-106410490	12+:106410382-106410490	AAG	ncRNA	0.12	0.35	3.6076e-07	12.8
ENSG00000227077.2	ENST00000536115.1_ncRNA_0	17+:18476080-18476275	17+:18476080-18476275	GTG	ncRNA	0.19	0.60	3.6386e-16	321.2
ENSG00000243167.1	ENST00000480396.1_ncRNA_0	19+:43174554-43174635	19+:43174554-43174635	ATG	ncRNA	0.15	0.54	3.6510e-05	19.7
ENSG00000096746.13	ENST00000480987.1_ncRNA_2	10+:70091859-70091958	10+:70091859-70091958	CTG	ncRNA	0.71	0.61	3.6640e-13	528.3
ENSG00000156990.10	ENST00000472381.1_ncRNA_1	3-:9885569-9885674	3-:9885569-9885674	ATG	ncRNA	0.25	0.27	3.7422e-08	31.4
ENSG00000231414.1	ENST00000446011.1_ncRNA_0	2-:70480986-70481076	2-:70480986-70481076	ATT	ncRNA	0.09	0.37	3.7771e-15	28.1
ENSG00000244052.1	ENST00000463742.1_ncRNA_0	8-:103935651-103935717	8-:103935651-103935717	AAG	ncRNA	0.09	0.47	3.7959e-07	19.3
ENSG00000197471.7_ENSG00000103485.13	ENST00000219771.7_ncRNA_0	16+:29708427-29708448|29708519-29708732	16+:29708358-29708448|29708519-29708732	CTG	ncRNA	0.32	0.47	3.8081e-06	40.0
ENSG00000159069.9	ENST00000459905.1_ncRNA_0	9-:139838477-139838543	9-:139838477-139838543	ATG	ncRNA	0.67	0.49	3.8411e-05	38.3
ENSG00000262202.3	ENST00000573866.2_ncRNA_0	17-:19015907-19015931	17-:19015907-19015931	ATC	ncRNA	0.33	0.59	3.9488e-07	62.2
ENSG00000213740.2	ENST00000396021.2_ncRNA_0	X+:68003526-68003631|68004066-68004072	X+:68003526-68003631|68004066-68004072	AAG	ncRNA	0.05	0.57	3.9505e-09	45.2
ENSG00000198832.6	ENST00000465447.1_ncRNA_0	22-:31501936-31501951|31503362-31503518	22-:31501936-31501951|31503362-31503518	TTG	ncRNA	0.07	0.59	3.9603e-08	709.0
ENSG00000163597.10	ENST00000591956.1_ncRNA_0	17+:74553881-74553939|74557369-74557413	17+:74553881-74553939|74557369-74557413	ATG	ncRNA	0.71	0.61	3.9816e-15	591.6
ENSG00000222041.6	ENST00000331944.6_ncRNA_0	2+:87755022-87755040	2+:87755022-87755040	ATG	ncRNA	0.71	0.52	4.0188e-06	16.7
ENSG00000172965.10_ENSG00000224959.1	ENST00000439362.1_ncRNA_2	2-:112252585-112252603	2-:112252585-112252603	ATG	ncRNA	0.71	0.52	4.0188e-06	16.7
ENSG00000167792.7	ENST00000534139.1_ncRNA_1	11+:67374434-67374452	11+:67374434-67374452	ATG	ncRNA	0.66	0.59	4.0188e-06	88.9
ENSG00000175611.7	ENST00000321517.3_ncRNA_0	9-:98637694-98637727	9-:98637694-98637727	ATG	ncRNA	0.57	0.45	4.0330e-05	7.0
ENSG00000213315.4	ENST00000472287.1_ncRNA_0	14+:91232883-91232916	14+:91232883-91232916	GTG	ncRNA	0.42	0.60	4.0330e-05	116.9
ENSG00000225912.1	ENST00000443413.1_ncRNA_0	X-:91931920-91931953	X-:91931920-91931953	ATG	ncRNA	0.71	0.58	4.0330e-05	43.3
ENSG00000235175.1	ENST00000411983.1_ncRNA_0	Y-:5661745-5661778	Y-:5661745-5661778	ATG	ncRNA	0.71	0.58	4.0330e-05	43.3
ENSG00000132361.12	ENST00000574210.1_ncRNA_0	17-:2594898-2594976|2595054-2595189|2595297-2595303	17-:2594898-2594976|2595054-2595189|2595297-2595303	ACG	ncRNA	0.56	0.51	4.0600e-07	43.1
ENSG00000244187.3_ENSG00000196642.11	ENST00000415992.1_ncRNA_3	9+:139702410-139702473	9+:139702410-139702473	CTG	ncRNA	0.09	0.33	4.0608e-05	18.9
ENSG00000076706.10	ENST00000525586.1_ncRNA_1	11-:119180595-119180625|119181058-119181176|119181465-119181539	11-:119180595-119180625|119181058-119181176|119181465-119181539	GTG	ncRNA	0.28	0.17	4.0755e-07	42.8
ENSG00000123136.10	ENST00000587730.1_ncRNA_1	19-:14519747-14519764|14519848-14519996|14520114-14520180	19-:14519747-14519764|14519848-14519996|14520114-14520258	ATC	ncRNA	0.46	0.54	4.0770e-07	94.3
ENSG00000136536.10	ENST00000473749.1_ncRNA_0	2+:160569073-160569172|160585519-160585531	2+:160569073-160569172|160585519-160585531	ATT	ncRNA	0.66	0.33	4.1194e-06	60.1
ENSG00000115211.11	ENST00000475582.1_ncRNA_1	2-:27593142-27593181	2-:27593142-27593181	ATG	ncRNA	0.63	0.58	4.1415e-10	36.2
ENSG00000229267.2	ENST00000457497.1_ncRNA_0	2+:215712022-215712169	2+:215712022-215712169	ATC	ncRNA	0.11	0.55	4.2247e-16	134.5
ENSG00000182004.8	ENST00000483099.1_ncRNA_0	1+:203830787-203830868	1+:203830787-203830868	ATG	ncRNA	0.71	0.60	4.3458e-05	130.8
ENSG00000169253.3	ENST00000306634.3_ncRNA_0	9+:111389391-111389430	9+:111389391-111389430	CTG	ncRNA	0.71	0.17	4.3537e-13	90.6
ENSG00000260047.1	ENST00000563143.1_ncRNA_0	16+:32882343-32882446|32883271-32883354	16+:32882343-32882446|32883271-32883354	AAG	ncRNA	0.44	0.13	4.4347e-13	38.3
ENSG00000231747.1	ENST00000443291.1_ncRNA_0	2-:113379385-113379490	2-:113379385-113379490	AAG	ncRNA	0.12	0.56	4.4641e-12	47.2
ENSG00000147454.9_ENSG00000215298.3	ENST00000523883.1_ncRNA_0	8+:23423719-23423878	8+:23423719-23423878	TTG	ncRNA	0.37	0.24	4.4827e-07	12.0
ENSG00000230055.2	ENST00000578573.1_ncRNA_0	17+:36889606-36889708	17+:36887668-36887692|36889528-36889708	GTG	ncRNA	0.27	0.45	4.5118e-08	35.3
ENSG00000228007.1	ENST00000413334.1_ncRNA_0	17+:73335111-73335228	17+:73335111-73335228	AGG	ncRNA	0.05	0.58	4.5251e-16	47.6
ENSG00000184831.9_ENSG00000238103.3	ENST00000418824.2_ncRNA_1	X-:23854858-23854903	X-:23854858-23854903	ATC	ncRNA	0.05	0.51	4.6069e-05	30.0
ENSG00000141086.13_ENSG00000205220.7	ENST00000575231.1_ncRNA_1	16-:67969348-67969381|67969484-67969526	16-:67969348-67969381|67969484-67969526	ATC	ncRNA	0.18	0.57	4.6783e-06	42.6
ENSG00000099715.10_ENSG00000252059.2	ENST00000388836.3_ncRNA_0	Y+:5441712-5441769	Y+:5441712-5441769	GTG	ncRNA	0.26	0.51	4.6924e-06	12.8
ENSG00000139239.6	ENST00000266610.5_ncRNA_0	12+:63359113-63359752	12+:63359113-63359752	AGG	ncRNA	0.64	0.60	4.7385e-15	1157.4
ENSG00000244086.1	ENST00000462007.1_ncRNA_0	17+:37011872-37011923	17+:37011872-37011923	ATC	ncRNA	0.24	0.26	4.7824e-14	42.1
ENSG00000121101.11_ENSG00000200997.1	ENST00000390893.1_ncRNA_0	17-:56709054-56709129	17-:56709054-56709129	CTG	ncRNA	0.85	0.45	4.8156e-05	10.8
ENSG00000229953.1	ENST00000448869.1_ncRNA_0	1-:156616850-156616946|156631106-156631184	1-:156616850-156616946|156631106-156631184	CTG	ncRNA	0.66	0.45	4.8330e-09	63.7
ENSG00000136908.13	ENST00000470181.1_ncRNA_1	9-:130699955-130700096	9-:130699955-130700096	GTG	ncRNA	0.31	0.43	4.9091e-13	23.0
ENSG00000177855.8	ENST00000453625.1_ncRNA_0	2-:184472769-184472847	2-:184472769-184472847	ATG	ncRNA	0.28	0.58	4.9959e-10	71.2
ENSG00000109180.10	ENST00000512981.1_ncRNA_0	4+:48844660-48844706|48850415-48850463|48851963-48852099|48853822-48854009	4+:48844660-48844706|48850415-48850463|48851963-48852099|48853822-48854009	TTG	ncRNA	0.19	0.36	5.0070e-10	106.2
ENSG00000259790.1	ENST00000564205.1_ncRNA_0	15-:75614454-75614655	15-:75614454-75614655	TTG	ncRNA	0.48	0.45	5.1108e-08	31.3
ENSG00000220583.1	ENST00000402419.1_ncRNA_0	6-:34231264-34231444	6-:34231264-34231444	AAG	ncRNA	0.25	0.52	5.1305e-09	633.2
ENSG00000225546.1	ENST00000426413.1_ncRNA_0	7-:119440914-119440928|119547346-119547407	7-:119440914-119440928|119547346-119547407	ATG	ncRNA	0.35	0.55	5.1652e-05	31.5
ENSG00000088833.13_ENSG00000196209.8	ENST00000487086.1_ncRNA_0	20-:1438840-1438919|1444973-1445071|1447364-1447469	20-:1438840-1438919|1444973-1445071|1447364-1447469	ATG	ncRNA	0.09	0.59	5.2217e-11	142.3
ENSG00000239462.1_ENSG00000240476.1	ENST00000473756.1_ncRNA_1	3+:98700205-98700230|98701307-98701333	3+:98700205-98700230|98701307-98701333	CTG	ncRNA	0.50	0.53	5.2703e-06	22.1
ENSG00000234176.1	ENST00000425843.1_ncRNA_0	X-:120338397-120338547	X-:120338397-120338547	AAG	ncRNA	0.31	0.10	5.2939e-13	137.7
ENSG00000238172.1	ENST00000443417.1_ncRNA_0	9-:102879036-102879075	9-:102879036-102879075	GTG	ncRNA	0.19	0.21	5.3102e-05	15.6
ENSG00000114391.8	ENST00000464595.1_ncRNA_5	3-:101405516-101405549	3-:101405516-101405549	ATC	ncRNA	0.27	0.59	5.3313e-05	64.3
ENSG00000231991.3	ENST00000426153.2_ncRNA_0	9+:33624271-33625291	9+:33624271-33625291	ATG	ncRNA	0.71	0.61	5.4832e-15	2724.2
ENSG00000180304.10	ENST00000558194.1_ncRNA_2	15-:64980902-64981033|64981282-64981313	15-:64980902-64981033|64981282-64981313	ATC	ncRNA	0.34	0.47	5.5444e-10	22.4
ENSG00000213939.4	ENST00000466297.1_ncRNA_0	17-:4608110-4608176	17-:4608110-4608176	AAG	ncRNA	0.56	0.34	5.5721e-06	22.0
ENSG00000213303.3	ENST00000463278.1_ncRNA_0	19+:11634580-11634646	19+:11634580-11634646	AAG	ncRNA	0.62	0.34	5.5721e-06	22.0
ENSG00000163364.5	ENST00000295549.4_ncRNA_0	2-:177502245-177502314	2-:177502245-177502314	ATG	ncRNA	0.81	0.49	5.8340e-06	7.4
ENSG00000239246.2	ENST00000460492.1_ncRNA_0	17-:60593726-60593768	17-:60593726-60593768	AAG	ncRNA	0.23	0.54	5.8769e-05	18.3
ENSG00000143429.5	ENST00000271699.3_ncRNA_0	2-:91843503-91843528|91847934-91847942	2-:91843503-91843528|91847934-91847942	GTG	ncRNA	0.24	0.58	5.9106e-06	39.9
ENSG00000239039.1	ENST00000459299.1_ncRNA_0	8+:33371019-33371094	8+:33371019-33371094	ATT	ncRNA	0.76	0.41	5.9315e-06	19.8
ENSG00000260260.1_ENSG00000206630.1	ENST00000563192.1_ncRNA_0	16-:2205283-2205310	16-:2205283-2205310	ATG	ncRNA	0.71	0.60	5.9470e-06	88.5
ENSG00000175061.13	ENST00000491009.1_ncRNA_0	17+:16342646-16342728|16343498-16343566	17+:16342646-16342728|16343498-16343566	ATC	ncRNA	0.38	0.18	5.9900e-06	330.8
ENSG00000175390.8	ENST00000530219.1_ncRNA_0	11+:8014521-8014571|8015972-8016064|8016528-8016725	11+:8014521-8014571|8015972-8016064|8016528-8016725	GTG	ncRNA	0.05	0.50	6.0156e-15	169.3
ENSG00000196205.7	ENST00000501580.3_ncRNA_0	9+:135894872-135894990|135895052-135895057	9+:135894872-135894990|135895052-135895057	ATG	ncRNA	0.59	0.61	6.0245e-13	1010.9
ENSG00000085276.13_ENSG00000242795.2	ENST00000418623.1_ncRNA_1	3-:169201697-169201796	3-:169201697-169201796	AAG	ncRNA	0.60	0.60	6.0603e-08	82.7
ENSG00000228604.3_ENSG00000232712.2	ENST00000457423.1_ncRNA_0	20-:21146845-21146929	20-:21146845-21146929	CTG	ncRNA	0.18	0.54	6.0895e-08	28.7
ENSG00000156990.10	ENST00000472381.1_ncRNA_0	3-:9882377-9882489|9883666-9883766|9883882-9883927|9885148-9885215	3-:9882377-9882489|9883666-9883766|9883882-9883927|9885148-9885215	CTG	ncRNA	0.11	0.33	6.1171e-16	61.9
ENSG00000123009.3	ENST00000242630.2_ncRNA_0	12+:120720399-120720519	12+:120720399-120720519	AGG	ncRNA	0.67	0.17	6.1717e-16	248.2
ENSG00000067225.13	ENST00000564440.1_ncRNA_10	15-:72495358-72495529	15-:72495358-72495529	ATA	ncRNA	0.50	0.41	6.1748e-09	17.0
ENSG00000272716.1	ENST00000608489.1_ncRNA_0	2-:32390687-32390774	2-:32390687-32390774	CTG	ncRNA	0.74	0.41	6.2478e-05	8.0
ENSG00000156976.10	ENST00000485101.1_ncRNA_3	3+:186504359-186504446	3+:186504359-186504446	ATT	ncRNA	0.24	0.28	6.2478e-05	18.2
ENSG00000100345.16	ENST00000486218.1_ncRNA_0	22-:36680424-36680557|36681166-36681375|36681703-36681827|36681910-36681933	22-:36680424-36680557|36681166-36681375|36681703-36681827|36681910-36681933	ATC	ncRNA	0.22	0.12	6.3563e-10	443.5
ENSG00000253301.1_ENSG00000251142.1	ENST00000521653.1_ncRNA_0	8+:58106481-58106570|58120567-58120580	8+:58106457-58106570|58120567-58120580	AAG	ncRNA	0.51	0.46	6.4843e-06	27.8
ENSG00000148773.8	ENST00000484853.1_ncRNA_1	10-:129909896-129909986	10-:129909896-129909986	ATG	ncRNA	0.11	0.55	6.4922e-05	26.3
ENSG00000117139.12	ENST00000430450.2_ncRNA_0	1-:202736356-202736470	1-:202736356-202736470	TTG	ncRNA	0.37	0.38	6.5358e-14	68.8
ENSG00000215030.4	ENST00000392730.2_ncRNA_0	17-:17286690-17287299	17-:17286690-17287299	TTG	ncRNA	0.10	0.61	6.6270e-06	756.8
ENSG00000232527.3	ENST00000452399.1_ncRNA_1	1+:148928377-148928385|148932785-148932810	1+:148928377-148928385|148932785-148932810	GTG	ncRNA	0.24	0.58	6.6299e-07	39.9
ENSG00000185946.11_ENSG00000240038.2	ENST00000491397.1_ncRNA_0	1+:104113017-104113053	1+:104113017-104113053	ATG	ncRNA	0.17	0.61	6.8074e-06	228.6
ENSG00000006062.9	ENST00000587332.1_ncRNA_0	17-:43367983-43368130	17-:43367983-43368130	ATG	ncRNA	0.73	0.42	6.8799e-07	28.7
ENSG00000235552.4	ENST00000489915.1_ncRNA_1	18-:6462142-6462349	18-:6462142-6462349	AAG	ncRNA	0.47	0.32	7.0146e-14	142.5
ENSG00000253738.1	ENST00000524003.1_ncRNA_0	8-:92081945-92081999	8-:92081945-92081999	ATG	ncRNA	0.78	0.44	7.0967e-08	17.0
ENSG00000245910.4_ENSG00000254341.1	ENST00000521127.1_ncRNA_0	8-:67834937-67834960|67837671-67837720	8-:67834937-67834960|67837671-67837753	GTG	ncRNA	0.57	0.14	7.1337e-08	265.6
ENSG00000235957.1	ENST00000446556.1_ncRNA_0	13-:49761614-49761791	13-:49761614-49761791	ATC	ncRNA	0.30	0.60	7.1755e-16	172.7
ENSG00000177410.8_ENSG00000212304.1	ENST00000417721.1_ncRNA_0	20+:47895241-47895253|47895640-47895742	20+:47895241-47895253|47895640-47895742	ATT	ncRNA	0.17	0.60	7.2827e-14	239.9
ENSG00000143947.8	ENST00000494756.1_ncRNA_3	2+:55459884-55460008|55460498-55460503	2+:55459884-55460008|55460498-55460503	ATG	ncRNA	0.09	0.60	7.5360e-06	129.8
ENSG00000196205.7	ENST00000501580.3_ncRNA_1	9+:135894825-135894864	9+:135894825-135894864	TTG	ncRNA	0.55	0.60	7.5396e-05	606.8
ENSG00000233762.2	ENST00000397084.2_ncRNA_0	2-:172373779-172373986	2-:172373779-172373986	ACG	ncRNA	0.34	0.60	7.5536e-10	201.7
ENSG00000187653.10	ENST00000507623.2_ncRNA_0	4-:91760053-91760188	4-:91760053-91760188	ATG	ncRNA	0.56	0.60	7.7050e-15	188.5
ENSG00000139154.10_ENSG00000240328.1	ENST00000543528.1_ncRNA_0	12+:19566340-19566394	12+:19566340-19566394	GTG	ncRNA	0.78	0.15	7.7348e-05	6.8
ENSG00000177239.10	ENST00000480100.2_ncRNA_0	9+:140002944-140003043	9+:140002944-140003043	CTG	ncRNA	0.33	0.37	7.7443e-06	11.5
ENSG00000164318.13	ENST00000508868.1_ncRNA_1	5+:38445684-38445714	5+:38445684-38445714	CTG	ncRNA	0.71	0.50	7.7966e-05	14.0
ENSG00000160957.8	ENST00000532237.1_ncRNA_0	8-:145743054-145743138	8-:145743054-145743138	CTG	ncRNA	0.17	0.19	7.9843e-07	67.8
ENSG00000104904.8	ENST00000586054.2_ncRNA_2	19+:2273038-2273107	19+:2273038-2273107	AAG	ncRNA	0.17	0.32	8.0202e-06	74.6
ENSG00000105402.3	ENST00000597778.1_ncRNA_0	19-:47991544-47991646|47992967-47993015	19-:47991544-47991646|47992967-47993015	TTG	ncRNA	0.11	0.41	8.0258e-08	39.9
ENSG00000226721.2	ENST00000433698.2_ncRNA_0	9-:95599107-95599227	9-:95599107-95599227	AAG	ncRNA	0.16	0.60	8.0370e-16	250.6
ENSG00000141522.7	ENST00000582984.1_ncRNA_3	17-:79827798-79827833|79829173-79829201	17-:79827798-79827833|79829173-79829201	ATC	ncRNA	0.10	0.61	8.1403e-07	252.1
ENSG00000235064.1	ENST00000413713.1_ncRNA_0	2-:34065103-34065196	2-:34065103-34065196	ATT	ncRNA	0.68	0.39	8.2042e-06	20.7
ENSG00000235674.2	ENST00000437325.2_ncRNA_0	1+:235901655-235901736	1+:235901655-235901736	ATC	ncRNA	0.27	0.54	8.2862e-10	26.3
ENSG00000101558.9	ENST00000577539.1_ncRNA_0	18+:9950397-9950583	18+:9950397-9950583	ATG	ncRNA	0.45	0.30	8.3116e-10	37.9
ENSG00000269893.2	ENST00000602573.1_ncRNA_0	4+:119200566-119200586|119200778-119200869	4+:119200566-119200586|119200778-119200869	ATG	ncRNA	0.10	0.59	8.3538e-17	146.0
ENSG00000258427.3	ENST00000555532.2_ncRNA_1	14+:60864846-60864999	14+:60864846-60864999	AAG	ncRNA	0.14	0.25	8.3815e-08	62.0
ENSG00000258153.1	ENST00000550617.1_ncRNA_0	12-:102267093-102267210	12-:102267093-102267210	GTG	ncRNA	0.46	0.26	8.4235e-16	23.2
ENSG00000100058.8	ENST00000382734.5_ncRNA_0	22+:25851740-25851807|25853225-25853257	22+:25851740-25851807|25853225-25853257	ACG	ncRNA	0.05	0.48	8.4533e-05	23.9
ENSG00000240024.1_ENSG00000251730.1	ENST00000468380.1_ncRNA_0	3+:183165497-183165557	3+:183165497-183165557	CTG	ncRNA	0.12	0.40	8.4668e-05	6.6
ENSG00000196730.8	ENST00000401543.2_ncRNA_0	9+:90140306-90140390	9+:90140306-90140390	CTG	ncRNA	0.37	0.59	8.4711e-10	324.2
ENSG00000203667.5	ENST00000391839.2_ncRNA_0	1+:244999016-244999058|245005496-245005529	1+:244999016-244999058|245005496-245005529	ATG	ncRNA	0.52	0.57	8.4944e-07	42.5
ENSG00000072778.15	ENST00000582356.1_ncRNA_0	17+:7123928-7123995|7124084-7124182	17+:7123928-7123995|7124084-7124182	AAG	ncRNA	0.72	0.39	8.8766e-06	27.9
ENSG00000131143.4	ENST00000568339.1_ncRNA_4	16+:85833238-85833358|85834810-85834834	16+:85833238-85833358|85834810-85834834	GTG	ncRNA	0.20	0.25	8.9564e-05	44.6
ENSG00000115204.10	ENST00000494436.1_ncRNA_0	2-:27545291-27545384	2-:27545291-27545384	ATG	ncRNA	0.71	0.60	9.3137e-08	98.8
ENSG00000149136.3	ENST00000293880.5_ncRNA_1	11-:57093880-57093952|57094176-57094359	11-:57093880-57093952|57094176-57094359	AAG	ncRNA	0.27	0.57	9.3812e-05	126.5
ENSG00000172809.8	ENST00000530646.1_ncRNA_5	17+:72199875-72199884|72200056-72200101	17+:72199869-72199884|72200056-72200101	GTG	ncRNA	0.31	0.30	9.4619e-10	485.9
ENSG00000083457.7	ENST00000572179.1_ncRNA_0	17-:3623676-3623696|3626981-3627087	17-:3623676-3623696|3626981-3627087	CTG	ncRNA	0.76	0.48	9.4861e-11	42.2
ENSG00000155096.9	ENST00000522311.1_ncRNA_0	8-:103848479-103848587	8-:103848479-103848587	ATT	ncRNA	0.11	0.38	9.4944e-05	16.8
ENSG00000234036.3	ENST00000510190.1_ncRNA_0	4-:77880013-77880085	4-:77880013-77880085	AAG	ncRNA	0.42	0.16	9.6485e-05	7.5
ENSG00000212978.5	ENST00000420918.2_ncRNA_0	2-:61370982-61371080|61371907-61372049	2-:61370982-61371080|61371907-61372055	CTG	ncRNA	0.09	0.37	9.8138e-16	62.8
ENSG00000269893.2	ENST00000602414.1_ncRNA_2	4+:119200152-119200197	4+:119200152-119200197	GTG	ncRNA	0.25	0.39	9.8838e-05	9.5
ENSG00000177239.10	ENST00000480100.2_ncRNA_1	9+:140000678-140000771	9+:140000621-140000771	CTG	ncRNA	0.30	0.35	9.9157e-07	20.6
ENSG00000258289.3_ENSG00000257365.3	ENST00000551947.1_orphan_3	14+:65381182-65381203	14+:65381182-65381203	TTG	orphan	0.65	0.55	0.00031449	20.9
ENSG00000120708.12	ENST00000509485.1_orphan_1	5+:135389643-135389736	5+:135389643-135389736	TTG	orphan	0.15	0.57	0.00049920	118.4
ENSG00000210049.1_ENSG00000210195.2	ENST00000361624.2_orphan_9	MT+:6470-6611	MT+:6470-6611	ATC	orphan	0.15	0.32	0.0015194	620.7
ENSG00000165494.6	ENST00000530660.1_orphan_0	11+:82868545-82868569	11+:82868545-82868569	ATC	orphan	0.12	0.45	0.0024448	8.6
ENSG00000210049.1_ENSG00000210195.2	ENST00000361624.2_orphan_15	MT+:6935-7091	MT+:6935-7091	ATC	orphan	0.42	0.23	0.0042915	424.9
ENSG00000254634.3_ENSG00000183336.7	ENST00000569622.1_orphan_1	16-:29465396-29465434|29465511-29465599	16-:29465396-29465434|29465511-29465599	CTG	orphan	0.23	0.56	0.013145	39.2
ENSG00000210049.1_ENSG00000210195.2	ENST00000361624.2_orphan_4	MT+:7201-7444	MT+:6919-7444	ATC	orphan	0.38	0.39	0.023684	718.5
ENSG00000210049.1_ENSG00000210195.2	ENST00000361624.2_orphan_0	MT+:6208-6628	MT+:6208-6628	CTG	orphan	0.43	0.58	0.029147	1686.1
ENSG00000210049.1_ENSG00000210195.2	ENST00000361453.3_orphan_71	MT+:5000-5036	MT+:5000-5036	ATC	orphan	0.41	0.30	0.030233	40.0
ENSG00000210049.1_ENSG00000210195.2	ENST00000361789.2_orphan_13	MT+:15468-15603	MT+:15468-15603	ATT	orphan	0.57	0.17	0.033772	326.6
ENSG00000210049.1_ENSG00000210195.2	ENST00000361390.2_orphan_39	MT+:3500-3635	MT+:3500-3635	ATC	orphan	0.33	0.49	0.049804	146.0
ENSG00000115091.7	ENST00000263238.2_uoORF_0	2+:114647759-114647900|114670748-114670804|114674460-114674473	2+:114647759-114647900|114670748-114670804|114674460-114674473	GTG	uoORF	0.20	0.45	0.0000	466.0
ENSG00000137210.9_ENSG00000153157.8	ENST00000379542.5_uoORF_0	6+:10748057-10748114|10749434-10749501|10749854-10749856	6+:10748057-10748114|10749434-10749501|10749854-10749856	CTG	uoORF	0.51	0.49	0.0000	54.6
ENSG00000196230.8	ENST00000327892.8_uoORF_1	6+:30688201-30688340|30690313-30690333	6+:30688201-30688340|30690313-30690333	CTG	uoORF	0.63	0.61	0.0000	249.3
ENSG00000120438.7	ENST00000321394.7_uoORF_1	6-:160209142-160209175|160210436-160210550	6-:160209142-160209175|160210436-160210619	CTG	uoORF	0.52	0.61	0.0000	410.1
ENSG00000151923.13	ENST00000497671.1_uoORF_0	10-:121347748-121347760|121355945-121356455	10-:121347748-121347760|121355945-121356455	ATT	uoORF	0.20	0.31	0.0000	164.8
ENSG00000204381.7	ENST00000375614.2_uoORF_0	11+:111411474-111411653|111414647-111414690	11+:111411468-111411653|111414647-111414690	CTG	uoORF	0.05	0.44	0.0000	114.5
ENSG00000110107.4	ENST00000227524.4_uoORF_1	11-:60673844-60674045	11-:60673844-60674045	GTG	uoORF	0.14	0.59	0.0000	216.2
ENSG00000087191.8	ENST00000310144.6_uoORF_2	17+:61904821-61904874|61905497-61905569|61906853-61906857	17+:61904821-61904874|61905497-61905569|61906853-61906857	ATG	uoORF	0.23	0.56	0.0000	356.8
ENSG00000101856.8	ENST00000217971.7_uoORF_1	X+:118370273-118370627	X+:118370273-118370627	GTG	uoORF	0.31	0.61	0.0000	338.1
ENSG00000139644.8	ENST00000552635.1_uoORF_4	12+:50146247-50146280	12+:50146247-50146280	GTG	uoORF	0.40	0.61	0.00011658	215.4
ENSG00000121577.9_ENSG00000138495.2	ENST00000468918.1_uoORF_1	3-:119396096-119396246	3-:119396096-119396246	CTG	uoORF	0.15	0.53	0.00011709	77.9
ENSG00000109805.5	ENST00000251496.2_uoORF_0	4+:17812645-17812732	4+:17812645-17812732	CTG	uoORF	0.35	0.48	0.00012609	80.5
ENSG00000185088.8	ENST00000439025.1_uoORF_1	15-:63448712-63448720|63449598-63449653	15-:63448712-63448720|63449598-63449653	CTG	uoORF	0.25	0.60	0.00013031	101.3
ENSG00000143198.8	ENST00000367889.3_uoORF_1	1+:165600487-165600530|165619077-165619124	1+:165600487-165600530|165619077-165619124	CTG	uoORF	0.36	0.47	0.00013529	28.6
ENSG00000148677.6	ENST00000371697.3_uoORF_1	10-:92680780-92680828	10-:92680780-92680828	ATT	uoORF	0.71	0.59	0.00013625	69.8
ENSG00000165304.3	ENST00000298048.2_uoORF_0	9+:36572902-36573004|36581640-36581682	9+:36572902-36573004|36581640-36581682	ATC	uoORF	0.37	0.44	0.00014062	54.5
ENSG00000166181.8	ENST00000531273.1_uoORF_1	11+:43333622-43333746|43340189-43340194	11+:43333622-43333746|43340189-43340194	GTG	uoORF	0.71	0.48	0.00014111	28.8
ENSG00000187109.9	ENST00000549596.1_uoORF_4	12-:76467985-76468019|76478346-76478399	12-:76467985-76468019|76478346-76478399	CTG	uoORF	0.71	0.61	0.00014164	381.3
ENSG00000131149.13	ENST00000253458.7_uoORF_1	16+:85646962-85647001	16+:85646962-85647001	ATG	uoORF	0.11	0.43	0.00014718	10.6
ENSG00000163682.11	ENST00000295955.9_uoORF_2	4-:39460055-39460060|39460510-39460547	4-:39460055-39460060|39460510-39460547	ACG	uoORF	0.17	0.53	0.00015448	16.4
ENSG00000186141.4	ENST00000334163.3_uoORF_0	1-:145609332-145609356|145610743-145610779	1-:145609332-145609356|145610743-145610779	TTG	uoORF	0.14	0.44	0.00015994	23.4
ENSG00000143924.14	ENST00000318522.5_uoORF_0	2+:42396557-42396776|42472644-42472743	2+:42396557-42396776|42472644-42472743	GTG	uoORF	0.29	0.17	0.00016295	110.7
ENSG00000103187.6	ENST00000262428.4_uoORF_2	16-:84651177-84651189|84651443-84651536	16-:84651177-84651189|84651443-84651536	CTG	uoORF	0.71	0.54	0.00016578	93.3
ENSG00000108848.11	ENST00000240304.1_uoORF_1	17+:48797037-48797097	17+:48797037-48797097	GTG	uoORF	0.71	0.57	0.00016777	44.1
ENSG00000085719.7	ENST00000521271.1_uoORF_2	8+:87526767-87526769|87527689-87527727|87540763-87540807	8+:87526767-87526769|87527689-87527727|87540763-87540807	ACG	uoORF	0.23	0.48	0.00017861	43.1
ENSG00000119013.4_ENSG00000252148.1	ENST00000237889.4_uoORF_1	2+:201936750-201936782|201943603-201943616	2+:201936732-201936782|201943603-201943616	TTG	uoORF	0.57	0.13	0.00018475	10.0
ENSG00000109046.10	ENST00000262394.2_uoORF_0	17+:25621308-25621461|25628813-25628816	17+:25621308-25621461|25628813-25628816	CTG	uoORF	0.75	0.36	0.00019355	25.4
ENSG00000122884.8_ENSG00000201047.1	ENST00000394890.2_uoORF_0	10-:74834637-74834673|74856523-74856559	10-:74834637-74834673|74856523-74856559	CTG	uoORF	0.62	0.33	0.00019767	14.9
ENSG00000133460.15_ENSG00000240972.1	ENST00000215754.7_uoORF_3	22+:24236644-24236680	22+:24236617-24236680	CTG	uoORF	0.71	0.56	0.00019797	335.6
ENSG00000109066.9	ENST00000335464.5_uoORF_0	17+:72772656-72772716|72773402-72773480	17+:72772656-72772716|72773402-72773480	CTG	uoORF	0.65	0.42	0.00020053	24.4
ENSG00000164535.10_ENSG00000136240.5	ENST00000258739.4_uoORF_1	7-:6523684-6523717	7-:6523684-6523717	CTG	uoORF	0.15	0.61	0.00020414	232.3
ENSG00000164182.6	ENST00000296597.5_uoORF_0	5+:60241053-60241140	5+:60241053-60241140	CTG	uoORF	0.16	0.59	0.00020860	61.1
ENSG00000124172.5	ENST00000243997.3_uoORF_1	20-:57605446-57605484|57607274-57607356	20-:57605446-57605484|57607274-57607356	TTG	uoORF	0.56	0.58	0.00021309	95.5
ENSG00000169045.13	ENST00000393432.4_uoORF_6	5-:179050130-179050165|179050595-179050626	5-:179050130-179050165|179050595-179050626	GTG	uoORF	0.65	0.56	0.00021608	50.5
ENSG00000100142.10	ENST00000483713.1_uoORF_1	22+:38349729-38349814|38352779-38352826	22+:38349729-38349814|38352779-38352826	GTG	uoORF	0.76	0.47	0.00023063	32.0
ENSG00000136485.10	ENST00000310827.4_uoORF_1	17+:61628004-61628079	17+:61628004-61628079	TTG	uoORF	0.60	0.53	0.00023226	38.6
ENSG00000239605.4_ENSG00000143933.12	ENST00000272298.7_uoORF_2	2-:47397890-47397903|47403579-47403629	2-:47397890-47397903|47403579-47403629	CTG	uoORF	0.71	0.59	0.00027611	78.2
ENSG00000106628.6	ENST00000436844.1_uoORF_0	7-:44161641-44161708|44163109-44163126	7-:44161641-44161708|44163109-44163126	ATG	uoORF	0.05	0.55	0.00028640	112.1
ENSG00000234068.2	ENST00000374968.4_uoORF_1	X+:55115518-55115536|55116445-55116457	X+:55115518-55115536|55116445-55116457	CTG	uoORF	0.71	0.59	0.00028794	52.8
ENSG00000115128.6	ENST00000233468.4_uoORF_1	2-:24297042-24297064|24299069-24299143	2-:24297042-24297064|24299069-24299143	AGG	uoORF	0.12	0.43	0.00029262	98.1
ENSG00000105700.6	ENST00000222307.4_uoORF_0	19+:18668716-18668724|18672845-18672915	19+:18668716-18668724|18672845-18672915	ATG	uoORF	0.52	0.60	0.00031975	118.3
ENSG00000134308.9	ENST00000238081.3_uoORF_1	2-:9770567-9770663|9771069-9771072	2-:9770567-9770663|9771069-9771075	AAG	uoORF	0.68	0.19	0.00032415	111.1
ENSG00000133641.13	ENST00000356891.3_uoORF_0	12+:88429367-88429515|88433924-88433932	12+:88429367-88429515|88433924-88433932	CTG	uoORF	0.20	0.39	0.00033297	36.2
ENSG00000113312.6	ENST00000231238.5_uoORF_0	5+:159436174-159436200|159437506-159437639	5+:159436174-159436200|159437506-159437639	GTG	uoORF	0.78	0.46	0.00034274	29.1
ENSG00000175334.3	ENST00000312175.2_uoORF_1	11+:65770029-65770041|65770705-65770804	11+:65770029-65770041|65770705-65770804	CTG	uoORF	0.54	0.58	0.00036671	77.5
ENSG00000069345.7	ENST00000317089.5_uoORF_1	16-:47007410-47007530	16-:47007410-47007530	CTG	uoORF	0.08	0.60	0.00036826	108.3
ENSG00000100558.4	ENST00000216446.4_uoORF_0	14-:67864469-67864543|67878734-67878795	14-:67864469-67864543|67878734-67878795	CTG	uoORF	0.63	0.49	0.00037161	34.3
ENSG00000145741.11	ENST00000335895.8_uoORF_3	5+:72794279-72794383|72794958-72794962	5+:72794279-72794383|72794958-72794962	ATC	uoORF	0.18	0.59	0.00037808	188.2
ENSG00000079999.9	ENST00000393623.2_uoORF_0	19-:10610686-10610756|10613372-10613401	19-:10610686-10610756|10613372-10613401	AGG	uoORF	0.11	0.43	0.00037925	17.8
ENSG00000100823.7	ENST00000216714.3_uoORF_2	14+:20923524-20923553|20923736-20923851	14+:20923524-20923553|20923736-20923851	TTG	uoORF	0.47	0.58	0.00038837	169.0
ENSG00000119953.8	ENST00000369603.5_uoORF_0	10-:112063286-112063345|112064505-112064578	10-:112063286-112063345|112064505-112064578	CTG	uoORF	0.46	0.48	0.00038901	34.6
ENSG00000154473.13	ENST00000368865.4_uoORF_1	10+:124913970-124914001|124914433-124914447	10+:124913970-124914001|124914433-124914447	GTG	uoORF	0.67	0.57	0.00039661	40.1
ENSG00000110958.11_ENSG00000241217.2	ENST00000262033.6_uoORF_0	12-:57066763-57066849|57081781-57081962	12-:57066763-57066849|57081781-57081962	GTG	uoORF	0.50	0.55	0.00041042	481.7
ENSG00000176171.7	ENST00000368636.4_uoORF_0	10-:133787435-133787447|133795264-133795369	10-:133787435-133787447|133795264-133795369	CTG	uoORF	0.31	0.54	0.00041543	44.6
ENSG00000006125.12_ENSG00000239520.1	ENST00000312678.8_uoORF_0	17+:33914357-33914447|33921026-33921053	17+:33914357-33914447|33921026-33921053	GTG	uoORF	0.52	0.48	0.00041543	22.6
ENSG00000197265.4	ENST00000355904.4_uoORF_0	8-:30511096-30511119|30515489-30515613	8-:30511096-30511119|30515489-30515613	GTG	uoORF	0.33	0.15	0.00042459	24.2
ENSG00000129187.10	ENST00000357067.3_uoORF_0	4-:183836713-183836728|183838440-183838521	4-:183836713-183836728|183838440-183838521	CTG	uoORF	0.53	0.56	0.00043563	46.8
ENSG00000221983.3	ENST00000442744.2_uoORF_3	19+:18682701-18682719|18684102-18684126	19+:18682701-18682719|18684102-18684126	GTG	uoORF	0.25	0.59	0.00045575	49.7
ENSG00000008988.5_ENSG00000238650.1	ENST00000009589.3_uoORF_6	8-:56986710-56986718|56986939-56987018	8-:56986710-56986718|56986939-56987018	ACG	uoORF	0.05	0.54	0.00045868	381.0
ENSG00000169045.13	ENST00000393432.4_uoORF_3	5-:179050057-179050165|179050595-179050598	5-:179050057-179050165|179050595-179050598	ACG	uoORF	0.22	0.60	0.00046238	164.8
ENSG00000167565.8	ENST00000322354.3_uoORF_0	19-:40947955-40947993|40950121-40950188	19-:40947955-40947993|40950121-40950188	CTG	uoORF	0.62	0.50	0.00049611	19.9
ENSG00000164949.3	ENST00000396194.2_uoORF_0	8-:95272727-95272740|95274432-95274464	8-:95272727-95272740|95274432-95274464	CTG	uoORF	0.71	0.52	0.00049625	18.2
ENSG00000143614.7_ENSG00000223599.1	ENST00000368655.4_uoORF_0	1-:153800815-153800824|153895208-153895301	1-:153800815-153800824|153895208-153895301	CTG	uoORF	0.63	0.39	0.00050020	20.6
ENSG00000042753.7	ENST00000263270.6_uoORF_1	19-:47349331-47349399|47354020-47354039	19-:47349331-47349399|47354020-47354039	CTG	uoORF	0.20	0.59	0.00051301	65.3
ENSG00000093183.9	ENST00000264454.3_uoORF_0	3-:42610470-42610565|42623337-42623377	3-:42610470-42610565|42623337-42623377	CTG	uoORF	0.38	0.43	0.00052310	20.8
ENSG00000189050.10_ENSG00000238283.3	ENST00000305783.8_uoORF_0	17-:58041971-58042064	17-:58041971-58042064	TTG	uoORF	0.10	0.56	0.00053987	53.2
ENSG00000115998.3_ENSG00000116001.11	ENST00000415783.2_uoORF_0	2-:70463278-70463307|70475536-70475597	2-:70463278-70463307|70475536-70475597	CTG	uoORF	0.19	0.42	0.00054692	35.9
ENSG00000117616.13_ENSG00000259984.1	ENST00000243189.7_uoORF_0	1-:25573350-25573520|25573799-25573824	1-:25573350-25573520|25573799-25573824	GTG	uoORF	0.60	0.50	0.00055366	49.0
ENSG00000133983.10_ENSG00000213463.3	ENST00000389912.6_uoORF_0	14-:70809411-70809446|70826235-70826359	14-:70809411-70809446|70826235-70826359	TTG	uoORF	0.31	0.51	0.00055689	131.6
ENSG00000177971.7	ENST00000314852.2_uoORF_1	15-:75932492-75932561	15-:75932492-75932561	ATG	uoORF	0.34	0.38	0.00055936	12.3
ENSG00000167291.11_ENSG00000262172.1	ENST00000310924.2_uoORF_0	17-:77987291-77987366	17-:77987291-77987366	ATG	uoORF	0.26	0.31	0.00057553	17.1
ENSG00000184220.6	ENST00000421999.2_uoORF_1	3+:99536761-99536887|99865816-99865855	3+:99536761-99536887|99865816-99865855	GTG	uoORF	0.39	0.47	0.00058762	66.9
ENSG00000079246.11	ENST00000392133.3_uoORF_2	2+:216974107-216974179	2+:216974107-216974179	ACG	uoORF	0.57	0.57	0.00059349	98.9
ENSG00000068654.11	ENST00000263857.6_uoORF_0	2-:86332831-86332951	2-:86332831-86332951	GTG	uoORF	0.22	0.45	0.00061731	36.4
ENSG00000137106.13_ENSG00000236156.2	ENST00000318158.6_uoORF_2	9+:37422715-37422751	9+:37422715-37422751	CTG	uoORF	0.76	0.36	0.00062929	15.0
ENSG00000146386.7	ENST00000367660.3_uoORF_0	6+:139349941-139350012|139355291-139355301	6+:139349941-139350012|139355291-139355301	CTG	uoORF	0.45	0.40	0.00063793	17.5
ENSG00000116754.9	ENST00000436161.2_uoORF_2	1+:70687165-70687435	1+:70687165-70687435	ACG	uoORF	0.24	0.55	0.00065049	73.4
ENSG00000125877.8	ENST00000380113.3_uoORF_1	20+:3190168-3190237	20+:3190141-3190237	GTG	uoORF	0.25	0.47	0.00067449	23.7
ENSG00000264364.2	ENST00000579991.2_uoORF_1	17+:56161022-56161044|56164442-56164459	17+:56161022-56161044|56164442-56164459	GTG	uoORF	0.13	0.39	0.00068156	29.4
ENSG00000184432.5	ENST00000333188.5_uoORF_0	3-:139102246-139102277|139108389-139108424	3-:139102246-139102277|139108389-139108424	ACG	uoORF	0.37	0.58	0.00068164	48.7
ENSG00000244405.3_ENSG00000058866.10	ENST00000306376.5_uoORF_0	3-:185823464-185823501|185823612-185823698	3-:185823464-185823501|185823612-185823698	CTG	uoORF	0.11	0.41	0.00069203	21.7
ENSG00000141349.4	ENST00000269097.4_uoORF_0	17+:42148283-42148364	17+:42148283-42148364	CTG	uoORF	0.11	0.55	0.00074168	46.3
ENSG00000134001.8	ENST00000256383.4_uoORF_1	14+:67827109-67827173|67831483-67831497	14+:67827109-67827173|67831483-67831497	CTG	uoORF	0.71	0.60	0.00074236	115.8
ENSG00000196923.9	ENST00000506537.1_uoORF_1	5-:176919631-176919678|176923417-176923526	5-:176919631-176919678|176923417-176923526	AGG	uoORF	0.09	0.40	0.00074777	40.3
ENSG00000115310.13	ENST00000317610.7_uoORF_1	2-:55277351-55277456	2-:55277351-55277456	ATC	uoORF	0.21	0.49	0.00074883	223.8
ENSG00000138069.12	ENST00000409784.3_uoORF_0	2-:65357036-65357120	2-:65357036-65357216	GTG	uoORF	0.25	0.56	0.00075686	243.0
ENSG00000167778.4	ENST00000301463.4_uoORF_0	12-:53471018-53471045|53473094-53473127	12-:53471018-53471045|53473094-53473127	AGG	uoORF	0.53	0.44	0.00084267	15.2
ENSG00000147381.7	ENST00000431971.1_uoORF_2	X+:151091961-151091996|151092071-151092147	X+:151091961-151091996|151092071-151092147	CTG	uoORF	0.45	0.55	0.00084683	210.9
ENSG00000070785.12	ENST00000360403.2_uoORF_0	1-:45446709-45446849|45452164-45452177	1-:45446709-45446849|45452164-45452177	CTG	uoORF	0.70	0.43	0.00085571	29.3
ENSG00000103415.7	ENST00000570646.1_uoORF_0	16+:4526434-4526488|4555484-4555559	16+:4526434-4526488|4555484-4555559	CTG	uoORF	0.31	0.56	0.00088930	83.3
ENSG00000121774.13	ENST00000327300.7_uoORF_1	1+:32479552-32479630	1+:32479552-32479630	CTG	uoORF	0.19	0.54	0.00091363	29.7
ENSG00000113643.4	ENST00000231572.3_uoORF_1	5+:167913495-167913548|167915606-167915628	5+:167913495-167913548|167915606-167915628	ATG	uoORF	0.71	0.58	0.0010173	54.3
ENSG00000123136.10	ENST00000242776.4_uoORF_0	19-:14523988-14524036|14530081-14530129	19-:14523988-14524036|14530081-14530129	AAG	uoORF	0.08	0.45	0.0010576	144.4
ENSG00000168701.14	ENST00000304800.9_uoORF_1	16+:67261051-67261127|67261738-67261782	16+:67261051-67261127|67261738-67261782	ATG	uoORF	0.41	0.50	0.0010606	51.0
ENSG00000100280.12_ENSG00000242156.1	ENST00000356015.2_uoORF_0	22-:29763224-29763259|29784412-29784482	22-:29763224-29763259|29784412-29784482	GTG	uoORF	0.42	0.37	0.0010851	28.4
ENSG00000177879.10	ENST00000316788.7_uoORF_0	5+:115177696-115177738	5+:115177696-115177738	CTG	uoORF	0.34	0.56	0.0010898	29.0
ENSG00000128059.4	ENST00000264220.2_uoORF_0	4-:57301546-57301711	4-:57301546-57301711	CTG	uoORF	0.23	0.46	0.0010993	74.8
ENSG00000054116.7	ENST00000373166.3_uoORF_3	1-:36605759-36605767|36614937-36615013	1-:36605759-36605767|36614937-36615013	GTG	uoORF	0.67	0.54	0.0011030	50.5
ENSG00000102753.5	ENST00000261667.3_uoORF_0	13-:50321101-50321129|50366573-50366701	13-:50321101-50321129|50366573-50366701	ATT	uoORF	0.48	0.49	0.0011421	21.2
ENSG00000118965.10	ENST00000345530.3_uoORF_0	2-:20189760-20189799	2-:20189760-20189799	GTG	uoORF	0.74	0.47	0.0011719	7.1
ENSG00000072401.10	ENST00000373910.4_uoORF_0	10+:60094893-60094971	10+:60094893-60094971	ACG	uoORF	0.70	0.51	0.0012099	67.5
ENSG00000128050.4	ENST00000264221.2_uoORF_2	4+:57302431-57302479	4+:57302431-57302479	CTG	uoORF	0.49	0.56	0.0012232	26.3
ENSG00000137055.10	ENST00000397292.3_uoORF_0	9-:26947039-26947078	9-:26947039-26947078	GTG	uoORF	0.38	0.59	0.0012745	57.9
ENSG00000109332.15_ENSG00000238948.1	ENST00000343106.5_uoORF_2	4-:103747655-103747724	4-:103747655-103747724	TTG	uoORF	0.38	0.58	0.0012869	104.2
ENSG00000104660.13_ENSG00000104671.3	ENST00000321250.8_uoORF_0	8+:29952972-29953044|29959413-29959419	8+:29952972-29953044|29959413-29959419	CTG	uoORF	0.20	0.30	0.0013043	26.0
ENSG00000100344.6_ENSG00000138964.12	ENST00000350028.4_uoORF_1	22+:44351389-44351478|44359165-44359211	22+:44351389-44351478|44359165-44359211	CTG	uoORF	0.10	0.58	0.0013118	69.5
ENSG00000136527.13	ENST00000456380.1_uoORF_2	3-:185649635-185649640|185655612-185655703	3-:185649635-185649640|185655612-185655703	AAG	uoORF	0.10	0.60	0.0014659	222.2
ENSG00000140365.11	ENST00000267935.8_uoORF_1	15+:75628414-75628433|75630402-75630422	15+:75628414-75628433|75630402-75630422	CTG	uoORF	0.49	0.55	0.0014674	24.3
ENSG00000135317.8_ENSG00000135316.13	ENST00000355238.6_uoORF_0	6-:86351137-86351169|86352514-86352575	6-:86351137-86351169|86352514-86352575	ACG	uoORF	0.24	0.47	0.0014678	30.5
ENSG00000175324.5_ENSG00000253739.1	ENST00000311351.4_uoORF_1	8-:38033834-38033882	8-:38033834-38033882	CTG	uoORF	0.73	0.43	0.0016084	7.8
ENSG00000243155.1_ENSG00000135823.9	ENST00000258301.5_uoORF_0	1-:180991778-180991934	1-:180991778-180991934	CTG	uoORF	0.33	0.33	0.0016206	33.3
ENSG00000169714.12	ENST00000422453.2_uoORF_4	3-:128890586-128890614|128902618-128902725	3-:128890586-128890614|128902618-128902725	GTG	uoORF	0.46	0.57	0.0016502	86.6
ENSG00000079459.8	ENST00000220584.4_uoORF_1	8+:11660303-11660354	8+:11660303-11660354	GTG	uoORF	0.25	0.53	0.0017086	49.8
ENSG00000239306.4_ENSG00000258297.1	ENST00000310137.4_uoORF_0	11+:66384171-66384195	11+:66384144-66384195	AAG	uoORF	0.14	0.54	0.0017129	52.9
ENSG00000157456.3_ENSG00000259732.1	ENST00000288207.2_uoORF_1	15+:59397358-59397491|59399520-59399531	15+:59397358-59397491|59399520-59399531	CTG	uoORF	0.10	0.42	0.0017189	72.3
ENSG00000169189.12	ENST00000361439.4_uoORF_0	16-:27268857-27268902|27280026-27280074	16-:27268857-27268902|27280026-27280074	TTG	uoORF	0.40	0.29	0.0017318	13.1
ENSG00000110172.7	ENST00000320585.6_uoORF_0	11-:89956072-89956180	11-:89956072-89956180	ACG	uoORF	0.71	0.51	0.0017454	56.3
ENSG00000090097.16_ENSG00000114779.15	ENST00000461554.1_uoORF_0	3-:51995252-51995309	3-:51995252-51995309	TTG	uoORF	0.38	0.50	0.0017640	11.4
ENSG00000122729.14	ENST00000309951.6_uoORF_0	9+:32384721-32384733|32405482-32405533	9+:32384721-32384733|32405482-32405533	GTG	uoORF	0.71	0.57	0.0017657	35.8
ENSG00000105185.7	ENST00000590247.2_uoORF_2	19+:33072133-33072187	19+:33072133-33072187	GTG	uoORF	0.14	0.55	0.0018055	69.4
ENSG00000204147.5	ENST00000185907.9_uoORF_0	10+:52499735-52499743|52502674-52502770|52504887-52504897	10+:52499735-52499743|52502674-52502770|52504887-52504897	GTG	uoORF	0.28	0.43	0.0019097	20.0
ENSG00000125970.7_ENSG00000229472.1	ENST00000246194.3_uoORF_3	20+:32619385-32619410|32659871-32659924	20+:32619385-32619410|32659871-32659924	CTG	uoORF	0.71	0.50	0.0019275	57.5
ENSG00000153006.10	ENST00000513458.4_uoORF_0	5-:64037015-64037027|64050141-64050189|64064331-64064451	5-:64037015-64037027|64050141-64050189|64064331-64064451	CTG	uoORF	0.28	0.43	0.0019281	29.9
ENSG00000129083.8_ENSG00000129084.13	ENST00000249923.3_uoORF_6	11-:14520460-14520526	11-:14520460-14520526	CTG	uoORF	0.78	0.43	0.0019461	19.1
ENSG00000071967.7	ENST00000321348.4_uoORF_0	2+:172379044-172379056	2+:172379044-172379056	ATG	uoORF	0.71	0.49	0.0019531	14.0
ENSG00000139722.2	ENST00000267202.2_uoORF_0	12-:123380524-123380635	12-:123380524-123380635	GTG	uoORF	0.33	0.53	0.0019702	29.3
ENSG00000197851.3_ENSG00000127922.5	ENST00000248566.2_uoORF_1	7-:96339016-96339130	7-:96339016-96339130	GTG	uoORF	0.26	0.46	0.0021025	132.5
ENSG00000243709.1_ENSG00000143811.12	ENST00000343818.6_uoORF_1	1-:226111806-226111914	1-:226111806-226111950	ACG	uoORF	0.38	0.31	0.0021088	29.1
ENSG00000070756.9	ENST00000318607.5_uoORF_1	8-:101733807-101733855	8-:101733807-101733855	ACG	uoORF	0.36	0.58	0.0021465	52.6
ENSG00000158941.12	ENST00000308511.4_uoORF_1	8+:22462344-22462355|22463248-22463300	8+:22462344-22462355|22463248-22463300	CTG	uoORF	0.25	0.26	0.0022485	20.9
ENSG00000100554.7	ENST00000216442.7_uoORF_1	14-:67819740-67819757|67826374-67826513	14-:67819740-67819757|67826374-67826513	CTG	uoORF	0.76	0.44	0.0022490	32.9
ENSG00000103160.7	ENST00000219439.4_uoORF_0	16-:84164912-84164932|84169148-84169210|84178684-84178722	16-:84164912-84164932|84169148-84169210|84178684-84178722	CTG	uoORF	0.80	0.50	0.0023246	20.2
ENSG00000089220.4	ENST00000261313.2_uoORF_1	12+:118573967-118574051	12+:118573967-118574051	CTG	uoORF	0.60	0.17	0.0023676	54.6
ENSG00000136810.8	ENST00000374517.5_uoORF_1	9-:113013707-113013742|113018691-113018761	9-:113013707-113013742|113018691-113018761	ATT	uoORF	0.10	0.59	0.0023701	113.0
ENSG00000057019.11	ENST00000326840.6_uoORF_0	3-:98620148-98620310	3-:98620148-98620310	AGG	uoORF	0.34	0.36	0.0024376	80.9
ENSG00000130770.13	ENST00000335514.5_uoORF_1	1+:28562650-28562704	1+:28562650-28562704	CTG	uoORF	0.45	0.44	0.0024903	10.2
ENSG00000100567.8	ENST00000216455.4_uoORF_1	14+:58711603-58711642	14+:58711576-58711642	CTG	uoORF	0.71	0.40	0.0025320	37.8
ENSG00000171497.4	ENST00000307720.3_uoORF_0	4-:159642617-159642635|159644355-159644511	4-:159642617-159642635|159644355-159644511	CTG	uoORF	0.23	0.52	0.0025829	59.3
ENSG00000105048.12	ENST00000587465.2_uoORF_2	19-:55652564-55652670|55653224-55653226	19-:55652564-55652670|55653224-55653226	ATG	uoORF	0.37	0.56	0.0026503	87.6
ENSG00000143622.6	ENST00000368323.3_uoORF_0	1-:155880523-155880595|155881033-155881069	1-:155880523-155880595|155881033-155881069	CTG	uoORF	0.51	0.16	0.0027155	29.2
ENSG00000131100.8	ENST00000253413.5_uoORF_0	22-:18102288-18102292|18111368-18111487	22-:18102288-18102292|18111368-18111487	AGG	uoORF	0.09	0.28	0.0028842	114.5
ENSG00000168003.12	ENST00000338663.7_uoORF_3	11+:62648442-62648499	11+:62648442-62648499	TTG	uoORF	0.15	0.47	0.0029277	21.9
ENSG00000013810.14	ENST00000313288.4_uoORF_1	4+:1723283-1723370|1725147-1725189	4+:1723283-1723370|1725147-1725189	TTG	uoORF	0.14	0.58	0.0030133	168.0
ENSG00000125977.6	ENST00000374980.2_uoORF_0	20-:32693347-32693351|32699901-32700032	20-:32693347-32693351|32699901-32700032	ATG	uoORF	0.09	0.59	0.0030818	101.5
ENSG00000159228.8	ENST00000290349.6_uoORF_1	21+:37442336-37442435	21+:37442336-37442435	CTG	uoORF	0.69	0.40	0.0030846	19.7
ENSG00000161547.10_ENSG00000207556.1	ENST00000359995.5_uoORF_1	17-:74733238-74733292	17-:74733238-74733322	CTG	uoORF	0.39	0.59	0.0032826	145.3
ENSG00000128245.10_ENSG00000238910.1	ENST00000248975.5_uoORF_1	22+:32340685-32340806|32352125-32352142	22+:32340685-32340806|32352125-32352142	GTG	uoORF	0.71	0.59	0.0033018	120.8
ENSG00000182628.8_ENSG00000207996.1	ENST00000330137.7_uoORF_3	17-:57232504-57232540	17-:57232504-57232540	ATG	uoORF	0.71	0.45	0.0034256	27.4
ENSG00000068912.9	ENST00000185150.4_uoORF_0	2+:54014307-54014466	2+:54014307-54014466	AGG	uoORF	0.67	0.47	0.0034973	38.3
ENSG00000198910.8_ENSG00000102032.8	ENST00000464845.1_uoORF_1	X-:153200353-153200392	X-:153200353-153200392	ACG	uoORF	0.62	0.55	0.0035941	21.1
ENSG00000119396.6	ENST00000373840.4_uoORF_1	9-:123954487-123954502|123955638-123955697|123963916-123964046	9-:123954487-123954502|123955638-123955697|123963916-123964046	CTG	uoORF	0.05	0.42	0.0039070	86.8
ENSG00000168273.3_ENSG00000221518.1	ENST00000477703.1_uoORF_1	3+:52570650-52570896	3+:52570650-52570896	ACG	uoORF	0.37	0.46	0.0039214	55.5
ENSG00000095059.11	ENST00000210060.7_uoORF_1	19-:12792525-12792606	19-:12792525-12792606	TTG	uoORF	0.36	0.58	0.0040246	39.0
ENSG00000215022.3_ENSG00000145979.13	ENST00000607658.1_uoORF_0	6-:13327126-13327138|13328547-13328646	6-:13327126-13327138|13328547-13328646	CTG	uoORF	0.38	0.13	0.0040593	14.9
ENSG00000138442.5	ENST00000261015.4_uoORF_0	2-:203772671-203772682|203776158-203776291	2-:203772671-203772682|203776158-203776291	CTG	uoORF	0.38	0.17	0.0040934	33.0
ENSG00000101474.7	ENST00000217456.2_uoORF_0	20-:24973320-24973338	20-:24973320-24973338	CTG	uoORF	0.71	0.50	0.0041645	46.0
ENSG00000011243.13	ENST00000397410.5_uoORF_0	19-:15521386-15521405|15529721-15529786	19-:15521386-15521405|15529721-15529786	ATG	uoORF	0.11	0.39	0.0041881	24.8
ENSG00000141867.13	ENST00000360016.5_uoORF_0	19-:15383876-15383924	19-:15383876-15383924	ATG	uoORF	0.28	0.36	0.0041930	31.5
ENSG00000119203.9	ENST00000238112.3_uoORF_0	2+:9563865-9563922	2+:9563865-9563922	CTG	uoORF	0.13	0.54	0.0042393	23.6
ENSG00000133121.16	ENST00000336934.5_uoORF_0	13-:33859726-33859834	13-:33859726-33859834	CTG	uoORF	0.70	0.55	0.0042857	30.3
ENSG00000082213.13	ENST00000325366.9_uoORF_0	5+:31532482-31532503	5+:31532482-31532503	CTG	uoORF	0.71	0.52	0.0046387	15.2
ENSG00000243667.2_ENSG00000221823.6	ENST00000234310.3_uoORF_0	2-:68444255-68444263|68479256-68479329	2-:68444255-68444263|68479256-68479329	CTG	uoORF	0.24	0.22	0.0047627	34.0
ENSG00000197343.6_ENSG00000244219.2	ENST00000493277.1_uoORF_0	7+:99158157-99158256	7+:99158157-99158256	ATG	uoORF	0.11	0.41	0.0048495	18.0
ENSG00000115825.5	ENST00000443187.1_uoORF_0	2-:37520382-37520414|37551823-37551890	2-:37520382-37520414|37551823-37551890	CTG	uoORF	0.18	0.51	0.0048933	19.2
ENSG00000104529.13	ENST00000532400.1_uoORF_6	8-:144668996-144669022|144679517-144679554	8-:144668996-144669022|144679517-144679554	ATT	uoORF	0.71	0.60	0.0051115	130.2
ENSG00000149925.12	ENST00000569798.1_uoORF_4	16+:30077220-30077248|30078554-30078628	16+:30077220-30077248|30078554-30078628	CTG	uoORF	0.19	0.54	0.0051170	260.9
ENSG00000154473.13	ENST00000368865.4_uoORF_2	10+:124913924-124914001|124914433-124914437	10+:124913924-124914001|124914433-124914437	CTG	uoORF	0.71	0.47	0.0052305	25.5
ENSG00000149115.9	ENST00000527207.1_uoORF_0	11-:57089358-57089424|57089710-57089719	11-:57089358-57089424|57089710-57089719	GTG	uoORF	0.78	0.45	0.0053256	17.8
ENSG00000257923.5	ENST00000360264.3_uoORF_0	7+:101459300-101459357	7+:101459300-101459357	ATG	uoORF	0.76	0.45	0.0053386	17.7
ENSG00000103495.9_ENSG00000167371.12	ENST00000568544.1_uoORF_0	16+:29819540-29819614|29819890-29819987	16+:29819540-29819614|29819890-29819987	GTG	uoORF	0.41	0.57	0.0053533	91.6
ENSG00000182718.12	ENST00000421017.2_uoORF_3	15-:60678227-60678285|60689456-60689524	15-:60678227-60678285|60689456-60689524	ATA	uoORF	0.16	0.57	0.0054671	112.9
ENSG00000111581.5	ENST00000229179.4_uoORF_0	12+:69080817-69080853|69082741-69082833|69083312-69083331	12+:69080817-69080853|69082741-69082833|69083312-69083331	TTG	uoORF	0.11	0.29	0.0054756	29.2
ENSG00000168496.3_ENSG00000134824.9	ENST00000305885.2_uoORF_1	11+:61562814-61562868	11+:61560484-61560500|61562812-61562868	ATC	uoORF	0.33	0.56	0.0054930	38.0
ENSG00000127824.9	ENST00000248437.4_uoORF_0	2-:220116947-220116952|220118577-220118623	2-:220116947-220116952|220118577-220118623	CTG	uoORF	0.60	0.55	0.0055975	30.1
ENSG00000239900.7_ENSG00000100359.16	ENST00000216194.7_uoORF_1	22+:40742540-40742654	22+:40742540-40742654	CTG	uoORF	0.38	0.53	0.0058588	46.9
ENSG00000145354.5	ENST00000273986.4_uoORF_1	4+:103790222-103790315	4+:103790222-103790315	GTG	uoORF	0.61	0.54	0.0058814	42.8
ENSG00000089063.10	ENST00000342308.5_uoORF_0	20-:5092240-5092251|5093606-5093679	20-:5092240-5092251|5093606-5093679	ATG	uoORF	0.25	0.58	0.0059092	46.4
ENSG00000169100.8	ENST00000381401.5_uoORF_1	X-:1510898-1510919	X-:1510898-1510919	CTG	uoORF	0.45	0.43	0.0059192	27.0
ENSGR0000169100.8	ENSTR0000381401.5_uoORF_1	Y-:1460898-1460919	Y-:1460898-1460919	CTG	uoORF	0.45	0.43	0.0059192	27.0
ENSG00000104064.12_ENSG00000271819.1	ENST00000380877.3_uoORF_0	15-:50601982-50601995|50647181-50647246	15-:50601982-50601995|50647181-50647246	AGG	uoORF	0.35	0.37	0.0059846	13.0
ENSG00000175606.6_ENSG00000244295.2	ENST00000312184.5_uoORF_0	8+:74888469-74888517	8+:74888469-74888517	GTG	uoORF	0.58	0.55	0.0060219	37.6
ENSG00000136754.12_ENSG00000206605.1	ENST00000376139.2_uoORF_0	10-:27149767-27149809	10-:27149767-27149809	ATG	uoORF	0.71	0.53	0.0060731	21.0
ENSG00000267174.1_ENSG00000105518.9	ENST00000593256.2_uoORF_2	19-:11456260-11456304|11456802-11456839	19-:11456260-11456304|11456802-11456839	ATC	uoORF	0.31	0.31	0.0063514	17.3
ENSG00000138757.10_ENSG00000201644.1	ENST00000357854.3_uoORF_0	4-:76587135-76587233|76598391-76598419	4-:76587135-76587233|76598391-76598419	ACG	uoORF	0.09	0.51	0.0063789	68.1
ENSG00000214289.2_ENSG00000114019.10	ENST00000249883.5_uoORF_0	3-:134090195-134090294	3-:134090195-134090336|134093183-134093246	GTG	uoORF	0.45	0.49	0.0063909	39.4
ENSG00000101367.8	ENST00000375571.5_uoORF_1	20+:31407778-31407834|31413730-31413743	20+:31407778-31407834|31413730-31413743	ACG	uoORF	0.26	0.60	0.0064433	92.4
ENSG00000101367.8	ENST00000375571.5_uoORF_2	20+:31407773-31407834|31413730-31413771	20+:31407773-31407834|31413730-31413771	ACG	uoORF	0.21	0.56	0.0064527	65.2
ENSG00000204120.10_ENSG00000182600.5	ENST00000409547.1_uoORF_0	2+:233599897-233599945	2+:233599897-233599945	ACG	uoORF	0.36	0.48	0.0069636	9.8
ENSG00000173418.7	ENST00000334982.4_uoORF_1	20+:19998006-19998093|20003099-20003102	20+:19998006-19998093|20003099-20003102	TTG	uoORF	0.22	0.47	0.0070361	22.3
ENSG00000124783.8_ENSG00000164304.11	ENST00000244763.4_uoORF_1	6-:7313349-7313376	6-:7313349-7313376	CTG	uoORF	0.54	0.38	0.0070995	87.3
ENSG00000147679.7	ENST00000309822.2_uoORF_1	8+:117778801-117778846	8+:117778801-117778846	ATG	uoORF	0.11	0.54	0.0072201	20.8
ENSG00000111540.11_ENSG00000255990.1	ENST00000360299.5_uoORF_0	12+:56380703-56380748	12+:56380703-56380748	ATC	uoORF	0.25	0.44	0.0072201	11.2
ENSG00000240891.2_ENSG00000144824.15	ENST00000393925.3_uoORF_1	3+:111578717-111578725|111602910-111602938	3+:111578717-111578725|111602910-111602938	ATG	uoORF	0.25	0.43	0.0073307	10.9
ENSG00000164896.15	ENST00000482571.1_uoORF_0	7-:150777849-150777876	7-:150777849-150777876	ATG	uoORF	0.28	0.40	0.0073699	7.5
ENSG00000160818.12	ENST00000438976.2_uoORF_0	1-:156571202-156571247	1-:156571202-156571247	AAG	uoORF	0.35	0.21	0.0074246	37.8
ENSG00000141985.5	ENST00000269886.3_uoORF_0	19-:4400346-4400406	19-:4400346-4400406	CTG	uoORF	0.71	0.27	0.0075926	46.7
ENSG00000160932.6	ENST00000292494.6_uoORF_2	8+:144099977-144100003|144102299-144102360	8+:144099977-144100003|144102299-144102360	CTG	uoORF	0.08	0.58	0.0077030	215.1
ENSG00000114942.9	ENST00000392222.2_uoORF_2	2+:207024668-207024722	2+:207024668-207024722	CTG	uoORF	0.14	0.33	0.0077273	32.5
ENSG00000183513.4	ENST00000328709.3_uoORF_3	2-:99224816-99224888	2-:99224816-99224888	ATC	uoORF	0.12	0.47	0.0077994	13.6
ENSG00000172115.4	ENST00000305786.2_uoORF_1	7-:25163730-25163746|25164818-25164847	7-:25163730-25163746|25164818-25164847	GTG	uoORF	0.43	0.25	0.0079811	90.4
ENSG00000136270.9	ENST00000258770.3_uoORF_0	7-:45148817-45148868	7-:45148817-45148868	AGG	uoORF	0.13	0.55	0.0080307	24.4
ENSG00000142856.12_ENSG00000251720.1	ENST00000271002.10_uoORF_0	1-:63974224-63974241|63988799-63988851	1-:63974224-63974241|63988799-63988851	CTG	uoORF	0.52	0.52	0.0081598	24.8
ENSG00000142945.8	ENST00000372224.4_uoORF_1	1+:45205555-45205672	1+:45205555-45205672	ATT	uoORF	0.54	0.56	0.0082649	53.4
ENSG00000106993.7	ENST00000381854.3_uoORF_0	9+:4679718-4679823	9+:4679718-4679823	GTG	uoORF	0.75	0.42	0.0085829	16.3
ENSG00000065361.10_ENSG00000170515.9	ENST00000303305.6_uoORF_0	12+:56498438-56498576	12+:56498438-56498576	CTG	uoORF	0.53	0.15	0.0086195	164.3
ENSG00000173113.2	ENST00000544844.1_uoORF_2	11-:64084994-64085021	11-:64084994-64085021	CTG	uoORF	0.71	0.56	0.0087495	27.6
ENSG00000165916.4	ENST00000298852.3_uoORF_2	11-:47447826-47447940	11-:47447826-47447940	ATT	uoORF	0.38	0.25	0.0091617	20.0
ENSG00000145592.9	ENST00000274242.5_uoORF_2	5-:40834707-40834708|40835284-40835310	5-:40834707-40834708|40835284-40835310	CTG	uoORF	0.64	0.44	0.0092199	36.3
ENSG00000128463.8	ENST00000267750.4_uoORF_1	15+:34517247-34517319	15+:34517247-34517319	CTG	uoORF	0.65	0.58	0.0092662	50.6
ENSG00000100138.9	ENST00000401959.1_uoORF_4	22-:42076367-42076368|42078359-42078394	22-:42076367-42076368|42078359-42078394	GTG	uoORF	0.16	0.51	0.0092686	13.1
ENSG00000160877.5	ENST00000292431.4_uoORF_0	19+:13229224-13229268|13246013-13246086	19+:13229224-13229268|13246013-13246086	CTG	uoORF	0.09	0.30	0.0094476	24.0
ENSG00000099812.6	ENST00000215582.6_uoORF_0	19+:756923-756959	19+:756923-756959	CTG	uoORF	0.49	0.42	0.0098635	5.3
ENSG00000120727.8	ENST00000265192.4_uoORF_1	5+:138699466-138699502	5+:138677553-138677669|138699447-138699502	ATC	uoORF	0.38	0.29	0.010191	30.4
ENSG00000100934.10	ENST00000307712.6_uoORF_0	14-:39565318-39565343|39572235-39572312	14-:39565318-39565343|39572235-39572312	AAG	uoORF	0.78	0.13	0.010208	18.0
ENSG00000100138.9	ENST00000355257.3_uoORF_2	22-:42076363-42076368|42084797-42084822	22-:42076363-42076368|42084797-42084822	CTG	uoORF	0.71	0.56	0.010373	26.5
ENSG00000248487.4_ENSG00000243989.3	ENST00000404366.2_uoORF_0	3+:52017567-52017605|52018062-52018084	3+:52017567-52017605|52018062-52018084	CTG	uoORF	0.52	0.45	0.010618	21.2
ENSG00000179820.11	ENST00000391771.1_uoORF_1	19+:54372969-54373092|54376781-54376793	19+:54372951-54373092|54376781-54376793	CTG	uoORF	0.13	0.31	0.010674	15.8
ENSG00000140264.15_ENSG00000242028.1	ENST00000381359.1_uoORF_1	15+:44084530-44084578	15+:44084530-44084578	ACG	uoORF	0.11	0.46	0.010821	137.0
ENSG00000143870.8	ENST00000272227.3_uoORF_1	2-:10942757-10942766|10952803-10952869	2-:10942757-10942766|10952803-10952887	CTG	uoORF	0.71	0.23	0.010868	44.8
ENSG00000101236.12	ENST00000358395.6_uoORF_0	20-:3944660-3944671|3996083-3996108	20-:3944660-3944671|3996083-3996108	CTG	uoORF	0.28	0.41	0.010886	8.0
ENSG00000160613.8	ENST00000320934.3_uoORF_0	11-:117100559-117100572|117101064-117101108	11-:117100559-117100572|117101064-117101108	ACG	uoORF	0.50	0.42	0.010975	6.2
ENSG00000074696.8	ENST00000261875.5_uoORF_1	15+:65822890-65823049	15+:65822890-65823049	CTG	uoORF	0.09	0.58	0.011208	66.9
ENSG00000165410.10	ENST00000298159.6_uoORF_1	14-:35182748-35182767|35183743-35183784	14-:35182748-35182767|35183743-35183784	AAG	uoORF	0.09	0.38	0.011214	19.2
ENSG00000254772.5_ENSG00000149016.11	ENST00000329251.4_uoORF_3	11-:62340194-62340214|62341302-62341327	11-:62340194-62340214|62341302-62341327	TTG	uoORF	0.18	0.42	0.011268	10.0
ENSG00000172113.4	ENST00000421967.1_uoORF_0	3-:48340007-48340013|48342785-48342842	3-:48340007-48340013|48342785-48342842	GTG	uoORF	0.80	0.45	0.011629	6.7
ENSG00000198034.6	ENST00000316084.6_uoORF_1	X-:71496059-71496084|71497042-71497077	X-:71496059-71496084|71497042-71497077	ACG	uoORF	0.63	0.28	0.011837	68.3
ENSG00000181610.8	ENST00000313608.8_uoORF_2	17-:55927343-55927394	17-:55927343-55927394	ACG	uoORF	0.43	0.31	0.012080	12.8
ENSG00000117139.12	ENST00000367264.2_uoORF_1	1-:202777432-202777450	1-:202777432-202777450	TTG	uoORF	0.26	0.51	0.012441	19.3
ENSG00000077684.11	ENST00000226319.6_uoORF_0	4+:129730969-129731032|129752887-129752917	4+:129730969-129731032|129752887-129752917	ATG	uoORF	0.76	0.40	0.012656	13.0
ENSG00000100554.7	ENST00000216442.7_uoORF_2	14-:67826392-67826491	14-:67826392-67826491	CTG	uoORF	0.85	0.38	0.012894	13.6
ENSG00000111445.9	ENST00000454402.2_uoORF_1	12+:118454582-118454697|118456876-118456905	12+:118454582-118454697|118456876-118456905	TTG	uoORF	0.14	0.53	0.013104	35.7
ENSG00000117222.9	ENST00000264515.6_uoORF_0	1-:205090997-205091069	1-:205090997-205091069	TTG	uoORF	0.43	0.48	0.013203	27.4
ENSG00000109929.5	ENST00000264027.4_uoORF_1	11+:121163492-121163525|121174074-121174161	11+:121163492-121163525|121174074-121174161	GTG	uoORF	0.24	0.47	0.013664	23.0
ENSG00000162734.8	ENST00000360472.4_uoORF_1	1+:160175241-160175312|160181332-160181342	1+:160175241-160175312|160181332-160181342	AGG	uoORF	0.11	0.59	0.014368	119.4
ENSG00000168036.12	ENST00000349496.5_uoORF_2	3+:41241120-41241161|41265511-41265572|41266016-41266025	3+:41241120-41241161|41265511-41265572|41266016-41266025	ACG	uoORF	0.71	0.52	0.014512	61.8
ENSG00000141030.8	ENST00000268717.5_uoORF_3	17-:17179456-17179478|17184445-17184534	17-:17179456-17179478|17184445-17184534	CTG	uoORF	0.31	0.40	0.014583	20.0
ENSG00000131143.4	ENST00000253452.2_uoORF_3	16+:85833348-85833358|85834810-85834839	16+:85833348-85833358|85834810-85834839	GTG	uoORF	0.71	0.61	0.014776	142.8
ENSG00000198830.6	ENST00000361427.5_uoORF_0	1+:26799020-26799118|26799973-26800010	1+:26799020-26799118|26799973-26800010	ACG	uoORF	0.60	0.60	0.014781	400.3
ENSG00000138029.9	ENST00000317799.5_uoORF_1	2+:26467801-26467858|26477114-26477126	2+:26467801-26467858|26477114-26477126	TTG	uoORF	0.65	0.52	0.015373	17.5
ENSG00000113456.14	ENST00000382038.2_uoORF_0	5-:34914959-34915004	5-:34914959-34915043	GTG	uoORF	0.09	0.46	0.015441	18.2
ENSG00000134108.8	ENST00000256496.3_uoORF_1	3+:5164001-5164220	3+:5164001-5164220	CTG	uoORF	0.24	0.39	0.015555	46.6
ENSG00000196396.5_ENSG00000201501.1	ENST00000371621.3_uoORF_0	20+:49126997-49127127|49177899-49177913	20+:49126997-49127127|49177899-49177913	ACG	uoORF	0.53	0.47	0.015558	35.4
ENSG00000176986.10	ENST00000339365.2_uoORF_1	10+:75506567-75506591	10+:75506567-75506591	ATC	uoORF	0.18	0.48	0.015573	13.0
ENSG00000075618.13	ENST00000382361.3_uoORF_1	7+:5632559-5632571	7+:5632559-5632571	CTG	uoORF	0.64	0.45	0.015625	14.4
ENSG00000197958.8	ENST00000361436.5_uoORF_0	9-:130213058-130213083|130213559-130213654	9-:130213058-130213083|130213559-130213654	GTG	uoORF	0.71	0.60	0.015664	106.4
ENSG00000006634.3	ENST00000265728.1_uoORF_0	7+:87505895-87506051	7+:87505895-87506051	CTG	uoORF	0.71	0.56	0.015916	58.8
ENSG00000198130.10	ENST00000359678.5_uoORF_0	2-:191175516-191175522|191184441-191184531	2-:191175516-191175522|191184441-191184531	CTG	uoORF	0.66	0.34	0.016020	15.0
ENSG00000106992.13_ENSG00000160408.10	ENST00000373176.1_uoORF_2	9-:130635331-130635340|130636889-130636919	9-:130635331-130635340|130636889-130636919	ACG	uoORF	0.14	0.36	0.016063	17.3
ENSG00000178982.5	ENST00000248342.4_uoORF_1	19+:39109883-39109922	19+:39109883-39109922	CTG	uoORF	0.09	0.60	0.016440	100.4
ENSG00000115561.10_ENSG00000239305.2	ENST00000263856.4_uoORF_0	2-:86769427-86769435|86790426-86790496	2-:86769427-86769435|86790426-86790496	AGG	uoORF	0.13	0.29	0.016665	29.7
ENSG00000264624.1_ENSG00000109062.5	ENST00000262613.5_uoORF_1	17+:72744839-72744989	17+:72744839-72744989	CTG	uoORF	0.67	0.51	0.016757	51.2
ENSG00000136827.11	ENST00000351698.4_uoORF_0	9-:132586360-132586381	9-:132586360-132586381	GTG	uoORF	0.46	0.43	0.016960	5.2
ENSG00000136854.13	ENST00000373299.1_uoORF_0	9+:130374594-130374719|130413881-130413894	9+:130374594-130374719|130413881-130413894	CTG	uoORF	0.73	0.43	0.017559	26.4
ENSG00000014919.8	ENST00000016171.5_uoORF_0	10-:101491778-101491844	10-:101491778-101491844	CTG	uoORF	0.60	0.33	0.017720	21.2
ENSG00000166295.4	ENST00000299381.4_uoORF_0	10+:73975891-73975896|73983645-73983811	10+:73975891-73975896|73983645-73983811	CTG	uoORF	0.49	0.43	0.018093	23.9
ENSG00000198380.8	ENST00000361060.5_uoORF_1	2-:69601227-69601245|69614196-69614283	2-:69601227-69601245|69614196-69614283	TTG	uoORF	0.36	0.56	0.018152	59.7
ENSG00000100296.9_ENSG00000184117.7	ENST00000414902.1_uoORF_1	22-:29945096-29945147|29946716-29946752	22-:29945096-29945147|29946716-29946752	ATG	uoORF	0.14	0.28	0.018351	18.9
ENSG00000135535.10	ENST00000310786.4_uoORF_2	6-:109703481-109703625	6-:109703481-109703625	TTG	uoORF	0.10	0.50	0.018648	92.0
ENSG00000132963.7	ENST00000380842.4_uoORF_1	13+:29233277-29233324|29236546-29236547	13+:29233277-29233324|29236546-29236547	CTG	uoORF	0.71	0.52	0.018722	45.2
ENSG00000141076.13_ENSG00000132612.14	ENST00000254950.11_uoORF_0	16+:69345391-69345418	16+:69345391-69345418	GTG	uoORF	0.71	0.44	0.019407	22.2
ENSG00000169764.10	ENST00000394417.2_uoORF_0	2+:64068357-64068366|64083439-64083505	2+:64068357-64068366|64083439-64083505	AAG	uoORF	0.42	0.38	0.019441	9.2
ENSG00000187325.4	ENST00000341864.5_uoORF_0	X-:77394417-77394421|77395057-77395128	X-:77394417-77394421|77395057-77395128	ATG	uoORF	0.53	0.47	0.019441	18.4
ENSG00000140612.9	ENST00000268220.7_uoORF_2	15-:85259293-85259356	15-:85259293-85259356	CTG	uoORF	0.13	0.51	0.019595	18.2
ENSG00000147586.5_ENSG00000076554.11	ENST00000518937.1_uoORF_3	8-:80976819-80976828|81083659-81083761	8-:80976819-80976828|81083659-81083761	CTG	uoORF	0.48	0.47	0.019606	45.6
ENSG00000165416.10	ENST00000343788.6_uoORF_0	13+:53227003-53227093|53227180-53227238|53231666-53231677	13+:53227003-53227093|53227180-53227238|53231666-53231677	GTG	uoORF	0.26	0.39	0.019679	59.9
ENSG00000140525.13	ENST00000310775.7_uoORF_0	15+:89790868-89790961	15+:89790868-89790961	ATG	uoORF	0.85	0.54	0.019706	20.8
ENSG00000005302.13	ENST00000312196.4_uoORF_0	X+:11776374-11776386	X+:11776374-11776386	ATG	uoORF	0.71	0.53	0.020285	22.3
ENSG00000141543.5	ENST00000269349.3_uoORF_1	17-:78120690-78120921	17-:78120690-78120921	AGG	uoORF	0.34	0.29	0.020382	272.1
ENSG00000068697.6	ENST00000175091.4_uoORF_1	2-:20251246-20251348	2-:20251246-20251348	TTG	uoORF	0.38	0.58	0.020692	46.4
ENSG00000214517.4	ENST00000328257.8_uoORF_0	11+:73882390-73882567|73914772-73914823	11+:73882390-73882567|73914772-73914823	GTG	uoORF	0.62	0.48	0.020864	57.6
ENSG00000177105.9	ENST00000351018.4_uoORF_1	11-:3849336-3849432	11-:3849336-3849432	CTG	uoORF	0.55	0.43	0.020997	11.9
ENSG00000115363.9	ENST00000410113.1_uoORF_0	2-:75745262-75745334	2-:75745262-75745334	AAG	uoORF	0.45	0.42	0.021216	7.7
ENSG00000224877.3	ENST00000431388.2_uoORF_1	17+:79213141-79213174	17+:79213141-79213174	AGG	uoORF	0.38	0.19	0.021280	16.7
ENSG00000143476.13	ENST00000366991.4_uoORF_0	1+:212209140-212209233	1+:212209140-212209233	TTG	uoORF	0.24	0.10	0.021615	16.7
ENSG00000160917.10	ENST00000436336.2_uoORF_0	7+:99036656-99036746	7+:99036656-99036746	CTG	uoORF	0.60	0.11	0.021617	7.4
ENSG00000125868.11	ENST00000246069.7_uoORF_1	20+:17550780-17550856|17581382-17581405	20+:17550780-17550856|17581382-17581405	GTG	uoORF	0.71	0.60	0.021822	145.0
ENSG00000081026.14_ENSG00000232499.2	ENST00000307546.9_uoORF_0	1+:113933638-113933671	1+:113933638-113933671	GTG	uoORF	0.12	0.42	0.022228	15.6
ENSG00000115942.4	ENST00000234296.2_uoORF_0	2-:201822842-201822856|201824114-201824133	2-:201822842-201822856|201824114-201824133	ATG	uoORF	0.51	0.46	0.022228	10.3
ENSG00000075785.8	ENST00000265062.3_uoORF_2	3+:128445029-128445202|128514202-128514221	3+:128445029-128445202|128514202-128514221	TTG	uoORF	0.12	0.51	0.023159	91.5
ENSG00000164611.8	ENST00000352433.5_uoORF_2	5+:159848878-159848898|159849308-159849342	5+:159848878-159848898|159849308-159849342	ATG	uoORF	0.53	0.59	0.023255	53.9
ENSG00000170619.8_ENSG00000196150.9	ENST00000305103.3_uoORF_1	8-:146076676-146076751	8-:146076676-146076751	CTG	uoORF	0.66	0.31	0.023977	20.0
ENSG00000227500.5_ENSG00000198683.2	ENST00000316097.8_uoORF_1	19+:1915004-1915025|1917692-1917737	19+:1915004-1915025|1917692-1917737	TTG	uoORF	0.32	0.27	0.024232	11.6
ENSG00000233276.2	ENST00000419783.1_uoORF_0	3-:49395692-49395734	3-:49395692-49395734	CTG	uoORF	0.71	0.58	0.024290	59.7
ENSG00000147872.5	ENST00000276914.2_uoORF_0	9-:19126404-19126446|19127416-19127476	9-:19126404-19126446|19127416-19127476	GTG	uoORF	0.73	0.44	0.024296	18.5
ENSG00000116922.10	ENST00000494120.1_uoORF_0	1-:38155548-38155555|38156005-38156061	1-:38155548-38155555|38156005-38156070	AAG	uoORF	0.48	0.30	0.024478	38.7
ENSG00000155366.12_ENSG00000155367.11	ENST00000369642.3_uoORF_3	1-:113246302-113246428|113249699-113249720	1-:113246302-113246428|113249699-113249720	CTG	uoORF	0.05	0.59	0.024486	86.0
ENSG00000272127.1_ENSG00000178567.5	ENST00000322716.5_uoORF_0	3-:37034558-37034597	3-:37034558-37034597	TTG	uoORF	0.53	0.46	0.024767	8.4
ENSG00000151729.6	ENST00000281456.6_uoORF_0	4+:186064458-186064554	4+:186064458-186064554	GTG	uoORF	0.30	0.57	0.025213	49.2
ENSG00000168374.6	ENST00000303436.6_uoORF_1	3-:57570151-57570191|57582800-57582949	3-:57570151-57570191|57582800-57582949	TTG	uoORF	0.14	0.57	0.025396	138.4
ENSG00000085832.12	ENST00000371733.3_uoORF_0	1-:51984875-51984914	1-:51984875-51984914	ATG	uoORF	0.18	0.56	0.026482	26.3
ENSG00000142156.10	ENST00000361866.3_uoORF_1	21+:47401729-47401768	21+:47401729-47401768	CTG	uoORF	0.25	0.54	0.026482	17.1
ENSG00000163754.13	ENST00000296048.6_uoORF_0	3+:148709389-148709431	3+:148709389-148709431	CTG	uoORF	0.17	0.58	0.026797	36.7
ENSG00000139546.6	ENST00000266987.2_uoORF_0	12+:53895154-53895196	12+:53895133-53895196	CTG	uoORF	0.71	0.45	0.026797	13.3
ENSG00000100722.14	ENST00000251038.5_uoORF_0	14+:89029452-89029513|89029994-89030005	14+:89029452-89029513|89029994-89030005	CTG	uoORF	0.55	0.55	0.027549	24.5
ENSG00000162695.7	ENST00000370112.4_uoORF_0	1+:101361766-101361847	1+:101361766-101361847	ACG	uoORF	0.85	0.43	0.027589	14.0
ENSG00000249240.2_ENSG00000166839.12	ENST00000323544.4_uoORF_0	15+:65134172-65134227|65140791-65140811	15+:65134172-65134227|65140791-65140811	CTG	uoORF	0.85	0.46	0.027658	9.6
ENSG00000120802.9	ENST00000266732.4_uoORF_1	12+:98909542-98909701	12+:98909542-98909701	GTG	uoORF	0.66	0.39	0.028160	25.0
ENSG00000166333.9	ENST00000396751.2_uoORF_0	11+:6625439-6625590|6629275-6629346	11+:6625439-6625590|6629275-6629346	CTG	uoORF	0.44	0.41	0.028194	53.2
ENSG00000168556.5	ENST00000302327.3_uoORF_0	4+:184426313-184426355	4+:184426313-184426355	ATG	uoORF	0.34	0.42	0.028209	9.0
ENSG00000213593.5_ENSG00000198561.8	ENST00000534355.1_uoORF_2	11+:57509039-57509093	11+:57509039-57509093	CTG	uoORF	0.71	0.59	0.028496	51.8
ENSG00000152253.4	ENST00000282074.2_uoORF_0	2-:169746028-169746043|169746827-169746857	2-:169746028-169746043|169746827-169746890	AGG	uoORF	0.14	0.52	0.028573	17.4
ENSG00000163348.3_ENSG00000160691.14	ENST00000368453.4_uoORF_1	1-:154942668-154942675|154946723-154946734	1-:154942668-154942675|154946723-154946752	ATG	uoORF	0.71	0.48	0.028612	14.0
ENSG00000079462.3	ENST00000538771.1_uoORF_0	19-:42806171-42806191|42806383-42806474	19-:42806171-42806191|42806383-42806477|42806588-42806609	CTG	uoORF	0.12	0.31	0.028746	17.3
ENSG00000143418.15	ENST00000368954.5_uoORF_0	1-:150941546-150941567|150947094-150947142	1-:150941546-150941567|150947094-150947142	ACG	uoORF	0.85	0.18	0.028839	13.7
ENSG00000162385.6	ENST00000371470.3_uoORF_1	1-:53704109-53704160	1-:53704109-53704160	TTG	uoORF	0.23	0.53	0.029237	19.3
ENSG00000128463.8	ENST00000267750.4_uoORF_2	15+:34517278-34517344	15+:34517278-34517344	CTG	uoORF	0.50	0.46	0.029347	25.5
ENSG00000177981.6_ENSG00000257885.1	ENST00000317697.3_uoORF_0	12-:48547278-48547312|48551241-48551246	12-:48547278-48547312|48551241-48551282	ATT	uoORF	0.85	0.47	0.029373	8.8
ENSG00000145817.12	ENST00000274496.5_uoORF_0	5-:143549505-143549529|143550098-143550131	5-:143549505-143549529|143550098-143550131	CTG	uoORF	0.80	0.46	0.029378	10.4
ENSG00000182718.12	ENST00000561022.1_uoORF_6	15-:60678227-60678285|60690141-60690176	15-:60678227-60678285|60690141-60690176	TTG	uoORF	0.17	0.52	0.029449	57.1
ENSG00000154640.10	ENST00000348354.6_uoORF_1	21-:18981458-18981470|18985016-18985061	21-:18981458-18981470|18985016-18985061	CTG	uoORF	0.71	0.57	0.030032	42.6
ENSG00000176340.3_ENSG00000167770.7	ENST00000314133.3_uoORF_4	11+:63742132-63742165	11+:63742132-63742165	GTG	uoORF	0.43	0.59	0.030086	60.4
ENSG00000175691.8	ENST00000314531.4_uoORF_0	19-:2939395-2939405|2944835-2944864	19-:2939395-2939405|2944835-2944864	CTG	uoORF	0.50	0.45	0.030375	5.0
ENSG00000196419.8	ENST00000360079.3_uoORF_1	22+:42017348-42017349|42017993-42018049	22+:42017348-42017349|42017993-42018049	GTG	uoORF	0.05	0.52	0.030388	28.3
ENSG00000090989.13	ENST00000381295.2_uoORF_1	4+:56720058-56720119|56724479-56724493	4+:56720058-56720119|56724479-56724493	CTG	uoORF	0.71	0.51	0.030582	18.5
ENSG00000156110.9_ENSG00000214626.2	ENST00000372734.3_uoORF_1	10+:75936604-75936634	10+:75936604-75936634	GTG	uoORF	0.71	0.54	0.030588	142.8
ENSG00000100813.10	ENST00000338631.6_uoORF_0	14-:23540737-23540764	14-:23540737-23540764	ATG	uoORF	0.22	0.53	0.030656	17.8
ENSG00000079950.9	ENST00000367941.2_uoORF_0	6-:132824640-132824682	6-:132824640-132824682	AAG	uoORF	0.46	0.13	0.031019	5.0
ENSG00000164111.10	ENST00000296511.5_uoORF_1	4-:122607504-122607527|122617735-122617757	4-:122607504-122607527|122617735-122617757	CTG	uoORF	0.51	0.47	0.031084	59.5
ENSG00000060982.10	ENST00000261192.7_uoORF_0	12-:25101862-25101910	12-:25101862-25101931	CTG	uoORF	0.65	0.37	0.031520	18.7
ENSG00000131236.12	ENST00000372805.3_uoORF_3	1+:40506455-40506473|40525008-40525026	1+:40506455-40506473|40525008-40525026	GTG	uoORF	0.66	0.57	0.031756	29.0
ENSG00000070831.11_ENSG00000230068.2	ENST00000400259.1_uoORF_1	1+:22404927-22405032	1+:22404927-22405032	ATC	uoORF	0.48	0.40	0.032128	18.3
ENSG00000136891.9	ENST00000374902.4_uoORF_0	9-:103111641-103111654|103115053-103115124	9-:103111641-103111654|103115053-103115124	TTG	uoORF	0.25	0.46	0.032747	18.3
ENSG00000100225.13	ENST00000266087.7_uoORF_0	22+:32870978-32870993	22+:32870978-32870993	CTG	uoORF	0.52	0.33	0.033033	3.0
ENSG00000071626.12	ENST00000233078.4_uoORF_0	19+:1407684-1407801|1417498-1417522	19+:1407684-1407801|1417498-1417522	GTG	uoORF	0.60	0.11	0.033149	26.7
ENSG00000162623.11	ENST00000370867.3_uoORF_0	1+:75198894-75199008	1+:75198894-75199008	AAG	uoORF	0.11	0.45	0.033758	20.9
ENSG00000128951.9	ENST00000331200.3_uoORF_0	15+:48623659-48623716	15+:48623659-48623716	CTG	uoORF	0.71	0.55	0.034317	20.0
ENSG00000107175.6	ENST00000353704.2_uoORF_1	9+:35732716-35732821	9+:35732716-35732821	CTG	uoORF	0.23	0.30	0.034726	20.2
ENSG00000152661.7	ENST00000282561.3_uoORF_0	6+:121756951-121756978|121767977-121768001	6+:121756951-121756978|121767977-121768001	GTG	uoORF	0.46	0.05	0.034820	13.9
ENSG00000067560.6	ENST00000418115.1_uoORF_1	3-:49412994-49413024|49449252-49449279	3-:49412994-49413024|49449252-49449279	AGG	uoORF	0.12	0.53	0.035155	764.4
ENSG00000186185.9	ENST00000593135.1_uoORF_0	17-:43013711-43013726|43024995-43025022	17-:43013711-43013726|43024995-43025022	ACG	uoORF	0.63	0.55	0.035314	27.4
ENSG00000196754.6	ENST00000368708.3_uoORF_1	1-:153536258-153536363|153537981-153537996	1-:153536258-153536363|153537981-153537996	CTG	uoORF	0.29	0.44	0.037500	20.9
ENSG00000126267.4	ENST00000246554.3_uoORF_2	19+:36142135-36142198	19+:36142135-36142198	ATT	uoORF	0.57	0.34	0.038348	30.6
ENSG00000099956.13	ENST00000263121.7_uoORF_1	22+:24129285-24129360	22+:24129285-24129360	ACG	uoORF	0.33	0.58	0.038552	45.9
ENSG00000175216.10	ENST00000529230.1_uoORF_0	11-:46842757-46842793	11-:46842757-46842793	CTG	uoORF	0.71	0.54	0.038629	19.4
ENSG00000164104.7	ENST00000446922.2_uoORF_4	4-:174254792-174254820|174255396-174255443	4-:174254792-174254820|174255396-174255443	CTG	uoORF	0.33	0.59	0.038869	69.7
ENSG00000100644.12_ENSG00000023608.4	ENST00000337138.4_uoORF_3	14+:62162502-62162557|62187099-62187104	14+:62162502-62162557|62187099-62187104	ATC	uoORF	0.32	0.25	0.039242	33.1
ENSG00000108821.9	ENST00000507689.1_uoORF_2	17-:48277442-48277499	17-:48277442-48277499	CTG	uoORF	0.73	0.41	0.039273	5.0
ENSG00000167658.11	ENST00000309311.6_uoORF_2	19-:3984344-3984348|3985375-3985398	19-:3984344-3984348|3985375-3985398	ATC	uoORF	0.71	0.60	0.039660	93.5
ENSG00000079819.12	ENST00000368128.2_uoORF_1	6-:131277621-131277639|131384281-131384323	6-:131277621-131277639|131384281-131384323	ACG	uoORF	0.60	0.46	0.039958	17.0
ENSG00000125835.13_ENSG00000088876.7	ENST00000438552.2_uoORF_2	20-:2448403-2448404|2451333-2451410	20-:2448403-2448404|2451333-2451410	ATC	uoORF	0.71	0.24	0.040090	21.3
ENSG00000115128.6	ENST00000233468.4_uoORF_3	2-:24297047-24297064|24299069-24299202	2-:24297047-24297064|24299069-24299202	CTG	uoORF	0.11	0.35	0.040166	78.9
ENSG00000079819.12	ENST00000337057.3_uoORF_0	6-:131277614-131277639|131384294-131384323	6-:131277614-131277639|131384294-131384323	ACG	uoORF	0.51	0.53	0.040237	20.4
ENSG00000130311.6	ENST00000359866.4_uoORF_1	19+:17420408-17420466|17424831-17424878	19+:17420405-17420466|17424831-17424878	GTG	uoORF	0.11	0.22	0.040846	23.7
ENSG00000114120.7	ENST00000324194.6_uoORF_0	3+:140660882-140660900	3+:140660882-140660900	ATG	uoORF	0.50	0.07	0.041436	8.8
ENSG00000034713.3	ENST00000037243.2_uoORF_1	16+:75600334-75600388	16+:75600334-75600388	CTG	uoORF	0.71	0.52	0.041861	98.8
ENSG00000113407.9	ENST00000265112.3_uoORF_1	5+:33441173-33441200	5+:33441173-33441200	ATC	uoORF	0.71	0.40	0.042597	72.6
ENSG00000166913.8	ENST00000353703.4_uoORF_6	20+:43514511-43514527|43530171-43530188	20+:43514511-43514527|43530171-43530188	CTG	uoORF	0.71	0.57	0.042709	35.9
ENSG00000138180.11	ENST00000371485.3_uoORF_2	10+:95256601-95256680|95259796-95259840	10+:95256601-95256680|95259796-95259840	CTG	uoORF	0.62	0.37	0.042796	19.4
ENSG00000237649.3	ENST00000428849.2_uoORF_0	6+:33359664-33359774|33365805-33365827	6+:33359664-33359774|33365805-33365827	CTG	uoORF	0.25	0.46	0.042974	30.6
ENSG00000254602.1_ENSG00000172409.5	ENST00000533682.1_uoORF_0	11+:57425320-57425332|57426926-57426965	11+:57425320-57425332|57426926-57426965	CTG	uoORF	0.11	0.27	0.043160	13.3
ENSG00000145191.7_ENSG00000182580.2	ENST00000456318.1_uoORF_14	3+:184081216-184081300	3+:184081216-184081300	GTG	uoORF	0.45	0.41	0.043665	23.9
ENSG00000131236.12	ENST00000372792.2_uoORF_2	1+:40506455-40506473|40525005-40525026	1+:40506455-40506473|40525005-40525026	GTG	uoORF	0.66	0.57	0.043717	29.0
ENSG00000070010.14	ENST00000474226.1_uoORF_1	22-:19459292-19459331|19466605-19466647	22-:19459292-19459331|19466605-19466647	TTG	uoORF	0.16	0.58	0.044084	63.8
ENSG00000206199.5_ENSG00000224831.2	ENST00000239940.7_uoORF_2	3-:149688609-149688684	3-:149688609-149688684	CTG	uoORF	0.30	0.54	0.044086	19.8
ENSG00000154144.8	ENST00000441174.3_uoORF_0	11+:124492938-124492983	11+:124492938-124492983	ATG	uoORF	0.14	0.39	0.044133	15.2
ENSG00000062485.14_ENSG00000135473.10	ENST00000550655.1_uoORF_3	12-:56679784-56679807|56680378-56680429|56693943-56694004	12-:56679784-56679807|56680378-56680429|56693943-56694004	ATC	uoORF	0.10	0.57	0.044189	56.6
ENSG00000163006.7	ENST00000295124.4_uoORF_0	2+:109403271-109403371|109404487-109404492	2+:109403271-109403371|109404487-109404492	GTG	uoORF	0.31	0.46	0.045041	11.8
ENSG00000196683.6	ENST00000358435.4_uoORF_1	7-:22862391-22862454	7-:22862391-22862454	ATT	uoORF	0.71	0.58	0.045689	53.1
ENSG00000122565.14	ENST00000337620.4_uoORF_2	7+:26242592-26242642|26245987-26246072	7+:26242592-26242642|26245987-26246072	ATA	uoORF	0.71	0.57	0.045793	86.6
ENSG00000156467.5	ENST00000287022.5_uoORF_3	8-:97247747-97247798	8-:97247747-97247798	ATG	uoORF	0.76	0.42	0.046229	9.9
ENSG00000129667.8	ENST00000592123.1_uoORF_0	17-:74477592-74477627|74483793-74483863	17-:74477592-74477627|74483793-74483863	AAG	uoORF	0.39	0.13	0.047470	15.3
ENSG00000110047.13	ENST00000320631.3_uoORF_0	11-:64645868-64645970	11-:64645868-64645970	CTG	uoORF	0.60	0.56	0.047722	29.1
ENSG00000175866.11	ENST00000428708.2_uoORF_3	17+:79008978-79009107	17+:79008978-79009107	CTG	uoORF	0.18	0.56	0.048775	70.7
ENSG00000112200.12	ENST00000370708.4_uoORF_0	6+:56954995-56955072|56955608-56955612	6+:56954995-56955072|56955608-56955612	ACG	uoORF	0.67	0.48	0.048788	20.0
ENSG00000004478.5	ENST00000001008.4_uoORF_1	12+:2904255-2904309	12+:2904255-2904309	GTG	uoORF	0.48	0.55	1.0062e-11	189.2
ENSG00000205981.2	ENST00000382564.2_uoORF_0	3-:180706001-180706017|180707387-180707434	3-:180706001-180706017|180707387-180707434	ATG	uoORF	0.31	0.58	1.0064e-06	60.0
ENSG00000092199.13	ENST00000336053.6_uoORF_0	14-:21702257-21702377	14-:21702257-21702388|21737456-21737553	GTG	uoORF	0.22	0.12	1.0389e-06	120.1
ENSG00000099901.12_ENSG00000264346.1	ENST00000402752.1_uoORF_0	22+:20105081-20105187|20106535-20106546	22+:20105081-20105187|20106535-20106546	ACG	uoORF	0.35	0.33	1.0420e-06	258.6
ENSG00000112697.11	ENST00000230461.6_uoORF_1	6-:75994337-75994487	6-:75994337-75994487	GTG	uoORF	0.18	0.59	1.0525e-15	145.0
ENSG00000173674.6_ENSG00000201592.1	ENST00000379607.5_uoORF_0	X-:20153944-20153959|20156656-20156740|20159742-20159910	X-:20153944-20153959|20156656-20156740|20159742-20159910	CTG	uoORF	0.17	0.52	1.0693e-13	120.8
ENSG00000106603.13	ENST00000415076.2_uoORF_0	7-:43688209-43688251|43769027-43769078	7-:43688209-43688251|43769027-43769078	CTG	uoORF	0.37	0.56	1.1056e-11	55.8
ENSG00000102054.13	ENST00000380087.2_uoORF_0	X-:16888165-16888405	X-:16888165-16888405	TTG	uoORF	0.42	0.55	1.1381e-08	90.9
ENSG00000121481.6	ENST00000367510.3_uoORF_0	1+:185014628-185014781|185056683-185056725	1+:185014628-185014781|185056683-185056725	ATG	uoORF	0.41	0.33	1.1452e-10	42.8
ENSG00000161677.7	ENST00000601423.1_uoORF_0	19-:51010933-51010956|51013542-51013702|51014373-51014415	19-:51010933-51010956|51013542-51013702|51014373-51014415	ATG	uoORF	0.50	0.43	1.1475e-13	46.8
ENSG00000168273.3_ENSG00000221518.1	ENST00000307106.3_uoORF_0	3+:52570650-52570789|52574439-52574501	3+:52570650-52570789|52574439-52574501	ACG	uoORF	0.34	0.47	1.1492e-06	60.3
ENSG00000215527.3_ENSG00000128789.16	ENST00000317615.6_uoORF_1	18+:12703086-12703161	18+:12703086-12703161	CTG	uoORF	0.57	0.60	1.1786e-05	84.1
ENSG00000169976.5	ENST00000367569.2_uoORF_1	6-:144416630-144416681	6-:144416630-144416681	TTG	uoORF	0.14	0.60	1.1927e-06	125.3
ENSG00000058262.5	ENST00000243253.3_uoORF_1	3+:127771303-127771402|127771677-127771745|127774358-127774413	3+:127771282-127771402|127771677-127771745|127774358-127774413	GTG	uoORF	0.05	0.52	1.1971e-07	204.3
ENSG00000243279.2_ENSG00000196998.11	ENST00000322995.8_uoORF_0	X-:48935750-48935771|48937409-48937481	X-:48935750-48935771|48937409-48937481	CTG	uoORF	0.47	0.39	1.2169e-09	14.6
ENSG00000174744.9	ENST00000359957.3_uoORF_1	11-:66109652-66109712|66112442-66112496	11-:66109652-66109712|66112442-66112532	ACG	uoORF	0.69	0.12	1.2170e-05	63.2
ENSG00000162191.9	ENST00000301935.5_uoORF_2	11-:62446382-62446460	11-:62446382-62446460	CTG	uoORF	0.56	0.58	1.2324e-06	67.9
ENSG00000101608.8	ENST00000217652.3_uoORF_1	18+:3247888-3247907|3253230-3253322	18+:3247888-3247907|3253230-3253322	ATT	uoORF	0.17	0.58	1.2431e-06	172.1
ENSG00000108443.9_ENSG00000267302.1	ENST00000443572.2_uoORF_0	17+:57970504-57970549	17+:57970504-57970549	ATG	uoORF	0.48	0.53	1.2506e-06	24.4
ENSG00000197451.6	ENST00000358344.3_uoORF_2	5+:177631681-177631741|177631815-177632047|177632842-177632865	5+:177631681-177631741|177631815-177632047|177632842-177632865	CTG	uoORF	0.48	0.24	1.2766e-07	595.1
ENSG00000134291.7	ENST00000552561.1_uoORF_0	12+:48357413-48357416|48357991-48358081	12+:48357413-48357416|48357991-48358081	CTG	uoORF	0.14	0.58	1.2865e-07	144.0
ENSG00000196584.2	ENST00000359321.1_uoORF_0	7-:152357833-152357867|152373125-152373217	7-:152357833-152357867|152373125-152373217	ATG	uoORF	0.27	0.43	1.2904e-08	20.1
ENSG00000134333.9_ENSG00000256006.1	ENST00000422447.3_uoORF_1	11+:18416121-18416183|18418365-18418402	11+:18416121-18416183|18418365-18418402	CTG	uoORF	0.21	0.59	1.3274e-09	275.2
ENSG00000122406.8_ENSG00000207523.1	ENST00000370321.3_uoORF_2	1+:93297619-93297674|93298945-93298956	1+:93297619-93297674|93298945-93298956	CTG	uoORF	0.65	0.60	1.3646e-07	123.8
ENSG00000115944.10	ENST00000378669.1_uoORF_1	2-:42580476-42580483|42588229-42588327	2-:42580476-42580483|42588229-42588327	ATG	uoORF	0.71	0.60	1.4342e-07	211.3
ENSG00000083845.4	ENST00000601521.1_uoORF_1	19+:58898676-58898706|58899503-58899584	19+:58898676-58898706|58899503-58899584	GTG	uoORF	0.37	0.61	1.4356e-14	625.9
ENSG00000166347.14	ENST00000340533.4_uoORF_0	18-:71959082-71959196	18-:71959082-71959196	ATG	uoORF	0.27	0.49	1.4722e-08	42.5
ENSG00000166451.9_ENSG00000261061.1	ENST00000305850.5_uoORF_0	16+:81040863-81040882|81045534-81045587	16+:81040863-81040882|81045534-81045587	CTG	uoORF	0.09	0.61	1.4748e-07	254.1
ENSG00000189060.4	ENST00000340857.2_uoORF_0	22+:38201504-38201555	22+:38201468-38201555	CTG	uoORF	0.45	0.59	1.4757e-06	76.6
ENSG00000143575.10	ENST00000328703.7_uoORF_0	1+:154245155-154245203	1+:154245155-154245203	ATG	uoORF	0.67	0.60	1.4924e-10	81.4
ENSG00000125459.10_ENSG00000203761.4	ENST00000343043.3_uoORF_3	1+:155658973-155659034|155679563-155679574	1+:155658973-155659034|155679563-155679574	ATG	uoORF	0.30	0.45	1.5013e-05	25.1
ENSG00000163466.11	ENST00000315717.5_uoORF_1	2+:219081926-219081977|219082185-219082197	2+:219081926-219081977|219082185-219082197	GTG	uoORF	0.57	0.59	1.5523e-06	86.2
ENSG00000182117.4	ENST00000328848.4_uoORF_1	15-:34635222-34635300	15-:34635222-34635300	TTG	uoORF	0.24	0.55	1.5566e-05	71.4
ENSG00000164733.16	ENST00000353047.6_uoORF_1	8-:11710173-11710204|11710837-11710988|11725509-11725594	8-:11710173-11710204|11710837-11710988|11725509-11725594	CTG	uoORF	0.59	0.55	1.5841e-11	280.2
ENSG00000078140.9_ENSG00000243260.2	ENST00000261427.5_uoORF_0	4+:39699924-39699999	4+:39699867-39699999	ACG	uoORF	0.25	0.23	1.5925e-12	136.4
ENSG00000155368.12	ENST00000355857.3_uoORF_1	2+:120124560-120124636|120125763-120125768	2+:120124560-120124636|120125763-120125768	CTG	uoORF	0.09	0.52	1.5968e-08	160.4
ENSG00000124193.10	ENST00000244020.3_uoORF_1	20+:42086617-42086692	20+:42086617-42086692	CTG	uoORF	0.36	0.58	1.6179e-06	151.9
ENSG00000102103.11	ENST00000447146.2_uoORF_2	X+:48755295-48755365|48755774-48755859|48758466-48758467	X+:48755295-48755365|48755774-48755859|48758466-48758467	AGG	uoORF	0.05	0.43	1.6552e-07	60.5
ENSG00000138674.12_ENSG00000251022.2	ENST00000448323.1_uoORF_0	4-:83803085-83803090|83812240-83812301	4-:83803085-83803090|83812240-83812301	CTG	uoORF	0.24	0.59	1.6602e-06	60.5
ENSG00000124160.7	ENST00000290231.6_uoORF_0	20-:44708059-44708092|44718455-44718539	20-:44708059-44708092|44718455-44718539	ACG	uoORF	0.80	0.43	1.6706e-05	21.1
ENSG00000072110.9	ENST00000193403.6_uoORF_1	14-:69445759-69445846	14-:69445759-69445846	ACG	uoORF	0.34	0.60	1.7260e-05	228.4
ENSG00000166797.6	ENST00000300030.3_uoORF_0	15-:64385899-64386010	15-:64385899-64386010	GTG	uoORF	0.71	0.60	1.7423e-10	200.2
ENSG00000129932.3	ENST00000427575.1_uoORF_0	19-:3496805-3496853	19-:3496805-3496853	CTG	uoORF	0.85	0.41	1.7568e-05	10.5
ENSG00000142864.10	ENST00000370995.2_uoORF_2	1-:67895889-67896021	1-:67895889-67896021	CTG	uoORF	0.36	0.60	1.7734e-05	164.3
ENSG00000135018.9	ENST00000376395.4_uoORF_1	9-:86322577-86322742	9-:86322577-86322742	ACG	uoORF	0.10	0.54	1.7753e-11	157.1
ENSG00000205352.6_ENSG00000197111.11	ENST00000437231.1_uoORF_2	12+:53846084-53846160|53848509-53848604	12+:53846084-53846160|53848509-53848604	TTG	uoORF	0.71	0.59	1.7810e-07	328.0
ENSG00000148606.8	ENST00000372371.3_uoORF_0	10-:79785954-79785987|79789121-79789208	10-:79785954-79785987|79789121-79789208	CTG	uoORF	0.55	0.44	1.8078e-05	25.5
ENSG00000187778.9	ENST00000343810.4_uoORF_0	12-:49959980-49959998|49960504-49960624|49961830-49961833	12-:49959980-49959998|49960504-49960624|49961830-49961833	ATG	uoORF	0.29	0.47	1.9045e-08	56.4
ENSG00000119403.9	ENST00000373896.3_uoORF_0	9-:123636324-123636338|123636833-123637034|123639368-123639411	9-:123636324-123636338|123636833-123637034|123639368-123639411	GTG	uoORF	0.21	0.47	1.9219e-09	66.2
ENSG00000213551.4_ENSG00000182180.9	ENST00000372945.3_uoORF_0	10-:75011630-75011781|75012227-75012373	10-:75011630-75011781|75012227-75012373	TTG	uoORF	0.37	0.44	1.9219e-10	195.4
ENSG00000165637.9	ENST00000332211.6_uoORF_1	10+:76970665-76970696|76970891-76970947|76971987-76972056|76973778-76973793	10+:76970665-76970696|76970891-76970947|76971987-76972056|76973778-76973793	GTG	uoORF	0.05	0.58	1.9400e-11	352.2
ENSG00000001630.11_ENSG00000240720.3	ENST00000003100.8_uoORF_0	7-:91761112-91761186|91763486-91763727	7-:91761112-91761186|91763486-91763727	TTG	uoORF	0.52	0.35	1.9746e-15	90.5
ENSG00000129128.8	ENST00000503362.1_uoORF_1	4+:177241184-177241370|177243320-177243350	4+:177241184-177241370|177243320-177243350	CTG	uoORF	0.36	0.60	1.9922e-08	367.2
ENSG00000066322.8	ENST00000372458.3_uoORF_1	1-:43830938-43831047|43831234-43831294|43833585-43833680	1-:43830938-43831047|43831234-43831294|43833585-43833680	ATG	uoORF	0.43	0.48	1.9985e-13	73.2
ENSG00000090520.6	ENST00000439351.1_uoORF_0	3+:186288616-186288754|186289883-186289898	3+:186288616-186288754|186289883-186289898	CTG	uoORF	0.33	0.59	2.0475e-09	143.5
ENSG00000166913.8	ENST00000372839.3_uoORF_2	20+:43514450-43514527|43516288-43516383|43530171-43530188	20+:43514450-43514527|43516288-43516383|43530171-43530188	GTG	uoORF	0.71	0.59	2.0849e-06	171.0
ENSG00000164924.13	ENST00000457309.1_uoORF_2	8-:101961038-101961128|101965077-101965113	8-:101961038-101961128|101965077-101965113	ATA	uoORF	0.05	0.53	2.0964e-05	76.0
ENSG00000073060.11	ENST00000339570.5_uoORF_1	12-:125348141-125348447	12-:125348141-125348447	ATG	uoORF	0.21	0.30	2.0969e-11	96.4
ENSG00000149136.3	ENST00000278412.2_uoORF_0	11-:57102552-57102609	11-:57102552-57102609	AGG	uoORF	0.58	0.42	2.1025e-05	117.5
ENSG00000172292.10_ENSG00000265694.1	ENST00000305747.6_uoORF_0	2+:169312905-169312974	2+:169312905-169312974	GTG	uoORF	0.36	0.34	2.1636e-06	22.0
ENSG00000165502.6	ENST00000298289.6_uoORF_1	14-:50085752-50085858|50087279-50087329	14-:50085752-50085858|50087279-50087329	CTG	uoORF	0.71	0.52	2.1757e-12	177.4
ENSG00000023734.6	ENST00000419869.2_uoORF_4	12+:16035552-16035651	12+:16035552-16035651	CTG	uoORF	0.42	0.60	2.1905e-06	195.6
ENSG00000102898.7	ENST00000219169.4_uoORF_1	16+:67880873-67880888|67899004-67899121	16+:67880870-67880888|67899004-67899121	GTG	uoORF	0.33	0.54	2.1957e-11	154.2
ENSG00000185825.11	ENST00000345046.6_uoORF_1	X-:152988695-152988743|152989788-152989809	X-:152988695-152988743|152989788-152989809	ACG	uoORF	0.09	0.55	2.2113e-05	78.2
ENSG00000148572.10	ENST00000277746.6_uoORF_0	10+:64893175-64893260|64905968-64906053|64911909-64911922	10+:64893175-64893260|64905968-64906053|64911909-64911922	ATG	uoORF	0.11	0.42	2.2196e-09	31.1
ENSG00000093010.7_ENSG00000265087.1	ENST00000403184.1_uoORF_2	22+:19948784-19948812|19950049-19950207	22+:19948784-19948812|19950049-19950207	CTG	uoORF	0.11	0.49	2.2561e-08	65.9
ENSG00000135387.15	ENST00000532820.1_uoORF_2	11+:34073912-34074047	11+:34073912-34074047	CTG	uoORF	0.71	0.59	2.2646e-08	77.1
ENSG00000197461.9	ENST00000402802.3_uoORF_0	7-:558634-558724	7-:558634-558724	CTG	uoORF	0.28	0.42	2.2989e-05	22.0
ENSG00000169504.10	ENST00000374379.4_uoORF_0	1+:25071928-25072066	1+:25071928-25072066	ACG	uoORF	0.11	0.50	2.3201e-07	180.7
ENSG00000163904.8	ENST00000296257.5_uoORF_0	3+:185304101-185304221	3+:185304101-185304221	CTG	uoORF	0.45	0.51	2.3976e-06	23.2
ENSG00000106211.8	ENST00000248553.6_uoORF_2	7+:75931934-75932033	7+:75931934-75932033	CTG	uoORF	0.09	0.51	2.3978e-05	90.5
ENSG00000096872.11	ENST00000380062.5_uoORF_1	9+:26956447-26956514|26961946-26962026	9+:26956447-26956514|26961946-26962026	GTG	uoORF	0.50	0.47	2.4153e-05	15.1
ENSG00000118705.12	ENST00000373622.5_uoORF_1	20+:35807586-35807772|35812582-35812612	20+:35807586-35807772|35812582-35812612	CTG	uoORF	0.24	0.28	2.4220e-12	78.5
ENSG00000172939.4	ENST00000311806.3_uoORF_0	3+:38207287-38207434	3+:38207287-38207434	TTG	uoORF	0.25	0.42	2.4495e-06	42.9
ENSG00000213699.4_ENSG00000115163.10	ENST00000335756.4_uoORF_1	2+:27008972-27009164	2+:27008948-27009164	CTG	uoORF	0.31	0.45	2.4803e-13	206.2
ENSG00000137207.7	ENST00000372422.2_uoORF_1	6-:43483810-43483833|43484464-43484633	6-:43483810-43483833|43484464-43484633	CTG	uoORF	0.13	0.43	2.5642e-07	57.6
ENSG00000160932.6	ENST00000292494.6_uoORF_1	8+:144102310-144102408|144102730-144102839	8+:144102310-144102408|144102730-144102839	CTG	uoORF	0.57	0.58	2.6282e-06	228.8
ENSG00000168802.8	ENST00000306585.6_uoORF_0	16-:69154327-69154552|69154955-69155073|69155338-69155358	16-:69154327-69154552|69154955-69155073|69155338-69155358	GTG	uoORF	0.43	0.49	2.6500e-17	111.6
ENSG00000134809.4	ENST00000257245.4_uoORF_1	11-:57297610-57297707|57298130-57298159	11-:57297610-57297707|57298130-57298159	GTG	uoORF	0.17	0.60	2.6575e-05	148.0
ENSG00000125818.13	ENST00000335877.6_uoORF_1	20+:1099282-1099510	20+:1099282-1099510	TTG	uoORF	0.16	0.59	2.6576e-07	92.9
ENSG00000171223.4	ENST00000302754.4_uoORF_1	19+:12902359-12902596	19+:12902359-12902596	ACG	uoORF	0.28	0.54	2.7039e-06	74.8
ENSG00000111640.10	ENST00000229239.5_uoORF_4	12+:6643696-6643735|6643975-6644011	12+:6643696-6643735|6643975-6644011	CTG	uoORF	0.30	0.60	2.7043e-05	788.5
ENSG00000170545.12	ENST00000603798.1_uoORF_0	12-:51640578-51640615|51663028-51663100|51664039-51664092	12-:51640578-51640615|51663028-51663100|51664039-51664092	AGG	uoORF	0.54	0.26	2.7094e-05	29.9
ENSG00000085415.11	ENST00000262124.11_uoORF_1	18+:12948041-12948230	18+:12948041-12948230	CTG	uoORF	0.71	0.58	2.7417e-07	87.1
ENSG00000112685.9	ENST00000230449.4_uoORF_0	6-:637787-637861|693018-693031	6-:637787-637861|693018-693031	AGG	uoORF	0.77	0.42	2.7709e-05	13.7
ENSG00000169032.5	ENST00000307102.5_uoORF_0	15+:66679462-66679747	15+:66679462-66679747	CTG	uoORF	0.71	0.47	2.7957e-05	80.4
ENSG00000165280.11	ENST00000358901.6_uoORF_1	9-:35068347-35068359|35072333-35072471	9-:35068347-35068359|35072333-35072471	TTG	uoORF	0.32	0.60	2.8035e-05	335.7
ENSG00000120727.8	ENST00000265192.4_uoORF_2	5+:138677603-138677669|138699447-138699477	5+:138677582-138677669|138699447-138699477	CTG	uoORF	0.21	0.32	2.8232e-08	48.0
ENSG00000197965.7	ENST00000359523.2_uoORF_0	1+:167691224-167691419	1+:167691224-167691419	CTG	uoORF	0.18	0.37	2.8375e-06	78.7
ENSG00000151364.11_ENSG00000151366.8	ENST00000281031.4_uoORF_0	11-:77790743-77790857	11-:77790743-77790857	GTG	uoORF	0.19	0.60	2.8431e-07	328.0
ENSG00000166181.8	ENST00000531273.1_uoORF_0	11+:43333582-43333690	11+:43333561-43333690	ATA	uoORF	0.11	0.53	2.8470e-07	62.8
ENSG00000170049.5_ENSG00000170043.7	ENST00000303731.4_uoORF_2	17-:7835118-7835220	17-:7835118-7835220	CTG	uoORF	0.85	0.47	2.8590e-06	20.6
ENSG00000184661.9	ENST00000330560.3_uoORF_0	8+:25316850-25316989|25317755-25317787	8+:25316850-25316989|25317755-25317787	CTG	uoORF	0.11	0.46	2.8632e-05	59.1
ENSG00000099797.7	ENST00000215567.5_uoORF_0	19+:14640495-14640523|14673336-14673387|14674017-14674064	19+:14640495-14640523|14673336-14673387|14674017-14674064	GTG	uoORF	0.60	0.35	2.8874e-06	96.5
ENSG00000145386.5	ENST00000274026.5_uoORF_1	4-:122744782-122744953	4-:122744782-122744953	CTG	uoORF	0.35	0.59	2.9592e-09	194.3
ENSG00000136238.13	ENST00000356142.4_uoORF_1	7+:6414190-6414367	7+:6414190-6414367	GTG	uoORF	0.50	0.41	2.9661e-09	143.6
ENSG00000111711.5	ENST00000229314.5_uoORF_0	12+:21654811-21654882|21659818-21659885	12+:21654811-21654882|21659818-21659885	CTG	uoORF	0.71	0.58	2.9684e-06	92.0
ENSG00000099194.5_ENSG00000256545.1	ENST00000370355.2_uoORF_1	10+:102107139-102107288|102107820-102107944	10+:102107139-102107288|102107820-102107944	GTG	uoORF	0.35	0.61	3.0313e-12	370.7
ENSG00000144597.9	ENST00000396842.2_uoORF_0	3+:15469171-15469389|15471419-15471423	3+:15469171-15469389|15471419-15471423	TTG	uoORF	0.22	0.30	3.0467e-11	63.4
ENSG00000100577.14	ENST00000216465.5_uoORF_1	14+:77787404-77787526|77791212-77791264|77793180-77793192	14+:77787404-77787526|77791212-77791264|77793180-77793192	ACG	uoORF	0.20	0.38	3.0541e-14	95.9
ENSG00000126524.5	ENST00000246868.2_uoORF_0	7-:66460367-66460496	7-:66460367-66460496	ATC	uoORF	0.58	0.49	3.1101e-07	108.3
ENSG00000136938.8	ENST00000339399.4_uoORF_1	9+:100745749-100745891|100756912-100756950	9+:100745749-100745891|100756912-100756950	ACG	uoORF	0.71	0.59	3.1130e-06	167.7
ENSG00000143314.8	ENST00000368211.4_uoORF_1	1-:156708344-156708556|156710844-156710908	1-:156708344-156708556|156710844-156710908	GTG	uoORF	0.22	0.25	3.1688e-07	76.3
ENSG00000160888.6	ENST00000292433.3_uoORF_1	19+:13263929-13264034	19+:13263929-13264034	TTG	uoORF	0.19	0.54	3.1988e-05	56.6
ENSG00000173542.4_ENSG00000156136.5	ENST00000309395.2_uoORF_0	4+:71768192-71768267|71824590-71824596	4+:71768192-71768267|71824590-71824596	CTG	uoORF	0.37	0.47	3.2822e-05	27.9
ENSG00000171566.7	ENST00000499023.2_uoORF_0	4-:155470041-155470087|155471451-155471528	4-:155470041-155470087|155471451-155471528	GTG	uoORF	0.71	0.57	3.2912e-09	89.0
ENSG00000118707.5_ENSG00000101084.12	ENST00000344795.3_uoORF_0	20+:35234250-35234358	20+:35234250-35234358	CTG	uoORF	0.34	0.61	3.3816e-07	345.0
ENSG00000141367.7	ENST00000269122.3_uoORF_1	17+:57697275-57697534|57721636-57721698	17+:57697275-57697534|57721636-57721698	CTG	uoORF	0.09	0.49	3.3894e-06	357.7
ENSG00000151006.7_ENSG00000167397.10	ENST00000394975.2_uoORF_1	16-:31106049-31106208	16-:31106049-31106208	TTG	uoORF	0.29	0.51	3.3937e-08	23.8
ENSG00000063177.8_ENSG00000268093.1	ENST00000549920.1_uoORF_2	19-:49121061-49121134|49122397-49122423	19-:49121061-49121134|49122397-49122423	CTG	uoORF	0.19	0.61	3.4356e-09	204.3
ENSG00000091164.8	ENST00000217515.6_uoORF_1	18-:54293640-54293688|54305573-54305822	18-:54293640-54293688|54305573-54305822	CTG	uoORF	0.38	0.50	3.4424e-12	128.1
ENSG00000198060.5	ENST00000358935.2_uoORF_0	10+:94050973-94051286|94070891-94070947	10+:94050973-94051286|94070891-94070947	ATG	uoORF	0.59	0.50	3.4583e-16	112.4
ENSG00000185043.6	ENST00000328649.6_uoORF_1	15-:90775538-90775559|90776900-90776935|90777066-90777166	15-:90775538-90775559|90776900-90776935|90777066-90777166	TTG	uoORF	0.33	0.51	3.4745e-06	63.7
ENSG00000215717.5	ENST00000338272.8_uoORF_0	1+:109633447-109633498	1+:109633414-109633498	ATT	uoORF	0.18	0.51	3.4843e-06	44.8
ENSG00000162910.14	ENST00000348259.5_uoORF_0	1-:228295562-228295570|228295935-228296019|228296849-228296952	1-:228295562-228295570|228295935-228296019|228296849-228296952	TTG	uoORF	0.20	0.43	3.5257e-12	59.0
ENSG00000189043.5	ENST00000339600.5_uoORF_1	7-:10977759-10977774|10978434-10978523|10979642-10979733	7-:10977759-10977774|10978434-10978523|10979642-10979736	GTG	uoORF	0.71	0.09	3.5714e-08	147.2
ENSG00000110696.5	ENST00000228136.4_uoORF_0	11+:16760225-16760388|16766147-16766158	11+:16760225-16760388|16766147-16766158	GTG	uoORF	0.71	0.60	3.5964e-13	247.7
ENSG00000164104.7	ENST00000446922.2_uoORF_2	4-:174254289-174254365|174254650-174254820|174255396-174255453	4-:174254289-174254365|174254650-174254820|174255396-174255468	CTG	uoORF	0.36	0.45	3.6052e-05	514.0
ENSG00000182220.9	ENST00000378438.4_uoORF_1	X+:40440247-40440354|40448237-40448259	X+:40440247-40440354|40448237-40448259	CTG	uoORF	0.71	0.53	3.6320e-06	48.0
ENSG00000163866.8	ENST00000423898.1_uoORF_1	1-:35321391-35321583|35325055-35325085	1-:35321391-35321583|35325055-35325085	AGG	uoORF	0.39	0.32	3.6382e-06	22.3
ENSG00000147684.3	ENST00000518008.1_uoORF_2	8+:125551380-125551428	8+:125551380-125551428	GTG	uoORF	0.71	0.49	3.6528e-06	14.6
ENSG00000162174.8	ENST00000301776.5_uoORF_0	11+:62105013-62105046|62105438-62105453	11+:62104995-62105046|62105438-62105453	AGG	uoORF	0.51	0.24	3.6528e-06	11.6
ENSG00000164209.12	ENST00000355943.3_uoORF_0	5+:110074806-110074950	5+:110074806-110074950	CTG	uoORF	0.36	0.31	3.6680e-06	26.0
ENSG00000113558.14_ENSG00000006837.7	ENST00000481195.1_uoORF_1	5-:133561500-133561749	5-:133561500-133561749	CTG	uoORF	0.11	0.59	3.7552e-14	489.6
ENSG00000089693.6	ENST00000203630.5_uoORF_1	12-:6861484-6861528|6862104-6862249	12-:6861484-6861528|6862104-6862249	GTG	uoORF	0.27	0.59	3.7718e-13	396.7
ENSG00000139343.6	ENST00000266735.5_uoORF_1	12+:96252789-96252854|96254945-96254946	12+:96252789-96252854|96254945-96254946	ACG	uoORF	0.49	0.48	3.8177e-07	187.1
ENSG00000164898.8_ENSG00000146963.13	ENST00000354926.4_uoORF_0	7+:139044714-139045050	7+:139044714-139045050	GTG	uoORF	0.11	0.43	3.8218e-08	107.5
ENSG00000116473.10	ENST00000369709.3_uoORF_1	1+:112162531-112162556|112233955-112233990	1+:112162447-112162556|112233955-112233990	GTG	uoORF	0.45	0.46	3.9130e-09	25.3
ENSG00000130383.6_ENSG00000174886.8	ENST00000308961.4_uoORF_0	19-:5897002-5897008|5903622-5903757	19-:5897002-5897008|5903622-5903757	CTG	uoORF	0.43	0.60	3.9427e-06	196.4
ENSG00000112237.8	ENST00000520429.1_uoORF_0	6-:100010803-100010824|100016371-100016464	6-:100010803-100010824|100016371-100016464	ATG	uoORF	0.71	0.45	3.9782e-09	73.5
ENSG00000105993.10	ENST00000262177.4_uoORF_0	7+:157129797-157129838|157151240-157151283	7+:157129797-157129838|157151240-157151283	CTG	uoORF	0.19	0.57	3.9904e-05	31.0
ENSG00000137309.15	ENST00000311487.5_uoORF_3	6+:34204719-34204740|34204980-34205094|34208513-34208561	6+:34204719-34204740|34204980-34205094|34208513-34208561	CTG	uoORF	0.71	0.61	4.0714e-16	800.6
ENSG00000169567.7	ENST00000304043.5_uoORF_2	5-:130500887-130500959	5-:130500887-130500959	CTG	uoORF	0.25	0.54	4.1401e-07	180.7
ENSG00000104852.10	ENST00000221448.5_uoORF_2	19+:49588734-49588893|49589661-49589721	19+:49588734-49588893|49589661-49589721	CTG	uoORF	0.08	0.43	4.2080e-09	303.8
ENSG00000160789.15	ENST00000368300.4_uoORF_2	1+:156084570-156084828	1+:156084570-156084828	ATC	uoORF	0.31	0.59	4.2319e-06	443.3
ENSG00000071462.7	ENST00000423166.2_uoORF_0	7+:73097955-73098003|73098096-73098138	7+:73097955-73098003|73098096-73098138	ATG	uoORF	0.71	0.60	4.2551e-07	124.5
ENSG00000203760.4	ENST00000368328.4_uoORF_0	6+:126661319-126661538	6+:126661319-126661538	ATA	uoORF	0.61	0.58	4.2947e-12	236.2
ENSG00000116701.10	ENST00000419402.1_uoORF_0	1-:183536382-183536480|183538276-183538322	1-:183536382-183536480|183538276-183538322	AGG	uoORF	0.71	0.19	4.3103e-08	45.4
ENSG00000122566.16	ENST00000356674.7_uoORF_4	7-:26237309-26237352|26240191-26240232	7-:26237309-26237352|26240191-26240232	CTG	uoORF	0.55	0.61	4.3160e-06	244.2
ENSG00000167658.11	ENST00000309311.6_uoORF_1	19-:3984178-3984348|3985375-3985406	19-:3984178-3984348|3985375-3985406	CTG	uoORF	0.43	0.60	4.3411e-13	755.8
ENSG00000133466.9	ENST00000337843.2_uoORF_0	22-:37584230-37584284	22-:37584230-37584284	ATT	uoORF	0.40	0.41	4.3646e-06	8.0
ENSG00000122705.12_ENSG00000222760.1	ENST00000345519.5_uoORF_2	9+:36190937-36191270|36197547-36197565	9+:36190937-36191270|36197547-36197565	CTG	uoORF	0.44	0.58	4.3711e-13	296.9
ENSG00000131368.3	ENST00000253686.2_uoORF_1	3-:15106691-15106808	3-:15106691-15106808	CTG	uoORF	0.71	0.50	4.5143e-06	34.5
ENSG00000164611.8	ENST00000352433.5_uoORF_1	5+:159848874-159848898|159849308-159849332	5+:159848874-159848898|159849308-159849332	ATG	uoORF	0.43	0.59	4.5338e-05	58.9
ENSG00000137124.6	ENST00000377698.3_uoORF_1	9+:38392731-38392804|38395736-38395777	9+:38392731-38392804|38395736-38395777	ATG	uoORF	0.59	0.58	4.5441e-05	114.0
ENSG00000158417.6	ENST00000289371.6_uoORF_0	2+:99953914-99954052|99976698-99976710	2+:99953914-99954052|99976698-99976710	ACG	uoORF	0.23	0.52	4.5492e-05	70.5
ENSG00000145191.7_ENSG00000182580.2	ENST00000346169.2_uoORF_5	3+:184033284-184033333|184033550-184033588	3+:184032416-184032462|184033276-184033333|184033550-184033588	ATG	uoORF	0.10	0.59	4.6319e-06	85.9
ENSG00000125968.7	ENST00000376112.3_uoORF_1	20+:30193144-30193300	20+:30193144-30193300	ATT	uoORF	0.09	0.59	4.6821e-05	152.9
ENSG00000137285.9	ENST00000259818.7_uoORF_1	6-:3227769-3227826	6-:3227769-3227826	ACG	uoORF	0.50	0.61	4.7355e-09	328.0
ENSG00000113368.7	ENST00000261366.5_uoORF_2	5+:126112857-126113322	5+:126112857-126113322	CTG	uoORF	0.22	0.50	4.7418e-12	307.4
ENSG00000124422.7	ENST00000261497.4_uoORF_1	17-:20946093-20946240	17-:20946093-20946240	CTG	uoORF	0.05	0.59	4.8495e-10	120.2
ENSG00000100632.6	ENST00000557016.1_uoORF_1	14-:69861570-69861629|69864947-69864996	14-:69861570-69861629|69864947-69864996	ACG	uoORF	0.71	0.61	4.8541e-06	290.0
ENSG00000214413.3	ENST00000448814.1_uoORF_0	10-:112677907-112677971|112678878-112678886	10-:112677907-112677971|112678878-112678886	ATG	uoORF	0.80	0.46	4.8758e-07	14.0
ENSG00000041357.11	ENST00000044462.7_uoORF_1	15+:78832866-78832881|78834246-78834272|78834518-78834561|78834824-78834893	15+:78832866-78832881|78834246-78834272|78834518-78834561|78834824-78834893	AGG	uoORF	0.14	0.55	4.8905e-07	78.5
ENSG00000198668.6	ENST00000356978.4_uoORF_0	14+:90863491-90863577|90866408-90866421	14+:90863491-90863577|90866408-90866421	ATC	uoORF	0.58	0.58	4.9383e-05	69.4
ENSG00000134001.8	ENST00000256383.4_uoORF_2	14+:67827122-67827173|67831483-67831504	14+:67827122-67827173|67831483-67831504	TTG	uoORF	0.09	0.59	4.9662e-05	114.3
ENSG00000115053.11	ENST00000322723.4_uoORF_3	2-:232329057-232329180	2-:232329057-232329180	CTG	uoORF	0.71	0.60	4.9891e-08	213.0
ENSG00000115053.11	ENST00000322723.4_uoORF_1	2-:232328019-232328027|232329046-232329131	2-:232328019-232328027|232329046-232329131	ATC	uoORF	0.60	0.59	5.0282e-07	318.7
ENSG00000065548.13	ENST00000337859.6_uoORF_0	2+:187351066-187351184|187359959-187359985	2+:187351066-187351184|187359959-187359985	ATT	uoORF	0.54	0.60	5.0542e-08	160.3
ENSG00000120742.6	ENST00000479209.1_uoORF_0	3-:150263534-150263565|150263838-150264215	3-:150263534-150263565|150263838-150264281	ACG	uoORF	0.56	0.58	5.1352e-11	448.9
ENSG00000101782.10	ENST00000339486.3_uoORF_0	18+:21033302-21033416	18+:21033302-21033416	ATC	uoORF	0.69	0.38	5.1552e-05	20.1
ENSG00000108679.8	ENST00000262776.3_uoORF_1	17-:76972222-76972238|76973221-76973296|76975905-76975961	17-:76972222-76972238|76973221-76973296|76975905-76975961	ATC	uoORF	0.21	0.57	5.1582e-07	109.0
ENSG00000181938.9	ENST00000318129.5_uoORF_0	16+:58426452-58426584	16+:58426452-58426584	CTG	uoORF	0.62	0.53	5.2173e-07	28.0
ENSG00000115084.8	ENST00000245680.2_uoORF_1	2-:114513093-114513121|114513946-114514110	2-:114513093-114513121|114513946-114514110	AGG	uoORF	0.11	0.41	5.2324e-14	37.7
ENSG00000167088.6_ENSG00000263350.1	ENST00000300413.5_uoORF_1	18+:19192316-19192394	18+:19192316-19192394	ATA	uoORF	0.08	0.57	5.2565e-06	188.8
ENSG00000165175.11	ENST00000336949.6_uoORF_1	X+:38664164-38664203	X+:38664164-38664203	CTG	uoORF	0.46	0.41	5.3102e-05	6.0
ENSG00000057608.12	ENST00000380191.4_uoORF_1	10-:5855213-5855375	10-:5855213-5855375	GTG	uoORF	0.39	0.59	5.3420e-10	284.3
ENSG00000231925.7_ENSG00000236104.2	ENST00000434618.2_uoORF_1	6-:33281814-33281841	6-:33281814-33281841	ATG	uoORF	0.28	0.55	5.3666e-05	31.7
ENSG00000121579.8_ENSG00000239280.1	ENST00000493900.1_uoORF_4	3-:113442900-113442939|113464788-113464845	3-:113442900-113442939|113464788-113464845	ACG	uoORF	0.27	0.48	5.5028e-07	101.1
ENSG00000108604.11	ENST00000448276.2_uoORF_0	17-:61919991-61920252	17-:61919991-61920252	CTG	uoORF	0.26	0.43	5.5615e-07	88.6
ENSG00000116459.6	ENST00000369722.3_uoORF_1	1+:111992138-111992203|111992458-111992495|111996832-111996901	1+:111992138-111992203|111992458-111992495|111996832-111996901	ATT	uoORF	0.66	0.61	5.6348e-14	311.2
ENSG00000012660.9_ENSG00000217527.1	ENST00000370913.5_uoORF_2	6-:53160483-53160505|53213614-53213718	6-:53160483-53160505|53213614-53213718	GTG	uoORF	0.19	0.38	5.7056e-06	95.8
ENSG00000062485.14_ENSG00000135473.10	ENST00000273308.4_uoORF_2	12-:56708728-56708750|56708913-56709026|56709604-56709727	12-:56708728-56708750|56708913-56709026|56709604-56709727	CTG	uoORF	0.50	0.58	5.7578e-09	117.1
ENSG00000153774.4_ENSG00000261476.1	ENST00000561878.1_uoORF_0	16-:75498437-75498509	16-:75498437-75498509	ATG	uoORF	0.46	0.57	5.7754e-09	41.9
ENSG00000001167.10	ENST00000341376.6_uoORF_0	6+:41040778-41040823|41046767-41046857	6+:41040745-41040823|41046767-41046857	CTG	uoORF	0.42	0.46	5.8662e-07	40.2
ENSG00000182952.4	ENST00000377575.2_uoORF_0	6+:26538679-26538729|26545354-26545466	6+:26538679-26538729|26545354-26545466	ACG	uoORF	0.15	0.46	5.8976e-05	51.0
ENSG00000175602.2	ENST00000312579.2_uoORF_1	11+:65658207-65658288	11+:65658207-65658288	CTG	uoORF	0.09	0.51	5.9323e-08	127.4
ENSG00000197223.7	ENST00000410067.3_uoORF_0	2-:68274441-68274451|68290089-68290109	2-:68274441-68274451|68290089-68290109	CTG	uoORF	0.71	0.58	5.9507e-06	42.1
ENSG00000116133.7	ENST00000371269.3_uoORF_1	1-:55352731-55352848	1-:55352731-55352848	CTG	uoORF	0.71	0.60	6.0558e-11	148.7
ENSG00000152359.10_ENSG00000207333.1	ENST00000428202.2_uoORF_0	5-:75003666-75003700|75008678-75008776|75013130-75013184	5-:75003666-75003700|75008678-75008776|75013130-75013184	ACG	uoORF	0.71	0.38	6.0742e-08	73.4
ENSG00000170779.10	ENST00000336219.3_uoORF_0	14-:105478247-105478272|105487335-105487397	14-:105478247-105478272|105487335-105487397	CTG	uoORF	0.35	0.43	6.0919e-06	22.4
ENSG00000185650.8	ENST00000439696.2_uoORF_1	14-:69259651-69259726	14-:69259651-69259726	CTG	uoORF	0.56	0.48	6.1291e-06	68.5
ENSG00000006625.13_ENSG00000196295.7	ENST00000440082.1_uoORF_0	7-:30544243-30544387	7-:30544243-30544387	TTG	uoORF	0.24	0.57	6.1495e-05	75.7
ENSG00000162236.7	ENST00000294179.3_uoORF_0	11-:62598686-62598734|62599425-62599455	11-:62598686-62598734|62599425-62599455	GTG	uoORF	0.30	0.53	6.1562e-05	23.3
ENSG00000272325.1_ENSG00000124614.9	ENST00000326199.8_uoORF_1	6-:34392991-34392998|34393808-34393855	6-:34392991-34392998|34393808-34393855	ATG	uoORF	0.07	0.59	6.1796e-08	369.2
ENSG00000138629.11	ENST00000395081.2_uoORF_0	15-:74751177-74751237|74753377-74753452	15-:74751177-74751237|74753377-74753452	ACG	uoORF	0.62	0.26	6.2218e-05	21.5
ENSG00000163655.11	ENST00000496455.2_uoORF_0	3+:155588495-155588686|155611306-155611403	3+:155588495-155588686|155611306-155611403	TTG	uoORF	0.09	0.49	6.2221e-05	139.4
ENSG00000164163.6	ENST00000296577.4_uoORF_0	4+:146019510-146019571|146025537-146025605	4+:146019510-146019571|146025537-146025605	GTG	uoORF	0.52	0.57	6.2618e-05	75.2
ENSG00000121579.8_ENSG00000239280.1	ENST00000240922.3_uoORF_0	3-:113464792-113465050	3-:113464792-113465071	AGG	uoORF	0.24	0.57	6.2847e-09	473.4
ENSG00000213281.4_ENSG00000009307.11	ENST00000369535.4_uoORF_1	1-:115258777-115258798|115259278-115259356	1-:115258777-115258798|115259278-115259356	ATG	uoORF	0.42	0.58	6.3438e-14	89.3
ENSG00000168461.8	ENST00000578921.1_uoORF_0	18+:9708368-9708441|9775274-9775330	18+:9708368-9708441|9775274-9775330	CTG	uoORF	0.20	0.48	6.3995e-09	35.3
ENSG00000196497.11_ENSG00000129559.8	ENST00000250495.5_uoORF_1	14-:24701466-24701562	14-:24701466-24701562	TTG	uoORF	0.10	0.59	6.4586e-07	109.2
ENSG00000055070.12	ENST00000401089.3_uoORF_1	1+:16693752-16693803|16719722-16719773	1+:16693752-16693803|16719722-16719773	ATG	uoORF	0.23	0.60	6.6731e-16	138.5
ENSG00000175414.6_ENSG00000146066.2	ENST00000274787.2_uoORF_0	5+:175815758-175815842	5+:175815758-175815842	ATG	uoORF	0.21	0.56	6.7108e-10	86.7
ENSG00000133703.7	ENST00000311936.3_uoORF_1	12-:25398310-25398329|25403684-25403737	12-:25398310-25398329|25403684-25403761	CTG	uoORF	0.66	0.13	6.7302e-05	16.4
ENSG00000108953.12	ENST00000264335.8_uoORF_1	17-:1268334-1268352|1303340-1303424	17-:1268334-1268352|1303340-1303424	CTG	uoORF	0.25	0.52	6.8314e-08	174.2
ENSG00000111832.8	ENST00000466444.2_uoORF_0	6+:116892708-116892807	6+:116892708-116892807	GTG	uoORF	0.20	0.57	6.8316e-16	81.0
ENSG00000143158.6	ENST00000367846.4_uoORF_0	1-:167905023-167905185	1-:167905023-167905191	ACG	uoORF	0.08	0.48	6.9124e-13	149.5
ENSG00000169564.5	ENST00000303577.5_uoORF_1	2+:70314720-70314891	2+:70314720-70314891	ACG	uoORF	0.11	0.61	6.9769e-06	286.5
ENSG00000132507.13	ENST00000336458.8_uoORF_2	17+:7210958-7211071|7212933-7213119|7214336-7214441|7214668-7214672	17+:7210958-7211071|7212933-7213119|7214336-7214441|7214668-7214672	GTG	uoORF	0.32	0.60	6.9936e-15	789.5
ENSG00000273184.1_ENSG00000165055.11	ENST00000435296.2_uoORF_0	7+:128095936-128095963|128097254-128097326	7+:128095936-128095963|128097254-128097326	CTG	uoORF	0.31	0.38	7.1693e-05	13.9
ENSG00000172795.11	ENST00000389063.2_uoORF_0	5+:112312601-112312683|112321531-112321665	5+:112312601-112312683|112321531-112321665	ATG	uoORF	0.74	0.49	7.2177e-13	72.9
ENSG00000136560.9	ENST00000457476.1_uoORF_0	2+:161993537-161993574|162036124-162036255	2+:161993537-161993574|162036124-162036255	ATA	uoORF	0.25	0.33	7.2966e-06	37.0
ENSG00000117394.15	ENST00000426263.3_uoORF_0	1-:43408985-43408992|43424304-43424456	1-:43408985-43408992|43424304-43424456	ACG	uoORF	0.12	0.55	7.3266e-06	61.0
ENSG00000103005.7	ENST00000219281.3_uoORF_0	16+:58035353-58035437	16+:58035353-58035437	GTG	uoORF	0.17	0.60	7.6966e-05	128.3
ENSG00000150782.7	ENST00000280357.7_uoORF_2	11-:112025765-112025784|112034628-112034738	11-:112025765-112025784|112034628-112034738	CTG	uoORF	0.69	0.49	7.7092e-10	150.4
ENSG00000077312.4	ENST00000243563.3_uoORF_1	19+:41257216-41257339	19+:41257216-41257339	ATC	uoORF	0.17	0.58	7.7725e-05	60.3
ENSG00000135341.13	ENST00000369332.3_uoORF_0	6-:91296547-91296730	6-:91296547-91296730	ACG	uoORF	0.33	0.47	7.8550e-10	62.3
ENSG00000115419.8	ENST00000338435.4_uoORF_2	2+:191745691-191745814	2+:191745691-191745814	CTG	uoORF	0.25	0.53	7.8552e-05	77.4
ENSG00000169813.12	ENST00000357065.4_uoORF_3	10-:43883315-43883357	10-:43883315-43883384|43890077-43890136|43891903-43891961	CTG	uoORF	0.31	0.39	7.9075e-05	35.7
ENSG00000272373.1	ENST00000359467.3_uoORF_0	10-:43132372-43132420|43133921-43133951	10-:43132372-43132420|43133921-43133951	ATG	uoORF	0.41	0.50	8.0340e-06	13.1
ENSG00000174238.10	ENST00000313486.7_uoORF_1	17-:1461823-1461853|1465834-1465990	17-:1461823-1461853|1465834-1465990	AGG	uoORF	0.19	0.49	8.2217e-07	55.0
ENSG00000104472.5	ENST00000220913.5_uoORF_1	8+:141521528-141521621	8+:141521528-141521621	CTG	uoORF	0.80	0.54	8.2229e-06	27.2
ENSG00000163468.10	ENST00000295688.3_uoORF_1	1-:156307971-156308022	1-:156307971-156308022	CTG	uoORF	0.13	0.59	8.2467e-07	143.4
ENSG00000110880.6	ENST00000261401.3_uoORF_1	12-:109095090-109095099|109125204-109125285	12-:109095090-109095099|109125204-109125285	CTG	uoORF	0.11	0.58	8.3364e-11	70.4
ENSG00000188342.7_ENSG00000270381.1	ENST00000340473.6_uoORF_0	13+:45694660-45694856|45710867-45710875	13+:45694660-45694856|45710867-45710875	CTG	uoORF	0.71	0.53	8.3634e-07	72.6
ENSG00000117862.7	ENST00000371626.4_uoORF_1	1-:52520694-52520808	1-:52520694-52520808	CTG	uoORF	0.50	0.58	8.4448e-07	64.3
ENSG00000126067.7	ENST00000373237.3_uoORF_1	1-:36102026-36102033|36106942-36107091	1-:36102026-36102033|36106942-36107091	CTG	uoORF	0.66	0.61	8.5477e-16	540.1
ENSG00000175193.8	ENST00000317096.4_uoORF_0	3-:183602534-183602657	3-:183602534-183602657	ATG	uoORF	0.59	0.31	8.5574e-05	19.4
ENSG00000147912.8_ENSG00000107338.8	ENST00000401811.3_uoORF_1	9-:37592480-37592576	9-:37592480-37592576	GTG	uoORF	0.24	0.57	8.6313e-09	217.9
ENSG00000178719.12	ENST00000395068.4_uoORF_1	8+:145064336-145064367|145065367-145065402	8+:145064336-145064367|145065367-145065402	GTG	uoORF	0.51	0.60	8.6571e-05	87.1
ENSG00000044574.7	ENST00000324460.6_uoORF_1	9-:128003096-128003186|128003283-128003472	9-:128003096-128003186|128003283-128003472	ATT	uoORF	0.46	0.30	8.6841e-10	435.6
ENSG00000170027.5	ENST00000307630.3_uoORF_1	7-:75959533-75959550|75988038-75988240	7-:75959533-75959550|75988038-75988240	CTG	uoORF	0.38	0.60	8.7186e-16	762.5
ENSG00000197714.4	ENST00000537645.1_uoORF_0	19+:57791455-57791492|57795918-57796045|57802066-57802070	19+:57791455-57791492|57795918-57796045|57802066-57802070	AAG	uoORF	0.40	0.19	8.8032e-05	21.8
ENSG00000154839.5	ENST00000285116.3_uoORF_0	18+:47901484-47901564|47902189-47902241	18+:47901484-47901564|47902189-47902241	CTG	uoORF	0.30	0.43	8.8057e-11	24.1
ENSG00000176105.9_ENSG00000206687.1	ENST00000314574.4_uoORF_0	18-:756813-756835|812114-812137	18-:756813-756835|812114-812137	ATG	uoORF	0.25	0.47	8.8430e-05	18.6
ENSG00000170876.7_ENSG00000228242.3	ENST00000306077.4_uoORF_0	3+:14166586-14166705|14170911-14170987	3+:14166586-14166705|14170911-14170987	ATT	uoORF	0.09	0.42	8.8678e-11	59.4
ENSG00000103035.6	ENST00000219313.4_uoORF_1	16+:74330754-74330886|74334012-74334084	16+:74330754-74330886|74334012-74334084	CTG	uoORF	0.18	0.55	8.9054e-11	205.3
ENSG00000162929.9	ENST00000398622.2_uoORF_0	2+:61372265-61372331|61384996-61385029	2+:61372265-61372331|61384996-61385029	TTG	uoORF	0.73	0.41	8.9330e-06	15.5
ENSG00000096092.5	ENST00000211314.4_uoORF_1	6+:52535944-52536043|52541884-52541962	6+:52535944-52536043|52541884-52541962	CTG	uoORF	0.57	0.49	8.9373e-07	34.2
ENSG00000185728.12	ENST00000539294.1_uoORF_0	8+:64081204-64081450	8+:64081204-64081450	GTG	uoORF	0.31	0.50	8.9748e-05	75.5
ENSG00000175550.3	ENST00000376991.2_uoORF_3	11+:65686845-65687014|65687250-65687323|65687418-65687512|65687813-65687846	11+:65686845-65687014|65687250-65687323|65687418-65687512|65687813-65687846	ACG	uoORF	0.11	0.59	9.0169e-10	527.4
ENSG00000080986.8	ENST00000261597.4_uoORF_1	18+:2571600-2571682|2572975-2573061	18+:2571600-2571682|2572975-2573061	ATG	uoORF	0.71	0.45	9.1314e-16	138.4
ENSG00000108064.6	ENST00000487519.1_uoORF_0	10+:60145192-60145408|60145979-60146063	10+:60145192-60145408|60145979-60146063	ATG	uoORF	0.16	0.60	9.1440e-16	288.2
ENSG00000160014.12	ENST00000597743.1_uoORF_2	19+:47104593-47104694|47109083-47109096	19+:47104593-47104694|47109083-47109096	GTG	uoORF	0.17	0.59	9.1796e-09	115.9
ENSG00000165609.8	ENST00000491614.1_uoORF_1	10-:12226923-12226955|12228227-12228331|12237768-12237773	10-:12226923-12226955|12228227-12228331|12237768-12237773	TTG	uoORF	0.10	0.21	9.2289e-06	80.0
ENSG00000171302.12	ENST00000588611.1_uoORF_0	17-:76993703-76993726|76993921-76994021	17-:76993703-76993726|76993921-76994021	ATG	uoORF	0.17	0.58	9.4241e-05	61.8
ENSG00000136738.10	ENST00000377524.3_uoORF_0	10+:17686267-17686378|17702462-17702483	10+:17686267-17686378|17702462-17702483	ATC	uoORF	0.51	0.42	9.4353e-05	20.9
ENSG00000130255.8	ENST00000347512.3_uoORF_1	19+:5690314-5690338|5690516-5690570	19+:5690314-5690338|5690516-5690570	ACG	uoORF	0.68	0.61	9.4871e-06	285.1
ENSG00000047849.17	ENST00000360240.6_uoORF_3	3-:48040319-48040369|48130262-48130323	3-:48040319-48040369|48130262-48130323	ACG	uoORF	0.19	0.57	9.5752e-12	93.4
ENSG00000124562.5	ENST00000244520.5_uoORF_1	6+:34725249-34725328|34725688-34725731|34730371-34730381	6+:34725249-34725328|34725688-34725731|34730371-34730381	GTG	uoORF	0.27	0.19	9.8106e-05	29.4
ENSG00000145681.6	ENST00000274341.4_uoORF_0	5-:82969295-82969368|83016607-83016642	5-:82969295-82969368|83016607-83016642	TTG	uoORF	0.39	0.41	9.9457e-06	13.0
ENSG00000224470.3_ENSG00000182149.16	ENST00000378799.6_uoORF_0	16+:71929440-71929492|71949528-71949563	16+:71929440-71929492|71949528-71949563	ATG	uoORF	0.20	0.58	9.9475e-12	83.6
ENSG00000109133.8	ENST00000504986.1_uORF_0	4+:41937259-41937490	4+:41937256-41937490	ATC	uORF	0.47	0.45	0.0000	224.2
ENSG00000178913.5_ENSG00000255729.1	ENST00000313368.5_uORF_1	5-:140700080-140700290	5-:140700080-140700305	ATG	uORF	0.09	0.42	0.0000	89.5
ENSG00000198791.7	ENST00000361272.4_uORF_0	8-:17102744-17102756|17104183-17104291	8-:17102744-17102756|17104183-17104354	ATG	uORF	0.27	0.47	0.0000	143.8
ENSG00000051009.6	ENST00000265978.4_uORF_0	11-:6255834-6255849	11-:6255834-6255849	ATG	uORF	0.59	0.53	0.00010000	19.0
ENSG00000171302.12	ENST00000588611.1_uORF_2	17-:76993959-76994045|76996181-76996203	17-:76993959-76994045|76996181-76996203	AAG	uORF	0.13	0.50	0.00010113	33.0
ENSG00000164111.10	ENST00000296511.5_uORF_2	4-:122617753-122617779|122618017-122618021	4-:122617753-122617779|122618017-122618021	CTG	uORF	0.49	0.59	0.00010163	55.2
ENSG00000100036.11	ENST00000343605.4_uORF_0	22+:31031842-31031875	22+:31031842-31031875	TTG	uORF	0.81	0.48	0.00010208	8.1
ENSG00000198431.11	ENST00000526691.1_uORF_8	12+:104680903-104681026	12+:104680903-104681026	GTG	uORF	0.30	0.32	0.00010242	34.5
ENSG00000109220.6	ENST00000263921.3_uORF_0	4-:54930616-54930688	4-:54930616-54930688	GTG	uORF	0.15	0.56	0.00010455	98.1
ENSG00000174547.9	ENST00000310999.7_uORF_1	11-:66206253-66206292	11-:66206253-66206292	ATG	uORF	0.10	0.59	0.00010464	58.7
ENSG00000182831.7_ENSG00000263244.1	ENST00000327827.7_uORF_0	16+:9185537-9185609	16+:9185537-9185609	CTG	uORF	0.70	0.46	0.00010545	19.1
ENSG00000258472.4_ENSG00000167524.10	ENST00000321765.5_uORF_0	17-:26925986-26926016	17-:26925986-26926016	ATG	uORF	0.71	0.57	0.00010681	116.2
ENSG00000164002.7	ENST00000372703.1_uORF_0	1+:40974549-40974585	1+:40974549-40974585	GTG	uORF	0.76	0.46	0.00010695	14.0
ENSG00000124702.13	ENST00000326974.4_uORF_0	6+:42982025-42982086|42984871-42984915	6+:42982025-42982086|42984871-42984915	ACG	uORF	0.18	0.54	0.00011994	80.4
ENSG00000170619.8_ENSG00000196150.9	ENST00000305103.3_uORF_2	8-:146078296-146078374	8-:146078296-146078374	CTG	uORF	0.76	0.45	0.00012159	16.5
ENSG00000065427.10	ENST00000570215.1_uORF_0	16-:75681471-75681537	16-:75681471-75681537	ATG	uORF	0.51	0.57	0.00012167	113.6
ENSG00000189308.6	ENST00000340417.3_uORF_0	4-:83931857-83931893	4-:83931857-83931893	ATG	uORF	0.74	0.45	0.00012527	7.0
ENSG00000164038.10_ENSG00000164039.10	ENST00000394785.3_uORF_1	4-:103997420-103997456	4-:103997420-103997456	ATG	uORF	0.64	0.49	0.00012527	7.3
ENSG00000136811.12	ENST00000448249.3_uORF_0	9+:131218461-131218500	9+:131218461-131218500	ATG	uORF	0.47	0.57	0.00012692	33.8
ENSG00000142166.8_ENSG00000226501.2	ENST00000270139.3_uORF_0	21+:34697295-34697334	21+:34697295-34697334	ATG	uORF	0.16	0.50	0.00012692	18.2
ENSG00000118495.14	ENST00000429150.1_uORF_0	6-:144329251-144329290	6-:144329251-144329290	ATG	uORF	0.71	0.55	0.00012734	23.0
ENSG00000160014.12	ENST00000597743.1_uORF_3	19+:47104633-47104660	19+:47104633-47104660	CTG	uORF	0.14	0.48	0.00012771	65.6
ENSG00000068001.9_ENSG00000114383.5	ENST00000232496.4_uORF_0	3-:50365572-50365590	3-:50365572-50365590	GTG	uORF	0.26	0.59	0.00012860	75.3
ENSG00000187109.9	ENST00000549596.1_uORF_5	12-:76478395-76478413	12-:76478395-76478413	CTG	uORF	0.43	0.34	0.00012860	144.7
ENSG00000270113.1_ENSG00000207189.1	ENST00000602750.1_uORF_0	12-:123849364-123849382	12-:123849364-123849382	ATG	uORF	0.15	0.50	0.00012860	14.4
ENSG00000116871.11	ENST00000316156.4_uORF_2	1+:36621931-36621988	1+:36621931-36621988	GTG	uORF	0.11	0.57	0.00013418	58.4
ENSG00000154582.12	ENST00000520242.1_uORF_0	8-:74872042-74872053|74884311-74884357	8-:74872042-74872053|74884311-74884357	GTG	uORF	0.05	0.58	0.00013418	75.4
ENSG00000164543.5	ENST00000319357.5_uORF_0	7+:43622795-43622837	7+:43622795-43622837	CTG	uORF	0.30	0.56	0.00013577	25.2
ENSG00000197771.8	ENST00000369077.3_uORF_1	10-:121632181-121632232	10-:121632181-121632232	GTG	uORF	0.55	0.56	0.00013692	30.3
ENSG00000101695.4_ENSG00000134758.9	ENST00000261593.3_uORF_0	18+:29671962-29672013	18+:29671962-29672013	ATG	uORF	0.53	0.55	0.00013692	26.6
ENSG00000004700.11	ENST00000314748.6_uORF_0	12-:21654236-21654306|21654396-21654503	12-:21654236-21654306|21654396-21654503	CTG	uORF	0.31	0.57	0.00014307	98.6
ENSG00000106245.5	ENST00000222969.5_uORF_3	7+:99006737-99006815	7+:99006737-99006815	CTG	uORF	0.11	0.46	0.00014373	20.4
ENSG00000070756.9	ENST00000318607.5_uORF_0	8-:101733952-101734123	8-:101733952-101734123	GTG	uORF	0.25	0.55	0.00014840	251.2
ENSG00000151135.5	ENST00000551489.1_uORF_0	12+:107349705-107349843|107350859-107350883	12+:107349705-107349843|107350859-107350883	CTG	uORF	0.63	0.42	0.00015033	44.3
ENSG00000020426.6_ENSG00000139974.11	ENST00000261245.4_uORF_0	14+:61201534-61201567	14+:61201534-61201567	CTG	uORF	0.71	0.57	0.00015322	35.2
ENSG00000070761.3	ENST00000262498.3_uORF_1	16-:58163059-58163206	16-:58163059-58163206	ATC	uORF	0.32	0.58	0.00015347	66.3
ENSG00000167088.6_ENSG00000263350.1	ENST00000300413.5_uORF_3	18+:19192249-19192279	18+:19192249-19192279	ATG	uORF	0.11	0.55	0.00015523	22.0
ENSG00000197157.6	ENST00000354725.3_uORF_1	7+:127292278-127292377	7+:127292278-127292377	GTG	uORF	0.46	0.54	0.00015635	106.2
ENSG00000112208.10	ENST00000370693.5_uORF_1	6+:57037198-57037408	6+:57037198-57037408	AGG	uORF	0.11	0.43	0.00015997	86.8
ENSG00000147140.11_ENSG00000255591.1	ENST00000373856.3_uORF_3	X+:70503554-70503571|70504246-70504303|70504833-70504858	X+:70503554-70503571|70504246-70504303|70504833-70504858	ATA	uORF	0.71	0.60	0.00016255	112.0
ENSG00000132466.13	ENST00000358602.4_uORF_0	4-:74124436-74124496	4-:74124436-74124496	GTG	uORF	0.30	0.52	0.00016578	23.7
ENSG00000174748.14	ENST00000413699.1_uORF_4	3+:23958674-23958730|23959340-23959344	3+:23958674-23958730|23959340-23959344	TTG	uORF	0.71	0.56	0.00016777	41.5
ENSG00000101187.11	ENST00000217159.1_uORF_0	20+:61273824-61273905|61287710-61287752	20+:61273824-61273905|61287710-61287752	ATG	uORF	0.31	0.38	0.00016894	22.2
ENSG00000023734.6	ENST00000419869.2_uORF_6	12+:16035444-16035537	12+:16035444-16035537	CTG	uORF	0.40	0.60	0.00016933	122.1
ENSG00000124784.4	ENST00000379834.2_uORF_0	6+:7390122-7390185	6+:7390122-7390185	ATG	uORF	0.78	0.38	0.00017023	12.0
ENSG00000122565.14	ENST00000396386.2_uORF_1	7+:26241370-26241388	7+:26241370-26241388	ATG	uORF	0.71	0.59	0.00017114	98.0
ENSG00000123240.12	ENST00000378757.2_uORF_0	10+:13142256-13142274	10+:13142256-13142274	ATG	uORF	0.59	0.58	0.00017114	58.9
ENSG00000204435.9_ENSG00000240053.8	ENST00000375882.2_uORF_0	6+:31633967-31633985|31634597-31634606	6+:31633967-31633985|31634597-31634606	CTG	uORF	0.12	0.60	0.00017246	103.7
ENSG00000120705.8	ENST00000360541.5_uORF_0	5-:137878785-137878893	5-:137878785-137878893	ATG	uORF	0.20	0.57	0.00017423	75.3
ENSG00000198492.10	ENST00000373812.3_uORF_0	1+:29063586-29063619	1+:29063586-29063619	CTG	uORF	0.18	0.53	0.00017575	33.7
ENSG00000214357.4_ENSG00000265160.1	ENST00000369800.5_uORF_0	5+:172068307-172068355	5+:172068307-172068355	ATG	uORF	0.47	0.54	0.00018220	20.2
ENSG00000044574.7	ENST00000324460.6_uORF_3	9-:128003536-128003587	9-:128003536-128003587	TTG	uORF	0.38	0.59	0.00018338	102.7
ENSG00000136933.12	ENST00000373538.3_uORF_1	9+:127963073-127963139	9+:127963073-127963139	ATG	uORF	0.61	0.52	0.00018465	27.4
ENSG00000243155.1_ENSG00000135823.9	ENST00000258301.5_uORF_1	1-:180991831-180991993	1-:180991831-180991993	GTG	uORF	0.63	0.30	0.00018503	29.0
ENSG00000181222.10	ENST00000322644.6_uORF_0	17+:7387990-7388047	17+:7387990-7388047	GTG	uORF	0.46	0.57	0.00018613	33.3
ENSG00000125753.9	ENST00000245932.6_uORF_1	19+:46010890-46010932	19+:46010890-46010932	AGG	uORF	0.20	0.42	0.00018725	25.6
ENSG00000177576.6_ENSG00000271982.1	ENST00000580387.1_uORF_2	18-:47018061-47018145	18-:47018061-47018145	CTG	uORF	0.37	0.46	0.00019335	19.5
ENSG00000229117.4	ENST00000546591.1_uORF_4	12+:56510400-56510499	12+:56510400-56510499	ACG	uORF	0.28	0.38	0.00019461	52.9
ENSG00000149948.9_ENSG00000211577.1	ENST00000403681.2_uORF_0	12+:66218985-66219033	12+:66218985-66219033	CTG	uORF	0.60	0.42	0.00019622	15.5
ENSG00000123739.6	ENST00000243501.5_uORF_0	4-:110651038-110651110	4-:110651038-110651110	AGG	uORF	0.76	0.47	0.00019767	22.6
ENSG00000198420.5	ENST00000479870.1_uORF_0	7-:143599071-143599143	7-:143599071-143599143	CTG	uORF	0.81	0.45	0.00019767	11.3
ENSG00000149577.11	ENST00000324225.4_uORF_0	11+:117049692-117049743	11+:117049692-117049743	AGG	uORF	0.14	0.37	0.00019830	6.1
ENSG00000084090.9	ENST00000337288.5_uORF_1	2-:96874436-96874532	2-:96874436-96874532	CTG	uORF	0.20	0.52	0.00020360	94.3
ENSG00000175334.3	ENST00000312175.2_uORF_3	11+:65770022-65770041|65770705-65770710	11+:65769986-65770041|65770705-65770710	ACG	uORF	0.38	0.53	0.00020543	21.9
ENSG00000138668.14	ENST00000352301.4_uORF_4	4-:83295058-83295112	4-:83295058-83295130	ATT	uORF	0.71	0.57	0.00020740	40.6
ENSG00000116717.7	ENST00000370986.4_uORF_0	1+:68150929-68151064	1+:68150929-68151064	GTG	uORF	0.59	0.44	0.00020890	34.8
ENSG00000197701.7_ENSG00000255436.2	ENST00000526473.2_uORF_0	4+:53290-53326	4+:53290-53326	ATT	uORF	0.09	0.44	0.00021027	11.9
ENSG00000072518.16	ENST00000508192.1_uORF_0	11+:63606600-63606660	11+:63606600-63606660	TTG	uORF	0.05	0.52	0.00021027	24.2
ENSG00000012061.11	ENST00000013807.5_uORF_0	19-:45926712-45926748	19-:45926712-45926748	ATG	uORF	0.49	0.41	0.00021027	7.0
ENSG00000117593.8	ENST00000361951.4_uORF_0	1+:173794189-173794243	1+:173794189-173794243	ATT	uORF	0.46	0.41	0.00021337	7.0
ENSG00000159692.11	ENST00000510568.1_uORF_1	4-:1235122-1235221	4-:1235122-1235221	ATG	uORF	0.24	0.55	0.00021586	32.3
ENSG00000173264.9	ENST00000536667.1_uORF_0	11+:64052732-64052813	11+:64052732-64052813	AGG	uORF	0.13	0.29	0.00022096	9.0
ENSG00000173065.9	ENST00000581407.1_uORF_0	17-:27093697-27093725|27169699-27169722	17-:27093697-27093725|27169699-27169722	AGG	uORF	0.12	0.43	0.00022098	8.5
ENSG00000159921.10	ENST00000377902.5_uORF_0	9-:36258326-36258398	9-:36258326-36258398	CTG	uORF	0.25	0.53	0.00022462	25.3
ENSG00000106080.6	ENST00000222803.5_uORF_1	7-:30066247-30066265	7-:30066247-30066265	ATG	uORF	0.80	0.40	0.00022505	6.0
ENSG00000114738.6	ENST00000430409.1_uORF_0	3+:50654944-50654980	3+:50654657-50654672|50654944-50654980	GTG	uORF	0.24	0.30	0.00023535	26.3
ENSG00000166747.8	ENST00000569748.1_uORF_0	16-:71842816-71842891	16-:71842816-71842891	ATA	uORF	0.30	0.56	0.00024395	31.5
ENSG00000145632.10	ENST00000274289.3_uORF_0	5-:57755833-57755854	5-:57755833-57755854	ACG	uORF	0.71	0.59	0.00024414	53.4
ENSG00000151292.13	ENST00000345990.4_uORF_0	5+:122847957-122848029	5+:122847957-122848029	ATT	uORF	0.11	0.43	0.00025244	18.0
ENSG00000006607.9	ENST00000264042.3_uORF_0	2+:242295770-242295803|242312498-242312519	2+:242295770-242295803|242312498-242312519	GTG	uORF	0.38	0.48	0.00025397	11.0
ENSG00000113161.11	ENST00000287936.4_uORF_0	5+:74633119-74633125|74638407-74638425	5+:74633119-74633125|74638407-74638425	CTG	uORF	0.12	0.55	0.00025528	24.3
ENSG00000197903.6	ENST00000396891.4_uORF_0	6-:27114589-27114613	6-:27114589-27114613	CTG	uORF	0.71	0.60	0.00025528	69.4
ENSG00000184281.10	ENST00000333256.6_uORF_1	11+:2422000-2422024	11+:2422000-2422024	ATG	uORF	0.18	0.56	0.00025528	30.3
ENSG00000064726.5	ENST00000261721.4_uORF_0	15-:83735927-83735951	15-:83735927-83735951	ATG	uORF	0.71	0.54	0.00025528	22.5
ENSG00000165934.8	ENST00000298875.4_uORF_0	14+:92588331-92588385	14+:92588331-92588385	ATG	uORF	0.25	0.43	0.00025573	14.7
ENSG00000130734.5_ENSG00000221410.1	ENST00000309469.4_uORF_0	19+:10654601-10654667	19+:10654601-10654667	ATG	uORF	0.67	0.48	0.00026467	12.7
ENSG00000132388.8_ENSG00000263882.1	ENST00000572484.1_uORF_0	17-:4235154-4235183|4269565-4269611	17-:4235154-4235183|4269565-4269665	ATG	uORF	0.61	0.45	0.00027270	31.8
ENSG00000109079.5	ENST00000226225.2_uORF_0	17+:26662843-26662882|26666433-26666439	17+:26662843-26662882|26666433-26666439	CTG	uORF	0.20	0.45	0.00027487	14.0
ENSG00000100206.5	ENST00000216024.2_uORF_0	22-:38966078-38966123	22-:38966078-38966123	CTG	uORF	0.74	0.41	0.00027487	6.0
ENSG00000120451.6	ENST00000265909.4_uORF_0	11-:130786207-130786264	11-:130786207-130786285	ATG	uORF	0.39	0.30	0.00027818	19.7
ENSG00000267981.1_ENSG00000084234.12	ENST00000539648.1_uORF_2	11+:129939808-129939856	11+:129939808-129939856	GTG	uORF	0.54	0.35	0.00027890	72.7
ENSG00000108395.9	ENST00000393065.2_uORF_2	17-:57183994-57184066	17-:57183994-57184072	CTG	uORF	0.27	0.07	0.00028580	12.6
ENSG00000087586.13	ENST00000347343.2_uORF_0	20-:54967099-54967183	20-:54967099-54967183	GTG	uORF	0.71	0.55	0.00028640	39.0
ENSG00000127334.10	ENST00000344096.3_uORF_0	12+:68042760-68042856	12+:68042760-68042856	GTG	uORF	0.85	0.34	0.00028890	13.7
ENSG00000128563.9	ENST00000496391.1_uORF_0	7+:102004422-102004497	7+:102004422-102004497	CTG	uORF	0.61	0.39	0.00029544	10.0
ENSG00000110400.6	ENST00000264025.3_uORF_0	11-:119599643-119599715	11-:119599643-119599715	GTG	uORF	0.44	0.42	0.00030053	16.4
ENSG00000174748.14	ENST00000307839.5_uORF_8	3+:23958647-23958664|23959340-23959344	3+:23958647-23958664|23959340-23959344	CTG	uORF	0.71	0.55	0.00031449	22.7
ENSG00000214253.4	ENST00000223136.4_uORF_0	7-:100888317-100888338	7-:100888317-100888338	ATG	uORF	0.16	0.58	0.00031449	46.9
ENSG00000165271.12	ENST00000297990.4_uORF_0	9-:33473875-33473896	9-:33473875-33473896	ATG	uORF	0.26	0.57	0.00031449	28.7
ENSG00000141425.13	ENST00000399022.4_uORF_0	18-:33647474-33647495	18-:33647474-33647495	ATG	uORF	0.22	0.54	0.00031449	19.9
ENSG00000105991.7	ENST00000355633.5_uORF_0	7-:27135534-27135597	7-:27135534-27135597	ATG	uORF	0.34	0.51	0.00031962	17.3
ENSG00000023734.6	ENST00000419869.2_uORF_5	12+:16035362-16035485	12+:16035362-16035485	GTG	uORF	0.57	0.57	0.00032417	141.6
ENSG00000165490.8_ENSG00000242279.1	ENST00000533655.1_uORF_0	11+:82612826-82612864|82624328-82624374	11+:82612826-82612864|82624328-82624374	GTG	uORF	0.71	0.54	0.00032956	23.5
ENSG00000145725.15	ENST00000358359.3_uORF_0	5+:102456170-102456192|102465009-102465068	5+:102456170-102456192|102465009-102465068	GTG	uORF	0.47	0.13	0.00033461	8.7
ENSG00000168781.17	ENST00000420765.1_uORF_0	15-:43876720-43876730|43876996-43877007	15-:43876720-43876730|43876996-43877007	ATG	uORF	0.49	0.39	0.00034717	5.1
ENSG00000179833.4	ENST00000313349.3_uORF_0	2-:64880891-64880933	2-:64880891-64880933	ATA	uORF	0.11	0.58	0.00035214	40.3
ENSG00000185728.12	ENST00000542911.2_uORF_1	8+:64081235-64081433	8+:64081235-64081433	AAG	uORF	0.35	0.30	0.00035938	52.9
ENSG00000134013.11_ENSG00000197217.8	ENST00000358689.4_uORF_0	8-:23307499-23307510|23315069-23315121	8-:23307499-23307510|23315069-23315121	ATG	uORF	0.23	0.42	0.00036069	11.4
ENSG00000198431.11	ENST00000526691.1_uORF_3	12+:104680817-104680907	12+:104680817-104680907	ATT	uORF	0.58	0.57	0.00036072	94.2
ENSG00000184220.6	ENST00000421999.2_uORF_2	3+:99536745-99536793	3+:99536745-99536793	CTG	uORF	0.71	0.50	0.00036073	46.5
ENSG00000135018.9	ENST00000376395.4_uORF_3	9-:86322792-86322858	9-:86322792-86322858	GTG	uORF	0.51	0.56	0.00037163	39.1
ENSG00000108961.9	ENST00000226105.6_uORF_0	17+:8192013-8192082	17+:8192013-8192082	GTG	uORF	0.25	0.33	0.00037769	18.1
ENSG00000166681.9	ENST00000372645.3_uORF_1	X+:102631998-102632028	X+:102631998-102632028	ATC	uORF	0.71	0.53	0.00039214	17.3
ENSG00000138592.9	ENST00000433963.1_uORF_0	15+:50716660-50716690	15+:50716660-50716690	ATG	uORF	0.50	0.50	0.00039702	15.0
ENSG00000205937.7_ENSG00000207715.1	ENST00000568631.1_uORF_3	16-:2314682-2314760	16-:2314682-2314760	CTG	uORF	0.71	0.44	0.00040541	7.1
ENSG00000103035.6	ENST00000219313.4_uORF_2	16+:74330724-74330748	16+:74330724-74330748	CTG	uORF	0.44	0.11	0.00041310	12.3
ENSG00000176020.7_ENSG00000173540.8	ENST00000308388.6_uORF_0	3-:49761264-49761330	3-:49761264-49761330	CTG	uORF	0.31	0.49	0.00041445	26.7
ENSG00000144848.6	ENST00000283290.5_uORF_0	3-:112280443-112280476	3-:112280443-112280476	ATG	uORF	0.71	0.58	0.00041580	43.3
ENSG00000144747.10_ENSG00000265355.1	ENST00000398559.2_uORF_0	3-:69101348-69101363	3-:69101348-69101363	ATG	uORF	0.71	0.52	0.00041649	18.5
ENSG00000140854.8	ENST00000379661.3_uORF_0	16+:57770906-57770921	16+:57770906-57770921	ATG	uORF	0.70	0.50	0.00041649	13.0
ENSG00000042753.7	ENST00000601498.1_uORF_4	19-:47353444-47353531	19-:47353444-47353531	TTG	uORF	0.14	0.41	0.00042302	11.2
ENSG00000089022.9	ENST00000550735.2_uORF_0	12+:112280040-112280175	12+:112280040-112280175	ATG	uORF	0.49	0.45	0.00043114	14.3
ENSG00000104517.8_ENSG00000238533.1	ENST00000520539.1_uORF_0	8-:103424894-103424924	8-:103424894-103424924	GTG	uORF	0.42	0.54	0.00043303	23.7
ENSG00000085760.10	ENST00000263629.4_uORF_0	2-:55495807-55495834	2-:55495807-55495834	CTG	uORF	0.71	0.56	0.00044117	29.0
ENSG00000160991.11	ENST00000356387.2_uORF_0	7+:102076689-102076776	7+:102076689-102076776	ATG	uORF	0.45	0.35	0.00044694	11.1
ENSG00000198642.5	ENST00000359039.4_uORF_0	9-:21335149-21335230	9-:21335149-21335230	GTG	uORF	0.23	0.30	0.00045647	17.7
ENSG00000104442.5	ENST00000276569.3_uORF_0	8-:66546244-66546280	8-:66546244-66546280	GTG	uORF	0.46	0.52	0.00045753	41.4
ENSG00000172663.4	ENST00000308022.2_uORF_0	11-:67236676-67236700	11-:67236676-67236700	ATG	uORF	0.27	0.52	0.00045805	14.0
ENSG00000131263.8	ENST00000349225.2_uORF_1	X-:73834405-73834429	X-:73834405-73834429	ATG	uORF	0.53	0.34	0.00045805	7.0
ENSG00000023445.9	ENST00000263464.3_uORF_0	11+:102188276-102188302|102192567-102192598	11+:102188276-102188302|102192567-102192598	ATG	uORF	0.14	0.60	0.00045894	87.9
ENSG00000041357.11	ENST00000044462.7_uORF_2	15+:78832847-78832881|78834246-78834257	15+:78832847-78832881|78834246-78834257	GTG	uORF	0.53	0.55	0.00046252	66.2
ENSG00000198721.8	ENST00000361538.2_uORF_0	6-:4133916-4133935|4135744-4135794	6-:4133916-4133935|4135744-4135794	ATG	uORF	0.16	0.55	0.00046659	40.0
ENSG00000163629.8	ENST00000436978.1_uORF_0	4+:87515514-87515604	4+:87515514-87515604	ACG	uORF	0.14	0.54	0.00046950	22.5
ENSG00000153310.14_ENSG00000264653.1	ENST00000522941.1_uORF_0	8-:130867981-130867993|130883620-130883742|130915557-130915591	8-:130867981-130867993|130883620-130883742|130915557-130915591	AGG	uORF	0.71	0.48	0.00047294	103.6
ENSG00000142731.6	ENST00000270861.5_uORF_0	4+:128802091-128802181	4+:128802091-128802181	ATG	uORF	0.41	0.47	0.00050596	12.0
ENSG00000143761.9_ENSG00000264944.1	ENST00000540651.1_uORF_2	1+:228270441-228270465	1+:228270420-228270465	CTG	uORF	0.71	0.24	0.00051451	36.2
ENSG00000050393.7	ENST00000379170.4_uORF_0	6-:13814672-13814696	6-:13814672-13814696	ATG	uORF	0.10	0.57	0.00051451	34.0
ENSG00000153339.9	ENST00000283351.4_uORF_0	18-:29523030-29523054	18-:29523030-29523054	ATG	uORF	0.17	0.56	0.00051451	27.1
ENSG00000101138.7	ENST00000217109.4_uORF_1	20+:54967555-54967579	20+:54967549-54967579	ATA	uORF	0.24	0.40	0.00051451	22.6
ENSG00000100401.15	ENST00000356244.3_uORF_3	22-:41682121-41682172	22-:41682121-41682172	GTG	uORF	0.31	0.60	0.00052529	133.8
ENSG00000034693.10_ENSG00000229036.3	ENST00000367592.1_uORF_0	6+:143772052-143772112	6+:143772052-143772112	ATT	uORF	0.29	0.27	0.00052923	19.1
ENSG00000128245.10_ENSG00000238910.1	ENST00000248975.5_uORF_2	22+:32340581-32340689	22+:32340581-32340689	CTG	uORF	0.46	0.58	0.00053378	117.5
ENSG00000130985.12	ENST00000335972.6_uORF_1	X+:47053257-47053386	X+:47053257-47053386	GTG	uORF	0.65	0.54	0.00054104	60.2
ENSG00000172809.8	ENST00000311111.6_uORF_3	17+:72199837-72199879	17+:72199837-72199879	TTG	uORF	0.40	0.61	0.00054252	762.0
ENSG00000132646.6_ENSG00000212517.1	ENST00000379143.5_uORF_1	20-:5100520-5100541	20-:5100520-5100541	ACG	uORF	0.32	0.54	0.00054399	58.6
ENSG00000015479.13	ENST00000394800.2_uORF_0	5+:138609826-138609850|138611809-138611839|138614015-138614051	5+:138609826-138609850|138611809-138611839|138614015-138614051	CTG	uORF	0.23	0.19	0.00054692	24.3
ENSG00000204138.8_ENSG00000221216.1	ENST00000373836.3_uORF_1	1+:28764723-28764750	1+:28764723-28764750	ATG	uORF	0.71	0.46	0.00055625	9.0
ENSG00000166024.9	ENST00000298999.3_uORF_0	10+:99922657-99922684	10+:99922657-99922684	TTG	uORF	0.79	0.42	0.00055625	5.7
ENSG00000197302.6_ENSG00000259810.2	ENST00000534277.1_uORF_0	16+:31724669-31724696	16+:31724663-31724696	ATA	uORF	0.09	0.08	0.00055625	17.0
ENSG00000198911.7_ENSG00000207932.1	ENST00000361204.4_uORF_0	22+:42229140-42229167	22+:42229140-42229167	ATG	uORF	0.76	0.46	0.00055625	14.0
ENSG00000148308.13	ENST00000372097.5_uORF_1	9+:135906195-135906270	9+:135906195-135906270	ACG	uORF	0.71	0.54	0.00057553	23.3
ENSG00000104231.6	ENST00000521287.1_uORF_0	8-:82627332-82627349|82630416-82630459|82633483-82633516	8-:82627332-82627349|82630416-82630459|82633483-82633516	ATG	uORF	0.63	0.60	0.00058216	94.7
ENSG00000138078.11	ENST00000410081.1_uORF_0	2-:44588586-44588622	2-:44588586-44588622	CTG	uORF	0.26	0.54	0.00061633	18.9
ENSG00000134851.8	ENST00000381334.5_uORF_2	4+:56262183-56262231	4+:56262183-56262231	CTG	uORF	0.05	0.54	0.00062120	33.7
ENSG00000132467.2	ENST00000254803.2_uORF_1	4+:71554293-71554329	4+:71554293-71554329	CTG	uORF	0.12	0.57	0.00062348	32.1
ENSG00000111530.8	ENST00000545606.1_uORF_1	12+:67663238-67663274	12+:67663238-67663274	ATG	uORF	0.09	0.37	0.00062929	16.3
ENSG00000114107.4	ENST00000264982.3_uORF_0	3-:138310774-138310798	3-:138310774-138310798	ATG	uORF	0.63	0.49	0.00063012	12.8
ENSG00000174720.11	ENST00000344442.5_uORF_0	4+:113558346-113558370	4+:113558346-113558370	ATG	uORF	0.38	0.55	0.00063012	24.5
ENSG00000155115.6_ENSG00000238775.1	ENST00000329970.7_uORF_0	6+:111279917-111279947	6+:111279917-111279947	ATG	uORF	0.65	0.53	0.00063404	18.2
ENSG00000136213.7	ENST00000258711.6_uORF_0	7+:2472209-2472239	7+:2472209-2472239	ATG	uORF	0.62	0.52	0.00063404	15.0
ENSG00000149948.9_ENSG00000211577.1	ENST00000403681.2_uORF_1	12+:66218873-66218903	12+:66218873-66218903	GTG	uORF	0.38	0.32	0.00063404	9.1
ENSG00000092010.10	ENST00000382708.3_uORF_3	14+:24605425-24605455	14+:24605425-24605455	GTG	uORF	0.17	0.52	0.00063404	16.3
ENSG00000186575.13_ENSG00000233010.1	ENST00000403999.3_uORF_0	22+:29999902-29999932	22+:29999902-29999932	AGG	uORF	0.20	0.47	0.00063404	16.0
ENSG00000205339.5_ENSG00000201998.1	ENST00000379719.3_uORF_0	11+:9406237-9406294	11+:9406237-9406294	ATG	uORF	0.34	0.61	0.00063621	160.0
ENSG00000164898.8_ENSG00000146963.13	ENST00000354926.4_uORF_3	7+:139044654-139044684	7+:139044654-139044684	ACG	uORF	0.41	0.43	0.00064257	6.1
ENSG00000011114.10	ENST00000554565.1_uORF_0	14-:93799322-93799352	14-:93799322-93799352	AGG	uORF	0.71	0.52	0.00064257	13.8
ENSG00000219200.6_ENSG00000258315.1	ENST00000552402.1_uORF_9	17+:6918107-6918137	17+:6918107-6918137	CTG	uORF	0.39	0.41	0.00064257	6.0
ENSG00000141965.3	ENST00000269856.3_uORF_0	19+:4791780-4791810	19+:4791780-4791810	AAG	uORF	0.35	0.45	0.00064257	7.0
ENSG00000093167.13	ENST00000440230.1_uORF_0	3-:37217555-37217720	3-:37217555-37217720	CTG	uORF	0.62	0.47	0.00065987	45.7
ENSG00000177302.10	ENST00000321105.5_uORF_0	17-:18218201-18218288	17-:18218201-18218288	CTG	uORF	0.75	0.38	0.00069486	15.3
ENSG00000109445.6	ENST00000262990.4_uORF_0	4+:142142137-142142212	4+:142142107-142142212	CTG	uORF	0.22	0.27	0.00069492	23.2
ENSG00000163348.3_ENSG00000160691.14	ENST00000448116.2_uORF_0	1-:154943169-154943196	1-:154943169-154943196	ATG	uORF	0.71	0.55	0.00070921	21.9
ENSG00000119801.8	ENST00000379520.3_uORF_1	2+:30369844-30369883	2+:30369844-30369883	CTG	uORF	0.78	0.43	0.00071499	11.6
ENSG00000030110.8	ENST00000374467.3_uORF_0	6-:33547917-33547935	6-:33547917-33547935	ATG	uORF	0.45	0.56	0.00072120	34.4
ENSG00000166855.5	ENST00000300107.3_uORF_0	15-:65477502-65477637	15-:65477502-65477637	CTG	uORF	0.25	0.34	0.00072401	24.5
ENSG00000023734.6	ENST00000419869.2_uORF_2	12+:16035338-16035359	12+:16035338-16035359	ATG	uORF	0.30	0.59	0.00072900	312.8
ENSG00000003056.3	ENST00000000412.3_uORF_1	12-:9102112-9102238	12-:9102112-9102238	GTG	uORF	0.09	0.58	0.00073236	84.1
ENSG00000164244.16	ENST00000296666.8_uORF_0	5+:126853422-126853468|126859151-126859165	5+:126853422-126853468|126859151-126859165	ATA	uORF	0.23	0.56	0.00074877	31.0
ENSG00000138668.14	ENST00000352301.4_uORF_2	4-:83294930-83295059	4-:83294930-83295059	GTG	uORF	0.71	0.55	0.00074999	179.2
ENSG00000058673.11	ENST00000550078.1_uORF_0	1+:203765523-203765595	1+:203765523-203765595	CTG	uORF	0.26	0.49	0.00076780	30.4
ENSG00000145907.10	ENST00000356245.3_uORF_2	5+:151151546-151151573	5+:151151546-151151573	ATC	uORF	0.40	0.59	0.00077275	58.6
ENSG00000185104.15	ENST00000396153.2_uORF_0	1-:51425679-51425805	1-:51425679-51425805	CTG	uORF	0.16	0.57	0.00077935	66.5
ENSG00000135829.12	ENST00000367549.3_uORF_0	1+:182808513-182808564	1+:182808513-182808564	GTG	uORF	0.45	0.28	0.00079246	78.5
ENSG00000095066.7_ENSG00000265759.1	ENST00000301522.2_uORF_1	19-:12912568-12912616	19-:12912568-12912616	TTG	uORF	0.10	0.57	0.00079495	41.1
ENSG00000105887.10	ENST00000393085.3_uORF_1	7-:135661976-135662018	7-:135661976-135662018	ACG	uORF	0.64	0.35	0.00079526	51.8
ENSG00000103502.9	ENST00000219789.6_uORF_0	16-:29874400-29874475	16-:29874400-29874475	CTG	uORF	0.54	0.31	0.00079680	13.1
ENSG00000115419.8	ENST00000338435.4_uORF_1	2+:191745711-191745786	2+:191745711-191745786	ATC	uORF	0.34	0.59	0.00080325	98.7
ENSG00000085978.17	ENST00000392017.4_uORF_0	2+:234160330-234160363	2+:234160330-234160363	ATG	uORF	0.41	0.45	0.00082309	9.1
ENSG00000095752.2	ENST00000585513.1_uORF_0	19-:55881770-55881803	19-:55881770-55881803	ATG	uORF	0.34	0.58	0.00082309	40.7
ENSG00000080802.14	ENST00000541284.1_uORF_0	7-:135194787-135194826	7-:135194787-135194826	ATG	uORF	0.09	0.58	0.00084459	43.0
ENSG00000100744.10_ENSG00000222276.1	ENST00000555181.1_uORF_0	14+:96829877-96829905|96846024-96846035	14+:96829877-96829905|96846024-96846035	AAG	uORF	0.26	0.43	0.00084459	8.9
ENSG00000258890.2	ENST00000556440.2_uORF_1	17+:62502919-62502958	17+:62502919-62502958	ATG	uORF	0.70	0.42	0.00084459	5.4
ENSG00000170502.8	ENST00000302174.4_uORF_1	4+:88343796-88343889	4+:88343796-88343889	CTG	uORF	0.69	0.17	0.00084470	14.9
ENSG00000078618.15	ENST00000354831.7_uORF_0	1-:52344287-52344314	1-:52344287-52344314	ATG	uORF	0.15	0.53	0.00084652	59.0
ENSG00000075292.14	ENST00000264447.4_uORF_0	2+:71558973-71558991	2+:71558973-71558991	ATG	uORF	0.71	0.52	0.00086769	16.2
ENSG00000197183.8	ENST00000359676.5_uORF_0	20-:31062529-31062545|31071164-31071166	20-:31062529-31062545|31071164-31071166	AGG	uORF	0.32	0.19	0.00086769	7.8
ENSG00000121388.4	ENST00000382988.2_uORF_0	13+:19756238-19756282|19759364-19759380	13+:19756238-19756282|19759364-19759380	ATG	uORF	0.78	0.43	0.00087976	13.5
ENSG00000092140.10	ENST00000206595.6_uORF_0	14+:31028388-31028448	14+:31028388-31028448	ATG	uORF	0.71	0.54	0.00087976	27.8
ENSG00000135837.11	ENST00000367607.3_uORF_0	1+:179923959-179923989	1+:179923959-179923989	ATG	uORF	0.76	0.44	0.00089092	11.6
ENSG00000061273.13	ENST00000552960.1_uORF_0	12-:48213630-48213660	12-:48213630-48213660	CTG	uORF	0.49	0.48	0.00089092	22.7
ENSG00000138385.11	ENST00000260956.4_uORF_1	2+:170655398-170655449	2+:170655398-170655449	AGG	uORF	0.13	0.56	0.00093845	40.7
ENSG00000093010.7_ENSG00000265087.1	ENST00000403710.1_uORF_3	22+:19929315-19929420|19948721-19948727	22+:19929315-19929420|19948721-19948727	ATT	uORF	0.63	0.40	0.00096480	15.0
ENSG00000171456.12	ENST00000375687.4_uORF_2	20+:30946223-30946271	20+:30946223-30946271	CTG	uORF	0.85	0.47	0.00096649	9.0
ENSG00000119718.6	ENST00000266126.5_uORF_0	14+:75469652-75469676	14+:75469634-75469676	GTG	uORF	0.85	0.27	0.00097020	9.0
ENSG00000230325.1_ENSG00000119285.6	ENST00000366582.3_uORF_0	1-:236767764-236767782	1-:236767764-236767782	ATG	uORF	0.76	0.40	0.00097656	9.5
ENSG00000134077.11	ENST00000345094.3_uORF_0	3+:9404772-9404790	3+:9404772-9404790	ATG	uORF	0.71	0.56	0.00097656	29.2
ENSG00000181915.3	ENST00000373783.1_uORF_0	10+:64564516-64564534	10+:64564516-64564534	ATG	uORF	0.42	0.57	0.00097656	33.9
ENSG00000083828.11_ENSG00000198466.8	ENST00000339656.5_uORF_1	19+:58361253-58361301	19+:58361247-58361301	GTG	uORF	0.36	0.23	0.00098684	6.4
ENSG00000122965.6	ENST00000261741.5_uORF_0	12-:114404091-114404118	12-:114404091-114404118	ATG	uORF	0.13	0.54	0.00098863	26.1
ENSG00000174371.12	ENST00000366548.3_uORF_0	1+:242011547-242011583	1+:242011547-242011583	TTG	uORF	0.60	0.41	0.0010031	10.7
ENSG00000105810.5	ENST00000265734.4_uORF_0	7-:92462767-92462803	7-:92462767-92462803	CTG	uORF	0.71	0.53	0.0010031	18.2
ENSG00000102144.9	ENST00000373316.4_uORF_1	X+:77359754-77359799	X+:77359754-77359799	CTG	uORF	0.66	0.56	0.0010074	26.7
ENSG00000079332.10	ENST00000373241.4_uORF_1	10-:71921673-71921687|71930168-71930220	10-:71921673-71921687|71930168-71930220	CTG	uORF	0.71	0.58	0.0010097	48.2
ENSG00000179010.10	ENST00000382581.4_uORF_2	4+:6642450-6642486	4+:6642429-6642486	GTG	uORF	0.63	0.48	0.0010383	28.0
ENSG00000175324.5_ENSG00000253739.1	ENST00000311351.4_uORF_0	8-:38033904-38033934	8-:38033904-38033958	TTG	uORF	0.09	0.31	0.0010424	12.0
ENSG00000119669.3	ENST00000238647.3_uORF_0	14-:77494956-77494986	14-:77494956-77494986	ATC	uORF	0.11	0.53	0.0010424	18.5
ENSG00000160284.10	ENST00000291672.5_uORF_0	21-:47604306-47604336	21-:47604306-47604336	ATG	uORF	0.71	0.32	0.0010424	14.3
ENSG00000109113.13	ENST00000395242.2_uORF_3	17-:27044337-27044463	17-:27044337-27044463	GTG	uORF	0.32	0.51	0.0010479	42.9
ENSG00000122042.9	ENST00000380680.4_uORF_0	13-:30424664-30424697	13-:30424664-30424697	ATG	uORF	0.49	0.41	0.0010573	7.0
ENSG00000172380.5	ENST00000370982.3_uORF_1	1-:68243175-68243190|68299026-68299053	1-:68243175-68243190|68299026-68299053	ACG	uORF	0.05	0.32	0.0010635	54.6
ENSG00000189403.10_ENSG00000232489.1	ENST00000341423.5_uORF_0	13-:31039934-31039976	13-:31039934-31039976	GTG	uORF	0.05	0.56	0.0010635	71.3
ENSG00000109220.6	ENST00000263921.3_uORF_1	4-:54930669-54930729	4-:54930669-54930729	GTG	uORF	0.15	0.53	0.0010720	40.5
ENSG00000185252.13	ENST00000400451.2_uORF_0	22+:20748556-20748667	22+:20748556-20748667	CTG	uORF	0.11	0.34	0.0010726	20.8
ENSG00000177606.5	ENST00000371222.2_uORF_1	1-:59248912-59249104	1-:59248912-59249104	CTG	uORF	0.40	0.12	0.0010746	33.2
ENSG00000060339.9	ENST00000265872.6_uORF_1	10+:70481007-70481039|70482211-70482224	10+:70481007-70481039|70482211-70482224	ATG	uORF	0.71	0.49	0.0010854	31.8
ENSG00000198952.7	ENST00000361813.5_uORF_0	1-:156252499-156252541	1-:156252499-156252541	ACG	uORF	0.76	0.31	0.0010898	19.8
ENSG00000171793.9	ENST00000372621.4_uORF_0	1+:41445408-41445489	1+:41445408-41445489	ATG	uORF	0.71	0.59	0.0011051	105.1
ENSG00000137500.5	ENST00000529689.1_uORF_0	11-:82997276-82997375	11-:82997276-82997375	ATG	uORF	0.11	0.26	0.0011127	20.3
ENSG00000143621.12	ENST00000361891.4_uORF_3	1-:153643404-153643461	1-:153643404-153643461	TTG	uORF	0.38	0.43	0.0011452	12.0
ENSG00000164976.8	ENST00000297625.7_uORF_0	9-:34372951-34373004|34376790-34376794	9-:34372951-34373004|34376790-34376794	ATG	uORF	0.36	0.41	0.0011622	10.2
ENSG00000164144.10	ENST00000405727.2_uORF_0	4+:153701136-153701208	4+:153701136-153701208	CTG	uORF	0.32	0.44	0.0011635	14.5
ENSG00000143393.12	ENST00000368875.2_uORF_0	1-:151299808-151299847	1-:151299808-151299847	AGG	uORF	0.18	0.57	0.0011719	32.3
ENSG00000149483.7	ENST00000278826.6_uORF_0	11+:61129866-61129892|61131723-61131736	11+:61129866-61129892|61131723-61131736	ATG	uORF	0.58	0.18	0.0011719	13.7
ENSG00000100815.8	ENST00000267622.4_uORF_0	14-:92506317-92506356	14-:92506317-92506356	TTG	uORF	0.14	0.30	0.0011719	7.0
ENSG00000151729.6	ENST00000281456.6_uORF_1	4+:186064472-186064508	4+:186064463-186064508	GTG	uORF	0.17	0.41	0.0011883	31.4
ENSG00000177733.4	ENST00000314940.4_uORF_1	5-:137089814-137089868	5-:137089814-137089868	GTG	uORF	0.61	0.59	0.0011908	110.8
ENSG00000001084.6_ENSG00000231683.2	ENST00000229416.6_uORF_0	6-:53409829-53409865	6-:53409829-53409865	ATG	uORF	0.61	0.49	0.0012085	10.4
ENSG00000171552.8	ENST00000307677.4_uORF_0	20-:30310622-30310658	20-:30310622-30310658	ATG	uORF	0.53	0.43	0.0012085	9.3
ENSG00000147383.6	ENST00000440023.1_uORF_0	X+:151999629-151999661|152000177-152000181	X+:151999629-151999661|152000177-152000181	CTG	uORF	0.35	0.54	0.0012085	18.3
ENSG00000168286.1	ENST00000303596.1_uORF_1	16+:67876336-67876396	16+:67876336-67876396	GTG	uORF	0.54	0.40	0.0012177	11.6
ENSG00000126581.8	ENST00000361523.4_uORF_0	17-:40976206-40976266	17-:40976206-40976266	ATG	uORF	0.71	0.45	0.0012177	12.5
ENSG00000121579.8_ENSG00000239280.1	ENST00000240922.3_uORF_3	3-:113464872-113464920	3-:113464872-113465067	CTG	uORF	0.71	0.54	0.0012349	82.3
ENSG00000177885.9	ENST00000316615.5_uORF_0	17-:73389789-73389846|73401569-73401704	17-:73389789-73389846|73401569-73401704	GTG	uORF	0.50	0.50	0.0012581	287.5
ENSG00000150776.13	ENST00000393047.3_uORF_0	11+:111945114-111945177	11+:111945114-111945177	AGG	uORF	0.65	0.45	0.0012690	7.8
ENSG00000173598.9	ENST00000415493.2_uORF_0	12+:93771829-93771892	12+:93771829-93771892	ATG	uORF	0.29	0.28	0.0012690	15.8
ENSG00000175376.4	ENST00000527249.1_uORF_1	11-:65769541-65769562	11-:65769541-65769595	CTG	uORF	0.59	0.42	0.0012700	8.6
ENSG00000123200.12	ENST00000242848.4_uORF_0	13-:46626758-46626779	13-:46626758-46626779	CTG	uORF	0.81	0.43	0.0012700	5.0
ENSG00000131748.11	ENST00000336308.5_uORF_0	17+:37793475-37793484|37809733-37809745	17+:37793475-37793484|37809733-37809745	ATG	uORF	0.20	0.52	0.0012700	42.0
ENSG00000115216.9	ENST00000233557.3_uORF_0	2+:27651558-27651598|27656115-27656126	2+:27651558-27651598|27656115-27656126	CTG	uORF	0.18	0.61	0.0012986	244.2
ENSG00000124486.8_ENSG00000269941.1	ENST00000378308.2_uORF_0	X+:40944959-40945067	X+:40944959-40945067	CTG	uORF	0.49	0.28	0.0013068	26.1
ENSG00000160785.9	ENST00000359511.4_uORF_0	1+:156163914-156163983	1+:156163914-156163983	ATG	uORF	0.10	0.58	0.0013159	46.3
ENSG00000072134.11	ENST00000314728.5_uORF_0	17+:19185320-19185386	17+:19185320-19185386	AGG	uORF	0.63	0.37	0.0013166	10.0
ENSG00000165119.14	ENST00000360384.5_uORF_5	9-:86593293-86593367|86595067-86595107	9-:86593293-86593367|86595067-86595107	CTG	uORF	0.65	0.59	0.0013230	123.3
ENSG00000106615.5	ENST00000262187.5_uORF_0	7-:151216630-151216654	7-:151216630-151216654	AGG	uORF	0.71	0.34	0.0013428	18.9
ENSG00000206113.3_ENSG00000125386.10	ENST00000314289.8_uORF_1	4+:2492066-2492135	4+:2492066-2492135	TTG	uORF	0.80	0.44	0.0013498	10.8
ENSG00000189403.10_ENSG00000232489.1	ENST00000341423.5_uORF_1	13-:31040002-31040053	13-:31040002-31040053	GTG	uORF	0.39	0.53	0.0013530	46.2
ENSG00000197172.6	ENST00000329342.5_uORF_0	X+:151869102-151869153	X+:151869102-151869153	CTG	uORF	0.29	0.47	0.0013530	16.0
ENSG00000221867.4	ENST00000370278.3_uORF_0	X-:151936323-151936374	X-:151936323-151936374	CTG	uORF	0.29	0.47	0.0013530	16.0
ENSG00000129351.13	ENST00000449870.1_uORF_0	19+:10765045-10765163|10781191-10781205	19+:10765045-10765163|10781191-10781205	ATT	uORF	0.35	0.56	0.0013652	126.2
ENSG00000117395.6	ENST00000236051.2_uORF_3	1-:43637812-43637833	1-:43637812-43637845	ATA	uORF	0.18	0.24	0.0013717	72.8
ENSG00000084070.7	ENST00000372718.3_uORF_0	1+:40839484-40839532	1+:40839484-40839532	CTG	uORF	0.78	0.46	0.0013886	17.8
ENSG00000137513.5	ENST00000281038.5_uORF_0	11-:78285610-78285658	11-:78285610-78285688	CTG	uORF	0.11	0.34	0.0013886	14.1
ENSG00000090621.9	ENST00000372856.3_uORF_0	1-:40042053-40042143	1-:40042053-40042143	ACG	uORF	0.45	0.47	0.0013941	9.4
ENSG00000184220.6	ENST00000421999.2_uORF_0	3+:99536792-99536822	3+:99536792-99536822	ATG	uORF	0.46	0.60	0.0013962	137.2
ENSG00000139146.9	ENST00000395766.1_uORF_0	12-:31458032-31458057|31478957-31479016	12-:31458032-31458057|31478957-31479016	CTG	uORF	0.37	0.56	0.0014328	39.2
ENSG00000106397.7	ENST00000223127.3_uORF_0	7-:100860692-100860758	7-:100860692-100860758	TTG	uORF	0.46	0.52	0.0014361	15.9
ENSG00000117450.9	ENST00000262746.1_uORF_4	1-:45987343-45987388	1-:45987343-45987388	ATG	uORF	0.27	0.35	0.0014530	29.1
ENSG00000116406.14	ENST00000318130.8_uORF_0	1-:184723860-184723956	1-:184723860-184723956	CTG	uORF	0.80	0.29	0.0014678	11.1
ENSG00000114331.8	ENST00000326793.6_uORF_0	3-:195163673-195163718	3-:195163673-195163718	ATG	uORF	0.71	0.54	0.0014741	28.2
ENSG00000093167.13	ENST00000421307.1_uORF_2	3-:37216078-37216096	3-:37216078-37216096	ATG	uORF	0.78	0.43	0.0015003	11.5
ENSG00000164038.10_ENSG00000164039.10	ENST00000394785.3_uORF_0	4-:103997800-103997839	4-:103997800-103997839	CTG	uORF	0.77	0.45	0.0015130	7.5
ENSG00000164741.10	ENST00000358919.2_uORF_0	8-:12990690-12990729	8-:12990690-12990729	AGG	uORF	0.74	0.41	0.0015130	5.0
ENSG00000166963.8	ENST00000399453.1_uORF_0	15+:43809895-43809898|43812838-43812874	15+:43809895-43809898|43812838-43812874	AGG	uORF	0.74	0.17	0.0015130	6.0
ENSG00000110958.11_ENSG00000241217.2	ENST00000262033.6_uORF_3	12-:57081843-57082053	12-:57081843-57082053	TTG	uORF	0.15	0.50	0.0015435	108.5
ENSG00000169813.12	ENST00000357065.4_uORF_1	10-:43891984-43892023	10-:43891984-43892023	ATG	uORF	0.58	0.60	0.0015524	170.1
ENSG00000112893.5	ENST00000261483.4_uORF_0	5+:109025711-109025831	5+:109025711-109025831	ACG	uORF	0.11	0.21	0.0015548	18.3
ENSG00000118971.3	ENST00000261254.3_uORF_1	12+:4383039-4383093	12+:4383024-4383093	CTG	uORF	0.25	0.22	0.0015703	46.9
ENSG00000124459.7	ENST00000269973.5_uORF_0	19-:44439242-44439287	19-:44439242-44439287	CTG	uORF	0.58	0.44	0.0015819	5.3
ENSG00000136295.10	ENST00000258796.7_uORF_0	7+:2671680-2671719	7+:2671680-2671719	ATG	uORF	0.39	0.59	0.0015975	60.4
ENSG00000144535.15_ENSG00000251485.1	ENST00000325385.7_uORF_0	2+:232879565-232879586	2+:232879565-232879586	AAG	uORF	0.71	0.19	0.0016000	12.2
ENSG00000150316.7	ENST00000279839.6_uORF_0	11-:94706695-94706710	11-:94706695-94706710	ATG	uORF	0.71	0.51	0.0016000	17.4
ENSG00000004478.5	ENST00000001008.4_uORF_2	12+:2904219-2904234	12+:2904219-2904234	ACG	uORF	0.71	0.56	0.0016000	30.4
ENSG00000058600.11	ENST00000299853.5_uORF_0	16+:22308760-22308775	16+:22308760-22308775	ATG	uORF	0.71	0.46	0.0016000	10.0
ENSG00000125148.6	ENST00000245185.5_uORF_2	16+:56642534-56642549	16+:56642534-56642549	CTG	uORF	0.71	0.44	0.0016000	632.5
ENSG00000179918.15	ENST00000478753.2_uORF_0	16-:30457167-30457182	16-:30457167-30457182	ATG	uORF	0.50	0.57	0.0016000	40.0
ENSG00000179262.5	ENST00000316856.3_uORF_0	19+:13056696-13056711	19+:13056696-13056711	ATG	uORF	0.46	0.58	0.0016000	58.3
ENSG00000105393.11_ENSG00000160117.10	ENST00000598188.1_uORF_0	19+:17378272-17378287	19+:17378272-17378287	ATG	uORF	0.60	0.54	0.0016000	28.2
ENSG00000089327.10	ENST00000541435.2_uORF_2	19+:35645681-35645696	19+:35645681-35645696	AGG	uORF	0.18	0.47	0.0016000	12.0
ENSG00000184182.14_ENSG00000132330.12	ENST00000272930.4_uORF_0	2+:238875731-238875774|238881733-238881738	2+:238875731-238875774|238881733-238881738	GTG	uORF	0.27	0.15	0.0016084	17.8
ENSG00000105976.10	ENST00000397752.3_uORF_0	7+:116312498-116312546	7+:116312498-116312546	ATG	uORF	0.41	0.50	0.0016084	8.0
ENSG00000138399.13	ENST00000453153.2_uORF_0	2-:170430318-170430342	2-:170430318-170430342	ATG	uORF	0.71	0.06	0.0016130	8.1
ENSG00000166333.9	ENST00000299421.4_uORF_3	11+:6625035-6625052|6625409-6625416	11+:6625035-6625052|6625409-6625416	CTG	uORF	0.76	0.43	0.0016130	10.0
ENSG00000129083.8_ENSG00000129084.13	ENST00000249923.3_uORF_2	11-:14521188-14521329	11-:14521188-14521329	ACG	uORF	0.32	0.52	0.0016766	27.3
ENSG00000125962.10_ENSG00000158301.14	ENST00000604957.1_uORF_0	X+:101854456-101854504	X+:101854456-101854504	GTG	uORF	0.25	0.42	0.0016842	11.0
ENSG00000023191.12	ENST00000354420.2_uORF_2	11-:504990-504996|507112-507187	11-:504990-504996|507112-507187	CTG	uORF	0.09	0.59	0.0017123	72.6
ENSG00000140350.11	ENST00000465139.2_uORF_1	15-:69113168-69113192	15-:69113168-69113192	CTG	uORF	0.71	0.59	0.0017129	49.0
ENSG00000141564.9	ENST00000574767.1_uORF_0	17+:78518676-78518721	17+:78518676-78518721	ATG	uORF	0.42	0.53	0.0017492	15.1
ENSG00000178295.10	ENST00000381254.2_uORF_0	2+:17935517-17935612|17941195-17941202	2+:17935517-17935612|17941195-17941202	ATT	uORF	0.39	0.48	0.0017558	13.1
ENSG00000140043.7_ENSG00000119725.13	ENST00000540593.1_uORF_3	14+:74353559-74353618|74358729-74358739	14+:74353559-74353618|74358729-74358739	CTG	uORF	0.46	0.47	0.0017579	9.1
ENSG00000214063.6	ENST00000397397.2_uORF_1	11+:847203-847266	11+:847203-847266	TTG	uORF	0.09	0.42	0.0017657	19.1
ENSG00000101266.12	ENST00000217244.3_uORF_0	20-:489196-489259	20-:489196-489259	CTG	uORF	0.67	0.16	0.0017657	18.9
ENSG00000130726.7	ENST00000253024.5_uORF_1	19+:59055895-59055958	19+:59055895-59055958	CTG	uORF	0.71	0.58	0.0017713	366.4
ENSG00000134769.17	ENST00000283365.9_uORF_0	18+:32073325-32073376	18+:32073325-32073376	ATG	uORF	0.81	0.47	0.0017774	6.0
ENSG00000099991.12	ENST00000263119.5_uORF_0	22+:24407810-24407817|24431891-24431935	22+:24407804-24407817|24431891-24431935	ACG	uORF	0.11	0.19	0.0017774	10.0
ENSG00000176731.7	ENST00000518562.1_uORF_4	8-:86131546-86131592|86132534-86132599	8-:86131546-86131592|86132534-86132599	ACG	uORF	0.73	0.46	0.0017905	12.5
ENSG00000087338.4	ENST00000282570.3_uORF_0	2+:70056849-70056930	2+:70056849-70056930	ACG	uORF	0.33	0.33	0.0018287	18.4
ENSG00000105778.13_ENSG00000122642.6	ENST00000318709.4_uORF_0	7+:32535119-32535227	7+:32535119-32535227	AAG	uORF	0.31	0.34	0.0018460	13.9
ENSG00000117118.5	ENST00000375499.3_uORF_1	1-:17380528-17380582	1-:17380528-17380582	ATG	uORF	0.28	0.54	0.0018473	19.1
ENSG00000104872.6	ENST00000262265.5_uORF_0	19-:49954949-49955003	19-:49954949-49955003	ATG	uORF	0.53	0.52	0.0018473	15.5
ENSG00000129473.5_ENSG00000100836.6	ENST00000250405.5_uORF_0	14+:23776415-23776469	14+:23776409-23776469	AGG	uORF	0.84	0.06	0.0018627	7.0
ENSG00000090905.13	ENST00000315183.7_uORF_0	16+:24741057-24741111	16+:24741057-24741111	ATG	uORF	0.39	0.49	0.0018627	12.2
ENSG00000170802.11	ENST00000413569.1_uORF_0	2+:48541895-48541953|48573339-48573347	2+:48541895-48541953|48573339-48573347	GTG	uORF	0.14	0.17	0.0018913	8.3
ENSG00000206535.3	ENST00000383693.3_uORF_0	3+:100120489-100120516	3+:100120489-100120516	ATG	uORF	0.34	0.45	0.0019031	7.4
ENSG00000164117.8	ENST00000393674.2_uORF_0	4-:175204638-175204665	4-:175204638-175204665	ATG	uORF	0.76	0.41	0.0019031	8.0
ENSG00000104419.10	ENST00000414097.2_uORF_1	8-:134309284-134309311	8-:134309284-134309311	CTG	uORF	0.80	0.40	0.0019031	6.0
ENSG00000172380.5	ENST00000370982.3_uORF_2	1-:68173394-68173395|68243140-68243172	1-:68173394-68173395|68243140-68243172	CTG	uORF	0.32	0.53	0.0019383	17.4
ENSG00000074582.8	ENST00000359273.3_uORF_0	2+:219524442-219524466|219525661-219525688	2+:219524442-219524466|219525661-219525688	ACG	uORF	0.18	0.44	0.0019407	11.0
ENSG00000168936.6	ENST00000382936.3_uORF_0	4-:1722810-1722861	4-:1722810-1722861	ATC	uORF	0.46	0.16	0.0019407	6.0
ENSG00000134748.12_ENSG00000239063.1	ENST00000257181.9_uORF_0	1+:52870298-52870310	1+:52870298-52870310	ATG	uORF	0.71	0.58	0.0019531	45.0
ENSG00000160712.8	ENST00000368485.3_uORF_0	1+:154378080-154378092	1+:154378080-154378092	ATG	uORF	0.69	0.39	0.0019531	7.0
ENSG00000185842.10	ENST00000430092.1_uORF_0	1+:225117408-225117420	1+:225117408-225117420	CTG	uORF	0.80	0.34	0.0019531	5.0
ENSG00000120656.7	ENST00000373824.4_uORF_1	1-:28969515-28969527	1-:28969515-28969527	ATG	uORF	0.44	0.30	0.0019531	10.1
ENSG00000093167.13	ENST00000440230.1_uORF_1	3-:37217724-37217736	3-:37217724-37217736	CTG	uORF	0.63	0.33	0.0019531	21.0
ENSG00000005059.11	ENST00000394650.4_uORF_0	4+:110481448-110481460	4+:110481448-110481460	ATG	uORF	0.70	0.39	0.0019531	7.0
ENSG00000155097.7	ENST00000395862.3_uORF_0	8+:104033367-104033379	8+:104033367-104033379	ATG	uORF	0.71	0.59	0.0019531	69.8
ENSG00000120889.8	ENST00000276431.4_uORF_1	8-:22926529-22926541	8-:22926529-22926541	CTG	uORF	0.71	0.39	0.0019531	7.0
ENSG00000182400.10	ENST00000330149.5_uORF_0	14-:39639399-39639411	14-:39639399-39639411	ATG	uORF	0.71	0.53	0.0019531	19.0
ENSG00000102858.8	ENST00000262370.7_uORF_0	16+:4674884-4674896	16+:4674884-4674896	ATG	uORF	0.71	0.53	0.0019531	21.0
ENSG00000141736.9	ENST00000540147.1_uORF_0	17+:37856294-37856306	17+:37856294-37856306	ATG	uORF	0.76	0.39	0.0019531	8.0
ENSG00000011132.7	ENST00000316757.3_uORF_0	19-:3760277-3760289	19-:3760277-3760289	ATG	uORF	0.25	0.55	0.0019531	22.4
ENSG00000142207.5_ENSG00000200792.1	ENST00000382751.3_uORF_0	21-:33765302-33765314	21-:33765302-33765314	ATG	uORF	0.71	0.49	0.0019531	15.0
ENSG00000160294.6	ENST00000426537.1_uORF_0	21-:47705765-47705777	21-:47705765-47705870	AGG	uORF	0.46	0.33	0.0019531	4.0
ENSG00000128272.10	ENST00000404241.2_uORF_0	22+:39916652-39916664	22+:39916652-39916664	ATG	uORF	0.71	0.60	0.0019531	88.0
ENSG00000012174.7_ENSG00000206639.1	ENST00000379484.5_uORF_0	X+:21857761-21857773	X+:21857761-21857773	CTG	uORF	0.71	0.34	0.0019531	7.8
ENSG00000147065.12	ENST00000360270.5_uORF_7	X+:64887550-64887562	X+:64887550-64887562	GTG	uORF	0.71	0.49	0.0019531	12.6
ENSG00000184205.10	ENST00000375442.4_uORF_0	X+:53111603-53111660	X+:53111603-53111660	GTG	uORF	0.35	0.51	0.0019536	16.2
ENSG00000197451.6	ENST00000506259.1_uORF_6	5+:177631681-177631792	5+:177631681-177631792	CTG	uORF	0.71	0.24	0.0019730	85.2
ENSG00000070669.12	ENST00000394308.3_uORF_0	7-:97498480-97498491|97499089-97499125|97501662-97501705	7-:97498480-97498491|97499089-97499125|97501662-97501705	CTG	uORF	0.71	0.28	0.0019744	41.3
ENSG00000198018.6_ENSG00000119929.8	ENST00000370489.4_uORF_0	10+:101419301-101419345|101419618-101419631	10+:101419301-101419345|101419618-101419631	CTG	uORF	0.66	0.44	0.0019769	15.0
ENSG00000116698.16	ENST00000440812.3_uORF_0	1+:183441648-183441708	1+:183441621-183441708	AGG	uORF	0.67	0.41	0.0020128	9.6
ENSG00000136167.9_ENSG00000240767.2	ENST00000416500.1_uORF_0	13-:46733800-46733821|46742597-46742630	13-:46733800-46733821|46742597-46742630	ATG	uORF	0.74	0.43	0.0020232	5.9
ENSG00000188725.3	ENST00000339020.3_uORF_0	5-:60458076-60458181	5-:60458076-60458226	ACG	uORF	0.63	0.38	0.0020369	68.6
ENSG00000243943.5_ENSG00000198522.9	ENST00000556601.1_uORF_0	2+:27805976-27806009|27820933-27820936	2+:27805976-27806009|27820933-27820936	GTG	uORF	0.18	0.49	0.0020522	27.0
ENSG00000163214.16	ENST00000295373.6_uORF_1	2-:39102981-39103017	2-:39102981-39103017	ATC	uORF	0.71	0.47	0.0020522	9.0
ENSG00000152137.2_ENSG00000213144.2	ENST00000281938.2_uORF_1	12+:119616826-119616868	12+:119616826-119616868	CTG	uORF	0.31	0.57	0.0020858	44.0
ENSG00000143889.11	ENST00000449105.3_uORF_0	2-:38829994-38830009	2-:38829994-38830009	ATG	uORF	0.13	0.50	0.0021085	17.0
ENSG00000134851.8	ENST00000381334.5_uORF_1	4+:56262227-56262242	4+:56262224-56262242	CTG	uORF	0.13	0.43	0.0021085	40.5
ENSG00000131016.12	ENST00000402676.2_uORF_1	6+:151561646-151561661	6+:151561646-151561661	TTG	uORF	0.55	0.39	0.0021085	8.1
ENSG00000126524.5	ENST00000246868.2_uORF_2	7-:66460549-66460564	7-:66460549-66460564	GTG	uORF	0.22	0.45	0.0021085	12.3
ENSG00000197851.3_ENSG00000127922.5	ENST00000248566.2_uORF_2	7-:96339136-96339151	7-:96339136-96339157	GTG	uORF	0.62	0.14	0.0021085	87.4
ENSG00000080815.14	ENST00000324501.5_uORF_0	14+:73603235-73603250	14+:73603235-73603250	CTG	uORF	0.71	0.56	0.0021085	29.3
ENSG00000151893.10	ENST00000369151.3_uORF_0	10-:120514301-120514412	10-:120514301-120514412	CTG	uORF	0.47	0.46	0.0021308	25.7
ENSG00000070010.14	ENST00000263202.10_uORF_3	22-:19466639-19466681	22-:19466639-19466708	CTG	uORF	0.71	0.29	0.0021379	16.2
ENSG00000082153.13	ENST00000409600.1_uORF_0	2+:201676663-201676708	2+:201676663-201676708	TTG	uORF	0.71	0.34	0.0021542	75.7
ENSG00000115935.12	ENST00000359761.3_uORF_0	2-:175450318-175450339|175547501-175547549	2-:175450318-175450339|175547501-175547549	ATG	uORF	0.44	0.50	0.0021542	13.2
ENSG00000112210.7	ENST00000317483.3_uORF_0	6-:57086938-57087007	6-:57086938-57087007	CTG	uORF	0.50	0.41	0.0021542	8.1
ENSG00000176853.11	ENST00000334705.7_uORF_1	8+:124780766-124780895	8+:124780766-124780895	TTG	uORF	0.48	0.42	0.0021869	43.9
ENSG00000197961.7	ENST00000320451.6_uORF_0	19-:9679704-9679758|9695136-9695196	19-:9679704-9679758|9695136-9695196	CTG	uORF	0.16	0.25	0.0021978	31.1
ENSG00000158773.10	ENST00000368021.3_uORF_0	1-:161015727-161015754	1-:161015727-161015754	ATG	uORF	0.15	0.52	0.0022123	14.9
ENSG00000178988.10	ENST00000320848.6_uORF_2	4-:6711529-6711556	4-:6711529-6711556	ACG	uORF	0.21	0.52	0.0022123	16.0
ENSG00000168137.11	ENST00000402466.1_uORF_1	3+:9439566-9439587	3+:9439566-9439587	GTG	uORF	0.16	0.51	0.0022268	12.9
ENSG00000112984.7	ENST00000394894.3_uORF_0	5+:137514876-137514891|137515348-137515354	5+:137514876-137514891|137515348-137515354	GTG	uORF	0.71	0.48	0.0022268	28.0
ENSG00000128739.16_ENSG00000200478.1	ENST00000338094.6_uORF_0	15+:25200156-25200177	15+:25200156-25200177	ATG	uORF	0.16	0.49	0.0022268	31.3
ENSG00000117859.14	ENST00000462759.1_uORF_0	1+:52195655-52195721	1+:52195655-52195721	TTG	uORF	0.78	0.42	0.0022288	9.4
ENSG00000150991.10	ENST00000536769.1_uORF_4	12-:125399128-125399176	12-:125399128-125399176	TTG	uORF	0.43	0.55	0.0022307	69.3
ENSG00000067560.6	ENST00000418115.1_uORF_2	3-:49449253-49449346	3-:49449253-49449346	CTG	uORF	0.71	0.58	0.0022340	356.3
ENSG00000184162.10	ENST00000420605.3_uORF_0	19-:19313895-19313958	19-:19313895-19313958	ATC	uORF	0.40	0.47	0.0022772	10.7
ENSG00000139112.6	ENST00000266458.5_uORF_1	12+:10365597-10365636	12+:10365522-10365636	CTG	uORF	0.25	0.47	0.0023509	15.6
ENSG00000163399.11	ENST00000295598.5_uORF_1	1+:116916031-116916088	1+:116916031-116916088	TTG	uORF	0.67	0.53	0.0023593	82.7
ENSG00000259738.1_ENSG00000157450.11	ENST00000434298.1_uORF_0	15+:59279948-59279990	15+:59279948-59279990	GTG	uORF	0.70	0.48	0.0023616	23.3
ENSG00000165280.11	ENST00000358901.6_uORF_2	9-:35072398-35072530	9-:35072398-35072530	TTG	uORF	0.52	0.53	0.0023756	248.7
ENSG00000112039.3	ENST00000229769.2_uORF_1	6+:35420205-35420277	6+:35420205-35420277	CTG	uORF	0.10	0.57	0.0023824	31.4
ENSG00000148019.8	ENST00000424347.2_uORF_0	9+:80851021-80851093	9+:80851021-80851093	AGG	uORF	0.53	0.50	0.0023824	12.7
ENSG00000136485.10	ENST00000310827.4_uORF_2	17+:61627930-61628008	17+:61627930-61628008	CTG	uORF	0.19	0.17	0.0023850	21.5
ENSG00000169018.5	ENST00000306917.4_uORF_0	15+:68570201-68570303	15+:68570201-68570303	TTG	uORF	0.20	0.38	0.0023932	36.1
ENSG00000124207.12	ENST00000262982.2_uORF_1	20+:47662924-47662960|47674989-47674998	20+:47662924-47662960|47674989-47674998	CTG	uORF	0.13	0.48	0.0023972	30.1
ENSG00000115084.8	ENST00000245680.2_uORF_0	2-:114514040-114514088	2-:114514040-114514088	CTG	uORF	0.21	0.58	0.0024005	57.7
ENSG00000140105.13	ENST00000392882.2_uORF_0	14-:100835527-100835593	14-:100835527-100835593	TTG	uORF	0.81	0.16	0.0024137	12.4
ENSG00000117394.15	ENST00000426263.3_uORF_1	1-:43424397-43424484	1-:43424397-43424484	GTG	uORF	0.31	0.52	0.0024741	26.7
ENSG00000143228.8	ENST00000271452.3_uORF_1	1+:163291968-163292002|163295821-163295826	1+:163291968-163292002|163295821-163295826	GTG	uORF	0.71	0.56	0.0025320	25.9
ENSG00000107758.11	ENST00000394829.2_uORF_0	10-:75255706-75255742	10-:75255706-75255742	ATG	uORF	0.81	0.41	0.0025410	5.0
ENSG00000062485.14_ENSG00000135473.10	ENST00000273308.4_uORF_4	12-:56709684-56709747	12-:56709684-56709747	GTG	uORF	0.71	0.30	0.0025478	16.1
ENSG00000122550.13_ENSG00000136243.12	ENST00000339077.5_uORF_0	7+:23145570-23145639	7+:23145570-23145639	ATC	uORF	0.11	0.48	0.0025778	16.0
ENSG00000145386.5	ENST00000274026.5_uORF_2	4-:122744910-122744994	4-:122744910-122744994	CTG	uORF	0.19	0.53	0.0025942	51.3
ENSG00000170734.7	ENST00000372236.4_uORF_0	6+:43543991-43544069	6+:43543991-43544069	ATC	uORF	0.40	0.47	0.0025993	20.7
ENSG00000144659.6	ENST00000273158.4_uORF_0	3+:39424940-39424982	3+:39424940-39424982	ATG	uORF	0.63	0.40	0.0026222	10.2
ENSG00000163312.6	ENST00000295488.3_uORF_0	4-:84376863-84376905	4-:84376863-84376905	ATG	uORF	0.41	0.47	0.0026222	9.1
ENSG00000128654.9	ENST00000249442.6_uORF_0	2+:177134252-177134312	2+:177134252-177134312	TTG	uORF	0.71	0.54	0.0026464	41.2
ENSG00000113141.11	ENST00000508301.1_uORF_1	5+:140027441-140027489	5+:140027441-140027489	GTG	uORF	0.32	0.58	0.0026843	40.0
ENSG00000082701.10	ENST00000264235.8_uORF_0	3-:119812915-119813023	3-:119812915-119813023	ATG	uORF	0.12	0.46	0.0027155	15.3
ENSG00000087460.19	ENST00000265620.7_uORF_7	20+:57466695-57466722	20+:57466695-57466722	CTG	uORF	0.39	0.56	0.0027248	28.8
ENSG00000054118.9	ENST00000469141.2_uORF_0	1+:36724991-36725084	1+:36724991-36725084	CTG	uORF	0.54	0.50	0.0027495	42.4
ENSG00000155975.5	ENST00000324849.4_uORF_0	8+:17104576-17104618	8+:17104576-17104618	ATG	uORF	0.71	0.57	0.0027834	32.0
ENSG00000088986.6	ENST00000242577.6_uORF_8	12+:120933924-120933972	12+:120933924-120933972	ACG	uORF	0.11	0.58	0.0028179	69.6
ENSG00000181045.10	ENST00000361193.3_uORF_0	17+:78194279-78194295|78194714-78194740	17+:78194279-78194295|78194714-78194740	CTG	uORF	0.81	0.42	0.0028366	5.0
ENSG00000102172.11	ENST00000404933.2_uORF_0	X+:21958830-21958875	X+:21958830-21958875	CTG	uORF	0.15	0.43	0.0028687	15.8
ENSG00000151466.7	ENST00000503401.1_uORF_0	4-:130014396-130014567	4-:130014396-130014567	ACG	uORF	0.25	0.43	0.0029043	35.1
ENSG00000070761.3	ENST00000262498.3_uORF_2	16-:58163037-58163166	16-:58163037-58163166	GTG	uORF	0.76	0.16	0.0029043	21.2
ENSG00000077147.10	ENST00000371142.4_uORF_0	10-:98346621-98346687	10-:98346621-98346687	ATG	uORF	0.71	0.57	0.0029189	37.3
ENSG00000128294.11_ENSG00000221760.1	ENST00000338754.4_uORF_0	22-:26937646-26937684|26940569-26940641|26986016-26986053	22-:26937646-26937684|26940569-26940641|26986016-26986053	CTG	uORF	0.26	0.36	0.0029555	31.5
ENSG00000180304.10	ENST00000326005.6_uORF_0	15-:64995262-64995340	15-:64995262-64995340	ATC	uORF	0.31	0.61	0.0030025	292.4
ENSG00000170606.9	ENST00000304858.2_uORF_4	5+:132387707-132387767	5+:132387692-132387767	ATC	uORF	0.14	0.16	0.0030374	11.2
ENSG00000197961.7	ENST00000586602.1_uORF_2	19-:9678795-9678851|9679677-9679729	19-:9678795-9678851|9679677-9679729	CTG	uORF	0.80	0.45	0.0030497	13.6
ENSG00000122565.14	ENST00000456948.1_uORF_3	7+:26241404-26241470	7+:26241404-26241470	ACG	uORF	0.15	0.53	0.0030654	81.8
ENSG00000197037.6	ENST00000394152.2_uORF_0	7+:99214596-99214639|99216147-99216152	7+:99214596-99214639|99216147-99216152	CTG	uORF	0.53	0.41	0.0030666	6.0
ENSG00000253250.2	ENST00000517562.2_uORF_1	8-:91997345-91997390	8-:91997345-91997390	CTG	uORF	0.21	0.55	0.0031284	22.7
ENSG00000083896.8	ENST00000344157.4_uORF_0	4-:69215566-69215617	4-:69215566-69215617	CTG	uORF	0.66	0.40	0.0031634	7.8
ENSG00000066855.11	ENST00000262146.4_uORF_0	8+:66582115-66582187	8+:66556979-66557019|66582107-66582187	ATG	uORF	0.65	0.35	0.0031828	22.1
ENSG00000124374.8	ENST00000244221.8_uORF_0	2-:71454112-71454139	2-:71454112-71454139	ACG	uORF	0.71	0.54	0.0032039	18.5
ENSG00000108264.12	ENST00000225396.6_uORF_0	17+:35771376-35771403	17+:35771376-35771403	ATG	uORF	0.74	0.39	0.0032039	5.0
ENSG00000148634.11	ENST00000373700.4_uORF_0	10-:69832937-69832943|69833413-69833443|69834900-69834957	10-:69832937-69832943|69833413-69833443|69834900-69834957	CTG	uORF	0.62	0.40	0.0032702	26.0
ENSG00000132432.9	ENST00000395535.3_uORF_3	7-:54826865-54826904	7-:54826865-54826904	ATC	uORF	0.34	0.38	0.0032744	18.8
ENSG00000197324.4	ENST00000359591.4_uORF_0	14+:23341126-23341213	14+:23341126-23341213	TTG	uORF	0.39	0.27	0.0032922	13.4
ENSG00000101654.13	ENST00000383314.2_uORF_0	18+:13730626-13730677	18+:13730626-13730677	ATG	uORF	0.85	0.48	0.0032968	10.0
ENSG00000131508.11	ENST00000398733.3_uORF_1	5+:138941118-138941178	5+:138941118-138941178	ACG	uORF	0.71	0.58	0.0033027	38.4
ENSG00000075336.7	ENST00000169551.6_uORF_0	18+:71815775-71815793	18+:71815775-71815793	ATG	uORF	0.32	0.57	0.0033436	33.3
ENSG00000131473.12	ENST00000590151.1_uORF_0	17-:40070145-40070153|40075132-40075166	17-:40070145-40070153|40075132-40075166	GTG	uORF	0.38	0.54	0.0033439	65.0
ENSG00000157020.13	ENST00000432213.1_uORF_2	3-:10362729-10362759	3-:10362729-10362759	CTG	uORF	0.10	0.59	0.0034072	59.9
ENSG00000016864.12	ENST00000407584.3_uORF_0	3-:52739635-52739731	3-:52739635-52739731	ACG	uORF	0.60	0.41	0.0034089	11.7
ENSG00000165175.11	ENST00000336949.6_uORF_0	X+:38663531-38663627	X+:38663531-38663627	AGG	uORF	0.50	0.31	0.0034089	10.0
ENSG00000205189.7	ENST00000455036.3_uORF_0	8+:81398530-81398554	8+:81398530-81398554	ATG	uORF	0.67	0.43	0.0034680	10.4
ENSG00000166741.3	ENST00000299964.3_uORF_0	11+:114167162-114167186	11+:114167162-114167186	ATG	uORF	0.51	0.35	0.0034680	21.0
ENSG00000110328.5	ENST00000528848.2_uORF_0	11-:11374667-11374721	11-:11374667-11374721	GTG	uORF	0.29	0.42	0.0034685	15.2
ENSG00000006576.12	ENST00000307305.8_uORF_0	7+:77428194-77428266	7+:77428194-77428266	GTG	uORF	0.11	0.56	0.0034795	41.0
ENSG00000138071.9	ENST00000260641.5_uORF_0	2+:65454962-65455007	2+:65454962-65455007	ACG	uORF	0.23	0.50	0.0034980	42.7
ENSG00000100413.12	ENST00000337566.5_uORF_0	22-:41940275-41940431	22-:41940275-41940452	GTG	uORF	0.09	0.44	0.0035291	48.0
ENSG00000162441.7	ENST00000377223.1_uORF_0	1-:10002688-10002772	1-:10002688-10002796	AAG	uORF	0.35	0.27	0.0035855	17.2
ENSG00000116161.13	ENST00000367681.2_uORF_5	1+:174968740-174968788	1+:174968740-174968788	ATG	uORF	0.51	0.42	0.0035959	5.0
ENSG00000164091.7_ENSG00000199150.1	ENST00000296490.3_uORF_0	3-:52312598-52312640	3-:52312598-52312640	ATG	uORF	0.18	0.58	0.0036155	57.4
ENSG00000108219.10	ENST00000372158.1_uORF_1	10+:82228345-82228387	10+:82228345-82228387	ATG	uORF	0.28	0.45	0.0036155	13.9
ENSG00000119203.9	ENST00000238112.3_uORF_1	2+:9563802-9563850	2+:9563802-9563850	ATG	uORF	0.36	0.34	0.0036534	9.6
ENSG00000106052.9	ENST00000409980.1_uORF_0	7+:27779825-27779855	7+:27779825-27779855	ATG	uORF	0.43	0.20	0.0036791	60.8
ENSG00000137822.8	ENST00000564079.1_uORF_0	15+:43663329-43663425	15+:43663329-43663425	GTG	uORF	0.78	0.43	0.0036842	16.0
ENSG00000198142.3	ENST00000356454.3_uORF_0	2+:110372017-110372032	2+:110372017-110372032	ATG	uORF	0.71	0.53	0.0037000	24.0
ENSG00000106554.7	ENST00000457942.1_uORF_1	7-:132766724-132766739	7-:132766724-132766826	GTG	uORF	0.59	0.51	0.0037000	13.0
ENSG00000110108.5	ENST00000227525.3_uORF_2	11+:60681643-60681658	11+:60681643-60681658	ATG	uORF	0.43	0.26	0.0037000	5.0
ENSG00000118096.3	ENST00000264021.3_uORF_0	11-:118436577-118436592	11-:118436577-118436592	GTG	uORF	0.71	0.42	0.0037000	9.8
ENSG00000125304.8	ENST00000376387.4_uORF_0	13+:100153769-100153784	13+:100153769-100153784	CTG	uORF	0.71	0.52	0.0037000	16.7
ENSG00000168904.10	ENST00000301981.3_uORF_0	15+:99796104-99796119	15+:99796104-99796119	ATG	uORF	0.32	0.37	0.0037000	6.0
ENSG00000140743.3_ENSG00000257122.1	ENST00000268383.2_uORF_0	16-:22385885-22385900	16-:22385885-22385900	CTG	uORF	0.28	0.18	0.0037000	6.0
ENSG00000266173.1_ENSG00000108588.9	ENST00000336174.6_uORF_3	17-:61805748-61805763	17-:61805748-61805763	TTG	uORF	0.44	0.32	0.0037000	5.4
ENSG00000133250.9	ENST00000393927.4_uORF_0	19-:8579017-8579032	19-:8579017-8579032	ATG	uORF	0.20	0.21	0.0037000	12.7
ENSG00000177733.4	ENST00000314940.4_uORF_2	5-:137089956-137090019	5-:137089956-137090019	GTG	uORF	0.11	0.56	0.0037453	35.6
ENSG00000135597.14	ENST00000450536.2_uORF_0	6-:139309284-139309344	6-:139309284-139309344	ATG	uORF	0.39	0.21	0.0037542	7.0
ENSG00000185900.5	ENST00000331373.5_uORF_0	8+:42952699-42952758|42957647-42957681	8+:42952699-42952758|42957647-42957681	ATG	uORF	0.40	0.59	0.0037553	93.1
ENSG00000170471.10	ENST00000397042.3_uORF_0	20+:37101566-37101644	20+:37101566-37101644	ACG	uORF	0.11	0.21	0.0038523	15.8
ENSG00000164967.5	ENST00000297613.4_uORF_0	9-:34611881-34611983	9-:34611881-34611983	AAG	uORF	0.70	0.28	0.0038763	18.5
ENSG00000171475.9	ENST00000323571.4_uORF_0	17+:38375651-38375744|38412642-38412654	17+:38375651-38375744|38412642-38412654	ACG	uORF	0.38	0.43	0.0039526	13.1
ENSG00000106028.6_ENSG00000270923.1	ENST00000498107.1_uORF_1	7+:141438243-141438303|141438923-141438941	7+:141438180-141438303|141438923-141438941	GTG	uORF	0.63	0.34	0.0040558	17.8
ENSG00000064102.10	ENST00000261191.7_uORF_0	12-:27090813-27090873	12-:27090813-27090873	ATG	uORF	0.10	0.56	0.0040843	30.9
ENSG00000125885.9_ENSG00000231961.1	ENST00000378896.3_uORF_0	20+:5931447-5931492	20+:5931447-5931492	ATG	uORF	0.37	0.35	0.0041087	9.1
ENSG00000109133.8	ENST00000513702.1_uORF_4	4+:41937242-41937260	4+:41937242-41937260	CTG	uORF	0.71	0.43	0.0041645	25.0
ENSG00000112249.9	ENST00000369162.2_uORF_1	6-:101328949-101328967	6-:101328949-101328985	GTG	uORF	0.40	0.29	0.0041645	5.9
ENSG00000168003.12	ENST00000377892.1_uORF_2	11+:62623610-62623628	11+:62623610-62623628	ATG	uORF	0.71	0.56	0.0041645	36.0
ENSG00000140988.11_ENSG00000255513.1	ENST00000529806.1_uORF_2	16-:2014656-2014674	16-:2014656-2014674	ATG	uORF	0.76	0.25	0.0041645	9.8
ENSG00000100147.9	ENST00000255784.5_uORF_0	22+:42196703-42196721	22+:42196703-42196721	TTG	uORF	0.44	0.42	0.0041645	10.5
ENSG00000100099.16	ENST00000398145.2_uORF_0	22-:26878133-26878151	22-:26878133-26878193	AGG	uORF	0.44	0.35	0.0041645	6.0
ENSG00000166913.8	ENST00000372839.3_uORF_3	20+:43514524-43514527|43516288-43516351	20+:43514443-43514527|43516288-43516351	ACG	uORF	0.58	0.19	0.0042094	57.9
ENSG00000162144.5	ENST00000426130.2_uORF_0	11-:61125280-61125300|61129204-61129253	11-:61125280-61125300|61129204-61129253	AGG	uORF	0.45	0.31	0.0042114	7.6
ENSG00000096401.7_ENSG00000266619.1	ENST00000371477.3_uORF_0	6+:44355463-44355520	6+:44355463-44355520	TTG	uORF	0.60	0.55	0.0042393	24.3
ENSG00000151929.5	ENST00000369085.3_uORF_1	10+:121410993-121411050	10+:121410993-121411050	AGG	uORF	0.76	0.44	0.0042393	15.5
ENSG00000136273.7	ENST00000458191.1_uORF_0	7-:48018403-48018413|48019006-48019116	7-:48018403-48018413|48019006-48019116	ATG	uORF	0.76	0.47	0.0042887	22.5
ENSG00000123416.11	ENST00000336023.5_uORF_3	12-:49525095-49525125	12-:49525095-49525125	GTG	uORF	0.65	0.61	0.0042909	154.1
ENSG00000144815.10_ENSG00000144802.7	ENST00000491511.2_uORF_0	3+:101498644-101498744|101500953-101500970	3+:101498644-101498744|101500953-101500970	ATC	uORF	0.28	0.37	0.0043221	38.9
ENSG00000113384.9	ENST00000265070.6_uORF_0	5-:32174236-32174305	5-:32174236-32174305	CTG	uORF	0.64	0.58	0.0043821	51.5
ENSG00000133706.13	ENST00000394434.2_uORF_1	5-:145562164-145562197	5-:145562164-145562197	ATT	uORF	0.54	0.41	0.0044545	6.0
ENSG00000137845.10	ENST00000260408.3_uORF_0	15-:59041772-59041832	15-:59041772-59041832	GTG	uORF	0.12	0.27	0.0045430	23.6
ENSG00000172775.12	ENST00000309137.8_uORF_1	16-:57219732-57219792	16-:57219732-57219792	GTG	uORF	0.51	0.40	0.0045430	16.0
ENSG00000115942.4	ENST00000234296.2_uORF_1	2-:201828214-201828247	2-:201828214-201828298	ACG	uORF	0.35	0.20	0.0045488	24.5
ENSG00000132256.14_ENSG00000183269.5	ENST00000380034.3_uORF_1	11-:5706165-5706228	11-:5706165-5706228	ACG	uORF	0.80	0.45	0.0045536	9.0
ENSG00000115758.8_ENSG00000206633.1	ENST00000234111.4_uORF_1	2-:10588476-10588503	2-:10588476-10588503	ATG	uORF	0.48	0.57	0.0046088	29.1
ENSG00000140564.6	ENST00000268171.3_uORF_0	15+:91418855-91418921	15+:91418855-91418921	ATG	uORF	0.41	0.53	0.0046275	21.4
ENSG00000115128.6	ENST00000233468.4_uORF_2	2-:24299177-24299198	2-:24299177-24299198	ATG	uORF	0.47	0.59	0.0046387	96.2
ENSG00000115275.7	ENST00000233616.4_uORF_1	2-:74692481-74692502	2-:74692481-74692502	CTG	uORF	0.77	0.39	0.0046387	8.3
ENSG00000110075.10	ENST00000393800.2_uORF_0	11+:68228241-68228262	11+:68228241-68228262	GTG	uORF	0.14	0.55	0.0046387	73.9
ENSG00000103495.9_ENSG00000167371.12	ENST00000568544.1_uORF_2	16+:29819493-29819613	16+:29819493-29819613	TTG	uORF	0.11	0.54	0.0046783	48.4
ENSG00000132256.14_ENSG00000183269.5	ENST00000380034.3_uORF_0	11-:5701412-5701468|5706097-5706176	11-:5701412-5701468|5706097-5706176	CTG	uORF	0.74	0.24	0.0046993	13.0
ENSG00000034693.10_ENSG00000229036.3	ENST00000367592.1_uORF_1	6+:143772078-143772153	6+:143772078-143772153	ACG	uORF	0.85	0.49	0.0047670	14.2
ENSG00000082641.11	ENST00000361665.3_uORF_3	17+:46127995-46128058	17+:46127995-46128058	GTG	uORF	0.13	0.54	0.0048054	24.5
ENSG00000120963.7	ENST00000521272.1_uORF_0	8-:102217779-102217857	8-:102217779-102217857	CTG	uORF	0.71	0.23	0.0048240	68.7
ENSG00000118454.8	ENST00000370944.4_uORF_0	1-:70820365-70820386	1-:70820365-70820386	GTG	uORF	0.15	0.48	0.0049044	29.5
ENSG00000266173.1_ENSG00000108588.9	ENST00000392950.4_uORF_2	17-:61819154-61819175	17-:61819154-61819175	CTG	uORF	0.74	0.32	0.0049044	6.2
ENSG00000113360.12	ENST00000513349.1_uORF_1	5-:31530962-31530998	5-:31530962-31530998	ATG	uORF	0.64	0.22	0.0049651	15.6
ENSG00000186575.13_ENSG00000233010.1	ENST00000338641.4_uORF_2	22+:29999606-29999642	22+:29999606-29999642	ATG	uORF	0.51	0.47	0.0049651	13.9
ENSG00000185955.4_ENSG00000166925.4	ENST00000300181.2_uORF_0	7-:100076530-100076581	7-:100076530-100076581	ATG	uORF	0.30	0.33	0.0049912	13.0
ENSG00000071564.10	ENST00000262965.5_uORF_0	19-:1652559-1652586	19-:1652559-1652586	AGG	uORF	0.71	0.46	0.0050244	9.8
ENSG00000143379.8	ENST00000271640.5_uORF_0	1+:150898945-150898963	1+:150898945-150898963	CTG	uORF	0.40	0.39	0.0050878	7.0
ENSG00000085274.11	ENST00000349841.5_uORF_0	3+:169491200-169491218	3+:169491200-169491218	ATG	uORF	0.71	0.47	0.0050878	13.5
ENSG00000170312.11	ENST00000448257.2_uORF_0	10+:62538251-62538269	10+:62538251-62538269	CTG	uORF	0.71	0.59	0.0050878	66.4
ENSG00000205937.7_ENSG00000207715.1	ENST00000566458.1_uORF_1	16-:2318302-2318320	16-:2318302-2318320	ATG	uORF	0.71	0.42	0.0050878	8.0
ENSG00000165219.17	ENST00000394105.2_uORF_0	9+:128024130-128024169	9+:128024130-128024169	AAG	uORF	0.52	0.47	0.0052838	6.7
ENSG00000106028.6_ENSG00000270923.1	ENST00000265304.6_uORF_3	7+:141438936-141438948	7+:141438202-141438210|141438923-141438948	ATT	uORF	0.64	0.36	0.0053041	6.7
ENSG00000168958.15	ENST00000452930.1_uORF_0	2+:228190036-228190072	2+:228190036-228190072	CTG	uORF	0.37	0.41	0.0053310	10.4
ENSG00000112306.7_ENSG00000200534.1	ENST00000230050.3_uORF_3	6+:133135880-133135898	6+:133135880-133135898	ATT	uORF	0.05	0.47	0.0053344	178.8
ENSG00000085719.7	ENST00000517771.1_uORF_0	8+:87526726-87526801|87527689-87527707	8+:87526726-87526801|87527689-87527707	CTG	uORF	0.56	0.59	0.0053808	57.1
ENSG00000105258.4	ENST00000221859.4_uORF_1	19-:36605987-36606041	19-:36605987-36606041	ATG	uORF	0.11	0.33	0.0053844	11.7
ENSG00000125398.5	ENST00000245479.2_uORF_0	17+:70117352-70117391	17+:70117352-70117391	CTG	uORF	0.71	0.53	0.0054137	15.5
ENSG00000112335.10	ENST00000230085.8_uORF_1	6-:108582175-108582253	6-:108582175-108582253	GTG	uORF	0.13	0.29	0.0055316	25.5
ENSG00000143106.8	ENST00000538610.1_uORF_3	1-:109968976-109969003	1-:109968976-109969003	GTG	uORF	0.22	0.49	0.0055872	139.3
ENSG00000165119.14	ENST00000360384.5_uORF_3	9-:86593193-86593194|86593287-86593355	9-:86593193-86593194|86593287-86593355	CTG	uORF	0.27	0.41	0.0056005	188.1
ENSG00000158092.2_ENSG00000174564.8	ENST00000288986.2_uORF_0	3+:136581137-136581161|136646825-136646831	3+:136581137-136581161|136646825-136646831	GTG	uORF	0.64	0.54	0.0056287	21.0
ENSG00000006125.12_ENSG00000239520.1	ENST00000589344.1_uORF_4	17+:33914576-33914606	17+:33914576-33914606	ATG	uORF	0.81	0.47	0.0056287	6.3
ENSG00000124164.11	ENST00000475243.1_uORF_1	20+:56964398-56964428	20+:56964398-56964428	GTG	uORF	0.76	0.42	0.0056287	9.1
ENSG00000240553.1_ENSG00000169641.9	ENST00000302291.4_uORF_0	1-:23435584-23435620|23495258-23495315	1-:23435584-23435620|23495258-23495315	CTG	uORF	0.56	0.40	0.0056919	17.8
ENSG00000140307.6_ENSG00000140299.7	ENST00000396060.2_uORF_2	15-:59944502-59944525|59949604-59949650	15-:59944502-59944525|59949604-59949650	GTG	uORF	0.52	0.58	0.0057074	88.0
ENSG00000169714.12	ENST00000422453.2_uORF_3	3-:128890608-128890614|128902618-128902663	3-:128890608-128890614|128902618-128902663	CTG	uORF	0.56	0.49	0.0057264	132.1
ENSG00000104312.6	ENST00000220751.4_uORF_1	8+:90770093-90770150	8+:90770093-90770150	CTG	uORF	0.78	0.44	0.0057488	12.2
ENSG00000102054.13	ENST00000380087.2_uORF_1	X-:16888272-16888356	X-:16888272-16888356	AGG	uORF	0.10	0.57	0.0057531	44.8
ENSG00000185686.13	ENST00000403441.1_uORF_5	22-:22899263-22899287	22-:22899263-22899296	TTG	uORF	0.35	0.40	0.0058257	20.6
ENSG00000123219.8	ENST00000396679.1_uORF_1	5-:64858926-64858947	5-:64858926-64858947	CTG	uORF	0.80	0.40	0.0058852	5.9
ENSG00000107242.13_ENSG00000187866.6	ENST00000394264.3_uORF_0	9+:71395027-71395048	9+:71395027-71395048	ATG	uORF	0.46	0.12	0.0058852	5.0
ENSG00000064932.11	ENST00000361757.3_uORF_0	19-:1154350-1154392	19-:1154350-1154392	CTG	uORF	0.35	0.43	0.0058978	9.8
ENSG00000102898.7	ENST00000219169.4_uORF_2	16+:67880845-67880888|67899004-67899024	16+:67880845-67880888|67899004-67899024	CTG	uORF	0.17	0.51	0.0059763	20.1
ENSG00000136560.9	ENST00000392749.2_uORF_2	2+:162016980-162016992	2+:162016980-162016992	CTG	uORF	0.17	0.39	0.0060105	8.6
ENSG00000168003.12	ENST00000377892.1_uORF_5	11+:62623646-62623658	11+:62623646-62623658	ATC	uORF	0.16	0.39	0.0060105	9.2
ENSG00000118600.7	ENST00000261234.6_uORF_0	12+:64173711-64173723	12+:64173711-64173723	GTG	uORF	0.16	0.49	0.0060105	37.0
ENSG00000038532.10	ENST00000409790.1_uORF_0	16+:11038535-11038547	16+:11038535-11038547	ATG	uORF	0.71	0.51	0.0060105	20.6
ENSG00000002834.13	ENST00000318008.6_uORF_2	17+:37026341-37026353	17+:37026341-37026353	CTG	uORF	0.71	0.37	0.0060105	6.5
ENSG00000141580.11	ENST00000392325.4_uORF_0	17-:80606243-80606255	17-:80606243-80606255	ATG	uORF	0.71	0.59	0.0060105	82.0
ENSG00000147224.6	ENST00000372435.4_uORF_0	X+:106871747-106871759	X+:106871747-106871759	ATG	uORF	0.71	0.52	0.0060105	18.6
ENSG00000064419.9	ENST00000265388.5_uORF_0	7-:128694903-128694942	7-:128694903-128694942	ATG	uORF	0.76	0.45	0.0060312	12.4
ENSG00000105397.9	ENST00000525621.1_uORF_0	19-:10490435-10490455|10491055-10491122	19-:10490435-10490455|10491055-10491122	CTG	uORF	0.50	0.11	0.0060670	8.0
ENSG00000111799.16	ENST00000322507.8_uORF_0	6-:75912523-75912543|75915492-75915532	6-:75912523-75912543|75915492-75915532	CTG	uORF	0.37	0.20	0.0060867	9.0
ENSG00000012983.7	ENST00000013125.4_uORF_0	14-:50999168-50999225	14-:50999168-50999225	ACG	uORF	0.23	0.36	0.0060926	20.9
ENSG00000147403.12_ENSG00000207165.1	ENST00000424325.2_uORF_4	X+:153626697-153626735|153626837-153626844	X+:153626697-153626735|153626837-153626844	ATG	uORF	0.22	0.56	0.0060949	27.1
ENSG00000104907.8	ENST00000592062.1_uORF_0	19-:13227518-13227539	19-:13227518-13227539	ATG	uORF	0.13	0.52	0.0061829	14.0
ENSG00000145685.9_ENSG00000254170.1	ENST00000380345.2_uORF_0	5-:77944379-77944403	5-:77944379-77944403	GTG	uORF	0.76	0.41	0.0062389	8.2
ENSG00000184897.4	ENST00000333762.4_uORF_1	3-:129034960-129035089	3-:129034960-129035089	GTG	uORF	0.71	0.58	0.0063069	120.2
ENSG00000186106.7_ENSG00000251013.1	ENST00000335659.3_uORF_0	8-:101545463-101545508	8-:101545463-101545535	TTG	uORF	0.38	0.46	0.0064558	9.0
ENSG00000196290.10_ENSG00000252916.1	ENST00000409020.1_uORF_0	2+:201754205-201754292	2+:201754205-201754292	CTG	uORF	0.26	0.38	0.0065213	15.0
ENSG00000052802.8	ENST00000261507.6_uORF_1	4+:166248857-166248916|166254491-166254519	4+:166248857-166248916|166254491-166254519	TTG	uORF	0.71	0.42	0.0065213	18.0
ENSG00000169375.11	ENST00000394947.3_uORF_2	15-:75743786-75743921	15-:75743786-75743921	CTG	uORF	0.35	0.44	0.0065235	21.4
ENSG00000110711.5	ENST00000279146.3_uORF_1	11+:67250523-67250556	11+:67250523-67250556	ATG	uORF	0.71	0.55	0.0065319	22.8
ENSG00000139343.6	ENST00000266735.5_uORF_3	12+:96252769-96252787	12+:96252769-96252787	CTG	uORF	0.71	0.31	0.0066019	58.1
ENSG00000117450.9	ENST00000262746.1_uORF_1	1-:45987496-45987541	1-:45987496-45987541	CTG	uORF	0.71	0.60	0.0066304	360.6
ENSG00000160310.12	ENST00000397638.2_uORF_0	21+:48055632-48055674	21+:48055632-48055674	CTG	uORF	0.38	0.57	0.0066579	34.8
ENSG00000078140.9_ENSG00000243260.2	ENST00000261427.5_uORF_3	4+:39699780-39699795	4+:39699780-39699795	GTG	uORF	0.16	0.41	0.0066639	9.2
ENSG00000145912.4	ENST00000274606.3_uORF_0	5-:177580880-177580895	5-:177580880-177580895	ATG	uORF	0.71	0.47	0.0066639	12.0
ENSG00000111786.4	ENST00000229390.3_uORF_1	12-:120907508-120907523	12-:120907508-120907523	ATG	uORF	0.71	0.59	0.0066639	51.5
ENSG00000266173.1_ENSG00000108588.9	ENST00000225726.5_uORF_0	17-:61850887-61850902	17-:61850887-61850902	CTG	uORF	0.71	0.50	0.0066639	41.9
ENSG00000101220.13	ENST00000399672.1_uORF_0	20-:3740795-3740810	20-:3740795-3740810	ATG	uORF	0.71	0.55	0.0066639	25.6
ENSG00000153250.13_ENSG00000263948.1	ENST00000409972.1_uORF_0	2-:161264242-161264308	2-:161264242-161264308	ATG	uORF	0.58	0.51	0.0066926	16.0
[truncated: 1,292 more rows]
