# Supplementary material for: Upstream open reading frame translation enhances immunogenic peptide presentation in mitotically arrested cancer cells
Source: Nat Commun. 2025 Aug 27;16:8008. doi: 10.1038/s41467-025-63405-2 (PMC12391379; doi:10.1038/s41467-025-63405-2)
Supplement: Supplementary file 8 — Supplementary Data 6 [file 41467_2025_63405_MOESM8_ESM.xlsx]

## Sheet: Sheet 1 - PC3_Ctrl_toGenome.bam
Supplementary Data 6. Actively translated non-canonical ORFs in PC3 cells treated with DMSO for 16 hours
Gene	Id	Location	Candidate Location	Codon	Type	Start	Range	p value	Total
ENSG00000186395.6	ENST00000269576.5_dORF_0	17-:38974627-38974734|38975038-38975222	17-:38974627-38974734|38975038-38975222	ACG	dORF	0.17	0.41	0.0000	444.6
ENSG00000198131.9_ENSG00000142396.6	ENST00000591325.1_dORF_0	19+:58817468-58817582|58823531-58823828|58826113-58826149	19+:58817468-58817582|58823531-58823828|58826113-58826149	GTG	dORF	0.11	0.31	0.0000	417.3
ENSG00000183527.7	ENST00000411828.1_dORF_1	21-:40547515-40547590|40549360-40549497|40550374-40550573|40551849-40551912|40552210-40552362|40553697-40553800	21-:40547515-40547590|40549360-40549497|40550374-40550573|40551849-40551912|40552210-40552362|40553697-40553800	GTG	dORF	0.71	0.37	0.0000	423.1
ENSG00000124562.5	ENST00000244520.5_dORF_1	6+:34741247-34741421	6+:34741247-34741421	AGG	dORF	0.28	0.16	0.00015799	130.6
ENSG00000105048.12	ENST00000587089.2_dORF_3	19-:55652564-55652670|55653224-55653235	19-:55652564-55652670|55653224-55653235	TTG	dORF	0.23	0.57	0.00017571	139.1
ENSG00000176101.7	ENST00000322310.5_dORF_5	9+:140084658-140084802	9+:140084658-140084802	TTG	dORF	0.36	0.08	0.00028302	19.1
ENSG00000138092.6	ENST00000260662.1_dORF_2	2+:25042529-25042592	2+:25042529-25042592	AGG	dORF	0.44	0.17	0.00033183	8.9
ENSG00000187147.13	ENST00000488865.2_dORF_1	1+:45101701-45101848	1+:45101701-45101848	AGG	dORF	0.10	0.39	0.00036710	34.8
ENSG00000160818.12	ENST00000368232.4_dORF_0	1-:156564778-156565033	1-:156564778-156565033	AGG	dORF	0.72	0.46	0.00045415	98.5
ENSG00000187838.12_ENSG00000205544.3	ENST00000573070.1_dORF_3	17-:7293703-7293760|7293952-7294114|7296109-7296271|7296785-7296803	17-:7293703-7293760|7293952-7294114|7296109-7296271|7296785-7296803	AGG	dORF	0.49	0.20	0.00048264	181.4
ENSG00000028203.13	ENST00000548822.1_dORF_1	12+:95650986-95651015|95656681-95656757	12+:95650986-95651015|95656681-95656757	ATA	dORF	0.30	0.29	0.00052779	16.0
ENSG00000178821.8	ENST00000378598.4_dORF_1	1-:1849320-1849510|1850331-1850336	1-:1849320-1849510|1850331-1850336	GTG	dORF	0.64	0.20	0.00073653	25.8
ENSG00000133731.5	ENST00000311489.4_dORF_0	8-:82571585-82571701|82572750-82572902|82586075-82586077	8-:82571585-82571701|82572750-82572902|82586075-82586077	AGG	dORF	0.19	0.16	0.00075691	63.3
ENSG00000187838.12_ENSG00000205544.3	ENST00000573331.1_dORF_1	17-:7293703-7293742	17-:7293703-7293742	AAG	dORF	0.68	0.46	0.00078721	33.6
ENSG00000143252.10	ENST00000367975.2_dORF_1	1+:161326608-161326630|161332118-161332330	1+:161326608-161326630|161332118-161332330	CTG	dORF	0.27	0.34	0.0010569	88.0
ENSG00000088035.11	ENST00000603108.1_dORF_1	1+:63902508-63902691	1+:63902508-63902691	ATC	dORF	0.26	0.36	0.0014125	39.5
ENSG00000108961.9	ENST00000439238.3_dORF_0	17+:8192826-8192910	17+:8192826-8192910	AAG	dORF	0.76	0.38	0.0014328	17.4
ENSG00000132716.14_ENSG00000162735.14	ENST00000461888.1_dORF_1	1-:160187381-160187498|160188113-160188161	1-:160187381-160187498|160188113-160188161	ATG	dORF	0.17	0.38	0.0019476	52.5
ENSG00000169299.9	ENST00000515668.1_dORF_2	4+:37848846-37848927	4+:37848846-37848927	ATG	dORF	0.36	0.39	0.0022849	11.0
ENSG00000183291.11	ENST00000370554.1_dORF_2	1-:87329156-87329288|87346344-87346408|87368963-87369016	1-:87329156-87329288|87346344-87346408|87368963-87369016	ATC	dORF	0.62	0.16	0.0032861	265.4
ENSG00000267317.1_ENSG00000119559.11	ENST00000588849.1_dORF_0	19-:1475030-1475180	19-:1475030-1475180	GTG	dORF	0.08	0.37	0.0034260	55.0
ENSG00000116213.11	ENST00000378322.3_dORF_0	1-:3547538-3547619	1-:3547538-3547670	AAG	dORF	0.07	0.38	0.0036726	38.7
ENSG00000130734.5_ENSG00000221410.1	ENST00000586417.1_dORF_1	19+:10657555-10657791|10657864-10657929|10659579-10659710|10662572-10662651|10662720-10662797|10662880-10663000|10663560-10663743	19+:10655769-10655806|10657514-10657791|10657864-10657929|10659579-10659710|10662572-10662651|10662720-10662797|10662880-10663000|10663560-10663743	CTG	dORF	0.13	0.26	0.0040445	46.6
ENSG00000139620.8	ENST00000546701.1_dORF_1	12-:49061493-49061526	12-:49061493-49061526	ATG	dORF	0.58	0.30	0.0044545	5.0
ENSG00000143793.8	ENST00000272139.4_dORF_1	1-:228288794-228288887	1-:228288794-228288887	GTG	dORF	0.08	0.40	0.0056694	25.2
ENSG00000104689.5	ENST00000221132.3_dORF_2	8-:23049175-23049241	8-:23049175-23049241	AAG	dORF	0.49	0.43	0.0065221	15.5
ENSG00000185215.4	ENST00000560869.1_dORF_5	14+:103602157-103602340	14+:103602157-103602340	GTG	dORF	0.29	0.37	0.0068347	29.7
ENSG00000169957.8_ENSG00000169951.5	ENST00000252799.3_dORF_2	16-:30543819-30544472|30545517-30545650	16-:30543819-30544472|30545517-30545650	TTG	dORF	0.13	0.27	0.0069338	35.6
ENSG00000137274.8	ENST00000430655.2_dORF_1	6+:3152728-3152809	6+:3152722-3152809	TTG	dORF	0.78	0.11	0.0078873	9.9
ENSG00000162650.11	ENST00000463678.1_dORF_1	1+:110029738-110029839|110030139-110030426|110031004-110031087|110031468-110031722|110032551-110032750|110032892-110033014|110033543-110034339|110035207-110035222	1+:110029714-110029839|110030139-110030426|110031004-110031087|110031468-110031722|110032551-110032750|110032892-110033014|110033543-110034339|110035207-110035222	AGG	dORF	0.32	0.10	0.0091081	35.5
ENSG00000127564.12	ENST00000575040.1_dORF_0	16-:3023134-3023216|3024000-3024146	16-:3023134-3023216|3024000-3024146	CTG	dORF	0.29	0.19	0.0091562	85.3
ENSG00000125458.2	ENST00000578337.1_dORF_4	17-:73126867-73126906	17-:73126867-73126906	AAG	dORF	0.76	0.38	0.0092204	11.0
ENSG00000131788.11	ENST00000369299.3_dORF_0	1+:145580573-145580618	1+:145580573-145580618	AAG	dORF	0.10	0.25	0.0092302	10.0
ENSG00000163170.7	ENST00000327428.5_dORF_2	2-:74362648-74362723	2-:74362648-74362723	CTG	dORF	0.45	0.48	0.0093070	29.2
ENSG00000186001.8	ENST00000438796.2_dORF_0	3+:197610471-197610537	3+:197610471-197610537	ACG	dORF	0.11	0.27	0.0099193	12.6
ENSG00000169045.13	ENST00000510678.1_dORF_9	5-:179041956-179041960|179042546-179042596|179043126-179043129	5-:179041956-179041960|179042546-179042596|179043126-179043135	ACG	dORF	0.62	0.24	0.010518	44.9
ENSG00000168066.16	ENST00000377387.1_dORF_2	11-:64532860-64532990|64534371-64534551|64534663-64534723|64535042-64535284	11-:64532860-64532990|64534371-64534551|64534663-64534723|64535042-64535284	CTG	dORF	0.10	0.54	0.010765	322.3
ENSG00000179029.10	ENST00000449985.2_dORF_0	17-:8076831-8076852	17-:8076831-8076852	ATG	dORF	0.48	0.21	0.010935	18.8
ENSG00000100413.12	ENST00000431534.1_dORF_2	22-:41925286-41925340|41926690-41926892|41928097-41928138	22-:41925286-41925340|41926690-41926892|41928097-41928138	ATT	dORF	0.18	0.21	0.011327	87.3
ENSG00000126456.11	ENST00000597636.1_dORF_0	19-:50162904-50163090|50163969-50164071	19-:50162904-50163090|50163969-50164071	ACG	dORF	0.30	0.39	0.011501	88.6
ENSG00000082898.12	ENST00000428210.1_dORF_19	2-:61719482-61719509	2-:61719482-61719509	CTG	dORF	0.76	0.39	0.012129	12.0
ENSG00000165792.13	ENST00000555640.2_dORF_0	14+:21460317-21460364|21460699-21460781|21461276-21461354	14+:21460317-21460364|21460699-21460781|21461276-21461354	GTG	dORF	0.07	0.38	0.012288	54.8
ENSG00000170296.5_ENSG00000181885.14	ENST00000302386.5_dORF_4	17-:7144048-7144238|7144660-7144662	17-:7144048-7144238|7144660-7144662	AGG	dORF	0.28	0.50	0.015024	78.5
ENSG00000164048.9_ENSG00000199476.1	ENST00000457782.1_dORF_0	3+:48302323-48302429|48309407-48310276	3+:48302308-48302429|48309407-48310276	GTG	dORF	0.15	0.27	0.015298	33.0
ENSG00000162231.9	ENST00000531709.2_dORF_0	11-:62559947-62559986|62560112-62560173|62561729-62561752	11-:62559947-62559986|62560112-62560173|62561729-62561752	ATG	dORF	0.53	0.23	0.015912	25.5
ENSG00000168000.10_ENSG00000214753.2	ENST00000301785.5_dORF_1	11-:62482739-62482851|62482971-62483042	11-:62482739-62482851|62482971-62483042	ATG	dORF	0.39	0.40	0.016877	54.2
ENSG00000182199.6	ENST00000554604.1_dORF_7	12+:57626275-57626308	12+:57626275-57626308	CTG	dORF	0.62	0.61	0.017516	58.5
ENSG00000120802.9	ENST00000556029.1_dORF_11	12+:98941610-98941682	12+:98941610-98941682	ATG	dORF	0.49	0.43	0.018038	16.2
ENSG00000213619.5	ENST00000426530.2_dORF_1	11+:47587487-47587538|47593022-47593181	11+:47587487-47587538|47593022-47593181	ATC	dORF	0.46	0.43	0.019737	51.3
ENSG00000101474.7	ENST00000217456.2_dORF_1	20-:24944435-24944567	20-:24944435-24944567	ATG	dORF	0.05	0.59	0.019904	124.5
ENSG00000099250.13_ENSG00000244356.2	ENST00000374875.1_dORF_25	10-:33468932-33469007	10-:33468932-33469007	ATG	dORF	0.76	0.41	0.019943	18.1
ENSG00000186806.5	ENST00000335624.4_dORF_1	19-:51835823-51835853	19-:51835823-51835853	AAG	dORF	0.45	0.29	0.020095	4.0
ENSG00000169299.9	ENST00000515668.1_dORF_4	4+:37841751-37841763	4+:37841751-37841763	AAG	dORF	0.65	0.31	0.020285	7.9
ENSG00000107949.12_ENSG00000215972.1	ENST00000299130.3_dORF_5	10+:127529849-127529933	10+:127529849-127529933	AGG	dORF	0.68	0.24	0.021181	18.5
ENSG00000106211.8	ENST00000447574.1_dORF_4	7+:75933094-75933182|75933300-75933362	7+:75933094-75933182|75933300-75933362	CTG	dORF	0.13	0.61	0.021631	462.4
ENSG00000164182.6	ENST00000511107.1_dORF_1	5+:60448689-60448782	5+:60448689-60448782	AAG	dORF	0.72	0.15	0.021975	15.0
ENSG00000243147.3_ENSG00000225991.1	ENST00000296102.3_dORF_3	2+:28002372-28002423	2+:28002306-28002423	ATT	dORF	0.24	0.48	0.022870	27.4
ENSG00000115944.10	ENST00000464443.1_dORF_0	2-:42578358-42578433	2-:42578358-42578433	ATG	dORF	0.30	0.30	0.024518	219.9
ENSG00000123130.12	ENST00000492081.1_dORF_4	X-:23725973-23726061|23739997-23739999	X-:23725973-23726061|23739997-23739999	AGG	dORF	0.08	0.18	0.024725	20.4
ENSG00000055070.12	ENST00000401089.3_dORF_3	1+:16721693-16721729	1+:16721639-16721729	ACG	dORF	0.30	0.20	0.027464	10.4
ENSG00000128272.10	ENST00000337304.2_dORF_4	22+:39918578-39918611	22+:39918578-39918611	AGG	dORF	0.05	0.15	0.027464	16.7
ENSG00000131620.13	ENST00000531349.1_dORF_2	11+:70033928-70034150	11+:70033928-70034150	AGG	dORF	0.71	0.22	0.027493	72.2
ENSG00000124275.10	ENST00000510279.1_dORF_8	5+:7875439-7875487	5+:7875439-7875487	TTG	dORF	0.17	0.60	0.027816	43.4
ENSG00000144736.9	ENST00000325599.8_dORF_0	3-:72799427-72799475	3-:72799427-72799475	ATA	dORF	0.35	0.39	0.030140	9.9
ENSG00000134265.8	ENST00000580483.1_dORF_0	18+:10550169-10550217	18+:10550169-10550217	ACG	dORF	0.32	0.25	0.030140	18.0
ENSG00000100290.2	ENST00000216115.2_dORF_0	22+:43525223-43525352	22+:43525223-43525352	CTG	dORF	0.12	0.21	0.031323	15.6
ENSG00000037757.9_ENSG00000104979.4	ENST00000588234.1_dORF_5	19+:13889142-13889259	19+:13889142-13889259	GTG	dORF	0.58	0.26	0.033906	12.8
ENSG00000125630.11	ENST00000333990.6_dORF_2	2+:113317040-113317070	2+:113317040-113317070	ATA	dORF	0.07	0.29	0.033932	13.1
ENSG00000152234.11	ENST00000590156.1_dORF_10	18-:43664604-43664620|43666078-43666089	18-:43664604-43664620|43666078-43666089	AGG	dORF	0.28	0.23	0.035379	27.8
ENSG00000164258.7	ENST00000506974.1_dORF_1	5+:52942186-52942219	5+:52942186-52942219	TTG	dORF	0.61	0.42	0.036662	12.0
ENSG00000072778.15	ENST00000322910.5_dORF_5	17+:7127381-7127388|7127464-7127562|7127639-7127712|7127798-7127871|7127960-7127964	17+:7127381-7127388|7127464-7127562|7127639-7127712|7127798-7127871|7127960-7127964	CTG	dORF	0.26	0.40	0.039723	99.8
ENSG00000156170.8	ENST00000522683.1_dORF_5	8+:96046348-96046350|96047681-96047718	8+:96046348-96046350|96047681-96047718	AAG	dORF	0.08	0.33	0.040941	15.0
ENSG00000101246.15	ENST00000609142.1_dORF_3	20-:62331794-62331875	20-:62331794-62331875	GTG	dORF	0.49	0.34	0.043193	12.6
ENSG00000023228.9	ENST00000233190.6_dORF_14	2-:206980833-206980881	2-:206980833-206980881	ATG	dORF	0.49	0.36	0.045441	7.1
ENSG00000161249.16	ENST00000488762.1_dORF_6	19-:35996624-35996667|36001085-36001123	19-:35996624-35996667|36001085-36001123	ACG	dORF	0.10	0.41	0.046071	148.2
ENSG00000125863.13	ENST00000609375.1_dORF_7	20-:10394389-10394422	20-:10394389-10394422	ATT	dORF	0.08	0.37	0.046832	12.4
ENSG00000196542.4	ENST00000497137.1_dORF_2	3-:161063861-161063963	3-:161063861-161063963	ATG	dORF	0.50	0.35	0.047722	26.8
ENSG00000111907.16	ENST00000534199.1_dORF_3	6+:125583979-125584108	6+:125583979-125584108	ACG	dORF	0.62	0.10	0.048114	15.7
ENSG00000242265.1	ENST00000488574.1_dORF_2	7+:94294133-94294994	7+:94294133-94294994	CTG	dORF	0.33	0.17	1.7396e-14	486.9
ENSG00000156976.10	ENST00000443963.1_dORF_1	3+:186504990-186505053|186505283-186505373|186505591-186505671|186506913-186507058	3+:186504990-186505053|186505283-186505373|186505591-186505671|186506913-186507058	AGG	dORF	0.71	0.16	2.1464e-09	169.7
ENSG00000106211.8	ENST00000447574.1_dORF_7	7+:75933023-75933062	7+:75933023-75933062	CTG	dORF	0.43	0.61	2.7077e-05	55.9
ENSG00000166340.10	ENST00000528657.1_dORF_1	11-:6639989-6640145	11-:6639989-6640145	CTG	dORF	0.28	0.41	3.0963e-07	47.4
ENSG00000104904.8	ENST00000590943.2_dORF_1	19+:2271810-2271953|2272733-2272819|2272970-2273107	19+:2271810-2271953|2272733-2272819|2272970-2273107	ACG	dORF	0.10	0.40	4.8482e-09	250.3
ENSG00000071082.6	ENST00000409711.1_dORF_0	2+:101622424-101622553	2+:101622424-101622553	GTG	dORF	0.13	0.54	5.3678e-05	523.3
ENSG00000124593.10_ENSG00000214736.3	ENST00000335515.6_dORF_0	6+:41755435-41755563|41756969-41757066	6+:41755435-41755563|41756969-41757066	ATG	dORF	0.05	0.48	5.3709e-15	814.7
ENSG00000110801.9_ENSG00000158023.5	ENST00000535293.1_dORF_0	12+:122337792-122337795|122340911-122341013|122353761-122353850|122354189-122354217	12+:122337792-122337795|122340911-122341013|122353761-122353850|122354189-122354217	ACG	dORF	0.05	0.48	6.4713e-05	141.1
ENSG00000119912.11	ENST00000478361.2_dORF_1	10-:94297203-94297251	10-:94297203-94297251	ATC	dORF	0.34	0.38	7.6385e-05	15.2
ENSG00000196591.7	ENST00000398283.2_iORF_2	6-:114281140-114281182|114292020-114292185	6-:114281140-114281182|114292020-114292257	ATC	iORF	0.45	0.43	0.00014352	136.9
ENSG00000134686.12	ENST00000419414.2_iORF_4	1-:33799781-33799889	1-:33799781-33799889	AGG	iORF	0.48	0.47	0.00014393	47.0
ENSG00000119314.11_ENSG00000230081.2	ENST00000334318.6_iORF_5	9-:115060141-115060159	9-:115060141-115060159	ACG	iORF	0.62	0.22	0.00017114	22.0
ENSG00000057608.12	ENST00000380191.4_iORF_4	10-:5842574-5842628	10-:5842574-5842628	AAG	iORF	0.64	0.44	0.00017572	37.4
ENSG00000104375.11_ENSG00000223281.1	ENST00000419617.2_iORF_0	8-:99761519-99761552	8-:99761519-99761552	CTG	iORF	0.78	0.37	0.00017575	9.9
ENSG00000010438.12	ENST00000361005.5_iORF_0	9+:33750695-33750725|33796640-33796724	9+:33750695-33750725|33796640-33796724	ATG	iORF	0.62	0.60	0.00018514	261.9
ENSG00000064490.9	ENST00000407360.3_iORF_2	19+:19304771-19304906	19+:19304771-19304906	CTG	iORF	0.20	0.17	0.00020377	77.7
ENSG00000178691.6	ENST00000322652.5_iORF_1	17+:30300231-30300250|30302500-30302538	17+:30300231-30300250|30302500-30302538	TTG	iORF	0.61	0.31	0.00025045	6.0
ENSG00000184436.7	ENST00000399133.2_iORF_0	22-:21355059-21355076|21355544-21355689	22-:21355059-21355076|21355544-21355689	AGG	iORF	0.60	0.40	0.00025279	37.0
ENSG00000215788.5_ENSG00000171680.16	ENST00000400915.3_iORF_2	1-:6537650-6537716	1-:6537650-6537716	ATG	iORF	0.51	0.36	0.00028739	21.0
ENSG00000119333.7	ENST00000372715.2_iORF_2	9-:131403093-131403218|131418819-131418901	9-:131403093-131403218|131418819-131418901	AGG	iORF	0.24	0.43	0.00031088	132.0
ENSG00000170473.12	ENST00000454792.2_iORF_3	12-:56308115-56308150|56320859-56320893	12-:56308115-56308150|56320859-56320893	ATG	iORF	0.14	0.47	0.00035676	22.4
ENSG00000139684.9	ENST00000378720.3_iORF_3	13-:47354103-47354168|47355630-47355709	13-:47354103-47354168|47355630-47355709	AAG	iORF	0.52	0.41	0.00036822	36.6
ENSG00000197386.6	ENST00000355072.5_iORF_0	4+:3101002-3101121|3105550-3105557	4+:3088742-3088749|3101000-3101121|3105550-3105557	ATT	iORF	0.49	0.20	0.00040115	18.1
ENSG00000136152.10	ENST00000349995.5_iORF_1	13+:46039242-46039344	13+:46039242-46039344	CTG	iORF	0.11	0.31	0.00040595	21.6
ENSG00000144504.11	ENST00000403283.1_iORF_0	2-:241494419-241494443	2-:241494419-241494443	AGG	iORF	0.45	0.15	0.00045805	5.3
ENSG00000115233.7_ENSG00000271924.1	ENST00000409682.3_iORF_5	2+:162224304-162224343	2+:162224304-162224343	ATG	iORF	0.61	0.50	0.00046757	42.7
ENSG00000179091.4	ENST00000318911.4_iORF_3	8+:145150118-145150131|145150735-145150863	8+:145150118-145150131|145150735-145150863	ACG	iORF	0.09	0.50	0.00055290	526.7
ENSG00000164543.5	ENST00000319357.5_iORF_1	7+:43664175-43664208	7+:43664175-43664208	AAG	iORF	0.48	0.41	0.00057216	15.6
ENSG00000011454.12	ENST00000373647.4_iORF_3	9+:125839022-125839041|125852036-125852041	9+:125839022-125839041|125852036-125852041	ATT	iORF	0.76	0.38	0.00063012	8.8
ENSG00000088298.8_ENSG00000242372.2	ENST00000374436.3_iORF_2	20-:33867848-33867921|33868456-33868632|33871978-33872064|33872183-33872184	20-:33867848-33867921|33868456-33868632|33871978-33872064|33872183-33872184	GTG	iORF	0.23	0.23	0.00063295	457.1
ENSG00000135272.5	ENST00000257724.3_iORF_0	7+:114562596-114562623	7+:114562596-114562623	ATG	iORF	0.62	0.61	0.00070921	48.0
ENSG00000159884.7	ENST00000426546.2_iORF_0	9+:35661095-35661164	9+:35661095-35661164	AGG	iORF	0.56	0.37	0.00073697	12.4
ENSG00000142185.12_ENSG00000264452.1	ENST00000300481.9_iORF_4	21+:45845579-45845636	21+:45845579-45845636	ATG	iORF	0.42	0.44	0.00075442	36.2
ENSG00000061676.10_ENSG00000202141.1	ENST00000361354.4_iORF_1	2-:183888580-183888644|183902719-183902766	2-:183888580-183888644|183902719-183902766	ACG	iORF	0.07	0.42	0.00077023	40.8
ENSG00000075618.13	ENST00000382361.3_iORF_2	7+:5632589-5632640	7+:5632589-5632640	AGG	iORF	0.52	0.05	0.00085050	153.6
ENSG00000138867.12	ENST00000407471.3_iORF_0	22-:24944014-24944041|24944884-24944923	22-:24944014-24944041|24944884-24944923	CTG	iORF	0.58	0.47	0.00092505	57.3
ENSG00000112715.16	ENST00000372064.4_iORF_9	6+:43738766-43738808	6+:43738766-43738808	GTG	iORF	0.18	0.43	0.00093985	18.2
ENSG00000173113.2	ENST00000308774.2_iORF_3	11-:64084779-64084815	11-:64084779-64084837|64084920-64084964	CTG	iORF	0.55	0.46	0.0010185	207.5
ENSG00000136699.15	ENST00000409031.1_iORF_0	2-:130934199-130934210|130939102-130939136	2-:130934199-130934210|130939102-130939136	ATC	iORF	0.11	0.30	0.0010387	48.9
ENSG00000113615.8_ENSG00000222266.1	ENST00000398844.2_iORF_0	5+:134044555-134044578|134050713-134050747	5+:134044555-134044578|134050713-134050747	TTG	iORF	0.15	0.26	0.0011622	6.0
ENSG00000132698.9	ENST00000361084.5_iORF_3	1+:156035761-156035821	1+:156035761-156035821	ATG	iORF	0.55	0.39	0.0012473	23.0
ENSG00000198380.8	ENST00000361060.5_iORF_2	2-:69554046-69554151	2-:69554046-69554151	AAG	iORF	0.72	0.29	0.0012593	36.4
ENSG00000173230.11	ENST00000340645.5_iORF_5	3-:121415893-121415914	3-:121415893-121415914	AAG	iORF	0.51	0.28	0.0012700	5.1
ENSG00000088682.9_ENSG00000102978.8	ENST00000262507.6_iORF_3	16+:57490510-57490558|57490842-57490914	16+:57490510-57490558|57490842-57490914	ACG	iORF	0.07	0.44	0.0013156	44.1
ENSG00000115419.8	ENST00000338435.4_iORF_3	2+:191769824-191769863	2+:191769791-191769863	ATG	iORF	0.55	0.20	0.0013533	17.4
ENSG00000198604.6_ENSG00000251726.1	ENST00000360310.1_iORF_4	14-:35245157-35245202	14-:35245157-35245202	AAG	iORF	0.38	0.32	0.0014741	7.0
ENSG00000008130.11	ENST00000341426.5_iORF_4	1-:1687968-1687989	1-:1687968-1687989	ATG	iORF	0.72	0.38	0.0016000	11.7
ENSG00000171241.4	ENST00000303383.3_iORF_2	16-:46652116-46652131	16-:46652116-46652131	AAG	iORF	0.42	0.33	0.0016000	6.3
ENSG00000100003.13_ENSG00000242114.1	ENST00000266263.5_iORF_0	22+:30822725-30822767	22+:30821799-30821934|30822704-30822767	AGG	iORF	0.21	0.40	0.0017157	40.4
ENSG00000138496.12	ENST00000462315.1_iORF_1	3-:122274779-122274857	3-:122274779-122274857	TTG	iORF	0.10	0.36	0.0017583	14.6
ENSG00000102172.11	ENST00000404933.2_iORF_4	X+:22010719-22010755	X+:22010719-22010755	CTG	iORF	0.19	0.22	0.0017841	24.2
ENSG00000007202.10	ENST00000528896.2_iORF_0	17-:26970195-26970329|26970627-26970673	17-:26970195-26970329|26970627-26970673	TTG	iORF	0.23	0.23	0.0019281	36.9
ENSG00000169255.9	ENST00000488170.1_iORF_6	3-:160803569-160803581	3-:160803569-160803581	AGG	iORF	0.76	0.13	0.0019531	7.5
ENSG00000141027.16	ENST00000395851.1_iORF_1	17-:15975499-15975542|15976742-15976786	17-:15975499-15975542|15976742-15976786	AGG	iORF	0.73	0.29	0.0019591	9.8
ENSG00000071242.7_ENSG00000197146.2	ENST00000508775.1_iORF_1	6-:167366033-167366036|167369584-167369614	6-:167366033-167366036|167369584-167369719	TTG	iORF	0.76	0.43	0.0020423	23.6
ENSG00000115183.9	ENST00000263635.6_iORF_5	2+:160035136-160035205	2+:160035136-160035205	GTG	iORF	0.45	0.36	0.0021542	10.5
ENSG00000123384.9	ENST00000243077.3_iORF_1	12+:57554854-57554898|57556099-57556124	12+:57554854-57554898|57556099-57556124	ACG	iORF	0.47	0.34	0.0021542	9.4
ENSG00000100242.11_ENSG00000100246.8	ENST00000216068.4_iORF_3	22-:39175602-39175618|39176930-39176935	22-:39175602-39175618|39176930-39177014|39178667-39178747	ACG	iORF	0.47	0.40	0.0022268	13.4
ENSG00000107816.13	ENST00000370220.1_iORF_0	10+:102766885-102766918	10+:102766885-102766918	CTG	iORF	0.45	0.29	0.0023596	5.0
ENSG00000157014.6_ENSG00000240288.3	ENST00000448281.2_iORF_1	3+:10320024-10320048	3+:10320024-10320048	CTG	iORF	0.78	0.34	0.0024448	7.3
ENSG00000009830.7	ENST00000261534.4_iORF_4	14-:77751974-77751975|77753086-77753109	14-:77751974-77751975|77753086-77753109	ATC	iORF	0.60	0.37	0.0024448	9.0
ENSG00000169592.10	ENST00000563197.1_iORF_3	16+:30012312-30012361|30012734-30012769	16+:30012312-30012361|30012734-30012769	AGG	iORF	0.70	0.29	0.0025376	22.4
ENSG00000064419.9	ENST00000265388.5_iORF_3	7-:128632055-128632124	7-:128632055-128632144|128633860-128633885	AGG	iORF	0.46	0.44	0.0025819	34.9
ENSG00000117395.6	ENST00000236051.2_iORF_2	1-:43630130-43630164|43630313-43630384	1-:43630130-43630164|43630313-43630476|43632496-43632500	ATG	iORF	0.64	0.40	0.0027329	102.9
ENSG00000128944.9	ENST00000249776.8_iORF_3	15+:40675218-40675245|40675428-40675470	15+:40675218-40675245|40675428-40675470	CTG	iORF	0.18	0.49	0.0027535	77.9
ENSG00000142185.12_ENSG00000264452.1	ENST00000300481.9_iORF_2	21+:45845636-45845710|45846542-45846555	21+:45845636-45845710|45846542-45846555	ATG	iORF	0.53	0.59	0.0028243	73.8
ENSG00000198363.11	ENST00000522835.1_iORF_4	8-:62556524-62556560|62557158-62557191|62563608-62563632	8-:62556524-62556560|62557158-62557191|62563608-62563683|62566126-62566174	ATG	iORF	0.60	0.63	0.0029280	175.8
ENSG00000166902.4	ENST00000300151.4_iORF_4	11-:59573920-59573977	11-:59573920-59573977	AAG	iORF	0.38	0.48	0.0029725	37.9
ENSG00000124535.11	ENST00000380773.4_iORF_1	6+:2766653-2766678|2768924-2768968	6+:2766653-2766678|2768924-2768968	GTG	iORF	0.29	0.42	0.0032197	27.1
ENSG00000042753.7	ENST00000597020.1_iORF_7	19-:47341735-47341805|47341996-47341998	19-:47341735-47341805|47341996-47342043	AGG	iORF	0.59	0.19	0.0033258	54.8
ENSG00000155016.13	ENST00000332884.6_iORF_0	4+:108853085-108853103	4+:108853085-108853103	TTG	iORF	0.78	0.32	0.0033436	6.3
ENSG00000198804.2_ENSG00000198786.2	ENST00000361899.2_iORF_9	MT+:8554-8572	MT+:8554-8572	TTG	iORF	0.09	0.39	0.0033436	39.9
ENSG00000033867.12	ENST00000455077.1_iORF_1	3-:27427452-27427514|27431421-27431539	3-:27427452-27427514|27431421-27431539	ATA	iORF	0.43	0.40	0.0033992	39.5
ENSG00000154222.10	ENST00000284376.3_iORF_1	1-:52823246-52823370|52823452-52823457	1-:52823246-52823370|52823452-52823457	ATC	iORF	0.10	0.28	0.0034497	22.2
ENSG00000100888.8	ENST00000557364.1_iORF_0	14-:21899362-21899452	14-:21899362-21899452	AGG	iORF	0.59	0.25	0.0034818	16.9
ENSG00000127616.13	ENST00000450717.3_iORF_10	19+:11138620-11138626|11141405-11141441	19+:11138620-11138626|11141405-11141441	TTG	iORF	0.16	0.52	0.0036615	72.2
ENSG00000104946.6_ENSG00000263462.1	ENST00000221543.5_iORF_0	19+:50381758-50381788	19+:50381448-50381498|50381754-50381788	ATG	iORF	0.70	0.23	0.0036791	13.9
ENSG00000103496.10	ENST00000313843.3_iORF_2	16+:31050910-31050972|31051043-31051056	16+:31050910-31050972|31051043-31051056	ACG	iORF	0.08	0.29	0.0037443	28.5
ENSG00000164818.11	ENST00000297440.6_iORF_3	7+:780504-780580|780983-781051	7+:780504-780580|780983-781051	GTG	iORF	0.32	0.35	0.0037928	45.3
ENSG00000182670.9	ENST00000355666.1_iORF_3	21+:38538702-38538762	21+:38538702-38538762	CTG	iORF	0.42	0.34	0.0038105	7.0
ENSG00000088205.8	ENST00000263239.2_iORF_1	2+:118583093-118583132	2+:118583093-118583132	GTG	iORF	0.19	0.48	0.0039497	24.4
ENSG00000164077.9	ENST00000296473.3_iORF_0	3-:49967081-49967183	3-:49967081-49967183	ATG	iORF	0.72	0.33	0.0039893	37.9
ENSG00000164941.9	ENST00000523731.1_iORF_0	8+:95835768-95835789|95837120-95837144	8+:95835768-95835789|95837120-95837144	ATC	iORF	0.72	0.39	0.0041087	25.7
ENSG00000139620.8	ENST00000550347.1_iORF_0	12-:49072843-49072888	12-:49072843-49072933	ATC	iORF	0.15	0.31	0.0041087	7.0
ENSG00000068438.10	ENST00000348411.2_iORF_0	X+:48340845-48340869	X+:48340845-48340869	CTG	iORF	0.33	0.28	0.0041119	11.5
ENSG00000162688.11	ENST00000361915.3_iORF_7	1+:100342078-100342096	1+:100342078-100342096	ATA	iORF	0.46	0.31	0.0041645	5.5
ENSG00000243335.4_ENSG00000154710.11	ENST00000510829.2_iORF_0	7+:66248817-66248828|66260497-66260504	7+:66248817-66248828|66260497-66260504	ATT	iORF	0.74	0.30	0.0041645	5.0
ENSG00000148358.15	ENST00000347136.6_iORF_1	9+:132866741-132866829|132869774-132869818|132887193-132887208	9+:132866741-132866829|132869774-132869818|132887193-132887208	AGG	iORF	0.76	0.17	0.0042619	32.9
ENSG00000170619.8_ENSG00000196150.9	ENST00000292579.7_iORF_6	8-:146106975-146107050	8-:146106975-146107050	CTG	iORF	0.61	0.26	0.0044324	6.0
ENSG00000197785.9	ENST00000378756.3_iORF_1	1+:1458277-1458279|1458890-1458947|1459218-1459255	1+:1458277-1458279|1458890-1458947|1459218-1459255	AGG	iORF	0.13	0.49	0.0045612	64.1
ENSG00000179832.13	ENST00000534366.1_iORF_0	8+:145245764-145245838|145246617-145246654	8+:145245764-145245838|145246617-145246654	ACG	iORF	0.51	0.06	0.0045791	23.2
ENSG00000170266.11_ENSG00000188167.4	ENST00000399402.3_iORF_5	3-:33063143-33063147|33065742-33065765	3-:33063143-33063147|33065742-33065765	ATG	iORF	0.38	0.34	0.0046088	8.3
ENSG00000033867.12	ENST00000455077.1_iORF_5	3-:27463134-27463155	3-:27463134-27463155	CTG	iORF	0.48	0.31	0.0046387	5.5
ENSG00000132024.13	ENST00000318003.7_iORF_1	19+:14038728-14038818	19+:14038728-14038818	AGG	iORF	0.21	0.33	0.0047221	30.0
ENSG00000171298.8	ENST00000390015.3_iORF_3	17+:78092474-78092489	17+:78092474-78092489	ACG	iORF	0.16	0.53	0.0048118	16.1
ENSG00000112699.6	ENST00000380815.4_iORF_1	6-:2124945-2124965|2245554-2245639	6-:2124945-2124965|2245554-2245759	ACG	iORF	0.51	0.36	0.0048917	31.8
ENSG00000122359.13	ENST00000422982.3_iORF_2	10-:81930604-81930671|81932562-81932564	10-:81930604-81930671|81932562-81932564	AGG	iORF	0.62	0.50	0.0049344	183.4
ENSG00000131437.11	ENST00000378746.4_iORF_0	5-:132061821-132061857	5-:132061821-132061857	GTG	iORF	0.78	0.35	0.0049651	7.0
ENSG00000106066.9	ENST00000265394.5_iORF_0	7-:29152426-29152438|29160508-29160532	7-:29152426-29152438|29160508-29160532	TTG	iORF	0.40	0.24	0.0049651	6.4
ENSG00000121774.13	ENST00000327300.7_iORF_1	1+:32505165-32505174|32508127-32508163	1+:32505141-32505174|32508127-32508163	AAG	iORF	0.60	0.49	0.0049987	36.3
ENSG00000148773.8	ENST00000368654.3_iORF_3	10-:129901470-129901572	10-:129901470-129901572	ACG	iORF	0.12	0.24	0.0050150	14.3
ENSG00000113643.4	ENST00000231572.3_iORF_9	5+:167921584-167921602	5+:167921578-167921602	TTG	iORF	0.68	0.11	0.0050878	5.4
ENSG00000102471.9	ENST00000218652.7_iORF_0	13+:80055510-80055659|80094944-80094984	13+:80055510-80055659|80094944-80094984	ACG	iORF	0.35	0.42	0.0051350	39.6
ENSG00000198176.8	ENST00000375370.5_iORF_2	13+:114287448-114287490	13+:114286013-114286059|114287434-114287490	AAG	iORF	0.37	0.45	0.0051579	29.3
ENSG00000165516.6	ENST00000298307.5_iORF_0	14+:50235202-50235295	14+:50235202-50235295	AGG	iORF	0.52	0.34	0.0052324	29.1
ENSG00000180900.12_ENSG00000216090.1	ENST00000320476.3_iORF_0	8-:144896056-144896066|144896170-144896288|144897383-144897522	8-:144896056-144896066|144896170-144896288|144897383-144897522	GTG	iORF	0.33	0.20	0.0052563	72.3
ENSG00000185551.8_ENSG00000222651.1	ENST00000394166.3_iORF_4	15+:96875468-96875537	15+:96875468-96875537	AGG	iORF	0.13	0.35	0.0053364	11.7
ENSG00000106397.7	ENST00000223127.3_iORF_3	7-:100854989-100854997|100855126-100855231|100855533-100855552	7-:100854989-100854997|100855126-100855231|100855533-100855552	AGG	iORF	0.54	0.24	0.0053824	56.5
ENSG00000107262.12	ENST00000472232.3_iORF_0	9-:33264455-33264557	9-:33264455-33264557	GTG	iORF	0.10	0.21	0.0055257	31.2
ENSG00000156521.9	ENST00000287078.6_iORF_7	10-:71902597-71902609|71903597-71903648	10-:71902597-71902609|71903597-71903648	AGG	iORF	0.35	0.34	0.0055585	27.8
ENSG00000105220.10_ENSG00000126249.3	ENST00000356487.5_iORF_4	19+:34872422-34872424|34884152-34884213|34884632-34884676|34884818-34884971|34887205-34887335|34887485-34887497	19+:34872422-34872424|34884152-34884213|34884632-34884676|34884818-34884971|34887205-34887335|34887485-34887497	ATT	iORF	0.25	0.62	0.0057029	478.1
ENSG00000130150.7	ENST00000380492.3_iORF_2	X+:14934330-14934351	X+:14934330-14934351	CTG	iORF	0.74	0.33	0.0058852	5.2
ENSG00000170921.10	ENST00000424789.2_iORF_1	17+:61495687-61495699	17+:61495687-61495699	ATT	iORF	0.35	0.29	0.0060105	6.9
ENSG00000180530.5	ENST00000318948.4_iORF_7	21-:16339296-16339308	21-:16339296-16339308	AAG	iORF	0.76	0.29	0.0060105	5.1
ENSG00000183508.4	ENST00000369448.3_iORF_1	1+:118165900-118165939	1+:118165900-118165939	ATA	iORF	0.11	0.37	0.0060312	8.2
ENSG00000196873.11	ENST00000360171.6_iORF_1	9+:70860200-70860215|70862528-70862552	9+:70860200-70860215|70862528-70862552	ATG	iORF	0.76	0.39	0.0060312	9.6
ENSG00000204790.8	ENST00000377457.5_iORF_1	9-:69256865-69256889|69259221-69259236	9-:69256865-69256889|69259221-69259236	ATG	iORF	0.76	0.39	0.0060312	9.6
ENSG00000147996.12	ENST00000382405.3_iORF_1	9-:70484447-70484471|70486792-70486807	9-:70484447-70484471|70486792-70486807	ATG	iORF	0.76	0.39	0.0060312	9.6
ENSG00000134759.9	ENST00000358232.6_iORF_1	18+:33734831-33734870	18+:33734831-33734870	TTG	iORF	0.33	0.38	0.0060312	10.2
ENSG00000111364.11	ENST00000238146.4_iORF_1	12+:124093250-124093340	12+:124093250-124093340	AGG	iORF	0.08	0.40	0.0061371	26.6
ENSG00000124702.13	ENST00000326974.4_iORF_1	6+:42984979-42985063	6+:42984979-42985063	ATG	iORF	0.76	0.25	0.0062387	25.1
ENSG00000198804.2_ENSG00000198786.2	ENST00000361739.1_iORF_3	MT+:7962-7995	MT+:7962-7995	ATT	iORF	0.44	0.44	0.0063193	20.6
ENSG00000188554.9	ENST00000590996.1_iORF_4	17+:41349078-41349123|41352183-41352186	17+:41349078-41349123|41352183-41352186	CTG	iORF	0.61	0.29	0.0064755	5.0
ENSG00000101400.5	ENST00000217381.2_iORF_1	20-:31996371-31996405|31996506-31996520	20-:31996371-31996405|31996506-31996520	CTG	iORF	0.26	0.37	0.0064755	10.0
ENSG00000119326.10_ENSG00000201227.1	ENST00000325551.4_iORF_1	9-:111735073-111735113|111739241-111739246	9-:111735073-111735113|111739241-111739246	AAG	iORF	0.36	0.18	0.0066304	18.4
ENSG00000163946.9	ENST00000493960.2_iORF_2	3-:56659022-56659034|56661064-56661094	3-:56659022-56659034|56661064-56661094	ATT	iORF	0.78	0.35	0.0066579	8.7
ENSG00000131269.11	ENST00000253577.3_iORF_0	X-:74296482-74296489|74318776-74318811	X-:74296482-74296489|74318776-74318811	TTG	iORF	0.44	0.36	0.0066579	8.1
ENSG00000243155.1_ENSG00000135823.9	ENST00000258301.5_iORF_3	1-:180962554-180962561|180971741-180971749	1-:180962554-180962561|180971741-180971749	TTG	iORF	0.64	0.34	0.0066639	9.2
ENSG00000112245.6	ENST00000370651.3_iORF_2	6+:64288911-64288933|64289161-64289184	6+:64288881-64288933|64289161-64289184	ATT	iORF	0.35	0.41	0.0067874	15.4
ENSG00000165733.7	ENST00000374518.5_iORF_2	10+:43291935-43291959	10+:43291935-43291959	AGG	iORF	0.40	0.30	0.0068460	6.0
ENSG00000164190.12	ENST00000282516.8_iORF_2	5+:37057424-37057434|37058992-37059036	5+:37057424-37057434|37058992-37059036	ATT	iORF	0.54	0.20	0.0070087	5.1
ENSG00000147010.13	ENST00000379716.1_iORF_1	X-:19555886-19555898|19560042-19560099	X-:19555886-19555898|19560042-19560261	AAG	iORF	0.28	0.32	0.0070147	31.2
ENSG00000135624.11	ENST00000537131.1_iORF_7	2+:73478421-73478502	2+:73478421-73478502	AAG	iORF	0.41	0.44	0.0070641	80.0
ENSG00000225830.6	ENST00000355832.5_iORF_2	10-:50740760-50740886	10-:50740760-50740934	AGG	iORF	0.11	0.29	0.0071334	26.1
ENSG00000062716.6_ENSG00000199004.1	ENST00000262291.4_iORF_1	17+:57915691-57915758|57917128-57917157	17+:57915691-57915758|57917128-57917157	ATT	iORF	0.36	0.30	0.0072317	85.6
ENSG00000171456.12	ENST00000375687.4_iORF_2	20+:31024881-31024938	20+:31024881-31024938	ATT	iORF	0.36	0.33	0.0072413	8.1
ENSG00000112695.7	ENST00000370081.2_iORF_1	6-:75950925-75950981|75953432-75953508	6-:75950925-75950981|75953432-75953508	GTG	iORF	0.61	0.58	0.0072521	122.3
ENSG00000108384.10	ENST00000337432.4_iORF_2	17+:56770146-56770149|56772291-56772321	17+:56770146-56770149|56772291-56772321	AAG	iORF	0.69	0.27	0.0072547	9.4
ENSG00000151092.12	ENST00000280700.5_iORF_0	3-:25761060-25761084	3-:25761060-25761105	AAG	iORF	0.74	0.31	0.0072913	5.0
ENSG00000197223.7	ENST00000407324.1_iORF_3	2-:68280223-68280250	2-:68280223-68280250	ATG	iORF	0.76	0.38	0.0073699	8.9
ENSG00000011376.5	ENST00000415258.1_iORF_2	3+:45517963-45517990	3+:45517963-45517990	ATG	iORF	0.72	0.39	0.0073699	9.0
ENSG00000176953.6_ENSG00000266868.1	ENST00000320805.4_iORF_0	16+:28967334-28967379|28967471-28967474	16+:28967334-28967379|28967471-28967474	AAG	iORF	0.56	0.39	0.0074379	14.1
ENSG00000130939.14	ENST00000343090.6_iORF_2	1+:10190574-10190649	1+:10190574-10190649	GTG	iORF	0.11	0.27	0.0074561	11.7
ENSG00000100335.8	ENST00000325301.2_iORF_1	22+:39909618-39909693	22+:39909618-39909693	CTG	iORF	0.40	0.33	0.0074561	10.2
ENSG00000136628.13	ENST00000366923.3_iORF_5	1-:220160685-220160706	1-:220160685-220160706	AGG	iORF	0.30	0.62	0.0075056	62.8
ENSG00000175115.7	ENST00000320580.4_iORF_0	11+:65984011-65984082|65984165-65984202	11+:65984011-65984082|65984165-65984202	ATT	iORF	0.24	0.29	0.0075406	23.9
ENSG00000117419.10_ENSG00000252146.1	ENST00000372257.2_iORF_1	1-:44804750-44804994|44818521-44818597|44820563-44820582	1-:44804750-44804994|44818521-44818597|44820563-44820582	TTG	iORF	0.27	0.30	0.0075955	95.3
ENSG00000167130.13	ENST00000372546.4_iORF_1	9+:131847813-131847882	9+:131847813-131847882	ACG	iORF	0.58	0.05	0.0076106	21.5
ENSG00000135083.10	ENST00000257536.7_iORF_0	5-:159707738-159707745|159738864-159738923	5-:159707738-159707745|159738864-159738923	ATG	iORF	0.53	0.33	0.0076896	15.9
ENSG00000064012.17	ENST00000358485.4_iORF_0	2+:202131237-202131285	2+:202131237-202131285	TTG	iORF	0.53	0.24	0.0077258	12.4
ENSG00000118705.12	ENST00000373622.5_iORF_3	20+:35862478-35862498|35864982-35865112|35866804-35866828	20+:35862478-35862498|35864982-35865112|35866804-35866828	ATT	iORF	0.51	0.21	0.0078068	439.7
ENSG00000084774.9	ENST00000264705.4_iORF_28	2+:27457533-27457551	2+:27457533-27457551	CTG	iORF	0.48	0.35	0.0078778	7.6
ENSG00000173821.15	ENST00000508628.2_iORF_2	17+:78325571-78325603|78326739-78326767	17+:78325571-78325603|78326739-78326767	AAG	iORF	0.74	0.34	0.0080945	6.4
ENSG00000168411.9	ENST00000571750.1_iORF_0	16-:74678296-74678311	16-:74678296-74678351|74678438-74678500	ATG	iORF	0.74	0.22	0.0081000	7.8
ENSG00000048707.9_ENSG00000239149.1	ENST00000358136.3_iORF_3	1+:12460253-12460286	1+:12460244-12460286	TTG	iORF	0.64	0.26	0.0081275	8.0
ENSG00000136193.12	ENST00000242059.5_iORF_3	7-:29966071-29966098	7-:29966071-29966098	GTG	iORF	0.37	0.12	0.0081505	6.8
ENSG00000131620.13	ENST00000355303.5_iORF_4	11+:69924749-69924820|69933857-69933864	11+:69924749-69924820|69933857-69933864	AGG	iORF	0.17	0.44	0.0081543	44.9
ENSG00000146409.6	ENST00000275227.4_iORF_1	6-:133092229-133092268|133093270-133093282	6-:133092229-133092268|133093270-133093282	GTG	iORF	0.47	0.33	0.0081824	8.2
ENSG00000103226.13	ENST00000399336.4_iORF_5	16+:16357417-16357462	16+:16357417-16357462	GTG	iORF	0.33	0.39	0.0082406	12.6
ENSG00000103512.10	ENST00000287667.7_iORF_5	16+:14958928-14958973	16+:14958928-14958973	GTG	iORF	0.33	0.39	0.0082455	12.6
ENSG00000065000.11	ENST00000355272.6_iORF_4	19-:2121230-2121310|2121732-2121793	19-:2121230-2121310|2121732-2121793	GTG	iORF	0.33	0.33	0.0083168	35.8
ENSG00000102974.10	ENST00000264010.4_iORF_2	16+:67645274-67645304	16+:67645274-67645304	AGG	iORF	0.62	0.29	0.0083242	13.4
ENSG00000068654.11	ENST00000263857.6_iORF_2	2-:86258625-86258706	2-:86258625-86258758|86259394-86259426	ATG	iORF	0.36	0.21	0.0083374	26.9
ENSG00000164171.6	ENST00000296585.5_iORF_8	5+:52382836-52382851	5+:52382836-52382851	CTG	iORF	0.64	0.35	0.0083693	7.8
ENSG00000134250.13	ENST00000256646.2_iORF_3	1-:120462946-120462967	1-:120462946-120462967	ATG	iORF	0.15	0.53	0.0084609	19.0
ENSG00000117305.10	ENST00000374490.3_iORF_0	1-:24134667-24134721	1-:24134667-24134721	ATC	iORF	0.11	0.28	0.0085961	10.3
ENSG00000176476.4	ENST00000317058.3_iORF_1	16+:28592409-28592451	16+:28592409-28592451	ATT	iORF	0.76	0.38	0.0086680	9.4
ENSG00000243444.3_ENSG00000241978.5	ENST00000434623.2_iORF_9	9+:112900124-112900151	9+:112900124-112900151	AGG	iORF	0.76	0.36	0.0087495	8.0
ENSG00000078061.8	ENST00000377045.4_iORF_1	X+:47428262-47428293|47428385-47428432|47428937-47428967	X+:47428262-47428293|47428385-47428432|47428937-47428967	ACG	iORF	0.68	0.14	0.0087846	12.2
ENSG00000120093.7_ENSG00000108511.8	ENST00000484302.2_iORF_0	17-:46675403-46675460	17-:46675403-46675460	AGG	iORF	0.13	0.32	0.0089723	8.3
ENSG00000185019.12_ENSG00000215251.3	ENST00000380266.3_iORF_5	20-:3129573-3129630	20-:3129573-3129630	ATA	iORF	0.63	0.08	0.0089723	6.7
ENSG00000041982.10	ENST00000341037.4_iORF_1	9-:117849312-117849552|117852840-117852849	9-:117849312-117849552|117852840-117852849	CTG	iORF	0.32	0.30	0.0089756	76.2
ENSG00000107937.14	ENST00000360803.4_iORF_4	10+:1051783-1051819	10+:1051783-1051819	AGG	iORF	0.69	0.37	0.0091211	9.0
ENSG00000116984.8	ENST00000366577.5_iORF_0	1+:237024437-237024470	1+:237024437-237024470	ATA	iORF	0.47	0.33	0.0091537	5.0
ENSG00000066557.5_ENSG00000244389.2	ENST00000370952.3_iORF_0	1-:70611535-70611568	1-:70611535-70611568	ATC	iORF	0.15	0.32	0.0091537	5.0
ENSG00000065361.10_ENSG00000170515.9	ENST00000267101.3_iORF_12	12+:56493977-56494010	12+:56493977-56494010	ATC	iORF	0.47	0.33	0.0091537	5.1
ENSG00000155561.10	ENST00000285968.6_iORF_5	7+:135262584-135262671	7+:135262584-135262671	AAG	iORF	0.20	0.44	0.0091596	32.7
ENSG00000167491.13	ENST00000404158.1_iORF_2	19+:19606623-19606694|19606860-19607028|19609251-19609270	19+:19606623-19606694|19606860-19607028|19609251-19609270	AGG	iORF	0.66	0.40	0.0092095	61.8
ENSG00000065243.14	ENST00000370521.3_iORF_1	1+:89237203-89237249|89237345-89237362	1+:89237203-89237249|89237345-89237362	ATT	iORF	0.64	0.22	0.0092385	14.8
ENSG00000148498.11_ENSG00000215184.2	ENST00000374788.3_iORF_5	10-:34620233-34620272|34625126-34625168	10-:34620233-34620272|34625126-34625168	CTG	iORF	0.34	0.35	0.0093145	15.3
ENSG00000116525.9	ENST00000291416.5_iORF_1	1-:33631157-33631167|33646625-33646684	1-:33631157-33631167|33646625-33646684	CTG	iORF	0.61	0.33	0.0095046	7.0
ENSG00000023287.8	ENST00000025008.5_iORF_2	8-:53569366-53569414	8-:53569366-53569414	AGG	iORF	0.74	0.33	0.0097346	7.1
ENSG00000267314.1_ENSG00000105519.8	ENST00000588776.1_iORF_3	19+:5915035-5915157|5915231-5915271	19+:5915035-5915157|5915231-5915271	ACG	iORF	0.31	0.42	0.0098322	71.1
ENSG00000085719.7	ENST00000521271.1_iORF_9	8+:87560626-87560659	8+:87560626-87560659	CTG	iORF	0.33	0.28	0.0098336	26.6
ENSG00000117523.11	ENST00000367742.3_iORF_5	1+:171504720-171504736|171505167-171505250	1+:171504678-171504736|171505167-171505250	ATT	iORF	0.52	0.40	0.0098468	54.9
ENSG00000170776.15	ENST00000361243.2_iORF_1	15+:86286774-86286810	15+:86286774-86286810	CTG	iORF	0.41	0.19	0.0098635	4.8
ENSG00000088298.8_ENSG00000242372.2	ENST00000374492.3_iORF_13	20-:33703410-33703431	20-:33703410-33703431	ATT	iORF	0.64	0.32	0.0098907	6.5
ENSG00000163946.9	ENST00000493960.2_iORF_1	3-:56680906-56680975	3-:56680906-56680975	ATA	iORF	0.40	0.35	0.010186	9.0
ENSG00000009954.6	ENST00000339594.4_iORF_0	7-:72892892-72892899|72903523-72903549	7-:72892892-72892899|72903523-72903549	GTG	iORF	0.46	0.23	0.010204	9.0
ENSG00000167978.12	ENST00000301740.8_iORF_9	16+:2816915-2816939	16+:2816915-2816939	CTG	iORF	0.46	0.49	0.010338	48.9
ENSG00000066135.8	ENST00000372396.3_iORF_0	1+:44163533-44163563	1+:44163533-44163563	AAG	iORF	0.74	0.16	0.010373	6.0
ENSG00000011198.3	ENST00000458276.2_iORF_2	3+:43743719-43743749	3+:43743719-43743749	ATA	iORF	0.54	0.33	0.010373	5.8
ENSG00000068912.9	ENST00000185150.4_iORF_0	2+:54028938-54028953	2+:54028938-54028953	AGG	iORF	0.78	0.13	0.010412	4.7
ENSG00000137807.9	ENST00000558585.1_iORF_7	15+:69730653-69730668	15+:69730653-69730668	AGG	iORF	0.76	0.28	0.010412	5.3
ENSG00000141569.6	ENST00000269383.3_iORF_1	17-:73886921-73886936	17-:73886921-73886981	AGG	iORF	0.44	0.13	0.010412	10.0
ENSG00000092964.12	ENST00000311151.5_iORF_2	8+:26441344-26441398	8+:26441320-26441398	AGG	iORF	0.55	0.15	0.010497	13.5
ENSG00000122966.9	ENST00000392521.2_iORF_0	12-:120208658-120208712	12-:120208658-120208712	ACG	iORF	0.76	0.37	0.010601	9.7
ENSG00000205426.6	ENST00000327741.5_iORF_2	12-:52681492-52681505|52681767-52681814	12-:52681492-52681505|52681767-52681814	TTG	iORF	0.33	0.62	0.010620	158.6
ENSG00000084774.9	ENST00000264705.4_iORF_5	2+:27458408-27458483	2+:27458408-27458483	AAG	iORF	0.17	0.34	0.010642	46.0
ENSG00000143486.11	ENST00000271764.2_iORF_0	1-:206772906-206772966|206773086-206773101	1-:206772906-206772966|206773086-206773101	CTG	iORF	0.78	0.36	0.010660	9.9
ENSG00000205730.5_ENSG00000103528.12	ENST00000381440.3_iORF_1	16+:19126027-19126153	16+:19125964-19126153	AGG	iORF	0.10	0.35	0.010861	28.9
ENSG00000171793.9	ENST00000372621.4_iORF_1	1+:41475209-41475261|41475832-41475891	1+:41475209-41475261|41475832-41475891	CTG	iORF	0.08	0.39	0.010938	34.3
ENSG00000069849.6	ENST00000286371.3_iORF_0	3+:141622554-141622590|141626008-141626035	3+:141622554-141622590|141626008-141626035	AGG	iORF	0.33	0.31	0.010944	24.2
ENSG00000115875.14	ENST00000446327.2_iORF_7	2-:38972287-38972329|38973835-38973889	2-:38972287-38972329|38973835-38973889	ATC	iORF	0.16	0.24	0.010994	158.2
ENSG00000117724.8	ENST00000366955.3_iORF_2	1+:214815366-214815480	1+:214815366-214815480	AGG	iORF	0.59	0.37	0.011203	19.6
ENSG00000168066.16	ENST00000334944.5_iORF_9	11-:64532925-64532970	11-:64532925-64532970	ATG	iORF	0.62	0.05	0.011211	44.4
ENSG00000118193.7	ENST00000367350.4_iORF_2	1-:200562868-200562897|200567364-200567374	1-:200562868-200562897|200567364-200567374	ATG	iORF	0.33	0.36	0.011472	7.1
ENSG00000073578.12	ENST00000264932.6_iORF_0	5+:235413-235454|236542-236549	5+:235413-235454|236542-236549	ATT	iORF	0.37	0.38	0.011541	18.1
ENSG00000142002.12	ENST00000262960.9_iORF_3	19-:4689586-4689697	19-:4689586-4689697	AGG	iORF	0.44	0.22	0.011563	61.7
ENSG00000131732.7	ENST00000254037.2_iORF_0	5+:80600632-80600665	5+:80600632-80600665	ATC	iORF	0.65	0.30	0.011761	13.4
ENSG00000157538.9	ENST00000309117.6_iORF_2	21-:38597861-38597894	21-:38597861-38597894	CTG	iORF	0.46	0.46	0.011761	16.3
ENSG00000099991.12	ENST00000398319.2_iORF_1	22+:24458456-24458488|24459421-24459473	22+:24458456-24458488|24459421-24459473	GTG	iORF	0.34	0.14	0.011855	8.6
ENSG00000052841.10	ENST00000039989.4_iORF_2	11+:43419621-43419663	11+:43419621-43419663	ATG	iORF	0.61	0.17	0.011981	4.0
ENSG00000265750.1_ENSG00000141447.12	ENST00000319481.3_iORF_1	18-:21892051-21892070|21894212-21894235	18-:21892051-21892070|21894212-21894235	ATA	iORF	0.12	0.23	0.011981	6.1
ENSG00000063176.11	ENST00000598088.1_iORF_2	19+:49123787-49123810|49129147-49129166	19+:49123787-49123810|49129147-49129166	AAG	iORF	0.72	0.33	0.011981	14.7
ENSG00000172037.9	ENST00000305544.4_iORF_5	3-:49160417-49160450	3-:49160417-49160483	AAG	iORF	0.49	0.35	0.012257	10.1
ENSG00000033178.8	ENST00000322244.5_iORF_1	4-:68527944-68527973|68528856-68528860	4-:68527944-68527973|68528856-68528860	TTG	iORF	0.61	0.31	0.012257	12.9
ENSG00000151923.13	ENST00000369093.2_iORF_2	10-:121337155-121337188	10-:121337155-121337188	CTG	iORF	0.76	0.20	0.012257	11.2
ENSG00000259052.1_ENSG00000197119.8	ENST00000359232.3_iORF_0	14-:100759049-100759202	14-:100759049-100759202	CTG	iORF	0.44	0.30	0.012312	24.5
ENSG00000089127.8	ENST00000452357.2_iORF_0	12+:113354522-113354543|113355351-113355438	12+:113354522-113354543|113355351-113355438	AAG	iORF	0.58	0.40	0.012334	17.8
ENSG00000143228.8	ENST00000271452.3_iORF_5	1+:163306622-163306638|163307809-163307811	1+:163306622-163306638|163307809-163307811	ATT	iORF	0.71	0.30	0.012441	6.1
ENSG00000117724.8	ENST00000366955.3_iORF_7	1+:214814373-214814391	1+:214814310-214814391	TTG	iORF	0.44	0.27	0.012441	4.0
ENSG00000082996.15	ENST00000392894.3_iORF_2	3+:149678611-149678629	3+:149678611-149678629	AGG	iORF	0.26	0.09	0.012441	9.2
ENSG00000080503.15	ENST00000349721.2_iORF_2	9+:2182156-2182174	9+:2182156-2182174	ATA	iORF	0.76	0.10	0.012441	7.3
ENSG00000054793.9	ENST00000338821.5_iORF_4	20-:50235548-50235566	20-:50235548-50235566	AGG	iORF	0.48	0.14	0.012441	5.0
ENSG00000165304.3	ENST00000298048.2_iORF_1	9+:36633174-36633197|36642993-36643021	9+:36633174-36633197|36642993-36643021	TTG	iORF	0.30	0.35	0.012665	13.4
ENSG00000173545.4	ENST00000308683.2_iORF_7	5-:16465389-16465410	5-:16465389-16465410	GTG	iORF	0.28	0.58	0.012726	29.1
ENSG00000160213.5	ENST00000291568.5_iORF_2	21-:45194138-45194207	21-:45194138-45194211|45194538-45194540	ACG	iORF	0.26	0.31	0.012732	516.3
ENSG00000165271.12	ENST00000297990.4_iORF_0	9-:33465279-33465357|33465731-33465767	9-:33465279-33465357|33465731-33465767	AAG	iORF	0.31	0.34	0.012831	37.0
ENSG00000124496.8_ENSG00000221252.1	ENST00000541110.1_iORF_2	6-:42224724-42224760	6-:42224724-42224760	AGG	iORF	0.40	0.24	0.012953	6.1
ENSG00000086102.14	ENST00000379540.3_iORF_1	9+:33295066-33295102	9+:33295066-33295102	AGG	iORF	0.12	0.23	0.012953	7.9
ENSG00000134504.8_ENSG00000252846.1	ENST00000417602.1_iORF_0	18-:24039612-24039648	18-:24039612-24039648	ATC	iORF	0.74	0.35	0.012953	7.0
ENSG00000042493.11	ENST00000263867.4_iORF_0	2-:85628337-85628376	2-:85628337-85628376	AGG	iORF	0.59	0.42	0.013024	14.2
ENSG00000109475.12	ENST00000394665.1_iORF_1	4+:109543767-109543774|109546283-109546327	4+:109543767-109543774|109546283-109546327	GTG	iORF	0.17	0.63	0.013186	105.5
ENSG00000170412.12	ENST00000392627.1_iORF_1	17+:72428236-72428280|72435883-72436046	17+:72428212-72428280|72435883-72436046	ATC	iORF	0.24	0.13	0.013362	36.3
ENSG00000137076.14	ENST00000314888.9_iORF_4	9-:35714622-35714684|35714756-35714763	9-:35714622-35714684|35714756-35714763	CTG	iORF	0.30	0.18	0.013379	25.7
ENSG00000011009.6	ENST00000374514.3_iORF_0	1+:24119681-24119706|24120194-24120211	1+:24119654-24119706|24120194-24120211	ACG	iORF	0.63	0.49	0.013410	34.6
ENSG00000094804.5	ENST00000209728.4_iORF_0	17+:38445719-38445752	17+:38444315-38444342|38445659-38445752	AAG	iORF	0.51	0.45	0.013488	18.6
ENSG00000113407.9	ENST00000265112.3_iORF_9	5+:33445482-33445509	5+:33445482-33445509	AGG	iORF	0.14	0.44	0.013638	33.0
ENSG00000026508.12	ENST00000433892.2_iORF_9	11+:35211561-35211612|35229651-35229675	11+:35211495-35211612|35229651-35229675	ACG	iORF	0.62	0.31	0.013649	99.5
ENSG00000169598.11_ENSG00000264428.1	ENST00000378209.3_iORF_3	1+:3775363-3775408|3782375-3782381	1+:3775363-3775408|3782375-3782381	ACG	iORF	0.66	0.35	0.013754	10.0
ENSG00000083642.14	ENST00000315596.10_iORF_1	13+:33232380-33232443	13+:33232380-33232443	ATT	iORF	0.61	0.31	0.013824	7.0
ENSG00000068650.14_ENSG00000234603.2	ENST00000375630.2_iORF_1	13+:113526080-113526114|113527886-113527990|113530089-113530255|113536129-113536353	13+:113526080-113526114|113527886-113527990|113530089-113530255|113536129-113536353	ATT	iORF	0.13	0.21	0.014106	33.2
ENSG00000134668.8	ENST00000452755.2_iORF_0	1-:32264173-32264215	1-:32264173-32264266	CTG	iORF	0.15	0.31	0.014232	6.0
ENSG00000188342.7_ENSG00000270381.1	ENST00000340473.6_iORF_4	13+:45781594-45781636	13+:45781594-45781636	CTG	iORF	0.72	0.34	0.014232	17.7
ENSG00000188342.7_ENSG00000270381.1	ENST00000340473.6_iORF_5	13+:45725919-45725955	13+:45725919-45725955	AAG	iORF	0.42	0.38	0.014272	9.9
ENSG00000166747.8	ENST00000433195.2_iORF_2	16-:71772966-71773005|71773136-71773151	16-:71772966-71773005|71773136-71773151	ATG	iORF	0.78	0.36	0.014689	10.5
ENSG00000144455.9_ENSG00000234325.1	ENST00000272902.5_iORF_2	3-:4494582-4494672	3-:4494582-4494672	ATG	iORF	0.35	0.43	0.014741	28.5
ENSG00000144674.12_ENSG00000222208.1	ENST00000356847.4_iORF_3	3+:37368686-37368728	3+:37368686-37368728	ATG	iORF	0.15	0.25	0.014887	6.3
ENSG00000077312.4	ENST00000243563.3_iORF_1	19+:41268897-41268979|41269491-41269499	19+:41268897-41268979|41269491-41269499	AGG	iORF	0.37	0.53	0.014927	45.5
ENSG00000010219.9_ENSG00000255608.1	ENST00000266544.5_iORF_4	12+:4771799-4771801|4777622-4777677	12+:4771799-4771801|4777622-4777677	AAG	iORF	0.17	0.49	0.014986	36.6
ENSG00000163362.6	ENST00000367342.4_iORF_2	1+:200860820-200860829|200867434-200867539	1+:200860781-200860829|200867434-200867539	ATG	iORF	0.08	0.42	0.015030	37.8
ENSG00000161011.15	ENST00000389805.4_iORF_3	5+:179248064-179248141|179249957-179249961	5+:179248064-179248141|179249957-179249961	CTG	iORF	0.14	0.25	0.015043	65.1
ENSG00000155463.8	ENST00000358043.5_iORF_5	14+:23237254-23237314	14+:23237254-23237314	CTG	iORF	0.35	0.43	0.015192	28.1
ENSG00000125826.15	ENST00000356286.5_iORF_2	20+:398189-398240	20+:398189-398240	ATG	iORF	0.70	0.33	0.015303	9.7
ENSG00000129255.10	ENST00000250124.6_iORF_3	17+:7490318-7490335|7490478-7490589|7490743-7490762	17+:7490318-7490335|7490478-7490589|7490743-7490762	CTG	iORF	0.05	0.43	0.015440	79.4
ENSG00000021762.15	ENST00000263650.7_iORF_1	11-:3147742-3147785|3150242-3150244	11-:3147742-3147785|3150242-3150244	AGG	iORF	0.15	0.47	0.015441	25.3
ENSG00000185164.10	ENST00000330537.6_iORF_6	16-:18542397-18542442	16-:18542397-18542442	GTG	iORF	0.32	0.39	0.015476	12.6
ENSG00000115419.8	ENST00000338435.4_iORF_4	2+:191795253-191795294|191796270-191796313	2+:191795253-191795294|191796270-191796313	ATA	iORF	0.28	0.30	0.015595	18.8
ENSG00000064703.7	ENST00000369702.4_iORF_1	1+:112305401-112305404|112305527-112305542	1+:112305377-112305404|112305527-112305542	TTG	iORF	0.55	0.38	0.015625	10.0
ENSG00000146247.13_ENSG00000217512.1	ENST00000275034.4_iORF_3	6-:79770229-79770247	6-:79770229-79770247	CTG	iORF	0.44	0.13	0.015625	6.6
ENSG00000141867.13	ENST00000263377.2_iORF_3	19-:15366380-15366398	19-:15366380-15366398	AGG	iORF	0.76	0.11	0.015625	8.1
ENSG00000135476.7	ENST00000552462.1_iORF_5	12+:53663528-53663573	12+:53663528-53663573	ATG	iORF	0.70	0.37	0.015679	8.3
ENSG00000102189.12	ENST00000322349.8_iORF_1	12-:93172984-93173029	12-:93172984-93173029	ATT	iORF	0.35	0.35	0.015679	8.5
ENSG00000105520.6	ENST00000591608.1_iORF_2	19+:11474858-11474888|11475022-11475055	19+:11474858-11474888|11475022-11475055	ATT	iORF	0.57	0.35	0.015699	15.3
ENSG00000135441.3_ENSG00000135437.5	ENST00000548925.1_iORF_2	12+:56109938-56109980|56110716-56110758	12+:56109938-56109980|56110716-56110758	AAG	iORF	0.15	0.61	0.015736	64.5
ENSG00000137574.6	ENST00000260129.5_iORF_2	8+:56705297-56705318	8+:56705297-56705318	ATG	iORF	0.74	0.28	0.015850	4.0
ENSG00000101189.5	ENST00000370487.3_iORF_1	20+:61430386-61430401|61430807-61430942	20+:61430386-61430401|61430807-61430942	ATG	iORF	0.42	0.16	0.015955	15.4
ENSG00000125952.14	ENST00000555667.1_iORF_5	14-:65544732-65544754|65560425-65560533|65569021-65569047	14-:65544732-65544754|65560425-65560533|65569021-65569047	ACG	iORF	0.24	0.43	0.016008	52.2
ENSG00000148335.10	ENST00000372483.4_iORF_3	9+:132397531-132397594	9+:132397531-132397594	AGG	iORF	0.16	0.33	0.016042	34.7
ENSG00000136802.7	ENST00000372600.4_iORF_3	9+:131670465-131670504	9+:131670465-131670504	GTG	iORF	0.76	0.39	0.016063	11.1
ENSG00000101236.12	ENST00000336095.6_iORF_1	20-:3915679-3915718	20-:3915679-3915718	CTG	iORF	0.21	0.42	0.016063	13.6
ENSG00000183853.13	ENST00000368172.1_iORF_1	1+:158057878-158057932	1+:158057857-158057932	CTG	iORF	0.76	0.37	0.016227	14.0
ENSG00000134987.7	ENST00000506538.2_iORF_3	5+:110461449-110461464	5+:110461449-110461464	GTG	iORF	0.37	0.39	0.016269	11.1
ENSG00000119203.9	ENST00000238112.3_iORF_2	2+:9570891-9570954	2+:9570891-9570954	ATC	iORF	0.68	0.36	0.016281	15.2
ENSG00000154764.5	ENST00000285018.4_iORF_0	3-:13916625-13916670|13921242-13921293	3-:13916625-13916670|13921242-13921293	CTG	iORF	0.45	0.34	0.016293	11.8
ENSG00000257242.2_ENSG00000133639.3	ENST00000256015.3_iORF_5	12-:92538147-92538189	12-:92538147-92538189	ATG	iORF	0.11	0.38	0.016316	10.3
ENSG00000112081.12	ENST00000373715.6_iORF_2	6+:36569505-36569562	6+:36569505-36569562	AAG	iORF	0.42	0.62	0.016317	97.9
ENSG00000116906.7	ENST00000366647.4_iORF_3	1+:231401072-231401120	1+:231401072-231401120	ACG	iORF	0.34	0.29	0.016380	7.4
ENSG00000100796.13	ENST00000554943.1_iORF_3	14-:91948227-91948275	14-:91948227-91948275	AAG	iORF	0.38	0.32	0.016380	6.0
ENSG00000113719.11	ENST00000393784.3_iORF_1	5+:172341752-172341782	5+:172341752-172341782	ACG	iORF	0.11	0.51	0.016385	42.4
ENSG00000250820.1_ENSG00000051596.5	ENST00000265097.4_iORF_5	5-:175392107-175392131	5-:175392107-175392131	CTG	iORF	0.13	0.17	0.016416	19.6
ENSG00000162775.10	ENST00000602849.1_iORF_0	1+:110882071-110882098	1+:110882071-110882098	ATG	iORF	0.76	0.40	0.016491	13.4
ENSG00000117650.8	ENST00000366999.4_iORF_2	1-:211846892-211846919	1-:211846892-211846919	ACG	iORF	0.07	0.41	0.016491	12.9
ENSG00000169299.9	ENST00000381967.4_iORF_3	4+:37850172-37850199	4+:37850172-37850199	AAG	iORF	0.28	0.36	0.016491	10.0
ENSG00000138768.10	ENST00000538159.1_iORF_4	4+:76692288-76692290|76695828-76695853	4+:76692288-76692290|76695828-76695853	ATG	iORF	0.50	0.36	0.016491	9.1
ENSG00000213066.7_ENSG00000112486.10	ENST00000366847.4_iORF_0	6+:167417755-167417782	6+:167417755-167417782	AAG	iORF	0.08	0.30	0.016491	12.2
ENSG00000197586.8	ENST00000433259.2_iORF_4	20+:25203494-25203551	20+:25203494-25203551	GTG	iORF	0.40	0.38	0.016697	22.6
ENSG00000133597.5_ENSG00000090266.8	ENST00000072869.4_iORF_3	7+:140373579-140373678	7+:140373579-140373678	GTG	iORF	0.13	0.29	0.016711	12.7
ENSG00000104889.4	ENST00000221486.4_iORF_7	19+:12918309-12918320|12920884-12920903	19+:12918309-12918320|12920884-12920903	ACG	iORF	0.08	0.62	0.016768	80.1
ENSG00000089248.6	ENST00000261735.3_iORF_1	12+:112460305-112460356	12+:112460305-112460356	AGG	iORF	0.31	0.12	0.016862	40.7
ENSG00000204217.8_ENSG00000236047.1	ENST00000374580.4_iORF_1	2+:203378526-203378552|203379610-203379620	2+:203378526-203378552|203379610-203379620	ATG	iORF	0.15	0.32	0.016900	4.7
ENSG00000135148.7_ENSG00000200135.1	ENST00000257604.5_iORF_1	12+:112578710-112578761	12+:112578710-112578761	GTG	iORF	0.52	0.31	0.017004	5.2
ENSG00000108055.9_ENSG00000239125.1	ENST00000361804.4_iORF_1	10+:112343961-112344027	10+:112343961-112344027	AAG	iORF	0.11	0.20	0.017008	12.6
ENSG00000157637.8	ENST00000374759.3_iORF_2	17-:79244755-79244824|79246315-79246339	17-:79244755-79244824|79246315-79246339	TTG	iORF	0.71	0.33	0.017038	12.9
ENSG00000103222.14	ENST00000399410.3_iORF_2	16+:16219742-16219768|16225645-16225792|16228206-16228249	16+:16219742-16219768|16225645-16225792|16228206-16228249	AGG	iORF	0.54	0.15	0.017063	52.8
ENSG00000146476.6	ENST00000367294.3_iORF_0	6+:151785653-151785704	6+:151785653-151785704	ATC	iORF	0.43	0.29	0.017108	8.8
ENSG00000225663.3	ENST00000572645.1_iORF_2	17-:79781290-79781389|79782162-79782189	17-:79781290-79781389|79782162-79782189	AGG	iORF	0.48	0.27	0.017277	15.7
ENSG00000102054.13	ENST00000380084.4_iORF_14	X-:16887202-16887250	X-:16887202-16887250	ATG	iORF	0.71	0.48	0.017300	36.5
ENSG00000152795.13	ENST00000295470.5_iORF_2	4-:83349319-83349332|83349430-83349498	4-:83349319-83349332|83349430-83349498	ATC	iORF	0.67	0.17	0.017365	50.5
ENSG00000023892.9	ENST00000316637.5_iORF_1	6+:35280509-35280549|35285667-35285732	6+:35280509-35280549|35285667-35285732	AAG	iORF	0.28	0.37	0.017486	16.3
ENSG00000141720.7	ENST00000269554.3_iORF_1	17-:36935721-36935766	17-:36935721-36935766	ATG	iORF	0.78	0.33	0.017539	7.0
ENSG00000077097.9_ENSG00000264219.1	ENST00000435706.2_iORF_3	3-:25671623-25671645|25671802-25671861	3-:25671623-25671645|25671802-25671861	ACG	iORF	0.25	0.39	0.017577	19.4
ENSG00000160326.9	ENST00000371897.4_iORF_1	9-:136340673-136340733|136341358-136341367	9-:136340673-136340733|136341358-136341367	ACG	iORF	0.51	0.36	0.017680	25.0
ENSG00000084774.9	ENST00000264705.4_iORF_1	2+:27463983-27464095|27464189-27464264|27464778-27464807	2+:27463983-27464095|27464189-27464264|27464778-27464807	ATC	iORF	0.33	0.08	0.017754	94.8
ENSG00000136813.10	ENST00000338205.5_iORF_4	9-:114141004-114141010|114145490-114145544	9-:114141004-114141010|114145490-114145544	TTG	iORF	0.10	0.30	0.017803	20.2
ENSG00000108064.6	ENST00000487519.1_iORF_3	10+:60154785-60154824	10+:60154785-60154824	ACG	iORF	0.14	0.31	0.017991	63.4
ENSG00000075188.4	ENST00000552283.1_iORF_1	12-:102468138-102468171	12-:102468138-102468171	AGG	iORF	0.44	0.46	0.018026	21.4
ENSG00000075643.5	ENST00000261326.5_iORF_0	18+:33793419-33793445|33795478-33795515	18+:33793419-33793445|33795478-33795515	ACG	iORF	0.13	0.22	0.018531	10.4
ENSG00000105568.13	ENST00000322088.6_iORF_6	19+:52723490-52723502|52724231-52724267	19+:52723490-52723502|52724231-52724267	TTG	iORF	0.18	0.62	0.018771	105.8
ENSG00000174177.8	ENST00000453996.2_iORF_0	16+:88778055-88778103|88778681-88778708	16+:88778055-88778103|88778681-88778708	ATT	iORF	0.49	0.38	0.018879	14.0
ENSG00000165392.5	ENST00000298139.5_iORF_2	8+:30924663-30924698|30925773-30925801	8+:30924663-30924698|30925773-30925801	AGG	iORF	0.61	0.31	0.018937	5.0
ENSG00000123427.11_ENSG00000270039.1	ENST00000454289.3_iORF_3	12+:58190329-58190344	12+:58190329-58190344	ATG	iORF	0.63	0.33	0.018999	7.4
ENSG00000047936.6_ENSG00000047932.9	ENST00000052569.6_iORF_1	6-:117890783-117890828	6-:117890783-117890828	AGG	iORF	0.37	0.34	0.019078	12.5
ENSG00000117523.11	ENST00000367742.3_iORF_11	1+:171510836-171510932	1+:171510836-171510932	TTG	iORF	0.76	0.38	0.019122	26.1
ENSG00000087274.12	ENST00000264758.7_iORF_4	4+:2899950-2900025	4+:2899950-2900025	AGG	iORF	0.59	0.33	0.019143	11.4
ENSG00000143643.8	ENST00000366661.4_iORF_1	1-:231060607-231060673	1-:231060607-231060673	ATG	iORF	0.15	0.18	0.019172	7.6
ENSG00000133026.8	ENST00000269243.4_iORF_0	17-:8409692-8409758	17-:8409692-8409758	AAG	iORF	0.78	0.22	0.019172	9.7
ENSG00000113161.11	ENST00000511206.1_iORF_1	5+:74638438-74638549	5+:74638438-74638549	AAG	iORF	0.13	0.19	0.019289	13.6
ENSG00000143337.14	ENST00000606911.2_iORF_0	1+:179877785-179877808|179883132-179883136	1+:179877785-179877808|179883132-179883136	AAG	iORF	0.70	0.38	0.019407	10.0
ENSG00000173848.14	ENST00000380359.3_iORF_4	10+:5495456-5495483	10+:5495456-5495483	AAG	iORF	0.58	0.14	0.019407	11.1
ENSG00000140995.12	ENST00000268676.7_iORF_0	16+:90020694-90020784|90021576-90021633	16+:90020694-90020784|90021576-90021633	AGG	iORF	0.31	0.33	0.019530	34.3
ENSG00000188706.8	ENST00000357166.6_iORF_3	X-:128944902-128944965	X-:128944902-128944965	AAG	iORF	0.24	0.42	0.019572	24.3
ENSG00000125656.4	ENST00000245816.4_iORF_2	19+:6361703-6361783|6361879-6361951|6362456-6362553|6364462-6364474	19+:6361703-6361783|6361879-6361951|6362456-6362553|6364462-6364474	ACG	iORF	0.21	0.61	0.019668	196.1
ENSG00000136715.13	ENST00000259235.3_iORF_1	2-:128712601-128712739	2-:128712601-128712739	TTG	iORF	0.29	0.36	0.019728	23.1
ENSG00000105281.8	ENST00000594991.1_iORF_3	19-:47281965-47282165|47285639-47285754	19-:47281965-47282165|47285639-47285754	TTG	iORF	0.28	0.54	0.019801	334.5
ENSG00000125445.6	ENST00000245539.6_iORF_3	17+:73258013-73258064|73258577-73258607	17+:73258013-73258064|73258577-73258607	ATG	iORF	0.71	0.41	0.020060	65.4
ENSG00000073803.9_ENSG00000239146.1	ENST00000448876.1_iORF_2	3+:185003422-185003431|185009400-185009421	3+:185003422-185003431|185009400-185009421	CTG	iORF	0.76	0.32	0.020095	5.0
ENSG00000129991.8_ENSG00000167646.9	ENST00000391720.4_iORF_1	19-:55670916-55670975|55671266-55671336	19-:55670916-55670975|55671266-55671336	ATT	iORF	0.25	0.33	0.020280	138.3
ENSG00000152253.4	ENST00000282074.2_iORF_2	2-:169730096-169730108	2-:169730096-169730108	AAG	iORF	0.71	0.39	0.020285	9.4
ENSG00000177565.11_ENSG00000200882.1	ENST00000457928.2_iORF_13	3-:176767890-176767902	3-:176767890-176767902	ATG	iORF	0.76	0.17	0.020285	5.5
ENSG00000185418.11	ENST00000335968.3_iORF_1	15-:102264478-102264490	15-:102264478-102264490	ACG	iORF	0.37	0.22	0.020285	5.9
ENSG00000038358.10_ENSG00000188038.3	ENST00000358933.5_iORF_1	16+:67918022-67918034	16+:67918022-67918034	ATG	iORF	0.48	0.30	0.020285	6.2
ENSG00000141385.5	ENST00000269143.3_iORF_1	18-:12363812-12363824	18-:12363812-12363842	TTG	iORF	0.74	0.11	0.020285	4.0
ENSG00000172534.9	ENST00000369984.4_iORF_8	X-:153220188-153220200	X-:153220188-153220200	AAG	iORF	0.70	0.30	0.020285	6.0
ENSG00000070950.5	ENST00000264926.2_iORF_0	3-:8955392-8955404|8977554-8977608	3-:8955392-8955404|8977554-8977608	AAG	iORF	0.33	0.09	0.020292	10.4
ENSG00000135040.11	ENST00000361671.5_iORF_3	9+:88628051-88628059|88628633-88628673	9+:88628051-88628059|88628633-88628673	AGG	iORF	0.43	0.32	0.020352	7.0
ENSG00000072682.14	ENST00000401867.1_iORF_1	5-:131544946-131545024|131545976-131546063	5-:131544946-131545024|131545976-131546063	AGG	iORF	0.21	0.38	0.020374	61.4
ENSG00000153767.5	ENST00000283875.5_iORF_0	3+:120500084-120500168	3+:120500084-120500168	ATG	iORF	0.43	0.36	0.020383	14.8
ENSG00000131462.3	ENST00000251413.3_iORF_2	17+:40762522-40762608|40764092-40764129	17+:40762522-40762608|40764092-40764129	ATG	iORF	0.20	0.46	0.020485	49.1
ENSG00000131374.10_ENSG00000182568.12	ENST00000253692.7_iORF_7	3-:17444694-17444718	3-:17444694-17444718	AAG	iORF	0.51	0.29	0.020495	5.0
ENSG00000060237.12	ENST00000315939.6_iORF_6	12+:993892-993916	12+:993892-993916	CTG	iORF	0.74	0.31	0.020495	5.0
ENSG00000166747.8	ENST00000433195.2_iORF_3	16-:71772882-71772906	16-:71772882-71772906	AGG	iORF	0.35	0.29	0.020495	7.0
ENSG00000130749.5	ENST00000253048.5_iORF_0	19-:47575609-47575693	19-:47575609-47575693	AGG	iORF	0.38	0.08	0.020831	9.7
ENSG00000161956.8_ENSG00000129226.9	ENST00000429205.2_iORF_20	17+:7474011-7474032	17+:7473999-7474032	ATC	iORF	0.65	0.24	0.020857	7.2
ENSG00000122882.6	ENST00000372979.4_iORF_2	10-:74912087-74912138	10-:74912087-74912150	AAG	iORF	0.40	0.27	0.020930	33.7
ENSG00000164180.9	ENST00000514135.1_iORF_0	5-:87516467-87516500	5-:87516467-87516500	ATT	iORF	0.76	0.34	0.021007	5.8
ENSG00000080189.10	ENST00000543605.1_iORF_4	20-:44979139-44979163|44979399-44979426	20-:44979139-44979163|44979399-44979426	TTG	iORF	0.34	0.21	0.021366	13.3
ENSG00000122729.14	ENST00000309951.6_iORF_1	9+:32423379-32423417|32424546-32424559	9+:32423379-32423417|32424546-32424559	ATT	iORF	0.40	0.32	0.021498	15.3
ENSG00000090006.13	ENST00000396819.3_iORF_0	19+:41117978-41118029	19+:41114209-41114275|41114389-41114509|41115435-41115567|41115651-41115777|41116437-41116563|41117057-41117300|41117764-41117890|41117978-41118029	ATG	iORF	0.40	0.36	0.021498	8.4
ENSG00000137845.10	ENST00000260408.3_iORF_4	15-:58974493-58974513|59009775-59009794	15-:58974493-58974513|59009775-59009794	ATT	iORF	0.50	0.42	0.021534	16.5
ENSG00000130702.9	ENST00000252999.3_iORF_0	20-:60897723-60897814|60898511-60898519	20-:60897723-60897814|60898511-60898519	CTG	iORF	0.38	0.30	0.021579	19.0
ENSG00000166750.5	ENST00000299977.4_iORF_0	17+:33586077-33586152	17+:33586077-33586152	ATC	iORF	0.41	0.32	0.021625	7.0
ENSG00000142192.16	ENST00000346798.3_iORF_5	21-:27347440-27347521	21-:27347440-27347521	ATC	iORF	0.13	0.22	0.021630	217.7
ENSG00000072274.8	ENST00000392396.3_iORF_3	3-:195798352-195798369|195798873-195798937	3-:195798352-195798369|195798873-195798991	GTG	iORF	0.06	0.42	0.021678	238.5
ENSG00000114554.7	ENST00000393409.2_iORF_0	3+:126749197-126749255|126751229-126751252	3+:126749197-126749255|126751229-126751252	AGG	iORF	0.64	0.35	0.021711	10.2
ENSG00000106638.11	ENST00000305632.5_iORF_4	7-:72987246-72987267	7-:72987246-72987267	CTG	iORF	0.57	0.31	0.021752	7.0
ENSG00000198642.5	ENST00000359039.4_iORF_2	9-:21333609-21333630	9-:21333609-21333630	CTG	iORF	0.56	0.31	0.021752	5.4
ENSG00000148498.11_ENSG00000215184.2	ENST00000374794.3_iORF_9	10-:34558776-34558797	10-:34558776-34558797	ACG	iORF	0.41	0.32	0.021752	7.2
ENSG00000012174.7_ENSG00000206639.1	ENST00000379484.5_iORF_5	X+:21869699-21869720	X+:21869699-21869720	ATG	iORF	0.50	0.40	0.021752	10.7
ENSG00000224870.3	ENST00000448629.2_iORF_0	1+:1335019-1335069|1335537-1335670	1+:1335019-1335069|1335537-1335670	ACG	iORF	0.42	0.22	0.022109	26.3
ENSG00000118523.5	ENST00000367976.3_iORF_0	6-:132271532-132271565	6-:132271532-132271565	GTG	iORF	0.28	0.19	0.022228	11.6
ENSG00000028528.10	ENST00000559844.1_iORF_2	15+:64418297-64418330	15+:64411051-64411053|64415701-64415745|64418277-64418330	AAG	iORF	0.54	0.35	0.022228	7.7
ENSG00000069974.11_ENSG00000225973.3	ENST00000336787.1_iORF_0	15-:55520901-55520910|55522598-55522622	15-:55520901-55520910|55522598-55522622	ATG	iORF	0.51	0.33	0.022228	6.9
ENSG00000174243.5	ENST00000308025.3_iORF_6	12-:49231373-49231394	12-:49231373-49231427	ACG	iORF	0.46	0.20	0.022322	10.9
ENSG00000115415.14	ENST00000361099.3_iORF_8	2-:191847132-191847168	2-:191847132-191847168	CTG	iORF	0.10	0.26	0.022432	12.2
ENSG00000115970.14	ENST00000405006.4_iORF_3	2-:43776483-43776507|43778927-43778957	2-:43776483-43776507|43778927-43778957	AAG	iORF	0.73	0.41	0.022533	13.6
ENSG00000178149.12_ENSG00000207605.1	ENST00000341949.4_iORF_2	3-:49055123-49055153	3-:49055123-49055153	ACG	iORF	0.29	0.39	0.022579	11.2
ENSG00000110321.11	ENST00000396525.2_iORF_3	11-:10827457-10827565	11-:10827457-10827565	ACG	iORF	0.20	0.62	0.022673	383.6
ENSG00000008513.10	ENST00000521180.1_iORF_4	8-:134488040-134488160	8-:134488040-134488160	CTG	iORF	0.07	0.35	0.022759	35.6
ENSG00000141499.12	ENST00000396463.2_iORF_2	17+:7592363-7592397|7592541-7592627	17+:7592363-7592397|7592541-7592627	CTG	iORF	0.50	0.30	0.022825	16.1
ENSG00000108604.11	ENST00000448276.2_iORF_4	17-:61910514-61910530|61910657-61910704	17-:61910514-61910530|61910657-61910704	AGG	iORF	0.67	0.18	0.023170	35.0
ENSG00000090487.6	ENST00000204566.2_iORF_1	15-:65273227-65273350	15-:65273227-65273350	ATG	iORF	0.32	0.41	0.023185	52.7
ENSG00000260027.3_ENSG00000210741.1	ENST00000311177.5_iORF_2	17-:46700413-46700497|46703114-46703120	17-:46700413-46700497|46703114-46703198	ATC	iORF	0.73	0.05	0.023227	28.0
ENSG00000048342.11	ENST00000438599.2_iORF_1	4+:15482397-15482424	4+:15482397-15482424	AGG	iORF	0.70	0.13	0.023306	5.9
ENSG00000171988.13_ENSG00000221063.1	ENST00000402544.1_iORF_3	10-:64966435-64966462	10-:64966435-64966462	ATT	iORF	0.76	0.35	0.023306	6.1
ENSG00000197771.8	ENST00000360003.3_iORF_6	10-:121607194-121607221	10-:121607194-121607221	ATG	iORF	0.27	0.39	0.023306	9.0
ENSG00000181464.2_ENSG00000221926.7	ENST00000578237.1_iORF_0	17-:15546105-15546130|15554404-15554406	17-:15546105-15546130|15554404-15554406	AGG	iORF	0.76	0.14	0.023306	6.5
ENSG00000174231.12	ENST00000572621.1_iORF_8	17-:1576768-1576861	17-:1576768-1576861	AGG	iORF	0.44	0.47	0.023322	54.9
ENSG00000205177.5_ENSG00000085063.10	ENST00000395850.3_iORF_2	11-:33731820-33731841	11-:33731820-33731841	ACG	iORF	0.66	0.28	0.023347	36.9
ENSG00000179933.4	ENST00000319074.4_iORF_2	14+:23567073-23567094	14+:23567073-23567094	ATT	iORF	0.59	0.10	0.023493	14.3
ENSG00000143799.8	ENST00000366794.5_iORF_4	1-:226578141-226578198	1-:226578141-226578252	GTG	iORF	0.49	0.32	0.023639	90.8
ENSG00000103018.12_ENSG00000260108.1	ENST00000307892.8_iORF_2	16+:69458734-69458760|69481052-69481095	16+:69458734-69458760|69481052-69481095	ACG	iORF	0.29	0.24	0.023683	43.2
ENSG00000165704.10	ENST00000298556.7_iORF_6	X+:133609332-133609362	X+:133609332-133609362	ATA	iORF	0.59	0.44	0.023753	15.6
ENSG00000099810.14_ENSG00000240498.2	ENST00000460874.2_iORF_3	9+:21854696-21854768	9+:21854696-21854768	AGG	iORF	0.64	0.44	0.023900	30.2
ENSG00000099284.9	ENST00000373255.4_iORF_2	10+:71849902-71849922|71851512-71851519	10+:71849902-71849922|71851512-71851519	ATG	iORF	0.72	0.22	0.023914	22.4
ENSG00000263235.1_ENSG00000126602.6	ENST00000246957.5_iORF_4	16-:3724460-3724495|3725324-3725398|3726036-3726077	16-:3724460-3724495|3725324-3725398|3726036-3726077	ATC	iORF	0.09	0.45	0.023932	110.9
ENSG00000163527.5	ENST00000295770.2_iORF_5	3+:31641904-31641951|31656596-31656603	3+:31638330-31638355|31641851-31641951|31656596-31656603	ATT	iORF	0.18	0.27	0.024138	32.3
ENSG00000126768.8	ENST00000376582.3_iORF_0	X-:48752365-48752384|48754041-48754064	X-:48752365-48752384|48754041-48754097	AGG	iORF	0.12	0.49	0.024290	34.2
ENSG00000152795.13	ENST00000295470.5_iORF_1	4-:83350473-83350506	4-:83350473-83350506	CTG	iORF	0.45	0.11	0.024316	125.6
ENSG00000093000.14_ENSG00000273353.1	ENST00000347635.4_iORF_1	22+:45574511-45574571	22+:45574511-45574571	ATA	iORF	0.23	0.29	0.024328	13.8
ENSG00000132669.8	ENST00000255006.6_iORF_3	20+:19955936-19955957	20+:19955936-19955957	ATG	iORF	0.42	0.58	0.024487	23.2
ENSG00000116906.7	ENST00000366647.4_iORF_2	1+:231402089-231402125	1+:231402050-231402125	CTG	iORF	0.37	0.35	0.024506	7.9
ENSG00000054611.9_ENSG00000221672.1	ENST00000337137.4_iORF_1	22+:47433063-47433094|47507403-47507408	22+:47433063-47433094|47507403-47507408	TTG	iORF	0.33	0.28	0.024506	9.0
ENSG00000106246.13_ENSG00000241468.3	ENST00000555673.1_iORF_2	7-:99032782-99032891|99057708-99057713	7-:99032782-99032891|99057708-99057713	AAG	iORF	0.71	0.23	0.024717	47.9
ENSG00000134109.6	ENST00000256497.4_iORF_2	3+:5257517-5257556	3+:5257517-5257556	ATC	iORF	0.76	0.37	0.024767	10.5
ENSG00000105364.9	ENST00000588502.1_iORF_4	19+:10369089-10369116	19+:10369089-10369116	ACG	iORF	0.62	0.31	0.024969	68.6
ENSG00000100605.12	ENST00000555495.1_iORF_5	14-:93408234-93408249|93412675-93412765	14-:93408234-93408249|93412675-93412765	AGG	iORF	0.44	0.39	0.025102	34.8
ENSG00000196924.10	ENST00000369850.3_iORF_4	X-:153596428-153596452	X-:153596428-153596458|153599240-153599396	AGG	iORF	0.76	0.16	0.025152	21.7
ENSG00000106397.7	ENST00000223127.3_iORF_6	7-:100849680-100849717|100850059-100850145	7-:100849680-100849717|100850059-100850145	ACG	iORF	0.66	0.06	0.025197	36.9
ENSG00000106266.4	ENST00000222990.3_iORF_0	7-:2311567-2311606|2314746-2314815	7-:2311567-2311606|2314746-2314815	AGG	iORF	0.08	0.36	0.025201	29.8
ENSG00000132466.13	ENST00000358602.4_iORF_3	4-:73963966-73964035	4-:73963966-73964035	ATA	iORF	0.34	0.32	0.025259	26.3
ENSG00000141367.7	ENST00000269122.3_iORF_5	17+:57754436-57754549|57756757-57756872	17+:57754436-57754549|57756757-57756872	GTG	iORF	0.12	0.38	0.025317	212.5
ENSG00000141380.9	ENST00000415083.2_iORF_0	18-:23612459-23612496|23614968-23615091|23615794-23615799	18-:23612459-23612496|23614968-23615091|23615794-23615799	AGG	iORF	0.20	0.33	0.025503	44.6
ENSG00000197713.10	ENST00000359429.6_iORF_1	2+:210874445-210874460|210880696-210880708	2+:210874445-210874460|210880696-210880708	AGG	iORF	0.49	0.40	0.025565	13.9
ENSG00000186522.10_ENSG00000230696.1	ENST00000415095.1_iORF_0	2-:110310725-110310755	2-:110310725-110310755	GTG	iORF	0.76	0.35	0.025585	6.4
ENSG00000138768.10	ENST00000538159.1_iORF_10	4+:76731667-76731692|76733312-76733317	4+:76731667-76731692|76733312-76733317	ATT	iORF	0.45	0.28	0.025585	5.0
ENSG00000106524.4	ENST00000306999.2_iORF_1	7-:16650180-16650210	7-:16650180-16650210	AAG	iORF	0.23	0.40	0.025585	10.2
ENSG00000082516.8	ENST00000285873.7_iORF_5	5-:154278817-154278832	5-:154278817-154278832	AGG	iORF	0.72	0.29	0.025600	5.2
ENSG00000106443.10	ENST00000445996.2_iORF_3	7+:11091241-11091256	7+:11091241-11091256	GTG	iORF	0.45	0.34	0.025600	8.4
ENSG00000106290.10_ENSG00000242798.1	ENST00000472509.1_iORF_2	7-:99711507-99711522	7-:99711507-99711522	TTG	iORF	0.63	0.36	0.025600	8.5
ENSG00000117543.15	ENST00000342173.7_iORF_4	1-:101490884-101490935	1-:101490884-101490935	TTG	iORF	0.62	0.53	0.025759	48.5
ENSG00000116106.7	ENST00000281821.2_iORF_1	2-:222294798-222294852	2-:222294798-222294852	AAG	iORF	0.39	0.34	0.025881	7.0
ENSG00000143753.8	ENST00000323699.4_iORF_1	1+:224377590-224377623	1+:224377590-224377623	ATC	iORF	0.62	0.61	0.026189	66.7
ENSG00000172269.12	ENST00000354202.4_iORF_4	11-:118968229-118968261|118968564-118968637	11-:118968229-118968261|118968564-118968637	AGG	iORF	0.37	0.56	0.026191	81.2
ENSG00000103222.14	ENST00000399410.3_iORF_3	16+:16139763-16139832	16+:16139712-16139832	TTG	iORF	0.23	0.46	0.026433	45.7
ENSG00000117479.8_ENSG00000234604.2	ENST00000236137.5_iORF_0	1-:169439393-169439424|169446392-169446400	1-:169439393-169439424|169446392-169446400	AGG	iORF	0.48	0.35	0.026482	6.4
ENSG00000080839.7	ENST00000373664.3_iORF_1	20-:35635914-35635953	20-:35635914-35635953	ATG	iORF	0.38	0.35	0.026482	6.7
ENSG00000132436.7	ENST00000433017.1_iORF_2	7-:50514438-50514507	7-:50514438-50514507	GTG	iORF	0.12	0.20	0.026486	9.5
ENSG00000025293.11	ENST00000374012.3_iORF_2	20+:34430547-34430616	20+:34430547-34430616	ATT	iORF	0.35	0.40	0.026486	14.3
ENSG00000102554.9	ENST00000377687.4_iORF_5	13+:73636395-73636434	13+:73636395-73636434	CTG	iORF	0.10	0.39	0.026493	11.7
ENSG00000141741.7	ENST00000394231.3_iORF_2	17-:37885815-37885851	17-:37885815-37885851	AGG	iORF	0.47	0.38	0.026532	11.9
ENSG00000196498.9	ENST00000404621.1_iORF_4	12-:124829379-124829481	12-:124829379-124829497|124831109-124831111	ACG	iORF	0.54	0.16	0.026540	40.8
ENSG00000060656.15	ENST00000428026.2_iORF_0	1+:29602064-29602133	1+:29602064-29602133	ATA	iORF	0.34	0.12	0.026604	10.1
ENSG00000151012.9	ENST00000280612.5_iORF_0	4-:139162982-139163051	4-:139162982-139163051	TTG	iORF	0.23	0.37	0.026604	17.8
ENSG00000125304.8	ENST00000376387.4_iORF_4	13+:100190011-100190092	13+:100188956-100188991|100189992-100190092	ATA	iORF	0.60	0.21	0.026648	18.6
ENSG00000104723.16	ENST00000503731.1_iORF_0	8+:15398040-15398077|15480588-15480602	8+:15398040-15398077|15480588-15480602	CTG	iORF	0.76	0.42	0.026657	19.3
ENSG00000125107.12	ENST00000569240.1_iORF_6	16-:58589226-58589277	16-:58589226-58589277	AGG	iORF	0.07	0.29	0.026657	17.6
ENSG00000117595.6	ENST00000367021.3_iORF_2	1-:209963100-209963124	1-:209963100-209963124	TTG	iORF	0.78	0.17	0.026671	5.1
ENSG00000148498.11_ENSG00000215184.2	ENST00000374776.1_iORF_8	10-:34625164-34625171|34626292-34626309	10-:34625164-34625171|34626292-34626309	AGG	iORF	0.76	0.33	0.026671	7.7
ENSG00000159228.8	ENST00000290349.6_iORF_1	21+:37442666-37442702|37443247-37443286	21+:37442666-37442702|37443247-37443286	ACG	iORF	0.15	0.62	0.026774	105.7
ENSG00000243961.2_ENSG00000264599.1	ENST00000378380.3_iORF_3	20+:10018962-10019034	20+:10018962-10019034	ATA	iORF	0.36	0.13	0.027095	7.0
ENSG00000164889.8	ENST00000310317.5_iORF_5	7+:150765048-150765141|150767033-150767162	7+:150765048-150765141|150767033-150767162	ACG	iORF	0.57	0.37	0.027187	54.3
ENSG00000173542.4_ENSG00000156136.5	ENST00000286648.5_iORF_8	4+:71888256-71888271	4+:71888256-71888271	ACG	iORF	0.37	0.33	0.027200	6.0
ENSG00000148399.7	ENST00000277540.2_iORF_2	9-:140449782-140449797	9-:140449782-140449797	GTG	iORF	0.76	0.29	0.027200	7.1
ENSG00000196950.9	ENST00000359634.5_iORF_10	2+:196545142-196545172	2+:196545103-196545172	ATA	iORF	0.11	0.39	0.027216	11.1
ENSG00000092853.9	ENST00000318121.3_iORF_2	1-:36204760-36204796	1-:36204760-36204838	ATG	iORF	0.11	0.24	0.027464	9.0
ENSG00000134318.9	ENST00000315872.6_iORF_4	2-:11355051-11355084	2-:11355051-11355084	CTG	iORF	0.30	0.35	0.027464	7.0
ENSG00000183605.12	ENST00000355697.2_iORF_3	10-:120900817-120900831|120905747-120905766	10-:120900817-120900831|120905747-120905766	ATT	iORF	0.47	0.33	0.027464	5.6
ENSG00000069329.11	ENST00000299138.7_iORF_6	16-:46694559-46694563|46695629-46695661	16-:46694559-46694563|46695629-46695661	ATA	iORF	0.61	0.33	0.027464	5.9
ENSG00000139726.6_ENSG00000206914.1	ENST00000280557.6_iORF_2	12+:123253599-123253617	12+:123253599-123253617	AAG	iORF	0.71	0.46	0.027608	19.4
ENSG00000196504.11	ENST00000410080.1_iORF_10	2-:153525760-153525775	2-:153525760-153525784	AAG	iORF	0.76	0.12	0.027724	8.4
ENSG00000118193.7	ENST00000367350.4_iORF_3	1-:200561355-200561364	1-:200561355-200561364	ATC	iORF	0.32	0.14	0.027778	7.0
ENSG00000206560.6	ENST00000399451.2_iORF_5	3-:15711816-15711825	3-:15711816-15711825	ATA	iORF	0.50	0.22	0.027778	7.0
ENSG00000132466.13	ENST00000358602.4_iORF_17	4-:73959882-73959891	4-:73959882-73959891	AGG	iORF	0.76	0.23	0.027778	5.0
ENSG00000047249.12	ENST00000359530.2_iORF_4	8-:54684725-54684727|54708206-54708213	8-:54684725-54684727|54708206-54708213	ATT	iORF	0.61	0.17	0.027778	5.0
ENSG00000040341.13_ENSG00000272469.1	ENST00000521210.1_iORF_8	8-:74507491-74507500	8-:74507491-74507500	AGG	iORF	0.78	0.06	0.027778	4.0
ENSG00000165219.17	ENST00000297933.6_iORF_3	9+:128065086-128065095	9+:128065086-128065095	ACG	iORF	0.71	0.23	0.027778	5.0
ENSG00000124942.9	ENST00000378024.4_iORF_41	11-:62290289-62290298	11-:62290289-62290298	CTG	iORF	0.76	0.09	0.027778	4.6
ENSG00000240370.2_ENSG00000111674.4	ENST00000229277.1_iORF_1	12+:7025834-7025843	12+:7025834-7025843	GTG	iORF	0.71	0.35	0.027778	7.0
ENSG00000139324.7	ENST00000266712.6_iORF_2	12+:88584353-88584362	12+:88584353-88584362	AAG	iORF	0.76	0.24	0.027778	4.1
ENSG00000233232.2_ENSG00000188603.12	ENST00000569430.1_iORF_4	16-:28500669-28500678	16-:28500669-28500678	ATG	iORF	0.74	0.27	0.027778	4.5
ENSG00000228716.2_ENSG00000271043.1	ENST00000439211.2_iORF_0	5-:79949847-79949876|79950222-79950280	5-:79949847-79949876|79950222-79950280	CTG	iORF	0.10	0.17	0.027948	18.5
ENSG00000135916.11	ENST00000335005.6_iORF_2	2+:231729771-231729849	2+:231729771-231729849	CTG	iORF	0.30	0.44	0.028010	44.2
ENSG00000137996.8_ENSG00000207750.1	ENST00000370128.4_iORF_0	1+:100732123-100732180|100733707-100733752	1+:100731885-100731976|100732079-100732180|100733707-100733752	AGG	iORF	0.35	0.44	0.028123	67.1
ENSG00000046653.10	ENST00000454189.2_iORF_1	X-:13803788-13803830	X-:13803788-13803830	CTG	iORF	0.45	0.35	0.028209	6.2
ENSG00000058085.10	ENST00000264144.4_iORF_1	1+:183201898-183201973	1+:183201898-183201973	AAG	iORF	0.33	0.21	0.028427	12.4
ENSG00000187741.10	ENST00000389301.3_iORF_0	16-:89882285-89882360	16-:89882285-89882360	AAG	iORF	0.21	0.37	0.028427	19.6
ENSG00000172534.9	ENST00000369984.4_iORF_3	X-:153225838-153225865|153226992-153227040	X-:153225838-153225865|153226992-153227040	ACG	iORF	0.68	0.34	0.028427	13.2
ENSG00000145604.11_ENSG00000201223.1	ENST00000274255.6_iORF_1	5+:36170486-36170531	5+:36170486-36170531	CTG	iORF	0.76	0.17	0.028573	9.1
ENSG00000172053.10	ENST00000306125.6_iORF_5	3-:49136981-49137080	3-:49136981-49137080	ACG	iORF	0.25	0.24	0.028603	52.0
ENSG00000213593.5_ENSG00000198561.8	ENST00000532787.1_iORF_11	11+:57564217-57564304	11+:57564217-57564304	TTG	iORF	0.22	0.46	0.028774	41.2
ENSG00000105053.6	ENST00000601912.1_iORF_1	19-:50496157-50496209|50498070-50498087	19-:50496157-50496209|50498070-50498087	AGG	iORF	0.10	0.38	0.028839	13.8
ENSG00000141867.13	ENST00000263377.2_iORF_0	19-:15379851-15379853|15383625-15383671	19-:15379851-15379853|15383625-15383719	ATG	iORF	0.13	0.47	0.028953	21.9
ENSG00000116641.11_ENSG00000213703.2	ENST00000340370.5_iORF_5	1-:63097051-63097076|63099168-63099179	1-:63097051-63097076|63099168-63099179	ATG	iORF	0.55	0.33	0.029038	5.2
ENSG00000131795.8	ENST00000369307.3_iORF_2	1+:145508576-145508609	1+:145508576-145508609	ATC	iORF	0.17	0.62	0.029046	68.2
ENSG00000198171.8	ENST00000354488.3_iORF_1	20-:3183884-3183971	20-:3183884-3183971	AGG	iORF	0.56	0.22	0.029068	75.9
ENSG00000054116.7	ENST00000373166.3_iORF_4	1-:36602880-36602913	1-:36602880-36602913	CTG	iORF	0.16	0.23	0.029164	35.3
ENSG00000109805.5	ENST00000251496.2_iORF_3	4+:17839392-17839424|17841298-17841305	4+:17839392-17839424|17841298-17841305	ATC	iORF	0.55	0.40	0.029373	10.8
ENSG00000175467.10	ENST00000312397.5_iORF_1	11+:65744194-65744237|65744484-65744534	11+:65744194-65744237|65744484-65744534	CTG	iORF	0.10	0.25	0.029504	21.1
ENSG00000184674.8	ENST00000248935.5_iORF_0	22-:24376510-24376603	22-:24376510-24376603	CTG	iORF	0.22	0.39	0.029504	20.3
ENSG00000171298.8	ENST00000390015.3_iORF_1	17+:78092106-78092156|78092451-78092464	17+:78092106-78092156|78092451-78092464	AAG	iORF	0.11	0.32	0.029702	16.3
ENSG00000143924.14	ENST00000318522.5_iORF_2	2+:42515428-42515462|42522264-42522275	2+:42515428-42515462|42522264-42522275	CTG	iORF	0.44	0.23	0.029727	6.5
ENSG00000163872.11	ENST00000305135.5_iORF_2	3+:183490337-183490351|183491420-183491451	3+:183490337-183490351|183491420-183491451	ATC	iORF	0.51	0.29	0.029727	5.2
ENSG00000136950.9	ENST00000353214.2_iORF_1	9+:127635970-127636043|127637253-127637306	9+:127635970-127636043|127637253-127637306	AGG	iORF	0.27	0.21	0.029748	121.4
ENSG00000146904.4	ENST00000275815.3_iORF_2	7-:143093585-143093603|143094396-143094408	7-:143093585-143093603|143094396-143094455|143094653-143094708	ATG	iORF	0.76	0.17	0.029926	16.9
ENSG00000113810.11	ENST00000357388.3_iORF_12	3+:160148977-160148993|160149430-160149465	3+:160148977-160148993|160149430-160149465	ATA	iORF	0.31	0.31	0.030032	11.5
ENSG00000089220.4	ENST00000261313.2_iORF_2	12+:118582402-118582438	12+:118577293-118577356|118582390-118582438	ATG	iORF	0.62	0.35	0.030073	134.5
ENSG00000115368.5	ENST00000314761.4_iORF_1	2+:190334871-190334904	2+:190334826-190334904	GTG	iORF	0.08	0.40	0.030148	12.8
ENSG00000240891.2_ENSG00000144824.15	ENST00000393925.3_iORF_2	3+:111632415-111632535	3+:111632415-111632535	GTG	iORF	0.38	0.32	0.030276	12.0
ENSG00000166710.13	ENST00000559916.1_iORF_3	15+:45007689-45007734	15+:45007683-45007734	ATG	iORF	0.21	0.26	0.030339	33.5
ENSG00000130414.7	ENST00000252711.2_iORF_2	2-:240929587-240929599|240944626-240944632	2-:240929587-240929599|240944626-240944632	ATT	iORF	0.07	0.40	0.030352	21.8
ENSG00000078668.9	ENST00000022615.4_iORF_5	8+:42257203-42257221|42259305-42259338	8+:42257203-42257221|42259305-42259338	ATT	iORF	0.55	0.33	0.030353	27.8
ENSG00000113522.9	ENST00000265335.6_iORF_2	5+:131927064-131927098|131927568-131927573	5+:131927064-131927098|131927568-131927573	ACG	iORF	0.34	0.23	0.030375	7.9
ENSG00000146858.7	ENST00000275766.1_iORF_0	7-:138713647-138713686	7-:138713647-138713686	AGG	iORF	0.45	0.33	0.030375	5.0
ENSG00000163811.7	ENST00000407426.3_iORF_2	2+:29158430-29158473|29159787-29159816	2+:29158430-29158473|29159787-29159816	ATT	iORF	0.31	0.28	0.030449	28.9
ENSG00000130640.9	ENST00000368563.2_iORF_5	10-:135096667-135096715	10-:135096667-135096715	TTG	iORF	0.34	0.39	0.030462	12.3
ENSG00000169174.9	ENST00000302118.5_iORF_0	1+:55524184-55524259	1+:55524184-55524259	TTG	iORF	0.32	0.34	0.030582	12.1
ENSG00000163125.11	ENST00000369068.4_iORF_1	1+:150443607-150443634	1+:150443607-150443634	ACG	iORF	0.75	0.31	0.030656	6.2
ENSG00000115760.9	ENST00000421745.2_iORF_1	2+:32832648-32832675	2+:32832648-32832675	AAG	iORF	0.33	0.34	0.030656	7.1
ENSG00000068878.10	ENST00000404125.1_iORF_2	2-:54153128-54153155	2-:54153128-54153155	ACG	iORF	0.41	0.35	0.030656	6.3
ENSG00000152952.7	ENST00000494950.1_iORF_7	3-:145794623-145794650	3-:145794623-145794650	ATT	iORF	0.51	0.36	0.030656	7.9
ENSG00000148331.7	ENST00000277458.4_iORF_1	9-:132400118-132400145	9-:132400118-132400145	AAG	iORF	0.76	0.34	0.030656	6.5
ENSG00000198604.6_ENSG00000251726.1	ENST00000360310.1_iORF_5	14-:35253010-35253037	14-:35253010-35253070	AGG	iORF	0.15	0.28	0.030656	4.1
ENSG00000141140.12	ENST00000431794.3_iORF_2	17-:34881165-34881172|34883381-34883401	17-:34881165-34881172|34883381-34883401	ATG	iORF	0.41	0.35	0.030656	7.3
ENSG00000136451.4	ENST00000581208.1_iORF_1	17-:56060135-56060219	17-:56060135-56060246	ATC	iORF	0.08	0.39	0.030716	16.3
ENSG00000157483.4_ENSG00000259735.1	ENST00000288235.4_iORF_1	15-:59548516-59548577|59553618-59553653	15-:59548516-59548577|59553618-59553653	TTG	iORF	0.51	0.38	0.030775	22.5
ENSG00000189091.8	ENST00000302516.5_iORF_12	16+:70602967-70602979	16+:70602967-70602979	ATG	iORF	0.35	0.32	0.030904	6.8
ENSG00000162402.8	ENST00000294383.6_iORF_3	1-:55622715-55622724|55622928-55622961	1-:55622715-55622724|55622928-55622961	TTG	iORF	0.58	0.31	0.031019	5.0
ENSG00000137944.12_ENSG00000213516.5	ENST00000260508.4_iORF_2	1-:89418804-89418835|89420831-89420842	1-:89418804-89418835|89420831-89420842	CTG	iORF	0.78	0.35	0.031019	7.5
ENSG00000087884.10	ENST00000526415.1_iORF_2	11+:77583254-77583296	11+:77583254-77583296	ATG	iORF	0.43	0.24	0.031019	5.8
ENSG00000141252.15	ENST00000291074.5_iORF_0	17-:463787-463813|465742-465758	17-:463787-463813|465742-465758	CTG	iORF	0.10	0.37	0.031019	12.6
ENSG00000116641.11_ENSG00000213703.2	ENST00000340370.5_iORF_6	1-:63024710-63024758	1-:63024710-63024758	ATT	iORF	0.61	0.32	0.031073	5.0
ENSG00000013588.5_ENSG00000207817.1	ENST00000014914.5_iORF_1	12+:13065062-13065076|13065380-13065456	12+:13062063-13062105|13065017-13065076|13065380-13065456	ATT	iORF	0.21	0.60	0.031308	72.5
ENSG00000122406.8_ENSG00000207523.1	ENST00000370321.3_iORF_5	1+:93301928-93301949|93303012-93303036	1+:93301928-93301949|93303012-93303036	AGG	iORF	0.27	0.44	0.031434	23.7
ENSG00000023330.10	ENST00000484952.1_iORF_3	3+:52239917-52240004	3+:52239917-52240004	ATT	iORF	0.35	0.48	0.031487	36.1
ENSG00000112379.8	ENST00000251691.4_iORF_2	6+:138655453-138655495	6+:138655438-138655495	CTG	iORF	0.15	0.22	0.031524	5.0
ENSG00000005812.6	ENST00000355619.5_iORF_0	13-:77581608-77581650	13-:77581608-77581650	ATG	iORF	0.74	0.33	0.031524	5.0
ENSG00000131725.9	ENST00000254029.3_iORF_1	X+:117526895-117526937	X+:117526895-117526937	CTG	iORF	0.13	0.22	0.031524	5.1
ENSG00000141279.11	ENST00000322157.4_iORF_10	17+:45656825-45656876	17+:45656825-45656876	ATA	iORF	0.76	0.37	0.031529	11.2
ENSG00000156471.8	ENST00000517309.1_iORF_10	8+:97307390-97307438	8+:97307390-97307438	ATT	iORF	0.14	0.46	0.031631	37.3
ENSG00000142657.16	ENST00000270776.8_iORF_1	1+:10473191-10473308|10477043-10477079	1+:10473191-10473308|10477043-10477079	AAG	iORF	0.12	0.23	0.031752	85.3
ENSG00000176915.10	ENST00000539605.1_iORF_0	12-:133324755-133324857	12-:133324755-133324857	ATC	iORF	0.26	0.09	0.031797	18.3
ENSG00000160193.7	ENST00000398208.2_iORF_1	21-:44299523-44299595	21-:44299523-44299646	CTG	iORF	0.14	0.15	0.031825	92.5
ENSG00000138069.12	ENST00000409784.3_iORF_3	2-:65316148-65316181	2-:65316148-65316181	GTG	iORF	0.51	0.59	0.031946	33.8
ENSG00000100316.11_ENSG00000263764.1	ENST00000420536.1_iORF_9	22-:39714512-39714569	22-:39714512-39714569	ATG	iORF	0.31	0.13	0.031946	213.9
ENSG00000006125.12_ENSG00000239520.1	ENST00000537622.2_iORF_4	17+:34001241-34001292	17+:34001241-34001292	ATT	iORF	0.54	0.19	0.031997	38.9
ENSG00000151135.5	ENST00000280756.4_iORF_2	12+:107365093-107365165	12+:107365093-107365165	AGG	iORF	0.46	0.47	0.032004	27.1
ENSG00000149187.13_ENSG00000265559.1	ENST00000395290.2_iORF_13	11-:47508762-47508789	11-:47508762-47508789	CTG	iORF	0.07	0.39	0.032185	12.3
ENSG00000155760.1	ENST00000286201.1_iORF_1	2+:202900046-202900097	2+:202900013-202900097	GTG	iORF	0.76	0.34	0.032272	8.5
ENSG00000169895.5	ENST00000380155.3_iORF_1	X+:16761881-16761932	X+:16761881-16761932	ATC	iORF	0.71	0.46	0.032424	64.7
ENSG00000082516.8	ENST00000285873.7_iORF_6	5-:154282656-154282701	5-:154282656-154282701	AAG	iORF	0.39	0.29	0.032451	6.0
ENSG00000131626.11	ENST00000253925.7_iORF_0	11+:70178090-70178135	11+:70178090-70178135	AGG	iORF	0.72	0.40	0.032451	14.0
ENSG00000170191.4	ENST00000304788.3_iORF_1	20-:25597038-25597083	20-:25597038-25597083	TTG	iORF	0.46	0.32	0.032451	5.6
ENSG00000105229.2	ENST00000262971.2_iORF_1	19+:4013176-4013242	19+:4013176-4013242	CTG	iORF	0.13	0.25	0.032574	9.7
ENSG00000197818.7	ENST00000361573.2_iORF_1	20+:48479527-48479593	20+:48479527-48479593	AAG	iORF	0.39	0.19	0.032574	13.5
ENSG00000185745.8	ENST00000546318.1_iORF_1	10+:91162528-91162612	10+:91162528-91162612	AGG	iORF	0.38	0.40	0.032747	17.8
ENSG00000143570.13	ENST00000368623.3_iORF_2	1-:153932844-153932955	1-:153932844-153933060	AGG	iORF	0.16	0.38	0.032872	67.5
ENSG00000162607.8	ENST00000339950.4_iORF_8	1+:62911079-62911094	1+:62911079-62911094	AAG	iORF	0.38	0.27	0.033033	5.4
ENSG00000162434.7	ENST00000342505.4_iORF_4	1-:65313306-65313321	1-:65313306-65313321	ATT	iORF	0.76	0.31	0.033033	5.0
ENSG00000112062.6	ENST00000491957.1_iORF_5	6+:36041474-36041489	6+:36041474-36041489	ATT	iORF	0.33	0.20	0.033033	5.1
ENSG00000147419.12_ENSG00000238624.1	ENST00000356537.4_iORF_0	8-:27610091-27610104|27614235-27614237	8-:27610091-27610104|27614235-27614237	AGG	iORF	0.78	0.31	0.033033	4.8
ENSG00000244187.3_ENSG00000196642.11	ENST00000371663.4_iORF_6	9+:139720254-139720269	9+:139720254-139720269	AAG	iORF	0.60	0.25	0.033033	6.0
ENSG00000138119.12	ENST00000358334.5_iORF_16	10-:95079704-95079719	10-:95079704-95079719	ATC	iORF	0.48	0.27	0.033033	3.0
ENSG00000091039.12	ENST00000261183.3_iORF_3	12-:76786444-76786459	12-:76786444-76786459	AGG	iORF	0.72	0.36	0.033033	8.5
ENSG00000090615.8_ENSG00000196458.6	ENST00000204726.3_iORF_4	12-:133349833-133349848	12-:133349833-133349848	AGG	iORF	0.12	0.28	0.033033	4.6
ENSG00000104067.12	ENST00000400011.2_iORF_5	15-:30053920-30053935	15-:30053920-30053935	ATG	iORF	0.76	0.17	0.033033	5.0
ENSG00000169957.8_ENSG00000169951.5	ENST00000380412.5_iORF_4	16-:30537242-30537257	16-:30537242-30537257	AAG	iORF	0.72	0.31	0.033033	7.3
ENSG00000170471.10	ENST00000262879.6_iORF_3	20+:37202905-37202920	20+:37202905-37202920	TTG	iORF	0.38	0.09	0.033033	5.0
ENSG00000186501.10	ENST00000374076.4_iORF_1	1+:27660525-27660545|27660641-27660690	1+:27660525-27660545|27660641-27660690	AGG	iORF	0.66	0.43	0.033143	32.5
ENSG00000065361.10_ENSG00000170515.9	ENST00000267101.3_iORF_9	12+:56490404-56490406|56490531-56490625	12+:56490404-56490406|56490531-56490625	AAG	iORF	0.44	0.32	0.033147	16.4
ENSG00000061918.8	ENST00000264424.8_iORF_1	4+:156725823-156725877	4+:156725823-156725877	ATA	iORF	0.53	0.29	0.033347	5.1
ENSG00000164823.5	ENST00000451899.2_iORF_1	8+:90936864-90936918	8+:90936864-90936918	AAG	iORF	0.55	0.32	0.033347	5.8
ENSG00000021776.6	ENST00000156471.5_iORF_2	15-:35210511-35210565	15-:35210511-35210565	ACG	iORF	0.35	0.35	0.033347	7.9
ENSG00000132561.9	ENST00000254898.5_iORF_0	8+:98943357-98943444	8+:98943357-98943444	ATG	iORF	0.29	0.19	0.033372	15.5
ENSG00000076108.7	ENST00000551812.1_iORF_1	12-:56993606-56993632|56993747-56993808	12-:56993606-56993632|56993747-56993808	GTG	iORF	0.23	0.39	0.033372	16.4
ENSG00000144791.5	ENST00000440097.1_iORF_1	3+:45714251-45714312|45714945-45715001	3+:45714227-45714312|45714945-45715001	ATG	iORF	0.10	0.40	0.033669	24.0
ENSG00000072195.10	ENST00000420132.1_iORF_2	2+:220307854-220307902	2+:220307854-220307902	TTG	iORF	0.72	0.21	0.033708	12.3
ENSG00000001084.6_ENSG00000231683.2	ENST00000229416.6_iORF_3	6-:53370274-53370294|53370600-53370628	6-:53370274-53370294|53370600-53370628	ATG	iORF	0.13	0.19	0.033708	6.9
ENSG00000020577.9	ENST00000554335.1_iORF_1	14+:55034686-55034734	14+:55034686-55034734	ACG	iORF	0.11	0.32	0.033708	8.2
ENSG00000119638.8	ENST00000238616.5_iORF_1	14-:75573246-75573294	14-:75573246-75573294	ATC	iORF	0.35	0.32	0.033708	8.0
ENSG00000167978.12	ENST00000301740.8_iORF_17	16+:2815235-2815286	16+:2815235-2815286	AAG	iORF	0.26	0.48	0.033752	30.6
ENSG00000176055.9	ENST00000316610.6_iORF_0	5-:89757234-89757291	5-:89757234-89757291	ATG	iORF	0.38	0.33	0.033882	9.3
ENSG00000179151.7	ENST00000315127.4_iORF_0	15-:74967329-74967386	15-:74967329-74967425	CTG	iORF	0.11	0.18	0.033882	11.2
ENSG00000148400.9	ENST00000277541.6_iORF_3	9-:139438529-139438554|139440177-139440182	9-:139438529-139438554|139440177-139440182	ACG	iORF	0.38	0.23	0.033932	5.4
ENSG00000186174.8	ENST00000334801.3_iORF_3	11-:118773390-118773420	11-:118773390-118773420	AGG	iORF	0.69	0.18	0.033932	6.7
ENSG00000048471.9_ENSG00000260601.1	ENST00000566228.1_iORF_0	16+:12220489-12220519	16+:12220489-12220519	GTG	iORF	0.50	0.33	0.033932	5.0
ENSG00000177728.10	ENST00000314256.7_iORF_1	17+:73482426-73482456	17+:73482426-73482456	TTG	iORF	0.73	0.35	0.033932	6.9
ENSG00000137076.14	ENST00000314888.9_iORF_6	9-:35704691-35704802	9-:35704691-35704802	ATA	iORF	0.23	0.37	0.033935	34.9
ENSG00000141027.16	ENST00000268712.3_iORF_0	17-:16004951-16005041	17-:16004951-16005041	CTG	iORF	0.13	0.19	0.033957	10.9
ENSG00000115414.14	ENST00000446046.1_iORF_1	2-:216273122-216273149|216274285-216274309	2-:216273122-216273149|216274285-216274309	AGG	iORF	0.40	0.26	0.034166	5.5
ENSG00000165630.9_ENSG00000239665.4	ENST00000378572.3_iORF_0	10+:13629100-13629152|13639457-13639465	10+:13629061-13629152|13639457-13639465	ATC	iORF	0.07	0.43	0.034300	19.3
ENSG00000135297.11	ENST00000415954.2_iORF_1	6+:74171603-74171660	6+:74171603-74171660	TTG	iORF	0.13	0.31	0.034317	6.5
ENSG00000112237.8	ENST00000520429.1_iORF_2	6-:99994292-99994349	6-:99994292-99994349	TTG	iORF	0.15	0.17	0.034317	6.0
ENSG00000182272.7	ENST00000329962.6_iORF_1	11+:379976-380019|380129-380143	11+:379976-380019|380129-380143	ATA	iORF	0.61	0.31	0.034317	5.0
ENSG00000169756.12	ENST00000544547.1_iORF_0	2+:109276113-109276137	2+:109276113-109276137	TTG	iORF	0.29	0.57	0.034354	22.7
ENSG00000125912.6	ENST00000246117.4_iORF_4	19+:3207423-3207467|3207626-3207669	19+:3207423-3207467|3207626-3207669	TTG	iORF	0.05	0.42	0.034358	32.4
ENSG00000136807.7	ENST00000373265.2_iORF_2	9+:130548482-130548519|130548979-130549029	9+:130548482-130548519|130548979-130549029	ACG	iORF	0.07	0.41	0.034400	29.4
ENSG00000185753.8	ENST00000327877.5_iORF_1	X-:40498358-40498380|40506258-40506269	X-:40498358-40498380|40506258-40506269	AGG	iORF	0.13	0.20	0.034515	6.6
ENSG00000106105.9	ENST00000389266.3_iORF_2	7+:30671140-30671157|30671862-30671944	7+:30671140-30671157|30671862-30671944	ATT	iORF	0.08	0.30	0.034715	36.1
ENSG00000092853.9	ENST00000318121.3_iORF_3	1-:36230827-36230878	1-:36230827-36230878	ATA	iORF	0.78	0.33	0.034820	7.3
ENSG00000018699.7	ENST00000317907.4_iORF_5	2+:32889480-32889531	2+:32889480-32889531	AAG	iORF	0.45	0.30	0.034820	6.2
ENSG00000170322.10	ENST00000524794.1_iORF_1	11-:129746711-129746762	11-:129746711-129746762	AGG	iORF	0.15	0.31	0.034820	5.0
ENSG00000067900.6_ENSG00000216205.1	ENST00000399799.2_iORF_2	18-:18588028-18588079	18-:18588028-18588079	ATG	iORF	0.55	0.36	0.034820	9.1
ENSG00000100888.8	ENST00000557364.1_iORF_5	14-:21882536-21882577|21883096-21883115	14-:21882536-21882577|21883096-21883115	TTG	iORF	0.15	0.29	0.034887	6.9
ENSG00000088298.8_ENSG00000242372.2	ENST00000540582.1_iORF_11	20-:33732810-33732821|33734627-33734688	20-:33732810-33732821|33734627-33734712	ATG	iORF	0.34	0.09	0.034912	19.6
ENSG00000188554.9	ENST00000590996.1_iORF_1	17+:41332823-41332834|41338266-41338351	17+:41332823-41332834|41338266-41338351	AAG	iORF	0.28	0.26	0.035019	15.4
ENSG00000101882.5	ENST00000371410.3_iORF_0	X-:119072765-119072773|119077182-119077270	X-:119072765-119072773|119077182-119077270	ATT	iORF	0.42	0.23	0.035019	13.7
ENSG00000103222.14	ENST00000399410.3_iORF_1	16+:16043636-16043656|16101672-16101826	16+:16043636-16043656|16101672-16101826	ATG	iORF	0.68	0.19	0.035056	74.0
ENSG00000134247.9	ENST00000393203.2_iORF_4	1+:117492186-117492194|117503864-117503919	1+:117492186-117492194|117503864-117503919	CTG	iORF	0.31	0.14	0.035152	35.7
ENSG00000009954.6	ENST00000339594.4_iORF_1	7-:72880713-72880731|72883846-72883888	7-:72880713-72880731|72883846-72883888	AAG	iORF	0.48	0.32	0.035194	7.1
ENSG00000105676.9	ENST00000269932.6_iORF_3	19+:19164996-19165065	19+:19164996-19165065	GTG	iORF	0.18	0.45	0.035272	35.0
ENSG00000105699.12	ENST00000361790.3_iORF_7	19+:35749946-35749967|35752827-35752881	19+:35749946-35749967|35752827-35752881	ACG	iORF	0.76	0.40	0.035320	17.3
ENSG00000234912.5_ENSG00000129657.10	ENST00000436233.4_iORF_1	17+:75196719-75196755|75199651-75199708	17+:75196719-75196755|75199651-75199708	ATT	iORF	0.54	0.29	0.035342	24.6
ENSG00000100403.10	ENST00000352645.4_iORF_2	22+:41747588-41747650|41751472-41751518	22+:41747588-41747650|41751472-41751518	AGG	iORF	0.50	0.33	0.035480	12.4
ENSG00000126878.8	ENST00000247291.3_iORF_1	9+:133972194-133972250|133986983-133987050|133989963-133989987	9+:133972194-133972250|133986983-133987050|133989963-133989987	AGG	iORF	0.12	0.48	0.035555	114.5
ENSG00000163382.7	ENST00000368233.3_iORF_2	1+:156561697-156561778|156561892-156561931	1+:156561697-156561778|156561892-156561931	CTG	iORF	0.12	0.61	0.035732	225.0
ENSG00000100983.5	ENST00000216951.2_iORF_3	20-:33519793-33519838	20-:33519793-33519838	AAG	iORF	0.32	0.07	0.035742	54.0
ENSG00000131504.11	ENST00000398557.4_iORF_3	5-:140905691-140905740|140905863-140905874	5-:140905691-140905740|140905863-140905874	ATA	iORF	0.46	0.34	0.035797	9.0
ENSG00000006118.10	ENST00000453848.2_iORF_2	11+:60703688-60703742	11+:60703688-60703742	ACG	iORF	0.47	0.31	0.035810	6.4
ENSG00000197879.10	ENST00000438665.2_iORF_3	17-:1386291-1386353|1386903-1386952	17-:1386291-1386353|1386903-1387019|1387441-1387494	ATA	iORF	0.71	0.20	0.036255	83.3
ENSG00000077348.4	ENST00000221233.4_iORF_2	19-:41895791-41895810|41897745-41897822	19-:41895791-41895810|41897745-41897822	AGG	iORF	0.41	0.37	0.036282	27.7
ENSG00000171848.9	ENST00000360566.2_iORF_11	2+:10269177-10269195	2+:10269077-10269079|10269167-10269195	CTG	iORF	0.71	0.08	0.036376	15.8
ENSG00000048649.9	ENST00000308488.6_iORF_1	11-:77412402-77412468	11-:77412402-77412468	ATT	iORF	0.15	0.17	0.036626	6.2
ENSG00000121931.11	ENST00000369763.4_iORF_5	1-:111492492-111492525	1-:111492492-111492525	GTG	iORF	0.47	0.33	0.036662	5.6
ENSG00000125319.10	ENST00000585683.1_iORF_0	17+:42226240-42226273	17+:42226240-42226273	AAG	iORF	0.42	0.32	0.036662	4.7
ENSG00000155313.11	ENST00000285681.2_iORF_2	21+:17197343-17197376	21+:17197343-17197376	AAG	iORF	0.60	0.32	0.036662	5.3
ENSG00000067992.8_ENSG00000214124.3	ENST00000441463.2_iORF_3	X+:24521481-24521514	X+:24521481-24521514	ATG	iORF	0.31	0.42	0.036662	10.5
ENSG00000128708.8	ENST00000264108.4_iORF_4	2+:172809442-172809517	2+:172809442-172809517	ATA	iORF	0.66	0.27	0.036686	24.5
ENSG00000163812.9	ENST00000339420.2_iORF_5	3-:44970895-44970928|44974609-44974633	3-:44970895-44970928|44974609-44974633	ATT	iORF	0.13	0.24	0.036697	7.2
ENSG00000120697.4	ENST00000239891.3_iORF_0	13-:37526722-37526736|37539711-37539754	13-:37526722-37526736|37539711-37539754	AAG	iORF	0.61	0.18	0.036697	5.9
ENSG00000132341.7	ENST00000448750.3_iORF_8	12+:131356646-131356671|131357380-131357397	12+:131356646-131356671|131357380-131357397	ACG	iORF	0.27	0.63	0.036816	117.7
ENSG00000242220.2_ENSG00000159079.14	ENST00000382549.4_iORF_4	21-:33980016-33980026|33982147-33982161	21-:33980016-33980026|33982147-33982161	AAG	iORF	0.30	0.22	0.037089	31.1
ENSG00000070961.10	ENST00000393164.2_iORF_5	12-:90010648-90010723	12-:90010648-90010723	ATC	iORF	0.69	0.06	0.037131	29.9
ENSG00000172037.9	ENST00000305544.4_iORF_0	3-:49161274-49161433	3-:49161274-49161433	GTG	iORF	0.60	0.37	0.037247	27.4
ENSG00000010292.8	ENST00000315579.5_iORF_2	12+:6632056-6632168|6632427-6632447	12+:6632056-6632168|6632427-6632447	TTG	iORF	0.40	0.07	0.037263	58.2
ENSG00000148498.11_ENSG00000215184.2	ENST00000374794.3_iORF_0	10-:34671683-34671830	10-:34671683-34671850|34673056-34673111	AAG	iORF	0.76	0.39	0.037350	37.1
ENSG00000112584.9	ENST00000476287.1_iORF_1	6+:170626645-170626705	6+:170626645-170626705	ATC	iORF	0.76	0.38	0.037495	10.5
ENSG00000173218.10	ENST00000355485.2_iORF_1	1+:116202383-116202394|116206281-116206444	1+:116202383-116202394|116206281-116206444	AGG	iORF	0.21	0.22	0.037567	63.8
ENSG00000101132.5	ENST00000371419.2_iORF_1	20+:52835589-52835673	20+:52835589-52835673	ATC	iORF	0.20	0.30	0.037591	36.7
ENSG00000170365.5	ENST00000302085.4_iORF_0	4+:146435910-146435931	4+:146435910-146435931	AGG	iORF	0.71	0.20	0.037598	13.4
ENSG00000161904.7	ENST00000293760.5_iORF_1	6-:33746159-33746164|33747876-33747892	6-:33746159-33746164|33747876-33747892	AGG	iORF	0.40	0.31	0.037598	5.4
ENSG00000014138.4	ENST00000265465.3_iORF_2	11+:65034961-65034982	11+:65034961-65034982	ATT	iORF	0.78	0.31	0.037598	5.7
ENSG00000175216.10	ENST00000529230.1_iORF_9	11-:46829597-46829618	11-:46829597-46829618	CTG	iORF	0.12	0.22	0.037598	6.0
ENSG00000115415.14	ENST00000361099.3_iORF_7	2-:191865858-191865889|191872288-191872308	2-:191865858-191865889|191872288-191872332	ACG	iORF	0.11	0.40	0.037618	14.2
ENSG00000176076.6_ENSG00000068366.15	ENST00000340800.2_iORF_1	X-:108921220-108921340|108921493-108921511	X-:108921220-108921340|108921493-108921511	AAG	iORF	0.28	0.45	0.037643	49.3
ENSG00000136026.9_ENSG00000238609.1	ENST00000378026.4_iORF_2	12-:106634092-106634127|106641146-106641333	12-:106634092-106634127|106641146-106641333	CTG	iORF	0.58	0.46	0.037693	116.9
ENSG00000107185.8	ENST00000378078.4_iORF_2	9+:35751385-35751409|35751623-35751719	9+:35751385-35751409|35751623-35751719	CTG	iORF	0.40	0.29	0.037712	14.6
ENSG00000138448.7	ENST00000261023.3_iORF_0	2+:187455145-187455250|187466747-187466831	2+:187455145-187455250|187466747-187466831	GTG	iORF	0.67	0.38	0.037729	44.5
ENSG00000197102.6	ENST00000360184.4_iORF_8	14+:102494455-102494478|102495875-102495891	14+:102494455-102494478|102495875-102495891	TTG	iORF	0.72	0.42	0.037944	14.3
ENSG00000165506.10_ENSG00000258450.1	ENST00000298292.8_iORF_0	14-:50100264-50100396	14-:50100264-50100414	GTG	iORF	0.50	0.42	0.037975	39.8
ENSG00000180694.9	ENST00000458549.2_iORF_3	8-:91657814-91657916	8-:91657814-91657916	ACG	iORF	0.11	0.22	0.038058	13.0
ENSG00000058668.10_ENSG00000221643.1	ENST00000357681.5_iORF_2	1+:203691629-203691701	1+:203691629-203691701	GTG	iORF	0.45	0.31	0.038080	8.0
ENSG00000068796.12_ENSG00000086200.12	ENST00000325324.6_iORF_0	5+:61747557-61747629	5+:61747557-61747629	TTG	iORF	0.38	0.29	0.038080	7.2
ENSG00000049449.4	ENST00000054950.3_iORF_2	11+:32124967-32125026|32125910-32125923	11+:32124967-32125026|32125910-32125923	ATT	iORF	0.47	0.47	0.038177	31.8
ENSG00000069345.7	ENST00000317089.5_iORF_5	16-:46993017-46993042|46993186-46993188	16-:46993017-46993042|46993186-46993188	AGG	iORF	0.21	0.43	0.038193	16.9
ENSG00000189057.6	ENST00000343597.3_iORF_1	11+:58892300-58892363	11+:58892300-58892363	AAG	iORF	0.61	0.31	0.038218	5.0
ENSG00000114648.7	ENST00000232766.5_iORF_1	3+:47374773-47374807|47376172-47376183	3+:47374773-47374807|47376172-47376183	AGG	iORF	0.67	0.38	0.038271	12.7
ENSG00000214289.2_ENSG00000114019.10	ENST00000249883.5_iORF_2	3-:134089796-134089862	3-:134089796-134089862	AGG	iORF	0.37	0.31	0.038360	9.5
ENSG00000100888.8	ENST00000557364.1_iORF_3	14-:21868648-21868714	14-:21868648-21868714	ACG	iORF	0.63	0.35	0.038360	10.6
ENSG00000250820.1_ENSG00000051596.5	ENST00000265097.4_iORF_6	5-:175388423-175388437|175391953-175391975	5-:175388423-175388437|175391953-175391975	ATG	iORF	0.19	0.42	0.038408	17.0
ENSG00000072682.14	ENST00000401867.1_iORF_3	5-:131539496-131539529	5-:131539496-131539529	AGG	iORF	0.37	0.40	0.038553	12.8
ENSG00000165819.7	ENST00000298717.4_iORF_1	14-:21968763-21968824|21969054-21969080	14-:21968763-21968824|21969054-21969188	GTG	iORF	0.32	0.18	0.038636	24.7
ENSG00000079819.12	ENST00000527411.1_iORF_3	6-:131186734-131186774|131188598-131188633	6-:131186734-131186774|131188598-131188633	CTG	iORF	0.78	0.32	0.038720	9.0
ENSG00000138434.12	ENST00000431877.2_iORF_4	2+:182780927-182780963	2+:182780927-182780963	AAG	iORF	0.72	0.40	0.038969	10.4
ENSG00000153914.11	ENST00000334121.6_iORF_2	5+:65458057-65458093	5+:65458057-65458093	ATG	iORF	0.74	0.31	0.038969	5.0
ENSG00000127947.11	ENST00000248594.6_iORF_0	7+:77227216-77227218|77229980-77230014	7+:77227216-77227218|77229980-77230014	ATG	iORF	0.37	0.35	0.038969	7.1
ENSG00000137135.13	ENST00000378387.3_iORF_0	9-:35662948-35662984	9-:35662948-35662984	AGG	iORF	0.69	0.37	0.038969	7.5
ENSG00000155363.14	ENST00000413052.2_iORF_2	1+:113241098-113241100|113241336-113241409	1+:113241098-113241100|113241336-113241409	AGG	iORF	0.33	0.29	0.039123	12.5
ENSG00000184857.7	ENST00000333050.6_iORF_0	16-:8890227-8890302	16-:8890227-8890302	ACG	iORF	0.22	0.39	0.039123	22.8
ENSG00000109586.7	ENST00000265000.4_iORF_0	4+:174169146-174169182	4+:174169146-174169182	ATG	iORF	0.07	0.40	0.039138	16.0
ENSG00000197157.6	ENST00000354725.3_iORF_8	7+:127347648-127347701|127361340-127361344	7+:127347648-127347701|127361340-127361344	ATG	iORF	0.45	0.10	0.039181	27.5
ENSG00000243207.2_ENSG00000244165.1	ENST00000253107.7_iORF_3	19+:10217225-10217347|10218180-10218202	19+:10217225-10217347|10218180-10218202	AGG	iORF	0.28	0.45	0.039457	89.3
ENSG00000086544.2	ENST00000263370.2_iORF_1	19+:41223414-41223483	19+:41223414-41223483	ATG	iORF	0.59	0.35	0.039486	8.6
ENSG00000049449.4	ENST00000054950.3_iORF_3	11+:32118712-32118748	11+:32118694-32118748	ATG	iORF	0.42	0.33	0.039629	20.5
ENSG00000159063.8	ENST00000299626.5_iORF_4	11-:77815455-77815491	11-:77815455-77815491	CTG	iORF	0.44	0.47	0.039766	19.0
ENSG00000169627.7	ENST00000567436.1_iORF_4	16-:30204738-30204776|30204853-30204941	16-:30204738-30204776|30204853-30204941	CTG	iORF	0.33	0.63	0.039818	309.7
ENSG00000146281.5	ENST00000275072.4_iORF_0	6+:89871603-89871609|89871827-89871881	6+:89871603-89871609|89871827-89871881	CTG	iORF	0.35	0.20	0.039958	19.0
ENSG00000159131.12	ENST00000381815.4_iORF_12	21-:34892820-34892847	21-:34892820-34892868	ATG	iORF	0.76	0.22	0.039993	16.6
ENSG00000125835.13_ENSG00000088876.7	ENST00000339610.6_iORF_3	20-:2443869-2443873|2444392-2444545|2446353-2446373	20-:2443869-2443873|2444392-2444545|2446353-2446373	AGG	iORF	0.62	0.61	0.040097	160.5
ENSG00000102554.9	ENST00000377687.4_iORF_7	13+:73636062-73636098	13+:73636062-73636098	ATA	iORF	0.36	0.40	0.040152	13.9
ENSG00000181619.11_ENSG00000151838.7	ENST00000247194.4_iORF_3	14-:59946033-59946069|59950526-59950589	14-:59946033-59946069|59950526-59950589	AGG	iORF	0.53	0.62	0.040230	84.4
ENSG00000113441.11_ENSG00000213702.2	ENST00000231368.5_iORF_1	5+:96349486-96349535|96350642-96350647	5+:96349486-96349535|96350642-96350647	GTG	iORF	0.72	0.42	0.040237	19.1
ENSG00000165138.12	ENST00000375018.1_iORF_0	9-:101552874-101552888|101558414-101558472	9-:101552874-101552888|101558414-101558472	GTG	iORF	0.27	0.24	0.040522	21.8
ENSG00000170291.10	ENST00000573657.1_iORF_1	17+:7156313-7156317|7157901-7157987	17+:7156313-7156317|7157901-7157987	ATC	iORF	0.47	0.48	0.040539	50.2
ENSG00000175073.7	ENST00000310421.4_iORF_2	8-:67578936-67578987	8-:67578936-67578987	GTG	iORF	0.76	0.20	0.040545	8.9
ENSG00000132361.12	ENST00000435359.1_iORF_2	17-:2600219-2600236|2601189-2601532	17-:2600219-2600236|2601189-2601532	ACG	iORF	0.31	0.35	0.040597	157.1
ENSG00000126777.13	ENST00000395314.3_iORF_20	14+:56085992-56086010	14+:56085992-56086010	AGG	iORF	0.10	0.54	0.040604	17.6
ENSG00000091140.8	ENST00000205402.5_iORF_2	7+:107533664-107533723|107542182-107542186	7+:107531667-107531734|107533644-107533723|107542182-107542186	ATC	iORF	0.69	0.32	0.040757	49.6
ENSG00000054793.9	ENST00000338821.5_iORF_0	20-:50314012-50314021|50329504-50329558	20-:50314012-50314021|50329504-50329558	ACG	iORF	0.10	0.39	0.040925	16.7
ENSG00000117593.8	ENST00000361951.4_iORF_9	1+:173823002-173823041	1+:173823002-173823041	ATG	iORF	0.08	0.38	0.040941	11.1
ENSG00000171988.13_ENSG00000221063.1	ENST00000402544.1_iORF_4	10-:64975055-64975094	10-:64975055-64975094	AGG	iORF	0.49	0.36	0.040941	6.1
ENSG00000111110.7_ENSG00000200296.1	ENST00000228705.6_iORF_1	12-:63195732-63195771	12-:63195732-63195771	AGG	iORF	0.59	0.09	0.040941	5.4
ENSG00000126581.8	ENST00000590099.1_iORF_2	17-:40970890-40970895|40971565-40971599	17-:40970890-40970895|40971565-40971599	ATG	iORF	0.45	0.29	0.040941	5.0
ENSG00000168615.7	ENST00000487273.2_iORF_4	8+:38940554-38940592|38947565-38947566	8+:38940554-38940592|38947565-38947566	ATA	iORF	0.13	0.49	0.040960	30.8
ENSG00000174804.3	ENST00000531380.1_iORF_3	11-:86662506-86662542	11-:86662506-86662542	ATC	iORF	0.68	0.33	0.041149	7.3
ENSG00000116747.8	ENST00000432079.1_iORF_5	1+:193045683-193045701	1+:193045683-193045701	AGG	iORF	0.76	0.29	0.041436	5.0
ENSG00000144635.4	ENST00000273130.4_iORF_1	3-:32576041-32576059	3-:32576041-32576059	ATA	iORF	0.46	0.10	0.041436	4.0
ENSG00000197386.6	ENST00000355072.5_iORF_2	4+:3117925-3117943	4+:3117925-3117943	AAG	iORF	0.33	0.21	0.041436	5.3
ENSG00000138674.12_ENSG00000251022.2	ENST00000264405.5_iORF_3	4-:83766441-83766446|83769956-83769969	4-:83766441-83766446|83769956-83769969	ATA	iORF	0.43	0.25	0.041436	4.0
ENSG00000221914.4	ENST00000380737.3_iORF_1	8+:26221317-26221335	8+:26221317-26221335	ATA	iORF	0.29	0.30	0.041436	6.2
ENSG00000179941.6	ENST00000393262.3_iORF_2	12-:76740160-76740178	12-:76740160-76740193	AAG	iORF	0.61	0.11	0.041436	3.0
ENSG00000151287.12	ENST00000376032.4_iORF_0	13-:103418845-103418863	13-:103418845-103418863	ATC	iORF	0.64	0.07	0.041436	6.2
ENSG00000136492.4	ENST00000259008.2_iORF_2	17-:59926607-59926617|59934418-59934426	17-:59926607-59926617|59934418-59934426	TTG	iORF	0.47	0.27	0.041436	4.4
ENSG00000099917.13	ENST00000382974.2_iORF_2	22+:20939286-20939302|20939387-20939497	22+:20939286-20939302|20939387-20939497	ACG	iORF	0.71	0.40	0.041536	29.9
ENSG00000112893.5	ENST00000261483.4_iORF_0	5+:109155395-109155416	5+:109155395-109155416	ATT	iORF	0.62	0.33	0.041624	5.3
ENSG00000087269.11	ENST00000416614.2_iORF_0	4-:2945858-2945953|2946854-2946909	4-:2945858-2945953|2946854-2946909	CTG	iORF	0.42	0.17	0.041964	28.2
ENSG00000105819.9	ENST00000428154.1_iORF_0	7+:102939974-102939976|102940624-102940649	7+:102939129-102939155|102939889-102939976|102940624-102940649	AGG	iORF	0.69	0.39	0.042371	10.0
ENSG00000100101.13_ENSG00000100106.15	ENST00000403663.2_iORF_6	22+:38151563-38151590	22+:38151180-38151197|38151556-38151590	ATG	iORF	0.63	0.23	0.042371	14.2
ENSG00000188243.8	ENST00000377612.4_iORF_2	13-:76104365-76104395	13-:76104365-76104395	ATT	iORF	0.71	0.45	0.042520	14.8
ENSG00000089289.11	ENST00000356413.4_iORF_0	X+:69353964-69353985|69354372-69354381	X+:69353964-69353985|69354372-69354381	ATC	iORF	0.53	0.17	0.042520	6.5
ENSG00000170027.5	ENST00000307630.3_iORF_4	7-:75959410-75959428	7-:75959410-75959428	ATC	iORF	0.62	0.62	0.042585	71.1
ENSG00000136877.10	ENST00000373225.3_iORF_0	9+:130569743-130569761|130569864-130569966	9+:130569743-130569761|130569864-130569966	CTG	iORF	0.22	0.39	0.042609	31.1
ENSG00000084093.11	ENST00000309042.7_iORF_3	4+:57777139-57777181	4+:57777139-57777181	AAG	iORF	0.74	0.33	0.042646	5.1
ENSG00000134905.12	ENST00000257347.4_iORF_1	13-:111335460-111335481|111340067-111340088	13-:111335460-111335481|111340067-111340094	ACG	iORF	0.15	0.22	0.042646	5.0
ENSG00000078747.8	ENST00000374864.4_iORF_5	20+:33028011-33028053	20+:33028011-33028053	AGG	iORF	0.72	0.34	0.042646	5.7
ENSG00000181163.9	ENST00000351986.6_iORF_7	5+:170834753-170834771	5+:170834753-170834771	TTG	iORF	0.45	0.49	0.042667	13.5
ENSG00000134884.9	ENST00000400198.3_iORF_0	13-:107211949-107211988	13-:107211949-107211988	AAG	iORF	0.62	0.37	0.042704	10.9
ENSG00000106105.9	ENST00000389266.3_iORF_1	7+:30655546-30655674|30656729-30656736	7+:30655546-30655674|30656729-30656736	ATC	iORF	0.25	0.41	0.042721	54.7
ENSG00000127616.13	ENST00000590574.1_iORF_5	19+:11168935-11169037	19+:11168935-11169037	GTG	iORF	0.33	0.06	0.042785	77.4
ENSG00000132589.11_ENSG00000167536.9	ENST00000394908.4_iORF_2	17-:27211322-27211333|27215962-27216014	17-:27211322-27211333|27215962-27216044|27224543-27224645	ACG	iORF	0.39	0.22	0.042879	32.4
ENSG00000116209.7	ENST00000234831.5_iORF_5	1-:54512980-54513028	1-:54512980-54513028	ATG	iORF	0.08	0.30	0.043077	17.8
ENSG00000130714.11	ENST00000402686.3_iORF_3	9+:134395491-134395580|134396732-134396760	9+:134395491-134395580|134396732-134396760	ATG	iORF	0.41	0.34	0.043143	15.0
ENSG00000198176.8	ENST00000375370.5_iORF_3	13+:114290850-114290901	13+:114290340-114290443|114290848-114290901	TTG	iORF	0.41	0.35	0.043170	9.1
ENSG00000168385.13	ENST00000402092.2_iORF_4	2+:242285624-242285664|242287548-242287571	2+:242285624-242285664|242287548-242287571	ATG	iORF	0.30	0.31	0.043222	60.2
ENSG00000125952.14	ENST00000358664.4_iORF_4	14-:65544732-65544754|65560425-65560533|65568263-65568290|65569021-65569047	14-:65544732-65544754|65560425-65560533|65568263-65568290|65569021-65569047	ACG	iORF	0.24	0.42	0.043303	55.6
ENSG00000071894.10	ENST00000349769.3_iORF_1	8-:145627060-145627067|145634398-145634406	8-:145627060-145627067|145634398-145634406	ACG	iORF	0.62	0.06	0.043627	56.1
ENSG00000124486.8_ENSG00000269941.1	ENST00000324545.8_iORF_2	X+:41003811-41003879|41007621-41007673	X+:41003811-41003879|41007621-41007673	ATC	iORF	0.62	0.33	0.043639	16.7
ENSG00000126562.12	ENST00000246914.5_iORF_1	17+:40937172-40937203|40937283-40937351	17+:40937172-40937203|40937283-40937351	AAG	iORF	0.37	0.31	0.043678	9.9
ENSG00000061794.8_ENSG00000252585.1	ENST00000081029.3_iORF_1	12+:27867716-27867734	12+:27867716-27867734	AAG	iORF	0.33	0.61	0.043719	53.8
ENSG00000163357.6_ENSG00000143537.9	ENST00000531455.1_iORF_13	1+:155030144-155030180	1+:155030144-155030180	CTG	iORF	0.26	0.24	0.043773	23.1
ENSG00000067167.3	ENST00000262213.2_iORF_2	8-:71499341-71499411|71506740-71506742	8-:71499341-71499411|71506740-71506742	AAG	iORF	0.39	0.29	0.043955	49.4
ENSG00000061936.5	ENST00000261674.4_iORF_1	12+:132210034-132210124	12+:132210034-132210124	AGG	iORF	0.48	0.32	0.043988	12.8
ENSG00000127463.9	ENST00000375199.3_iORF_4	1-:19561689-19561746|19563635-19563665	1-:19561689-19561746|19563635-19563665	ATC	iORF	0.62	0.34	0.044084	19.8
ENSG00000134294.9	ENST00000256689.5_iORF_10	12-:46758889-46758949	12-:46758889-46758949	ATT	iORF	0.34	0.30	0.044112	37.6
ENSG00000142599.13_ENSG00000228423.2	ENST00000400908.2_iORF_0	1-:8482866-8482867|8525984-8526028	1-:8482866-8482867|8525984-8526028	CTG	iORF	0.30	0.37	0.044133	8.0
ENSG00000145331.9	ENST00000273962.3_iORF_1	4-:100477367-100477377|100478501-100478536	4-:100477367-100477377|100478501-100478557	ACG	iORF	0.78	0.24	0.044133	7.6
ENSG00000132394.6_ENSG00000221067.1	ENST00000254730.6_iORF_1	3+:128060628-128060652	3+:128060628-128060652	ATG	iORF	0.67	0.29	0.044315	5.6
ENSG00000152377.8	ENST00000394945.1_iORF_1	5-:136403432-136403456	5-:136403432-136403456	CTG	iORF	0.53	0.17	0.044315	5.1
ENSG00000136146.10	ENST00000258648.2_iORF_0	13-:48664543-48664554|48669089-48669102	13-:48664543-48664554|48669089-48669102	AGG	iORF	0.43	0.34	0.044315	5.7
ENSG00000067369.9	ENST00000382044.4_iORF_8	15-:43766899-43766923	15-:43766899-43766923	ATC	iORF	0.15	0.16	0.044315	4.6
ENSG00000101161.6	ENST00000266079.4_iORF_4	20+:62626281-62626305	20+:62626281-62626305	AAG	iORF	0.62	0.13	0.044315	5.0
ENSG00000100101.13_ENSG00000100106.15	ENST00000403663.2_iORF_8	22+:38167672-38167696	22+:38167672-38167696	AAG	iORF	0.51	0.31	0.044315	6.2
ENSG00000124486.8_ENSG00000269941.1	ENST00000324545.8_iORF_5	X+:41084375-41084390|41088505-41088514	X+:41084375-41084390|41088505-41088514	CTG	iORF	0.76	0.35	0.044315	7.4
ENSG00000175216.10	ENST00000529230.1_iORF_2	11-:46765807-46765815|46765975-46766036	11-:46765807-46765815|46765975-46766036	ATC	iORF	0.10	0.31	0.044400	15.1
ENSG00000153827.9	ENST00000389045.3_iORF_0	2-:230633986-230634041|230636234-230636305	2-:230633986-230634041|230636234-230636305	TTG	iORF	0.23	0.12	0.044560	23.7
ENSG00000132382.10	ENST00000254718.4_iORF_6	17-:4453400-4453538	17-:4453400-4453538	ATC	iORF	0.46	0.12	0.044627	34.5
ENSG00000214655.6	ENST00000605216.1_iORF_0	10+:75551215-75551257|75551616-75551667	10+:75551215-75551257|75551616-75551667	GTG	iORF	0.56	0.31	0.044775	17.6
ENSG00000111358.9	ENST00000543341.2_iORF_0	12+:124130015-124130108|124132509-124132578	12+:124130015-124130108|124132509-124132578	ATG	iORF	0.07	0.40	0.044836	43.7
ENSG00000143158.6	ENST00000367846.4_iORF_2	1-:167889264-167889328|167889784-167889786	1-:167889264-167889328|167889784-167889786	AGG	iORF	0.76	0.10	0.045014	12.6
ENSG00000154229.7_ENSG00000207943.1	ENST00000413366.3_iORF_0	17+:64492381-64492401|64637472-64637575	17+:64492381-64492401|64637472-64637575	ATA	iORF	0.34	0.37	0.045133	19.8
ENSG00000169174.9	ENST00000302118.5_iORF_5	1+:55529057-55529075	1+:55529057-55529075	AGG	iORF	0.55	0.30	0.045267	5.3
ENSG00000143093.10_ENSG00000258634.2	ENST00000369795.3_iORF_0	1+:110592999-110593017	1+:110592999-110593017	ATG	iORF	0.66	0.36	0.045267	10.6
ENSG00000138107.7	ENST00000369905.4_iORF_4	10-:104245459-104245474	10-:104245459-104245474	CTG	iORF	0.18	0.51	0.045287	16.9
ENSG00000067369.9	ENST00000382044.4_iORF_0	15-:43730588-43730614|43733723-43733778	15-:43730588-43730614|43733723-43733778	CTG	iORF	0.43	0.25	0.045468	13.2
ENSG00000157483.4_ENSG00000259735.1	ENST00000288235.4_iORF_0	15-:59450506-59450578|59453271-59453307	15-:59450506-59450578|59453271-59453307	AGG	iORF	0.61	0.44	0.045592	28.7
ENSG00000136485.10	ENST00000310827.4_iORF_1	17+:61657216-61657297	17+:61657216-61657297	CTG	iORF	0.15	0.43	0.045658	44.4
ENSG00000129250.7	ENST00000320785.5_iORF_7	17+:4923853-4923895	17+:4923853-4923895	ACG	iORF	0.61	0.33	0.045759	6.0
ENSG00000108256.4	ENST00000225388.4_iORF_0	17-:27620857-27620899	17-:27620857-27620971	ATG	iORF	0.69	0.34	0.045759	20.6
ENSG00000197714.4	ENST00000360338.3_iORF_6	19+:57802066-57802093	19+:57802066-57802093	GTG	iORF	0.72	0.33	0.046167	17.8
ENSG00000131779.6	ENST00000369306.3_iORF_0	1+:145517380-145517388|145518070-145518086	1+:145517380-145517388|145518070-145518086	AAG	iORF	0.42	0.24	0.046310	5.2
ENSG00000149930.13	ENST00000279394.3_iORF_5	16+:29997165-29997182|29997585-29997592	16+:29997165-29997182|29997585-29997592	AGG	iORF	0.72	0.36	0.046310	7.7
ENSG00000184277.8	ENST00000333202.3_iORF_1	15-:102185361-102185365|102186927-102186986	15-:102185361-102185365|102186927-102187001	CTG	iORF	0.07	0.32	0.046369	21.0
ENSG00000142676.8	ENST00000443624.1_iORF_1	1+:24019099-24019192	1+:24019099-24019192	AGG	iORF	0.43	0.62	0.046651	330.9
ENSG00000163357.6_ENSG00000143537.9	ENST00000531455.1_iORF_9	1+:155032415-155032430	1+:155032415-155032430	CTG	iORF	0.53	0.58	0.046660	27.9
ENSG00000020129.11	ENST00000373243.2_iORF_0	1+:36028948-36029023	1+:36028948-36029023	CTG	iORF	0.58	0.09	0.046770	15.0
ENSG00000166123.9	ENST00000340124.4_iORF_1	16+:46956240-46956315	16+:46956240-46956315	GTG	iORF	0.30	0.22	0.046770	13.7
ENSG00000116353.11	ENST00000263702.6_iORF_1	1-:29528551-29528557|29529642-29529669	1-:29528551-29528557|29529642-29529669	AAG	iORF	0.51	0.31	0.046832	5.8
ENSG00000118816.5	ENST00000237654.4_iORF_1	4-:77969736-77969793	4-:77969736-77969793	ATT	iORF	0.72	0.43	0.047023	19.2
ENSG00000120805.9	ENST00000261636.8_iORF_3	12-:101796661-101796676	12-:101796661-101796676	AAG	iORF	0.12	0.26	0.047046	25.1
ENSG00000118246.9	ENST00000236980.6_iORF_1	2+:207655384-207655405	2+:207655384-207655405	ATG	iORF	0.76	0.32	0.047339	5.0
ENSG00000134900.7	ENST00000376052.3_iORF_0	13+:103316083-103316094|103317144-103317154	13+:103316083-103316094|103317144-103317154	ATG	iORF	0.72	0.35	0.047339	6.4
ENSG00000198604.6_ENSG00000251726.1	ENST00000360310.1_iORF_3	14-:35263960-35263981	14-:35263960-35263981	ATG	iORF	0.51	0.26	0.047339	4.0
ENSG00000186566.7	ENST00000591680.1_iORF_3	17-:42476289-42476310	17-:42476289-42476310	AGG	iORF	0.11	0.28	0.047339	5.3
ENSG00000091157.9_ENSG00000267225.1	ENST00000357574.3_iORF_1	18+:54448819-54448840	18+:54448819-54448840	AGG	iORF	0.13	0.14	0.047339	4.0
ENSG00000198862.9	ENST00000389194.2_iORF_0	21-:30339301-30339322	21-:30339301-30339337	CTG	iORF	0.51	0.16	0.047339	3.1
ENSG00000198804.2_ENSG00000198786.2	ENST00000361567.2_iORF_26	MT+:13222-13243	MT+:13222-13243	ATG	iORF	0.34	0.34	0.047339	5.5
ENSG00000116473.10	ENST00000545460.1_iORF_1	1+:112240066-112240119|112245957-112245976	1+:112240066-112240119|112245957-112245976	TTG	iORF	0.18	0.44	0.047804	27.2
ENSG00000131473.12	ENST00000352035.2_iORF_2	17-:40040462-40040527|40042364-40042422	17-:40040462-40040527|40042364-40042422	ATA	iORF	0.44	0.42	0.047824	37.8
ENSG00000136628.13	ENST00000366923.3_iORF_19	1-:220156543-220156579	1-:220156543-220156579	AAG	iORF	0.40	0.20	0.047972	20.8
ENSG00000113810.11	ENST00000462787.1_iORF_5	3+:160150894-160150942	3+:160150894-160150942	ATT	iORF	0.29	0.21	0.047985	14.2
ENSG00000147889.12	ENST00000361570.3_iORF_1	9-:21994308-21994347	9-:21994308-21994362	CTG	iORF	0.62	0.39	0.047986	76.4
ENSG00000090097.16_ENSG00000114779.15	ENST00000395008.2_iORF_4	3-:52003557-52003569	3-:52003557-52003569	TTG	iORF	0.72	0.33	0.048084	6.7
ENSG00000175216.10	ENST00000529230.1_iORF_3	11-:46801847-46801859	11-:46801847-46801859	CTG	iORF	0.41	0.46	0.048084	12.2
ENSG00000106089.7	ENST00000395154.3_iORF_0	7-:73122963-73123018|73123374-73123452|73133931-73133957	7-:73122963-73123018|73123374-73123452|73133931-73133957	AGG	iORF	0.66	0.38	0.048147	23.9
ENSG00000163162.4	ENST00000295317.3_iORF_2	2-:101910489-101910534	2-:101910489-101910544|101911392-101911436	AAG	iORF	0.27	0.39	0.048403	13.2
ENSG00000132153.10_ENSG00000221585.1	ENST00000457607.1_iORF_5	3+:47891244-47891259|47891356-47891386	3+:47891244-47891259|47891356-47891386	ACG	iORF	0.43	0.25	0.048403	11.3
ENSG00000106344.4	ENST00000223073.2_iORF_0	7-:127950976-127950984|127953227-127953264	7-:127950976-127950984|127953227-127953264	GTG	iORF	0.10	0.39	0.048403	12.5
ENSG00000170145.4	ENST00000304987.3_iORF_0	11+:111473345-111473390	11+:111473345-111473390	ACG	iORF	0.36	0.37	0.048403	9.1
ENSG00000198542.9	ENST00000376180.3_iORF_0	13+:102106325-102106370	13+:102106325-102106370	ACG	iORF	0.41	0.35	0.048403	7.9
ENSG00000158290.12	ENST00000371322.5_iORF_4	X-:119691843-119691894	X-:119691843-119691894	ATA	iORF	0.64	0.40	0.048456	18.1
ENSG00000143942.4	ENST00000295304.4_iORF_0	2+:54001280-54001346	2+:54001280-54001346	ATG	iORF	0.13	0.20	0.048484	11.3
ENSG00000131669.5	ENST00000375446.4_iORF_1	9-:95887254-95887344|95888691-95888766	9-:95887254-95887344|95888691-95888766	ATG	iORF	0.22	0.37	0.048598	72.0
ENSG00000137770.9	ENST00000260327.4_iORF_3	15+:44788605-44788632	15+:44788605-44788632	ATC	iORF	0.48	0.30	0.048614	5.8
ENSG00000035115.17	ENST00000356150.5_iORF_0	2-:224916-224920|229965-230021	2-:224916-224920|229965-230021	ATT	iORF	0.76	0.25	0.048663	13.3
ENSG00000009335.13	ENST00000348165.5_iORF_3	7+:157013467-157013470|157015947-157016004	7+:157013467-157013470|157015947-157016004	ACG	iORF	0.36	0.37	0.048663	10.7
ENSG00000099804.4	ENST00000215574.4_iORF_1	19+:532088-532108|535836-535894	19+:532088-532108|535836-535894	ACG	iORF	0.36	0.34	0.048889	23.3
ENSG00000168887.6	ENST00000306336.5_iORF_0	2-:85838897-85838909|85839000-85839018	2-:85838897-85838909|85839000-85839018	ACG	iORF	0.76	0.39	0.048927	11.1
ENSG00000109586.7	ENST00000265000.4_iORF_1	4+:174239603-174239633	4+:174239603-174239633	ATC	iORF	0.08	0.39	0.048927	11.2
ENSG00000148737.11	ENST00000369397.4_iORF_2	10+:114917799-114917828|114918425-114918426	10+:114917799-114917828|114918425-114918426	AAG	iORF	0.35	0.37	0.048927	9.4
ENSG00000124942.9	ENST00000378024.4_iORF_21	11-:62286353-62286383	11-:62286353-62286383	GTG	iORF	0.68	0.38	0.048927	9.4
ENSG00000151503.8	ENST00000534548.2_iORF_2	11-:134026939-134026969	11-:134026939-134026990|134027822-134027855	AAG	iORF	0.10	0.23	0.048927	13.8
ENSG00000132823.6	ENST00000255174.2_iORF_1	20-:42826119-42826149	20-:42826119-42826227	ATC	iORF	0.42	0.31	0.048927	12.8
ENSG00000249915.3_ENSG00000063438.12	ENST00000507528.1_iORF_9	5+:271888-271936|272825-272834	5+:271888-271936|272825-272834	AGG	iORF	0.48	0.30	0.049100	35.8
ENSG00000114107.4	ENST00000264982.3_iORF_2	3-:138289887-138289926	3-:138289887-138289926	ATG	iORF	0.60	0.31	0.049314	4.0
ENSG00000111424.6	ENST00000550325.1_iORF_3	12-:48272778-48272898|48276476-48276488	12-:48272778-48272898|48276476-48276488	CTG	iORF	0.71	0.47	0.049379	49.7
ENSG00000116260.12	ENST00000367600.5_iORF_6	1+:180124098-180124125	1+:180124098-180124125	GTG	iORF	0.62	0.06	0.049424	33.6
ENSG00000147475.10	ENST00000276461.5_iORF_1	8+:37607342-37607369	8+:37607342-37607369	AGG	iORF	0.76	0.11	0.049494	10.1
ENSG00000095485.12	ENST00000354105.4_iORF_1	10-:102003497-102003524	10-:102003497-102003524	AGG	iORF	0.52	0.09	0.049494	6.1
ENSG00000073921.13	ENST00000393346.3_iORF_1	11-:85707883-85707910	11-:85707883-85707910	ATC	iORF	0.76	0.35	0.049494	6.0
ENSG00000133026.8	ENST00000269243.4_iORF_2	17-:8413248-8413267|8415768-8415776	17-:8413248-8413267|8415768-8415776	ATA	iORF	0.76	0.35	0.049494	5.9
ENSG00000130816.10_ENSG00000267534.1	ENST00000590320.1_iORF_19	19-:10334893-10334920	19-:10334893-10334920	CTG	iORF	0.61	0.14	0.049494	4.0
ENSG00000100151.11	ENST00000356976.3_iORF_0	22+:38469784-38469811	22+:38469784-38469811	CTG	iORF	0.28	0.38	0.049494	8.7
ENSG00000156531.12	ENST00000370803.3_iORF_2	X+:133551220-133551247	X+:133551220-133551247	CTG	iORF	0.74	0.33	0.049494	5.5
ENSG00000127616.13	ENST00000450717.3_iORF_6	19+:11168980-11169037	19+:11168980-11169037	AGG	iORF	0.30	0.28	0.049808	49.1
ENSG00000070367.11	ENST00000413566.2_iORF_6	14-:57713568-57713576|57714335-57714354	14-:57713568-57713576|57714335-57714396	AAG	iORF	0.75	0.33	0.049817	5.1
ENSG00000143183.12	ENST00000367881.5_iORF_1	1-:165737433-165737506|165737918-165738022	1-:165737433-165737506|165737918-165738022	CTG	iORF	0.40	0.57	1.0369e-08	222.7
ENSG00000143183.12	ENST00000367881.5_iORF_4	1-:165738011-165738083	1-:165738011-165738083	GTG	iORF	0.62	0.60	1.0659e-06	82.7
ENSG00000173917.9	ENST00000330070.4_iORF_0	17-:46620911-46621085	17-:46620911-46621085	GTG	iORF	0.44	0.34	1.3546e-06	37.2
ENSG00000179271.1	ENST00000316939.1_iORF_1	19-:13065244-13065340|13067676-13067802	19-:13065244-13065340|13067676-13067802	ATG	iORF	0.21	0.26	1.6460e-06	500.8
ENSG00000187037.4_ENSG00000086289.7	ENST00000559325.1_iORF_1	7+:37960293-37960536	7+:37960293-37960536	GTG	iORF	0.27	0.18	1.9457e-06	102.3
ENSG00000129038.11	ENST00000261921.7_iORF_0	15+:74235224-74235303|74238757-74238825	15+:74220217-74220226|74235194-74235303|74238757-74238825	ATG	iORF	0.32	0.20	2.1178e-09	664.3
ENSG00000125944.14	ENST00000302271.6_iORF_3	1-:23664323-23664354|23664982-23665089	1-:23664323-23664354|23664982-23665089	ATG	iORF	0.71	0.43	2.2426e-05	93.5
ENSG00000115307.12	ENST00000377526.3_iORF_2	2-:74756401-74756409|74756488-74756618	2-:74756401-74756409|74756488-74756618	GTG	iORF	0.07	0.41	3.0905e-05	57.5
ENSG00000165006.9	ENST00000545103.1_iORF_0	9+:34179058-34179145	9+:34179058-34179145	ATG	iORF	0.62	0.62	3.2175e-07	96.6
ENSG00000153130.13	ENST00000506597.1_iORF_2	4+:141300277-141300328	4+:141300277-141300328	ATT	iORF	0.41	0.49	3.8949e-07	40.5
ENSG00000167778.4	ENST00000301463.4_iORF_3	12-:53462072-53462088|53467069-53467089	12-:53462072-53462088|53467069-53467089	ATG	iORF	0.25	0.15	4.6962e-05	11.1
ENSG00000169682.13_ENSG00000213658.6	ENST00000565975.1_iORF_2	16+:28986119-28986152	16+:28986119-28986152	ATG	iORF	0.11	0.54	4.7761e-05	75.5
ENSG00000214706.6_ENSG00000243477.1	ENST00000336089.4_iORF_1	3-:50329734-50329836	3-:50329734-50329839	GTG	iORF	0.47	0.35	5.0536e-08	204.2
ENSG00000114062.13	ENST00000232165.3_iORF_1	15-:25620647-25620785	15-:25620647-25620845	ATG	iORF	0.11	0.34	5.1875e-05	32.0
ENSG00000154678.12	ENST00000396193.1_iORF_0	7-:31793038-31793080	7-:31793038-31793080	ATC	iORF	0.38	0.26	5.8769e-05	8.0
ENSG00000237188.3_ENSG00000131778.13	ENST00000369258.4_iORF_7	1+:146742651-146742666|146743831-146743864	1+:146742651-146742666|146743831-146743864	ATA	iORF	0.31	0.36	6.8804e-05	9.4
ENSG00000187244.6	ENST00000270233.6_iORF_0	19+:45314583-45314603|45315419-45315450	19+:45314583-45314603|45315419-45315450	ATA	iORF	0.15	0.29	7.3245e-05	5.0
ENSG00000124228.10	ENST00000371764.4_iORF_6	20+:47835968-47836007	20+:47835950-47836007	GTG	iORF	0.50	0.32	8.0407e-05	41.9
ENSG00000258851.1_ENSG00000126214.16	ENST00000440963.1_iORF_1	14+:104029338-104029461|104053610-104053628	14+:104029338-104029461|104053610-104053628	ATG	iORF	0.10	0.59	9.1551e-07	105.9
ENSG00000002330.9	ENST00000394532.3_iORF_0	11-:64039110-64039275|64051653-64051662	11-:64039110-64039275|64051653-64051806	ATC	iORF	0.26	0.30	9.2153e-05	76.1
ENSG00000105639.14	ENST00000458235.1_iORF_0	19-:17941011-17941027|17941311-17941427	19-:17941011-17941027|17941311-17941427	ATG	iORF	0.57	0.37	9.4353e-05	17.6
ENSG00000236698.1	ENST00000419267.1_ncRNA_0	1-:17012115-17012550	1-:17012115-17012550	ATG	ncRNA	0.15	0.60	0.0000	555.1
ENSG00000228589.2	ENST00000436160.1_ncRNA_0	1-:28422252-28422933	1-:28422252-28422933	ATG	ncRNA	0.71	0.50	0.0000	370.6
ENSG00000137970.7	ENST00000468715.1_ncRNA_0	1-:97144429-97145176	1-:97144429-97145176	ATG	ncRNA	0.62	0.64	0.0000	1839.1
ENSG00000224837.1	ENST00000443090.1_ncRNA_0	1-:168025138-168025660	1-:168025138-168025660	ATG	ncRNA	0.71	0.49	0.0000	225.5
ENSG00000213553.3	ENST00000394878.2_ncRNA_0	2+:38709169-38709946	2+:38709169-38709946	ATG	ncRNA	0.20	0.60	0.0000	1591.0
ENSG00000233426.2	ENST00000434851.1_ncRNA_0	2+:58478889-58479660	2+:58478889-58479660	ATT	ncRNA	0.33	0.29	0.0000	368.9
ENSG00000172974.10	ENST00000393177.3_ncRNA_0	2+:65432242-65433124	2+:65432242-65433124	ATG	ncRNA	0.62	0.45	0.0000	1757.1
ENSG00000138434.12	ENST00000480753.1_ncRNA_0	2+:182756793-182757004|182757341-182757391	2+:182756793-182757004|182757341-182757391	ATG	ncRNA	0.21	0.48	0.0000	371.7
ENSG00000132967.9	ENST00000255320.6_ncRNA_0	3+:22423366-22423951	3+:22423309-22423951	GTG	ncRNA	0.27	0.63	0.0000	687.9
ENSG00000241506.1	ENST00000478110.1_ncRNA_0	3+:68684855-68685740	3+:68684855-68685740	ATG	ncRNA	0.61	0.48	0.0000	382.5
ENSG00000085276.13_ENSG00000242795.2	ENST00000418623.1_ncRNA_0	3-:169201458-169201719	3-:169201458-169201719	TTG	ncRNA	0.09	0.51	0.0000	2022.8
ENSG00000229638.1	ENST00000422486.1_ncRNA_1	3-:185135282-185135570	3-:185135282-185135570	AAG	ncRNA	0.15	0.23	0.0000	357.3
ENSG00000243199.1	ENST00000466377.1_ncRNA_0	4+:66439251-66439740	4+:66439251-66439740	AAG	ncRNA	0.14	0.60	0.0000	709.2
ENSG00000214485.5	ENST00000398410.4_ncRNA_0	5+:149473864-149474611	5+:149473864-149474611	ATG	ncRNA	0.46	0.62	0.0000	2151.0
ENSG00000070814.13	ENST00000515035.1_ncRNA_0	5+:149755674-149755893|149755985-149756183|149758467-149758605|149758791-149758971|149759094-149759352	5+:149755674-149755893|149755985-149756183|149758467-149758605|149758791-149758971|149759094-149759352	AAG	ncRNA	0.45	0.36	0.0000	264.7
ENSG00000185641.5	ENST00000327878.3_ncRNA_0	5-:115387606-115387918	5-:115387606-115387918	GTG	ncRNA	0.08	0.63	0.0000	946.7
ENSG00000212802.3	ENST00000391491.2_ncRNA_0	6+:12514341-12514956	6+:12514341-12514956	ATG	ncRNA	0.38	0.64	0.0000	2847.4
ENSG00000233830.2	ENST00000453115.1_ncRNA_0	7-:27497781-27498468	7-:27497781-27498468	ATG	ncRNA	0.62	0.63	0.0000	712.0
ENSG00000231991.3	ENST00000426153.2_ncRNA_0	9+:33624532-33625291	9+:33624271-33625291	AAG	ncRNA	0.56	0.16	0.0000	2509.5
ENSG00000196205.7	ENST00000436459.2_ncRNA_0	9+:135894908-135896261	9+:135894872-135896261	ATT	ncRNA	0.28	0.41	0.0000	6941.4
ENSG00000096746.13	ENST00000480987.1_ncRNA_3	10+:70091859-70091958	10+:70091859-70091958	CTG	ncRNA	0.50	0.64	0.0000	896.7
ENSG00000236552.1	ENST00000439189.1_ncRNA_0	10+:98510044-98510656	10+:98510044-98510656	ATG	ncRNA	0.62	0.64	0.0000	3575.1
ENSG00000213551.4_ENSG00000182180.9	ENST00000479005.1_ncRNA_0	10-:75010609-75010749|75011520-75011795|75012227-75012304	10-:75010609-75010749|75011520-75011795|75012227-75012304	AAG	ncRNA	0.17	0.45	0.0000	1858.1
ENSG00000234743.1	ENST00000441206.1_ncRNA_0	10-:82006974-82007292	10-:82006974-82007292	AAG	ncRNA	0.52	0.64	0.0000	2031.9
ENSG00000227097.4	ENST00000536099.1_ncRNA_0	11+:82400636-82400810	11+:82400600-82400810	AGG	ncRNA	0.34	0.34	0.0000	2685.6
ENSG00000166689.10_ENSG00000266493.1	ENST00000459748.1_ncRNA_0	11-:16996239-16996512	11-:16996239-16996560	AAG	ncRNA	0.24	0.31	0.0000	888.0
ENSG00000110497.10	ENST00000467930.1_ncRNA_0	11-:46450202-46450556	11-:46450202-46450610	ATG	ncRNA	0.08	0.63	0.0000	1644.1
ENSG00000118181.6	ENST00000527853.1_ncRNA_0	11-:118886554-118886649|118888071-118888255	11-:118886554-118886649|118888071-118888255	AAG	ncRNA	0.26	0.63	0.0000	935.7
ENSG00000172572.6	ENST00000540175.1_ncRNA_0	12+:20704586-20705945	12+:20704586-20705945	ATC	ncRNA	0.15	0.17	0.0000	673.4
ENSG00000139239.6	ENST00000266610.5_ncRNA_0	12+:63359113-63359752	12+:63359113-63359752	AGG	ncRNA	0.43	0.50	0.0000	3249.5
ENSG00000216285.4	ENST00000547454.1_ncRNA_0	12+:104424556-104425321	12+:104424556-104425321	ATG	ncRNA	0.24	0.63	0.0000	1279.4
ENSG00000227081.4	ENST00000536809.1_ncRNA_0	12-:3320828-3321083	12-:3320828-3321083	ATG	ncRNA	0.62	0.62	0.0000	755.7
ENSG00000233381.2	ENST00000438686.1_ncRNA_0	12-:31768701-31769373	12-:31768701-31769373	ATG	ncRNA	0.36	0.43	0.0000	266.7
ENSG00000186076.4	ENST00000548270.1_ncRNA_0	12-:94034597-94035362	12-:94034597-94035362	ATG	ncRNA	0.24	0.63	0.0000	1323.6
ENSG00000214182.5	ENST00000607242.1_ncRNA_0	13+:82264259-82264535	13+:82264259-82264535	AAG	ncRNA	0.16	0.59	0.0000	3184.5
ENSG00000136149.6	ENST00000484130.1_ncRNA_0	13-:55014838-55015078	13-:55014838-55015078	AAG	ncRNA	0.41	0.36	0.0000	1118.1
ENSG00000166794.4	ENST00000561048.1_ncRNA_1	15-:64452261-64452396|64454239-64454353|64455050-64455191	15-:64452261-64452396|64454239-64454353|64455050-64455191	CTG	ncRNA	0.05	0.62	0.0000	1983.2
ENSG00000259964.2	ENST00000569046.1_ncRNA_0	15-:71457108-71457489	15-:71457108-71457495	AAG	ncRNA	0.15	0.29	0.0000	516.3
ENSG00000237550.4	ENST00000393394.3_ncRNA_0	15-:82664513-82665041	15-:82664513-82665092	ATT	ncRNA	0.27	0.22	0.0000	713.2
ENSG00000230903.5	ENST00000602071.1_ncRNA_0	15-:83041054-83041582	15-:83041054-83041633	ATT	ncRNA	0.27	0.22	0.0000	713.2
ENSG00000233966.1	ENST00000450587.1_ncRNA_0	17-:15607545-15608169	17-:15607545-15608169	GTG	ncRNA	0.24	0.56	0.0000	1506.1
ENSG00000235552.4	ENST00000489915.1_ncRNA_0	18-:6462142-6462649	18-:6462142-6462649	GTG	ncRNA	0.32	0.44	0.0000	847.7
ENSG00000235552.4	ENST00000489915.1_ncRNA_1	18-:6462802-6462988	18-:6462802-6462988	AAG	ncRNA	0.33	0.64	0.0000	623.8
ENSG00000178464.6_ENSG00000105583.5	ENST00000325000.4_ncRNA_0	19-:12754088-12754733	19-:12754088-12754733	ATG	ncRNA	0.43	0.63	0.0000	1876.5
ENSG00000230043.1	ENST00000415187.1_ncRNA_0	20-:49457151-49457259	20-:49457151-49457259	ATC	ncRNA	0.36	0.55	0.0000	810.2
ENSG00000230629.2	ENST00000429775.2_ncRNA_0	X+:70182909-70183143	X+:70182858-70183143	AGG	ncRNA	0.35	0.36	0.0000	527.0
ENSG00000184831.9_ENSG00000238103.3	ENST00000330965.4_ncRNA_0	X-:23854858-23855437	X-:23854858-23855437	ATG	ncRNA	0.57	0.63	0.0000	827.3
ENSG00000232472.1	ENST00000447718.1_ncRNA_0	X-:24806508-24806937	X-:24806508-24806937	GTG	ncRNA	0.16	0.58	0.0000	676.7
ENSG00000228519.3	ENST00000496795.1_ncRNA_0	X-:25663838-25664123	X-:25663838-25664132	ATG	ncRNA	0.39	0.58	0.0000	799.7
ENSG00000168904.10	ENST00000559111.1_ncRNA_0	15+:99799907-99799994	15+:99799907-99799994	ATG	ncRNA	0.38	0.63	0.00010418	132.0
ENSG00000236285.1	ENST00000458237.1_ncRNA_0	X+:32224450-32224567	X+:32224450-32224567	AAG	ncRNA	0.71	0.44	0.00010445	25.8
ENSG00000140157.10	ENST00000559571.1_ncRNA_2	15-:23034147-23034375	15-:23034147-23034375	GTG	ncRNA	0.12	0.47	0.00010461	116.4
ENSG00000233045.1	ENST00000429515.1_ncRNA_0	2+:139036567-139036678	2+:139036567-139036678	ATC	ncRNA	0.06	0.39	0.00010706	115.0
ENSG00000130714.11	ENST00000462375.1_ncRNA_1	9+:134385736-134385802|134386723-134386858	9+:134385685-134385802|134386723-134386858	ATT	ncRNA	0.72	0.25	0.00010900	32.6
ENSG00000242951.1	ENST00000489251.1_ncRNA_0	14-:76062228-76062303	14-:76062228-76062303	AAG	ncRNA	0.29	0.62	0.00010925	580.9
ENSG00000113739.6	ENST00000519511.1_ncRNA_2	5-:172755207-172755396	5-:172755207-172755396	CTG	ncRNA	0.05	0.51	0.00012297	157.6
ENSG00000148219.12_ENSG00000207268.1	ENST00000431607.1_ncRNA_0	9-:119942980-119943034	9-:119942980-119943034	AAG	ncRNA	0.18	0.64	0.00012749	517.6
ENSG00000226950.2_ENSG00000212588.1	ENST00000411630.2_ncRNA_5	4+:53579778-53579796	4+:53579778-53579796	ATG	ncRNA	0.62	0.62	0.00012860	75.3
ENSG00000075336.7	ENST00000577952.1_ncRNA_1	18+:71815775-71815793	18+:71815775-71815793	ATG	ncRNA	0.51	0.63	0.00012860	126.0
ENSG00000219023.1	ENST00000403958.1_ncRNA_0	6+:35523975-35524041	6+:35523975-35524041	ATC	ncRNA	0.11	0.21	0.00013330	109.4
ENSG00000148985.15	ENST00000532017.1_ncRNA_1	11+:3832552-3832654|3844138-3844144	11+:3832489-3832654|3844138-3844144	GTG	ncRNA	0.19	0.39	0.00013947	26.5
ENSG00000244687.7_ENSG00000240849.6	ENST00000493090.1_ncRNA_3	20-:48700780-48700791|48729643-48729665	20-:48700780-48700791|48729643-48729665	ATG	ncRNA	0.62	0.64	0.00015026	238.8
ENSG00000163516.9	ENST00000463792.1_ncRNA_0	2+:220099639-220100038	2+:220099639-220100038	TTG	ncRNA	0.41	0.31	0.00015670	32.6
ENSG00000198721.8	ENST00000464057.1_ncRNA_1	6-:4133916-4133935|4135744-4135794	6-:4133916-4133935|4135744-4135794	ATG	ncRNA	0.62	0.62	0.00016034	89.6
ENSG00000135446.12	ENST00000551706.1_ncRNA_1	12-:58145958-58146075	12-:58145958-58146075	ATG	ncRNA	0.62	0.64	0.00016058	446.6
ENSG00000090060.13	ENST00000555912.1_ncRNA_3	14+:96993774-96993897	14+:96993774-96993897	ATT	ncRNA	0.07	0.39	0.00016575	38.3
ENSG00000131828.9	ENST00000492364.1_ncRNA_6	X+:19362058-19362212|19367429-19367458	X+:19362058-19362212|19367429-19367458	GTG	ncRNA	0.15	0.53	0.00016630	145.6
ENSG00000164032.7	ENST00000511203.1_ncRNA_2	4-:100871345-100871384	4-:100871345-100871384	GTG	ncRNA	0.62	0.55	0.00017105	209.2
ENSG00000100353.13	ENST00000496875.1_ncRNA_2	22-:36922152-36922178|36925122-36925195	22-:36922152-36922178|36925122-36925195	AAG	ncRNA	0.26	0.34	0.00017566	37.1
ENSG00000116213.11	ENST00000471223.1_ncRNA_1	1-:3551624-3551816	1-:3551624-3551816	ACG	ncRNA	0.26	0.31	0.00017691	28.7
ENSG00000258759.1	ENST00000557141.1_ncRNA_0	14+:68266098-68266317	14+:68266098-68266317	ATG	ncRNA	0.11	0.24	0.00017784	89.7
ENSG00000228149.1	ENST00000437106.1_ncRNA_0	21-:37542019-37542085	21-:37542019-37542085	AAG	ncRNA	0.08	0.57	0.00018465	70.4
ENSG00000134283.13_ENSG00000257225.1	ENST00000549774.1_ncRNA_0	12+:42720030-42720031|42729684-42729776|42745686-42745851|42748962-42749028	12+:42720030-42720031|42729684-42729776|42745686-42745851|42748962-42749028	GTG	ncRNA	0.66	0.45	0.00018507	199.1
ENSG00000174442.7	ENST00000567926.1_ncRNA_0	15+:66797676-66797733	15+:66797676-66797733	ATG	ncRNA	0.52	0.43	0.00018613	23.9
ENSG00000147912.8_ENSG00000107338.8	ENST00000496760.1_ncRNA_15	9-:37899894-37899947|37904064-37904080	9-:37899894-37899947|37904064-37904080	ACG	ncRNA	0.50	0.35	0.00018909	14.0
ENSG00000171703.12	ENST00000476113.1_ncRNA_0	20+:62694665-62694737|62695244-62695301	20+:62694665-62694737|62695244-62695301	ATG	ncRNA	0.17	0.33	0.00020391	40.5
ENSG00000156795.2	ENST00000523551.1_ncRNA_0	8+:124429089-124429096|124440163-124440222	8+:124429089-124429096|124440163-124440222	ATG	ncRNA	0.76	0.35	0.00021553	27.8
ENSG00000084207.11	ENST00000476137.1_ncRNA_3	11+:67352030-67352041|67352155-67352243|67352608-67352656	11+:67352030-67352041|67352155-67352243|67352608-67352656	AAG	ncRNA	0.09	0.60	0.00021589	345.9
ENSG00000237973.1_ENSG00000198744.5	ENST00000514057.1_ncRNA_7	1+:569738-569756	1+:569738-569756	CTG	ncRNA	0.76	0.34	0.00022505	8.5
ENSG00000226287.3	ENST00000452055.1_ncRNA_0	22+:21058277-21058328|21058475-21058516|21058598-21058608	22+:21058277-21058328|21058475-21058516|21058598-21058608	GTG	ncRNA	0.22	0.25	0.00022772	29.6
ENSG00000225264.3	ENST00000442865.1_ncRNA_0	7-:29724430-29724490	7-:29724430-29724493	ATG	ncRNA	0.60	0.17	0.00024069	6.0
ENSG00000244245.1	ENST00000466800.1_ncRNA_0	5+:107929339-107929396	5+:107929339-107929396	GTG	ncRNA	0.10	0.63	0.00024851	115.3
ENSG00000171311.8	ENST00000472345.1_ncRNA_0	10-:99197502-99197507|99198419-99198460|99200927-99201016|99202993-99203068|99205488-99205596	10-:99197502-99197507|99198419-99198460|99200927-99201016|99202993-99203068|99205488-99205596	CTG	ncRNA	0.38	0.40	0.00025016	93.7
ENSG00000147535.12	ENST00000528814.1_ncRNA_0	8-:38125877-38125943	8-:38125877-38125943	CTG	ncRNA	0.07	0.42	0.00025681	25.1
ENSG00000177855.8	ENST00000453625.1_ncRNA_0	2-:184472769-184472847	2-:184472769-184472847	ATG	ncRNA	0.72	0.44	0.00026277	27.3
ENSG00000138336.8_ENSG00000227583.1	ENST00000366529.4_ncRNA_0	10+:70392418-70392484	10+:70392418-70392484	AAG	ncRNA	0.30	0.24	0.00026467	10.5
ENSG00000160336.10	ENST00000454407.1_ncRNA_0	19+:53958322-53960002	19+:53950521-53950536|53952764-53952888|53957900-53960002	ATA	ncRNA	0.15	0.15	0.00026470	37.2
ENSG00000076604.10	ENST00000578917.1_ncRNA_1	17+:27074860-27074977	17+:27074860-27074977	ATC	ncRNA	0.23	0.47	0.00026518	67.9
ENSG00000140157.10	ENST00000559571.1_ncRNA_0	15-:23034206-23034320	15-:23034206-23034347	ATG	ncRNA	0.62	0.49	0.00027452	241.1
ENSG00000269304.1	ENST00000594588.1_ncRNA_0	19-:58337996-58338077	19-:58337996-58338077	GTG	ncRNA	0.32	0.63	0.00027466	153.8
ENSG00000157978.7	ENST00000488127.1_ncRNA_0	1+:25891666-25891698|25893338-25893483	1+:25891666-25891698|25893338-25893483	CTG	ncRNA	0.34	0.34	0.00027591	36.3
ENSG00000261824.2	ENST00000590677.1_ncRNA_0	19-:28237152-28237215	19-:28237152-28237215	ATG	ncRNA	0.78	0.36	0.00027593	8.8
ENSG00000188643.6	ENST00000474991.1_ncRNA_5	1-:153585435-153585540	1-:153585435-153585540	CTG	ncRNA	0.38	0.13	0.00027727	316.8
ENSG00000224334.1	ENST00000409926.2_ncRNA_0	22+:25083186-25083282	22+:25083186-25083282	ATA	ncRNA	0.50	0.47	0.00027925	36.9
ENSG00000115183.9	ENST00000392326.2_ncRNA_0	2+:159860699-159860834	2+:159860609-159860834	AAG	ncRNA	0.29	0.43	0.00027968	52.2
ENSG00000129038.11	ENST00000566530.1_ncRNA_4	15+:74239409-74239564|74240147-74240154	15+:74238831-74238895|74239407-74239564|74240147-74240154	ATT	ncRNA	0.27	0.60	0.00029018	198.2
ENSG00000077235.13	ENST00000564747.1_ncRNA_0	16-:27472670-27472880	16-:27472670-27472880	CTG	ncRNA	0.39	0.30	0.00029591	57.2
ENSG00000104897.5	ENST00000590034.2_ncRNA_1	19+:2243417-2243543|2244542-2244656	19+:2243417-2243543|2244542-2244656	ATG	ncRNA	0.65	0.47	0.00029819	93.5
ENSG00000263179.1	ENST00000571636.1_ncRNA_0	16+:11337325-11337409	16+:11337325-11337409	CTG	ncRNA	0.08	0.59	0.00029879	42.6
ENSG00000118564.10	ENST00000514541.1_ncRNA_1	4-:15683001-15683085	4-:15683001-15683085	ATG	ncRNA	0.71	0.48	0.00030359	44.6
ENSG00000083807.5	ENST00000601997.1_ncRNA_1	19-:59009881-59010058|59010151-59010157	19-:59009881-59010058|59010151-59010157	ATC	ncRNA	0.12	0.15	0.00030406	25.8
ENSG00000161638.6	ENST00000552564.1_ncRNA_0	12-:54790076-54790160|54791148-54791271|54792380-54792446	12-:54790076-54790160|54791148-54791271|54792380-54792446	GTG	ncRNA	0.41	0.07	0.00030705	49.0
ENSG00000139546.6	ENST00000547388.1_ncRNA_0	12+:53895147-53895245|53896810-53896853	12+:53895147-53895245|53896810-53896853	GTG	ncRNA	0.05	0.24	0.00030855	67.1
ENSG00000257150.1	ENST00000552554.1_ncRNA_0	12+:96066814-96066844	12+:96066814-96066844	GTG	ncRNA	0.23	0.42	0.00031386	31.0
ENSG00000255857.1	ENST00000542265.1_ncRNA_0	12+:120647700-120647721	12+:120647682-120647721	ATG	ncRNA	0.67	0.23	0.00031449	15.2
ENSG00000130714.11	ENST00000462375.1_ncRNA_2	9+:134385168-134385195|134385289-134385394	9+:134385168-134385195|134385289-134385394	AGG	ncRNA	0.43	0.30	0.00033139	17.2
ENSG00000180673.9	ENST00000510543.1_ncRNA_0	4+:63682778-63682898	4+:63682778-63682898	AAG	ncRNA	0.67	0.17	0.00034135	34.6
ENSG00000188643.6	ENST00000474991.1_ncRNA_3	1-:153580488-153580653|153585427-153585493	1-:153580488-153580653|153585427-153585523	CTG	ncRNA	0.35	0.11	0.00036099	1249.1
ENSG00000254682.1	ENST00000529369.1_ncRNA_0	11+:71159768-71159888	11+:71159768-71159888	GTG	ncRNA	0.10	0.29	0.00037961	20.7
ENSG00000168397.12	ENST00000482507.1_ncRNA_0	2+:242577129-242577139|242590424-242590526|242590678-242590750|242592721-242592774	2+:242577129-242577139|242590424-242590526|242590678-242590750|242592721-242592774	ATG	ncRNA	0.72	0.44	0.00038021	109.8
ENSG00000215414.3	ENST00000400275.2_ncRNA_0	Y+:15398559-15398652	Y+:15398559-15398652	ATT	ncRNA	0.15	0.49	0.00039820	49.7
ENSG00000187699.6	ENST00000399515.2_ncRNA_0	2+:190788118-190788868	2+:190788118-190788868	ATT	ncRNA	0.14	0.61	0.00040133	996.6
ENSG00000232445.1	ENST00000419422.1_ncRNA_3	7+:100951626-100951704	7+:100951626-100951704	ATG	ncRNA	0.76	0.42	0.00040162	20.5
ENSG00000089693.6	ENST00000541346.1_ncRNA_2	12-:6861507-6861528|6862104-6862188	12-:6861507-6861528|6862104-6862188	ACG	ncRNA	0.35	0.44	0.00041160	344.4
ENSG00000268032.3	ENST00000596122.2_ncRNA_2	19+:18142314-18142425	19+:18142314-18142425	ATG	ncRNA	0.62	0.45	0.00041247	236.3
ENSG00000143429.5	ENST00000609777.1_ncRNA_0	2-:91806159-91806180|91843393-91843489	2-:91806159-91806180|91843393-91843489	ATA	ncRNA	0.06	0.62	0.00042224	138.6
ENSG00000188451.7	ENST00000344851.4_ncRNA_0	6-:158658367-158658460	6-:158658367-158658460	ATA	ncRNA	0.38	0.24	0.00043016	20.6
ENSG00000180879.9	ENST00000482902.1_ncRNA_2	X+:153060142-153060209|153061117-153061170	X+:153060142-153060209|153061117-153061170	ATG	ncRNA	0.62	0.63	0.00043375	245.5
ENSG00000187951.6_ENSG00000206846.1	ENST00000567449.1_ncRNA_0	15+:30918370-30918397	15+:30918370-30918397	ATG	ncRNA	0.62	0.59	0.00044117	39.7
ENSG00000092094.6	ENST00000556124.1_ncRNA_1	14-:20916252-20916330|20916891-20916970|20917122-20917172	14-:20916252-20916330|20916891-20916970|20917122-20917172	ATT	ncRNA	0.24	0.32	0.00044590	54.8
ENSG00000120910.10	ENST00000519706.1_ncRNA_1	8+:22350312-22350399	8+:22350312-22350399	GTG	ncRNA	0.58	0.37	0.00045368	15.1
ENSG00000125459.10_ENSG00000203761.4	ENST00000461479.1_ncRNA_1	1+:155658892-155658952	1+:155658892-155658952	ACG	ncRNA	0.12	0.59	0.00048438	85.5
ENSG00000056097.11	ENST00000514356.1_ncRNA_0	5-:32380102-32380264	5-:32380102-32380264	ATG	ncRNA	0.22	0.29	0.00048501	37.1
ENSG00000255353.1	ENST00000526512.1_ncRNA_0	11+:107048151-107048256	11+:107048151-107048256	GTG	ncRNA	0.64	0.42	0.00048967	28.7
ENSG00000141968.3	ENST00000601452.1_ncRNA_1	19+:6828456-6828552	19+:6828456-6828552	ATG	ncRNA	0.78	0.35	0.00049909	12.5
ENSG00000226532.1	ENST00000412004.1_ncRNA_0	X-:123460024-123460048	X-:123460024-123460048	ATG	ncRNA	0.29	0.16	0.00051451	12.4
ENSG00000244245.1	ENST00000466800.1_ncRNA_1	5+:107929608-107929668	5+:107929608-107929668	ATT	ncRNA	0.05	0.50	0.00052923	54.0
ENSG00000244086.1	ENST00000462007.1_ncRNA_0	17+:37011863-37011923	17+:37011863-37011923	ATT	ncRNA	0.05	0.50	0.00052923	53.8
ENSG00000106009.11_ENSG00000238857.1	ENST00000493232.1_ncRNA_0	7-:2583165-2583513	7-:2583165-2583513	CTG	ncRNA	0.18	0.20	0.00053732	92.8
ENSG00000083457.7	ENST00000572179.1_ncRNA_0	17-:3623676-3623696|3626981-3627087	17-:3623676-3623696|3626981-3627087	CTG	ncRNA	0.62	0.61	0.00054274	129.8
ENSG00000135778.7	ENST00000490807.1_ncRNA_1	1+:233086412-233086478	1+:233086412-233086478	CTG	ncRNA	0.62	0.15	0.00054831	61.2
ENSG00000253187.2	ENST00000523790.1_ncRNA_0	7+:27211206-27211248	7+:27211146-27211248	GTG	ncRNA	0.23	0.42	0.00056330	26.8
ENSG00000164828.13_ENSG00000239857.2	ENST00000475971.1_ncRNA_3	7+:892487-892601	7+:892487-892601	TTG	ncRNA	0.28	0.22	0.00057061	34.3
ENSG00000006015.13	ENST00000600997.1_ncRNA_2	19+:18699611-18699710|18699804-18699891	19+:18699611-18699710|18699804-18699891	ATG	ncRNA	0.49	0.46	0.00058148	60.1
ENSG00000234036.3	ENST00000510190.1_ncRNA_0	4-:77880013-77880106	4-:77880013-77880106	ATG	ncRNA	0.10	0.62	0.00058216	83.7
ENSG00000130589.12	ENST00000479540.1_ncRNA_2	20-:62204351-62204564	20-:62204351-62204564	GTG	ncRNA	0.62	0.37	0.00059813	26.0
ENSG00000064545.10	ENST00000591031.2_ncRNA_1	19-:19232299-19232477|19232567-19232628|19240964-19240980	19-:19232299-19232477|19232567-19232628|19240964-19241115	CTG	ncRNA	0.10	0.28	0.00060061	157.3
ENSG00000260136.1	ENST00000570080.1_ncRNA_0	16+:23464265-23464415	16+:23464265-23464415	ATC	ncRNA	0.13	0.37	0.00060225	22.6
ENSG00000067225.13	ENST00000564440.1_ncRNA_15	15-:72495358-72495445	15-:72495358-72495445	ATG	ncRNA	0.34	0.22	0.00060846	25.0
ENSG00000139971.11_ENSG00000257621.3	ENST00000554360.1_ncRNA_3	14-:58740700-58740728|58752308-58752474|58758352-58758422	14-:58740700-58740728|58752308-58752474|58758352-58758425|58764672-58764777	AAG	ncRNA	0.38	0.47	0.00061062	80.4
ENSG00000256338.1	ENST00000544920.1_ncRNA_0	15+:28560838-28560916	15+:28560838-28560916	ATG	ncRNA	0.55	0.64	0.00062170	1063.7
ENSG00000227063.4	ENST00000546176.1_ncRNA_0	20+:21735907-21735985	20+:21735907-21735985	ATG	ncRNA	0.55	0.63	0.00062170	1063.7
ENSG00000184497.8	ENST00000488362.1_ncRNA_0	13+:114469125-114469230|114472070-114472133|114498120-114498210|114502311-114502470	13+:114469125-114469230|114472070-114472133|114498120-114498210|114502311-114502470	GTG	ncRNA	0.64	0.38	0.00063947	87.4
ENSG00000103227.14_ENSG00000260807.2	ENST00000569516.1_ncRNA_0	16-:904531-904706|918943-919056|919882-919903	16-:904531-904706|918943-919056|919882-919903	ATG	ncRNA	0.52	0.27	0.00065924	65.2
ENSG00000225470.2_ENSG00000234969.1	ENST00000414209.1_ncRNA_0	X+:73164188-73164290	X+:73164188-73164290	ATG	ncRNA	0.40	0.49	0.00068256	50.8
ENSG00000196205.7	ENST00000501580.3_ncRNA_4	9+:135894819-135894864	9+:135894819-135894864	ACG	ncRNA	0.08	0.64	0.00069099	365.8
ENSG00000233137.2	ENST00000429493.1_ncRNA_5	9+:37080471-37080533|37086664-37086749	9+:37080471-37080533|37086664-37086749	GTG	ncRNA	0.32	0.32	0.00070152	26.3
ENSG00000160957.8	ENST00000532237.1_ncRNA_0	8-:145743054-145743168	8-:145743054-145743210	ATG	ncRNA	0.39	0.53	0.00072591	121.5
ENSG00000151532.9_ENSG00000264763.1	ENST00000472892.1_ncRNA_0	10+:114207131-114207225|114208639-114208653	10+:114207131-114207225|114208639-114208653	ATG	ncRNA	0.72	0.27	0.00074498	33.4
ENSG00000125107.12	ENST00000568158.1_ncRNA_0	16-:58633368-58633415|58657185-58657195	16-:58633368-58633415|58657185-58657195	AAG	ncRNA	0.13	0.48	0.00075442	34.1
ENSG00000250444.1	ENST00000502314.1_ncRNA_0	5+:114848635-114848698	5+:114848635-114848698	ATT	ncRNA	0.32	0.20	0.00076876	142.7
ENSG00000225210.5_ENSG00000257227.3	ENST00000547220.1_ncRNA_0	14+:19653900-19654004|19655733-19655797	14+:19653900-19654004|19655733-19655797	ATG	ncRNA	0.69	0.43	0.00077125	57.7
ENSG00000257749.2_ENSG00000244306.5	ENST00000455088.2_ncRNA_0	14-:19919565-19919629|19921358-19921462	14-:19919565-19919629|19921358-19921462	ATG	ncRNA	0.69	0.43	0.00077125	57.7
ENSG00000204588.5	ENST00000419296.1_ncRNA_0	2+:110744701-110744767	2+:110744701-110744767	ATG	ncRNA	0.18	0.53	0.00078961	47.0
ENSG00000228847.1	ENST00000442175.1_ncRNA_0	X-:41958060-41958132	X-:41958060-41958132	ATT	ncRNA	0.17	0.62	0.00079644	64.9
ENSG00000260490.2	ENST00000569826.2_ncRNA_0	15+:42864196-42864253	15+:42864196-42864253	ATG	ncRNA	0.62	0.59	0.00081065	31.5
ENSG00000172965.10_ENSG00000224959.1	ENST00000443467.1_ncRNA_3	2-:112252585-112252603	2-:112252585-112252603	ATG	ncRNA	0.62	0.55	0.00086769	19.7
ENSG00000130299.12	ENST00000599329.1_ncRNA_0	19+:17448868-17449096	19+:17448868-17449096	ATC	ncRNA	0.21	0.39	0.00087756	122.1
ENSG00000206195.6	ENST00000413768.1_ncRNA_0	22-:16187238-16187302|16189031-16189135	22-:16187238-16187302|16189031-16189135	ATG	ncRNA	0.54	0.42	0.00090362	43.9
ENSG00000233137.2	ENST00000429493.1_ncRNA_0	9+:37080021-37080114	9+:37080021-37080114	ACG	ncRNA	0.40	0.63	0.00091559	118.0
ENSG00000151503.8	ENST00000526787.2_ncRNA_0	11-:134020404-134020478|134023183-134023241	11-:134020404-134020478|134023183-134023241	ACG	ncRNA	0.49	0.21	0.00096092	31.4
ENSG00000241556.1	ENST00000478358.1_ncRNA_1	12-:95861516-95861582	12-:95861516-95861582	ATG	ncRNA	0.28	0.62	0.00096893	96.2
ENSG00000203667.5	ENST00000391839.2_ncRNA_0	1+:244999016-244999058|245005496-245005529	1+:244999016-244999058|245005496-245005529	ATG	ncRNA	0.62	0.62	0.00097797	84.1
ENSG00000226721.2	ENST00000433698.2_ncRNA_0	9-:95599107-95599227	9-:95599107-95599227	AAG	ncRNA	0.10	0.62	0.00099228	182.1
ENSG00000136935.9_ENSG00000173611.13	ENST00000362443.1_ncRNA_0	9-:127649762-127649798	9-:127649762-127649798	ATG	ncRNA	0.62	0.64	0.0010031	365.6
ENSG00000184182.14_ENSG00000132330.12	ENST00000480357.1_ncRNA_0	2+:238977994-238978118|238982423-238982437	2+:238977994-238978118|238982423-238982437	AAG	ncRNA	0.68	0.33	0.0010074	29.7
ENSG00000163900.6	ENST00000467061.1_ncRNA_1	3-:185212390-185212528	3-:185212390-185212528	TTG	ncRNA	0.36	0.07	0.0010074	16.0
ENSG00000242276.2	ENST00000493817.2_ncRNA_0	15-:71356258-71356309	15-:71356258-71356309	AAG	ncRNA	0.34	0.35	0.0010220	67.5
ENSG00000226549.3	ENST00000455244.2_ncRNA_0	17+:20688377-20688482	17+:20688377-20688482	ATT	ncRNA	0.07	0.62	0.0010330	111.0
ENSG00000253738.1	ENST00000524003.1_ncRNA_0	8-:92081945-92081999	8-:92081945-92081999	ATG	ncRNA	0.49	0.47	0.0010379	24.4
ENSG00000186283.9	ENST00000472001.1_ncRNA_0	1+:179051404-179051522|179052074-179052188|179057045-179057113	1+:179051344-179051522|179052074-179052188|179057045-179057113	CTG	ncRNA	0.14	0.27	0.0010565	144.6
ENSG00000165072.9_ENSG00000236801.1	ENST00000446071.1_ncRNA_0	9+:72832512-72832584	9+:72832512-72832584	AAG	ncRNA	0.20	0.64	0.0010629	443.4
ENSG00000104904.8	ENST00000586054.2_ncRNA_3	19+:2271387-2271444	19+:2271387-2271444	AGG	ncRNA	0.28	0.33	0.0011272	134.6
ENSG00000079805.12	ENST00000593203.1_ncRNA_3	19+:10934473-10934575|10935732-10935897|10939711-10939944|10940802-10941054|10942979-10943019	19+:10934473-10934575|10935732-10935897|10939711-10939944|10940802-10941054|10942979-10943019	AAG	ncRNA	0.25	0.21	0.0011356	425.2
ENSG00000232533.1	ENST00000429630.1_ncRNA_0	7-:143077447-143077540	7-:143077447-143077540	TTG	ncRNA	0.29	0.17	0.0011489	24.1
ENSG00000270987.1	ENST00000604292.1_ncRNA_0	6+:101337478-101337580	6+:101337478-101337580	ATG	ncRNA	0.38	0.59	0.0011502	83.3
ENSG00000081692.8	ENST00000485807.1_ncRNA_0	1-:227920092-227920377|227920581-227920674	1-:227920092-227920377|227920581-227920674	ATG	ncRNA	0.44	0.32	0.0011818	113.1
ENSG00000136536.10	ENST00000473749.1_ncRNA_0	2+:160569073-160569172|160585519-160585531	2+:160569073-160569172|160585519-160585531	ATT	ncRNA	0.56	0.26	0.0011952	43.5
ENSG00000243802.2	ENST00000473109.2_ncRNA_0	11-:47213036-47213084	11-:47213036-47213084	AAG	ncRNA	0.17	0.64	0.0012232	263.7
ENSG00000266282.1	ENST00000583788.1_ncRNA_0	17-:30555025-30555070	17-:30555025-30555070	ACG	ncRNA	0.39	0.63	0.0012724	195.5
ENSG00000215190.4	ENST00000418765.1_ncRNA_0	6-:58285385-58285389|58287429-58287502|58287598-58287623	6-:58285385-58285389|58287429-58287502|58287598-58287623	ATG	ncRNA	0.72	0.43	0.0013233	33.0
ENSG00000239246.2	ENST00000460492.1_ncRNA_0	17-:60593726-60593768	17-:60593726-60593768	AAG	ncRNA	0.23	0.60	0.0013288	38.1
ENSG00000257790.1	ENST00000550578.1_ncRNA_0	12+:53547055-53547079	12+:53547055-53547079	ATG	ncRNA	0.62	0.63	0.0013428	202.9
ENSG00000259918.1	ENST00000567995.1_ncRNA_0	16-:47632665-47632752	16-:47632665-47632752	AAG	ncRNA	0.36	0.26	0.0013543	14.1
ENSG00000080189.10	ENST00000484188.1_ncRNA_2	20-:44987325-44987436	20-:44987325-44987436	CTG	ncRNA	0.16	0.24	0.0013635	43.8
ENSG00000218582.2	ENST00000405405.2_ncRNA_0	6-:80662721-80662757	6-:80662721-80662757	GTG	ncRNA	0.09	0.64	0.0013717	459.9
ENSG00000226624.1	ENST00000442083.1_ncRNA_0	7+:105459958-105460015	7+:105459958-105460015	GTG	ncRNA	0.22	0.62	0.0013870	76.7
ENSG00000257773.1	ENST00000546640.1_ncRNA_0	12+:106410382-106410490	12+:106410382-106410490	AAG	ncRNA	0.25	0.42	0.0014064	22.7
ENSG00000111319.8	ENST00000542260.1_ncRNA_0	12-:6483974-6484003|6484518-6484588	12-:6483974-6484003|6484518-6484588	CTG	ncRNA	0.48	0.46	0.0014149	51.5
ENSG00000029364.7	ENST00000555245.1_ncRNA_0	14+:69925103-69925310	14+:69925103-69925310	GTG	ncRNA	0.46	0.31	0.0014288	82.7
ENSG00000167778.4	ENST00000550564.1_ncRNA_0	12-:53468874-53469003|53469519-53469561	12-:53468874-53469003|53469519-53469561	GTG	ncRNA	0.40	0.38	0.0014455	64.2
ENSG00000213471.4_ENSG00000182768.7	ENST00000331497.3_ncRNA_0	15+:90808944-90809139	15+:90808944-90809139	ATG	ncRNA	0.62	0.57	0.0015218	237.5
ENSG00000267858.1_ENSG00000213753.6	ENST00000493504.1_ncRNA_0	19+:59093015-59093135	19+:59093015-59093135	CTG	ncRNA	0.29	0.37	0.0015548	16.0
ENSG00000159023.14	ENST00000460378.1_ncRNA_0	1+:29424420-29424447|29435847-29435949|29438879-29438960|29442210-29442309	1+:29424420-29424447|29435847-29435949|29438879-29438960|29442210-29442309	AAG	ncRNA	0.39	0.26	0.0015584	66.2
ENSG00000228106.1_ENSG00000234523.1	ENST00000435378.1_ncRNA_0	1+:223010377-223010422	1+:223010377-223010422	ATG	ncRNA	0.61	0.32	0.0015819	5.0
ENSG00000231131.2	ENST00000435813.2_ncRNA_1	10-:54214883-54214898	10-:54214883-54214898	ATG	ncRNA	0.72	0.41	0.0016000	14.2
ENSG00000167635.7	ENST00000587285.1_ncRNA_5	19+:36726575-36726590	19+:36726575-36726590	ATG	ncRNA	0.71	0.41	0.0016000	14.0
ENSG00000256269.2	ENST00000546226.1_ncRNA_0	11+:118959941-118959982|118960392-118960474	11+:118959941-118959982|118960392-118960474	CTG	ncRNA	0.27	0.47	0.0016486	42.3
ENSG00000151881.10	ENST00000511525.1_ncRNA_0	5-:43446323-43446373|43446481-43446590	5-:43446323-43446373|43446481-43446590	CTG	ncRNA	0.24	0.16	0.0016608	50.2
ENSG00000231312.2_ENSG00000152154.6	ENST00000445520.1_ncRNA_0	2+:39701695-39701743	2+:39701695-39701743	CTG	ncRNA	0.58	0.21	0.0016842	5.5
ENSG00000255650.1	ENST00000541723.1_ncRNA_0	12-:110211150-110211210	12-:110211150-110211210	ATG	ncRNA	0.54	0.29	0.0016964	17.1
ENSG00000144674.12_ENSG00000222208.1	ENST00000420496.2_ncRNA_2	3+:37317155-37317246|37317309-37317335	3+:37317155-37317246|37317309-37317335	GTG	ncRNA	0.46	0.32	0.0017039	45.0
ENSG00000151208.12_ENSG00000243446.2	ENST00000475613.2_ncRNA_0	10-:79580833-79581859|79584141-79584234|79588639-79588743|79589112-79589288|79589974-79590102|79590498-79590624	10-:79580833-79581859|79584141-79584234|79588639-79588743|79589112-79589288|79589974-79590102|79590498-79590624	ATG	ncRNA	0.30	0.30	0.0017382	111.0
ENSG00000185839.2	ENST00000427762.1_ncRNA_1	1-:59096686-59096800	1-:59096686-59096800	AAG	ncRNA	0.48	0.10	0.0017478	96.2
ENSG00000102316.12_ENSG00000221716.1	ENST00000485483.1_ncRNA_2	X+:54835659-54835761	X+:54835653-54835761	AGG	ncRNA	0.29	0.22	0.0017558	16.3
ENSG00000228604.3_ENSG00000232712.2	ENST00000457423.1_ncRNA_0	20-:21146845-21146908	20-:21146845-21146908	ATG	ncRNA	0.22	0.35	0.0017657	97.9
ENSG00000235776.2	ENST00000424559.2_ncRNA_0	22+:19780554-19780617	22+:19780554-19780617	GTG	ncRNA	0.20	0.44	0.0017657	39.2
ENSG00000161036.6_ENSG00000264471.1	ENST00000473880.1_ncRNA_2	7+:102108514-102108643	7+:102108514-102108643	CTG	ncRNA	0.08	0.24	0.0017767	33.5
ENSG00000259948.2	ENST00000563131.2_ncRNA_0	15-:89744724-89744853	15-:89744724-89744853	GTG	ncRNA	0.35	0.47	0.0017767	46.0
ENSG00000008130.11	ENST00000480499.1_ncRNA_0	1-:1685690-1685822|1685982-1686075	1-:1685690-1685822|1685982-1686075	AAG	ncRNA	0.19	0.34	0.0017831	67.5
ENSG00000226950.2_ENSG00000212588.1	ENST00000411630.2_ncRNA_7	4+:53579683-53579722	4+:53579683-53579722	ATT	ncRNA	0.23	0.51	0.0018107	64.5
ENSG00000239213.1	ENST00000474250.1_ncRNA_0	3-:136580728-136580782	3-:136580728-136580788	CTG	ncRNA	0.15	0.14	0.0018627	20.1
ENSG00000231341.1	ENST00000430062.1_ncRNA_0	Y-:5075885-5075951	Y-:5075885-5075951	GTG	ncRNA	0.52	0.10	0.0018778	56.5
ENSG00000145919.6	ENST00000518658.1_ncRNA_0	5-:173036241-173036370	5-:173036241-173036370	ATC	ncRNA	0.13	0.47	0.0018796	63.7
ENSG00000151923.13	ENST00000479729.1_ncRNA_0	10-:121352970-121353025|121355945-121356019	10-:121352970-121353025|121355945-121356019	CTG	ncRNA	0.15	0.60	0.0018811	101.6
ENSG00000060762.14	ENST00000366868.1_ncRNA_0	6-:166778916-166778941|166779461-166779594|166780282-166780334	6-:166778916-166778941|166779461-166779594|166780282-166780334	ATC	ncRNA	0.45	0.40	0.0019329	43.1
ENSG00000107984.5	ENST00000467359.1_ncRNA_8	10+:54074516-54074573	10+:54074516-54074573	ATG	ncRNA	0.45	0.32	0.0019409	6.2
ENSG00000246898.1	ENST00000499966.1_ncRNA_0	16+:66442635-66442692	16+:66442635-66442692	GTG	ncRNA	0.37	0.33	0.0019409	6.2
ENSG00000247556.2	ENST00000500949.2_ncRNA_0	15+:41576216-41576228	15+:41576216-41576228	ATG	ncRNA	0.62	0.63	0.0019531	115.0
ENSG00000103723.8_ENSG00000259707.1	ENST00000560043.1_ncRNA_1	15-:83360474-83360486	15-:83360474-83360486	AGG	ncRNA	0.62	0.44	0.0019531	10.6
ENSG00000153898.8	ENST00000531874.1_ncRNA_1	1-:85462621-85462708	1-:85462621-85462708	ACG	ncRNA	0.76	0.35	0.0019591	19.1
ENSG00000235884.2	ENST00000547804.1_ncRNA_0	12+:30949080-30949150|30951078-30951095	12+:30949080-30949150|30951078-30951095	GTG	ncRNA	0.29	0.36	0.0019591	14.7
ENSG00000225484.2	ENST00000495430.1_ncRNA_1	10-:81574432-81574472|81585953-81586021	10-:81574432-81574472|81585953-81586021	AAG	ncRNA	0.70	0.47	0.0019690	50.4
ENSG00000225169.1	ENST00000440440.1_ncRNA_0	1+:100679166-100679226	1+:100679166-100679226	ATT	ncRNA	0.36	0.28	0.0020128	11.3
ENSG00000125534.5	ENST00000464438.1_ncRNA_4	20+:62152139-62152247|62152636-62152720	20+:62152139-62152247|62152636-62152720	GTG	ncRNA	0.16	0.64	0.0020157	480.5
ENSG00000141522.7	ENST00000583499.1_ncRNA_1	17-:79827798-79827833|79829173-79829201	17-:79827798-79827833|79829173-79829201	ATC	ncRNA	0.13	0.63	0.0020451	132.4
ENSG00000105778.13_ENSG00000122642.6	ENST00000441407.1_ncRNA_5	7+:32768513-32768579	7+:32768513-32768579	AGG	ncRNA	0.37	0.45	0.0020666	28.5
ENSG00000234176.1	ENST00000425843.1_ncRNA_0	X-:120338397-120338493	X-:120338397-120338493	AAG	ncRNA	0.31	0.62	0.0020947	139.1
ENSG00000105643.5	ENST00000593460.1_ncRNA_0	19+:18119533-18119590	19+:18119533-18119590	ACG	ncRNA	0.41	0.11	0.0020984	6.8
ENSG00000161036.6_ENSG00000264471.1	ENST00000473880.1_ncRNA_6	7+:102112674-102112764	7+:102112674-102112764	GTG	ncRNA	0.24	0.34	0.0021523	23.2
ENSG00000134330.14	ENST00000495050.1_ncRNA_0	2+:9614695-9614776|9618350-9618359	2+:9614695-9614776|9618350-9618359	ATG	ncRNA	0.64	0.48	0.0021630	60.1
ENSG00000089280.14	ENST00000483853.1_ncRNA_14	16+:31202398-31202431|31202719-31202725	16+:31202398-31202431|31202719-31202725	AGG	ncRNA	0.32	0.45	0.0021642	28.7
ENSG00000187051.4	ENST00000488602.1_ncRNA_4	22-:39925359-39925512	22-:39925359-39925512	ATA	ncRNA	0.07	0.40	0.0021846	41.5
ENSG00000236608.1	ENST00000448133.1_ncRNA_0	13-:61211907-61211976	13-:61211907-61211976	ATA	ncRNA	0.19	0.34	0.0021973	21.6
ENSG00000223960.2	ENST00000454488.1_ncRNA_0	2+:179278705-179278732	2+:179278705-179278732	ATG	ncRNA	0.72	0.40	0.0022123	13.6
ENSG00000134852.10_ENSG00000223305.1	ENST00000513033.1_ncRNA_1	4-:56376108-56376231	4-:56376108-56376231	ATT	ncRNA	0.24	0.40	0.0022244	27.7
ENSG00000165271.12	ENST00000464829.1_ncRNA_1	9-:33473875-33473896	9-:33473875-33473896	ATG	ncRNA	0.62	0.60	0.0022268	34.0
ENSG00000273344.1	ENST00000608317.1_ncRNA_0	7+:154795877-154795940	7+:154795877-154795940	GTG	ncRNA	0.12	0.21	0.0022303	7.7
ENSG00000104691.10	ENST00000341403.5_ncRNA_0	8+:30601706-30601794|30608912-30609035|30610551-30610622|30614281-30614404|30618404-30618446|30620789-30620843|30620845-30620863|30623742-30623910	8+:30601706-30601794|30608912-30609035|30610551-30610622|30614281-30614404|30618404-30618446|30620789-30620843|30620845-30620863|30623742-30623910	ATG	ncRNA	0.59	0.28	0.0023092	43.7
ENSG00000130935.5	ENST00000583108.1_ncRNA_2	17+:65734406-65734487	17+:65734406-65734487	AAG	ncRNA	0.34	0.33	0.0023430	37.3
ENSG00000167635.7	ENST00000587285.1_ncRNA_4	19+:36719687-36719721|36726560-36726571	19+:36719687-36719721|36726560-36726571	ATG	ncRNA	0.15	0.44	0.0023972	34.5
ENSG00000233232.2_ENSG00000188603.12	ENST00000564574.1_ncRNA_2	16-:28503090-28503156|28503340-28503355	16-:28503090-28503156|28503340-28503355	CTG	ncRNA	0.33	0.36	0.0024527	11.6
ENSG00000108784.5_ENSG00000068120.10	ENST00000591583.1_ncRNA_2	17+:40717502-40717637	17+:40717502-40717637	GTG	ncRNA	0.20	0.44	0.0024709	43.2
ENSG00000063241.3	ENST00000589108.1_ncRNA_4	19-:55967788-55967856|55972878-55972990	19-:55967788-55967856|55972878-55972990	CTG	ncRNA	0.62	0.63	0.0024715	296.3
ENSG00000119699.3	ENST00000556674.1_ncRNA_2	14-:76448046-76448082	14-:76448046-76448082	ATG	ncRNA	0.45	0.31	0.0025410	5.0
ENSG00000229638.1	ENST00000422486.1_ncRNA_0	3-:185135657-185135855	3-:185135657-185135855	TTG	ncRNA	0.31	0.59	0.0026191	351.1
ENSG00000005884.13	ENST00000505306.1_ncRNA_4	17+:48133449-48133641	17+:48133449-48133641	TTG	ncRNA	0.12	0.54	0.0026511	161.1
ENSG00000139182.9	ENST00000331148.5_ncRNA_1	12+:7308996-7309525|7310084-7310342|7310536-7310595	12+:7308996-7309525|7310084-7310342|7310536-7310595	ACG	ncRNA	0.13	0.30	0.0026710	33.8
ENSG00000145191.7_ENSG00000182580.2	ENST00000472560.1_ncRNA_15	3+:183894845-183894855|183896644-183896835	3+:183894845-183894855|183896644-183896835	ATG	ncRNA	0.62	0.53	0.0027129	347.8
ENSG00000155066.11	ENST00000487138.1_ncRNA_5	2+:95940268-95940337	2+:95940268-95940337	ATG	ncRNA	0.62	0.58	0.0027672	136.3
ENSG00000249413.2_ENSG00000236562.3	ENST00000443143.2_ncRNA_0	4+:66960149-66960242	4+:66960149-66960242	AAG	ncRNA	0.72	0.11	0.0027890	13.6
ENSG00000101138.7	ENST00000493039.1_ncRNA_1	20+:54970689-54970788	20+:54970605-54970788	ATC	ncRNA	0.40	0.48	0.0027910	49.6
ENSG00000240135.1	ENST00000490962.1_ncRNA_0	3-:72926932-72927043	3-:72926932-72927043	GTG	ncRNA	0.53	0.49	0.0027974	31.3
ENSG00000169972.7	ENST00000463758.1_ncRNA_0	1+:1244852-1244987	1+:1244852-1244987	GTG	ncRNA	0.38	0.37	0.0028305	52.5
ENSG00000085978.17	ENST00000474148.1_ncRNA_0	2+:234202918-234202996	2+:234202918-234202996	GTG	ncRNA	0.50	0.30	0.0028822	21.0
ENSG00000229184.2	ENST00000433885.2_ncRNA_0	9-:2900349-2900430	9-:2900349-2900430	ATT	ncRNA	0.12	0.48	0.0029828	31.5
ENSG00000223478.1	ENST00000443631.1_ncRNA_1	9+:131486802-131486914|131495120-131495125	9+:131486802-131486914|131495120-131495125	ATG	ncRNA	0.38	0.35	0.0031039	25.7
ENSG00000129991.8_ENSG00000167646.9	ENST00000587789.2_ncRNA_2	19-:55671005-55671088|55671266-55671336	19-:55671005-55671088|55671266-55671336	ATT	ncRNA	0.25	0.33	0.0031846	130.9
ENSG00000188976.6	ENST00000477976.1_ncRNA_1	1-:880073-880180|880421-880526|880897-881033|881552-881666|881781-881925|883510-883612|883869-883983|886506-886618|887379-887519|887791-887980|888554-888668|889161-889272|889383-889458	1-:880073-880180|880421-880526|880897-881033|881552-881666|881781-881925|883510-883612|883869-883983|886506-886618|887379-887519|887791-887980|888554-888668|889161-889272|889383-889458	CTG	ncRNA	0.17	0.50	0.0032126	1033.1
ENSG00000200795.1	ENST00000363925.1_ncRNA_0	12-:120730975-120731011	12-:120730975-120731011	ATG	ncRNA	0.62	0.64	0.0032879	412.3
ENSG00000197249.8	ENST00000557361.1_ncRNA_16	14-:94855308-94855347|94856793-94856841	14-:94855308-94855347|94856793-94856841	CTG	ncRNA	0.30	0.41	0.0032922	18.1
ENSG00000226723.2	ENST00000431492.2_ncRNA_0	1-:192216227-192216389	1-:192216227-192216389	ATT	ncRNA	0.07	0.38	0.0033258	44.0
ENSG00000128050.4	ENST00000504188.1_ncRNA_10	4+:57302356-57302410	4+:57302356-57302410	GTG	ncRNA	0.42	0.36	0.0034685	11.0
ENSG00000258787.1	ENST00000557145.1_ncRNA_0	15-:93974317-93974371	15-:93974317-93974371	CTG	ncRNA	0.21	0.34	0.0034831	29.9
ENSG00000162714.8	ENST00000478225.1_ncRNA_1	1-:247493322-247493383|247494733-247494939	1-:247493322-247493383|247494733-247494939	TTG	ncRNA	0.08	0.32	0.0035362	56.9
ENSG00000236088.5	ENST00000449363.1_ncRNA_0	17-:13937711-13937733|13972588-13972644	17-:13937711-13937733|13972588-13972644	CTG	ncRNA	0.45	0.33	0.0036073	12.6
ENSG00000204588.5	ENST00000419296.1_ncRNA_1	2+:110745800-110745857	2+:110745800-110745857	AAG	ncRNA	0.74	0.38	0.0036538	10.1
ENSG00000167595.10	ENST00000600988.1_ncRNA_2	19+:36249116-36249131	19+:36249116-36249131	ATG	ncRNA	0.72	0.35	0.0037000	6.4
ENSG00000151353.10	ENST00000477202.1_ncRNA_2	2-:676094-676193	2-:676094-676193	CTG	ncRNA	0.76	0.24	0.0037702	15.1
ENSG00000181523.8	ENST00000575282.1_ncRNA_1	17-:78187966-78188127|78188413-78188564|78188831-78188937|78190830-78190985	17-:78187966-78188127|78188413-78188564|78188831-78188937|78190830-78190985	ACG	ncRNA	0.46	0.07	0.0038460	36.8
ENSG00000174106.2	ENST00000545026.1_ncRNA_1	12+:65640042-65640105	12+:65640042-65640105	ATG	ncRNA	0.38	0.32	0.0039548	7.0
ENSG00000223478.1	ENST00000443631.1_ncRNA_2	9+:131495193-131495283	9+:131495193-131495283	ATC	ncRNA	0.76	0.37	0.0039627	16.0
ENSG00000210049.1_ENSG00000210117.1	ENST00000387347.2_ncRNA_3	MT+:2053-2098	MT+:2053-2098	TTG	ncRNA	0.06	0.33	0.0040395	382.0
ENSG00000196498.9	ENST00000542565.1_ncRNA_8	12-:125051997-125052042	12-:125051997-125052042	ATG	ncRNA	0.76	0.36	0.0041087	20.9
ENSG00000223478.1	ENST00000443631.1_ncRNA_0	9+:131486893-131486914|131495120-131495219	9+:131486893-131486914|131495120-131495219	ACG	ncRNA	0.36	0.16	0.0041099	37.4
ENSG00000114315.3	ENST00000476918.1_ncRNA_1	3+:193853998-193854016	3+:193853998-193854016	CTG	ncRNA	0.62	0.53	0.0041152	65.0
ENSG00000125534.5	ENST00000473620.1_ncRNA_2	20+:62152170-62152188	20+:62152170-62152188	ATG	ncRNA	0.62	0.64	0.0041152	786.0
ENSG00000257337.2	ENST00000546793.1_ncRNA_0	12-:53448104-53448122	12-:53448104-53448122	ATG	ncRNA	0.60	0.54	0.0041645	22.0
ENSG00000240990.5	ENST00000522674.1_ncRNA_0	7+:27225139-27225259	7+:27225139-27225259	GTG	ncRNA	0.12	0.12	0.0041647	15.1
ENSG00000236060.2	ENST00000423240.1_ncRNA_0	9-:74622796-74622910	9-:74622796-74622910	ATG	ncRNA	0.20	0.28	0.0042391	434.9
ENSG00000061273.13	ENST00000459625.1_ncRNA_0	12-:48177623-48177669|48177861-48177974	12-:48177623-48177669|48177861-48177974	CTG	ncRNA	0.60	0.20	0.0043203	26.5
ENSG00000152127.4	ENST00000468758.1_ncRNA_0	2+:134877574-134877637	2+:134877574-134877637	ACG	ncRNA	0.63	0.42	0.0043644	20.9
ENSG00000115159.11	ENST00000495851.1_ncRNA_0	2+:157352555-157352727|157358296-157358316	2+:157352555-157352727|157358296-157358316	ATG	ncRNA	0.33	0.39	0.0044074	55.7
ENSG00000171135.10	ENST00000489724.1_ncRNA_1	3+:9932336-9932495|9934492-9934546	3+:9932336-9932495|9934492-9934546	GTG	ncRNA	0.62	0.49	0.0044167	94.2
ENSG00000006015.13	ENST00000600997.1_ncRNA_0	19+:18700349-18700493|18701663-18701747	19+:18700349-18700493|18701663-18701747	GTG	ncRNA	0.52	0.20	0.0045303	59.1
ENSG00000226226.1	ENST00000457142.1_ncRNA_0	1+:220641301-220641337	1+:220641301-220641337	ATC	ncRNA	0.17	0.63	0.0046088	136.2
ENSG00000239559.2	ENST00000472498.2_ncRNA_0	11-:67450361-67450400	11-:67450361-67450400	AAG	ncRNA	0.24	0.54	0.0046104	251.3
ENSG00000119979.11	ENST00000493766.1_ncRNA_0	10+:120863654-120863709|120864275-120864313	10+:120863654-120863709|120864275-120864313	ATG	ncRNA	0.71	0.36	0.0046319	35.1
ENSG00000161956.8_ENSG00000129226.9	ENST00000578868.1_ncRNA_10	17+:7474007-7474082|7474200-7474251|7474690-7474801	17+:7474007-7474082|7474200-7474251|7474690-7474801	AAG	ncRNA	0.10	0.35	0.0047360	53.8
ENSG00000240356.2	ENST00000391616.3_ncRNA_0	2-:114369760-114369824|114383185-114383289	2-:114369760-114369824|114383185-114383289	TTG	ncRNA	0.51	0.36	0.0048014	37.8
ENSG00000113552.11	ENST00000515747.1_ncRNA_2	5-:141384575-141384644	5-:141384575-141384644	AGG	ncRNA	0.18	0.46	0.0049165	33.1
ENSG00000132522.11_ENSG00000215041.5	ENST00000572363.1_ncRNA_1	17-:7217387-7217478|7217609-7217722|7217806-7217845	17-:7217387-7217478|7217609-7217722|7217806-7217845	ATG	ncRNA	0.27	0.38	0.0050042	61.2
ENSG00000179988.9	ENST00000465232.1_ncRNA_0	10+:124714012-124714084|124742787-124742817	10+:124714012-124714084|124742787-124742817	ACG	ncRNA	0.32	0.19	0.0050150	14.4
ENSG00000185215.4	ENST00000559195.1_ncRNA_1	14+:103592818-103593029|103596076-103596191|103596338-103596348	14+:103592818-103593029|103596076-103596191|103596338-103596348	CTG	ncRNA	0.28	0.28	0.0051542	201.2
ENSG00000169253.3	ENST00000306634.3_ncRNA_0	9+:111389391-111389430	9+:111389391-111389430	CTG	ncRNA	0.29	0.23	0.0051550	398.8
ENSG00000163257.6	ENST00000507731.1_ncRNA_0	4-:17812114-17812312	4-:17812114-17812312	AGG	ncRNA	0.20	0.17	0.0051896	57.1
ENSG00000149532.11	ENST00000545934.1_ncRNA_1	11-:61188589-61188602|61188861-61188965	11-:61188589-61188602|61188861-61188989	AGG	ncRNA	0.44	0.42	0.0052667	32.6
ENSG00000226950.2_ENSG00000212588.1	ENST00000411630.2_ncRNA_6	4+:53579028-53579067	4+:53578681-53578694|53578990-53579067	ACG	ncRNA	0.46	0.50	0.0053313	43.7
ENSG00000254612.2	ENST00000526843.2_ncRNA_0	11-:127810824-127810935	11-:127810824-127810935	AAG	ncRNA	0.57	0.36	0.0053376	44.4
ENSG00000054282.11	ENST00000497459.1_ncRNA_2	1+:243651151-243651180|243652315-243652442|243663057-243663087	1+:243651151-243651180|243652315-243652442|243663057-243663087	CTG	ncRNA	0.27	0.46	0.0053973	103.7
ENSG00000264281.2	ENST00000597044.1_ncRNA_0	5+:55240492-55240561	5+:55240492-55240561	AAG	ncRNA	0.20	0.63	0.0054209	724.3
ENSG00000133983.10_ENSG00000213463.3	ENST00000557612.1_ncRNA_6	14-:70826378-70826396	14-:70826378-70826396	ACG	ncRNA	0.66	0.26	0.0054766	12.1
ENSG00000111319.8	ENST00000536411.1_ncRNA_1	12-:6483974-6484003|6484670-6484749	12-:6483974-6484003|6484670-6484749	ATG	ncRNA	0.42	0.35	0.0055087	30.9
ENSG00000235363.1	ENST00000432323.1_ncRNA_0	1+:205320374-205320563	1+:205320374-205320563	ATG	ncRNA	0.62	0.61	0.0056172	157.6
ENSG00000250825.1	ENST00000505622.1_ncRNA_0	15-:96984795-96984825	15-:96984795-96984825	GTG	ncRNA	0.14	0.59	0.0056287	28.9
ENSG00000132128.12	ENST00000472710.1_ncRNA_2	1-:46744536-46744756|46744853-46744909	1-:46744536-46744756|46744853-46744909	TTG	ncRNA	0.08	0.28	0.0058667	66.4
ENSG00000247271.2	ENST00000501079.1_ncRNA_0	11+:10879836-10879857	11+:10879836-10879857	ATT	ncRNA	0.47	0.32	0.0058852	5.0
ENSG00000257322.1	ENST00000536425.1_ncRNA_0	12-:93477373-93477433	12-:93477373-93477436	AAG	ncRNA	0.46	0.63	0.0059080	705.2
ENSG00000111641.6	ENST00000537708.1_ncRNA_1	12-:6669836-6669953|6670096-6670129	12-:6669836-6669953|6670096-6670129	ATC	ncRNA	0.37	0.38	0.0060023	31.2
ENSG00000249042.1	ENST00000504300.1_ncRNA_0	5-:79783664-79783676	5-:79783664-79783676	ACG	ncRNA	0.28	0.25	0.0060105	7.6
ENSG00000232559.2_ENSG00000177418.1	ENST00000445080.2_ncRNA_1	7-:66057318-66057330	7-:66057318-66057330	ATG	ncRNA	0.71	0.39	0.0060105	10.0
ENSG00000232388.2	ENST00000411646.1_ncRNA_4	20+:18550008-18550131	20+:18549915-18550131	ATT	ncRNA	0.30	0.39	0.0060732	39.4
ENSG00000182307.8	ENST00000529593.1_ncRNA_2	8+:146277877-146277971|146278132-146278269	8+:146277877-146277971|146278132-146278269	ATG	ncRNA	0.61	0.44	0.0060922	202.4
ENSG00000169045.13	ENST00000515481.1_ncRNA_13	5-:179042542-179042593	5-:179042542-179042593	AAG	ncRNA	0.21	0.47	0.0061053	35.8
ENSG00000087152.11	ENST00000593073.1_ncRNA_1	17-:42272488-42272508|42272786-42272810|42277424-42277476	17-:42272488-42272508|42272786-42272810|42277424-42277476	CTG	ncRNA	0.38	0.31	0.0061971	10.4
ENSG00000176406.16	ENST00000481577.1_ncRNA_0	8+:104781233-104781257	8+:104781233-104781257	AAG	ncRNA	0.62	0.61	0.0062389	47.4
ENSG00000258927.1	ENST00000555032.1_ncRNA_0	14+:96087285-96087309	14+:96087285-96087309	ATG	ncRNA	0.16	0.60	0.0062389	39.5
ENSG00000237973.1_ENSG00000198744.5	ENST00000427426.1_ncRNA_3	1+:568513-568546	1+:568513-568546	ATT	ncRNA	0.62	0.44	0.0063193	20.6
ENSG00000153310.14_ENSG00000264653.1	ENST00000523288.1_ncRNA_7	8-:130891708-130891717|130915557-130915596|130983188-130983191	8-:130891708-130891717|130915557-130915596|130983188-130983191	TTG	ncRNA	0.29	0.46	0.0064754	56.1
ENSG00000076321.6	ENST00000479505.1_ncRNA_1	1+:173684694-173684742	1+:173684694-173684742	AAG	ncRNA	0.32	0.35	0.0064755	6.6
ENSG00000139971.11_ENSG00000257621.3	ENST00000554360.1_ncRNA_9	14-:58733825-58733873	14-:58733825-58733873	AGG	ncRNA	0.15	0.20	0.0064755	4.9
ENSG00000175611.7	ENST00000321517.3_ncRNA_0	9-:98637694-98637727	9-:98637694-98637727	ATG	ncRNA	0.76	0.40	0.0065319	13.0
ENSG00000262160.1_ENSG00000261469.1	ENST00000565213.2_ncRNA_0	16-:68266234-68266351	16-:68266234-68266351	ATC	ncRNA	0.05	0.48	0.0065856	56.8
ENSG00000225648.1	ENST00000423945.1_ncRNA_0	7+:72300094-72300271	7+:72300094-72300271	GTG	ncRNA	0.27	0.31	0.0066376	38.1
ENSG00000139722.2	ENST00000543590.1_ncRNA_0	12-:123355404-123355581	12-:123355404-123355581	ATG	ncRNA	0.08	0.28	0.0066376	39.0
ENSG00000222041.6	ENST00000414584.1_ncRNA_0	2+:87755022-87755040	2+:87755022-87755040	ATG	ncRNA	0.62	0.55	0.0067200	19.7
ENSG00000164032.7	ENST00000511348.1_ncRNA_6	4-:100871458-100871503	4-:100871458-100871503	ATG	ncRNA	0.22	0.42	0.0067874	17.9
ENSG00000207501.1	ENST00000384770.1_ncRNA_0	1+:148241489-148241591	1+:148241489-148241591	ATG	ncRNA	0.71	0.29	0.0068225	26.6
ENSG00000076685.14	ENST00000467380.1_ncRNA_0	10-:104929175-104929206|104934614-104934715	10-:104929175-104929206|104934614-104934715	ATG	ncRNA	0.37	0.58	0.0068485	65.4
ENSG00000164104.7	ENST00000511316.1_ncRNA_8	4-:174255439-174255529	4-:174255439-174255559	CTG	ncRNA	0.31	0.42	0.0068698	53.0
ENSG00000167778.4	ENST00000550564.1_ncRNA_2	12-:53471018-53471045|53473094-53473163	12-:53471018-53471045|53473094-53473163	GTG	ncRNA	0.76	0.38	0.0069413	16.6
ENSG00000167863.7	ENST00000582341.1_ncRNA_4	17-:73038651-73038672	17-:73038651-73038672	AGG	ncRNA	0.58	0.62	0.0069957	61.1
ENSG00000162191.9	ENST00000533476.1_ncRNA_4	11-:62446382-62446406	11-:62446382-62446406	GTG	ncRNA	0.50	0.18	0.0070460	73.4
ENSG00000242861.1_ENSG00000196187.7	ENST00000474478.1_ncRNA_0	1-:226049916-226050051|226050154-226050172	1-:226049916-226050051|226050154-226050172	GTG	ncRNA	0.45	0.39	0.0070717	35.6
ENSG00000103502.9	ENST00000563893.1_ncRNA_3	16-:29874400-29874517	16-:29874400-29874517	ACG	ncRNA	0.42	0.40	0.0070924	41.3
ENSG00000250966.2	ENST00000321285.4_ncRNA_1	4+:113486251-113486338	4+:113486251-113486338	AAG	ncRNA	0.13	0.62	0.0071504	62.9
ENSG00000235919.3	ENST00000594351.1_ncRNA_0	1+:155533128-155533200	1+:155533128-155533200	ATG	ncRNA	0.72	0.42	0.0072187	17.3
ENSG00000233380.1	ENST00000441047.1_ncRNA_0	17-:51834721-51834793	17-:51834721-51834793	GTG	ncRNA	0.21	0.60	0.0072187	39.0
ENSG00000169738.3	ENST00000585085.1_ncRNA_2	17-:79995049-79995094	17-:79995049-79995094	AAG	ncRNA	0.58	0.32	0.0072201	15.7
ENSG00000258927.1	ENST00000555032.1_ncRNA_1	14+:96106289-96106346	14+:96106289-96106346	ATG	ncRNA	0.35	0.36	0.0072413	7.9
ENSG00000105373.14	ENST00000600410.1_ncRNA_0	19+:48259838-48259861|48259944-48260001|48260255-48260262	19+:48259838-48259861|48259944-48260001|48260255-48260262	ATC	ncRNA	0.32	0.19	0.0072630	31.8
ENSG00000092199.13	ENST00000557033.1_ncRNA_9	14-:21731886-21731988|21737456-21737570	14-:21731886-21731988|21737456-21737570	ACG	ncRNA	0.18	0.29	0.0072944	157.6
ENSG00000126216.8	ENST00000464139.1_ncRNA_1	13-:113242407-113242443	13-:113242407-113242443	ATG	ncRNA	0.71	0.48	0.0073307	23.8
ENSG00000167526.9	ENST00000563749.1_ncRNA_3	16+:89627639-89627780	16+:89627639-89627780	AGG	ncRNA	0.29	0.59	0.0073390	626.2
ENSG00000263753.2	ENST00000582008.1_ncRNA_0	18+:5238131-5238158	18+:5238131-5238158	ATG	ncRNA	0.76	0.35	0.0073699	8.0
ENSG00000141504.7	ENST00000576846.1_ncRNA_1	17-:7530866-7530986	17-:7530866-7530986	CTG	ncRNA	0.72	0.42	0.0073774	44.3
ENSG00000210049.1_ENSG00000210117.1	ENST00000387347.2_ncRNA_4	MT+:1965-2040	MT+:1965-2040	GTG	ncRNA	0.05	0.53	0.0074059	318.9
ENSG00000122257.14	ENST00000568316.1_ncRNA_1	16+:24551512-24551587	16+:24551512-24551587	ACG	ncRNA	0.25	0.36	0.0074561	14.7
ENSG00000047315.10	ENST00000464918.1_ncRNA_4	4+:57889630-57889708	4+:57889600-57889708	ATA	ncRNA	0.24	0.18	0.0075914	49.6
ENSG00000136261.10	ENST00000480517.1_ncRNA_4	7+:16714198-16714213|16720925-16720946	7+:16714168-16714213|16720925-16720946	CTG	ncRNA	0.07	0.45	0.0078277	30.7
ENSG00000215347.3	ENST00000450250.1_ncRNA_0	22-:42397072-42397126	22-:42397072-42397126	ATG	ncRNA	0.18	0.34	0.0078494	18.3
ENSG00000225674.1	ENST00000451446.1_ncRNA_0	13-:24696203-24696284	13-:24696203-24696284	AAG	ncRNA	0.46	0.36	0.0078873	16.5
ENSG00000172531.10	ENST00000529724.1_ncRNA_4	11-:67168534-67168670|67169198-67169272	11-:67168534-67168670|67169198-67169272	CTG	ncRNA	0.27	0.50	0.0079647	326.5
ENSG00000104960.11	ENST00000598325.1_ncRNA_8	19+:50354416-50354465|50357662-50357800|50357908-50357928	19+:50354416-50354465|50357662-50357800|50357908-50357928	GTG	ncRNA	0.55	0.42	0.0079922	101.9
ENSG00000266402.2	ENST00000582965.1_ncRNA_0	17+:62223609-62223663	17+:62223609-62223663	ATG	ncRNA	0.62	0.56	0.0080082	129.3
ENSG00000156990.10	ENST00000484134.1_ncRNA_3	3-:9881838-9881982	3-:9881838-9881982	GTG	ncRNA	0.35	0.37	0.0080687	28.8
ENSG00000214796.4	ENST00000430114.1_ncRNA_0	1-:202827273-202827292|202828009-202828074	1-:202827273-202827292|202828009-202828074	AGG	ncRNA	0.46	0.11	0.0080835	12.4
ENSG00000261373.1	ENST00000562866.1_ncRNA_0	16+:89778308-89778323	16+:89778308-89778323	AGG	ncRNA	0.15	0.42	0.0081000	166.6
ENSG00000111057.6	ENST00000549078.1_ncRNA_4	12+:53342931-53342961	12+:53342931-53342961	CTG	ncRNA	0.52	0.62	0.0081588	64.9
ENSG00000232559.2_ENSG00000177418.1	ENST00000445080.2_ncRNA_0	7-:66019729-66019816	7-:66019729-66019816	ATG	ncRNA	0.71	0.37	0.0082682	10.2
ENSG00000079482.11	ENST00000426382.2_ncRNA_0	X-:67290683-67290728	X-:67290683-67290728	AAG	ncRNA	0.34	0.57	0.0082885	134.1
ENSG00000231770.1	ENST00000453671.1_ncRNA_0	3+:194304764-194304794	3+:194304764-194304794	ATG	ncRNA	0.39	0.40	0.0083311	11.0
ENSG00000112110.5	ENST00000476826.1_ncRNA_6	6+:160210875-160210905	6+:160210875-160210905	ATG	ncRNA	0.54	0.35	0.0083311	6.5
ENSG00000149485.12_ENSG00000222326.1	ENST00000541683.1_ncRNA_5	11-:61582541-61582571	11-:61582541-61582571	ATG	ncRNA	0.65	0.39	0.0083311	9.4
ENSG00000156976.10	ENST00000485101.1_ncRNA_5	3+:186504416-186504446	3+:186504416-186504446	ATT	ncRNA	0.31	0.35	0.0083610	6.0
ENSG00000220875.1	ENST00000404612.1_ncRNA_0	6-:26322103-26322154	6-:26322103-26322154	ATG	ncRNA	0.06	0.60	0.0084031	55.9
ENSG00000258153.1	ENST00000550617.1_ncRNA_0	12-:102267093-102267210	12-:102267093-102267210	GTG	ncRNA	0.13	0.43	0.0084186	143.8
ENSG00000075336.7	ENST00000577952.1_ncRNA_2	18+:71815831-71815858	18+:71815831-71815858	ATG	ncRNA	0.62	0.57	0.0084447	20.6
ENSG00000065183.11	ENST00000471680.1_ncRNA_2	1+:118472456-118472531	1+:118472456-118472531	ATT	ncRNA	0.19	0.43	0.0085097	38.2
ENSG00000034063.9_ENSG00000263409.1	ENST00000591699.1_ncRNA_2	19+:4954701-4954833|4956719-4956824|4960667-4960814	19+:4954701-4954833|4956719-4956824|4960667-4960814	AAG	ncRNA	0.26	0.12	0.0086845	186.8
ENSG00000174748.14	ENST00000465786.1_ncRNA_9	3+:23958647-23958664|23959340-23959344	3+:23958647-23958664|23959340-23959344	CTG	ncRNA	0.62	0.62	0.0087039	79.2
ENSG00000259087.1	ENST00000556024.1_ncRNA_0	14-:38036251-38036272	14-:38036251-38036272	AAG	ncRNA	0.07	0.60	0.0087039	36.3
ENSG00000232956.4	ENST00000578968.1_ncRNA_0	7-:45025674-45025696|45026123-45026161	7-:45025674-45025696|45026123-45026161	CTG	ncRNA	0.43	0.57	0.0087438	33.8
ENSG00000214783.5_ENSG00000272655.1	ENST00000427076.1_ncRNA_1	7-:44058708-44058735	7-:44058708-44058735	CTG	ncRNA	0.11	0.27	0.0087495	9.6
ENSG00000185946.11_ENSG00000240038.2	ENST00000491397.1_ncRNA_0	1+:104113014-104113053	1+:104113014-104113053	ATC	ncRNA	0.09	0.64	0.0090320	712.0
ENSG00000070814.13	ENST00000515035.1_ncRNA_1	5+:149755385-149755508	5+:149755385-149755508	AAG	ncRNA	0.58	0.45	0.0090323	50.1
ENSG00000259516.2	ENST00000560832.1_ncRNA_0	15+:35529544-35529655	15+:35529544-35529655	ATT	ncRNA	0.43	0.61	0.0091077	113.2
ENSG00000054282.11	ENST00000497459.1_ncRNA_5	1+:243663156-243663189	1+:243663156-243663189	ATG	ncRNA	0.76	0.38	0.0091537	8.6
ENSG00000213523.5_ENSG00000113108.13	ENST00000602875.1_ncRNA_3	5-:139936906-139936939	5-:139936906-139936939	ATG	ncRNA	0.27	0.44	0.0091537	14.6
ENSG00000225787.1	ENST00000436601.1_ncRNA_0	2-:85329676-85329721	2-:85329676-85329721	ATG	ncRNA	0.32	0.58	0.0092302	25.0
ENSG00000132773.7	ENST00000495703.1_ncRNA_1	1+:45805903-45806047	1+:45805903-45806047	AGG	ncRNA	0.10	0.49	0.0092562	58.0
ENSG00000197358.8	ENST00000550043.1_ncRNA_0	14+:28733700-28733817	14+:28733700-28733817	CTG	ncRNA	0.61	0.41	0.0093381	24.0
ENSG00000223380.3	ENST00000453618.1_ncRNA_0	1+:145096546-145096621|145103907-145103949	1+:145096546-145096621|145103907-145103949	ATG	ncRNA	0.35	0.43	0.0093472	46.3
ENSG00000233461.1	ENST00000416221.1_ncRNA_1	1-:231658370-231658383|231663083-231663161|231664165-231664218	1-:231658370-231658383|231663083-231663161|231664165-231664218	ATG	ncRNA	0.48	0.26	0.0093567	50.5
ENSG00000253541.1	ENST00000517342.1_ncRNA_0	8-:57389651-57389681	8-:57389651-57389681	GTG	ncRNA	0.76	0.35	0.0094012	6.4
ENSG00000227963.1	ENST00000449169.1_ncRNA_0	1-:110861448-110861504|110881618-110881631	1-:110861448-110861504|110881618-110881631	ATC	ncRNA	0.59	0.31	0.0095046	6.0
ENSG00000178149.12_ENSG00000207605.1	ENST00000498794.1_ncRNA_1	3-:49054651-49054711	3-:49054651-49054711	AAG	ncRNA	0.72	0.40	0.0095212	17.1
ENSG00000160213.5	ENST00000480147.1_ncRNA_3	21-:45194138-45194207	21-:45194138-45194207	ACG	ncRNA	0.26	0.64	0.0096643	516.3
ENSG00000196696.8_ENSG00000255185.1	ENST00000530079.1_ncRNA_0	16-:70030357-70030371|70044653-70044711	16-:70030357-70030371|70044653-70044711	ATG	ncRNA	0.40	0.40	0.0097651	17.0
ENSG00000204628.7_ENSG00000264549.1	ENST00000502548.1_ncRNA_9	5-:180670796-180670871	5-:180670796-180670871	GTG	ncRNA	0.26	0.55	0.0099949	411.8
ENSG00000234171.1	ENST00000438436.1_ncRNA_0	2+:3606333-3606417	2+:3606333-3606417	ATC	ncRNA	0.53	0.43	0.010129	22.2
ENSG00000239605.4_ENSG00000143933.12	ENST00000464527.2_ncRNA_7	2-:47335754-47335823	2-:47335754-47335823	ATG	ncRNA	0.74	0.35	0.010186	8.2
ENSG00000034063.9_ENSG00000263409.1	ENST00000591733.1_ncRNA_1	19+:4909592-4909667|4910887-4911050|4929233-4929280	19+:4909592-4909667|4910887-4911050|4929233-4929280	ACG	ncRNA	0.12	0.24	0.010239	316.3
ENSG00000155363.14	ENST00000496577.1_ncRNA_0	1+:113231669-113231699	1+:113231669-113231699	ACG	ncRNA	0.49	0.45	0.010373	15.1
ENSG00000100379.13	ENST00000462640.1_ncRNA_0	22+:37455410-37455452	22+:37455410-37455452	GTG	ncRNA	0.07	0.43	0.010380	17.4
ENSG00000152404.11_ENSG00000225215.1	ENST00000417747.1_ncRNA_1	11-:107274937-107275009	11-:107274937-107275009	ATG	ncRNA	0.16	0.17	0.010432	23.9
ENSG00000259480.1	ENST00000558839.1_ncRNA_1	15-:23140378-23140417	15-:23140378-23140417	TTG	ncRNA	0.76	0.36	0.010481	6.7
ENSG00000189007.11	ENST00000367593.1_ncRNA_0	6-:143766091-143766106|143771699-143771786	6-:143766091-143766106|143771699-143771786	AAG	ncRNA	0.71	0.30	0.010500	14.4
ENSG00000184743.8	ENST00000535789.1_ncRNA_0	11-:63437979-63437984|63438761-63438807	11-:63437979-63437984|63438761-63438846	ATG	ncRNA	0.62	0.61	0.010774	47.7
ENSG00000054282.11	ENST00000497459.1_ncRNA_1	1+:243651177-243651180|243652315-243652333	1+:243651177-243651180|243652315-243652333	ATG	ncRNA	0.62	0.61	0.010935	135.1
ENSG00000100418.7	ENST00000463886.1_ncRNA_0	22-:41999317-41999380	22-:41999317-41999380	AGG	ncRNA	0.12	0.38	0.010944	30.1
ENSG00000239523.1	ENST00000470449.1_ncRNA_0	3+:123304492-123304534	3+:123304492-123304534	GTG	ncRNA	0.76	0.20	0.011022	6.9
ENSG00000165416.10	ENST00000483074.1_ncRNA_0	13+:53226994-53227093|53227180-53227238|53231666-53231677	13+:53226994-53227093|53227180-53227238|53231666-53231677	GTG	ncRNA	0.20	0.44	0.011086	51.5
ENSG00000184319.11	ENST00000462238.1_ncRNA_0	22+:51223617-51223721|51237082-51237146	22+:51223617-51223721|51237082-51237146	TTG	ncRNA	0.69	0.36	0.011086	43.1
ENSG00000180304.10	ENST00000558194.1_ncRNA_1	15-:64980902-64981033|64981282-64981304	15-:64980902-64981033|64981282-64981304	AGG	ncRNA	0.43	0.34	0.011140	25.6
ENSG00000217835.3	ENST00000456392.1_ncRNA_0	X-:65176516-65176546	X-:65176516-65176546	ATC	ncRNA	0.54	0.44	0.011182	18.3
ENSG00000126522.12_ENSG00000241258.2	ENST00000496336.1_ncRNA_3	7+:65547408-65547438|65547866-65547932	7+:65547408-65547438|65547866-65547932	ATC	ncRNA	0.60	0.35	0.011203	36.5
ENSG00000187097.8	ENST00000554664.1_ncRNA_1	14-:74482546-74482606	14-:74482546-74482606	ATG	ncRNA	0.76	0.37	0.011316	10.0
ENSG00000245937.3	ENST00000501173.2_ncRNA_0	5-:127418459-127418711	5-:127418459-127418711	CTG	ncRNA	0.25	0.39	0.011360	49.5
ENSG00000178057.10	ENST00000496152.1_ncRNA_4	3+:49059551-49059695	3+:49059551-49059695	ACG	ncRNA	0.22	0.24	0.011409	32.5
ENSG00000231434.1	ENST00000436135.1_ncRNA_0	1+:158494870-158494915	1+:158494870-158494915	ATG	ncRNA	0.57	0.63	0.011610	147.1
ENSG00000114902.9	ENST00000474945.1_ncRNA_2	3+:52740168-52740198	3+:52740168-52740198	GTG	ncRNA	0.58	0.63	0.011739	135.8
ENSG00000254759.1	ENST00000524793.1_ncRNA_0	11+:125937623-125937689	11+:125937623-125937689	AGG	ncRNA	0.62	0.60	0.011844	33.7
ENSG00000107815.3	ENST00000473656.1_ncRNA_1	10+:102747323-102747370|102749400-102749437	10+:102747323-102747370|102749400-102749437	ATG	ncRNA	0.36	0.48	0.011855	29.3
ENSG00000138835.18	ENST00000485822.1_ncRNA_3	9+:116345813-116346707|116353612-116353747	9+:116345813-116346707|116353612-116353747	AAG	ncRNA	0.13	0.28	0.011960	58.1
ENSG00000105607.8	ENST00000585420.1_ncRNA_0	19+:13008634-13008677|13010281-13010355	19+:13008634-13008677|13010281-13010355	ATC	ncRNA	0.48	0.39	0.012118	38.2
ENSG00000188191.10	ENST00000478198.1_ncRNA_0	7-:756345-756453	7-:756345-756453	ATG	ncRNA	0.76	0.40	0.012334	16.3
ENSG00000141258.8	ENST00000574857.1_ncRNA_1	17+:2274649-2274694	17+:2274649-2274694	CTG	ncRNA	0.45	0.26	0.012425	5.0
ENSG00000105223.14	ENST00000594085.1_ncRNA_8	19+:40854609-40854675|40871459-40871504	19+:40854609-40854675|40871459-40871504	AGG	ncRNA	0.13	0.16	0.012552	11.8
ENSG00000235207.1	ENST00000416519.1_ncRNA_0	7+:55713371-55713389	7+:55713371-55713389	CTG	ncRNA	0.08	0.57	0.012559	24.5
ENSG00000255717.2	ENST00000545308.1_ncRNA_0	11-:62622365-62622410|62622604-62622688	11-:62622365-62622410|62622604-62622688	ATG	ncRNA	0.71	0.45	0.012602	76.5
ENSG00000263740.1	ENST00000584058.1_ncRNA_0	3+:15780109-15780160	3+:15780109-15780160	GTG	ncRNA	0.20	0.64	0.012740	360.6
ENSG00000265735.1	ENST00000581458.1_ncRNA_0	9+:9442147-9442198	9+:9442147-9442198	GTG	ncRNA	0.20	0.64	0.012740	360.6
ENSG00000166920.6_ENSG00000259427.2	ENST00000396645.2_ncRNA_0	15+:45848048-45848096	15+:45848048-45848096	AAG	ncRNA	0.69	0.39	0.012818	9.9
ENSG00000270022.2	ENST00000602478.1_ncRNA_0	22+:43011268-43011292	22+:43011268-43011292	AAG	ncRNA	0.31	0.60	0.012878	37.0
ENSG00000256269.2	ENST00000546226.1_ncRNA_1	11+:118962182-118962236|118962834-118962903	11+:118962182-118962236|118962834-118962903	ATC	ncRNA	0.54	0.30	0.012880	35.3
ENSG00000144591.13	ENST00000481170.1_ncRNA_4	2+:220366748-220366759|220367103-220367163|220368804-220368889	2+:220366748-220366759|220367103-220367163|220368804-220368889	TTG	ncRNA	0.34	0.40	0.012971	31.5
ENSG00000134531.5	ENST00000536383.1_ncRNA_2	12+:13367515-13367614	12+:13367515-13367614	ATC	ncRNA	0.51	0.60	0.013117	122.6
ENSG00000169714.12	ENST00000507573.1_ncRNA_9	3-:128902697-128902739	3-:128902697-128902739	GTG	ncRNA	0.14	0.62	0.013410	79.5
ENSG00000090020.6	ENST00000447808.1_ncRNA_2	1-:27429020-27429049|27429163-27429206	1-:27429020-27429049|27429163-27429206	AAG	ncRNA	0.64	0.11	0.013527	19.5
ENSG00000087460.19	ENST00000476196.1_ncRNA_7	20+:57485828-57485909	20+:57485828-57485909	ACG	ncRNA	0.26	0.36	0.013679	533.1
ENSG00000089159.11	ENST00000547746.1_ncRNA_4	12-:120664873-120664920|120703419-120703432	12-:120664873-120664920|120703419-120703432	ATG	ncRNA	0.62	0.25	0.013712	201.4
ENSG00000115183.9	ENST00000392326.2_ncRNA_3	2+:159860425-159860506	2+:159860334-159860343|159860410-159860506	AAG	ncRNA	0.28	0.41	0.013823	18.8
ENSG00000256940.1	ENST00000544553.1_ncRNA_0	11+:64013465-64013543	11+:64013465-64013543	ATG	ncRNA	0.71	0.39	0.013838	35.3
ENSG00000166333.9	ENST00000534565.1_ncRNA_1	11+:6625510-6625594	11+:6625510-6625594	ATT	ncRNA	0.40	0.16	0.014194	55.1
ENSG00000160336.10	ENST00000424846.3_ncRNA_1	19+:53945497-53945578	19+:53945497-53945578	GTG	ncRNA	0.07	0.49	0.014259	40.6
ENSG00000161179.9	ENST00000464015.1_ncRNA_3	22-:21983050-21983076|21983298-21983308	22-:21983050-21983076|21983298-21983404	ACG	ncRNA	0.25	0.34	0.014272	23.9
ENSG00000166411.9	ENST00000558016.1_ncRNA_3	15+:78461273-78461333	15+:78461273-78461333	AAG	ncRNA	0.26	0.47	0.014283	30.5
ENSG00000187699.6	ENST00000399515.2_ncRNA_2	2+:190788114-190788156	2+:190788114-190788156	ATT	ncRNA	0.18	0.29	0.014309	61.9
ENSG00000076321.6	ENST00000479505.1_ncRNA_0	1+:173684122-173684217|173684661-173684695	1+:173684122-173684217|173684661-173684695	CTG	ncRNA	0.47	0.38	0.014386	22.9
ENSG00000100644.12_ENSG00000023608.4	ENST00000557446.1_ncRNA_2	14+:62162301-62162379	14+:62162241-62162379	CTG	ncRNA	0.62	0.64	0.014395	296.2
ENSG00000167967.11	ENST00000569796.1_ncRNA_0	16+:2282873-2282909|2283011-2283059	16+:2282873-2282909|2283011-2283059	AGG	ncRNA	0.48	0.20	0.014655	11.2
ENSG00000244242.1_ENSG00000229512.1	ENST00000497544.1_ncRNA_5	11-:1775345-1775368|1776135-1776175	11-:1775345-1775368|1776135-1776175	ATG	ncRNA	0.71	0.48	0.014857	52.9
ENSG00000188985.5	ENST00000307796.6_ncRNA_0	18-:23751135-23751222	18-:23751135-23751222	CTG	ncRNA	0.10	0.16	0.014894	18.0
ENSG00000163257.6	ENST00000507731.1_ncRNA_1	4-:17812287-17812308	4-:17812287-17812308	CTG	ncRNA	0.62	0.59	0.015026	30.2
ENSG00000184182.14_ENSG00000132330.12	ENST00000480357.1_ncRNA_4	2+:239006909-239006996	2+:239006909-239006996	GTG	ncRNA	0.12	0.21	0.015027	11.5
ENSG00000183513.4	ENST00000483527.1_ncRNA_2	2-:99217214-99217256|99220570-99220654|99224725-99224734	2-:99217214-99217256|99220570-99220654|99224725-99224734	CTG	ncRNA	0.21	0.40	0.015301	36.5
ENSG00000170421.7	ENST00000546583.1_ncRNA_3	12-:53298749-53298788	12-:53298749-53298788	CTG	ncRNA	0.18	0.64	0.015431	276.3
ENSG00000104886.5	ENST00000588450.1_ncRNA_3	19-:2233838-2233850	19-:2233838-2233850	TTG	ncRNA	0.26	0.28	0.015625	11.0
ENSG00000120008.11	ENST00000605202.1_ncRNA_0	10+:122610959-122611022	10+:122610920-122611022	GTG	ncRNA	0.08	0.39	0.015699	21.2
ENSG00000242697.2	ENST00000477071.2_ncRNA_0	4+:98947033-98947072	4+:98947033-98947072	GTG	ncRNA	0.22	0.49	0.016063	66.4
ENSG00000267100.1	ENST00000591501.1_ncRNA_0	19-:10764474-10764513	19-:10764474-10764513	ATG	ncRNA	0.71	0.47	0.016063	20.5
ENSG00000203950.6	ENST00000522309.1_ncRNA_1	X-:134185338-134185398|134185946-134186138	X-:134185338-134185398|134185946-134186138	ATG	ncRNA	0.62	0.63	0.016261	577.5
ENSG00000149929.11	ENST00000563680.1_ncRNA_0	16-:30006609-30006777	16-:30006609-30006777	ACG	ncRNA	0.11	0.36	0.016296	20.7
ENSG00000114650.14	ENST00000485967.1_ncRNA_3	3-:47484469-47484499	3-:47484469-47484499	GTG	ncRNA	0.15	0.48	0.016580	23.4
ENSG00000231747.1	ENST00000443291.1_ncRNA_0	2-:113379385-113379496	2-:113379385-113379496	ATT	ncRNA	0.39	0.42	0.016666	25.0
ENSG00000137818.7	ENST00000487304.2_ncRNA_4	15+:69745234-69745351	15+:69745234-69745351	ATC	ncRNA	0.38	0.51	0.017101	662.2
ENSG00000235555.1	ENST00000429430.1_ncRNA_0	19+:49778524-49778662	19+:49778524-49778662	ATA	ncRNA	0.52	0.09	0.017205	25.0
ENSG00000133884.5	ENST00000524666.1_ncRNA_2	11+:65116326-65116402|65119153-65119230	11+:65116326-65116402|65119153-65119230	TTG	ncRNA	0.40	0.40	0.017404	34.4
ENSG00000177410.8_ENSG00000212304.1	ENST00000326677.5_ncRNA_9	20+:47897060-47897102	20+:47897060-47897102	ATG	ncRNA	0.57	0.44	0.017656	19.7
ENSG00000100058.8	ENST00000382734.5_ncRNA_0	22+:25844136-25844202	22+:25844136-25844202	TTG	ncRNA	0.10	0.35	0.017720	17.5
ENSG00000257150.1	ENST00000552554.1_ncRNA_1	12+:96066238-96066346	12+:96066238-96066346	ATC	ncRNA	0.27	0.15	0.017846	26.5
ENSG00000075292.14	ENST00000410075.1_ncRNA_1	2+:71575886-71577401|71582848-71582910|71590282-71590321|71591083-71591382|71592558-71592836|71595511-71595658|71597012-71597135|71607351-71607410|71607642-71607695|71615752-71615853|71620523-71620775|71622376-71622403	2+:71575886-71577401|71582848-71582910|71590282-71590321|71591083-71591382|71592558-71592836|71595511-71595658|71597012-71597135|71607351-71607410|71607642-71607695|71615752-71615853|71620523-71620775|71622376-71622403	GTG	ncRNA	0.13	0.30	0.018097	127.0
ENSG00000075415.8	ENST00000547908.1_ncRNA_8	12+:98989537-98989567	12+:98989513-98989567	ATG	ncRNA	0.62	0.12	0.018145	89.4
ENSG00000200972.1	ENST00000364102.1_ncRNA_0	1-:210547527-210547563	1-:210547527-210547563	ATT	ncRNA	0.46	0.61	0.018445	141.2
ENSG00000180198.11	ENST00000437681.1_ncRNA_3	1+:28834669-28834672|28835341-28835485	1+:28834669-28834672|28835341-28835485	TTG	ncRNA	0.11	0.29	0.018475	50.5
ENSG00000166508.13	ENST00000477372.1_ncRNA_15	7-:99696782-99696812	7-:99696782-99696812	AAG	ncRNA	0.21	0.30	0.018507	40.3
ENSG00000196591.7	ENST00000523334.1_ncRNA_4	6-:114270174-114270207	6-:114270174-114270207	ATT	ncRNA	0.72	0.20	0.018639	16.5
ENSG00000034063.9_ENSG00000263409.1	ENST00000591699.1_ncRNA_4	19+:4944364-4944462|4945872-4945948	19+:4944364-4944462|4945872-4945948	GTG	ncRNA	0.21	0.23	0.018893	77.3
ENSG00000243444.3_ENSG00000241978.5	ENST00000482335.1_ncRNA_1	9+:112900810-112900819|112930678-112930777	9+:112900738-112900819|112930678-112930777	CTG	ncRNA	0.25	0.41	0.019037	42.0
ENSG00000224597.5	ENST00000537908.1_ncRNA_0	10+:29698546-29698591	10+:29698546-29698591	ATG	ncRNA	0.62	0.48	0.019078	44.4
ENSG00000133884.5	ENST00000524666.1_ncRNA_1	11+:65101357-65101389|65108436-65108509	11+:65101357-65101389|65108436-65108509	ATG	ncRNA	0.62	0.61	0.019131	61.4
ENSG00000238251.2	ENST00000457472.2_ncRNA_1	9+:99169640-99169715	9+:99169640-99169715	AAG	ncRNA	0.63	0.42	0.019143	19.0
ENSG00000144021.2	ENST00000491394.1_ncRNA_5	2+:96931996-96932029	2+:96931996-96932029	CTG	ncRNA	0.48	0.57	0.019205	22.3
ENSG00000250159.2	ENST00000508281.2_ncRNA_0	5-:137224877-137224943	5-:137224877-137224943	CTG	ncRNA	0.62	0.20	0.019316	6.4
ENSG00000254615.2_ENSG00000164830.13	ENST00000521369.2_ncRNA_0	8+:107284211-107284277	8+:107284211-107284277	CTG	ncRNA	0.13	0.16	0.019316	6.6
ENSG00000120533.8	ENST00000517350.1_ncRNA_5	8+:110346659-110346698	8+:110346638-110346698	ATT	ncRNA	0.62	0.54	0.019386	105.5
ENSG00000215197.4	ENST00000426407.2_ncRNA_0	X+:54699041-54699071	X+:54699041-54699071	GTG	ncRNA	0.14	0.48	0.019581	26.5
ENSG00000263931.1_ENSG00000266411.1	ENST00000580149.1_ncRNA_0	17-:61028191-61028218	17-:61028191-61028218	CTG	ncRNA	0.17	0.62	0.019662	58.1
ENSG00000100823.7	ENST00000557159.1_ncRNA_7	14+:20925332-20925521	14+:20925332-20925521	GTG	ncRNA	0.25	0.28	0.019705	222.6
ENSG00000122741.11	ENST00000461549.1_ncRNA_0	9+:37860111-37860180	9+:37860111-37860180	CTG	ncRNA	0.41	0.23	0.019761	10.5
ENSG00000156171.10	ENST00000463682.1_ncRNA_1	1-:111682255-111682333|111682659-111682662	1-:111682255-111682333|111682659-111682662	AAG	ncRNA	0.19	0.31	0.019916	27.6
ENSG00000237748.1	ENST00000421129.1_ncRNA_0	X-:56763674-56763785	X-:56763674-56763785	TTG	ncRNA	0.25	0.63	0.019974	262.0
ENSG00000231989.2	ENST00000420481.1_ncRNA_0	5+:156278092-156278191	5+:156278092-156278191	ATG	ncRNA	0.43	0.20	0.020227	12.9
ENSG00000214455.3	ENST00000398357.2_ncRNA_0	13-:45965130-45965142	13-:45965130-45965142	ATA	ncRNA	0.49	0.18	0.020285	12.2
ENSG00000110871.10	ENST00000465434.1_ncRNA_0	12-:120960799-120960827|120961154-120961192	12-:120960799-120960827|120961154-120961192	ATG	ncRNA	0.49	0.58	0.020292	28.5
ENSG00000105738.6	ENST00000476317.2_ncRNA_1	19+:38571896-38571968	19+:38571896-38571968	ATG	ncRNA	0.67	0.47	0.020306	25.2
ENSG00000131558.10	ENST00000484397.1_ncRNA_1	7+:133692484-133692592	7+:133689761-133689843|133692428-133692592	ATC	ncRNA	0.38	0.44	0.020337	55.4
ENSG00000102901.8	ENST00000569862.1_ncRNA_0	16-:67862407-67862455	16-:67862407-67862455	GTG	ncRNA	0.47	0.33	0.020352	7.2
ENSG00000216436.2	ENST00000406683.2_ncRNA_0	6+:25732892-25732973	6+:25732892-25732973	ATC	ncRNA	0.22	0.42	0.020398	17.4
ENSG00000135373.8	ENST00000527001.1_ncRNA_0	11+:34642648-34642663	11+:34642648-34642663	AGG	ncRNA	0.40	0.37	0.020764	7.8
ENSG00000120334.11	ENST00000495275.1_ncRNA_1	1-:173793136-173793157|173793349-173793442	1-:173793136-173793157|173793349-173793442	CTG	ncRNA	0.49	0.05	0.020793	42.6
ENSG00000188818.8_ENSG00000028310.13	ENST00000495794.1_ncRNA_2	5-:864582-864683|865528-865696|870587-870690|871640-871679|876215-876327|878469-878537	5-:864582-864683|865528-865696|870587-870690|871640-871679|876215-876327|878469-878537	AAG	ncRNA	0.29	0.27	0.020861	33.5
ENSG00000079459.8	ENST00000525954.1_ncRNA_3	8+:11666339-11666400|11667175-11667237	8+:11666339-11666400|11667175-11667237	ATC	ncRNA	0.28	0.55	0.021047	78.3
ENSG00000244687.7_ENSG00000240849.6	ENST00000472923.1_ncRNA_11	20-:48700780-48700791|48713208-48713233	20-:48700780-48700791|48713208-48713233	AGG	ncRNA	0.63	0.37	0.021107	11.5
ENSG00000029364.7	ENST00000538956.1_ncRNA_2	14+:69890864-69890919|69908548-69908622	14+:69865164-69865167|69890810-69890919|69908548-69908622	CTG	ncRNA	0.39	0.29	0.021413	40.8
ENSG00000244052.1	ENST00000463742.1_ncRNA_0	8-:103935651-103935702	8-:103935651-103935702	AAG	ncRNA	0.62	0.19	0.021498	68.8
ENSG00000258199.1_ENSG00000139613.7	ENST00000550150.1_ncRNA_0	12-:56577640-56577691	12-:56577640-56577691	AAG	ncRNA	0.38	0.14	0.021498	14.2
ENSG00000158710.10	ENST00000478033.1_ncRNA_3	1-:159889099-159889166|159889450-159889452	1-:159889099-159889166|159889450-159889452	AGG	ncRNA	0.34	0.44	0.021508	616.5
ENSG00000213551.4_ENSG00000182180.9	ENST00000471251.1_ncRNA_8	10-:75012119-75012140	10-:75012119-75012140	ATG	ncRNA	0.57	0.57	0.021752	20.8
ENSG00000100823.7	ENST00000557159.1_ncRNA_24	14+:20923715-20923736	14+:20923715-20923736	ATG	ncRNA	0.37	0.34	0.021752	6.4
ENSG00000135931.13	ENST00000483477.1_ncRNA_1	2+:232196582-232196609|232209686-232209802|232220509-232220646|232225465-232225587	2+:232196582-232196609|232209686-232209802|232220509-232220646|232225465-232225587	AAG	ncRNA	0.51	0.23	0.022071	21.8
ENSG00000167965.13	ENST00000565269.1_ncRNA_4	16+:2255486-2255513|2256061-2256067	16+:2255486-2255513|2256061-2256067	ACG	ncRNA	0.76	0.21	0.022228	8.2
ENSG00000235823.1	ENST00000454935.1_ncRNA_0	10+:102133386-102133536	10+:102133386-102133536	CTG	ncRNA	0.21	0.39	0.022258	46.5
ENSG00000117691.5	ENST00000479589.1_ncRNA_1	1+:212606272-212606462|212617680-212617784|212619171-212619348	1+:212606272-212606462|212617680-212617784|212619171-212619348	CTG	ncRNA	0.05	0.46	0.022265	478.4
ENSG00000110717.6	ENST00000531796.1_ncRNA_4	11+:67798120-67798200|67799618-67799631	11+:67798120-67798200|67799618-67799631	ATG	ncRNA	0.20	0.39	0.022302	83.4
ENSG00000128463.8	ENST00000561246.1_ncRNA_10	15+:34519939-34519993	15+:34519939-34519993	ATC	ncRNA	0.13	0.48	0.022316	33.0
ENSG00000120699.8	ENST00000488779.1_ncRNA_0	13+:37577126-37577144|37578613-37578616	13+:37577126-37577144|37578613-37578616	ATC	ncRNA	0.38	0.37	0.022322	9.4
ENSG00000240024.1_ENSG00000251730.1	ENST00000468380.1_ncRNA_0	3+:183165467-183165557	3+:183165467-183165557	ATG	ncRNA	0.74	0.36	0.022342	11.9
ENSG00000261801.1	ENST00000562965.1_ncRNA_7	15-:74211999-74212089	15-:74211999-74212089	AAG	ncRNA	0.77	0.34	0.022342	12.9
ENSG00000127125.7_ENSG00000186409.10	ENST00000472013.1_ncRNA_0	1+:42925378-42925597	1+:42925378-42925597	ATT	ncRNA	0.43	0.10	0.022525	35.8
ENSG00000137936.12_ENSG00000230439.2	ENST00000433544.1_ncRNA_5	1-:94240893-94240944	1-:94240893-94240944	ATG	ncRNA	0.51	0.38	0.022558	84.4
ENSG00000243147.3_ENSG00000225991.1	ENST00000483992.1_ncRNA_2	2+:28002372-28002423	2+:27995551-27995559|28002299-28002423	ATT	ncRNA	0.24	0.48	0.022870	27.4
ENSG00000066855.11	ENST00000517944.1_ncRNA_0	8+:66582115-66582187	8+:66582115-66582187	ATG	ncRNA	0.32	0.59	0.023083	45.1
ENSG00000112787.8	ENST00000539264.1_ncRNA_2	12+:133136761-133136816|133144066-133144083	12+:133136761-133136816|133144066-133144083	ATG	ncRNA	0.23	0.41	0.023083	24.2
ENSG00000214199.3	ENST00000443590.1_ncRNA_0	2-:107314486-107314555	2-:107314486-107314555	ATT	ncRNA	0.10	0.61	0.023237	145.4
ENSG00000205937.7_ENSG00000207715.1	ENST00000570051.1_ncRNA_3	16-:2312745-2312843|2313096-2313288|2314176-2314332|2318055-2318074	16-:2312745-2312843|2313096-2313288|2314176-2314332|2318055-2318074	GTG	ncRNA	0.64	0.42	0.023330	197.7
ENSG00000167775.6_ENSG00000267855.1	ENST00000598299.1_ncRNA_5	19-:8369925-8370040|8373032-8373211	19-:8369925-8370040|8373032-8373211	CTG	ncRNA	0.07	0.60	0.023337	233.4
ENSG00000132128.12	ENST00000498402.1_ncRNA_3	1-:46763260-46763305|46763955-46764000	1-:46763260-46763305|46763955-46764000	ATA	ncRNA	0.11	0.38	0.023517	22.7
ENSG00000163597.10	ENST00000590435.1_ncRNA_2	17+:74557423-74557480|74559200-74559254	17+:74557423-74557480|74559200-74559254	GTG	ncRNA	0.37	0.15	0.023532	32.1
ENSG00000166415.10	ENST00000567224.1_ncRNA_0	15-:53809924-53809951|53815414-53815498	15-:53809924-53809951|53815414-53815498	ATG	ncRNA	0.72	0.24	0.023665	16.4
ENSG00000172572.6	ENST00000540175.1_ncRNA_1	12+:20704815-20704944	12+:20704770-20704944	ACG	ncRNA	0.26	0.35	0.023883	50.0
ENSG00000168175.10	ENST00000554364.1_ncRNA_3	14+:55518427-55518493	14+:55518427-55518493	CTG	ncRNA	0.47	0.63	0.023986	160.5
ENSG00000161249.16	ENST00000472065.1_ncRNA_4	19-:36001081-36001123	19-:36001081-36001123	ACG	ncRNA	0.10	0.41	0.024123	139.3
ENSG00000102977.9	ENST00000602622.1_ncRNA_1	16-:67693801-67693876	16-:67693801-67693876	CTG	ncRNA	0.10	0.39	0.024188	23.5
ENSG00000239672.3_ENSG00000243678.7	ENST00000512768.1_ncRNA_18	17+:49231588-49231756	17+:49231588-49231756	CTG	ncRNA	0.46	0.45	0.024222	50.6
ENSG00000137936.12_ENSG00000230439.2	ENST00000433544.1_ncRNA_20	1-:94219494-94219554	1-:94219494-94219554	GTG	ncRNA	0.47	0.33	0.024328	8.4
ENSG00000125534.5	ENST00000473620.1_ncRNA_3	20+:62152139-62152247|62152864-62152942|62153020-62153149	20+:62152139-62152247|62152864-62152942|62153020-62153149	GTG	ncRNA	0.16	0.64	0.024393	515.4
ENSG00000099917.13	ENST00000493216.1_ncRNA_1	22+:20937509-20937534|20937616-20937684	22+:20937509-20937534|20937616-20937684	ATC	ncRNA	0.41	0.25	0.024399	30.0
ENSG00000078403.12	ENST00000471315.1_ncRNA_0	10+:21823398-21823423|21823573-21823584	10+:21823398-21823423|21823573-21823584	ATG	ncRNA	0.40	0.32	0.024506	5.8
ENSG00000184182.14_ENSG00000132330.12	ENST00000480357.1_ncRNA_3	2+:238991967-238991995|238999858-238999878	2+:238991916-238991995|238999858-238999878	GTG	ncRNA	0.32	0.29	0.025061	12.4
ENSG00000233876.2	ENST00000434621.2_ncRNA_0	7+:9654965-9655028	7+:9654965-9655028	ATC	ncRNA	0.24	0.61	0.025109	46.4
ENSG00000206560.6	ENST00000461696.1_ncRNA_0	3-:15823129-15823162|15836729-15836804	3-:15823129-15823162|15836729-15836804	GTG	ncRNA	0.33	0.37	0.025125	14.9
ENSG00000170846.11	ENST00000307533.6_ncRNA_0	4+:6675907-6675940	4+:6675805-6675940	GTG	ncRNA	0.30	0.33	0.025228	16.3
ENSG00000011304.12	ENST00000585856.1_ncRNA_3	19+:808560-808656	19+:808560-808656	ACG	ncRNA	0.05	0.63	0.025305	263.6
ENSG00000233137.2	ENST00000429493.1_ncRNA_3	9+:37086720-37086867	9+:37086720-37086867	ATC	ncRNA	0.20	0.39	0.025344	31.2
ENSG00000245060.2	ENST00000501937.2_ncRNA_0	5+:180258760-180258806|180261311-180261331	5+:180258760-180258806|180261311-180261331	ACG	ncRNA	0.76	0.38	0.025583	16.7
ENSG00000213430.5	ENST00000537078.2_ncRNA_7	5+:21883328-21883343	5+:21883328-21883343	ATT	ncRNA	0.19	0.47	0.025600	15.7
ENSG00000198131.9_ENSG00000142396.6	ENST00000427361.1_ncRNA_10	19+:58816808-58816811|58817453-58817465	19+:58816808-58816811|58817453-58817465	GTG	ncRNA	0.62	0.49	0.025600	50.2
ENSG00000131495.4	ENST00000502960.1_ncRNA_4	5-:140025233-140025263|140026840-140026843	5-:140025233-140025263|140026840-140026870	ACG	ncRNA	0.44	0.38	0.025674	36.3
ENSG00000205531.8	ENST00000492594.2_ncRNA_3	11-:2972538-2972545|2973009-2973039|2975756-2975767	11-:2972538-2972545|2973009-2973039|2975756-2975767	ATG	ncRNA	0.29	0.43	0.025944	19.5
ENSG00000164934.9	ENST00000518554.1_ncRNA_4	8+:104432534-104432621	8+:104432534-104432621	ACG	ncRNA	0.16	0.37	0.026109	67.0
ENSG00000261801.1	ENST00000562965.1_ncRNA_0	15-:74212280-74212379|74220117-74220177	15-:74212280-74212379|74220117-74220177	CTG	ncRNA	0.06	0.53	0.026371	143.1
ENSG00000224032.2_ENSG00000238363.1	ENST00000413221.2_ncRNA_0	5+:111496614-111496683	5+:111496614-111496683	ATG	ncRNA	0.59	0.48	0.026486	30.2
ENSG00000270889.1	ENST00000603727.1_ncRNA_0	7-:36010933-36011002	7-:36010933-36011002	AAG	ncRNA	0.27	0.61	0.026604	45.9
ENSG00000135046.9	ENST00000495713.1_ncRNA_2	9+:75775773-75775809|75777697-75777703	9+:75775773-75775809|75777697-75777703	AAG	ncRNA	0.56	0.31	0.026606	55.1
ENSG00000147416.6	ENST00000523482.1_ncRNA_7	8+:20069248-20069264|20069612-20069647	8+:20069248-20069264|20069612-20069647	ATT	ncRNA	0.28	0.36	0.026639	12.3
ENSG00000184162.10	ENST00000539693.1_ncRNA_3	19-:19313895-19313958	19-:19313895-19313958	ATC	ncRNA	0.75	0.41	0.026784	18.1
ENSG00000175309.10	ENST00000489262.1_ncRNA_1	5-:177638921-177638971|177639973-177640104|177641796-177641886|177642276-177642431|177649355-177649581|177649852-177649935|177651448-177651565|177651642-177651730|177652355-177652430|177656940-177657100|177658405-177658484	5-:177638921-177638971|177639973-177640104|177641796-177641886|177642276-177642431|177649355-177649581|177649852-177649935|177651448-177651565|177651642-177651730|177652355-177652430|177656940-177657100|177658405-177658484	ATT	ncRNA	0.15	0.18	0.027072	28.1
ENSG00000119431.5	ENST00000485934.1_ncRNA_0	9-:116137748-116137806|116139008-116139172	9-:116137748-116137806|116139008-116139172	GTG	ncRNA	0.76	0.42	0.027093	51.3
ENSG00000136840.14	ENST00000474282.2_ncRNA_1	9-:130670670-130670742	9-:130670670-130670742	AAG	ncRNA	0.29	0.36	0.027095	11.9
ENSG00000241255.1	ENST00000473603.1_ncRNA_0	11+:33258940-33258955	11+:33258940-33258955	AAG	ncRNA	0.40	0.61	0.027200	236.6
ENSG00000213698.2	ENST00000395709.2_ncRNA_0	X-:71947801-71947816	X-:71947801-71947816	ATG	ncRNA	0.51	0.54	0.027200	14.7
ENSG00000158710.10	ENST00000478033.1_ncRNA_4	1-:159890243-159890327|159895239-159895242	1-:159890243-159890327|159895239-159895242	ACG	ncRNA	0.22	0.64	0.027717	486.1
ENSG00000212456.1	ENST00000391154.1_ncRNA_0	1+:147994225-147994234	1+:147994225-147994234	ATG	ncRNA	0.62	0.50	0.027778	98.5
ENSG00000212544.1	ENST00000391242.1_ncRNA_0	1-:149514168-149514177	1-:149514168-149514177	ATG	ncRNA	0.62	0.58	0.027778	98.5
ENSG00000129515.14	ENST00000480487.1_ncRNA_9	14-:35037894-35037903	14-:35037894-35037903	AAG	ncRNA	0.15	0.05	0.027778	7.2
ENSG00000229637.2	ENST00000422730.2_ncRNA_1	17+:46800594-46800603	17+:46800594-46800603	ATG	ncRNA	0.62	0.47	0.027778	10.0
ENSG00000110074.6	ENST00000525083.1_ncRNA_0	11+:126146298-126146418|126146892-126146940	11+:126146298-126146418|126146892-126146940	GTG	ncRNA	0.43	0.43	0.027893	40.8
ENSG00000240875.1_ENSG00000230457.3	ENST00000473864.1_ncRNA_0	3-:156528401-156528488	3-:156528401-156528488	ATC	ncRNA	0.22	0.49	0.027948	43.6
ENSG00000180628.10	ENST00000490164.1_ncRNA_2	10+:92982700-92982740|92987093-92987131	10+:92982700-92982740|92987093-92987131	CTG	ncRNA	0.78	0.19	0.028181	9.0
ENSG00000165271.12	ENST00000464829.1_ncRNA_7	9-:33468987-33469005	9-:33468987-33469005	ATG	ncRNA	0.76	0.36	0.028612	8.1
ENSG00000112514.11	ENST00000487637.1_ncRNA_9	6-:33385782-33385818	6-:33385782-33385818	GTG	ncRNA	0.76	0.36	0.029038	7.8
ENSG00000131966.9	ENST00000554790.1_ncRNA_8	14+:58698932-58698965	14+:58698932-58698965	ATT	ncRNA	0.55	0.56	0.029050	28.2
ENSG00000233440.2	ENST00000418454.2_ncRNA_0	13+:23708373-23708406	13+:23708373-23708406	ATC	ncRNA	0.15	0.64	0.029292	364.4
ENSG00000267742.1	ENST00000591086.1_ncRNA_0	18-:57684437-57684569	18-:57684437-57684569	AAG	ncRNA	0.34	0.38	0.029393	21.0
ENSG00000223559.1	ENST00000449426.1_ncRNA_0	7+:56358975-56359020	7+:56358975-56359020	GTG	ncRNA	0.10	0.35	0.029727	9.6
ENSG00000084623.7	ENST00000474371.1_ncRNA_5	1+:32694409-32694417|32694735-32694772	1+:32694352-32694417|32694735-32694772	ATG	ncRNA	0.50	0.62	0.029737	87.3
ENSG00000066084.8_ENSG00000200428.1	ENST00000549620.1_ncRNA_0	12+:51072505-51072694	12+:51072505-51072694	ATG	ncRNA	0.46	0.33	0.030090	28.9
ENSG00000255717.2	ENST00000538654.1_ncRNA_1	11-:62622891-62622924	11-:62622891-62622924	TTG	ncRNA	0.62	0.62	0.030148	58.6
ENSG00000100888.8	ENST00000556833.1_ncRNA_2	14-:21924232-21924259	14-:21924232-21924259	AAG	ncRNA	0.76	0.40	0.030656	12.0
ENSG00000243547.1	ENST00000485383.1_ncRNA_1	3+:96069345-96069369	3+:96069345-96069369	AGG	ncRNA	0.62	0.61	0.030679	47.2
ENSG00000243479.3	ENST00000480284.1_ncRNA_0	7+:156803697-156804001|156808582-156808626	7+:156803655-156804001|156808582-156808626	GTG	ncRNA	0.37	0.33	0.030805	26.2
ENSG00000246067.3	ENST00000501011.2_ncRNA_0	11+:82783666-82783765	11+:82783666-82783765	ATG	ncRNA	0.52	0.15	0.030889	15.1
ENSG00000113448.12_ENSG00000214244.4	ENST00000514799.1_ncRNA_0	5-:59755888-59755969	5-:59755888-59755969	AGG	ncRNA	0.18	0.61	0.030953	95.1
ENSG00000100711.9	ENST00000555501.1_ncRNA_1	14+:104193140-104193188	14+:104193140-104193188	ATG	ncRNA	0.76	0.13	0.031073	8.4
ENSG00000172809.8	ENST00000530646.1_ncRNA_4	17+:72199869-72199884|72200056-72200101	17+:72199869-72199884|72200056-72200101	ACG	ncRNA	0.17	0.50	0.031157	358.8
ENSG00000163597.10	ENST00000448136.1_ncRNA_3	17+:74555026-74555122	17+:74555026-74555122	ATT	ncRNA	0.76	0.40	0.031280	21.1
ENSG00000182199.6	ENST00000554467.1_ncRNA_3	12+:57623533-57623594|57624585-57624710	12+:57623533-57623594|57624585-57624710	CTG	ncRNA	0.38	0.51	0.031340	254.2
ENSG00000188002.6	ENST00000507505.1_ncRNA_0	5-:1599904-1599942|1602805-1602850|1632959-1633008	5-:1599904-1599942|1602805-1602850|1632959-1633008	AGG	ncRNA	0.35	0.19	0.031415	87.4
ENSG00000215447.3	ENST00000454115.2_ncRNA_0	21+:46708127-46708159|46709265-46709275	21+:46708127-46708159|46709265-46709275	AAG	ncRNA	0.12	0.35	0.031524	6.5
ENSG00000102977.9	ENST00000602622.1_ncRNA_4	16-:67691733-67691756|67691888-67691967	16-:67691733-67691756|67691888-67691967	AGG	ncRNA	0.66	0.36	0.031525	15.6
ENSG00000105379.5_ENSG00000160318.2	ENST00000593992.1_ncRNA_4	19-:51869555-51869597	19-:51869555-51869597	GTG	ncRNA	0.16	0.59	0.031915	40.0
ENSG00000204272.6	ENST00000374922.4_ncRNA_1	X+:56755701-56755920	X+:56755701-56755920	CTG	ncRNA	0.11	0.34	0.032197	136.4
ENSG00000154743.13	ENST00000473755.1_ncRNA_2	3+:12560651-12560696|12570386-12570423|12571260-12571283	3+:12560651-12560696|12570386-12570423|12571260-12571283	AGG	ncRNA	0.78	0.31	0.032265	12.7
ENSG00000236682.1	ENST00000433673.1_ncRNA_0	2+:128146715-128146761|128155522-128155527	2+:128146715-128146761|128155522-128155527	GTG	ncRNA	0.57	0.26	0.032272	5.0
ENSG00000226666.1	ENST00000432228.1_ncRNA_0	2+:222828231-222828282	2+:222828231-222828282	AAG	ncRNA	0.09	0.58	0.032272	24.3
ENSG00000164933.7	ENST00000523701.1_ncRNA_4	8-:104413888-104413889|104414168-104414197	8-:104413888-104413889|104414168-104414197	ATA	ncRNA	0.63	0.14	0.032417	11.8
ENSG00000109919.5	ENST00000533571.1_ncRNA_2	11-:47660306-47660357|47660518-47660521	11-:47660306-47660357|47660518-47660521	ATG	ncRNA	0.18	0.41	0.032595	41.3
ENSG00000223482.3	ENST00000446751.1_ncRNA_1	10-:89096606-89096646|89101998-89102066	10-:89096606-89096646|89101998-89102066	AAG	ncRNA	0.72	0.25	0.032699	26.3
ENSG00000261801.1	ENST00000562965.1_ncRNA_3	15-:74212357-74212379|74220117-74220131	15-:74212357-74212379|74220117-74220188	CTG	ncRNA	0.43	0.26	0.032715	42.3
ENSG00000117335.14	ENST00000469535.1_ncRNA_10	1+:207925431-207925446	1+:207925431-207925446	CTG	ncRNA	0.25	0.45	0.033033	14.6
ENSG00000204650.9_ENSG00000120088.10	ENST00000585122.1_ncRNA_0	17+:43707290-43707305	17+:43699404-43699407|43707269-43707305	ATG	ncRNA	0.63	0.15	0.033033	5.8
ENSG00000236618.2	ENST00000425081.2_ncRNA_0	17+:1420385-1420387|1421011-1421120	17+:1420385-1420387|1421011-1421120	AGG	ncRNA	0.25	0.13	0.033242	20.3
ENSG00000170089.11_ENSG00000249129.1	ENST00000506672.1_ncRNA_3	5+:177305671-177305695	5+:177305671-177305695	CTG	ncRNA	0.13	0.17	0.033333	19.1
ENSG00000067225.13	ENST00000565143.1_ncRNA_11	15-:72492049-72492097|72492814-72492820	15-:72492049-72492097|72492814-72492820	ATG	ncRNA	0.19	0.63	0.033413	156.8
ENSG00000080824.14	ENST00000555662.1_ncRNA_5	14-:102551687-102551726	14-:102551687-102551726	AAG	ncRNA	0.29	0.64	0.033430	298.5
ENSG00000172269.12	ENST00000460183.1_ncRNA_10	11-:118972374-118972443	11-:118972374-118972470	CTG	ncRNA	0.37	0.42	0.033550	23.3
ENSG00000115053.11	ENST00000494618.1_ncRNA_9	2-:232322379-232322400	2-:232322379-232322400	AGG	ncRNA	0.46	0.60	0.033563	45.2
ENSG00000234241.1	ENST00000434910.1_ncRNA_0	20+:6195248-6195440	20+:6195248-6195440	AGG	ncRNA	0.76	0.16	0.033593	38.8
ENSG00000228929.1	ENST00000437890.1_ncRNA_0	1-:53237865-53237928	1-:53237865-53237928	AAG	ncRNA	0.34	0.48	0.033605	60.9
ENSG00000213261.3	ENST00000445713.1_ncRNA_0	7-:131346871-131346886	7-:131346871-131346886	AAG	ncRNA	0.19	0.59	0.033736	32.1
ENSG00000137801.9	ENST00000484734.1_ncRNA_10	15+:39885407-39885428	15+:39885335-39885428	GTG	ncRNA	0.63	0.19	0.033814	28.4
ENSG00000213315.4	ENST00000472287.1_ncRNA_0	14+:91232886-91232916	14+:91232886-91232916	ATC	ncRNA	0.49	0.45	0.033932	29.2
ENSG00000125962.10_ENSG00000158301.14	ENST00000476910.2_ncRNA_1	X+:101854716-101854746	X+:101854716-101854746	ATG	ncRNA	0.62	0.56	0.033932	19.0
ENSG00000005448.12	ENST00000465134.1_ncRNA_0	2+:74651022-74651109|74652201-74652279	2+:74651022-74651109|74652201-74652279	AAG	ncRNA	0.50	0.28	0.033996	39.0
ENSG00000149806.6_ENSG00000162298.12	ENST00000531357.1_ncRNA_9	11-:64889557-64889578	11-:64889557-64889578	CTG	ncRNA	0.62	0.63	0.034314	154.4
ENSG00000136536.10	ENST00000473749.1_ncRNA_4	2+:160599645-160599681	2+:160599645-160599681	ACG	ncRNA	0.66	0.22	0.034328	18.7
ENSG00000261461.1	ENST00000568522.1_ncRNA_0	16-:34404568-34404604	16-:34404568-34404604	CTG	ncRNA	0.10	0.59	0.034328	27.4
ENSG00000206195.6	ENST00000413768.1_ncRNA_2	22-:16189354-16189378|16190680-16190692	22-:16189354-16189378|16190680-16190758	GTG	ncRNA	0.12	0.37	0.034328	9.8
ENSG00000232098.2	ENST00000597980.1_ncRNA_0	19-:58919719-58919776	19-:58919719-58919776	ACG	ncRNA	0.71	0.47	0.034330	24.0
ENSG00000182841.8	ENST00000458605.1_ncRNA_1	22-:42970818-42970824|42971936-42971969	22-:42970818-42970824|42971936-42971969	ACG	ncRNA	0.76	0.39	0.034467	9.7
ENSG00000085978.17	ENST00000474148.1_ncRNA_5	2+:234160404-234160452	2+:234160404-234160452	ATG	ncRNA	0.76	0.37	0.034710	12.4
ENSG00000006744.14	ENST00000484122.1_ncRNA_2	17-:12897792-12897820|12898080-12898193	17-:12897792-12897820|12898080-12898193	CTG	ncRNA	0.43	0.41	0.034953	29.1
ENSG00000118181.6	ENST00000524864.1_ncRNA_1	11-:118888755-118888763|118888991-118889049	11-:118888755-118888763|118888991-118889049	TTG	ncRNA	0.09	0.63	0.035026	547.3
ENSG00000172590.14	ENST00000557543.1_ncRNA_7	14+:23299121-23299157|23299261-23299288	14+:23299121-23299157|23299261-23299288	ATG	ncRNA	0.62	0.63	0.035766	236.9
ENSG00000155363.14	ENST00000496577.1_ncRNA_7	1+:113232068-113232131	1+:113232068-113232131	ATG	ncRNA	0.38	0.32	0.035797	7.0
ENSG00000217791.4	ENST00000513426.1_ncRNA_0	5+:53156171-53156231	5+:53156171-53156231	ATC	ncRNA	0.07	0.34	0.035797	19.3
ENSG00000179526.12	ENST00000531375.1_ncRNA_1	8-:145157983-145158124	8-:145157983-145158128|145158455-145158463	ATT	ncRNA	0.19	0.17	0.035811	53.4
ENSG00000163832.11	ENST00000483205.1_ncRNA_2	3-:47552706-47552716|47555026-47555091	3-:47552706-47552716|47555026-47555091	AGG	ncRNA	0.29	0.17	0.036175	17.0
ENSG00000138041.11	ENST00000477749.1_ncRNA_1	2-:55844785-55844818	2-:55844785-55844818	ATG	ncRNA	0.62	0.58	0.036662	22.7
ENSG00000258357.1	ENST00000551218.1_ncRNA_0	12-:94915248-94915281	12-:94915248-94915281	AAG	ncRNA	0.40	0.34	0.036662	5.4
ENSG00000248594.2_ENSG00000234608.3	ENST00000442119.1_ncRNA_1	12-:112279614-112279677	12-:112279614-112279677	CTG	ncRNA	0.45	0.34	0.037135	8.7
ENSG00000169733.7	ENST00000582478.1_ncRNA_0	17-:80006601-80006661	17-:80006601-80006661	CTG	ncRNA	0.12	0.26	0.037495	8.1
ENSG00000253729.3	ENST00000518216.1_ncRNA_2	8-:48805717-48805947|48809720-48809854|48811029-48811129|48812932-48813027|48815128-48815355|48817428-48817536|48824969-48825122|48826460-48826624|48827887-48827978|48830836-48830943|48839753-48839913|48840330-48840450|48841651-48841738|48842412-48842572|48843231-48843347|48845579-48845732|48846524-48846650|48847568-48847618|48848291-48848460|48848912-48849077|48852110-48852257|48855768-48855926|…	8-:48805717-48805947|48809720-48809854|48811029-48811129|48812932-48813027|48815128-48815355|48817428-48817536|48824969-48825122|48826460-48826624|48827887-48827978|48830836-48830943|48839753-48839913|48840330-48840450|48841651-48841738|48842412-48842572|48843231-48843347|48845579-48845732|48846524-48846650|48847568-48847618|48848291-48848460|48848912-48849077|48852110-48852257|48855768-48855926|…	ATG	ncRNA	0.62	0.51	0.037573	2350.8
ENSG00000235275.3	ENST00000510337.1_ncRNA_0	5+:122972097-122972145	5+:122972097-122972145	AGG	ncRNA	0.26	0.63	0.037613	123.4
ENSG00000118181.6	ENST00000527853.1_ncRNA_2	11-:118888987-118889023	11-:118888987-118889023	GTG	ncRNA	0.21	0.63	0.037916	167.8
ENSG00000115419.8	ENST00000479552.1_ncRNA_0	2+:191746143-191746196|191759877-191760001	2+:191746143-191746196|191759877-191760001	ACG	ncRNA	0.37	0.45	0.037942	45.4
ENSG00000198830.6	ENST00000479815.1_ncRNA_0	1+:26799020-26799118|26799973-26800010	1+:26799020-26799118|26799973-26800010	ACG	ncRNA	0.33	0.35	0.038204	663.1
ENSG00000172965.10_ENSG00000224959.1	ENST00000443467.1_ncRNA_2	2-:112125151-112125152|112252461-112252541	2-:112125151-112125152|112252461-112252541	AAG	ncRNA	0.11	0.40	0.038441	39.2
ENSG00000172965.10_ENSG00000224959.1	ENST00000409569.2_ncRNA_1	2-:112187196-112187197|112252461-112252541	2-:112187196-112187197|112252461-112252541	AAG	ncRNA	0.11	0.40	0.038441	39.2
ENSG00000172965.10_ENSG00000224959.1	ENST00000441075.1_ncRNA_0	2-:112227563-112227564|112252461-112252541	2-:112227563-112227564|112252461-112252541	AAG	ncRNA	0.11	0.40	0.038441	39.2
ENSG00000175606.6_ENSG00000244295.2	ENST00000519551.1_ncRNA_3	8+:74893470-74893533	8+:74893470-74893533	CTG	ncRNA	0.70	0.40	0.038622	23.5
ENSG00000163812.9	ENST00000479314.1_ncRNA_6	3-:44974470-44974482|44974609-44974633	3-:44974470-44974482|44974609-44974633	ATT	ncRNA	0.12	0.23	0.038969	6.2
ENSG00000243775.2	ENST00000455507.1_ncRNA_0	6-:159262752-159262788	6-:159262752-159262788	ATG	ncRNA	0.10	0.26	0.038969	8.9
ENSG00000108591.5	ENST00000582528.1_ncRNA_2	17+:18002950-18002992	17+:18002950-18002992	AGG	ncRNA	0.70	0.41	0.039053	15.1
ENSG00000135778.7	ENST00000490098.1_ncRNA_2	1+:233113915-233113951	1+:233113915-233113951	AGG	ncRNA	0.49	0.21	0.039138	15.3
ENSG00000241945.3	ENST00000471490.1_ncRNA_6	21+:45546807-45546822	21+:45546807-45546822	CTG	ncRNA	0.45	0.22	0.039215	5.4
ENSG00000131653.8	ENST00000565383.1_ncRNA_3	16+:2215885-2215937|2218077-2218199	16+:2215885-2215937|2218077-2218199	ATG	ncRNA	0.30	0.21	0.039939	25.4
ENSG00000233137.2	ENST00000592157.1_ncRNA_4	9+:37080013-37080027|37086664-37086749	9+:37080013-37080027|37086664-37086749	TTG	ncRNA	0.61	0.41	0.040050	26.6
ENSG00000176124.7	ENST00000467721.1_ncRNA_0	13+:50656484-50656693|50657277-50657281	13+:50656484-50656693|50657277-50657281	TTG	ncRNA	0.33	0.36	0.040504	29.4
ENSG00000120254.11_ENSG00000219747.1	ENST00000405720.1_ncRNA_1	6+:151420875-151420929	6+:151420875-151420929	GTG	ncRNA	0.39	0.32	0.040885	247.9
ENSG00000250786.1_ENSG00000239112.1	ENST00000508179.1_ncRNA_0	5+:9546567-9546606	5+:9546567-9546606	GTG	ncRNA	0.47	0.11	0.040941	5.0
ENSG00000231607.4	ENST00000235290.3_ncRNA_0	13-:50656074-50656113	13-:50656074-50656113	ATG	ncRNA	0.26	0.38	0.040941	8.3
ENSG00000237973.1_ENSG00000198744.5	ENST00000414273.1_ncRNA_0	1+:567546-567642	1+:567546-567642	ATC	ncRNA	0.26	0.44	0.041476	32.1
ENSG00000258486.2	ENST00000553637.1_ncRNA_0	14+:50053385-50053436	14+:50053385-50053436	GTG	ncRNA	0.20	0.64	0.041540	359.7
ENSG00000265150.1	ENST00000490232.2_ncRNA_1	14-:50329428-50329479	14-:50329428-50329479	GTG	ncRNA	0.20	0.64	0.041540	359.7
ENSG00000111602.7	ENST00000553314.1_ncRNA_7	12-:56814788-56814851	12-:56814788-56814851	AGG	ncRNA	0.62	0.37	0.041578	10.7
ENSG00000110906.8	ENST00000545759.1_ncRNA_3	12-:109895797-109895860	12-:109895797-109895860	CTG	ncRNA	0.46	0.36	0.041578	10.3
ENSG00000232472.1	ENST00000447718.1_ncRNA_2	X-:24806675-24806690	X-:24806675-24806690	AAG	ncRNA	0.17	0.59	0.042104	32.3
ENSG00000179222.13	ENST00000485420.1_ncRNA_1	X+:51641387-51641423|51641676-51641724	X+:51641387-51641423|51641676-51641724	CTG	ncRNA	0.22	0.42	0.042249	19.6
ENSG00000147140.11_ENSG00000255591.1	ENST00000471419.2_ncRNA_13	X+:70517241-70517340	X+:70517241-70517340	AAG	ncRNA	0.32	0.46	0.042339	45.2
ENSG00000123395.10	ENST00000552544.1_ncRNA_6	12+:52463793-52463871	12+:52463793-52463871	CTG	ncRNA	0.55	0.59	0.042368	36.2
ENSG00000118600.7	ENST00000537982.1_ncRNA_1	12+:64174062-64174140	12+:64174062-64174140	TTG	ncRNA	0.53	0.34	0.042368	13.2
ENSG00000153560.7	ENST00000492136.1_ncRNA_2	3-:33434799-33434841	3-:33434799-33434841	AGG	ncRNA	0.15	0.21	0.042646	4.7
ENSG00000235823.1	ENST00000454935.1_ncRNA_1	10+:102133643-102133655	10+:102133643-102133655	ACG	ncRNA	0.72	0.34	0.042969	6.0
ENSG00000255135.3	ENST00000572035.1_ncRNA_0	11-:76155539-76155551	11-:76155539-76155551	ATG	ncRNA	0.72	0.35	0.042969	6.7
ENSG00000106246.13_ENSG00000241468.3	ENST00000434352.1_ncRNA_4	7-:99040954-99041005	7-:99040954-99041005	AGG	ncRNA	0.35	0.41	0.043160	15.0
ENSG00000227682.1	ENST00000412323.1_ncRNA_0	2+:156126173-156126200	2+:156126173-156126200	AGG	ncRNA	0.28	0.48	0.043270	26.8
ENSG00000135624.11	ENST00000464397.1_ncRNA_8	2+:73466871-73466928	2+:73466871-73466928	AAG	ncRNA	0.41	0.62	0.043323	91.5
ENSG00000146828.13	ENST00000487651.1_ncRNA_1	7+:100458762-100458888	7+:100458762-100458888	GTG	ncRNA	0.43	0.43	0.043355	33.9
ENSG00000133816.9	ENST00000530691.1_ncRNA_2	11+:12241773-12241893	11+:12241773-12241893	GTG	ncRNA	0.37	0.19	0.043639	14.1
ENSG00000261801.1	ENST00000564194.1_ncRNA_1	15-:74212280-74212379|74220405-74220432	15-:74212280-74212379|74220405-74220435	ATG	ncRNA	0.57	0.33	0.043682	146.8
ENSG00000167671.7	ENST00000588238.1_ncRNA_0	19-:4448310-4448394	19-:4448310-4448394	GTG	ncRNA	0.42	0.08	0.043961	19.2
ENSG00000238172.1	ENST00000443417.1_ncRNA_0	9-:102879036-102879075	9-:102879036-102879075	GTG	ncRNA	0.45	0.31	0.044089	139.0
ENSG00000216866.4	ENST00000397318.4_ncRNA_0	X-:40794234-40794273	X-:40794234-40794273	GTG	ncRNA	0.45	0.22	0.044089	139.0
ENSG00000063660.4	ENST00000495100.1_ncRNA_5	2+:241398500-241398605|241401607-241401628	2+:241398500-241398605|241401607-241401628	AGG	ncRNA	0.72	0.08	0.044097	42.0
ENSG00000198721.8	ENST00000464057.1_ncRNA_0	6-:4126364-4126471|4127995-4128065|4130605-4130680	6-:4126364-4126471|4127995-4128065|4130605-4130680	GTG	ncRNA	0.38	0.38	0.044101	45.8
ENSG00000113739.6	ENST00000519511.1_ncRNA_8	5-:172755400-172755427	5-:172755400-172755427	ATT	ncRNA	0.71	0.46	0.044116	18.4
ENSG00000006015.13	ENST00000600997.1_ncRNA_3	19+:18702939-18702990	19+:18702939-18702990	ATC	ncRNA	0.34	0.14	0.044125	37.6
ENSG00000250332.1	ENST00000511359.1_ncRNA_1	5-:23303710-23303755	5-:23303710-23303755	ACG	ncRNA	0.51	0.36	0.044133	7.5
ENSG00000187109.9	ENST00000549988.1_ncRNA_4	12-:76453544-76453658|76453917-76454059|76478346-76478399	12-:76453544-76453658|76453917-76454059|76478346-76478399	CTG	ncRNA	0.28	0.53	0.044331	817.4
ENSG00000234327.3	ENST00000413077.1_ncRNA_0	17+:5015275-5015407	17+:5015275-5015407	CTG	ncRNA	0.47	0.34	0.044400	19.5
ENSG00000072415.4	ENST00000554911.1_ncRNA_2	14+:67708170-67708250|67720920-67720927	14+:67708170-67708250|67720920-67720927	AAG	ncRNA	0.36	0.31	0.044678	8.3
ENSG00000100297.11	ENST00000493076.1_ncRNA_5	22+:35806750-35806813	22+:35806750-35806813	AGG	ncRNA	0.38	0.18	0.044861	24.0
ENSG00000204628.7_ENSG00000264549.1	ENST00000502548.1_ncRNA_8	5-:180666482-180666582|180668491-180668523	5-:180666482-180666582|180668491-180668523	ATA	ncRNA	0.07	0.56	0.045183	401.9
ENSG00000076662.5	ENST00000587992.1_ncRNA_1	19-:10445398-10445416	19-:10445398-10445416	ATG	ncRNA	0.39	0.32	0.045267	17.1
ENSG00000257576.1	ENST00000547203.1_ncRNA_0	12+:56906143-56906215	12+:56906143-56906215	TTG	ncRNA	0.62	0.49	0.045634	45.2
ENSG00000239672.3_ENSG00000243678.7	ENST00000512768.1_ncRNA_19	17+:49231632-49231695	17+:49231632-49231695	CTG	ncRNA	0.61	0.39	0.045721	19.3
ENSG00000256269.2	ENST00000546226.1_ncRNA_2	11+:118963713-118963731|118963819-118963993	11+:118963713-118963731|118963819-118963993	ATC	ncRNA	0.10	0.38	0.046070	31.6
ENSG00000236081.1	ENST00000453348.1_ncRNA_1	7-:1781883-1781907	7-:1781883-1781907	GTG	ncRNA	0.62	0.53	0.046310	14.0
ENSG00000196365.7	ENST00000587552.1_ncRNA_6	19-:5705822-5705840	19-:5705822-5705873	TTG	ncRNA	0.50	0.27	0.046387	18.5
ENSG00000228887.2	ENST00000585891.1_ncRNA_0	19+:14181165-14181228	19+:14181165-14181228	ATT	ncRNA	0.37	0.42	0.046701	51.5
ENSG00000166226.8	ENST00000551899.1_ncRNA_2	12+:69979244-69979304|69979530-69979542	12+:69979244-69979304|69979530-69979542	CTG	ncRNA	0.11	0.56	0.046766	349.4
ENSG00000198805.7	ENST00000556754.1_ncRNA_3	14+:20942965-20942983	14+:20942965-20942983	GTG	ncRNA	0.62	0.44	0.047400	39.7
ENSG00000166508.13	ENST00000463722.1_ncRNA_3	7-:99697706-99697716|99698886-99698984	7-:99697706-99697716|99698886-99698984	ATT	ncRNA	0.30	0.58	0.047423	202.5
ENSG00000005884.13	ENST00000505306.1_ncRNA_3	17+:48133493-48133736	17+:48133493-48133736	ATC	ncRNA	0.55	0.60	0.047561	212.7
ENSG00000114902.9	ENST00000474945.1_ncRNA_4	3+:52741727-52741865	3+:52741727-52741865	ATC	ncRNA	0.11	0.36	0.047625	100.0
ENSG00000119686.5_ENSG00000119650.8	ENST00000553338.1_ncRNA_3	14+:76455236-76455320|76488669-76488741	14+:76455236-76455320|76488669-76488741	ATG	ncRNA	0.10	0.30	0.047658	30.2
ENSG00000226287.3	ENST00000422715.1_ncRNA_2	22+:21058260-21058332	22+:21058260-21058332	ACG	ncRNA	0.33	0.39	0.047703	10.6
ENSG00000103423.9	ENST00000577083.1_ncRNA_3	16+:4491409-4491576|4492268-4492284	16+:4491409-4491576|4492268-4492284	ATG	ncRNA	0.71	0.38	0.048028	48.5
ENSG00000187954.8	ENST00000533173.1_ncRNA_8	8-:145678779-145678791	8-:145678779-145678791	ATG	ncRNA	0.62	0.49	0.048084	11.9
ENSG00000225484.2	ENST00000495430.1_ncRNA_0	10-:81586020-81586032	10-:81586020-81586032	ATG	ncRNA	0.62	0.62	0.048084	128.3
ENSG00000251562.3	ENST00000534336.1_ncRNA_1	11+:65266713-65266725	11+:65266713-65266725	ATG	ncRNA	0.62	0.53	0.048084	15.2
ENSG00000214455.3	ENST00000398357.2_ncRNA_3	13-:45965170-45965182	13-:45965170-45965182	CTG	ncRNA	0.49	0.26	0.048084	5.6
ENSG00000265185.2	ENST00000577988.1_ncRNA_0	17+:18965276-18965288	17+:18965276-18965288	CTG	ncRNA	0.32	0.46	0.048084	30.5
ENSG00000262074.3	ENST00000571722.2_ncRNA_0	17-:18967385-18967397	17-:18967385-18967397	CTG	ncRNA	0.32	0.46	0.048084	30.5
ENSG00000227558.4	ENST00000591037.1_ncRNA_0	9-:69127119-69127128|69147416-69147524	9-:69127119-69127128|69147416-69147524	ATC	ncRNA	0.40	0.21	0.048147	20.7
ENSG00000236081.1	ENST00000453348.1_ncRNA_0	7-:1778659-1778838|1781844-1781860	7-:1778659-1778838|1781844-1781860	ATA	ncRNA	0.50	0.34	0.048497	38.5
ENSG00000165280.11	ENST00000479300.1_ncRNA_3	9-:35059185-35059216|35059489-35059635	9-:35059185-35059216|35059489-35059635	TTG	ncRNA	0.35	0.40	0.048551	165.8
ENSG00000232176.1	ENST00000397390.3_ncRNA_0	9-:19200867-19200909	9-:19200867-19200909	AAG	ncRNA	0.28	0.53	0.048832	100.4
ENSG00000267080.1	ENST00000591166.1_ncRNA_1	17-:42263938-42263968	17-:42263938-42263968	ATT	ncRNA	0.44	0.19	0.048927	6.4
ENSG00000267080.1	ENST00000585457.1_ncRNA_0	17-:42263938-42263968	17-:42263938-42263992	ATT	ncRNA	0.37	0.20	0.048927	6.4
ENSG00000175832.8	ENST00000587151.1_ncRNA_2	17-:41622698-41622722	17-:41622698-41622722	ATG	ncRNA	0.62	0.03	0.049429	36.5
ENSG00000245937.3	ENST00000501652.1_ncRNA_1	5-:127418459-127418564	5-:127418459-127418585	CTG	ncRNA	0.28	0.39	0.049634	24.8
ENSG00000105197.6	ENST00000595961.1_ncRNA_5	19+:39976858-39976900	19+:39976858-39976900	AGG	ncRNA	0.76	0.27	0.049771	13.4
ENSG00000154608.9	ENST00000502249.2_ncRNA_0	4+:119409283-119409310	4+:119409283-119409310	GTG	ncRNA	0.27	0.34	0.049998	6.5
ENSG00000156976.10	ENST00000485101.1_ncRNA_3	3+:186502812-186502905	3+:186502812-186502905	ATC	ncRNA	0.19	0.47	1.0002e-07	53.0
ENSG00000236972.1	ENST00000423401.1_ncRNA_0	13-:73674715-73675123	13-:73674715-73675123	ATG	ncRNA	0.07	0.63	1.0075e-15	567.8
ENSG00000168028.9_ENSG00000202363.1	ENST00000495394.1_ncRNA_2	3+:39452325-39452532	3+:39452325-39452532	ATC	ncRNA	0.07	0.38	1.0174e-09	77.6
ENSG00000230067.3	ENST00000388967.3_ncRNA_0	3-:36809125-36809203	3-:36809125-36809203	ATT	ncRNA	0.26	0.62	1.0197e-06	62.9
ENSG00000104783.7	ENST00000601549.1_ncRNA_0	19-:44273589-44273712|44273870-44273981|44276151-44276220	19-:44273589-44273712|44273870-44273981|44276151-44276220	ATC	ncRNA	0.21	0.30	1.0265e-08	89.4
ENSG00000248487.4_ENSG00000243989.3	ENST00000496679.1_ncRNA_4	3+:52017519-52017605|52018062-52018084	3+:52017519-52017605|52018062-52018084	AGG	ncRNA	0.07	0.39	1.0315e-05	48.0
ENSG00000253683.1	ENST00000520566.1_ncRNA_0	5-:172083662-172083716	5-:172083662-172083716	ATG	ncRNA	0.62	0.64	1.0348e-08	760.0
ENSG00000242299.1	ENST00000496294.1_ncRNA_0	3-:101295332-101295704	3-:101295332-101295770	ATC	ncRNA	0.16	0.64	1.0384e-12	895.3
ENSG00000213244.3	ENST00000401004.2_ncRNA_1	1+:120904674-120904860	1+:120904674-120904860	ATG	ncRNA	0.08	0.64	1.0386e-06	445.0
ENSG00000228110.3	ENST00000442505.2_ncRNA_0	1-:210439144-210439327	1-:210439144-210439327	AAG	ncRNA	0.08	0.40	1.0768e-06	36.9
ENSG00000156502.9	ENST00000497254.1_ncRNA_1	10+:70968455-70968791	10+:70968455-70968791	TTG	ncRNA	0.34	0.12	1.0882e-06	98.8
ENSG00000253341.1	ENST00000517662.1_ncRNA_1	8-:75515522-75515729	8-:75515522-75515729	TTG	ncRNA	0.15	0.63	1.1176e-12	408.3
ENSG00000236044.1	ENST00000439042.1_ncRNA_0	13+:52540988-52541285	13+:52540877-52541285	ATG	ncRNA	0.13	0.58	1.1202e-16	326.6
ENSG00000231365.1_ENSG00000238679.1	ENST00000425884.1_ncRNA_0	1+:119683121-119683211	1+:119683121-119683211	ATG	ncRNA	0.42	0.39	1.1226e-05	22.6
ENSG00000227347.1	ENST00000447355.1_ncRNA_0	2-:136956683-136956767	2-:136956683-136956767	ATT	ncRNA	0.31	0.43	1.1409e-06	123.9
ENSG00000100092.16_ENSG00000241360.1	ENST00000469947.1_ncRNA_0	22+:38037392-38037485|38038545-38038626	22+:38037392-38037485|38038545-38038626	CTG	ncRNA	0.21	0.38	1.1501e-11	60.0
ENSG00000272888.1_ENSG00000173575.14	ENST00000557682.2_ncRNA_1	15+:93426072-93426198	15+:93426072-93426198	ATG	ncRNA	0.72	0.45	1.1589e-05	45.5
ENSG00000110057.3	ENST00000528096.1_ncRNA_0	11-:67766984-67767150|67770491-67770640	11-:67766984-67767150|67770491-67770640	CTG	ncRNA	0.16	0.43	1.1751e-06	105.8
ENSG00000259790.1	ENST00000564205.1_ncRNA_0	15-:75614454-75614874	15-:75614454-75614874	TTG	ncRNA	0.10	0.48	1.2254e-12	244.6
ENSG00000273184.1_ENSG00000165055.11	ENST00000482555.1_ncRNA_0	7+:128116819-128116933	7+:128116819-128116933	ATG	ncRNA	0.50	0.62	1.2310e-06	110.8
ENSG00000140983.9	ENST00000602564.1_ncRNA_0	16+:718514-718569|718655-718750	16+:718514-718569|718655-718750	ATC	ncRNA	0.14	0.32	1.2379e-09	105.2
ENSG00000145191.7_ENSG00000182580.2	ENST00000473311.1_ncRNA_23	3+:183903995-183904068|183904294-183904467	3+:183903995-183904068|183904294-183904467	ATG	ncRNA	0.71	0.50	1.2457e-07	156.1
ENSG00000122566.16	ENST00000490912.1_ncRNA_3	7-:26240213-26240336	7-:26240213-26240336	GTG	ncRNA	0.17	0.63	1.2464e-06	1779.2
ENSG00000231831.1	ENST00000413059.1_ncRNA_0	X-:57420870-57420996	X-:57420870-57420996	CTG	ncRNA	0.19	0.40	1.2510e-06	43.9
ENSG00000006114.11	ENST00000378189.1_ncRNA_1	17-:35928888-35929026|35930735-35930984|35931889-35932086|35936438-35936516|35937477-35937711|35939227-35939530|35944755-35944867|35945432-35945538|35946526-35946657|35956269-35956391|35960409-35960425	17-:35928888-35929026|35930735-35930984|35931889-35932086|35936438-35936516|35937477-35937711|35939227-35939530|35944755-35944867|35945432-35945538|35946526-35946657|35956269-35956391|35960409-35960425	ATA	ncRNA	0.58	0.34	1.2826e-05	65.7
ENSG00000075336.7	ENST00000577952.1_ncRNA_0	18+:71816085-71816344|71822379-71822465	18+:71816085-71816344|71822379-71822465	CTG	ncRNA	0.07	0.34	1.2966e-11	125.9
ENSG00000145247.7	ENST00000514576.1_ncRNA_5	4-:48906598-48906628|48908674-48908767	4-:48906598-48906628|48908674-48908767	CTG	ncRNA	0.14	0.56	1.3455e-11	241.4
ENSG00000202538.1	ENST00000365668.1_ncRNA_0	12-:120729641-120729677	12-:120729641-120729677	ATG	ncRNA	0.62	0.64	1.3734e-06	601.2
ENSG00000167747.9_ENSG00000220988.1	ENST00000595794.1_ncRNA_3	19-:51301975-51302167	19-:51301975-51302215|51302550-51302589	ATG	ncRNA	0.61	0.18	1.3744e-05	78.2
ENSG00000134697.8	ENST00000488496.1_ncRNA_0	1-:38059358-38059447|38061359-38061423	1-:38059358-38059447|38061359-38061423	ATG	ncRNA	0.20	0.60	1.3744e-08	176.0
ENSG00000182087.8	ENST00000587644.2_ncRNA_0	19-:1011361-1011498|1011578-1011594	19-:1011361-1011498|1011578-1011594	ATC	ncRNA	0.36	0.31	1.3852e-05	52.5
ENSG00000135931.13	ENST00000441378.1_ncRNA_0	2+:232120809-232121019	2+:232120809-232121019	ATG	ncRNA	0.43	0.64	1.3860e-12	1962.5
ENSG00000226221.1	ENST00000450941.1_ncRNA_0	5-:55800461-55800749	5-:55800461-55800749	AAG	ncRNA	0.10	0.44	1.4045e-09	398.2
ENSG00000156990.10	ENST00000484134.1_ncRNA_0	3-:9883662-9883766|9883882-9883927|9885148-9885285|9885573-9885674	3-:9883662-9883766|9883882-9883927|9885148-9885285|9885573-9885674	ATG	ncRNA	0.16	0.47	1.4284e-08	260.5
ENSG00000251593.1	ENST00000511640.1_ncRNA_0	5+:25910951-25911260	5+:25910951-25911260	AAG	ncRNA	0.12	0.55	1.4384e-11	201.2
ENSG00000251451.1_ENSG00000244657.1	ENST00000438081.1_ncRNA_0	7-:65888391-65888541	7-:65888391-65888541	TTG	ncRNA	0.06	0.62	1.4431e-11	282.9
ENSG00000218208.1	ENST00000402798.1_ncRNA_0	6+:113902963-113903062	6+:113902963-113903062	AAG	ncRNA	0.36	0.32	1.4545e-07	289.8
ENSG00000257267.1	ENST00000399070.3_ncRNA_0	18+:32870302-32870355|32870973-32870992	18+:32870302-32870355|32870973-32870992	ATG	ncRNA	0.72	0.45	1.4568e-06	37.4
ENSG00000258484.3_ENSG00000255346.5	ENST00000529367.1_ncRNA_1	15+:69339434-69339548	15+:69339434-69339548	ATG	ncRNA	0.20	0.63	1.4696e-11	392.4
ENSG00000144791.5	ENST00000474665.1_ncRNA_0	3+:45714181-45714312|45714945-45714997|45715834-45715942	3+:45714181-45714312|45714945-45714997|45715834-45715942	ATC	ncRNA	0.27	0.38	1.4721e-05	61.6
ENSG00000137936.12_ENSG00000230439.2	ENST00000433544.1_ncRNA_1	1-:94219786-94219902|94240752-94240831	1-:94219786-94219902|94240752-94240831	ATC	ncRNA	0.10	0.61	1.4977e-06	186.7
ENSG00000245910.4_ENSG00000254341.1	ENST00000521127.1_ncRNA_0	8-:67834937-67834960|67837671-67837726	8-:67834937-67834960|67837671-67837726	ATG	ncRNA	0.62	0.63	1.5009e-06	219.1
ENSG00000258427.3	ENST00000555532.2_ncRNA_1	14+:60864846-60864999	14+:60864846-60864999	AAG	ncRNA	0.56	0.09	1.5333e-08	205.0
ENSG00000175772.10	ENST00000436665.2_ncRNA_0	2-:111141891-111141957	2-:111141891-111141957	ATG	ncRNA	0.36	0.44	1.5419e-05	34.8
ENSG00000105726.12	ENST00000473243.1_ncRNA_1	19-:19764875-19764883|19765351-19765509|19765927-19766048|19766124-19766209	19-:19764875-19764883|19765351-19765509|19765927-19766048|19766124-19766209	ATC	ncRNA	0.13	0.45	1.6049e-06	172.4
ENSG00000108433.11_ENSG00000263650.1	ENST00000571048.1_ncRNA_0	17+:45000537-45000591	17+:45000537-45000591	GTG	ncRNA	0.30	0.50	1.6077e-07	53.9
ENSG00000123009.3	ENST00000242630.2_ncRNA_0	12+:120720399-120720519	12+:120720399-120720519	AGG	ncRNA	0.44	0.58	1.6414e-08	679.9
ENSG00000197622.8	ENST00000483763.1_ncRNA_1	1-:151028388-151028469|151031954-151032026	1-:151028388-151028469|151031954-151032026	CTG	ncRNA	0.62	0.59	1.6648e-08	166.3
ENSG00000115211.11	ENST00000475582.1_ncRNA_0	2-:27593142-27593181	2-:27593142-27593181	ATG	ncRNA	0.71	0.49	1.6731e-08	37.5
ENSG00000141504.7	ENST00000576846.1_ncRNA_4	17-:7529764-7529899	17-:7529764-7529899	CTG	ncRNA	0.11	0.23	1.6734e-05	23.1
ENSG00000228236.2	ENST00000441043.2_ncRNA_0	2-:149925193-149925250	2-:149925193-149925250	GTG	ncRNA	0.53	0.63	1.7368e-06	133.9
ENSG00000071626.12	ENST00000589484.1_ncRNA_0	19+:1417499-1417539|1418202-1418369|1418664-1418730|1421146-1421257|1422346-1422395|1428840-1428851	19+:1417499-1417539|1418202-1418369|1418664-1418730|1421146-1421257|1422346-1422395|1428840-1428851	AAG	ncRNA	0.62	0.63	1.7421e-08	505.3
ENSG00000176974.13	ENST00000579558.1_ncRNA_0	17-:18243956-18244127|18250809-18250970|18251638-18251754|18256985-18257131|18259199-18259314|18266685-18266687	17-:18243956-18244127|18250809-18250970|18251638-18251754|18256985-18257131|18259199-18259314|18266685-18266687	AGG	ncRNA	0.18	0.42	1.8658e-09	294.2
ENSG00000168924.10	ENST00000511977.1_ncRNA_0	4-:1824672-1824858|1825370-1825502|1827290-1827410|1834470-1834599	4-:1824672-1824858|1825370-1825502|1827290-1827410|1834470-1834599	CTG	ncRNA	0.16	0.36	1.9117e-10	192.3
ENSG00000204525.10	ENST00000487245.1_ncRNA_0	6-:31239367-31239613	6-:31239367-31239613	GTG	ncRNA	0.20	0.43	1.9218e-10	79.7
ENSG00000087995.11	ENST00000333483.10_ncRNA_0	17+:60501263-60501377	17+:60501263-60501377	ATG	ncRNA	0.62	0.50	1.9337e-08	110.5
ENSG00000231414.1	ENST00000446011.1_ncRNA_0	2-:70480986-70481076	2-:70480986-70481076	ATT	ncRNA	0.19	0.18	1.9426e-05	203.8
ENSG00000175701.6	ENST00000414416.2_ncRNA_0	2-:110969931-110970102	2-:110969931-110970102	ATG	ncRNA	0.62	0.62	1.9539e-10	575.6
ENSG00000258427.3	ENST00000555532.2_ncRNA_0	14+:60864474-60864732	14+:60864474-60864732	ATG	ncRNA	0.62	0.63	1.9741e-15	599.1
ENSG00000100221.6	ENST00000493939.1_ncRNA_0	22-:39096386-39096623|39096804-39096816	22-:39096386-39096623|39096804-39096816	ACG	ncRNA	0.42	0.37	1.9918e-05	67.6
ENSG00000236603.1	ENST00000455094.1_ncRNA_0	6+:30454085-30454367	6+:30454085-30454367	GTG	ncRNA	0.22	0.62	2.0404e-15	558.5
ENSG00000115652.10	ENST00000483426.1_ncRNA_0	2-:106761925-106761931|106774513-106774574|106780122-106780166|106781191-106781240|106782511-106782539|106810603-106810688	2-:106761925-106761931|106774513-106774574|106780122-106780166|106781191-106781240|106782511-106782539|106810603-106810688	AAG	ncRNA	0.12	0.26	2.0526e-12	134.3
ENSG00000226790.2	ENST00000423264.2_ncRNA_0	10-:44284696-44284798	10-:44284696-44284798	ATG	ncRNA	0.07	0.43	2.0545e-06	35.5
ENSG00000185839.2	ENST00000427762.1_ncRNA_0	1-:59096721-59097024	1-:59096721-59097024	AAG	ncRNA	0.26	0.16	2.1384e-06	209.4
ENSG00000268032.3	ENST00000596122.2_ncRNA_1	19+:18141728-18142037	19+:18141728-18142037	ATC	ncRNA	0.08	0.61	2.2563e-08	340.8
ENSG00000236876.2	ENST00000536927.1_ncRNA_0	1-:42965875-42965968	1-:42965875-42965968	AAG	ncRNA	0.08	0.64	2.3263e-10	513.4
ENSG00000108963.13_ENSG00000262664.1	ENST00000572819.2_ncRNA_1	17+:1939827-1939980|1940128-1940254	17+:1939827-1939980|1940128-1940254	ATG	ncRNA	0.46	0.08	2.4464e-08	72.3
ENSG00000138674.12_ENSG00000251022.2	ENST00000504520.2_ncRNA_2	4-:83821319-83821376|83821486-83821636	4-:83821319-83821376|83821486-83821693	CTG	ncRNA	0.10	0.32	2.5462e-06	42.6
ENSG00000006015.13	ENST00000600997.1_ncRNA_1	19+:18699685-18699710|18699804-18699857	19+:18699685-18699710|18699804-18699857	ACG	ncRNA	0.23	0.38	2.5605e-10	82.9
ENSG00000130935.5	ENST00000583108.1_ncRNA_0	17+:65733189-65733261|65733623-65733812	17+:65733189-65733261|65733623-65733812	AGG	ncRNA	0.14	0.42	2.5819e-08	117.1
ENSG00000226085.2	ENST00000412347.2_ncRNA_0	22+:40271390-40272119	22+:40271390-40272119	ACG	ncRNA	0.13	0.49	2.6621e-09	418.9
ENSG00000250746.1	ENST00000509378.1_ncRNA_0	4+:165110452-165110512	4+:165110452-165110512	ATT	ncRNA	0.32	0.39	2.7598e-07	38.1
ENSG00000129351.13	ENST00000587928.1_ncRNA_3	19+:10792673-10792868|10793212-10793380|10793800-10793938|10794041-10794218|10794311-10794465|10794592-10794646|10795091-10795141	19+:10792673-10792868|10793212-10793380|10793800-10793938|10794041-10794218|10794311-10794465|10794592-10794646|10795091-10795141	AAG	ncRNA	0.24	0.61	2.7651e-07	2015.4
ENSG00000005206.12	ENST00000592738.2_ncRNA_0	19+:2328708-2328774|2334600-2334720|2337441-2337624|2338750-2338840|2339067-2339207|2339822-2339965|2340074-2340170|2340895-2341722	19+:2328708-2328774|2334600-2334720|2337441-2337624|2338750-2338840|2339067-2339207|2339822-2339965|2340074-2340170|2340895-2341722	ATG	ncRNA	0.35	0.38	2.8256e-06	84.4
ENSG00000226564.1	ENST00000434913.1_ncRNA_0	2-:181737593-181737710	2-:181737593-181737710	ATC	ncRNA	0.05	0.40	2.8311e-06	50.5
ENSG00000071626.12	ENST00000589484.1_ncRNA_1	19+:1428873-1428994|1429965-1429995|1430220-1430361|1432512-1432689|1434738-1434911	19+:1428873-1428994|1429965-1429995|1430220-1430361|1432512-1432689|1434738-1434911	AAG	ncRNA	0.26	0.35	2.8423e-09	424.6
ENSG00000108958.4	ENST00000451056.1_ncRNA_0	17-:1761332-1761731	17-:1761332-1761731	CTG	ncRNA	0.09	0.63	2.8589e-05	329.9
ENSG00000229953.1	ENST00000448869.1_ncRNA_0	1-:156616850-156616946|156631106-156631184	1-:156616850-156616946|156631106-156631184	CTG	ncRNA	0.30	0.51	2.8852e-05	133.0
ENSG00000235674.2	ENST00000437325.2_ncRNA_0	1+:235901658-235901736	1+:235901658-235901736	ATT	ncRNA	0.06	0.56	2.9208e-08	260.6
ENSG00000232388.2	ENST00000411646.1_ncRNA_0	20+:18548122-18548240|18549879-18550049	20+:18548122-18548240|18549879-18550049	ATG	ncRNA	0.58	0.62	3.0328e-11	496.0
ENSG00000034063.9_ENSG00000263409.1	ENST00000591733.1_ncRNA_0	19+:4910897-4911050|4929233-4929488|4930727-4930888|4932752-4932968|4941539-4941640|4941756-4941943|4944143-4944267|4944354-4944462|4945872-4945977|4947116-4947223|4950622-4950785|4950870-4951008|4954361-4954500|4954661-4954833|4956719-4956735	19+:4910897-4911050|4929233-4929488|4930727-4930888|4932752-4932968|4941539-4941640|4941756-4941943|4944143-4944267|4944354-4944462|4945872-4945977|4947116-4947223|4950622-4950785|4950870-4951008|4954361-4954500|4954661-4954833|4956719-4956735	ATG	ncRNA	0.52	0.45	3.0388e-14	2056.1
ENSG00000109381.15	ENST00000509033.1_ncRNA_0	4-:140036083-140036380	4-:140036083-140036380	GTG	ncRNA	0.08	0.37	3.0460e-10	282.1
ENSG00000187653.10	ENST00000507623.2_ncRNA_0	4-:91760053-91760188	4-:91760053-91760188	ATG	ncRNA	0.57	0.64	3.0594e-12	1867.8
ENSG00000215769.4_ENSG00000252242.1	ENST00000400873.3_ncRNA_0	17-:62750237-62750282|62750538-62750772|62754359-62754467	17-:62750237-62750282|62750538-62750772|62754359-62754467	GTG	ncRNA	0.43	0.27	3.0893e-08	200.7
ENSG00000102898.7	ENST00000568390.1_ncRNA_2	16+:67880870-67880888|67899004-67899121	16+:67880870-67880888|67899004-67899121	ATC	ncRNA	0.23	0.59	3.1293e-06	199.3
ENSG00000235043.2	ENST00000444365.1_ncRNA_0	4-:87870817-87871141	4-:87870817-87871141	GTG	ncRNA	0.24	0.23	3.1357e-12	555.0
ENSG00000254893.3	ENST00000527880.2_ncRNA_0	5-:75469453-75469855	5-:75469453-75469855	ATG	ncRNA	0.34	0.27	3.1756e-08	140.8
ENSG00000180581.6	ENST00000318333.4_ncRNA_0	10-:93566935-93567196	10-:93566935-93567199	ATG	ncRNA	0.61	0.60	3.2078e-17	688.0
ENSG00000257199.2	ENST00000552481.2_ncRNA_0	12-:77377858-77377900	12-:77377858-77377900	GTG	ncRNA	0.26	0.46	3.2127e-07	210.1
ENSG00000258882.1	ENST00000554436.1_ncRNA_0	14+:62436882-62436954	14+:62436882-62436954	TTG	ncRNA	0.74	0.34	3.2357e-05	8.8
ENSG00000110619.12_ENSG00000201616.1	ENST00000526890.1_ncRNA_0	11-:3050221-3050314|3050532-3050673|3059279-3059429|3060423-3060522|3061064-3061161|3062125-3062181	11-:3050221-3050314|3050532-3050673|3059279-3059429|3060423-3060522|3061064-3061161|3062125-3062181	ACG	ncRNA	0.32	0.19	3.2378e-08	173.6
ENSG00000234741.3	ENST00000442067.1_ncRNA_0	1-:173835318-173835344|173835665-173835705|173835898-173835934|173836128-173836179	1-:173835318-173835344|173835665-173835705|173835898-173835934|173836128-173836179	ATG	ncRNA	0.31	0.48	3.2439e-14	143.7
ENSG00000233762.2	ENST00000397084.2_ncRNA_0	2-:172373779-172373986	2-:172373779-172373986	ACG	ncRNA	0.36	0.58	3.2556e-13	1141.1
ENSG00000167700.4	ENST00000528047.1_ncRNA_0	8+:145734537-145734828	8+:145734537-145734828	ATG	ncRNA	0.61	0.51	3.2721e-11	248.7
ENSG00000232573.1	ENST00000417615.1_ncRNA_0	14-:99439215-99439431	14-:99439215-99439431	CTG	ncRNA	0.09	0.62	3.3007e-12	851.5
ENSG00000156976.10	ENST00000485101.1_ncRNA_0	3+:186501399-186501428|186502220-186502266|186502352-186502508	3+:186501399-186501428|186502220-186502266|186502352-186502508	ATG	ncRNA	0.47	0.63	3.3780e-10	440.3
ENSG00000261645.1	ENST00000530835.1_ncRNA_0	11+:90016964-90017171	11+:90016964-90017171	ATT	ncRNA	0.53	0.16	3.3966e-12	1214.4
ENSG00000228818.1	ENST00000451892.1_ncRNA_0	1-:240307516-240307717	1-:240307516-240307717	ATG	ncRNA	0.13	0.61	3.4038e-05	272.9
ENSG00000217325.2	ENST00000567272.1_ncRNA_0	6+:126965343-126965445	6+:126965343-126965445	AAG	ncRNA	0.53	0.15	3.4297e-10	105.3
ENSG00000198431.11	ENST00000394214.3_ncRNA_0	12+:104659086-104659359|104659410-104659617	12+:104659086-104659359|104659410-104659617	ATG	ncRNA	0.62	0.64	3.4858e-15	3275.1
ENSG00000260260.1_ENSG00000206630.1	ENST00000563192.1_ncRNA_1	16-:2205283-2205310	16-:2205283-2205310	ATG	ncRNA	0.62	0.63	3.5447e-05	100.6
ENSG00000145191.7_ENSG00000182580.2	ENST00000473311.1_ncRNA_26	3+:183905454-183905549|183905648-183905771|183905928-183906195|183906451-183906458|183906548-183906563	3+:183905454-183905549|183905648-183905771|183905928-183906195|183906451-183906458|183906548-183906563	GTG	ncRNA	0.19	0.37	3.5996e-05	133.6
ENSG00000213977.3_ENSG00000083454.17	ENST00000547933.1_ncRNA_1	17-:3593716-3593817|3593898-3593974|3594249-3594321|3594937-3595088|3599162-3599269	17-:3593716-3593817|3593898-3593974|3594249-3594321|3594937-3595088|3599162-3599269	CTG	ncRNA	0.18	0.36	3.6423e-07	136.5
ENSG00000213467.4	ENST00000439613.2_ncRNA_0	9-:124282094-124282226	9-:124282094-124282226	AAG	ncRNA	0.59	0.27	3.6493e-13	72.5
ENSG00000213864.3	ENST00000519625.1_ncRNA_0	5-:67455045-67455105	5-:67455045-67455105	ATC	ncRNA	0.19	0.62	3.7539e-05	96.6
ENSG00000226950.2_ENSG00000212588.1	ENST00000411630.2_ncRNA_4	4+:53579840-53580020	4+:53579840-53580020	ATG	ncRNA	0.71	0.46	3.7562e-09	116.8
ENSG00000269893.2	ENST00000602414.1_ncRNA_0	4+:119199974-119200133	4+:119199974-119200133	ATG	ncRNA	0.71	0.49	3.7774e-09	96.8
ENSG00000232527.3	ENST00000452399.1_ncRNA_1	1+:148928377-148928385|148932785-148932810	1+:148928377-148928385|148932785-148932810	GTG	ncRNA	0.21	0.61	3.7792e-05	43.1
ENSG00000143429.5	ENST00000609777.1_ncRNA_1	2-:91843503-91843528|91847934-91847942	2-:91843503-91843528|91847934-91847942	GTG	ncRNA	0.21	0.61	3.7792e-05	43.1
ENSG00000143951.11_ENSG00000229221.1	ENST00000425312.1_ncRNA_0	2-:63849308-63849713	2-:63849308-63849713	ATT	ncRNA	0.24	0.46	3.7876e-14	168.8
ENSG00000133812.10_ENSG00000254719.1	ENST00000532615.1_ncRNA_0	11-:10293599-10293806	11-:10293599-10293806	ATG	ncRNA	0.44	0.57	3.8236e-07	230.6
ENSG00000139971.11_ENSG00000257621.3	ENST00000554360.1_ncRNA_0	14-:58758397-58758425|58764672-58764821	14-:58758397-58758425|58764672-58764821	GTG	ncRNA	0.53	0.50	3.8274e-05	364.6
ENSG00000207205.1	ENST00000384476.1_ncRNA_0	1-:148604987-148605047	1-:148604987-148605047	ATG	ncRNA	0.71	0.49	3.8515e-14	52.5
ENSG00000206968.1	ENST00000384241.1_ncRNA_0	1-:148767017-148767077	1-:148767017-148767077	ATG	ncRNA	0.71	0.49	3.8515e-14	52.5
ENSG00000055950.12	ENST00000493646.1_ncRNA_0	10-:102746490-102746732|102746846-102746955	10-:102746490-102746732|102746846-102746955	AGG	ncRNA	0.13	0.45	3.8601e-08	214.4
ENSG00000232024.2	ENST00000411836.1_ncRNA_0	8-:35382693-35383239	8-:35382693-35383239	GTG	ncRNA	0.33	0.28	3.9020e-07	545.8
ENSG00000250966.2	ENST00000321285.4_ncRNA_0	4+:113486353-113486542	4+:113486353-113486542	CTG	ncRNA	0.34	0.49	4.0083e-06	107.7
ENSG00000182224.7	ENST00000574357.1_ncRNA_2	17+:7761321-7761384	17+:7761321-7761384	ATG	ncRNA	0.76	0.41	4.0567e-06	25.2
ENSG00000005059.11	ENST00000507617.1_ncRNA_0	4+:110595232-110595280	4+:110595232-110595280	ATG	ncRNA	0.15	0.40	4.0678e-07	67.2
ENSG00000183690.12_ENSG00000214018.3	ENST00000426279.1_ncRNA_0	X-:44168650-44168797	X-:44168650-44168797	GTG	ncRNA	0.21	0.58	4.0864e-08	102.5
ENSG00000223984.1	ENST00000453465.1_ncRNA_0	10-:21915064-21915139	10-:21915064-21915139	CTG	ncRNA	0.05	0.48	4.1167e-05	47.7
ENSG00000187699.6	ENST00000399515.2_ncRNA_1	2+:190788858-190788942	2+:190788858-190788942	CTG	ncRNA	0.05	0.59	4.1285e-07	271.2
ENSG00000197249.8	ENST00000557361.1_ncRNA_12	14-:94855084-94855150	14-:94855084-94855150	ATG	ncRNA	0.70	0.43	4.1743e-05	36.0
ENSG00000234702.1	ENST00000434069.1_ncRNA_0	X-:91238279-91238345	X-:91238279-91238345	GTG	ncRNA	0.52	0.40	4.1743e-05	56.4
ENSG00000070961.10	ENST00000551009.1_ncRNA_2	12-:89997892-89998123|90003713-90003820|90004197-90004273	12-:89997892-89998123|90003713-90003820|90004197-90004273	AGG	ncRNA	0.63	0.21	4.2143e-10	113.2
ENSG00000203907.5_ENSG00000238464.1	ENST00000424573.1_ncRNA_0	6-:74082830-74082986	6-:74082830-74082986	ATG	ncRNA	0.62	0.64	4.2567e-15	626.2
ENSG00000226415.1	ENST00000420977.1_ncRNA_0	1+:77165752-77166223	1+:77165752-77166223	CTG	ncRNA	0.21	0.50	4.3785e-15	1808.7
ENSG00000182841.8	ENST00000458605.1_ncRNA_0	22-:42970738-42970824|42971936-42972132|42972517-42972589	22-:42970738-42970824|42971936-42972132|42972517-42972589	GTG	ncRNA	0.41	0.09	4.4532e-07	115.3
ENSG00000225733.1	ENST00000424349.1_ncRNA_0	3-:14988716-14988899	3-:14988716-14988899	ATG	ncRNA	0.10	0.60	4.5165e-05	186.8
ENSG00000243547.1	ENST00000485383.1_ncRNA_0	3+:96068895-96069000	3+:96068895-96069000	ATC	ncRNA	0.61	0.62	4.5316e-05	100.2
ENSG00000238137.2	ENST00000457786.1_ncRNA_0	1+:211616100-211616148	1+:211616100-211616148	GTG	ncRNA	0.21	0.47	4.5338e-05	40.4
ENSG00000117139.12	ENST00000430450.2_ncRNA_0	1-:202736356-202736470	1-:202736356-202736470	TTG	ncRNA	0.22	0.22	4.5441e-05	205.5
ENSG00000163597.10	ENST00000591956.1_ncRNA_0	17+:74553881-74553939|74557369-74557413	17+:74553881-74553939|74557369-74557413	ATG	ncRNA	0.62	0.63	4.5441e-14	1586.3
ENSG00000249565.2	ENST00000510079.2_ncRNA_0	4-:79102318-79102573	4-:79102318-79102573	CTG	ncRNA	0.22	0.58	4.5559e-06	344.9
ENSG00000183405.5	ENST00000393464.3_ncRNA_0	17+:26794839-26795424	17+:26794839-26795424	ATG	ncRNA	0.62	0.63	4.5724e-15	1259.3
ENSG00000130935.5	ENST00000583108.1_ncRNA_1	17+:65735054-65735126|65735631-65735724|65739594-65739702|65739858-65739975	17+:65735054-65735126|65735631-65735724|65739594-65739702|65739858-65739975	ATT	ncRNA	0.08	0.31	4.5979e-05	108.5
ENSG00000205918.5	ENST00000382326.1_ncRNA_0	16-:2666453-2666774|2668482-2668579|2668822-2668891|2672690-2672766|2683739-2683837|2684495-2684640|2688284-2688422|2688670-2688713|2692229-2692460	16-:2666453-2666774|2668482-2668579|2668822-2668891|2672690-2672766|2683739-2683837|2684495-2684640|2688284-2688422|2688670-2688713|2692229-2692460	GTG	ncRNA	0.13	0.27	4.6376e-07	36.5
ENSG00000177410.8_ENSG00000212304.1	ENST00000417721.1_ncRNA_0	20+:47895247-47895253|47895640-47895742	20+:47895241-47895253|47895640-47895742	CTG	ncRNA	0.41	0.19	4.6783e-06	953.8
ENSG00000176261.11	ENST00000476493.1_ncRNA_0	1-:33099687-33099711|33100368-33100393|33116029-33116130	1-:33099687-33099711|33100368-33100393|33116029-33116130	ATG	ncRNA	0.71	0.51	4.7518e-05	114.0
ENSG00000115274.10_ENSG00000239779.2	ENST00000473618.1_ncRNA_0	2+:74682243-74682315	2+:74682243-74682315	ATG	ncRNA	0.71	0.50	4.7568e-05	50.7
ENSG00000239672.3_ENSG00000243678.7	ENST00000487481.1_ncRNA_10	17+:49230954-49231011	17+:49230954-49231011	ACG	ncRNA	0.41	0.60	4.7713e-10	698.8
ENSG00000240489.1	ENST00000497538.1_ncRNA_0	3+:155705224-155705884	3+:155705224-155705884	ATT	ncRNA	0.18	0.24	4.8146e-15	804.5
ENSG00000233929.1	ENST00000421314.1_ncRNA_0	1-:16567707-16567779	1-:16567707-16567779	GTG	ncRNA	0.41	0.27	4.8665e-05	34.8
ENSG00000213761.4	ENST00000396160.4_ncRNA_0	9-:98175548-98175620	9-:98175548-98175638	GTG	ncRNA	0.41	0.39	4.8665e-05	32.3
ENSG00000088298.8_ENSG00000242372.2	ENST00000424358.1_ncRNA_5	20-:33865516-33865735|33865848-33865899	20-:33865516-33865735|33865848-33865899	AGG	ncRNA	0.08	0.28	4.8773e-05	79.1
ENSG00000237350.1	ENST00000421246.1_ncRNA_0	4-:22728997-22729513	4-:22728997-22729513	ATA	ncRNA	0.11	0.37	4.9750e-15	264.5
ENSG00000087191.8	ENST00000578570.1_ncRNA_8	17+:61905105-61905210	17+:61905105-61905210	ATG	ncRNA	0.24	0.40	5.0754e-05	28.6
ENSG00000227077.2	ENST00000536115.1_ncRNA_0	17+:18476146-18476275	17+:18476146-18476275	ACG	ncRNA	0.35	0.64	5.1048e-13	1402.7
ENSG00000235036.3	ENST00000456064.1_ncRNA_0	20-:10594083-10594488	20-:10594083-10594488	CTG	ncRNA	0.05	0.41	5.1782e-10	142.7
ENSG00000259479.2	ENST00000562107.1_ncRNA_0	15-:45119253-45119419|45120647-45120745	15-:45119253-45119419|45120647-45120745	GTG	ncRNA	0.42	0.05	5.2013e-09	166.5
ENSG00000182004.8	ENST00000483099.1_ncRNA_0	1+:203830787-203830868	1+:203830787-203830868	ATG	ncRNA	0.41	0.64	5.2538e-05	247.1
ENSG00000254332.1	ENST00000520239.1_ncRNA_0	8+:70042361-70042580	8+:70042361-70042580	AAG	ncRNA	0.29	0.45	5.3975e-09	78.4
ENSG00000233868.1	ENST00000417147.1_ncRNA_0	2+:222809061-222809331	2+:222809061-222809331	ATG	ncRNA	0.07	0.42	5.4112e-09	81.9
ENSG00000168159.9	ENST00000482739.2_ncRNA_0	1+:228676703-228676757|228680753-228680975|228681583-228681586	1+:228676703-228676757|228680753-228680975|228681583-228681586	ACG	ncRNA	0.19	0.60	5.6037e-06	530.5
ENSG00000168159.9	ENST00000482739.2_ncRNA_1	1+:228676690-228676757|228680753-228680773	1+:228676690-228676757|228680753-228680773	AAG	ncRNA	0.28	0.28	5.6371e-06	251.9
ENSG00000144381.12	ENST00000476746.1_ncRNA_3	2-:198362096-198362116|198363398-198363574|198364505-198364543	2-:198362096-198362116|198363398-198363574|198364505-198364543	CTG	ncRNA	0.59	0.49	5.6400e-07	618.2
ENSG00000168883.15	ENST00000455732.1_ncRNA_0	2+:85843318-85843579|85846342-85846412|85848607-85848702|85850748-85850814	2+:85843318-85843579|85846342-85846412|85848607-85848702|85850748-85850814	ATG	ncRNA	0.68	0.48	5.6607e-05	210.9
ENSG00000161956.8_ENSG00000129226.9	ENST00000578868.1_ncRNA_9	17+:7465334-7465457	17+:7465334-7465457	GTG	ncRNA	0.23	0.46	5.6908e-09	114.8
ENSG00000219986.2	ENST00000407097.2_ncRNA_0	6-:6795147-6795189	6-:6795147-6795189	GTG	ncRNA	0.23	0.58	5.8769e-05	23.0
ENSG00000248641.1	ENST00000430198.2_ncRNA_0	4+:73964748-73964862	4+:73964748-73964862	AAG	ncRNA	0.02	0.64	5.9050e-08	348.5
ENSG00000129038.11	ENST00000562548.1_ncRNA_5	15+:74240150-74240243|74241799-74241915|74244171-74244178	15+:74240150-74240243|74241799-74241915|74244171-74244178	CTG	ncRNA	0.12	0.58	5.9666e-05	173.7
ENSG00000181222.10	ENST00000573603.1_ncRNA_0	17+:7411791-7411794|7412262-7412509|7412850-7412990	17+:7411791-7411794|7412262-7412509|7412850-7412990	AAG	ncRNA	0.42	0.43	6.1014e-13	124.9
ENSG00000141456.10	ENST00000571347.1_ncRNA_0	17-:4594668-4594737|4607157-4607406	17-:4594668-4594737|4607157-4607406	ATG	ncRNA	0.37	0.48	6.1322e-13	157.8
ENSG00000132142.15	ENST00000452924.2_ncRNA_0	17-:35500731-35500827	17-:35500731-35500827	ATG	ncRNA	0.02	0.59	6.2154e-05	65.7
ENSG00000106628.6	ENST00000470867.1_ncRNA_1	7-:44161641-44161708|44163109-44163126	7-:44161641-44161708|44163109-44163126	ATG	ncRNA	0.22	0.62	6.3182e-09	156.3
ENSG00000260747.1	ENST00000567372.1_ncRNA_0	18-:65945120-65945237	18-:65945120-65945237	AGG	ncRNA	0.27	0.47	6.3385e-07	299.6
ENSG00000213244.3	ENST00000401004.2_ncRNA_0	1+:120904817-120905090	1+:120904817-120905090	CTG	ncRNA	0.15	0.63	6.4458e-09	860.5
ENSG00000217325.2	ENST00000567272.1_ncRNA_2	6+:126964890-126964980	6+:126964791-126964980	ACG	ncRNA	0.21	0.30	6.4541e-06	24.8
ENSG00000174744.9	ENST00000530238.1_ncRNA_1	11-:66109652-66109712|66112442-66112496	11-:66109652-66109712|66112442-66112496	ACG	ncRNA	0.69	0.40	6.5518e-05	129.9
ENSG00000225392.1	ENST00000429424.1_ncRNA_0	2+:70329910-70329994	2+:70329910-70329994	AAG	ncRNA	0.41	0.22	6.5638e-07	89.7
ENSG00000168306.8	ENST00000467738.1_ncRNA_0	3-:58490950-58491013|58494619-58494752|58502932-58503150|58508222-58508328|58510152-58510332|58512192-58512350	3-:58490950-58491013|58494619-58494752|58502932-58503150|58508222-58508328|58510152-58510332|58512192-58512350	ATG	ncRNA	0.41	0.08	6.5666e-06	421.2
ENSG00000224908.1	ENST00000445940.1_ncRNA_0	X+:133300917-133300962	X+:133300899-133300962	ATC	ncRNA	0.45	0.37	6.6646e-08	56.8
ENSG00000229637.2	ENST00000432056.1_ncRNA_0	17+:46801746-46801998	17+:46801746-46801998	ATT	ncRNA	0.22	0.45	6.6939e-05	132.7
ENSG00000265936.1	ENST00000579213.1_ncRNA_0	18+:65042404-65042542	18+:65042404-65042542	AAG	ncRNA	0.62	0.61	6.7090e-09	142.1
ENSG00000225976.4	ENST00000540788.1_ncRNA_0	10+:29986929-29987103	10+:29986929-29987103	ATG	ncRNA	0.29	0.15	6.7265e-07	203.2
ENSG00000169246.12_ENSG00000258186.2	ENST00000522841.2_ncRNA_0	16-:21495821-21495856|21531148-21531497	16-:21495821-21495856|21531148-21531497	ATG	ncRNA	0.11	0.34	6.7426e-13	209.4
ENSG00000270170.1	ENST00000602845.1_ncRNA_0	3+:196669587-196669887	3+:196669587-196669887	ATG	ncRNA	0.44	0.44	6.8553e-08	216.8
ENSG00000249176.1	ENST00000515049.1_ncRNA_0	17+:48017056-48017104	17+:48017056-48017104	ATG	ncRNA	0.76	0.37	6.8804e-05	7.3
ENSG00000156502.9	ENST00000483572.1_ncRNA_0	10+:70940047-70940318|70942275-70942301	10+:70940047-70940318|70942275-70942301	ATG	ncRNA	0.71	0.45	6.9401e-05	165.2
ENSG00000115419.8	ENST00000479552.1_ncRNA_2	2+:191760347-191760455	2+:191760347-191760455	TTG	ncRNA	0.25	0.13	6.9547e-05	19.1
ENSG00000123095.5_ENSG00000256894.1	ENST00000535914.1_ncRNA_3	12-:26278181-26278345|26278438-26278508	12-:26278181-26278345|26278438-26278508	ATT	ncRNA	0.08	0.37	6.9910e-07	58.2
ENSG00000089693.6	ENST00000541346.1_ncRNA_1	12-:6861484-6861528|6862104-6862249	12-:6861484-6861528|6862104-6862249	GTG	ncRNA	0.24	0.62	7.0145e-09	579.7
ENSG00000226986.3	ENST00000397651.2_ncRNA_0	1+:211381084-211381240	1+:211381084-211381240	CTG	ncRNA	0.07	0.36	7.0713e-07	59.4
ENSG00000139842.10	ENST00000463426.1_ncRNA_0	13+:113864321-113864402|113873258-113873362|113882289-113882359|113883759-113883833|113883955-113883968	13+:113864321-113864402|113873258-113873362|113882289-113882359|113883759-113883833|113883955-113883968	ACG	ncRNA	0.65	0.03	7.1242e-08	193.8
ENSG00000142208.11	ENST00000557552.1_ncRNA_1	14-:105242943-105243093	14-:105242943-105243093	AAG	ncRNA	0.33	0.20	7.1338e-05	118.9
ENSG00000268032.3	ENST00000594957.3_ncRNA_0	19+:18142713-18142839	19+:18142713-18142839	GTG	ncRNA	0.31	0.60	7.1544e-10	180.3
ENSG00000254013.1	ENST00000519737.1_ncRNA_0	8+:29886317-29886416	8+:29886317-29886416	AAG	ncRNA	0.76	0.39	7.1693e-05	18.6
ENSG00000114648.7	ENST00000483201.1_ncRNA_0	3+:47324458-47324584|47328709-47328727	3+:47324458-47324584|47328709-47328727	GTG	ncRNA	0.26	0.32	7.1713e-07	43.7
ENSG00000170089.11_ENSG00000249129.1	ENST00000506672.1_ncRNA_0	5+:177302774-177302861|177303532-177303689|177305644-177305849|177309369-177309531|177309652-177309753|177310667-177310831	5+:177302747-177302861|177303532-177303689|177305644-177305849|177309369-177309531|177309652-177309753|177310667-177310831	GTG	ncRNA	0.25	0.27	7.2048e-15	538.2
ENSG00000247092.2_ENSG00000252481.1	ENST00000500370.2_ncRNA_0	14-:96000850-96000940	14-:96000850-96000940	ATG	ncRNA	0.76	0.39	7.2788e-08	18.7
ENSG00000226525.4	ENST00000464254.1_ncRNA_0	13-:22202551-22202782	13-:22202551-22202782	GTG	ncRNA	0.38	0.60	7.3351e-10	390.1
ENSG00000171848.9	ENST00000498343.1_ncRNA_2	2+:10262891-10263024|10263109-10263184|10263513-10263521	2+:10262891-10263024|10263109-10263184|10263513-10263521	CTG	ncRNA	0.62	0.63	7.3460e-09	606.0
ENSG00000187522.9	ENST00000493863.1_ncRNA_0	10+:14880401-14880458|14881903-14881984|14882073-14882156|14884132-14884178	10+:14880401-14880458|14881903-14881984|14882073-14882156|14884132-14884178	ATG	ncRNA	0.71	0.46	7.3530e-08	123.0
ENSG00000002549.8	ENST00000508497.1_ncRNA_0	4+:17579142-17579190|17581446-17581562|17583382-17583443	4+:17579142-17579190|17581446-17581562|17583382-17583443	GTG	ncRNA	0.38	0.14	7.3779e-07	64.0
ENSG00000119402.12	ENST00000474117.1_ncRNA_0	9-:123550552-123550556|123555426-123555530	9-:123550552-123550556|123555426-123555530	ATG	ncRNA	0.62	0.62	7.4432e-06	267.5
ENSG00000218283.2	ENST00000404582.2_ncRNA_0	1+:220426932-220427400	1+:220426932-220427400	AAG	ncRNA	0.42	0.43	7.5675e-10	158.2
ENSG00000197070.9	ENST00000491911.1_ncRNA_0	9+:140507355-140507458|140507911-140507962|140508066-140508239	9+:140507355-140507458|140507911-140507962|140508066-140508239	GTG	ncRNA	0.49	0.40	7.7776e-06	96.9
ENSG00000232187.1	ENST00000450676.1_ncRNA_0	13-:23270473-23270635	13-:23270473-23270635	CTG	ncRNA	0.27	0.60	7.8495e-07	99.5
ENSG00000163738.14	ENST00000461101.1_ncRNA_0	4+:75023855-75023998|75025771-75025865	4+:75023855-75023998|75025771-75025865	ATG	ncRNA	0.34	0.55	7.8501e-09	126.4
ENSG00000148200.12_ENSG00000231744.1	ENST00000440419.1_ncRNA_0	9-:127361043-127361196	9-:127361043-127361196	AAG	ncRNA	0.50	0.61	7.8587e-06	82.5
ENSG00000169682.13_ENSG00000213658.6	ENST00000569969.1_ncRNA_0	16+:28993701-28993866|28994177-28994243|28994512-28994611|28995106-28995278|28995525-28995620	16+:28993701-28993866|28994177-28994243|28994512-28994611|28995106-28995278|28995525-28995620	CTG	ncRNA	0.27	0.17	8.0117e-06	184.4
ENSG00000215030.4	ENST00000392730.2_ncRNA_0	17-:17286690-17286975	17-:17286690-17286975	AAG	ncRNA	0.33	0.63	8.1196e-13	701.5
ENSG00000231341.1	ENST00000430062.1_ncRNA_1	Y-:5075255-5075333	Y-:5075255-5075333	CTG	ncRNA	0.05	0.46	8.1207e-05	44.6
ENSG00000230979.3	ENST00000456046.1_ncRNA_0	2-:47917854-47918226	2-:47917854-47918232	ATG	ncRNA	0.23	0.54	8.2717e-13	1008.1
ENSG00000258969.1_ENSG00000259148.1	ENST00000555080.1_ncRNA_0	14-:44589535-44589703	14-:44589535-44589703	ATG	ncRNA	0.05	0.49	8.3185e-06	87.9
ENSG00000160194.13	ENST00000460740.1_ncRNA_1	21+:44313443-44313491|44323291-44323297	21+:44313443-44313491|44323291-44323297	ATG	ncRNA	0.52	0.62	8.3261e-09	275.8
ENSG00000092094.6	ENST00000556124.1_ncRNA_3	14-:20916048-20916147	14-:20916048-20916147	GTG	ncRNA	0.47	0.24	8.4533e-05	28.8
ENSG00000237188.3_ENSG00000131778.13	ENST00000471856.1_ncRNA_0	1+:146649815-146651078	1+:146649815-146651078	ACG	ncRNA	0.22	0.43	8.4689e-15	1220.0
ENSG00000214783.5_ENSG00000272655.1	ENST00000427076.1_ncRNA_0	7-:44053245-44053278|44054204-44054382|44056032-44056122|44058659-44058664	7-:44053245-44053278|44054204-44054382|44056032-44056122|44058659-44058664	AAG	ncRNA	0.38	0.22	8.5793e-08	167.5
ENSG00000253173.2	ENST00000406023.3_ncRNA_0	8-:71016027-71016126	8-:71016027-71016126	TTG	ncRNA	0.46	0.16	8.5944e-05	38.4
ENSG00000245205.3	ENST00000359165.5_ncRNA_0	12-:19610037-19610136	12-:19610037-19610136	GTG	ncRNA	0.22	0.60	8.5953e-07	345.0
ENSG00000020426.6_ENSG00000139974.11	ENST00000556153.3_ncRNA_0	14+:61247175-61247313	14+:61247175-61247313	TTG	ncRNA	0.07	0.45	8.5993e-08	42.4
ENSG00000160194.13	ENST00000460259.1_ncRNA_0	21+:44323551-44324386|44328973-44329131	21+:44323551-44324386|44328973-44329131	GTG	ncRNA	0.31	0.19	8.7194e-05	276.4
ENSG00000232729.3_ENSG00000160828.13	ENST00000380775.3_ncRNA_0	7-:74304470-74304518|74306508-74306523	7-:74304470-74304518|74306508-74306523	ATG	ncRNA	0.67	0.44	8.7940e-05	12.6
ENSG00000108963.13_ENSG00000262664.1	ENST00000572684.1_ncRNA_0	17+:1944786-1944915|1945061-1945151	17+:1944786-1944915|1945061-1945151	CTG	ncRNA	0.20	0.34	8.9393e-05	75.1
ENSG00000160972.5	ENST00000533088.1_ncRNA_0	8+:145703889-145703905|145715416-145715577	8+:145703889-145703905|145715416-145715577	TTG	ncRNA	0.05	0.48	9.1361e-09	137.3
ENSG00000226950.2_ENSG00000212588.1	ENST00000411630.2_ncRNA_1	4+:53579063-53579126|53579660-53579753	4+:53578659-53578694|53578990-53579126|53579660-53579753	TTG	ncRNA	0.23	0.55	9.2011e-06	316.3
ENSG00000053770.7	ENST00000554931.1_ncRNA_0	14+:57735898-57736009	14+:57735895-57736009	CTG	ncRNA	0.23	0.49	9.3017e-05	266.5
ENSG00000272325.1_ENSG00000124614.9	ENST00000494077.1_ncRNA_7	6-:34393679-34393730	6-:34393679-34393730	ATG	ncRNA	0.51	0.49	9.3684e-06	34.8
ENSG00000238184.1_ENSG00000236264.3	ENST00000602923.1_ncRNA_0	11-:2356541-2356979	11-:2356541-2356979	ATG	ncRNA	0.37	0.63	9.5632e-15	307.0
ENSG00000249936.2	ENST00000394695.2_ncRNA_0	4-:46725846-46726293	4-:46725846-46726293	ATG	ncRNA	0.21	0.51	9.6342e-16	597.0
ENSG00000251333.3	ENST00000536295.1_ncRNA_0	4+:146297234-146297405	4+:146297234-146297405	ATC	ncRNA	0.08	0.57	9.6485e-09	231.8
ENSG00000259020.2	ENST00000556323.1_ncRNA_0	14+:92493210-92493231	14+:92493210-92493231	AAG	ncRNA	0.43	0.39	9.6819e-05	383.4
ENSG00000246582.2	ENST00000500853.1_ncRNA_0	8+:23082754-23082835	8+:23082754-23082835	ACG	ncRNA	0.65	0.47	9.7182e-06	31.7
ENSG00000232527.3	ENST00000452399.1_ncRNA_0	1+:148932839-148932920|148951244-148951298	1+:148932824-148932920|148951244-148951298	ATG	ncRNA	0.75	0.33	9.9936e-09	49.2
ENSG00000181619.11_ENSG00000151838.7	ENST00000527981.1_ncRNA_1	14-:59950404-59951073	14-:59950404-59951073	ATA	ncRNA	0.16	0.52	9.9939e-08	460.7
ENSG00000257923.5	ENST00000487284.1_orphan_0	7+:101917578-101917581|101918517-101918630|101921219-101921336|101923328-101923412|101924095-101924117	7+:101917566-101917581|101918517-101918630|101921219-101921336|101923328-101923412|101924095-101924117	ACG	orphan	0.54	0.35	0.00041299	104.2
ENSG00000115365.7	ENST00000448951.1_orphan_2	2-:211336796-211336800|211341039-211341086	2-:211336796-211336800|211341039-211341092	ATT	orphan	0.25	0.31	0.0020745	22.0
ENSG00000130204.8	ENST00000589649.1_orphan_4	19+:45397240-45397273	19+:45397240-45397273	CTG	orphan	0.36	0.46	0.0037878	25.3
ENSG00000160710.11	ENST00000529168.1_orphan_7	1-:154574051-154574087	1-:154574051-154574087	ATA	orphan	0.22	0.59	0.010322	29.3
ENSG00000006042.7	ENST00000395149.2_orphan_1	17+:31258623-31258671	17+:31258623-31258671	TTG	orphan	0.07	0.29	0.014191	19.1
ENSG00000185627.13	ENST00000526783.1_orphan_6	11+:247326-247350	11+:247326-247350	ATC	orphan	0.42	0.28	0.015578	21.4
ENSG00000065978.13	ENST00000436427.1_orphan_4	1+:43148928-43149033	1+:43148928-43149033	GTG	orphan	0.66	0.39	0.015807	18.3
ENSG00000196498.9	ENST00000448614.1_orphan_3	12-:124862841-124862865	12-:124862841-124862865	ATT	orphan	0.32	0.46	0.015906	27.5
ENSG00000101255.6	ENST00000449710.1_orphan_2	20+:371943-372223|376841-376885	20+:368814-368945|371930-372223|376841-376885	AGG	orphan	0.29	0.34	0.016283	172.5
ENSG00000197586.8	ENST00000433417.1_orphan_1	20+:25201915-25201969|25203473-25203551	20+:25201915-25201969|25203473-25203551	AAG	orphan	0.07	0.41	0.021559	38.9
ENSG00000119705.5_ENSG00000197734.4	ENST00000556831.1_orphan_2	14+:78174495-78174551|78177180-78177239|78182114-78182116	14+:78174495-78174551|78177180-78177239|78182114-78182116	AAG	orphan	0.11	0.62	0.025257	406.6
ENSG00000172053.10	ENST00000452739.1_orphan_8	3-:49141318-49141405	3-:49141318-49141405	CTG	orphan	0.13	0.49	0.027662	49.7
ENSG00000196562.10	ENST00000437955.1_orphan_1	20-:46331291-46331321	20-:46331291-46331414|46365446-46365506	ATA	orphan	0.42	0.38	0.028877	25.6
ENSG00000139278.5	ENST00000456650.3_orphan_3	12+:75874727-75874805	12+:75874709-75874805	ATA	orphan	0.35	0.44	0.031136	34.6
ENSG00000186260.12_ENSG00000257026.1	ENST00000574998.1_orphan_0	16+:14234467-14234485	16+:14234440-14234485	ATC	orphan	0.54	0.25	0.031250	10.5
ENSG00000198727.2_ENSG00000210195.2	ENST00000361789.2_orphan_2	MT+:15202-15235	MT+:15202-15235	ATC	orphan	0.08	0.33	0.034934	15.3
ENSG00000254634.3_ENSG00000183336.7	ENST00000569622.1_orphan_4	16-:29465396-29465434|29465511-29465599	16-:29465396-29465434|29465511-29465599	CTG	orphan	0.33	0.63	0.037725	307.8
ENSG00000105568.13	ENST00000391791.4_orphan_3	19+:52724384-52724386|52725351-52725475	19+:52724384-52724386|52725351-52725475	ATG	orphan	0.11	0.24	0.038870	186.3
ENSG00000127824.9	ENST00000447205.1_orphan_2	2-:220115941-220116031	2-:220115941-220116031	AGG	orphan	0.76	0.41	0.039060	33.4
ENSG00000030582.12	ENST00000586443.1_orphan_5	17+:42428769-42428828|42428917-42429065	17+:42428769-42428828|42428917-42429065	ATG	orphan	0.25	0.60	0.040924	170.5
ENSG00000096080.7	ENST00000427312.1_orphan_1	6-:43639635-43639643|43642938-43642978	6-:43639635-43639643|43642938-43642978	CTG	orphan	0.24	0.29	0.041597	32.0
ENSG00000198804.2_ENSG00000198786.2	ENST00000361381.2_orphan_28	MT+:11844-11856	MT+:11844-11856	AAG	orphan	0.76	0.19	0.042969	4.0
ENSG00000065054.9	ENST00000561844.1_orphan_2	16+:2086880-2086882|2086955-2086999|2087538-2087573	16+:2086880-2086882|2086955-2086999|2087538-2087573	AGG	orphan	0.60	0.11	0.047029	22.1
ENSG00000198804.2_ENSG00000198786.2	ENST00000361624.2_orphan_6	MT+:6404-6461	MT+:6404-6461	ATT	orphan	0.23	0.39	0.048746	23.2
ENSG00000163053.6	ENST00000457406.1_orphan_2	2-:230910598-230910625	2-:230910598-230910625	CTG	orphan	0.72	0.41	0.049494	11.6
ENSG00000115091.7	ENST00000263238.2_uoORF_1	2+:114647711-114647900|114670748-114670804|114674460-114674473	2+:114647711-114647900|114670748-114670804|114674460-114674473	CTG	uoORF	0.31	0.28	0.0000	527.5
ENSG00000170727.7	ENST00000529231.1_uoORF_0	8-:145488901-145489060|145500211-145500292|145512775-145512985|145514953-145515052	8-:145488901-145489060|145500211-145500292|145512775-145512985|145514953-145515052	ATG	uoORF	0.12	0.52	0.0000	447.5
ENSG00000089063.10	ENST00000202834.7_uoORF_0	20-:5090032-5090091|5093606-5093679	20-:5090032-5090091|5093606-5093679	ATG	uoORF	0.55	0.64	0.00010264	357.5
ENSG00000106348.12	ENST00000470772.1_uoORF_3	7-:128043766-128043808|128045820-128045946	7-:128043766-128043808|128045820-128045946	ATG	uoORF	0.55	0.63	0.00010368	297.6
ENSG00000165304.3	ENST00000298048.2_uoORF_0	9+:36572908-36573004|36581640-36581682	9+:36572908-36573004|36581640-36581682	AAG	uoORF	0.29	0.42	0.00010495	41.3
ENSG00000166913.8	ENST00000372839.3_uoORF_3	20+:43514450-43514527|43516288-43516383|43530171-43530188	20+:43514450-43514527|43516288-43516383|43530171-43530188	GTG	uoORF	0.62	0.40	0.00010613	308.0
ENSG00000224470.3_ENSG00000182149.16	ENST00000378799.6_uoORF_0	16+:71929443-71929492|71949528-71949563	16+:71929440-71929492|71949528-71949563	GTG	uoORF	0.29	0.28	0.00011068	41.5
ENSG00000169136.4_ENSG00000265438.1	ENST00000595125.1_uoORF_0	19+:50432652-50432657|50433988-50434163	19+:50432652-50432657|50433988-50434163	ATG	uoORF	0.05	0.47	0.00011241	101.2
ENSG00000079459.8	ENST00000220584.4_uoORF_9	8+:11660303-11660354	8+:11660303-11660354	GTG	uoORF	0.27	0.38	0.00011814	33.1
ENSG00000139977.9	ENST00000556492.1_uoORF_1	14+:57857320-57857423|57857674-57857937	14+:57857320-57857423|57857674-57857937	GTG	uoORF	0.06	0.62	0.00011871	426.6
ENSG00000130733.6	ENST00000586748.1_uoORF_1	19-:11038634-11038635|11039055-11039116|11039186-11039223	19-:11038634-11038635|11039055-11039116|11039186-11039223	ACG	uoORF	0.25	0.47	0.00011917	76.3
ENSG00000066322.8	ENST00000372458.3_uoORF_4	1-:43830938-43831047|43831234-43831294|43833585-43833680	1-:43830938-43831047|43831234-43831294|43833585-43833680	ATG	uoORF	0.54	0.49	0.00012398	174.1
ENSG00000101255.6	ENST00000217233.3_uoORF_1	20+:361650-361813|368654-368722	20+:361650-361813|368654-368722	GTG	uoORF	0.18	0.47	0.00012443	290.0
ENSG00000145623.8	ENST00000274276.3_uoORF_1	5+:38846314-38846489|38869133-38869147	5+:38846314-38846489|38869133-38869147	GTG	uoORF	0.76	0.29	0.00012538	47.7
ENSG00000110958.11_ENSG00000241217.2	ENST00000262033.6_uoORF_1	12-:57066763-57066849|57081781-57081917	12-:57066763-57066849|57081781-57081962	CTG	uoORF	0.31	0.53	0.00012653	581.1
ENSG00000168028.9_ENSG00000202363.1	ENST00000301821.6_uoORF_0	3+:39448251-39448255|39449111-39449161	3+:39448224-39448255|39449111-39449161	CTG	uoORF	0.62	0.57	0.00012741	152.6
ENSG00000079739.11_ENSG00000244256.2	ENST00000371084.3_uoORF_1	1+:64059133-64059166	1+:64059133-64059166	CTG	uoORF	0.51	0.61	0.00012977	171.4
ENSG00000136997.10	ENST00000377970.2_uoORF_3	8+:128748628-128748869|128750493-128750525	8+:128748556-128748869|128750493-128750525	CTG	uoORF	0.25	0.37	0.00013117	920.9
ENSG00000148843.9	ENST00000369797.3_uoORF_1	10+:105156463-105156487|105158172-105158285|105160153-105160223	10+:105156463-105156487|105158172-105158285|105160153-105160223	CTG	uoORF	0.20	0.43	0.00014057	48.6
ENSG00000113648.12	ENST00000511689.1_uoORF_2	5-:134724614-134724815	5-:134724614-134724816|134734751-134734822	GTG	uoORF	0.52	0.48	0.00014163	154.4
ENSG00000126522.12_ENSG00000241258.2	ENST00000395326.3_uoORF_2	7+:65579843-65579957|65592690-65592720	7+:65579843-65579957|65592690-65592720	TTG	uoORF	0.30	0.47	0.00015237	104.4
ENSG00000080371.4	ENST00000261263.3_uoORF_2	12+:72148833-72149043	12+:72148833-72149043	GTG	uoORF	0.54	0.47	0.00015912	161.6
ENSG00000162496.4	ENST00000376223.2_uoORF_2	1-:12677322-12677403	1-:12677322-12677403	TTG	uoORF	0.37	0.57	0.00016741	74.6
ENSG00000093183.9	ENST00000264454.3_uoORF_1	3-:42610470-42610565|42623337-42623377	3-:42610470-42610565|42623337-42623377	CTG	uoORF	0.34	0.43	0.00016755	86.8
ENSG00000100441.5	ENST00000556842.1_uoORF_0	14+:24899171-24899197|24899919-24899998	14+:24899171-24899197|24899919-24899998	ATG	uoORF	0.60	0.40	0.00017235	24.6
ENSG00000147912.8_ENSG00000107338.8	ENST00000544379.1_uoORF_3	9-:37592480-37592576	9-:37592480-37592576	GTG	uoORF	0.11	0.62	0.00017697	164.7
ENSG00000166199.8	ENST00000302708.4_uoORF_1	11+:43902687-43902729|43904132-43904258	11+:43902678-43902729|43904132-43904258	GTG	uoORF	0.46	0.08	0.00019122	25.6
ENSG00000136938.8	ENST00000339399.4_uoORF_1	9+:100745749-100745891|100756912-100756950	9+:100745749-100745891|100756912-100756950	ACG	uoORF	0.62	0.62	0.00019927	304.3
ENSG00000163513.13	ENST00000359013.4_uoORF_2	3+:30648110-30648469|30664690-30664718	3+:30648110-30648469|30664690-30664718	ACG	uoORF	0.15	0.45	0.00020524	204.1
ENSG00000135930.9	ENST00000409514.1_uoORF_1	2+:233415411-233415438	2+:233415411-233415438	GTG	uoORF	0.62	0.62	0.00020614	78.1
ENSG00000182319.5	ENST00000520004.1_uoORF_1	8-:8239235-8239322	8-:8239235-8239344|8243830-8243895	CTG	uoORF	0.34	0.23	0.00020860	29.2
ENSG00000134109.6	ENST00000256497.4_uoORF_0	3+:5229467-5229629	3+:5229467-5229629	ATG	uoORF	0.05	0.45	0.00020889	112.4
ENSG00000075975.11	ENST00000170447.7_uoORF_0	3+:12598579-12598675|12610373-12610427	3+:12598579-12598675|12610373-12610427	AGG	uoORF	0.19	0.23	0.00021190	95.9
ENSG00000162430.12_ENSG00000117640.13	ENST00000374303.2_uoORF_1	1+:26149519-26149619|26150134-26150238	1+:26149519-26149619|26150134-26150238	ATG	uoORF	0.37	0.15	0.00021378	44.6
ENSG00000105223.14	ENST00000599685.1_uoORF_1	19+:40872326-40872401	19+:40872326-40872401	TTG	uoORF	0.27	0.41	0.00021682	26.6
ENSG00000123179.9	ENST00000242827.6_uoORF_3	13-:50243954-50243982|50265389-50265595	13-:50243954-50243982|50265389-50265595	ATG	uoORF	0.62	0.62	0.00022120	187.6
ENSG00000166181.8	ENST00000531273.1_uoORF_1	11+:43333561-43333690	11+:43333561-43333690	CTG	uoORF	0.71	0.44	0.00022576	110.0
ENSG00000100138.9	ENST00000401959.1_uoORF_4	22-:42076367-42076368|42078359-42078403	22-:42076367-42076368|42078359-42078412	ATC	uoORF	0.08	0.56	0.00023555	103.0
ENSG00000165637.9	ENST00000332211.6_uoORF_1	10+:76970581-76970696|76970891-76970947|76971987-76972056|76973778-76973793	10+:76970581-76970696|76970891-76970947|76971987-76972056|76973778-76973793	GTG	uoORF	0.06	0.49	0.00024023	624.6
ENSG00000205309.9	ENST00000389022.4_uoORF_0	17+:17206793-17206868	17+:17206793-17206868	ATG	uoORF	0.72	0.45	0.00024395	32.0
ENSG00000143155.8	ENST00000367833.2_uoORF_1	1+:168148199-168148319	1+:168148199-168148319	ATG	uoORF	0.16	0.49	0.00025352	62.9
ENSG00000175414.6_ENSG00000146066.2	ENST00000274787.2_uoORF_1	5+:175815758-175815842	5+:175815758-175815842	ATG	uoORF	0.14	0.62	0.00025379	275.2
ENSG00000109113.13	ENST00000395242.2_uoORF_3	17-:27043070-27043079|27043920-27044012|27044230-27044531	17-:27043070-27043079|27043920-27044012|27044230-27044531	ATC	uoORF	0.39	0.36	0.00025441	199.6
ENSG00000128951.9	ENST00000331200.3_uoORF_1	15+:48623659-48623716	15+:48623659-48623716	CTG	uoORF	0.63	0.35	0.00025772	34.5
ENSG00000142156.10	ENST00000361866.3_uoORF_8	21+:47401729-47401768	21+:47401729-47401768	CTG	uoORF	0.15	0.46	0.00026077	35.2
ENSG00000070831.11_ENSG00000230068.2	ENST00000400259.1_uoORF_1	1+:22379221-22379235|22404921-22404985	1+:22379221-22379235|22404921-22404985	GTG	uoORF	0.71	0.50	0.00026533	44.8
ENSG00000101558.9	ENST00000400000.2_uoORF_2	18+:9914029-9914332|9931806-9931824	18+:9914029-9914332|9931806-9931824	GTG	uoORF	0.11	0.47	0.00026840	195.5
ENSG00000156471.8	ENST00000517309.1_uoORF_6	8+:97274192-97274309	8+:97274192-97274309	GTG	uoORF	0.34	0.44	0.00028037	68.7
ENSG00000138674.12_ENSG00000251022.2	ENST00000395310.2_uoORF_0	4-:83803085-83803093|83812240-83812301	4-:83803085-83803093|83812240-83812301	CTG	uoORF	0.21	0.50	0.00028151	47.6
ENSG00000198876.8_ENSG00000224802.2	ENST00000361264.4_uoORF_0	9-:34126409-34126571	9-:34126409-34126571	CTG	uoORF	0.47	0.41	0.00028173	66.5
ENSG00000054116.7	ENST00000373166.3_uoORF_3	1-:36605759-36605767|36614937-36615013	1-:36605759-36605767|36614937-36615013	GTG	uoORF	0.62	0.59	0.00028363	75.9
ENSG00000175602.2	ENST00000312579.2_uoORF_0	11+:65658198-65658288	11+:65658198-65658288	GTG	uoORF	0.20	0.37	0.00028552	168.2
ENSG00000213139.3_ENSG00000113838.8	ENST00000424280.1_uoORF_1	3-:186282087-186282159	3-:186282087-186282159	ATG	uoORF	0.45	0.33	0.00028580	7.6
ENSG00000057608.12	ENST00000380191.4_uoORF_2	10-:5855213-5855282	10-:5855213-5855375	GTG	uoORF	0.46	0.61	0.00029047	137.6
ENSG00000170315.9	ENST00000535788.1_uoORF_2	17+:16284469-16284498|16285215-16285237	17+:16284469-16284498|16285215-16285237	ATT	uoORF	0.49	0.59	0.00032358	441.3
ENSG00000243709.1_ENSG00000143811.12	ENST00000343818.6_uoORF_3	1-:226111806-226111914	1-:226111806-226111914	ACG	uoORF	0.40	0.59	0.00033046	99.7
ENSG00000065485.13_ENSG00000121542.7	ENST00000316218.7_uoORF_2	3+:122785974-122786053|122808014-122808064	3+:122785935-122786053|122808014-122808064	GTG	uoORF	0.08	0.28	0.00034354	38.5
ENSG00000204120.10_ENSG00000182600.5	ENST00000409547.1_uoORF_1	2+:233599154-233599196|233599864-233599945	2+:233599154-233599196|233599864-233599945	ACG	uoORF	0.57	0.35	0.00034424	29.0
ENSG00000132661.3	ENST00000254998.2_uoORF_1	20+:23331446-23331698|23334617-23334731	20+:23331446-23331698|23334617-23334731	CTG	uoORF	0.25	0.38	0.00035005	136.7
ENSG00000125952.14	ENST00000358664.4_uoORF_3	14-:65569046-65569139	14-:65569046-65569139	TTG	uoORF	0.13	0.56	0.00037796	71.4
ENSG00000135211.5	ENST00000257663.3_uoORF_0	7-:77423604-77423740|77427570-77427665	7-:77423604-77423740|77427570-77427665	ATG	uoORF	0.46	0.33	0.00038014	40.4
ENSG00000044574.7	ENST00000324460.6_uoORF_1	9-:128003096-128003186|128003283-128003472	9-:128003096-128003186|128003283-128003472	ATT	uoORF	0.62	0.54	0.00038222	1226.5
ENSG00000111832.8	ENST00000466444.2_uoORF_0	6+:116892723-116892807	6+:116892723-116892807	ATG	uoORF	0.44	0.60	0.00038401	81.6
ENSG00000122783.12	ENST00000424142.1_uoORF_1	7-:134852523-134852559|134853500-134853674	7-:134852523-134852559|134853500-134853674	ATG	uoORF	0.45	0.47	0.00038738	71.3
ENSG00000182552.10_ENSG00000252157.1	ENST00000326397.5_uoORF_0	4-:184577082-184577114|184580081-184580247	4-:184577082-184577114|184580081-184580247	TTG	uoORF	0.40	0.40	0.00039588	41.4
ENSG00000100664.6	ENST00000560763.1_uoORF_1	14+:103800804-103800934|103801989-103802261	14+:103800804-103800934|103801989-103802261	CTG	uoORF	0.32	0.46	0.00039968	837.2
ENSG00000213639.5_ENSG00000163806.11	ENST00000395366.2_uoORF_1	2+:28974977-28975042|28999716-28999756	2+:28974977-28975042|28999716-28999756	CTG	uoORF	0.09	0.25	0.00041108	246.9
ENSG00000062485.14_ENSG00000135473.10	ENST00000548849.1_uoORF_9	12-:56679784-56679807|56680378-56680429|56693943-56694091	12-:56679784-56679807|56680378-56680429|56693943-56694091	TTG	uoORF	0.24	0.26	0.00041179	280.5
ENSG00000250588.2_ENSG00000151967.14	ENST00000460298.1_uoORF_3	3+:159482244-159482259	3+:159482244-159482259	ATG	uoORF	0.76	0.32	0.00041649	6.5
ENSG00000198074.5	ENST00000359579.4_uoORF_1	7+:134212652-134212729|134215394-134215413	7+:134212652-134212729|134215394-134215413	CTG	uoORF	0.07	0.44	0.00042107	34.7
ENSG00000185085.2_ENSG00000162194.8	ENST00000524958.1_uoORF_2	11-:62430600-62430631|62430707-62430805|62432320-62432445|62432602-62432660	11-:62430600-62430631|62430707-62430805|62432320-62432445|62432602-62432660	CTG	uoORF	0.25	0.38	0.00042172	169.0
ENSG00000177054.9	ENST00000446113.2_uoORF_1	11+:19138741-19138823|19164524-19164589	11+:19138741-19138823|19164524-19164589	CTG	uoORF	0.44	0.34	0.00044191	18.6
ENSG00000143418.15	ENST00000368954.5_uoORF_5	1-:150941546-150941567|150947094-150947142	1-:150941546-150941567|150947094-150947142	ACG	uoORF	0.35	0.63	0.00045070	154.5
ENSG00000151693.5	ENST00000315273.4_uoORF_0	2+:9347147-9347359|9419445-9419482	2+:9347147-9347359|9419445-9419482	GTG	uoORF	0.39	0.44	0.00046191	84.7
ENSG00000147586.5_ENSG00000076554.11	ENST00000379096.5_uoORF_2	8-:80976819-80976828|81083659-81083761	8-:80976819-80976828|81083659-81083761	CTG	uoORF	0.58	0.62	0.00046589	358.5
ENSG00000090520.6	ENST00000439351.1_uoORF_1	3+:186288616-186288754|186289883-186289898	3+:186288616-186288754|186289883-186289898	CTG	uoORF	0.45	0.55	0.00047521	198.0
ENSG00000134419.11_ENSG00000170540.10	ENST00000322989.4_uoORF_2	16-:18800422-18800440|18801565-18801589	16-:18800422-18800440|18801565-18801589	ATC	uoORF	0.15	0.64	0.00048920	647.9
ENSG00000125977.6	ENST00000374980.2_uoORF_1	20-:32693347-32693351|32699901-32700032	20-:32693347-32693351|32699901-32700032	ATG	uoORF	0.19	0.62	0.00051824	217.3
ENSG00000047315.10	ENST00000381227.1_uoORF_8	4+:57845111-57845168	4+:57845111-57845168	TTG	uoORF	0.20	0.22	0.00052059	23.3
ENSG00000174917.4	ENST00000309324.4_uoORF_2	19-:5679369-5679407|5679596-5679774|5680468-5680642	19-:5679369-5679407|5679596-5679774|5680468-5680642	CTG	uoORF	0.12	0.30	0.00053555	257.9
ENSG00000109805.5	ENST00000251496.2_uoORF_0	4+:17812645-17812732	4+:17812645-17812732	CTG	uoORF	0.71	0.50	0.00053770	62.8
ENSG00000104852.10	ENST00000221448.5_uoORF_2	19+:49588785-49588893|49589661-49589721	19+:49588785-49588893|49589661-49589721	GTG	uoORF	0.19	0.61	0.00053932	409.6
ENSG00000233276.2	ENST00000419783.1_uoORF_0	3-:49395692-49395734	3-:49395692-49395734	CTG	uoORF	0.45	0.61	0.00054252	191.9
ENSG00000069275.12_ENSG00000201944.1	ENST00000367142.4_uoORF_1	1-:205698743-205698749|205719084-205719156	1-:205698743-205698749|205719084-205719156	GTG	uoORF	0.08	0.58	0.00057007	720.4
ENSG00000079246.11	ENST00000392133.3_uoORF_2	2+:216974107-216974179	2+:216974107-216974179	ACG	uoORF	0.62	0.63	0.00058085	152.7
ENSG00000132170.15	ENST00000309576.6_uoORF_2	3+:12329509-12329519|12353878-12353952|12421202-12421208	3+:12329509-12329519|12353878-12353952|12421202-12421208	GTG	uoORF	0.26	0.35	0.00058890	62.6
ENSG00000163655.11	ENST00000496455.2_uoORF_1	3+:155588489-155588686|155611306-155611403	3+:155588489-155588686|155611306-155611403	CTG	uoORF	0.11	0.41	0.00059485	161.6
ENSG00000165650.7	ENST00000334464.5_uoORF_1	10-:119134719-119134830	10-:119134719-119134830	ATG	uoORF	0.34	0.26	0.00059680	34.2
ENSG00000167085.7	ENST00000300408.3_uoORF_7	17-:47490606-47490653|47492196-47492239	17-:47490606-47490653|47492196-47492239	ATG	uoORF	0.13	0.49	0.00059850	55.1
ENSG00000100577.14	ENST00000216465.5_uoORF_3	14+:77787404-77787526|77791212-77791264|77793180-77793192	14+:77787404-77787526|77791212-77791264|77793180-77793192	ACG	uoORF	0.05	0.47	0.00062069	129.8
ENSG00000164109.9	ENST00000296509.6_uoORF_1	4-:120986924-120986973|120987816-120987941	4-:120986924-120986973|120987816-120987941	GTG	uoORF	0.29	0.40	0.00066656	74.0
ENSG00000124795.10	ENST00000397239.3_uoORF_1	6-:18258271-18258293|18258534-18258636|18264073-18264227|18264615-18264721	6-:18258271-18258293|18258534-18258636|18264073-18264227|18264615-18264721	ACG	uoORF	0.26	0.26	0.00066777	229.7
ENSG00000138069.12	ENST00000409784.3_uoORF_2	2-:65357036-65357120	2-:65357036-65357216	GTG	uoORF	0.62	0.34	0.00067625	186.7
ENSG00000121577.9_ENSG00000138495.2	ENST00000261070.2_uoORF_1	3-:119396096-119396237	3-:119396096-119396237	GTG	uoORF	0.31	0.46	0.00067897	276.1
ENSG00000085719.7	ENST00000523072.1_uoORF_1	8+:87526726-87526769|87540763-87540807	8+:87526726-87526769|87540763-87540807	CTG	uoORF	0.62	0.63	0.00069937	173.6
ENSG00000174851.10	ENST00000359461.6_uoORF_9	11-:66055711-66055763|66056425-66056511	11-:66055711-66055763|66056425-66056511	ATT	uoORF	0.36	0.40	0.00069968	38.7
ENSG00000196683.6	ENST00000358435.4_uoORF_2	7-:22862391-22862442	7-:22862391-22862442	GTG	uoORF	0.12	0.17	0.00070653	197.9
ENSG00000214022.7_ENSG00000196456.4	ENST00000444957.1_uoORF_1	7+:150065961-150066030|150068316-150068445	7+:150065961-150066030|150068316-150068445	GTG	uoORF	0.05	0.44	0.00074461	124.9
ENSG00000106144.15_ENSG00000240322.2	ENST00000310447.5_uoORF_1	7+:142985448-142985610	7+:142985448-142985610	GTG	uoORF	0.20	0.28	0.00075054	41.5
ENSG00000116138.8	ENST00000375847.3_uoORF_1	1+:15853409-15853453|15855582-15855610	1+:15853409-15853453|15855582-15855610	CTG	uoORF	0.78	0.35	0.00075208	11.5
ENSG00000154723.8	ENST00000400087.3_uoORF_2	21-:27102101-27102112|27107625-27107836	21-:27102101-27102112|27107625-27107836	ACG	uoORF	0.61	0.08	0.00077369	106.5
ENSG00000149483.7	ENST00000542946.1_uoORF_0	11+:61131827-61131990|61133516-61133641	11+:61131827-61131990|61133516-61133641	ATG	uoORF	0.76	0.42	0.00078011	76.5
ENSG00000125459.10_ENSG00000203761.4	ENST00000343043.3_uoORF_3	1+:155658973-155659034|155679563-155679574	1+:155658973-155659034|155679563-155679574	ATG	uoORF	0.72	0.42	0.00079644	23.5
ENSG00000135457.5_ENSG00000200953.1	ENST00000257915.5_uoORF_2	12-:51566189-51566264	12-:51566189-51566264	ATT	uoORF	0.45	0.25	0.00079680	10.1
ENSG00000117500.8	ENST00000370290.3_uoORF_3	1-:93645636-93645894	1-:93645636-93645894	ATT	uoORF	0.56	0.56	0.00079980	225.5
ENSG00000156110.9_ENSG00000214626.2	ENST00000539909.1_uoORF_5	10+:75910960-75911050	10+:75910960-75911050	ATG	uoORF	0.19	0.36	0.00080208	30.5
ENSG00000005448.12	ENST00000348227.4_uoORF_1	2+:74648877-74648943|74649279-74649429	2+:74648877-74648943|74649279-74649429	ATG	uoORF	0.49	0.39	0.00080388	57.8
ENSG00000106636.3	ENST00000496112.1_uoORF_2	7+:44240688-44240838|44244166-44244229	7+:44240688-44240838|44244166-44244229	ACG	uoORF	0.50	0.48	0.00082571	172.6
ENSG00000243155.1_ENSG00000135823.9	ENST00000258301.5_uoORF_1	1-:180991778-180991979	1-:180991778-180991979	CTG	uoORF	0.38	0.40	0.00082707	42.4
ENSG00000067955.9	ENST00000290858.6_uoORF_2	16+:67063159-67063366	16+:67063159-67063366	ACG	uoORF	0.71	0.49	0.00082937	97.7
ENSG00000163029.11	ENST00000351948.4_uoORF_1	2-:17927175-17927218|17934892-17934966	2-:17927175-17927218|17934892-17934966	GTG	uoORF	0.46	0.39	0.00083203	30.8
ENSG00000179820.11	ENST00000391770.4_uoORF_4	19+:54373020-54373092|54376781-54376793	19+:54373020-54373092|54376781-54376793	CTG	uoORF	0.42	0.50	0.00084390	94.2
ENSG00000169683.3	ENST00000306688.3_uoORF_1	17+:79981493-79981646	17+:79981493-79981646	AGG	uoORF	0.53	0.36	0.00085571	19.6
ENSG00000126067.7	ENST00000373237.3_uoORF_1	1-:36102026-36102033|36106942-36107091	1-:36102026-36102033|36106942-36107091	CTG	uoORF	0.30	0.64	0.00086029	602.5
ENSG00000249773.3_ENSG00000146729.5	ENST00000285298.4_uoORF_4	7+:56019614-56019623|56020871-56020889	7+:56019614-56019623|56020871-56020889	TTG	uoORF	0.62	0.49	0.00086363	46.2
ENSG00000170312.11	ENST00000395284.3_uoORF_4	10+:62538316-62538328|62539898-62539960|62544462-62544484	10+:62538316-62538328|62539898-62539960|62544462-62544484	ATA	uoORF	0.35	0.49	0.00086800	133.7
ENSG00000196584.2	ENST00000359321.1_uoORF_0	7-:152357833-152357867|152373125-152373208	7-:152357833-152357867|152373125-152373208	GTG	uoORF	0.50	0.57	0.00087386	82.1
ENSG00000148300.7	ENST00000371942.3_uoORF_0	9-:136282908-136282998	9-:136282908-136282998	GTG	uoORF	0.11	0.39	0.00088232	18.8
ENSG00000144566.6	ENST00000273047.4_uoORF_1	3+:19988927-19989013|19992297-19992460	3+:19988927-19989013|19992297-19992460	ATA	uoORF	0.08	0.42	0.00089098	76.5
ENSG00000253719.2	ENST00000519948.2_uoORF_1	12+:74931740-74931935	12+:74931740-74931935	ATC	uoORF	0.13	0.32	0.00091116	132.5
ENSG00000119421.5	ENST00000373768.3_uoORF_2	9-:124921906-124922008	9-:124921906-124922008	ACG	uoORF	0.28	0.60	0.00091226	81.3
ENSG00000159182.3	ENST00000290294.3_uoORF_0	17-:46799245-46799261|46799679-46799816	17-:46799245-46799261|46799679-46799858	ATG	uoORF	0.24	0.64	0.00093535	409.5
ENSG00000132475.4_ENSG00000263565.1	ENST00000254810.4_uoORF_5	17-:73775146-73775265|73775737-73775846	17-:73775146-73775265|73775737-73775846	TTG	uoORF	0.13	0.61	0.00094502	695.2
ENSG00000181019.8	ENST00000379047.3_uoORF_2	16-:69752152-69752156|69752272-69752437|69760335-69760472	16-:69752152-69752156|69752272-69752437|69760335-69760472	GTG	uoORF	0.06	0.34	0.00095127	383.6
ENSG00000134152.6	ENST00000256544.3_uoORF_1	15-:34455851-34455891|34502151-34502159	15-:34455851-34455891|34502151-34502159	AGG	uoORF	0.37	0.40	0.00096649	15.3
ENSG00000163348.3_ENSG00000160691.14	ENST00000368453.4_uoORF_1	1-:154942668-154942675|154946723-154946734	1-:154942668-154942675|154946723-154946752	ATG	uoORF	0.72	0.27	0.00097656	36.6
ENSG00000125454.7	ENST00000402418.3_uoORF_2	17-:73282831-73282873	17-:73282831-73282882	ATG	uoORF	0.72	0.38	0.00098912	26.7
ENSG00000160818.12	ENST00000438976.2_uoORF_1	1-:156571202-156571259	1-:156571202-156571259	ATG	uoORF	0.15	0.61	0.0010077	72.8
ENSG00000198793.8_ENSG00000271794.1	ENST00000361445.4_uoORF_0	1-:11319416-11319480|11322501-11322539	1-:11319416-11319480|11322501-11322539	CTG	uoORF	0.32	0.29	0.0010379	21.3
ENSG00000118194.14_ENSG00000159166.9	ENST00000391967.2_uoORF_2	1-:201358357-201358431|201368396-201368631	1-:201358357-201358431|201368396-201368631	CTG	uoORF	0.25	0.36	0.0010454	390.5
ENSG00000135317.8_ENSG00000135316.13	ENST00000355238.6_uoORF_2	6-:86351137-86351169|86352514-86352575	6-:86351137-86351169|86352514-86352575	ACG	uoORF	0.35	0.51	0.0010722	141.9
ENSG00000182473.16	ENST00000335146.7_uoORF_4	17-:74099729-74099804	17-:74099729-74099804	CTG	uoORF	0.13	0.34	0.0010748	43.4
ENSG00000167797.3	ENST00000301488.3_uoORF_1	11-:67274961-67274968|67275062-67275160|67275471-67275582	11-:67274961-67274968|67275062-67275160|67275471-67275582	CTG	uoORF	0.41	0.48	0.0010882	117.8
ENSG00000091409.10	ENST00000264107.7_uoORF_1	2+:173292421-173292616	2+:173292421-173292616	GTG	uoORF	0.38	0.56	0.0011031	108.4
ENSG00000146083.7	ENST00000504160.1_uoORF_1	5-:175959444-175959517|175963940-175963981	5-:175959444-175959517|175963940-175963981	ATC	uoORF	0.39	0.47	0.0011197	66.0
ENSG00000100605.12	ENST00000267615.6_uoORF_3	14-:93581492-93581555	14-:93581492-93581555	CTG	uoORF	0.46	0.48	0.0011204	79.3
ENSG00000081307.8	ENST00000356232.4_uoORF_0	3+:132379281-132379542|132384666-132384711	3+:132379281-132379542|132384666-132384711	GTG	uoORF	0.52	0.44	0.0011263	87.6
ENSG00000118707.5_ENSG00000101084.12	ENST00000342422.3_uoORF_3	20+:35234250-35234358	20+:35234250-35234358	CTG	uoORF	0.38	0.62	0.0011631	189.9
ENSG00000198836.4	ENST00000361908.3_uoORF_0	3+:193311014-193311198|193332511-193332531	3+:193311014-193311198|193332511-193332531	ATG	uoORF	0.29	0.51	0.0011825	133.9
ENSG00000144713.8_ENSG00000207496.1	ENST00000429711.2_uoORF_4	3-:12881711-12881741|12882992-12883013	3-:12881711-12881741|12882992-12883025	GTG	uoORF	0.30	0.21	0.0011947	418.2
ENSG00000125877.8	ENST00000380113.3_uoORF_4	20+:3190156-3190237	20+:3190141-3190237	AAG	uoORF	0.13	0.29	0.0012124	45.4
ENSG00000115053.11	ENST00000322723.4_uoORF_3	2-:232328019-232328027|232329046-232329131	2-:232328019-232328027|232329046-232329131	ATC	uoORF	0.27	0.62	0.0012204	819.0
ENSG00000106367.9_ENSG00000264425.1	ENST00000337619.5_uoORF_2	7+:100797745-100797798|100799874-100799875	7+:100797745-100797798|100799874-100799875	CTG	uoORF	0.62	0.61	0.0012609	64.8
ENSG00000161013.12	ENST00000292591.7_uoORF_0	5-:179228905-179228969|179233486-179233626	5-:179228905-179228969|179233486-179233626	ATG	uoORF	0.20	0.54	0.0012682	162.3
ENSG00000121691.4	ENST00000241052.4_uoORF_1	11+:34460504-34460626|34470738-34470754	11+:34460504-34460626|34470738-34470754	GTG	uoORF	0.26	0.46	0.0012694	56.7
ENSG00000106803.5	ENST00000223641.4_uoORF_1	9+:101984625-101984648|101984827-101984925|101990180-101990282|101992618-101992644	9+:101984625-101984648|101984827-101984925|101990180-101990282|101992618-101992644	TTG	uoORF	0.44	0.60	0.0012710	472.1
ENSG00000162734.8	ENST00000360472.4_uoORF_1	1+:160175253-160175312|160181332-160181342	1+:160175253-160175312|160181332-160181342	CTG	uoORF	0.62	0.60	0.0012969	168.6
ENSG00000028203.13	ENST00000548822.1_uoORF_0	12+:95611613-95611643	12+:95611613-95611643	ATG	uoORF	0.22	0.63	0.0013428	135.9
ENSG00000197150.8	ENST00000358849.4_uoORF_0	7+:150725553-150725697|150730691-150730700	7+:150725553-150725697|150730691-150730700	ATG	uoORF	0.20	0.42	0.0013593	50.8
ENSG00000091164.8	ENST00000217515.6_uoORF_1	18-:54293640-54293688|54305573-54305708	18-:54293640-54293688|54305573-54305708	GTG	uoORF	0.40	0.44	0.0013750	142.8
ENSG00000134108.8	ENST00000256496.3_uoORF_1	3+:5163978-5164273|5212187-5212204	3+:5163978-5164273|5212187-5212204	ATG	uoORF	0.32	0.61	0.0013787	268.0
ENSG00000047249.12	ENST00000355221.3_uoORF_0	8-:54745625-54745646|54754137-54754285|54755593-54755730	8-:54745625-54745646|54754137-54754285|54755593-54755730	CTG	uoORF	0.45	0.18	0.0013962	68.5
ENSG00000063177.8_ENSG00000268093.1	ENST00000549920.1_uoORF_2	19-:49121061-49121134|49122397-49122423	19-:49121061-49121134|49122397-49122423	CTG	uoORF	0.32	0.64	0.0014059	727.4
ENSG00000106268.11	ENST00000397046.1_uoORF_2	7+:2282572-2282610|2284197-2284276	7+:2282572-2282610|2284197-2284276	ATG	uoORF	0.66	0.43	0.0014128	44.1
ENSG00000164898.8_ENSG00000146963.13	ENST00000354926.4_uoORF_3	7+:139044708-139045050	7+:139044708-139045050	GTG	uoORF	0.06	0.53	0.0014667	194.5
[truncated: 3,220 more rows]
