# Supplementary material for: Upstream open reading frame translation enhances immunogenic peptide presentation in mitotically arrested cancer cells
Source: Nat Commun. 2025 Aug 27;16:8008. doi: 10.1038/s41467-025-63405-2 (PMC12391379; doi:10.1038/s41467-025-63405-2)
Supplement: Supplementary file 9 — Supplementary Data 7 [file 41467_2025_63405_MOESM9_ESM.xlsx]

## Sheet: Sheet 1 - PC3_Noco_toGenome.bam
Supplementary Data 7. Actively translated non-canonical ORFs in PC3 cells treated with Nocodazole for 16 hours.
Gene	Id	Location	Candidate Location	Codon	Type	Start	Range	p value	Total
ENSG00000005075.11	ENST00000292614.5_dORF_1	7-:102113942-102113996	7-:102113942-102113996	ATG	dORF	0.36	0.54	0.00021337	9.3
ENSG00000105202.3	ENST00000221801.3_dORF_3	19-:40325139-40325181	19-:40325139-40325181	CTG	dORF	0.76	0.53	0.00028582	12.8
ENSG00000165792.13	ENST00000555640.2_dORF_3	14+:21462994-21463069	14+:21462994-21463069	CTG	dORF	0.10	0.51	0.00041909	10.2
ENSG00000118707.5_ENSG00000101084.12	ENST00000483815.1_dORF_5	20+:35240569-35240626	20+:35240569-35240626	CTG	dORF	0.55	0.52	0.00059219	9.9
ENSG00000185215.4	ENST00000560869.1_dORF_3	14+:103602205-103602340	14+:103602205-103602340	AAG	dORF	0.54	0.41	0.00068018	13.5
ENSG00000129038.11	ENST00000566011.1_dORF_1	15+:74239420-74239564|74240147-74240243|74241799-74241915|74244171-74244178	15+:74239420-74239564|74240147-74240243|74241799-74241915|74244171-74244178	ATG	dORF	0.16	0.62	0.00077902	118.4
ENSG00000173039.14	ENST00000525693.1_dORF_1	11-:65421848-65421887	11-:65421848-65421896	ATG	dORF	0.12	0.29	0.00084459	6.5
ENSG00000165792.13	ENST00000555640.2_dORF_2	14+:21464947-21465049	14+:21464947-21465049	TTG	dORF	0.50	0.31	0.0010379	14.6
ENSG00000165119.14	ENST00000376281.4_dORF_7	9-:86584264-86584294	9-:86584264-86584294	GTG	dORF	0.61	0.54	0.0013969	14.0
ENSG00000108961.9	ENST00000439238.3_dORF_1	17+:8192856-8192910	17+:8192856-8192910	AGG	dORF	0.84	0.43	0.0020232	5.0
ENSG00000187838.12_ENSG00000205544.3	ENST00000573070.1_dORF_2	17-:7293703-7293760|7293952-7294114|7296109-7296271|7296785-7296803	17-:7293703-7293760|7293952-7294114|7296109-7296271|7296785-7296803	AGG	dORF	0.17	0.30	0.0023327	86.2
ENSG00000183943.5_ENSG00000207320.1	ENST00000262848.5_dORF_0	X-:3525783-3525798	X-:3525783-3525798	AGG	dORF	0.44	0.37	0.0037000	6.1
ENSG00000037757.9_ENSG00000104979.4	ENST00000588841.1_dORF_2	19+:13888872-13888911	19+:13888872-13888911	AAG	dORF	0.09	0.63	0.0039159	55.7
ENSG00000181649.5	ENST00000314222.4_dORF_1	11-:2949864-2949891	11-:2949864-2949891	ACG	dORF	0.20	0.52	0.0046088	13.6
ENSG00000198408.9	ENST00000361464.3_dORF_0	10-:103544661-103544694	10-:103544661-103544694	GTG	dORF	0.45	0.45	0.0091537	6.0
ENSG00000156521.9	ENST00000335494.5_dORF_0	10-:71899679-71899820	10-:71899679-71899844	GTG	dORF	0.29	0.34	0.010352	23.1
ENSG00000186395.6	ENST00000269576.5_dORF_3	17-:38974713-38974734|38975038-38975041	17-:38974713-38974734|38975038-38975041	AAG	dORF	0.12	0.53	0.014043	14.0
ENSG00000186395.6	ENST00000269576.5_dORF_1	17-:38974512-38974632	17-:38974512-38974632	ATT	dORF	0.26	0.50	0.015681	31.0
ENSG00000132485.8_ENSG00000207721.1	ENST00000254821.6_dORF_0	1-:71530756-71530813	1-:71530756-71530813	AGG	dORF	0.35	0.42	0.017067	11.7
ENSG00000162227.3_ENSG00000185475.4	ENST00000533861.1_dORF_0	11+:62557453-62557519	11+:62557411-62557519	AGG	dORF	0.50	0.33	0.017720	12.7
ENSG00000132823.6	ENST00000255174.2_dORF_2	20-:42825677-42825761	20-:42825677-42825761	AGG	dORF	0.43	0.37	0.022117	9.9
ENSG00000139233.2_ENSG00000155957.12	ENST00000266604.2_dORF_1	12-:66517611-66517713	12-:66517611-66517713	AAG	dORF	0.37	0.27	0.024296	15.7
ENSG00000243147.3_ENSG00000225991.1	ENST00000296102.3_dORF_1	2+:28002363-28002423	2+:28002363-28002423	ATG	dORF	0.72	0.49	0.024328	10.1
ENSG00000100941.4	ENST00000216832.4_dORF_2	14+:39651027-39651090	14+:39651027-39651090	AAG	dORF	0.70	0.54	0.025109	6.4
ENSG00000140264.15_ENSG00000242028.1	ENST00000445816.1_dORF_4	15+:44087633-44087657	15+:44087633-44087657	AAG	dORF	0.66	0.12	0.026671	4.9
ENSG00000162144.5	ENST00000426130.2_dORF_0	11-:61117028-61117067	11-:61117028-61117067	GTG	dORF	0.40	0.47	0.030375	7.7
ENSG00000187051.4	ENST00000334678.3_dORF_1	22-:39925359-39925404	22-:39925359-39925404	ATG	dORF	0.83	0.53	0.032451	12.9
ENSG00000124172.5	ENST00000243997.3_dORF_2	20-:57603826-57603886	20-:57603826-57603886	AAG	dORF	0.09	0.59	0.032553	42.9
ENSG00000132432.9	ENST00000450622.1_dORF_4	7-:54820072-54820113|54823471-54823475	7-:54820072-54820113|54823471-54823475	TTG	dORF	0.13	0.54	0.034736	14.6
ENSG00000102265.7	ENST00000218388.4_dORF_1	X+:47446053-47446113	X+:47446053-47446113	GTG	dORF	0.19	0.19	0.037237	22.3
ENSG00000099204.14	ENST00000392952.3_dORF_3	10-:116194614-116194638	10-:116194614-116194638	CTG	dORF	0.86	0.06	0.046310	4.6
ENSG00000137207.7	ENST00000460547.2_dORF_1	6-:43481317-43481371|43483626-43483767	6-:43481317-43481371|43483626-43483767	ATG	dORF	0.28	0.07	1.2145e-07	67.6
ENSG00000186197.8_ENSG00000244457.2	ENST00000359362.5_dORF_0	1+:236647700-236647769	1+:236647700-236647769	ATT	dORF	0.07	0.46	1.2294e-08	281.3
ENSG00000147889.12	ENST00000361570.3_dORF_2	9-:21968227-21968241|21970900-21971009	9-:21968227-21968241|21970900-21971009	CTG	dORF	0.43	0.30	1.5747e-05	16.6
ENSG00000254772.5_ENSG00000149016.11	ENST00000496634.2_dORF_0	11-:62327150-62327309|62327540-62327665|62327753-62327926|62334277-62334482|62334870-62335000|62338436-62338580|62339011-62339154|62339309-62339373|62340055-62340205	11-:62327150-62327309|62327540-62327665|62327753-62327926|62334277-62334482|62334870-62335000|62338436-62338580|62339011-62339154|62339309-62339373|62340055-62340211	ACG	dORF	0.31	0.14	1.7945e-15	2299.2
ENSG00000071082.6	ENST00000409711.1_dORF_0	2+:101622424-101622553	2+:101622424-101622553	GTG	dORF	0.19	0.46	2.0557e-17	213.2
ENSG00000140988.11_ENSG00000255513.1	ENST00000526586.2_dORF_0	16-:2012098-2012212	16-:2012098-2012212	AAG	dORF	0.15	0.56	4.3385e-09	96.5
ENSG00000106211.8	ENST00000447574.1_dORF_2	7+:75933023-75933062	7+:75933023-75933062	CTG	dORF	0.74	0.53	5.7422e-07	39.8
ENSG00000165792.13	ENST00000555640.2_dORF_1	14+:21460721-21460781|21461276-21461354	14+:21460721-21460781|21461276-21461354	GTG	dORF	0.10	0.56	8.5993e-08	24.0
ENSG00000186395.6	ENST00000269576.5_dORF_0	17-:38974627-38974734|38975038-38975222	17-:38974627-38974734|38975038-38975222	ACG	dORF	0.16	0.59	8.6115e-08	131.8
ENSG00000170412.12	ENST00000392627.1_iORF_0	17+:72428259-72428280|72435883-72435940	17+:72428259-72428280|72435883-72435940	ACG	iORF	0.69	0.48	0.00012655	32.7
ENSG00000151006.7_ENSG00000167397.10	ENST00000394975.2_iORF_1	16-:31102557-31102647	16-:31102557-31102647	CTG	iORF	0.45	0.09	0.00021399	23.8
ENSG00000112787.8	ENST00000434748.2_iORF_2	12+:133151094-133151148	12+:133151094-133151148	GTG	iORF	0.35	0.51	0.00022276	12.8
ENSG00000146083.7	ENST00000274811.4_iORF_0	5-:175959444-175959465	5-:175959444-175959465	ATG	iORF	0.74	0.62	0.00024414	36.9
ENSG00000107262.12	ENST00000472232.3_iORF_0	9-:33264455-33264518	9-:33264455-33264530	CTG	iORF	0.51	0.37	0.00025306	17.0
ENSG00000130706.8	ENST00000253003.2_iORF_1	20+:60883722-60883806	20+:60883722-60883806	TTG	iORF	0.22	0.34	0.00037909	43.2
ENSG00000110321.11	ENST00000339995.5_iORF_4	11-:10827457-10827594|10828366-10828432|10828801-10828802	11-:10827457-10827594|10828366-10828432|10828801-10828802	GTG	iORF	0.42	0.64	0.00075780	267.1
ENSG00000096401.7_ENSG00000266619.1	ENST00000371477.3_iORF_0	6+:44371569-44371632	6+:44364162-44364177|44371545-44371632	AAG	iORF	0.10	0.54	0.00094510	11.4
ENSG00000129038.11	ENST00000261921.7_iORF_2	15+:74239409-74239564|74240147-74240154	15+:74239409-74239564|74240147-74240154	ATT	iORF	0.24	0.23	0.0011377	64.2
ENSG00000172216.4	ENST00000303004.3_iORF_1	20+:48807946-48807991	20+:48807946-48807991	ACG	iORF	0.37	0.61	0.0012491	41.0
ENSG00000118898.11_ENSG00000200980.1	ENST00000345988.2_iORF_0	16-:4949354-4949385|4950830-4950872|4950964-4950966	16-:4949354-4949385|4950830-4950872|4950964-4950966	AGG	iORF	0.87	0.50	0.0014407	8.0
ENSG00000165138.12	ENST00000353234.4_iORF_0	9-:101552874-101552888|101558414-101558445	9-:101552874-101552888|101558414-101558445	ACG	iORF	0.52	0.54	0.0014741	7.9
ENSG00000166133.13	ENST00000315616.7_iORF_0	15+:40861787-40861835	15+:40861787-40861835	AGG	iORF	0.13	0.53	0.0018497	6.0
ENSG00000204856.7	ENST00000377673.5_iORF_0	12+:110910887-110910923|110922882-110922909	12+:110910887-110910923|110922882-110922909	CTG	iORF	0.13	0.25	0.0019727	8.4
ENSG00000126453.5	ENST00000246785.3_iORF_2	19+:50169258-50169324|50169941-50169992	19+:50169258-50169324|50169941-50169992	TTG	iORF	0.85	0.47	0.0019733	14.3
ENSG00000183011.9	ENST00000333775.5_iORF_4	17-:7760461-7760515	17-:7760461-7760515	ATT	iORF	0.66	0.60	0.0020008	80.2
ENSG00000270113.1_ENSG00000207189.1	ENST00000602750.1_iORF_0	12-:123829890-123829965	12-:123829890-123829965	ACG	iORF	0.66	0.47	0.0023130	9.0
ENSG00000125944.14	ENST00000302271.6_iORF_3	1-:23664323-23664354|23664982-23665089	1-:23664323-23664354|23664982-23665089	ATG	iORF	0.52	0.53	0.0025133	55.2
ENSG00000100442.6	ENST00000216330.3_iORF_0	14-:45587236-45587266	14-:45587236-45587266	ATG	iORF	0.41	0.24	0.0025229	17.1
ENSG00000124942.9	ENST00000378024.4_iORF_2	11-:62301325-62301352	11-:62301325-62301352	ATT	iORF	0.26	0.55	0.0025911	13.7
ENSG00000139289.9	ENST00000266671.5_iORF_1	12-:76425067-76425208	12-:76425067-76425208	GTG	iORF	0.39	0.34	0.0026292	269.9
ENSG00000143740.10	ENST00000366759.4_iORF_1	1+:227935447-227935525	1+:227935447-227935525	ATG	iORF	0.22	0.24	0.0029770	38.9
ENSG00000198912.6	ENST00000361605.3_iORF_1	1-:3807565-3807621|3809446-3809453	1-:3807565-3807621|3809446-3809453	ATG	iORF	0.48	0.51	0.0032871	35.2
ENSG00000104660.13_ENSG00000104671.3	ENST00000221114.3_iORF_0	8+:30038112-30038136	8+:30038112-30038136	CTG	iORF	0.54	0.52	0.0034680	6.0
ENSG00000234912.5_ENSG00000129657.10	ENST00000413679.2_iORF_0	17+:75205475-75205499	17+:75205475-75205499	AGG	iORF	0.38	0.47	0.0034680	9.7
ENSG00000169241.13	ENST00000484157.1_iORF_0	1+:155108784-155108852|155110036-155110070	1+:155108784-155108852|155110036-155110070	AGG	iORF	0.08	0.21	0.0036069	45.3
ENSG00000109519.8	ENST00000264954.4_iORF_1	4-:7062850-7062935|7064111-7064137	4-:7062850-7062935|7064111-7064137	ATT	iORF	0.07	0.38	0.0036816	27.2
ENSG00000139546.6	ENST00000266987.2_iORF_0	12+:53895857-53895872	12+:53895857-53895872	ATG	iORF	0.88	0.41	0.0037000	6.0
ENSG00000143183.12	ENST00000367881.5_iORF_2	1-:165738011-165738083	1-:165738011-165738083	GTG	iORF	0.74	0.42	0.0037784	44.7
ENSG00000138092.6	ENST00000473706.1_iORF_0	2+:25037252-25037297	2+:25037252-25037297	ATG	iORF	0.09	0.20	0.0041087	11.2
ENSG00000134668.8	ENST00000452755.2_iORF_0	1-:32263866-32263924|32264042-32264104	1-:32263866-32263924|32264042-32264104	ATG	iORF	0.83	0.47	0.0042887	25.2
ENSG00000185009.8	ENST00000372745.1_iORF_2	10-:75897899-75898016	10-:75897899-75898016	ATG	iORF	0.34	0.24	0.0044595	26.6
ENSG00000130299.12	ENST00000358792.7_iORF_1	19+:17449218-17449239	19+:17449218-17449239	ATG	iORF	0.09	0.22	0.0049044	6.9
ENSG00000161249.16	ENST00000392206.2_iORF_0	19-:35996624-35996667|35996840-35996888|36000812-36000863|36001085-36001123	19-:35996624-35996667|35996840-35996888|36000812-36000863|36001085-36001123	ACG	iORF	0.44	0.49	0.0051366	122.6
ENSG00000176894.5_ENSG00000247077.2	ENST00000498926.2_iORF_1	12+:133294329-133294384|133294572-133294706|133297263-133297284	12+:133294329-133294384|133294572-133294706|133297263-133297284	AGG	iORF	0.31	0.29	0.0056883	45.8
ENSG00000184916.4_ENSG00000183828.10	ENST00000331782.3_iORF_0	14-:105618388-105618394|105618497-105618533	14-:105618388-105618394|105618497-105618533	GTG	iORF	0.45	0.45	0.0058098	6.8
ENSG00000160688.14	ENST00000292180.3_iORF_0	1+:154956351-154956372	1+:154956351-154956372	ATG	iORF	0.74	0.62	0.0058852	36.0
ENSG00000140632.12	ENST00000321919.9_iORF_0	16-:4862184-4862205	16-:4862184-4862205	AGG	iORF	0.84	0.38	0.0058852	4.0
ENSG00000171634.12_ENSG00000265052.1	ENST00000321892.4_iORF_1	17+:65944420-65944422|65955656-65955666	17+:65944420-65944422|65955656-65955666	AGG	iORF	0.87	0.30	0.0060105	4.2
ENSG00000104915.10	ENST00000587230.1_iORF_1	19-:13260401-13260407|13260541-13260592	19-:13260401-13260407|13260541-13260592	ATG	iORF	0.86	0.52	0.0060926	13.7
ENSG00000175592.4	ENST00000531493.1_iORF_2	11-:65660688-65660739	11-:65660688-65660739	CTG	iORF	0.46	0.55	0.0061099	18.3
ENSG00000173812.6	ENST00000469257.1_iORF_2	17+:39846113-39846176	17+:39846113-39846176	ACG	iORF	0.18	0.62	0.0061241	87.2
ENSG00000174231.12	ENST00000304992.6_iORF_1	17-:1576768-1576849	17-:1576768-1576849	ATT	iORF	0.58	0.35	0.0061745	15.1
ENSG00000177600.4	ENST00000530797.1_iORF_1	11+:811612-811645|812534-812576	11+:811612-811645|812534-812576	ATG	iORF	0.74	0.66	0.0065927	160.3
ENSG00000174442.7	ENST00000307897.5_iORF_0	15+:66801186-66801230|66806325-66806347	15+:66801186-66801230|66806325-66806347	ATG	iORF	0.87	0.48	0.0066926	8.9
ENSG00000105426.10	ENST00000348075.2_iORF_1	19-:5265156-5265207	19-:5265156-5265207	AGG	iORF	0.56	0.41	0.0067572	6.0
ENSG00000160957.8	ENST00000428558.2_iORF_1	8-:145741964-145742063	8-:145741964-145742063	CTG	iORF	0.86	0.23	0.0071057	13.2
ENSG00000167978.12	ENST00000301740.8_iORF_10	16+:2816980-2816998	16+:2816980-2816998	AAG	iORF	0.85	0.39	0.0075869	6.5
ENSG00000160299.12	ENST00000359568.5_iORF_0	21+:47852095-47852129|47855816-47855845	21+:47852095-47852129|47855816-47855845	GTG	iORF	0.57	0.49	0.0076418	9.6
ENSG00000182224.7	ENST00000332439.4_iORF_0	17+:7762018-7762066	17+:7762018-7762066	CTG	iORF	0.52	0.56	0.0077258	7.1
ENSG00000129235.6	ENST00000570330.1_iORF_4	17+:6544439-6544472|6545072-6545099	17+:6544439-6544472|6545072-6545099	AGG	iORF	0.35	0.07	0.0077374	33.2
ENSG00000166260.6	ENST00000299335.3_iORF_0	17-:53045897-53045978	17-:53045897-53045978	GTG	iORF	0.80	0.44	0.0081106	34.6
ENSG00000178821.8	ENST00000378602.3_iORF_0	1-:1849717-1849759	1-:1849717-1849759	ACG	iORF	0.54	0.30	0.0086680	6.0
ENSG00000157193.10_ENSG00000225030.1	ENST00000306052.6_iORF_0	1-:53746275-53746314	1-:53746275-53746314	CTG	iORF	0.33	0.39	0.0096389	5.6
ENSG00000136699.15	ENST00000409031.1_iORF_0	2-:130934199-130934210|130939102-130939148	2-:130934199-130934210|130939102-130939148	ATG	iORF	0.43	0.42	0.0099338	42.1
ENSG00000181929.7_ENSG00000167548.10	ENST00000301067.7_iORF_1	12-:49442446-49442521	12-:49442446-49442521	AGG	iORF	0.16	0.55	0.010007	15.2
ENSG00000150403.13	ENST00000434316.2_iORF_0	13+:114152772-114152823	13+:114152772-114152823	AAG	iORF	0.45	0.50	0.010189	9.0
ENSG00000165669.9	ENST00000369183.4_iORF_2	10-:120085676-120085730	10-:120085676-120085730	AGG	iORF	0.73	0.37	0.010601	9.0
ENSG00000001036.9	ENST00000002165.6_iORF_0	6-:143828507-143828561|143832547-143832556	6-:143828507-143828561|143832547-143832556	GTG	iORF	0.72	0.53	0.010944	23.6
ENSG00000100526.15	ENST00000335183.6_iORF_5	14+:54875489-54875507|54878201-54878210	14+:54875489-54875507|54878201-54878210	ATG	iORF	0.64	0.61	0.011006	28.9
ENSG00000037749.7_ENSG00000164574.11	ENST00000436816.1_iORF_0	5+:153432687-153432726	5+:153432687-153432726	ACG	iORF	0.86	0.31	0.011472	6.8
ENSG00000181555.15	ENST00000409792.3_iORF_0	3-:47079157-47079202	3-:47079157-47079202	CTG	iORF	0.43	0.46	0.011500	7.0
ENSG00000135241.12_ENSG00000177683.9	ENST00000415914.3_iORF_0	7-:108205452-108205497	7-:108205452-108205497	AAG	iORF	0.54	0.25	0.011500	5.0
ENSG00000143106.8	ENST00000271308.4_iORF_4	1-:109957936-109957985|109964481-109964501	1-:109957936-109957985|109964481-109964501	ATG	iORF	0.12	0.63	0.011543	62.6
ENSG00000086061.11	ENST00000330899.4_iORF_2	9+:33030545-33030626	9+:33030545-33030626	CTG	iORF	0.02	0.37	0.011685	62.4
ENSG00000167522.10_ENSG00000261692.1	ENST00000301030.4_iORF_0	16-:89354997-89355039	16-:89354997-89355039	ACG	iORF	0.30	0.33	0.011981	7.7
ENSG00000169398.15	ENST00000517887.1_iORF_1	8-:141813661-141813694	8-:141813661-141813694	AAG	iORF	0.43	0.55	0.012257	15.1
ENSG00000134602.11	ENST00000394334.2_iORF_0	X+:131188791-131188809	X+:131188791-131188809	AAG	iORF	0.39	0.54	0.012441	15.3
ENSG00000152795.13	ENST00000295470.5_iORF_1	4-:83350473-83350542	4-:83350473-83350542	CTG	iORF	0.22	0.39	0.012589	34.4
ENSG00000093009.5	ENST00000407835.1_iORF_0	22+:19471406-19471523	22+:19471406-19471523	ATG	iORF	0.15	0.43	0.013403	27.5
ENSG00000176485.6	ENST00000323646.5_iORF_4	11-:63357795-63357840|63365532-63365562	11-:63357795-63357840|63365532-63365562	ATG	iORF	0.83	0.54	0.013697	18.5
ENSG00000146540.10_ENSG00000257607.1	ENST00000397098.3_iORF_3	7-:1040115-1040187	7-:1040115-1040187	ATG	iORF	0.74	0.60	0.013708	29.7
ENSG00000137804.8	ENST00000560747.1_iORF_3	15+:41634635-41634652|41641295-41641439|41643188-41643204	15+:41634635-41634652|41641295-41641439|41643188-41643204	AAG	iORF	0.83	0.06	0.013885	25.2
ENSG00000136197.8_ENSG00000106588.6	ENST00000442788.1_iORF_1	7-:42966983-42967031	7-:42966983-42967031	ATA	iORF	0.74	0.59	0.013916	31.9
ENSG00000129351.13	ENST00000592763.1_iORF_8	19+:10790519-10790597	19+:10790519-10790597	TTG	iORF	0.07	0.50	0.014151	22.8
ENSG00000081692.8	ENST00000366758.3_iORF_0	1-:227922883-227922919	1-:227922883-227922919	ATG	iORF	0.74	0.60	0.014272	25.2
ENSG00000168303.6_ENSG00000199273.1	ENST00000306984.6_iORF_1	7-:40172814-40172829	7-:40172814-40172829	ATC	iORF	0.76	0.09	0.014610	8.8
ENSG00000137804.8	ENST00000559596.1_iORF_2	15+:41634635-41634652|41641295-41641439|41643185-41643204	15+:41634635-41634652|41641295-41641439|41643185-41643204	AAG	iORF	0.83	0.06	0.014655	25.2
ENSG00000197345.8	ENST00000362034.2_iORF_2	11-:68664137-68664146|68665394-68665400	11-:68664137-68664146|68665394-68665400	ATG	iORF	0.83	0.36	0.014996	7.3
ENSG00000179403.10	ENST00000476993.1_iORF_0	1+:1374599-1374686	1+:1374599-1374686	ACG	iORF	0.54	0.51	0.015027	9.0
ENSG00000147889.12	ENST00000361570.3_iORF_3	9-:21994308-21994347	9-:21994308-21994347	CTG	iORF	0.74	0.55	0.015237	42.1
ENSG00000060749.10	ENST00000399302.2_iORF_0	11+:32956427-32956439	11+:32956427-32956439	AGG	iORF	0.35	0.20	0.015625	5.6
ENSG00000100578.10	ENST00000261244.5_iORF_2	14+:58909473-58909485	14+:58909473-58909485	ATG	iORF	0.45	0.49	0.015625	13.0
ENSG00000076053.6_ENSG00000076043.5	ENST00000265881.5_iORF_2	11+:114310323-114310397|114311377-114311381	11+:114310323-114310397|114311377-114311381	GTG	iORF	0.26	0.59	0.016031	32.5
ENSG00000067057.12	ENST00000381125.4_iORF_1	10+:3177996-3178011	10+:3177996-3178011	CTG	iORF	0.22	0.32	0.016269	10.0
ENSG00000179833.4	ENST00000313349.3_iORF_0	2-:64863866-64863965	2-:64863866-64863965	AAG	iORF	0.83	0.42	0.016316	16.1
ENSG00000162775.10	ENST00000602849.1_iORF_0	1+:110882071-110882098	1+:110882071-110882098	ATG	iORF	0.65	0.51	0.016491	13.7
ENSG00000140043.7_ENSG00000119725.13	ENST00000555044.1_iORF_2	14+:74360612-74360635|74363018-74363022	14+:74360612-74360635|74363018-74363022	ATG	iORF	0.83	0.25	0.016491	10.9
ENSG00000160818.12	ENST00000438976.2_iORF_0	1-:156565125-156565191	1-:156565125-156565191	AGG	iORF	0.28	0.51	0.016652	31.9
ENSG00000113389.11_ENSG00000181495.1	ENST00000415167.2_iORF_0	5+:32738988-32739009	5+:32738988-32739009	AGG	iORF	0.72	0.08	0.016960	4.0
ENSG00000220201.3_ENSG00000161847.9	ENST00000393708.3_iORF_1	19-:10421568-10421616|10426061-10426121	19-:10421568-10421616|10426061-10426121	GTG	iORF	0.16	0.43	0.017743	38.5
ENSG00000129625.8_ENSG00000266499.1	ENST00000379638.4_iORF_1	5-:112222839-112222880|112238076-112238077	5-:112222839-112222880|112238076-112238077	GTG	iORF	0.37	0.15	0.017941	14.8
ENSG00000168404.8	ENST00000308807.7_iORF_1	16-:74726310-74726314|74729195-74729260	16-:74726310-74726314|74729195-74729260	CTG	iORF	0.10	0.29	0.018337	9.6
ENSG00000115760.9	ENST00000421745.2_iORF_0	2+:32582263-32582290	2+:32582263-32582290	CTG	iORF	0.39	0.41	0.018985	5.0
ENSG00000064270.8	ENST00000416219.2_iORF_0	16+:84438828-84438850|84442010-84442015	16+:84438828-84438850|84442010-84442015	GTG	iORF	0.87	0.14	0.018985	4.4
ENSG00000120526.6	ENST00000239690.4_iORF_1	8-:110302017-110302044	8-:110302017-110302044	ATT	iORF	0.31	0.45	0.019407	9.0
ENSG00000139726.6_ENSG00000206914.1	ENST00000280557.6_iORF_3	12+:123247429-123247456	12+:123247429-123247456	ATG	iORF	0.87	0.52	0.019407	7.1
ENSG00000089048.10	ENST00000202816.1_iORF_0	20-:13753200-13753227	20-:13753200-13753227	AGG	iORF	0.74	0.53	0.019407	13.0
ENSG00000061936.5	ENST00000261674.4_iORF_0	12+:132241130-132241160	12+:132241130-132241160	AGG	iORF	0.64	0.51	0.019581	6.6
ENSG00000079332.10	ENST00000373238.1_iORF_3	10-:71921613-71921631	10-:71921613-71921631	GTG	iORF	0.80	0.39	0.019837	7.7
ENSG00000082153.13	ENST00000409600.1_iORF_1	2+:201677947-201678004|201680063-201680120	2+:201677947-201678004|201680063-201680120	ATC	iORF	0.14	0.38	0.020048	79.9
ENSG00000215788.5_ENSG00000171680.16	ENST00000340850.5_iORF_0	1-:6530618-6530648	1-:6530618-6530648	AGG	iORF	0.88	0.43	0.020095	6.1
ENSG00000257103.4	ENST00000544216.3_iORF_1	19+:34710613-34710643	19+:34710613-34710643	ATA	iORF	0.83	0.38	0.020095	5.7
ENSG00000107404.13	ENST00000378888.5_iORF_0	1-:1274012-1274024	1-:1274012-1274024	AGG	iORF	0.13	0.24	0.020285	15.4
ENSG00000085832.12	ENST00000371733.3_iORF_1	1-:51873874-51873886	1-:51873874-51873886	AGG	iORF	0.60	0.16	0.020285	6.3
ENSG00000100577.14	ENST00000216465.5_iORF_1	14+:77791241-77791264|77793180-77793248|77793814-77793822	14+:77791241-77791264|77793180-77793248|77793814-77793822	CTG	iORF	0.21	0.48	0.021579	32.6
ENSG00000126456.11	ENST00000309877.7_iORF_0	19-:50165795-50165874|50166444-50166512	19-:50165795-50165874|50166444-50166512	TTG	iORF	0.36	0.38	0.021900	25.9
ENSG00000129351.13	ENST00000592763.1_iORF_10	19+:10793247-10793283	19+:10793247-10793283	AGG	iORF	0.74	0.57	0.021967	19.1
ENSG00000090905.13	ENST00000395799.3_iORF_1	16+:24788646-24788679|24800552-24800558	16+:24788646-24788679|24800552-24800558	ACG	iORF	0.88	0.40	0.022415	5.0
ENSG00000213593.5_ENSG00000198561.8	ENST00000361796.4_iORF_5	11+:57561482-57561536	11+:57561482-57561536	ACG	iORF	0.25	0.50	0.022533	11.8
ENSG00000126432.9	ENST00000352435.4_iORF_2	11+:64085760-64085858|64087205-64087263	11+:64085760-64085858|64087205-64087263	CTG	iORF	0.66	0.29	0.022688	65.0
ENSG00000167460.10	ENST00000300933.4_iORF_1	19+:16192793-16192847	19+:16192793-16192847	ACG	iORF	0.36	0.50	0.022921	16.6
ENSG00000047849.17	ENST00000426837.2_iORF_4	3-:47957824-47957845	3-:47957824-47957845	ATG	iORF	0.42	0.49	0.022936	9.9
ENSG00000108055.9_ENSG00000239125.1	ENST00000361804.4_iORF_0	10+:112349375-112349402	10+:112349375-112349402	ATC	iORF	0.86	0.41	0.023306	6.0
ENSG00000104946.6_ENSG00000263462.1	ENST00000221543.5_iORF_1	19+:50381761-50381788	19+:50381761-50381788	ACG	iORF	0.86	0.47	0.023306	6.9
ENSG00000168061.9	ENST00000398846.1_iORF_1	11+:64808882-64808918	11+:64808882-64808918	AGG	iORF	0.51	0.51	0.024506	10.8
ENSG00000104812.10	ENST00000323798.3_iORF_0	19-:49490451-49490559	19-:49490451-49490559	CTG	iORF	0.50	0.29	0.025125	12.1
ENSG00000142192.16	ENST00000346798.3_iORF_4	21-:27423498-27423509|27425551-27425624	21-:27423498-27423509|27425551-27425624	GTG	iORF	0.42	0.44	0.025606	15.6
ENSG00000124207.12	ENST00000262982.2_iORF_5	20+:47705805-47705841	20+:47705805-47705841	ATC	iORF	0.16	0.56	0.026080	16.7
ENSG00000151461.15	ENST00000357604.5_iORF_0	10-:11973696-11973720	10-:11973696-11973720	AGG	iORF	0.86	0.43	0.026671	5.8
ENSG00000142002.12	ENST00000262960.9_iORF_2	19-:4688785-4688857	19-:4688785-4688857	CTG	iORF	0.13	0.21	0.027095	8.0
ENSG00000119333.7	ENST00000372715.2_iORF_0	9-:131403034-131403160	9-:131403034-131403160	ATG	iORF	0.83	0.61	0.027176	30.0
ENSG00000075618.13	ENST00000382361.3_iORF_3	7+:5632667-5632688	7+:5632667-5632688	ACG	iORF	0.46	0.43	0.027190	9.1
ENSG00000135070.9	ENST00000452279.2_iORF_0	9-:88897420-88897435	9-:88897420-88897435	ATG	iORF	0.63	0.38	0.027200	30.8
ENSG00000188706.8	ENST00000357166.6_iORF_2	X-:128945421-128945436	X-:128945421-128945436	ATG	iORF	0.47	0.38	0.027200	5.3
ENSG00000136271.6	ENST00000258772.5_iORF_0	7-:44608511-44608547	7-:44608511-44608547	ATT	iORF	0.66	0.25	0.027464	9.4
ENSG00000162885.8	ENST00000366600.3_iORF_0	1-:235658087-235658096	1-:235658087-235658096	ATG	iORF	0.74	0.37	0.027778	8.2
ENSG00000173113.2	ENST00000308774.2_iORF_4	11-:64084779-64084837|64084920-64084964	11-:64084779-64084837|64084920-64084964	ATG	iORF	0.62	0.12	0.028104	77.6
ENSG00000071655.13_ENSG00000127540.7	ENST00000585671.1_iORF_1	19-:1599451-1599541	19-:1599451-1599541	ATG	iORF	0.15	0.50	0.028388	58.3
ENSG00000114686.4	ENST00000425847.2_iORF_3	3-:131220431-131220527	3-:131220431-131220527	ATG	iORF	0.56	0.23	0.028688	25.0
ENSG00000142089.11_ENSG00000270030.1	ENST00000399808.4_iORF_1	11-:320677-320734	11-:320677-320734	ACG	iORF	0.61	0.49	0.028784	10.6
ENSG00000144136.6	ENST00000272542.3_iORF_3	2+:113416807-113416843	2+:113416807-113416843	TTG	iORF	0.10	0.43	0.029038	5.9
ENSG00000079459.8	ENST00000220584.4_iORF_1	8+:11667190-11667232	8+:11666328-11666400|11667175-11667232	ATT	iORF	0.07	0.51	0.029597	14.8
ENSG00000079332.10	ENST00000373238.1_iORF_2	10-:71920779-71920825|71921374-71921406	10-:71920779-71920825|71921374-71921406	ATT	iORF	0.64	0.42	0.029720	24.5
ENSG00000188064.5_ENSG00000265610.1	ENST00000339464.4_iORF_2	22-:46345799-46345844	22-:46345799-46345844	CTG	iORF	0.83	0.28	0.029727	8.3
ENSG00000166598.8	ENST00000299767.5_iORF_7	12+:104325322-104325343	12+:104325322-104325343	TTG	iORF	0.42	0.40	0.029803	6.6
ENSG00000113810.11	ENST00000462787.1_iORF_1	3+:160122257-160122284	3+:160122257-160122284	TTG	iORF	0.15	0.48	0.030656	9.6
ENSG00000131558.10	ENST00000253861.4_iORF_0	7+:132959792-132959834	7+:132959792-132959834	AAG	iORF	0.40	0.49	0.031019	8.0
ENSG00000120254.11_ENSG00000219747.1	ENST00000367321.3_iORF_0	6+:151197278-151197310|151198769-151198788	6+:151197278-151197310|151198769-151198788	CTG	iORF	0.53	0.51	0.032272	6.2
ENSG00000137513.5	ENST00000281038.5_iORF_2	11-:78282433-78282487	11-:78282433-78282487	ATG	iORF	0.77	0.52	0.032769	8.7
ENSG00000160294.6	ENST00000397708.1_iORF_0	21-:47662725-47662740	21-:47662725-47662740	AGG	iORF	0.17	0.13	0.033033	9.7
ENSG00000160294.6	ENST00000397708.1_iORF_1	21-:47666558-47666573	21-:47666558-47666573	AGG	iORF	0.55	0.46	0.033033	8.9
ENSG00000165280.11	ENST00000358901.6_iORF_2	9-:35064277-35064282|35065247-35065305	9-:35064277-35064282|35065247-35065305	TTG	iORF	0.39	0.47	0.033454	20.0
ENSG00000131732.7	ENST00000380199.5_iORF_0	5+:80600635-80600665	5+:80600635-80600665	ATG	iORF	0.87	0.22	0.033932	8.0
ENSG00000138069.12	ENST00000409784.3_iORF_3	2-:65316148-65316181	2-:65316148-65316181	GTG	iORF	0.33	0.50	0.034094	9.5
ENSG00000175287.14_ENSG00000095319.10	ENST00000372577.2_iORF_0	9+:131765210-131765254|131765595-131765611	9+:131765210-131765254|131765595-131765611	AGG	iORF	0.54	0.53	0.035194	5.9
ENSG00000172046.14	ENST00000417901.1_iORF_1	3-:49154039-49154040|49154159-49154212	3-:49154039-49154040|49154159-49154212	CTG	iORF	0.84	0.46	0.035810	5.6
ENSG00000104517.8_ENSG00000238533.1	ENST00000520539.1_iORF_1	8-:103273462-103273487|103274142-103274180	8-:103273462-103273487|103274142-103274180	TTG	iORF	0.23	0.51	0.035993	10.6
ENSG00000082153.13	ENST00000409600.1_iORF_2	2+:201680195-201680240|201680389-201680419	2+:201680195-201680240|201680389-201680419	ATG	iORF	0.38	0.07	0.037141	54.0
ENSG00000100300.13	ENST00000337554.3_iORF_3	22+:43557059-43557149	22+:43557059-43557149	ACG	iORF	0.74	0.59	0.037504	43.5
ENSG00000120800.4	ENST00000261637.4_iORF_4	12+:101764310-101764341|101764835-101764876	12+:101764310-101764341|101764835-101764876	AAG	iORF	0.71	0.43	0.038080	6.3
ENSG00000104312.6	ENST00000220751.4_iORF_1	8+:90802501-90802537	8+:90802501-90802537	CTG	iORF	0.86	0.45	0.038969	6.0
ENSG00000184575.7	ENST00000332707.5_iORF_3	12+:64808736-64808769|64810477-64810480	12+:64808736-64808769|64810477-64810480	GTG	iORF	0.84	0.49	0.038969	4.5
ENSG00000038382.13	ENST00000344204.4_iORF_1	5+:14369484-14369553	5+:14369484-14369553	CTG	iORF	0.09	0.45	0.039486	11.7
ENSG00000163507.9	ENST00000295746.8_iORF_1	3-:108271081-108271120	3-:108271081-108271120	AAG	iORF	0.88	0.19	0.040941	6.9
ENSG00000244187.3_ENSG00000196642.11	ENST00000311502.7_iORF_2	9+:139733763-139733802	9+:139733763-139733802	AGG	iORF	0.64	0.51	0.040941	5.0
ENSG00000005175.5	ENST00000005386.3_iORF_0	12-:48081777-48081784|48082907-48082939	12-:48081777-48081784|48082907-48082939	AAG	iORF	0.21	0.49	0.040941	9.0
ENSG00000253368.3	ENST00000522111.2_iORF_1	1+:27320492-27320510	1+:27320492-27320510	CTG	iORF	0.60	0.06	0.041436	7.4
ENSG00000129991.8_ENSG00000167646.9	ENST00000391720.4_iORF_0	19-:55670916-55670975|55671266-55671333	19-:55670916-55670975|55671266-55671333	CTG	iORF	0.40	0.52	0.041536	52.7
ENSG00000173545.4	ENST00000308683.2_iORF_1	5-:16465647-16465707	5-:16465647-16465707	ATA	iORF	0.59	0.51	0.041592	15.4
ENSG00000106462.6	ENST00000460911.1_iORF_1	7-:148524262-148524283	7-:148524262-148524283	AGG	iORF	0.83	0.38	0.041624	6.0
ENSG00000166295.4	ENST00000299381.4_iORF_2	10+:73990123-73990192	10+:73990123-73990192	ATG	iORF	0.73	0.55	0.042591	20.7
ENSG00000134644.11	ENST00000440538.2_iORF_0	1-:31406110-31406152	1-:31406110-31406152	ATG	iORF	0.24	0.36	0.042646	9.3
ENSG00000140718.14_ENSG00000214696.3	ENST00000471389.1_iORF_0	16+:53860214-53860256	16+:53860214-53860256	AAG	iORF	0.42	0.50	0.042646	6.0
ENSG00000143401.10	ENST00000314136.8_iORF_2	1-:150203006-150203018	1-:150203006-150203018	GTG	iORF	0.51	0.31	0.042969	5.0
ENSG00000038382.13	ENST00000344204.4_iORF_2	5+:14291062-14291074	5+:14291062-14291074	ATT	iORF	0.09	0.49	0.042969	10.6
ENSG00000160209.14	ENST00000291565.4_iORF_2	21+:45161577-45161613	21+:45161577-45161613	ATT	iORF	0.12	0.58	0.043193	20.6
ENSG00000171848.9	ENST00000360566.2_iORF_1	2+:10267280-10267325	2+:10267280-10267325	CTG	iORF	0.74	0.56	0.043269	21.2
ENSG00000112977.11	ENST00000432074.2_iORF_1	5-:10681276-10681281|10748286-10748329	5-:10681276-10681281|10748286-10748329	AAG	iORF	0.69	0.12	0.043695	30.7
ENSG00000158290.12	ENST00000371322.5_iORF_0	X-:119694369-119694453	X-:119694369-119694453	CTG	iORF	0.84	0.36	0.043961	7.0
ENSG00000048828.12	ENST00000333936.5_iORF_2	9+:96214663-96214671|96233422-96233459	9+:96214663-96214671|96233422-96233459	ACG	iORF	0.55	0.51	0.044133	5.0
ENSG00000108510.5	ENST00000397786.2_iORF_0	17-:60111168-60111213	17-:60111168-60111213	CTG	iORF	0.42	0.47	0.044133	6.0
ENSG00000099250.13_ENSG00000244356.2	ENST00000374821.5_iORF_3	10-:33515081-33515105	10-:33515081-33515105	ACG	iORF	0.40	0.58	0.044293	21.2
ENSG00000105323.12	ENST00000392006.3_iORF_0	19+:41782142-41782203|41784981-41784989	19+:41782142-41782203|41784981-41784989	GTG	iORF	0.45	0.53	0.044400	11.0
ENSG00000156471.8	ENST00000517309.1_iORF_1	8+:97343297-97343323|97345684-97345691	8+:97343297-97343323|97345684-97345691	CTG	iORF	0.44	0.55	0.044929	13.4
ENSG00000166260.6	ENST00000299335.3_iORF_1	17-:53045783-53045855	17-:53045783-53045855	GTG	iORF	0.38	0.44	0.045082	28.2
ENSG00000138398.11	ENST00000260970.3_iORF_1	2+:170493999-170494017	2+:170493999-170494017	AAG	iORF	0.15	0.41	0.045267	10.6
ENSG00000153827.9	ENST00000389044.4_iORF_2	2-:230642046-230642094	2-:230642046-230642094	ATC	iORF	0.21	0.40	0.045441	11.0
ENSG00000173020.6	ENST00000308595.5_iORF_0	11+:67050665-67050699|67051177-67051191	11+:67050665-67050699|67051177-67051191	ATG	iORF	0.69	0.23	0.045441	5.1
ENSG00000197694.9	ENST00000372731.4_iORF_0	9+:131386739-131386766|131387381-131387402	9+:131386739-131386766|131387381-131387402	AGG	iORF	0.72	0.51	0.046291	10.0
ENSG00000106683.10	ENST00000336180.2_iORF_0	7+:73500122-73500146	7+:73500122-73500146	ATG	iORF	0.81	0.33	0.046310	6.0
ENSG00000154767.10	ENST00000285021.7_iORF_0	3-:14188857-14188879|14189407-14189436	3-:14188857-14188879|14189407-14189436	AGG	iORF	0.48	0.45	0.046600	5.4
ENSG00000168246.5_ENSG00000253218.1	ENST00000393792.2_iORF_1	5-:171638966-171639017	5-:171638966-171639017	ATT	iORF	0.44	0.12	0.046600	6.5
ENSG00000081087.10	ENST00000193322.3_iORF_0	6-:108395607-108395658	6-:108395607-108395658	AGG	iORF	0.75	0.17	0.046600	4.0
ENSG00000140105.13	ENST00000392882.2_iORF_1	14-:100828236-100828258|100835423-100835434	14-:100828236-100828258|100835423-100835434	ATG	iORF	0.25	0.31	0.046832	16.4
ENSG00000120533.8	ENST00000521688.1_iORF_4	8+:110352784-110352792|110355633-110355646	8+:110352784-110352792|110355633-110355646	AGG	iORF	0.74	0.53	0.047507	13.0
ENSG00000144674.12_ENSG00000222208.1	ENST00000356847.4_iORF_0	3+:37356962-37356992	3+:37356962-37356992	ACG	iORF	0.52	0.52	0.048927	12.1
ENSG00000178878.8_ENSG00000213782.3	ENST00000358007.3_iORF_0	12+:12967105-12967135	12+:12967105-12967135	ATG	iORF	0.59	0.48	0.048927	9.2
ENSG00000089248.6	ENST00000261735.3_iORF_1	12+:112460335-112460356	12+:112460335-112460356	ACG	iORF	0.42	0.25	0.049397	21.2
ENSG00000096092.5	ENST00000211314.4_iORF_2	6+:52546673-52546700	6+:52546673-52546700	GTG	iORF	0.83	0.52	0.049408	13.7
ENSG00000126777.13	ENST00000459737.1_iORF_4	14+:56100053-56100059|56101243-56101264	14+:56100053-56100059|56101243-56101264	AAG	iORF	0.88	0.16	0.049494	11.1
ENSG00000197223.7	ENST00000407324.1_iORF_2	2-:68280223-68280250	2-:68280223-68280250	ATG	iORF	0.65	0.39	0.049998	6.0
ENSG00000258851.1_ENSG00000126214.16	ENST00000440963.1_iORF_1	14+:104029323-104029461|104053610-104053628	14+:104029323-104029461|104053610-104053628	AGG	iORF	0.14	0.62	1.3508e-06	50.3
ENSG00000165006.9	ENST00000545103.1_iORF_0	9+:34179058-34179145	9+:34179058-34179145	ATG	iORF	0.41	0.61	1.7606e-08	25.4
ENSG00000214706.6_ENSG00000243477.1	ENST00000336089.4_iORF_0	3-:50329734-50329839	3-:50329734-50329839	ATG	iORF	0.46	0.65	1.9512e-13	140.6
ENSG00000186815.8	ENST00000550785.1_iORF_0	12+:113664556-113664637	12+:113664556-113664637	CTG	iORF	0.51	0.53	2.7039e-05	10.3
ENSG00000182307.8	ENST00000331434.6_iORF_1	8+:146278119-146278269	8+:146278119-146278269	ACG	iORF	0.14	0.44	3.5561e-05	123.2
ENSG00000129038.11	ENST00000261921.7_iORF_0	15+:74235200-74235303|74238757-74238825	15+:74235200-74235303|74238757-74238825	CTG	iORF	0.65	0.64	6.5721e-10	279.5
ENSG00000175854.7	ENST00000418976.1_iORF_1	9+:131046804-131046861	9+:131046804-131046861	CTG	iORF	0.74	0.61	9.6027e-07	43.1
ENSG00000236698.1	ENST00000419267.1_ncRNA_0	1-:17012115-17012505	1-:17012115-17012550	AAG	ncRNA	0.57	0.65	0.0000	319.1
ENSG00000234518.1	ENST00000439531.1_ncRNA_0	1-:89569967-89570189	1-:89569967-89570189	AGG	ncRNA	0.13	0.63	0.0000	449.2
ENSG00000172974.10	ENST00000393177.3_ncRNA_0	2+:65432242-65433124	2+:65432242-65433124	ATG	ncRNA	0.74	0.66	0.0000	1089.3
ENSG00000135931.13	ENST00000441378.1_ncRNA_0	2+:232120809-232121019	2+:232120809-232121019	ATG	ncRNA	0.74	0.67	0.0000	833.4
ENSG00000230979.3	ENST00000456046.1_ncRNA_0	2-:47917854-47918232	2-:47917854-47918232	AAG	ncRNA	0.08	0.64	0.0000	381.3
ENSG00000233762.2	ENST00000397084.2_ncRNA_0	2-:172373779-172374229	2-:172373779-172374229	AAG	ncRNA	0.07	0.67	0.0000	790.7
ENSG00000132967.9	ENST00000255320.6_ncRNA_0	3+:22423309-22423951	3+:22423309-22423951	ATG	ncRNA	0.07	0.63	0.0000	351.8
ENSG00000179010.10	ENST00000512914.1_ncRNA_0	4+:6642472-6642973	4+:6642472-6642973	TTG	ncRNA	0.15	0.31	0.0000	574.2
ENSG00000233913.6	ENST00000406049.3_ncRNA_0	5+:168043392-168044001	5+:168043392-168044001	AAG	ncRNA	0.24	0.63	0.0000	904.5
ENSG00000185641.5	ENST00000327878.3_ncRNA_0	5-:115387606-115387981	5-:115387606-115387981	ATG	ncRNA	0.32	0.47	0.0000	461.9
ENSG00000212802.3	ENST00000391491.2_ncRNA_0	6+:12514341-12514956	6+:12514341-12514956	ATG	ncRNA	0.41	0.66	0.0000	1111.3
ENSG00000196205.7	ENST00000436459.2_ncRNA_0	9+:135894872-135896261	9+:135894872-135896261	ATG	ncRNA	0.42	0.66	0.0000	4008.7
ENSG00000225976.4	ENST00000540788.1_ncRNA_0	10+:29986905-29987103	10+:29986905-29987103	AAG	ncRNA	0.05	0.47	0.0000	67.2
ENSG00000234964.3	ENST00000458175.1_ncRNA_0	11-:59548785-59549193	11-:59548785-59549193	ATG	ncRNA	0.14	0.63	0.0000	396.4
ENSG00000149480.2	ENST00000526844.1_ncRNA_2	11-:62365780-62365862|62365993-62366111|62367637-62367731|62368093-62368161|62368894-62368952	11-:62365780-62365862|62365993-62366111|62367637-62367731|62368093-62368161|62368894-62368952	GTG	ncRNA	0.46	0.44	0.0000	82.4
ENSG00000118181.6	ENST00000527853.1_ncRNA_0	11-:118886554-118886649|118888071-118888255	11-:118886554-118886649|118888071-118888255	AAG	ncRNA	0.64	0.65	0.0000	497.8
ENSG00000139239.6	ENST00000266610.5_ncRNA_0	12+:63359113-63359752	12+:63359113-63359752	AGG	ncRNA	0.67	0.66	0.0000	1281.0
ENSG00000216285.4	ENST00000547454.1_ncRNA_0	12+:104424556-104425321	12+:104424556-104425321	ATG	ncRNA	0.68	0.64	0.0000	671.1
ENSG00000198431.11	ENST00000394214.3_ncRNA_0	12+:104659086-104659359|104659410-104659617	12+:104659086-104659359|104659410-104659617	ATG	ncRNA	0.45	0.65	0.0000	1266.6
ENSG00000186076.4	ENST00000548270.1_ncRNA_0	12-:94034597-94035362	12-:94034597-94035362	ATG	ncRNA	0.68	0.64	0.0000	648.0
ENSG00000214182.5	ENST00000607242.1_ncRNA_0	13+:82264259-82264535	13+:82264259-82264535	AAG	ncRNA	0.17	0.63	0.0000	2074.3
ENSG00000236972.1	ENST00000423401.1_ncRNA_0	13-:73674715-73675123	13-:73674715-73675123	ATG	ncRNA	0.14	0.63	0.0000	285.0
ENSG00000225210.5_ENSG00000257227.3	ENST00000441500.1_ncRNA_0	14+:19653900-19654004|19655733-19655797	14+:19653900-19654004|19655733-19655797	ATG	ncRNA	0.83	0.57	0.0000	45.5
ENSG00000258427.3	ENST00000555532.2_ncRNA_0	14+:60864474-60864732	14+:60864474-60864732	ATG	ncRNA	0.74	0.66	0.0000	433.3
ENSG00000181619.11_ENSG00000151838.7	ENST00000527981.1_ncRNA_0	14-:59950404-59951043	14-:59950404-59951073	ACG	ncRNA	0.11	0.59	0.0000	388.3
ENSG00000259516.2	ENST00000560832.1_ncRNA_0	15+:35529544-35529655	15+:35529544-35529655	ATT	ncRNA	0.59	0.63	0.0000	89.2
ENSG00000237550.4	ENST00000393394.3_ncRNA_0	15-:82664513-82665092	15-:82664513-82665092	ATG	ncRNA	0.74	0.65	0.0000	359.2
ENSG00000230903.5	ENST00000602071.1_ncRNA_0	15-:83041054-83041633	15-:83041054-83041633	ATG	ncRNA	0.74	0.65	0.0000	359.2
ENSG00000227077.2	ENST00000536115.1_ncRNA_0	17+:18476089-18476275	17+:18476080-18476275	ATC	ncRNA	0.56	0.08	0.0000	544.8
ENSG00000215030.4	ENST00000392730.2_ncRNA_0	17-:17286690-17286975	17-:17286690-17286975	AAG	ncRNA	0.22	0.49	0.0000	284.3
ENSG00000235552.4	ENST00000489915.1_ncRNA_1	18-:6462142-6462649	18-:6462142-6462649	GTG	ncRNA	0.14	0.44	0.0000	254.2
ENSG00000198131.9_ENSG00000142396.6	ENST00000413518.1_ncRNA_0	19+:58817519-58817582|58823531-58823828|58826113-58826149	19+:58817519-58817582|58823531-58823828|58826113-58826149	GTG	ncRNA	0.26	0.62	0.0000	272.1
ENSG00000178464.6_ENSG00000105583.5	ENST00000325000.4_ncRNA_0	19-:12754088-12754733	19-:12754088-12754733	ATG	ncRNA	0.62	0.67	0.0000	1003.5
ENSG00000167747.9_ENSG00000220988.1	ENST00000596554.1_ncRNA_3	19-:51301975-51302179	19-:51301975-51302179	GTG	ncRNA	0.28	0.59	0.0000	95.5
ENSG00000232388.2	ENST00000435844.1_ncRNA_0	20+:18548122-18548240|18549882-18550049	20+:18548122-18548240|18549882-18550049	ATG	ncRNA	0.74	0.58	0.0000	209.6
ENSG00000230043.1	ENST00000415187.1_ncRNA_0	20-:49457151-49457259	20-:49457151-49457259	ATC	ncRNA	0.49	0.66	0.0000	516.4
ENSG00000159147.13_ENSG00000241837.2	ENST00000491703.1_ncRNA_0	21-:35279608-35279757|35281385-35281515|35284592-35284703|35286753-35286804	21-:35279608-35279757|35281385-35281515|35284592-35284703|35286753-35286804	GTG	ncRNA	0.41	0.65	0.0000	546.0
ENSG00000230629.2	ENST00000429775.2_ncRNA_0	X+:70182909-70183143	X+:70182909-70183143	AGG	ncRNA	0.30	0.15	0.0000	167.8
ENSG00000076662.5	ENST00000587992.1_ncRNA_0	19-:10445458-10445473	19-:10445458-10445473	ATG	ncRNA	0.54	0.63	0.00010000	45.1
ENSG00000161179.9	ENST00000468686.1_ncRNA_2	22-:21984200-21984239	22-:21984200-21984239	ATG	ncRNA	0.65	0.65	0.00010232	104.4
ENSG00000137106.13_ENSG00000236156.2	ENST00000493368.1_ncRNA_0	9+:37422747-37422802|37424841-37424894	9+:37422747-37422802|37424841-37424894	ATG	ncRNA	0.70	0.64	0.00012621	74.2
ENSG00000226950.2_ENSG00000212588.1	ENST00000411630.2_ncRNA_2	4+:53579778-53579796	4+:53579778-53579796	ATG	ncRNA	0.74	0.60	0.00012860	30.8
ENSG00000198901.9	ENST00000417173.2_ncRNA_1	15-:91527354-91527370|91537636-91537683	15-:91527354-91527370|91537636-91537683	CTG	ncRNA	0.42	0.66	0.00013375	137.5
ENSG00000257150.1	ENST00000552554.1_ncRNA_0	12+:96066814-96066844	12+:96066814-96066844	GTG	ncRNA	0.14	0.31	0.00015523	17.4
ENSG00000141504.7	ENST00000572224.1_ncRNA_0	17-:7530725-7530732|7530870-7530986	17-:7530725-7530732|7530870-7530986	CTG	ncRNA	0.74	0.51	0.00016575	47.4
ENSG00000114978.13	ENST00000497054.1_ncRNA_0	2-:74405865-74405883	2-:74405865-74405883	ACG	ncRNA	0.74	0.60	0.00017114	27.0
ENSG00000239559.2	ENST00000472498.2_ncRNA_0	11-:67450361-67450439	11-:67450361-67450439	AAG	ncRNA	0.56	0.08	0.00018804	136.5
ENSG00000169682.13_ENSG00000213658.6	ENST00000568900.1_ncRNA_0	16+:28986119-28986152	16+:28986119-28986152	ATG	ncRNA	0.28	0.64	0.00020414	70.2
ENSG00000255857.1	ENST00000542265.1_ncRNA_0	12+:120639178-120639226	12+:120639178-120639226	ATT	ncRNA	0.29	0.51	0.00020728	12.0
ENSG00000248854.1	ENST00000515565.1_ncRNA_0	5-:55135259-55135340	5-:55135259-55135340	AAG	ncRNA	0.69	0.33	0.00022096	19.7
ENSG00000253564.1	ENST00000518337.1_ncRNA_0	8-:74128605-74128656	8-:74128605-74128656	AAG	ncRNA	0.61	0.66	0.00023209	116.9
ENSG00000164587.7	ENST00000519690.1_ncRNA_2	5-:149829024-149829150	5-:149829024-149829150	ACG	ncRNA	0.82	0.47	0.00023590	30.8
ENSG00000250346.1	ENST00000509352.1_ncRNA_0	5+:147302443-147302503	5+:147302443-147302503	AAG	ncRNA	0.10	0.59	0.00024069	22.1
ENSG00000170089.11_ENSG00000249129.1	ENST00000506672.1_ncRNA_0	5+:177302549-177302573	5+:177302549-177302573	GTG	ncRNA	0.39	0.52	0.00025528	17.0
ENSG00000109113.13	ENST00000482688.1_ncRNA_1	17-:27043916-27044012|27044230-27044239	17-:27043916-27044012|27044230-27044239	CTG	ncRNA	0.17	0.52	0.00026193	21.2
ENSG00000244245.1	ENST00000466800.1_ncRNA_0	5+:107929339-107929396	5+:107929339-107929396	GTG	ncRNA	0.16	0.61	0.00027818	29.4
ENSG00000175203.11	ENST00000548736.1_ncRNA_0	12-:57927061-57927086|57928074-57928226	12-:57927061-57927086|57928074-57928226	AAG	ncRNA	0.88	0.34	0.00029001	45.9
ENSG00000204120.10_ENSG00000182600.5	ENST00000482666.1_ncRNA_0	2+:233599907-233599948|233600472-233600473	2+:233599907-233599948|233600472-233600473	ATG	ncRNA	0.69	0.50	0.00029012	56.9
ENSG00000196961.8	ENST00000601356.1_ncRNA_1	19+:50308717-50308837	19+:50308717-50308837	GTG	ncRNA	0.26	0.54	0.00029312	21.3
ENSG00000239605.4_ENSG00000143933.12	ENST00000464527.2_ncRNA_5	2-:47335754-47335823	2-:47335754-47335823	ATG	ncRNA	0.31	0.52	0.00029810	11.0
ENSG00000264940.2	ENST00000580533.1_ncRNA_2	17-:19093516-19093540	17-:19093516-19093540	ATC	ncRNA	0.43	0.63	0.00030994	51.2
ENSG00000054282.11	ENST00000497459.1_ncRNA_0	1+:243651177-243651180|243652315-243652333	1+:243651177-243651180|243652315-243652333	ATG	ncRNA	0.74	0.65	0.00031449	109.3
ENSG00000127184.6_ENSG00000199262.1	ENST00000511472.1_ncRNA_1	5+:85913813-85913870|85915169-85915286	5+:85913813-85913870|85915169-85915286	GTG	ncRNA	0.37	0.62	0.00031469	232.4
ENSG00000054282.11	ENST00000497459.1_ncRNA_3	1+:243663114-243663189	1+:243663114-243663189	ATT	ncRNA	0.40	0.33	0.00031751	8.5
ENSG00000008513.10	ENST00000519435.1_ncRNA_1	8-:134511403-134511432|134558016-134558041	8-:134511403-134511432|134558016-134558041	ATG	ncRNA	0.33	0.44	0.00032336	9.0
ENSG00000169738.3	ENST00000585085.1_ncRNA_1	17-:79995049-79995103	17-:79995049-79995103	ATG	ncRNA	0.87	0.50	0.00032336	7.0
ENSG00000225484.2	ENST00000495430.1_ncRNA_0	10-:81574432-81574472|81585953-81586021	10-:81574432-81574472|81585953-81586021	AAG	ncRNA	0.72	0.61	0.00032366	35.1
ENSG00000173660.7	ENST00000496387.1_ncRNA_1	1+:46769399-46769432	1+:46769399-46769432	CTG	ncRNA	0.28	0.65	0.00035564	73.0
ENSG00000215414.3	ENST00000400275.2_ncRNA_0	Y+:15398559-15398652	Y+:15398559-15398652	ATT	ncRNA	0.27	0.47	0.00038057	17.8
ENSG00000096746.13	ENST00000480987.1_ncRNA_5	10+:70091927-70091969	10+:70091927-70091969	CTG	ncRNA	0.72	0.47	0.00040237	74.2
ENSG00000108179.9	ENST00000492149.1_ncRNA_3	10+:81108835-81108862|81109420-81109489	10+:81108835-81108862|81109420-81109489	AGG	ncRNA	0.25	0.61	0.00040307	69.0
ENSG00000260260.1_ENSG00000206630.1	ENST00000563192.1_ncRNA_1	16-:2205283-2205310	16-:2205283-2205310	ATG	ncRNA	0.74	0.58	0.00044117	25.0
ENSG00000196365.7	ENST00000587552.1_ncRNA_0	19-:5692042-5692219|5693308-5693344	19-:5692042-5692219|5693308-5693344	CTG	ncRNA	0.31	0.46	0.00045810	74.3
ENSG00000090316.11	ENST00000515766.1_ncRNA_0	4+:1332219-1332405|1332861-1332957	4+:1332219-1332405|1332861-1332957	AAG	ncRNA	0.84	0.19	0.00048250	40.0
ENSG00000196922.6	ENST00000534037.2_ncRNA_0	8-:146225054-146225147	8-:146225054-146225147	CTG	ncRNA	0.86	0.07	0.00048462	10.4
ENSG00000079482.11	ENST00000426382.2_ncRNA_0	X-:67290683-67290728	X-:67290683-67290728	AAG	ncRNA	0.28	0.41	0.00049625	51.6
ENSG00000164032.7	ENST00000511203.1_ncRNA_2	4-:100871345-100871384	4-:100871345-100871384	GTG	ncRNA	0.33	0.49	0.00052035	117.0
ENSG00000114388.8	ENST00000480296.1_ncRNA_0	3-:50385036-50385104|50385189-50385295	3-:50385036-50385104|50385189-50385295	AGG	ncRNA	0.61	0.41	0.00052897	25.0
ENSG00000111319.8	ENST00000536411.1_ncRNA_0	12-:6483974-6484003|6484670-6484683	12-:6483974-6484003|6484670-6484743	CTG	ncRNA	0.65	0.57	0.00056330	17.5
ENSG00000253187.2	ENST00000519935.1_ncRNA_1	7+:27209085-27209169	7+:27209085-27209169	CTG	ncRNA	0.41	0.40	0.00057467	18.4
ENSG00000265185.2	ENST00000577988.1_ncRNA_1	17+:18965242-18965266	17+:18965242-18965266	ATC	ncRNA	0.43	0.63	0.00061594	51.2
ENSG00000263934.2	ENST00000584923.1_ncRNA_1	17+:19091346-19091370	17+:19091346-19091370	ATC	ncRNA	0.43	0.63	0.00061594	51.2
ENSG00000262074.3	ENST00000571722.2_ncRNA_1	17-:18967407-18967431	17-:18967407-18967431	ATC	ncRNA	0.43	0.63	0.00061594	51.2
ENSG00000238150.1	ENST00000423096.1_ncRNA_0	19+:54278852-54278888	19+:54278852-54278888	ATG	ncRNA	0.74	0.66	0.00062929	208.5
ENSG00000258784.1_ENSG00000177350.6	ENST00000494676.1_ncRNA_0	14+:56233484-56233508	14+:56233484-56233508	AAG	ncRNA	0.70	0.24	0.00063012	52.2
ENSG00000164237.4	ENST00000511963.1_ncRNA_2	5-:10290810-10290893|10307626-10307657	5-:10290810-10290893|10307626-10307657	ATG	ncRNA	0.25	0.32	0.00063431	44.5
ENSG00000233673.2_ENSG00000187627.10	ENST00000426186.1_ncRNA_0	2+:87098440-87098470	2+:87098440-87098470	ATA	ncRNA	0.40	0.44	0.00064257	6.7
ENSG00000253187.2	ENST00000519935.1_ncRNA_0	7+:27208985-27209105	7+:27208985-27209105	ACG	ncRNA	0.74	0.50	0.00085937	62.4
ENSG00000167978.12	ENST00000571372.1_ncRNA_2	16+:2808986-2809073	16+:2808986-2809073	AGG	ncRNA	0.59	0.62	0.00086467	79.7
ENSG00000232956.4	ENST00000578968.1_ncRNA_0	7-:45025674-45025696|45026123-45026161	7-:45025674-45025696|45026123-45026161	CTG	ncRNA	0.36	0.58	0.00095512	22.2
ENSG00000185946.11_ENSG00000240038.2	ENST00000491397.1_ncRNA_0	1+:104113017-104113053	1+:104113017-104113053	ATG	ncRNA	0.26	0.67	0.0010031	335.4
ENSG00000242858.1	ENST00000492855.1_ncRNA_0	5-:83042772-83042808	5-:83042772-83042808	ATG	ncRNA	0.74	0.66	0.0010031	187.4
ENSG00000181619.11_ENSG00000151838.7	ENST00000527981.1_ncRNA_1	14-:59945875-59946061	14-:59945875-59946061	GTG	ncRNA	0.15	0.61	0.0010243	54.7
ENSG00000161016.11	ENST00000525232.1_ncRNA_7	8-:146017443-146017525|146017750-146017782	8-:146017443-146017525|146017750-146017782	GTG	ncRNA	0.38	0.66	0.0010320	589.9
ENSG00000175764.10	ENST00000411790.1_ncRNA_0	9-:124725938-124725971	9-:124725938-124725971	ATG	ncRNA	0.65	0.50	0.0010573	9.9
ENSG00000104529.13	ENST00000525695.1_ncRNA_10	8-:144668989-144669019|144679024-144679042	8-:144668989-144669019|144679024-144679042	ACG	ncRNA	0.49	0.54	0.0011334	13.3
ENSG00000241990.1_ENSG00000207875.1	ENST00000416202.1_ncRNA_0	22+:46452749-46452821	22+:46452749-46452821	ATG	ncRNA	0.70	0.34	0.0011635	20.6
ENSG00000231066.3	ENST00000453156.3_ncRNA_0	X-:14853392-14853431	X-:14853392-14853431	ATG	ncRNA	0.47	0.67	0.0011719	296.7
ENSG00000110717.6	ENST00000531796.1_ncRNA_5	11+:67798120-67798200|67799618-67799631	11+:67798120-67798200|67799618-67799631	ATG	ncRNA	0.41	0.43	0.0011952	29.0
ENSG00000013306.11	ENST00000588315.1_ncRNA_0	17-:42402084-42402132	17-:42402084-42402132	ATG	ncRNA	0.51	0.66	0.0012307	179.8
ENSG00000177225.12	ENST00000532320.1_ncRNA_0	11-:774081-774113|777398-777462	11-:774081-774113|777398-777462	ATG	ncRNA	0.88	0.57	0.0012336	23.0
ENSG00000223380.3	ENST00000453618.1_ncRNA_2	1+:145096469-145096493	1+:145096469-145096493	CTG	ncRNA	0.75	0.51	0.0013428	10.9
ENSG00000167635.7	ENST00000587285.1_ncRNA_1	19+:36719702-36719721|36726560-36726571	19+:36719702-36719721|36726560-36726571	GTG	ncRNA	0.43	0.48	0.0013428	30.4
ENSG00000159199.9	ENST00000513347.1_ncRNA_3	17+:46970141-46970180	17+:46970135-46970180	AAG	ncRNA	0.10	0.31	0.0013454	8.0
ENSG00000244052.1	ENST00000463742.1_ncRNA_0	8-:103935651-103935702	8-:103935651-103935702	AAG	ncRNA	0.74	0.38	0.0013530	45.4
ENSG00000167967.11	ENST00000569796.1_ncRNA_0	16+:2285477-2285573	16+:2285477-2285573	GTG	ncRNA	0.73	0.47	0.0014678	8.3
ENSG00000213312.3	ENST00000416120.1_ncRNA_0	6-:64259356-64259398	6-:64259356-64259398	AAG	ncRNA	0.74	0.54	0.0014694	14.1
ENSG00000219487.2	ENST00000407763.2_ncRNA_0	6-:149433444-149433486	6-:149433444-149433486	GTG	ncRNA	0.34	0.16	0.0014694	8.8
ENSG00000265437.1	ENST00000584979.1_ncRNA_0	18-:14361432-14361474	18-:14361432-14361474	CTG	ncRNA	0.09	0.26	0.0014694	7.8
ENSG00000137936.12_ENSG00000230439.2	ENST00000433544.1_ncRNA_3	1-:94240893-94240944	1-:94240893-94240944	ATG	ncRNA	0.48	0.50	0.0014759	21.0
ENSG00000138074.10	ENST00000461757.1_ncRNA_2	2-:27424529-27424568	2-:27424529-27424568	GTG	ncRNA	0.29	0.52	0.0015130	11.3
ENSG00000214003.2	ENST00000397213.2_ncRNA_0	7+:152446640-152446679	7+:152446640-152446679	CTG	ncRNA	0.07	0.27	0.0015130	25.7
ENSG00000162840.3	ENST00000294916.2_ncRNA_0	4+:69242166-69242226	4+:69242166-69242226	AAG	ncRNA	0.11	0.61	0.0015791	40.2
ENSG00000124279.7	ENST00000513658.1_ncRNA_0	5-:7859547-7859652|7861261-7861321	5-:7859547-7859652|7861261-7861321	CTG	ncRNA	0.17	0.39	0.0015801	36.6
ENSG00000241511.1	ENST00000492525.1_ncRNA_0	8-:29974938-29974983	8-:29974938-29974983	CTG	ncRNA	0.08	0.56	0.0015819	16.1
ENSG00000243802.2	ENST00000473109.2_ncRNA_0	11-:47213036-47213084	11-:47213036-47213084	AAG	ncRNA	0.12	0.63	0.0016084	43.0
ENSG00000110074.6	ENST00000533839.1_ncRNA_0	11+:126139017-126139041	11+:126139017-126139041	ATG	ncRNA	0.88	0.37	0.0016130	6.8
ENSG00000141086.13_ENSG00000205220.7	ENST00000575231.1_ncRNA_0	16-:67969348-67969381|67969484-67969550	16-:67969348-67969381|67969484-67969550	CTG	ncRNA	0.35	0.41	0.0016797	29.9
ENSG00000204588.5	ENST00000419296.1_ncRNA_0	2+:110744707-110744767	2+:110744707-110744767	ATG	ncRNA	0.09	0.15	0.0016964	21.1
ENSG00000226950.2_ENSG00000212588.1	ENST00000411630.2_ncRNA_5	4+:53579734-53579767	4+:53579734-53579767	ATC	ncRNA	0.84	0.50	0.0017245	8.9
ENSG00000184436.7	ENST00000471073.1_ncRNA_0	22-:21355933-21355966	22-:21355933-21355966	ATG	ncRNA	0.52	0.49	0.0017245	9.0
ENSG00000170846.11	ENST00000307533.6_ncRNA_0	4+:6675844-6675940	4+:6675844-6675940	TTG	ncRNA	0.23	0.48	0.0018848	24.5
ENSG00000185480.7	ENST00000541668.1_ncRNA_0	12+:102514189-102514201	12+:102514189-102514201	ATG	ncRNA	0.39	0.34	0.0019531	5.0
ENSG00000213315.4	ENST00000472287.1_ncRNA_1	14+:91233321-91233333	14+:91233321-91233333	AAG	ncRNA	0.67	0.18	0.0019531	5.5
ENSG00000161091.8	ENST00000585788.1_ncRNA_1	19-:3539669-3539681	19-:3539669-3539681	AAG	ncRNA	0.74	0.31	0.0019531	5.1
ENSG00000258759.1	ENST00000557141.1_ncRNA_0	14+:68265771-68265834	14+:68265771-68265834	GTG	ncRNA	0.30	0.55	0.0019727	14.0
ENSG00000177082.8	ENST00000560966.1_ncRNA_0	15-:85196845-85196905	15-:85196845-85196905	CTG	ncRNA	0.10	0.54	0.0020521	10.2
ENSG00000246228.2	ENST00000501396.1_ncRNA_0	8-:128302218-128302254	8-:128302218-128302254	ATG	ncRNA	0.86	0.31	0.0020522	8.0
ENSG00000134686.12	ENST00000467894.1_ncRNA_0	1-:33797940-33798005|33799785-33799843	1-:33797940-33798005|33799785-33799843	ATG	ncRNA	0.86	0.58	0.0022244	22.9
ENSG00000100650.11	ENST00000556184.1_ncRNA_5	14+:70233891-70233972	14+:70233891-70233972	CTG	ncRNA	0.21	0.57	0.0022284	41.6
ENSG00000022567.5	ENST00000521804.1_ncRNA_0	8-:142264659-142264725	8-:142264659-142264725	ATC	ncRNA	0.49	0.50	0.0022288	8.6
ENSG00000146540.10_ENSG00000257607.1	ENST00000465681.1_ncRNA_4	7-:1067907-1067988	7-:1067907-1067988	AGG	ncRNA	0.45	0.30	0.0022849	11.4
ENSG00000249042.1	ENST00000504300.1_ncRNA_0	5-:79781367-79781380|79783596-79783658	5-:79781367-79781380|79783596-79783658	CTG	ncRNA	0.73	0.44	0.0023130	12.2
ENSG00000104907.8	ENST00000588511.1_ncRNA_0	19-:13226955-13227105	19-:13226955-13227105	ATG	ncRNA	0.16	0.60	0.0023272	40.1
ENSG00000163818.12_ENSG00000236930.1	ENST00000495864.1_ncRNA_0	3-:45877077-45877155	3-:45877077-45877155	CTG	ncRNA	0.55	0.16	0.0023850	9.0
ENSG00000263232.2	ENST00000573189.2_ncRNA_0	16-:72040082-72040157	16-:72040082-72040157	TTG	ncRNA	0.14	0.57	0.0024518	19.0
ENSG00000232388.2	ENST00000411646.1_ncRNA_2	20+:18548111-18548240|18549879-18549882	20+:18548111-18548240|18549879-18549882	CTG	ncRNA	0.67	0.57	0.0026409	45.6
ENSG00000119707.9	ENST00000532683.1_ncRNA_2	14+:73525317-73525365	14+:73525317-73525365	CTG	ncRNA	0.66	0.62	0.0027739	42.8
ENSG00000213862.4	ENST00000497325.1_ncRNA_0	15-:48023036-48023111	15-:48023036-48023111	AAG	ncRNA	0.49	0.05	0.0034425	15.6
ENSG00000235884.2	ENST00000415632.1_ncRNA_0	12+:30948694-30948709	12+:30948694-30948709	ATG	ncRNA	0.74	0.55	0.0037000	15.0
ENSG00000100823.7	ENST00000557159.1_ncRNA_14	14+:20923715-20923736	14+:20923715-20923736	ATG	ncRNA	0.83	0.45	0.0040422	8.0
ENSG00000115286.15	ENST00000543289.1_ncRNA_0	19+:1395427-1395487	19+:1395427-1395487	CTG	ncRNA	0.22	0.55	0.0040870	59.0
ENSG00000008394.8_ENSG00000256564.1	ENST00000537878.1_ncRNA_1	12+:16507164-16507182	12+:16507164-16507182	ATT	ncRNA	0.74	0.65	0.0041152	124.3
ENSG00000134330.14	ENST00000495050.1_ncRNA_0	2+:9614695-9614776|9618350-9618359	2+:9614695-9614776|9618350-9618359	ATG	ncRNA	0.33	0.54	0.0044913	20.5
ENSG00000145191.7_ENSG00000182580.2	ENST00000433853.1_ncRNA_11	3+:183867623-183867683	3+:183867623-183867683	AGG	ncRNA	0.74	0.60	0.0045430	27.0
ENSG00000089159.11	ENST00000547772.1_ncRNA_2	12-:120664873-120664920|120703419-120703432	12-:120664873-120664920|120703419-120703432	ATG	ncRNA	0.74	0.18	0.0045641	131.5
ENSG00000129292.16	ENST00000361997.5_ncRNA_0	8+:133787671-133787698	8+:133787671-133787698	ATG	ncRNA	0.29	0.63	0.0046088	41.9
ENSG00000180198.11	ENST00000437681.1_ncRNA_8	1+:28835354-28835378	1+:28835354-28835378	CTG	ncRNA	0.88	0.49	0.0046159	10.4
ENSG00000163597.10	ENST00000448136.1_ncRNA_3	17+:74555026-74555122	17+:74555026-74555122	ATT	ncRNA	0.56	0.56	0.0046309	11.2
ENSG00000100445.12	ENST00000556262.1_ncRNA_1	14-:24911592-24911613	14-:24911592-24911613	ATG	ncRNA	0.79	0.48	0.0046387	9.4
ENSG00000179010.10	ENST00000512914.1_ncRNA_3	4+:6643873-6643969	4+:6643873-6643969	ATT	ncRNA	0.42	0.51	0.0047657	13.7
ENSG00000166295.4	ENST00000478193.1_ncRNA_0	10+:73990167-73990198|73992758-73992874	10+:73990167-73990198|73992758-73992874	GTG	ncRNA	0.05	0.42	0.0048947	29.0
ENSG00000161179.9	ENST00000468686.1_ncRNA_3	22-:21983050-21983076|21983596-21983606	22-:21983050-21983076|21983596-21983606	GTG	ncRNA	0.54	0.21	0.0049651	6.3
ENSG00000116922.10	ENST00000498448.1_ncRNA_2	1-:38157794-38157812	1-:38157794-38157812	CTG	ncRNA	0.12	0.36	0.0050878	4.0
ENSG00000196205.7	ENST00000501580.3_ncRNA_3	9+:135894825-135894864	9+:135894825-135894864	TTG	ncRNA	0.67	0.63	0.0051550	176.4
ENSG00000101473.12	ENST00000493118.1_ncRNA_0	20-:44485954-44486008	20-:44485954-44486008	ATG	ncRNA	0.27	0.51	0.0053844	13.0
ENSG00000198258.6	ENST00000589372.1_ncRNA_6	19+:9939324-9939351|9939512-9939527	19+:9939324-9939351|9939512-9939527	TTG	ncRNA	0.57	0.63	0.0055334	53.7
ENSG00000172590.14	ENST00000557543.1_ncRNA_1	14+:23299121-23299157|23299261-23299288	14+:23299121-23299157|23299261-23299288	ATG	ncRNA	0.74	0.66	0.0055597	198.1
ENSG00000243199.1	ENST00000466377.1_ncRNA_1	4+:66439905-66439989	4+:66439905-66439989	ACG	ncRNA	0.08	0.63	0.0059092	40.3
ENSG00000105402.3	ENST00000597778.1_ncRNA_0	19-:47991544-47991646|47992967-47993018|47994044-47994113|47995271-47995292	19-:47991544-47991646|47992967-47993018|47994044-47994113|47995271-47995292	ATC	ncRNA	0.41	0.53	0.0059680	52.5
ENSG00000243317.3	ENST00000509448.1_ncRNA_1	7+:135347251-135347263	7+:135347251-135347263	ATG	ncRNA	0.24	0.16	0.0060105	7.0
ENSG00000105993.10	ENST00000486083.2_ncRNA_0	7+:157129766-157129778	7+:157129766-157129778	CTG	ncRNA	0.74	0.64	0.0060105	62.5
ENSG00000272779.1_ENSG00000211644.2	ENST00000426066.1_ncRNA_0	22+:22658308-22658320	22+:22658308-22658320	ATG	ncRNA	0.61	0.59	0.0060105	46.5
ENSG00000214078.7_ENSG00000244005.8	ENST00000475146.1_ncRNA_5	20-:34246898-34246928	20-:34246898-34246928	TTG	ncRNA	0.42	0.49	0.0060578	6.0
ENSG00000104907.8	ENST00000588511.1_ncRNA_1	19-:13227518-13227539	19-:13227518-13227539	ATG	ncRNA	0.74	0.52	0.0061829	12.1
ENSG00000259020.2	ENST00000556323.1_ncRNA_0	14+:92493210-92493231	14+:92493210-92493231	AAG	ncRNA	0.52	0.27	0.0061964	251.1
ENSG00000233429.5	ENST00000425358.2_ncRNA_1	7+:27135992-27136007|27138692-27138710	7+:27135992-27136007|27138692-27138710	ATG	ncRNA	0.86	0.48	0.0065319	7.3
ENSG00000226564.1	ENST00000434913.1_ncRNA_0	2-:181737593-181737689	2-:181737593-181737689	GTG	ncRNA	0.82	0.07	0.0065494	22.8
ENSG00000125107.12	ENST00000568158.1_ncRNA_0	16-:58633368-58633410	16-:58633368-58633410	ATG	ncRNA	0.35	0.57	0.0066579	16.3
ENSG00000253738.1	ENST00000524003.1_ncRNA_0	8-:92081945-92082011	8-:92081945-92082011	ATA	ncRNA	0.22	0.48	0.0066926	16.5
ENSG00000143106.8	ENST00000491287.1_ncRNA_5	1-:109957936-109957984	1-:109957936-109957984	TTG	ncRNA	0.06	0.64	0.0068739	58.1
ENSG00000266575.1	ENST00000584794.1_ncRNA_0	18+:832282-832330	18+:832282-832330	CTG	ncRNA	0.14	0.31	0.0070945	14.7
ENSG00000168439.12	ENST00000540736.1_ncRNA_2	11+:63953708-63953742|63960549-63960557	11+:63953708-63953742|63960549-63960557	ACG	ncRNA	0.74	0.61	0.0071653	37.8
ENSG00000144021.2	ENST00000272402.2_ncRNA_3	2+:96931996-96932029	2+:96931996-96932029	CTG	ncRNA	0.19	0.61	0.0071948	28.5
ENSG00000103202.8_ENSG00000242612.2	ENST00000468031.1_ncRNA_0	16+:450270-450342	16+:450270-450342	CTG	ncRNA	0.46	0.41	0.0072187	8.7
ENSG00000232527.3	ENST00000452399.1_ncRNA_0	1+:148932786-148932810	1+:148932786-148932810	CTG	ncRNA	0.16	0.46	0.0072913	33.7
ENSG00000143429.5	ENST00000609777.1_ncRNA_1	2-:91843503-91843527	2-:91843503-91843527	CTG	ncRNA	0.16	0.46	0.0072913	33.7
ENSG00000239462.1_ENSG00000240476.1	ENST00000473756.1_ncRNA_0	3+:98699960-98699984	3+:98699960-98699984	ATG	ncRNA	0.88	0.47	0.0072913	8.0
ENSG00000089006.12_ENSG00000125850.6	ENST00000474883.1_ncRNA_0	20-:17937649-17937681|17949342-17949358	20-:17937649-17937681|17949342-17949358	GTG	ncRNA	0.48	0.58	0.0074379	22.1
ENSG00000161618.5_ENSG00000200259.1	ENST00000488946.1_ncRNA_5	19+:49995307-49995334	19+:49995307-49995334	ATG	ncRNA	0.14	0.31	0.0074822	16.6
ENSG00000223380.3	ENST00000453618.1_ncRNA_0	1+:145096546-145096621|145103907-145103949	1+:145096546-145096621|145103907-145103949	ATG	ncRNA	0.23	0.57	0.0075156	43.9
ENSG00000075624.9	ENST00000493945.1_ncRNA_2	7-:5567982-5568066	7-:5567982-5568066	GTG	ncRNA	0.28	0.65	0.0076161	188.0
ENSG00000234498.2	ENST00000424500.1_ncRNA_0	12+:13028978-13029044	12+:13028978-13029044	AAG	ncRNA	0.74	0.65	0.0076896	109.4
ENSG00000120896.9	ENST00000517535.1_ncRNA_1	8+:22422780-22422867|22423338-22423389	8+:22422780-22422867|22423338-22423389	GTG	ncRNA	0.19	0.43	0.0077782	31.3
ENSG00000154518.5	ENST00000472782.1_ncRNA_3	2-:176044905-176044906|176046082-176046192	2-:176044905-176044906|176046082-176046192	AGG	ncRNA	0.26	0.41	0.0079228	135.3
ENSG00000168701.14	ENST00000563168.1_ncRNA_3	16+:67262415-67262538	16+:67262397-67262538	CTG	ncRNA	0.31	0.36	0.0081851	30.3
ENSG00000174748.14	ENST00000465786.1_ncRNA_5	3+:23958647-23958664|23959340-23959344	3+:23958647-23958664|23959340-23959344	CTG	ncRNA	0.74	0.52	0.0087039	35.6
ENSG00000089159.11	ENST00000547772.1_ncRNA_4	12-:120703464-120703491	12-:120703464-120703491	ACG	ncRNA	0.50	0.58	0.0087495	22.7
ENSG00000177963.8	ENST00000530149.1_ncRNA_0	11+:212421-212517	11+:212421-212517	AGG	ncRNA	0.83	0.05	0.0087621	14.2
ENSG00000119707.9	ENST00000532683.1_ncRNA_1	14+:73525366-73525413|73538334-73538347	14+:73525366-73525413|73538334-73538347	CTG	ncRNA	0.51	0.55	0.0089033	61.5
ENSG00000151923.13	ENST00000479729.1_ncRNA_0	10-:121352970-121353025|121355945-121356019	10-:121352970-121353025|121355945-121356019	CTG	ncRNA	0.08	0.55	0.0090846	48.4
ENSG00000249210.1	ENST00000503632.1_ncRNA_0	19+:47062445-47062478	19+:47062445-47062478	AAG	ncRNA	0.44	0.66	0.0091537	115.5
ENSG00000180182.6	ENST00000482034.1_ncRNA_0	X-:40586095-40586103|40588570-40588597|40594973-40595001	X-:40586095-40586103|40588570-40588597|40594973-40595001	ATC	ncRNA	0.88	0.41	0.0096303	11.1
ENSG00000242697.2	ENST00000477071.2_ncRNA_0	4+:98947033-98947072	4+:98947033-98947072	GTG	ncRNA	0.09	0.61	0.0096389	29.7
ENSG00000243521.2	ENST00000487833.2_ncRNA_0	17+:48925805-48925844	17+:48925805-48925844	GTG	ncRNA	0.08	0.61	0.0096389	29.4
ENSG00000110619.12_ENSG00000201616.1	ENST00000466442.2_ncRNA_0	11-:3022417-3022465	11-:3022417-3022465	ATG	ncRNA	0.51	0.18	0.0097346	6.9
ENSG00000264940.2	ENST00000580533.1_ncRNA_0	17-:19093451-19093502	17-:19093451-19093502	ACG	ncRNA	0.07	0.67	0.0098178	768.7
ENSG00000269293.2	ENST00000602810.1_ncRNA_0	6-:28090948-28090989|28104522-28104547	6-:28090948-28090989|28104522-28104547	ACG	ncRNA	0.55	0.50	0.0099193	8.0
ENSG00000177576.6_ENSG00000271982.1	ENST00000581305.1_ncRNA_3	18-:47018061-47018091	18-:47018061-47018145	ATG	ncRNA	0.74	0.43	0.0099945	21.5
ENSG00000088833.13_ENSG00000196209.8	ENST00000555359.1_ncRNA_1	20-:1438916-1438919|1447364-1447469	20-:1438916-1438919|1447364-1447469	ATG	ncRNA	0.15	0.60	0.010157	41.0
ENSG00000249064.1	ENST00000508931.1_ncRNA_0	4+:40022267-40022318	4+:40022267-40022318	AGG	ncRNA	0.74	0.58	0.010189	19.6
ENSG00000100519.7	ENST00000557557.1_ncRNA_0	14+:53194284-53194335	14+:53194284-53194335	GTG	ncRNA	0.60	0.54	0.010189	14.1
ENSG00000257199.2	ENST00000552481.2_ncRNA_0	12-:77377858-77377900	12-:77377858-77377900	GTG	ncRNA	0.09	0.51	0.010380	38.5
ENSG00000223380.3	ENST00000453618.1_ncRNA_1	1+:145096436-145096451	1+:145096436-145096451	CTG	ncRNA	0.74	0.51	0.010412	12.9
ENSG00000170846.11	ENST00000307533.6_ncRNA_1	4+:6675781-6675796	4+:6675781-6675796	CTG	ncRNA	0.83	0.38	0.010412	6.2
ENSG00000153310.14_ENSG00000264653.1	ENST00000523288.1_ncRNA_5	8-:130863076-130863091	8-:130863076-130863091	CTG	ncRNA	0.31	0.47	0.010412	8.0
ENSG00000234394.4_ENSG00000154330.8	ENST00000604870.2_ncRNA_0	9+:71007357-71007389|71019925-71019932	9+:71007357-71007389|71019925-71019932	AGG	ncRNA	0.45	0.46	0.010481	7.2
ENSG00000163597.10	ENST00000590435.1_ncRNA_2	17+:74553906-74553939|74555026-74555122	17+:74553906-74553939|74555026-74555122	ACG	ncRNA	0.88	0.53	0.010721	23.1
ENSG00000248968.1_ENSG00000150753.7	ENST00000510326.1_ncRNA_2	5+:10250442-10250484	5+:10250442-10250484	TTG	ncRNA	0.20	0.66	0.010768	208.3
ENSG00000261801.1	ENST00000567644.1_ncRNA_4	15-:74208774-74208788|74212178-74212206	15-:74208774-74208788|74212178-74212212	ATG	ncRNA	0.82	0.21	0.011022	9.3
ENSG00000100058.8	ENST00000382734.5_ncRNA_0	22+:25844160-25844202	22+:25844160-25844202	CTG	ncRNA	0.55	0.45	0.011022	5.9
ENSG00000167965.13	ENST00000568194.1_ncRNA_1	16+:2255935-2255980	16+:2255935-2255980	ATG	ncRNA	0.52	0.45	0.011500	6.0
ENSG00000154743.13	ENST00000473755.1_ncRNA_0	3+:12526252-12526379|12531282-12531296	3+:12526252-12526379|12531282-12531296	ACG	ncRNA	0.12	0.54	0.011639	15.0
ENSG00000114391.8	ENST00000464595.1_ncRNA_7	3-:101405516-101405549	3-:101405516-101405549	ATC	ncRNA	0.23	0.57	0.012257	20.0
ENSG00000144591.13	ENST00000481170.1_ncRNA_0	2+:220371469-220371520	2+:220371469-220371520	CTG	ncRNA	0.07	0.29	0.012305	10.0
ENSG00000125691.8_ENSG00000199293.1	ENST00000577760.1_ncRNA_4	17-:37009946-37010009	17-:37009946-37010009	GTG	ncRNA	0.16	0.25	0.012495	19.8
ENSG00000093167.13	ENST00000482466.1_ncRNA_1	3-:37190523-37190529|37196104-37196147|37216029-37216082	3-:37190523-37190529|37196104-37196147|37216029-37216082	ATG	ncRNA	0.73	0.52	0.012618	9.3
ENSG00000136518.12	ENST00000468767.2_ncRNA_1	3+:179280749-179280761|179287611-179287656	3+:179280749-179280761|179287611-179287656	TTG	ncRNA	0.27	0.54	0.012714	20.3
ENSG00000166295.4	ENST00000478193.1_ncRNA_1	10+:73975827-73975830|73990123-73990192	10+:73975827-73975830|73990123-73990192	GTG	ncRNA	0.53	0.57	0.012877	23.8
ENSG00000172974.10	ENST00000393177.3_ncRNA_1	2+:65432155-65432179	2+:65432155-65432179	GTG	ncRNA	0.74	0.57	0.012878	19.6
ENSG00000261801.1	ENST00000562965.1_ncRNA_3	15-:74212357-74212379|74220117-74220188	15-:74212357-74212379|74220117-74220188	CTG	ncRNA	0.70	0.41	0.013161	21.1
ENSG00000100644.12_ENSG00000023608.4	ENST00000557446.1_ncRNA_1	14+:62162301-62162379	14+:62162301-62162379	CTG	ncRNA	0.74	0.59	0.013240	77.9
ENSG00000162909.13	ENST00000474026.1_ncRNA_0	1+:223958208-223958227|223959510-223959627|223959882-223959941|223962535-223962559	1+:223958208-223958227|223959510-223959627|223959882-223959941|223962535-223962559	AAG	ncRNA	0.53	0.35	0.014648	53.3
ENSG00000180198.11	ENST00000437681.1_ncRNA_6	1+:28835701-28835791	1+:28835701-28835791	ATG	ncRNA	0.65	0.43	0.015377	14.8
ENSG00000089693.6	ENST00000541346.1_ncRNA_3	12-:6862121-6862133	12-:6862121-6862133	ATG	ncRNA	0.74	0.62	0.015625	133.4
ENSG00000261373.1	ENST00000562866.1_ncRNA_0	16+:89778311-89778323	16+:89778311-89778323	ATG	ncRNA	0.74	0.64	0.015625	69.3
ENSG00000124222.17_ENSG00000215440.7	ENST00000529976.1_ncRNA_0	20+:57274304-57274316	20+:57274304-57274316	ATG	ncRNA	0.64	0.27	0.015625	7.5
ENSG00000175324.5_ENSG00000253739.1	ENST00000522515.1_ncRNA_0	8-:38033784-38033829	8-:38033784-38033829	ATG	ncRNA	0.39	0.49	0.015679	8.0
ENSG00000008513.10	ENST00000519435.1_ncRNA_0	8-:134558110-134558131	8-:134558110-134558131	ATG	ncRNA	0.83	0.12	0.015850	7.0
ENSG00000115289.8	ENST00000475863.1_ncRNA_0	2-:74733990-74734011|74734168-74734243	2-:74733990-74734011|74734168-74734243	ATG	ncRNA	0.34	0.54	0.016020	13.3
ENSG00000100316.11_ENSG00000263764.1	ENST00000467105.1_ncRNA_7	22-:39708905-39708932	22-:39708905-39708932	ATT	ncRNA	0.83	0.40	0.016049	6.2
ENSG00000105373.14	ENST00000600410.1_ncRNA_0	19+:48259972-48260001|48260255-48260262	19+:48259972-48260001|48260255-48260262	GTG	ncRNA	0.43	0.52	0.016394	11.1
ENSG00000125731.8	ENST00000595369.1_ncRNA_1	19-:6760922-6760998|6763690-6763743	19-:6760922-6760998|6763690-6763743	ATG	ncRNA	0.70	0.58	0.016535	40.8
ENSG00000132341.7	ENST00000537745.1_ncRNA_2	12+:131356646-131356671|131357380-131357397	12+:131356613-131356671|131357380-131357397	ACG	ncRNA	0.56	0.43	0.017011	81.3
ENSG00000210049.1_ENSG00000210195.2	ENST00000389680.2_ncRNA_9	MT+:917-1037	MT+:917-1037	AAG	ncRNA	0.38	0.64	0.017056	272.7
ENSG00000233611.3	ENST00000483218.1_ncRNA_0	2+:237076263-237076312|237122305-237122310	2+:237076263-237076312|237122305-237122310	CTG	ncRNA	0.84	0.51	0.017563	6.0
ENSG00000153310.14_ENSG00000264653.1	ENST00000523288.1_ncRNA_3	8-:130854387-130854451|130859049-130859120|130861488-130861545	8-:130854387-130854451|130859049-130859120|130861488-130861545	ATA	ncRNA	0.09	0.39	0.017600	28.3
ENSG00000226221.1	ENST00000450941.1_ncRNA_0	5-:55800764-55800881	5-:55800764-55800881	GTG	ncRNA	0.34	0.17	0.017995	176.8
ENSG00000204650.9_ENSG00000120088.10	ENST00000582491.1_ncRNA_0	17+:43699380-43699407|43707269-43707305	17+:43699380-43699407|43707269-43707305	ATG	ncRNA	0.65	0.38	0.018937	6.9
ENSG00000148634.11	ENST00000505760.1_ncRNA_1	10-:69832812-69832890	10-:69832812-69832890	CTG	ncRNA	0.59	0.55	0.019416	9.8
ENSG00000235587.2	ENST00000425487.2_ncRNA_0	X-:46299830-46299863	X-:46299830-46299863	GTG	ncRNA	0.74	0.63	0.019728	167.5
ENSG00000106028.6_ENSG00000270923.1	ENST00000469123.1_ncRNA_1	7+:141438936-141438948	7+:141438202-141438210|141438923-141438948	ATT	ncRNA	0.74	0.51	0.020285	57.2
ENSG00000225210.5_ENSG00000257227.3	ENST00000441500.1_ncRNA_1	14+:19650098-19650110	14+:19650098-19650110	ATG	ncRNA	0.24	0.50	0.020285	21.9
ENSG00000257749.2_ENSG00000244306.5	ENST00000455088.2_ncRNA_1	14-:19925255-19925267	14-:19925255-19925267	ATG	ncRNA	0.24	0.50	0.020285	21.9
ENSG00000206195.6	ENST00000413768.1_ncRNA_1	22-:16192921-16192933	22-:16192921-16192933	ATG	ncRNA	0.24	0.50	0.020285	21.9
ENSG00000246582.2	ENST00000500853.1_ncRNA_0	8+:23082754-23082835	8+:23082754-23082835	ACG	ncRNA	0.77	0.48	0.020398	12.1
ENSG00000167635.7	ENST00000587285.1_ncRNA_2	19+:36726633-36726720	19+:36726633-36726720	TTG	ncRNA	0.54	0.21	0.020786	8.0
ENSG00000129235.6	ENST00000576020.1_ncRNA_2	17+:6544402-6544420|6545072-6545099	17+:6544402-6544420|6545072-6545099	ATG	ncRNA	0.74	0.61	0.020982	261.7
ENSG00000220744.1	ENST00000406671.1_ncRNA_0	6+:127683696-127683729	6+:127683696-127683729	AAG	ncRNA	0.36	0.16	0.021007	12.1
ENSG00000149476.10	ENST00000529121.2_ncRNA_0	11+:61100767-61100788	11+:61100767-61100788	ATG	ncRNA	0.77	0.37	0.021752	5.6
ENSG00000136710.5	ENST00000465315.1_ncRNA_0	2-:131099409-131099499	2-:131099409-131099499	AAG	ncRNA	0.40	0.54	0.022342	12.5
ENSG00000100221.6	ENST00000493939.1_ncRNA_0	22-:39096603-39096623|39096804-39096871	22-:39096603-39096623|39096804-39096871	CTG	ncRNA	0.81	0.38	0.022495	9.4
ENSG00000187951.6_ENSG00000206846.1	ENST00000567449.1_ncRNA_0	15+:30918370-30918397	15+:30918370-30918397	ATG	ncRNA	0.31	0.57	0.023306	17.5
ENSG00000210049.1_ENSG00000210195.2	ENST00000387347.2_ncRNA_1	MT+:2716-2749	MT+:2716-2749	ACG	ncRNA	0.67	0.32	0.023476	1577.2
ENSG00000138074.10	ENST00000461757.1_ncRNA_1	2-:27423303-27423447|27423865-27423880	2-:27423303-27423447|27423865-27423880	AGG	ncRNA	0.47	0.20	0.023566	20.9
ENSG00000122566.16	ENST00000490912.1_ncRNA_5	7-:26240213-26240321	7-:26240213-26240321	TTG	ncRNA	0.74	0.37	0.023832	603.7
ENSG00000175772.10	ENST00000436665.2_ncRNA_0	2-:111141891-111141951	2-:111141891-111141951	ATG	ncRNA	0.09	0.15	0.024328	18.6
ENSG00000239672.3_ENSG00000243678.7	ENST00000512768.1_ncRNA_13	17+:49231635-49231695	17+:49231635-49231695	GTG	ncRNA	0.74	0.54	0.024328	22.7
ENSG00000227854.1	ENST00000422215.1_ncRNA_0	1-:239216047-239216083	1-:239216047-239216083	AGG	ncRNA	0.15	0.49	0.024506	27.1
ENSG00000210049.1_ENSG00000210195.2	ENST00000387347.2_ncRNA_11	MT+:2999-3029	MT+:2996-3029	AGG	ncRNA	0.71	0.20	0.025035	232.5
ENSG00000132128.12	ENST00000469150.1_ncRNA_0	1-:46763225-46763305|46763955-46763983	1-:46763225-46763305|46763955-46763983	AGG	ncRNA	0.72	0.10	0.025125	14.4
ENSG00000115486.7	ENST00000481541.1_ncRNA_0	2-:85786013-85786043	2-:85786013-85786103	CTG	ncRNA	0.54	0.46	0.025585	5.0
ENSG00000135624.11	ENST00000461290.1_ncRNA_2	2+:73461478-73461493	2+:73461478-73461493	GTG	ncRNA	0.68	0.59	0.025600	39.7
ENSG00000023191.12	ENST00000528713.1_ncRNA_7	11-:504990-504996|507112-507184	11-:504990-504996|507112-507184	CTG	ncRNA	0.83	0.65	0.025661	51.9
ENSG00000131051.16	ENST00000463004.1_ncRNA_1	20-:34329967-34330108	20-:34329967-34330108	GTG	ncRNA	0.83	0.34	0.025774	61.8
ENSG00000233868.1	ENST00000417147.1_ncRNA_0	2+:222809307-222809331	2+:222809307-222809331	GTG	ncRNA	0.12	0.45	0.026671	11.8
ENSG00000198431.11	ENST00000526207.1_ncRNA_4	12+:104682801-104682816	12+:104682801-104682816	ATG	ncRNA	0.43	0.48	0.027200	14.8
ENSG00000210049.1_ENSG00000210195.2	ENST00000389680.2_ncRNA_4	MT+:737-791	MT+:737-791	ACG	ncRNA	0.04	0.67	0.027284	917.6
ENSG00000129351.13	ENST00000587928.1_ncRNA_4	19+:10765045-10765163|10781191-10781205	19+:10765045-10765163|10781191-10781205	ATT	ncRNA	0.83	0.62	0.027458	64.3
ENSG00000229637.2	ENST00000422730.2_ncRNA_0	17+:46800594-46800603	17+:46800594-46800603	ATG	ncRNA	0.74	0.30	0.027778	8.0
ENSG00000267080.1	ENST00000585457.1_ncRNA_0	17-:42259073-42259082	17-:42259073-42259082	ATG	ncRNA	0.74	0.31	0.027778	6.0
ENSG00000169668.7	ENST00000461808.1_ncRNA_0	22+:21457324-21457333	22+:21457324-21457333	ATG	ncRNA	0.74	0.40	0.027778	8.0
ENSG00000267858.1_ENSG00000213753.6	ENST00000493504.1_ncRNA_0	19+:59086841-59086883	19+:59086841-59086883	ATG	ncRNA	0.74	0.62	0.028209	37.7
ENSG00000164587.7	ENST00000519690.1_ncRNA_3	5-:149829164-149829194	5-:149829164-149829194	ACG	ncRNA	0.83	0.46	0.029875	10.0
ENSG00000237973.1_ENSG00000198744.5	ENST00000414273.1_ncRNA_2	1+:566609-566696	1+:566609-566696	ATC	ncRNA	0.63	0.59	0.030612	49.6
ENSG00000267321.1_ENSG00000207297.1	ENST00000592381.1_ncRNA_0	17+:33895428-33895455	17+:33895428-33895455	ATG	ncRNA	0.74	0.27	0.030656	12.0
ENSG00000163738.14	ENST00000461101.1_ncRNA_0	4+:75023993-75023998|75025771-75025865	4+:75023993-75023998|75025771-75025865	GTG	ncRNA	0.51	0.47	0.031000	9.4
ENSG00000114388.8	ENST00000480296.1_ncRNA_3	3-:50387357-50387399	3-:50387357-50387399	ATC	ncRNA	0.37	0.26	0.031019	9.0
ENSG00000105223.14	ENST00000594085.1_ncRNA_2	19+:40854637-40854675|40871459-40871463	19+:40854637-40854675|40871459-40871463	GTG	ncRNA	0.38	0.52	0.031019	7.7
ENSG00000226666.1	ENST00000432228.1_ncRNA_0	2+:222828234-222828282	2+:222828234-222828282	ATG	ncRNA	0.74	0.60	0.031073	27.1
ENSG00000241478.1	ENST00000485881.1_ncRNA_0	3+:137600709-137600757	3+:137600709-137600757	AAG	ncRNA	0.39	0.59	0.031073	21.2
ENSG00000083845.4	ENST00000599909.1_ncRNA_2	19+:58898662-58898680	19+:58898662-58898680	GTG	ncRNA	0.74	0.59	0.031250	96.7
ENSG00000237973.1_ENSG00000198744.5	ENST00000416718.2_ncRNA_3	1+:569755-569857	1+:569755-569857	ATG	ncRNA	0.09	0.62	0.031525	42.0
ENSG00000168175.10	ENST00000554364.1_ncRNA_1	14+:55518427-55518493	14+:55518427-55518493	CTG	ncRNA	0.74	0.66	0.032077	117.9
ENSG00000100823.7	ENST00000557159.1_ncRNA_7	14+:20923472-20923484	14+:20923472-20923484	CTG	ncRNA	0.74	0.57	0.032215	140.7
ENSG00000089693.6	ENST00000541346.1_ncRNA_1	12-:6861507-6861528|6862104-6862188	12-:6861507-6861528|6862104-6862188	ACG	ncRNA	0.55	0.34	0.032664	165.5
ENSG00000196636.7	ENST00000489852.1_ncRNA_1	7+:96747144-96747209|96771984-96772000	7+:96747144-96747209|96771984-96772000	ACG	ncRNA	0.74	0.59	0.032912	25.2
ENSG00000136205.12	ENST00000474346.1_ncRNA_1	7-:47619480-47619493|47621648-47621683	7-:47619480-47619493|47621648-47621683	ATC	ncRNA	0.27	0.45	0.033394	7.6
ENSG00000197555.5	ENST00000556408.1_ncRNA_0	14+:71979471-71979562|71995415-71995423	14+:71979471-71979562|71995415-71995423	CTG	ncRNA	0.42	0.53	0.033668	11.4
ENSG00000124279.7	ENST00000513658.1_ncRNA_1	5-:7866069-7866096|7869091-7869112	5-:7866069-7866096|7869091-7869112	GTG	ncRNA	0.52	0.49	0.033708	10.1
ENSG00000241255.1	ENST00000473603.1_ncRNA_0	11+:33258940-33258955	11+:33258940-33258955	AAG	ncRNA	0.23	0.64	0.033736	79.6
ENSG00000203499.6	ENST00000534398.1_ncRNA_0	8+:144822068-144822098	8+:144822068-144822098	CTG	ncRNA	0.88	0.15	0.033932	10.9
ENSG00000089060.7	ENST00000548477.1_ncRNA_0	12-:113772693-113772723	12-:113772693-113772723	ACG	ncRNA	0.83	0.50	0.033932	10.2
ENSG00000163399.11	ENST00000488733.1_ncRNA_1	1+:116916084-116916145|116926635-116926646	1+:116916084-116916145|116926635-116926646	CTG	ncRNA	0.61	0.61	0.034276	80.5
ENSG00000169398.15	ENST00000523797.1_ncRNA_2	8-:141935743-141935800	8-:141935743-141935800	CTG	ncRNA	0.83	0.47	0.034317	11.8
ENSG00000196756.7_ENSG00000200354.1	ENST00000456953.1_ncRNA_1	20-:37063783-37063819	20-:37063783-37063819	ATG	ncRNA	0.64	0.57	0.034328	18.3
ENSG00000175832.8	ENST00000585508.1_ncRNA_0	17-:41622698-41622722	17-:41622698-41622722	ATG	ncRNA	0.74	0.28	0.034354	33.6
ENSG00000167900.7	ENST00000592126.1_ncRNA_1	17-:76178689-76178763|76181135-76181181	17-:76178689-76178763|76181135-76181181	ATG	ncRNA	0.11	0.54	0.035413	36.0
ENSG00000206560.6	ENST00000461696.1_ncRNA_0	3-:15839377-15839395	3-:15839377-15839395	ATG	ncRNA	0.83	0.26	0.035494	6.0
ENSG00000257337.2	ENST00000546793.1_ncRNA_0	12-:53448104-53448122	12-:53448104-53448122	ATG	ncRNA	0.65	0.31	0.035494	8.0
ENSG00000100650.11	ENST00000556184.1_ncRNA_6	14+:70234020-70234097|70234854-70234864	14+:70234020-70234097|70234854-70234864	ATG	ncRNA	0.74	0.51	0.035704	16.4
ENSG00000148120.10_ENSG00000207864.1	ENST00000496567.1_ncRNA_0	9+:97767831-97767894	9+:97767831-97767894	ATG	ncRNA	0.59	0.51	0.035797	10.2
ENSG00000260490.2	ENST00000569826.2_ncRNA_0	15+:42864196-42864253	15+:42864196-42864253	ATG	ncRNA	0.13	0.24	0.036697	17.2
ENSG00000168175.10	ENST00000554364.1_ncRNA_3	14+:55518400-55518427	14+:55518400-55518427	CTG	ncRNA	0.08	0.58	0.037235	21.4
ENSG00000169738.3	ENST00000580320.1_ncRNA_0	17-:79995438-79995558	17-:79995438-79995558	ATG	ncRNA	0.88	0.50	0.037712	20.5
ENSG00000225470.2_ENSG00000234969.1	ENST00000414209.1_ncRNA_0	X+:73164212-73164290	X+:73164212-73164290	ATC	ncRNA	0.19	0.55	0.038024	16.8
ENSG00000122566.16	ENST00000490912.1_ncRNA_4	7-:26240187-26240232	7-:26240187-26240232	CTG	ncRNA	0.65	0.67	0.038065	912.8
ENSG00000180304.10	ENST00000558194.1_ncRNA_1	15-:64983711-64983747	15-:64983711-64983747	AGG	ncRNA	0.79	0.18	0.039138	13.0
ENSG00000104529.13	ENST00000525695.1_ncRNA_5	8-:144679047-144679137	8-:144679047-144679137	ACG	ncRNA	0.69	0.55	0.039913	21.0
ENSG00000127616.13	ENST00000585799.1_ncRNA_2	19+:11134277-11134307|11135006-11135114|11136097-11136184|11136975-11137022|11138459-11138626|11141405-11141569|11143965-11144193|11144798-11144876|11145589-11145808|11151973-11152236|11168930-11169039|11169463-11169565|11170428-11170561|11170720-11170863|11172459-11172492	19+:11134277-11134307|11135006-11135114|11136097-11136184|11136975-11137022|11138459-11138626|11141405-11141569|11143965-11144193|11144798-11144876|11145589-11145808|11151973-11152236|11168930-11169039|11169463-11169565|11170428-11170561|11170720-11170863|11172459-11172492	AAG	ncRNA	0.27	0.60	0.039973	1085.7
ENSG00000167978.12	ENST00000576894.1_ncRNA_11	16+:2802692-2802734	16+:2802692-2802734	TTG	ncRNA	0.75	0.49	0.041093	9.8
ENSG00000179010.10	ENST00000512914.1_ncRNA_4	4+:6643952-6643997	4+:6643952-6643997	CTG	ncRNA	0.60	0.49	0.041437	9.5
ENSG00000163479.9	ENST00000532074.1_ncRNA_5	1-:155988132-155988153	1-:155988132-155988153	ATT	ncRNA	0.18	0.48	0.042055	9.2
ENSG00000182199.6	ENST00000554467.1_ncRNA_4	12+:57623507-57623519	12+:57623507-57623519	TTG	ncRNA	0.15	0.44	0.042969	8.1
ENSG00000023191.12	ENST00000525522.1_ncRNA_11	11-:498825-498924	11-:498825-498924	CTG	ncRNA	0.37	0.09	0.044175	14.8
ENSG00000131051.16	ENST00000463004.1_ncRNA_4	20-:34319883-34319919	20-:34319883-34319919	ACG	ncRNA	0.21	0.57	0.044938	15.7
ENSG00000259087.1	ENST00000556024.1_ncRNA_0	14-:38036251-38036269	14-:38036251-38036269	ATG	ncRNA	0.74	0.50	0.045267	12.8
ENSG00000120896.9	ENST00000522315.1_ncRNA_0	8+:22422780-22422867|22424173-22424230	8+:22422780-22422867|22424173-22424230	GTG	ncRNA	0.19	0.43	0.045504	33.5
ENSG00000065183.11	ENST00000471680.1_ncRNA_0	1+:118472459-118472531	1+:118472459-118472531	TTG	ncRNA	0.27	0.51	0.045634	30.0
ENSG00000131051.16	ENST00000463004.1_ncRNA_0	20-:34328700-34328809|34329862-34329864	20-:34328700-34328809|34329862-34329864	AGG	ncRNA	0.40	0.54	0.046140	69.6
ENSG00000125962.10_ENSG00000158301.14	ENST00000476910.2_ncRNA_2	X+:101854672-101854696	X+:101854672-101854696	ATT	ncRNA	0.88	0.42	0.046310	6.0
ENSG00000184162.10	ENST00000539693.1_ncRNA_1	19-:19313827-19313911	19-:19313827-19313911	CTG	ncRNA	0.52	0.54	0.046820	26.1
ENSG00000063177.8_ENSG00000268093.1	ENST00000547892.1_ncRNA_1	19-:49122393-49122423	19-:49122393-49122423	CTG	ncRNA	0.74	0.60	0.047901	24.3
ENSG00000163430.5	ENST00000464690.1_ncRNA_4	3-:120129794-120129824	3-:120129794-120129824	ATC	ncRNA	0.72	0.49	0.048046	9.7
ENSG00000114902.9	ENST00000474945.1_ncRNA_1	3+:52740168-52740198	3+:52740168-52740198	GTG	ncRNA	0.74	0.66	0.048927	191.6
ENSG00000233429.5	ENST00000434063.3_ncRNA_0	7+:27135992-27136007|27139397-27139412	7+:27135992-27136007|27139397-27139412	ATG	ncRNA	0.83	0.49	0.048927	8.8
ENSG00000100823.7	ENST00000557159.1_ncRNA_6	14+:20923420-20923552	14+:20923420-20923552	ATC	ncRNA	0.13	0.41	0.049389	165.8
ENSG00000180581.6	ENST00000318333.4_ncRNA_1	10-:93567202-93567229	10-:93567202-93567229	TTG	ncRNA	0.80	0.44	0.049494	6.6
ENSG00000203907.5_ENSG00000238464.1	ENST00000424573.1_ncRNA_0	6-:74082830-74082986	6-:74082830-74082986	ATG	ncRNA	0.74	0.66	1.0289e-15	295.0
ENSG00000239828.2	ENST00000464192.1_ncRNA_0	3-:107046676-107046697	3-:107046676-107046697	GTG	ncRNA	0.39	0.59	1.0492e-05	25.0
ENSG00000109099.9	ENST00000580497.1_ncRNA_0	17-:15162363-15162510|15163966-15164032	17-:15162363-15162510|15163966-15164032	TTG	ncRNA	0.32	0.31	1.0713e-05	30.8
ENSG00000236552.1	ENST00000439189.1_ncRNA_0	10+:98510110-98510656	10+:98510044-98510656	GTG	ncRNA	0.44	0.47	1.0845e-15	1429.2
ENSG00000231991.3	ENST00000426153.2_ncRNA_0	9+:33624511-33625291	9+:33624271-33625291	AAG	ncRNA	0.35	0.44	1.1062e-14	1465.1
ENSG00000213551.4_ENSG00000182180.9	ENST00000479005.1_ncRNA_0	10-:75010609-75010749|75011520-75011767	10-:75010609-75010749|75011520-75011795|75012227-75012340	AAG	ncRNA	0.70	0.63	1.1271e-15	822.4
ENSG00000127054.14	ENST00000462432.1_ncRNA_0	1-:1247695-1247748|1247972-1248080|1248166-1248329|1248414-1248504|1248888-1248972|1249111-1249228	1-:1247695-1247748|1247972-1248080|1248166-1248329|1248414-1248504|1248888-1248972|1249111-1249294	CTG	ncRNA	0.15	0.30	1.1493e-15	149.1
ENSG00000254759.1	ENST00000524793.1_ncRNA_0	11+:125937623-125937689	11+:125937623-125937689	AGG	ncRNA	0.26	0.62	1.1763e-05	33.6
ENSG00000272325.1_ENSG00000124614.9	ENST00000494077.1_ncRNA_4	6-:34393679-34393730	6-:34393679-34393730	ATG	ncRNA	0.88	0.54	1.1993e-05	16.1
ENSG00000233137.2	ENST00000429493.1_ncRNA_0	9+:37079988-37080114	9+:37079988-37080114	TTG	ncRNA	0.49	0.55	1.2093e-09	63.7
ENSG00000163684.7	ENST00000477305.1_ncRNA_0	3+:58292092-58292144|58296233-58296262	3+:58292092-58292144|58296233-58296262	TTG	ncRNA	0.82	0.23	1.2133e-05	29.5
ENSG00000259500.1	ENST00000560290.1_ncRNA_0	15+:49264827-49264896	15+:49264827-49264896	CTG	ncRNA	0.05	0.64	1.2143e-08	56.3
ENSG00000085276.13_ENSG00000242795.2	ENST00000418623.1_ncRNA_0	3-:169201458-169201701	3-:169201458-169201701	GTG	ncRNA	0.12	0.30	1.2308e-14	982.4
ENSG00000231916.1	ENST00000440505.1_ncRNA_0	7+:38351154-38351199	7+:38351154-38351199	GTG	ncRNA	0.20	0.52	1.2506e-06	44.0
ENSG00000185839.2	ENST00000427762.1_ncRNA_0	1-:59096721-59097051	1-:59096721-59097051	GTG	ncRNA	0.16	0.49	1.2533e-12	117.0
ENSG00000255717.2	ENST00000545308.1_ncRNA_2	11-:62622365-62622410|62622604-62622688	11-:62622365-62622410|62622604-62622688	ATG	ncRNA	0.74	0.42	1.3071e-05	48.6
ENSG00000219023.1	ENST00000403958.1_ncRNA_0	6+:35523957-35524041	6+:35523957-35524041	CTG	ncRNA	0.08	0.61	1.3455e-07	48.7
ENSG00000161036.6_ENSG00000264471.1	ENST00000473880.1_ncRNA_0	7+:102108523-102108643	7+:102108523-102108643	TTG	ncRNA	0.76	0.11	1.3716e-08	32.0
ENSG00000228604.3_ENSG00000232712.2	ENST00000457423.1_ncRNA_0	20-:21146845-21146929	20-:21146845-21146929	CTG	ncRNA	0.08	0.61	1.3739e-07	46.9
ENSG00000231414.1	ENST00000446011.1_ncRNA_0	2-:70480986-70481076	2-:70480986-70481076	ATT	ncRNA	0.21	0.16	1.3791e-08	101.2
ENSG00000088298.8_ENSG00000242372.2	ENST00000424358.1_ncRNA_1	20-:33865516-33865735|33865848-33865902	20-:33865516-33865735|33865848-33865902	GTG	ncRNA	0.33	0.44	1.3852e-06	38.8
ENSG00000257749.2_ENSG00000244306.5	ENST00000455088.2_ncRNA_0	14-:19919565-19919629|19921358-19921462	14-:19919565-19919629|19921358-19921462	ATG	ncRNA	0.83	0.57	1.4211e-15	45.5
ENSG00000119402.12	ENST00000476481.1_ncRNA_0	9-:123555365-123555530	9-:123555365-123555530	ATG	ncRNA	0.74	0.65	1.4527e-07	95.5
ENSG00000159147.13_ENSG00000241837.2	ENST00000491703.1_ncRNA_1	21-:35275829-35275943|35276238-35276250	21-:35275829-35275943|35276238-35276250	TTG	ncRNA	0.07	0.47	1.5057e-08	178.5
ENSG00000167114.8_ENSG00000223551.1	ENST00000323496.5_ncRNA_0	9+:131104552-131104645	9+:131104552-131104645	AAG	ncRNA	0.48	0.60	1.5284e-05	82.5
ENSG00000167969.8	ENST00000563029.1_ncRNA_0	16-:2293314-2293440|2294406-2294553|2296859-2296940	16-:2293314-2293440|2294406-2294553|2296859-2296940	CTG	ncRNA	0.31	0.17	1.5527e-13	138.0
ENSG00000224631.3	ENST00000591758.1_ncRNA_0	16-:61089348-61089582	16-:61089348-61089582	AGG	ncRNA	0.16	0.37	1.5983e-06	409.9
ENSG00000226221.1	ENST00000450941.1_ncRNA_1	5-:55800461-55800749	5-:55800461-55800749	AAG	ncRNA	0.18	0.49	1.6196e-15	179.1
ENSG00000225200.2	ENST00000392301.3_ncRNA_0	14-:106444606-106444852	14-:106444606-106444852	AAG	ncRNA	0.29	0.36	1.6235e-15	168.2
ENSG00000143429.5	ENST00000609777.1_ncRNA_0	2-:91806159-91806180|91843393-91843474	2-:91806159-91806180|91843393-91843474	ATG	ncRNA	0.63	0.51	1.6297e-07	95.2
ENSG00000239246.2	ENST00000460492.1_ncRNA_0	17-:60593726-60593903	17-:60593726-60593903	ATC	ncRNA	0.02	0.55	1.6453e-13	154.0
ENSG00000180198.11	ENST00000437681.1_ncRNA_2	1+:28834642-28834672|28835341-28835485	1+:28834642-28834672|28835341-28835485	TTG	ncRNA	0.52	0.44	1.6546e-05	48.1
ENSG00000258645.2	ENST00000554777.2_ncRNA_0	14+:64068346-64068448	14+:64068346-64068448	TTG	ncRNA	0.09	0.47	1.6595e-06	151.8
ENSG00000260708.1	ENST00000564152.1_ncRNA_0	22-:47158092-47158194	22-:47158092-47158194	GTG	ncRNA	0.86	0.27	1.6773e-06	18.8
ENSG00000232573.1	ENST00000417615.1_ncRNA_0	14-:99439215-99439416	14-:99439215-99439416	GTG	ncRNA	0.15	0.34	1.6857e-13	409.5
ENSG00000266282.1	ENST00000583788.1_ncRNA_0	17-:30555025-30555070	17-:30555025-30555070	ACG	ncRNA	0.31	0.65	1.7210e-05	74.9
ENSG00000206195.6	ENST00000413768.1_ncRNA_0	22-:16187238-16187302|16189031-16189135	22-:16187238-16187302|16189031-16189135	ATG	ncRNA	0.81	0.55	1.7364e-07	32.2
ENSG00000259790.1	ENST00000564205.1_ncRNA_0	15-:75614454-75614655	15-:75614454-75614655	TTG	ncRNA	0.40	0.61	1.7616e-10	75.4
ENSG00000257790.1	ENST00000550578.1_ncRNA_0	12+:53547055-53547079	12+:53547055-53547079	ATG	ncRNA	0.61	0.66	1.7997e-05	128.0
ENSG00000235275.3	ENST00000510337.1_ncRNA_0	5+:122972097-122972145	5+:122972097-122972145	AGG	ncRNA	0.30	0.65	1.8268e-05	108.3
ENSG00000100003.13_ENSG00000242114.1	ENST00000489658.1_ncRNA_0	22+:30821867-30821934|30822704-30822868	22+:30821867-30821934|30822704-30822868	ATG	ncRNA	0.13	0.65	1.8433e-07	136.7
ENSG00000169727.8	ENST00000392357.1_ncRNA_0	17+:80011164-80011242|80011743-80011929	17+:80011164-80011242|80011743-80011929	ATG	ncRNA	0.16	0.41	1.8471e-09	65.6
ENSG00000175061.13	ENST00000481898.1_ncRNA_0	17+:16342368-16342374|16342640-16342728|16342973-16342999	17+:16342368-16342374|16342640-16342728|16342973-16342999	ATG	ncRNA	0.55	0.66	1.8649e-05	457.0
ENSG00000139971.11_ENSG00000257621.3	ENST00000554360.1_ncRNA_4	14-:58740700-58740728|58752308-58752474|58758352-58758410	14-:58740700-58740728|58752308-58752474|58758352-58758410	ATG	ncRNA	0.73	0.53	1.9419e-06	67.8
ENSG00000214810.4	ENST00000399027.3_ncRNA_0	6+:34187433-34187482|34187799-34187843	6+:34187433-34187482|34187799-34187843	AAG	ncRNA	0.61	0.12	1.9523e-08	23.8
ENSG00000253683.1	ENST00000520566.1_ncRNA_0	5-:172083662-172083716	5-:172083662-172083716	ATG	ncRNA	0.73	0.66	1.9552e-10	221.0
ENSG00000204272.6	ENST00000374922.4_ncRNA_0	X+:56755786-56755993	X+:56755786-56755993	ATG	ncRNA	0.28	0.63	1.9609e-08	75.9
ENSG00000141959.12	ENST00000474114.1_ncRNA_1	21+:45745909-45745943|45746041-45746147|45746597-45746745	21+:45745909-45745943|45746041-45746147|45746597-45746745	TTG	ncRNA	0.07	0.45	2.0608e-07	82.7
ENSG00000143641.8	ENST00000485438.1_ncRNA_0	1+:230410226-230410310|230415048-230415204	1+:230410226-230410310|230415048-230415204	ATG	ncRNA	0.12	0.32	2.1262e-06	110.8
ENSG00000226781.1	ENST00000436520.1_ncRNA_0	X+:33059511-33059577	X+:33059511-33059577	ATG	ncRNA	0.35	0.64	2.1731e-06	65.9
ENSG00000226549.3	ENST00000455244.2_ncRNA_0	17+:20688377-20688482	17+:20688377-20688482	ATT	ncRNA	0.19	0.58	2.2108e-06	30.6
ENSG00000114388.8	ENST00000480296.1_ncRNA_2	3-:50386111-50386213|50386304-50386349	3-:50386111-50386213|50386304-50386349	AAG	ncRNA	0.43	0.18	2.2382e-05	17.9
ENSG00000136518.12	ENST00000468767.2_ncRNA_0	3+:179287637-179287688|179287854-179288029|179291156-179291257|179292157-179292265	3+:179287637-179287688|179287854-179288029|179291156-179291257|179292157-179292265	ATT	ncRNA	0.42	0.31	2.2833e-11	132.8
ENSG00000187838.12_ENSG00000205544.3	ENST00000571541.1_ncRNA_1	17-:7293703-7293760|7293952-7294114|7296109-7296157	17-:7293703-7293760|7293952-7294114|7296109-7296157	GTG	ncRNA	0.18	0.56	2.3053e-05	57.6
ENSG00000116337.11	ENST00000534144.1_ncRNA_0	1+:110168809-110168854	1+:110168809-110168854	AAG	ncRNA	0.21	0.60	2.3253e-07	25.0
ENSG00000219200.6_ENSG00000258315.1	ENST00000549857.1_ncRNA_5	17+:6919108-6919198	17+:6919108-6919198	ACG	ncRNA	0.88	0.48	2.3269e-06	19.3
ENSG00000172809.8	ENST00000530646.1_ncRNA_3	17+:72199869-72199884|72200056-72200101	17+:72199869-72199884|72200056-72200101	ACG	ncRNA	0.70	0.66	2.3370e-05	163.0
ENSG00000242299.1	ENST00000496294.1_ncRNA_0	3-:101295332-101295629	3-:101295332-101295629	AGG	ncRNA	0.26	0.47	2.3519e-15	379.7
ENSG00000235043.2	ENST00000444365.1_ncRNA_0	4-:87870817-87871141	4-:87870817-87871141	GTG	ncRNA	0.23	0.38	2.3610e-16	105.4
ENSG00000262202.3	ENST00000573866.2_ncRNA_0	17-:19015907-19015931	17-:19015907-19015931	ATC	ncRNA	0.43	0.63	2.3842e-05	50.5
ENSG00000213471.4_ENSG00000182768.7	ENST00000331497.3_ncRNA_0	15+:90808944-90809139	15+:90808944-90809139	ATG	ncRNA	0.74	0.65	2.4410e-13	139.7
ENSG00000149925.12	ENST00000567555.1_ncRNA_4	16+:30077153-30077183	16+:30077153-30077183	CTG	ncRNA	0.58	0.64	2.4661e-05	145.4
ENSG00000227558.4	ENST00000591037.1_ncRNA_0	9-:69127119-69127128|69147416-69147518	9-:69127119-69127128|69147416-69147518	CTG	ncRNA	0.45	0.47	2.5419e-05	14.4
ENSG00000245910.4_ENSG00000254341.1	ENST00000521127.1_ncRNA_0	8-:67834937-67834960|67837671-67837750	8-:67834937-67834960|67837671-67837750	AAG	ncRNA	0.20	0.61	2.5780e-09	93.4
ENSG00000167978.12	ENST00000576894.1_ncRNA_1	16+:2806377-2806607|2807472-2807584	16+:2806377-2806607|2807472-2807584	ATC	ncRNA	0.18	0.44	2.5982e-07	159.9
ENSG00000163597.10	ENST00000591956.1_ncRNA_0	17+:74553881-74553939|74557369-74557413	17+:74553881-74553939|74557369-74557413	ATG	ncRNA	0.74	0.66	2.6820e-12	662.8
ENSG00000259948.2	ENST00000563131.2_ncRNA_0	15-:89744724-89744850	15-:89744724-89744850	AGG	ncRNA	0.35	0.53	2.7176e-06	38.9
ENSG00000100911.9	ENST00000558931.1_ncRNA_0	14-:24615398-24615449|24615742-24615790	14-:24615398-24615449|24615742-24615790	ATG	ncRNA	0.74	0.66	2.7387e-09	159.8
ENSG00000177731.11	ENST00000582626.1_ncRNA_1	17-:18160180-18160333|18161941-18162004	17-:18160180-18160333|18161941-18162004	ATG	ncRNA	0.18	0.63	2.8373e-12	156.9
ENSG00000234743.1	ENST00000441206.1_ncRNA_0	10-:82006974-82007292	10-:82006974-82007292	AAG	ncRNA	0.55	0.66	2.9062e-15	693.2
ENSG00000149089.8	ENST00000527830.1_ncRNA_0	11-:34912093-34912099|34937774-34937831	11-:34912093-34912099|34937774-34937831	ATG	ncRNA	0.74	0.65	2.9498e-05	80.2
ENSG00000236876.2	ENST00000536927.1_ncRNA_0	1-:42965875-42965968	1-:42965875-42965968	AAG	ncRNA	0.48	0.66	2.9510e-12	271.7
ENSG00000260290.2	ENST00000566277.2_ncRNA_0	16-:69791675-69791840	16-:69791675-69791840	ATG	ncRNA	0.26	0.58	3.0501e-09	49.2
ENSG00000243797.2_ENSG00000177820.5	ENST00000475791.1_ncRNA_0	7-:106106250-106106373	7-:106106250-106106373	CTG	ncRNA	0.38	0.24	3.0611e-08	29.0
ENSG00000169253.3	ENST00000306634.3_ncRNA_0	9+:111389391-111389430	9+:111389391-111389430	CTG	ncRNA	0.21	0.46	3.1100e-06	192.3
ENSG00000118564.10	ENST00000514541.1_ncRNA_0	4-:15683001-15683055	4-:15683001-15683055	AGG	ncRNA	0.54	0.33	3.1546e-05	10.0
ENSG00000113719.11	ENST00000520399.1_ncRNA_0	5+:172359461-172359590	5+:172359461-172359590	CTG	ncRNA	0.40	0.40	3.1807e-06	22.8
ENSG00000136536.10	ENST00000473749.1_ncRNA_0	2+:160569073-160569172|160585519-160585531	2+:160569073-160569172|160585519-160585531	ATT	ncRNA	0.27	0.63	3.2338e-05	56.7
ENSG00000166689.10_ENSG00000266493.1	ENST00000459748.1_ncRNA_0	11-:16996239-16996560	11-:16996239-16996560	ATG	ncRNA	0.54	0.66	3.3001e-16	478.5
ENSG00000250825.1	ENST00000505622.1_ncRNA_0	15-:96984795-96984825	15-:96984795-96984825	GTG	ncRNA	0.14	0.57	3.3222e-05	17.6
ENSG00000213370.3	ENST00000413691.2_ncRNA_0	4-:174554893-174554953	4-:174554893-174554953	TTG	ncRNA	0.37	0.17	3.3349e-06	56.4
ENSG00000219200.6_ENSG00000258315.1	ENST00000549857.1_ncRNA_4	17+:6920230-6920333|6920579-6920584	17+:6920230-6920333|6920579-6920584	GTG	ncRNA	0.37	0.52	3.3983e-07	19.6
ENSG00000242951.1	ENST00000489251.1_ncRNA_0	14-:76062228-76062303	14-:76062228-76062303	AAG	ncRNA	0.18	0.66	3.4339e-05	415.1
ENSG00000112787.8	ENST00000539264.1_ncRNA_1	12+:133136761-133136816|133144066-133144083	12+:133136761-133136816|133144066-133144083	ATG	ncRNA	0.34	0.62	3.4478e-13	16.0
ENSG00000236603.1	ENST00000455094.1_ncRNA_0	6+:30454211-30454367	6+:30454211-30454367	AGG	ncRNA	0.50	0.38	3.6001e-16	173.7
ENSG00000165644.6	ENST00000460899.1_ncRNA_0	10-:76994799-76994936|76995024-76995124	10-:76994799-76994936|76995024-76995124	CTG	ncRNA	0.24	0.36	3.6154e-06	46.6
ENSG00000163444.7	ENST00000543891.1_ncRNA_0	1+:202976531-202976618	1+:202976531-202976618	ATG	ncRNA	0.83	0.56	3.6192e-05	20.9
ENSG00000174469.13_ENSG00000199370.1	ENST00000463592.2_ncRNA_0	7+:148112579-148112708	7+:148112579-148112708	AAG	ncRNA	0.59	0.25	3.6736e-05	26.4
ENSG00000256338.1	ENST00000544920.1_ncRNA_0	15+:28560838-28560916	15+:28560838-28560916	ATG	ncRNA	0.66	0.67	3.7264e-10	562.2
ENSG00000227063.4	ENST00000546176.1_ncRNA_0	20+:21735907-21735985	20+:21735907-21735985	ATG	ncRNA	0.66	0.67	3.7264e-10	562.2
ENSG00000226721.2	ENST00000433698.2_ncRNA_0	9-:95599107-95599227	9-:95599107-95599227	AAG	ncRNA	0.10	0.64	3.8304e-14	100.3
ENSG00000253833.1	ENST00000517767.1_ncRNA_0	8+:74896739-74897039	8+:74896739-74897039	GTG	ncRNA	0.19	0.62	3.8531e-05	145.0
ENSG00000096746.13	ENST00000480987.1_ncRNA_3	10+:70091859-70091958	10+:70091859-70091958	CTG	ncRNA	0.66	0.65	3.9208e-06	424.0
ENSG00000187699.6	ENST00000399515.2_ncRNA_0	2+:190788870-190788942	2+:190788870-190788942	AAG	ncRNA	0.24	0.54	3.9806e-10	78.9
ENSG00000243199.1	ENST00000466377.1_ncRNA_0	4+:66439281-66439740	4+:66439281-66439740	AAG	ncRNA	0.57	0.20	3.9814e-15	215.5
ENSG00000137936.12_ENSG00000230439.2	ENST00000433544.1_ncRNA_0	1-:94219786-94219902|94240752-94240816	1-:94219786-94219902|94240752-94240816	ATG	ncRNA	0.24	0.56	3.9850e-05	44.5
ENSG00000175611.7	ENST00000321517.3_ncRNA_0	9-:98637694-98637727	9-:98637694-98637727	ATG	ncRNA	0.87	0.52	4.0330e-05	7.0
ENSG00000213315.4	ENST00000472287.1_ncRNA_0	14+:91232883-91232916	14+:91232883-91232916	GTG	ncRNA	0.08	0.62	4.0330e-05	38.5
ENSG00000258484.3_ENSG00000255346.5	ENST00000529367.1_ncRNA_0	15+:69339434-69339548	15+:69339434-69339548	ATG	ncRNA	0.07	0.61	4.1568e-10	54.4
ENSG00000235698.1	ENST00000414718.1_ncRNA_0	20+:12361335-12361449	20+:12361335-12361449	AAG	ncRNA	0.30	0.55	4.1568e-10	91.9
ENSG00000103254.5	ENST00000566525.1_ncRNA_0	16+:771597-771702|771800-771971	16+:771597-771702|771800-771971	GTG	ncRNA	0.19	0.24	4.3897e-09	69.6
ENSG00000227081.4	ENST00000536809.1_ncRNA_0	12-:3320828-3321083	12-:3320828-3321083	ATG	ncRNA	0.74	0.65	4.4435e-16	220.7
ENSG00000180198.11	ENST00000437681.1_ncRNA_5	1+:28835459-28835537	1+:28835459-28835537	TTG	ncRNA	0.24	0.56	4.4575e-05	19.5
ENSG00000227097.4	ENST00000536099.1_ncRNA_0	11+:82400636-82400810	11+:82400600-82400810	AGG	ncRNA	0.58	0.18	4.4653e-16	831.0
ENSG00000132361.12	ENST00000574210.1_ncRNA_0	17-:2594898-2594976|2595054-2595189|2595297-2595391|2595654-2595776|2595864-2595909	17-:2594898-2594976|2595054-2595189|2595297-2595391|2595654-2595776|2595864-2595909	CTG	ncRNA	0.37	0.40	4.5548e-08	107.3
ENSG00000134283.13_ENSG00000257225.1	ENST00000549774.1_ncRNA_0	12+:42720030-42720031|42729684-42729776|42745686-42745851|42748962-42749028	12+:42720030-42720031|42729684-42729776|42745686-42745851|42748962-42749028	GTG	ncRNA	0.62	0.62	4.5623e-07	165.1
ENSG00000006015.13	ENST00000600997.1_ncRNA_1	19+:18699614-18699710|18699804-18699891	19+:18699614-18699710|18699804-18699891	ATC	ncRNA	0.09	0.59	4.7670e-05	55.5
ENSG00000226415.1	ENST00000420977.1_ncRNA_0	1+:77165770-77166223	1+:77165617-77166223	AGG	ncRNA	0.20	0.50	4.8110e-15	494.8
ENSG00000228236.2	ENST00000441043.2_ncRNA_0	2-:149925193-149925250	2-:149925193-149925250	GTG	ncRNA	0.53	0.65	4.8243e-09	69.7
ENSG00000248515.1_ENSG00000241612.1	ENST00000511431.1_ncRNA_0	4+:19457078-19457147	4+:19457078-19457147	ATG	ncRNA	0.42	0.55	4.8513e-06	13.0
ENSG00000231341.1	ENST00000430062.1_ncRNA_0	Y-:5075255-5075333	Y-:5075255-5075333	CTG	ncRNA	0.05	0.56	4.9193e-08	23.5
ENSG00000175701.6	ENST00000414416.2_ncRNA_0	2-:110969931-110970102	2-:110969931-110970102	ATG	ncRNA	0.74	0.65	5.0032e-13	244.9
ENSG00000229638.1	ENST00000422486.1_ncRNA_0	3-:185135282-185135624	3-:185135282-185135624	AAG	ncRNA	0.33	0.31	5.0476e-15	116.6
ENSG00000155066.11	ENST00000487138.1_ncRNA_0	2+:95940268-95940337	2+:95940268-95940337	ATG	ncRNA	0.74	0.62	5.0879e-05	45.5
ENSG00000254944.1	ENST00000526403.1_ncRNA_0	11+:122831619-122831667	11+:122831619-122831667	AAG	ncRNA	0.14	0.63	5.1488e-08	30.9
ENSG00000142453.7	ENST00000592516.1_ncRNA_0	19+:11031745-11031803|11032290-11032433	19+:11031745-11031803|11032290-11032433	TTG	ncRNA	0.66	0.47	5.2608e-05	17.4
ENSG00000235552.4	ENST00000489915.1_ncRNA_0	18-:6462802-6462988	18-:6462802-6462988	AAG	ncRNA	0.38	0.66	5.3218e-15	271.8
ENSG00000156976.10	ENST00000485101.1_ncRNA_0	3+:186501396-186501428|186502220-186502266|186502352-186502508	3+:186501396-186501428|186502220-186502266|186502352-186502508	ATC	ncRNA	0.06	0.65	5.3462e-09	162.6
ENSG00000261801.1	ENST00000564194.1_ncRNA_0	15-:74212280-74212379|74220405-74220435	15-:74212280-74212379|74220405-74220435	ATG	ncRNA	0.28	0.58	5.3983e-06	73.0
ENSG00000083457.7	ENST00000572179.1_ncRNA_0	17-:3623676-3623696|3626981-3627087	17-:3623676-3623696|3626981-3627087	CTG	ncRNA	0.62	0.60	5.4105e-09	85.6
ENSG00000113649.7	ENST00000511077.1_ncRNA_0	5+:145890016-145890205	5+:145890016-145890205	ATC	ncRNA	0.07	0.46	5.4928e-05	39.7
ENSG00000113448.12_ENSG00000214244.4	ENST00000514799.1_ncRNA_0	5-:59755888-59755966	5-:59755888-59755966	AAG	ncRNA	0.09	0.59	5.6475e-05	30.9
ENSG00000261373.1	ENST00000562298.1_ncRNA_1	16+:89782989-89783045|89783751-89783794	16+:89782989-89783045|89783751-89783794	ATG	ncRNA	0.74	0.44	5.9116e-05	24.4
ENSG00000141959.12	ENST00000474114.1_ncRNA_0	21+:45736159-45736222|45736314-45736407|45738352-45738478|45739233-45739302	21+:45736159-45736222|45736314-45736407|45738352-45738478|45739233-45739302	ATC	ncRNA	0.32	0.13	5.9593e-11	90.7
ENSG00000178307.5	ENST00000577419.1_ncRNA_0	17-:21114500-21114540|21117403-21117465	17-:21114500-21114540|21117403-21117465	ATG	ncRNA	0.07	0.58	5.9664e-10	50.2
ENSG00000228519.3	ENST00000496795.1_ncRNA_0	X-:25663838-25664123	X-:25663838-25664123	ATG	ncRNA	0.17	0.61	6.0088e-15	126.3
ENSG00000160957.8	ENST00000532237.1_ncRNA_0	8-:145743054-145743168	8-:145743054-145743168	ATG	ncRNA	0.64	0.62	6.0828e-09	79.0
ENSG00000177410.8_ENSG00000212304.1	ENST00000371743.3_ncRNA_0	20+:47895187-47895253|47895640-47895742	20+:47895187-47895253|47895640-47895742	CTG	ncRNA	0.12	0.56	6.0873e-09	612.7
ENSG00000231831.1	ENST00000413059.1_ncRNA_0	X-:57420870-57420984	X-:57420870-57420984	AAG	ncRNA	0.82	0.52	6.1286e-05	17.1
ENSG00000196497.11_ENSG00000129559.8	ENST00000560798.1_ncRNA_4	14-:24655408-24655411|24655492-24655657|24655913-24655997|24656083-24656185|24656290-24656356|24656605-24656785|24656872-24657002|24657421-24657463|24657549-24657608	14-:24655408-24655411|24655492-24655657|24655913-24655997|24656083-24656185|24656290-24656356|24656605-24656785|24656872-24657002|24657421-24657463|24657549-24657608	CTG	ncRNA	0.07	0.60	6.1885e-13	175.3
ENSG00000139971.11_ENSG00000257621.3	ENST00000554360.1_ncRNA_0	14-:58758397-58758425|58764672-58764821	14-:58758397-58758425|58764672-58764821	GTG	ncRNA	0.54	0.63	6.2436e-06	281.2
ENSG00000114054.9	ENST00000473073.1_ncRNA_0	3+:136046508-136046574|136047599-136047699|136048746-136048868	3+:136046508-136046574|136047599-136047699|136048746-136048868	AAG	ncRNA	0.47	0.12	6.3282e-08	39.0
ENSG00000238137.2	ENST00000457786.1_ncRNA_0	1+:211616103-211616148	1+:211616103-211616148	AAG	ncRNA	0.09	0.46	6.3991e-05	34.7
ENSG00000112787.8	ENST00000539264.1_ncRNA_0	12+:133136658-133136688	12+:133136658-133136688	ATG	ncRNA	0.74	0.26	6.4234e-05	24.9
ENSG00000187653.10	ENST00000507623.2_ncRNA_0	4-:91760053-91760188	4-:91760053-91760188	ATG	ncRNA	0.57	0.62	6.4594e-16	719.4
ENSG00000240024.1_ENSG00000251730.1	ENST00000468380.1_ncRNA_0	3+:183165467-183165557	3+:183165467-183165557	ATG	ncRNA	0.24	0.29	6.4922e-05	16.6
ENSG00000254285.2	ENST00000519669.1_ncRNA_0	8+:62490808-62490898	8+:62490808-62490898	AAG	ncRNA	0.13	0.54	6.4922e-05	21.5
ENSG00000198901.9	ENST00000417173.2_ncRNA_0	15-:91524701-91524899|91524977-91525211|91527247-91527370|91537636-91537696	15-:91524701-91524899|91524977-91525211|91527247-91527370|91537636-91537696	GTG	ncRNA	0.60	0.62	6.5349e-15	253.5
ENSG00000267321.1_ENSG00000207297.1	ENST00000592381.1_ncRNA_1	17+:33895163-33895244	17+:33895163-33895244	CTG	ncRNA	0.42	0.48	6.5406e-05	11.1
ENSG00000123009.3	ENST00000242630.2_ncRNA_0	12+:120720399-120720519	12+:120720399-120720519	AGG	ncRNA	0.55	0.65	6.6388e-14	213.9
ENSG00000240785.1	ENST00000490372.1_ncRNA_0	5+:18049694-18049766	5+:18049658-18049766	AAG	ncRNA	0.74	0.60	6.6655e-06	27.9
ENSG00000220583.1	ENST00000402419.1_ncRNA_0	6-:34231264-34231402	6-:34231264-34231402	CTG	ncRNA	0.29	0.61	6.7930e-07	467.4
ENSG00000264281.2	ENST00000597044.1_ncRNA_0	5+:55240501-55240561	5+:55240492-55240561	AAG	ncRNA	0.58	0.63	6.7970e-07	349.0
ENSG00000257322.1	ENST00000536425.1_ncRNA_0	12-:93477373-93477433	12-:93477373-93477433	AAG	ncRNA	0.58	0.67	6.7970e-07	349.0
ENSG00000111321.6	ENST00000441074.2_ncRNA_1	12+:6499427-6499506|6499825-6500103	12+:6499427-6499506|6499825-6500103	GTG	ncRNA	0.20	0.54	6.8603e-07	81.1
ENSG00000235674.2	ENST00000437325.2_ncRNA_0	1+:235901658-235901736	1+:235901658-235901736	ATT	ncRNA	0.02	0.57	7.0379e-09	68.1
ENSG00000234171.1	ENST00000438436.1_ncRNA_0	2+:3606327-3606417	2+:3606327-3606417	ATG	ncRNA	0.24	0.55	7.2788e-08	22.3
ENSG00000177855.8	ENST00000453625.1_ncRNA_0	2-:184472769-184472847	2-:184472769-184472847	ATG	ncRNA	0.41	0.60	7.3539e-10	35.8
ENSG00000249565.2	ENST00000510079.2_ncRNA_0	4-:79102318-79102573	4-:79102318-79102573	CTG	ncRNA	0.17	0.52	7.5376e-11	115.7
ENSG00000269893.2	ENST00000602414.1_ncRNA_0	4+:119199974-119200133	4+:119199974-119200133	ATG	ncRNA	0.62	0.58	7.6173e-08	49.1
ENSG00000076924.7	ENST00000595288.1_ncRNA_0	19-:7687204-7687330|7687415-7687547|7687647-7687779|7688055-7688175|7688616-7688768|7689186-7689205	19-:7687204-7687330|7687415-7687547|7687647-7687779|7688055-7688175|7688616-7688768|7689186-7689205	CTG	ncRNA	0.77	0.54	7.6793e-15	147.9
ENSG00000254244.1	ENST00000517543.1_ncRNA_0	8+:4645807-4645933	8+:4645807-4645933	GTG	ncRNA	0.72	0.45	7.7456e-05	46.5
ENSG00000133812.10_ENSG00000254719.1	ENST00000532615.1_ncRNA_0	11-:10293599-10293806	11-:10293599-10293806	ATG	ncRNA	0.58	0.45	7.9369e-14	80.5
ENSG00000269304.1	ENST00000594588.1_ncRNA_0	19-:58337996-58338074	19-:58337996-58338074	GTG	ncRNA	0.55	0.58	8.0340e-06	28.2
ENSG00000226970.2	ENST00000441775.1_ncRNA_0	1+:84710218-84710260	1+:84710218-84710260	CTG	ncRNA	0.09	0.58	8.0847e-10	26.6
ENSG00000234741.3	ENST00000421068.1_ncRNA_1	1-:173835889-173835934|173836128-173836179	1-:173835889-173835934|173836128-173836179	ATG	ncRNA	0.33	0.39	8.0849e-05	16.8
ENSG00000225392.1	ENST00000429424.1_ncRNA_0	2+:70329886-70329994	2+:70329886-70329994	AAG	ncRNA	0.07	0.60	8.2320e-15	43.7
ENSG00000103024.3	ENST00000565379.1_ncRNA_0	16-:1821265-1821382	16-:1821265-1821382	CTG	ncRNA	0.62	0.19	8.3287e-07	31.3
ENSG00000234176.1	ENST00000425843.1_ncRNA_0	X-:120338397-120338493	X-:120338397-120338493	AAG	ncRNA	0.26	0.41	8.3728e-06	125.1
ENSG00000176406.16	ENST00000481577.1_ncRNA_0	8+:104780766-104780850	8+:104780766-104780850	AGG	ncRNA	0.46	0.06	8.4093e-06	71.3
ENSG00000124228.10	ENST00000471144.1_ncRNA_2	20+:47851506-47851629	20+:47851506-47851629	CTG	ncRNA	0.16	0.43	8.5574e-05	34.0
ENSG00000065150.14	ENST00000491555.1_ncRNA_0	13+:98658581-98658602|98660312-98660396|98662134-98662267|98662356-98662478|98664499-98664596|98666295-98666468|98667783-98667895|98667979-98668035|98668982-98669105|98670738-98670958|98671834-98672063|98673245-98673387|98673989-98674076	13+:98655258-98655291|98658383-98658602|98660312-98660396|98662134-98662267|98662356-98662478|98664499-98664596|98666295-98666468|98667783-98667895|98667979-98668035|98668982-98669105|98670738-98670958|98671834-98672063|98673245-98673387|98673989-98674076	CTG	ncRNA	0.19	0.54	8.6629e-15	493.3
ENSG00000113851.9	ENST00000491834.1_ncRNA_0	3-:3215931-3215945|3221304-3221371	3-:3215931-3215945|3221304-3221371	ATG	ncRNA	0.22	0.64	8.7065e-06	57.8
ENSG00000184831.9_ENSG00000238103.3	ENST00000330965.4_ncRNA_0	X-:23854858-23855437	X-:23854858-23855437	ATG	ncRNA	0.74	0.65	8.7421e-16	349.9
ENSG00000258153.1	ENST00000550617.1_ncRNA_0	12-:102267093-102267210	12-:102267093-102267210	GTG	ncRNA	0.26	0.13	8.8111e-10	45.1
ENSG00000238172.1	ENST00000443417.1_ncRNA_0	9-:102879036-102879075	9-:102879036-102879075	GTG	ncRNA	0.19	0.34	8.9161e-06	39.1
ENSG00000248626.1	ENST00000505218.1_ncRNA_0	5-:159377499-159377577	5-:159377499-159377577	ATT	ncRNA	0.21	0.67	9.1725e-09	449.7
ENSG00000229267.2	ENST00000457497.1_ncRNA_0	2+:215712031-215712169	2+:215712031-215712169	AAG	ncRNA	0.71	0.37	9.1766e-16	70.0
ENSG00000269893.2	ENST00000602573.1_ncRNA_1	4+:119200566-119200586|119200778-119200869	4+:119200566-119200586|119200778-119200869	ATG	ncRNA	0.75	0.24	9.3464e-06	16.6
ENSG00000169045.13	ENST00000514731.1_ncRNA_2	5-:179050057-179050165|179050595-179050598	5-:179050057-179050165|179050595-179050598	ACG	ncRNA	0.30	0.64	9.4073e-05	285.6
ENSG00000180581.6	ENST00000318333.4_ncRNA_0	10-:93566935-93567196	10-:93566935-93567196	ATG	ncRNA	0.74	0.65	9.6864e-14	268.4
ENSG00000205105.5	ENST00000535895.1_ncRNA_0	13+:47065175-47065256	13+:47065175-47065256	ATC	ncRNA	0.16	0.63	9.9537e-07	54.1
ENSG00000268032.3	ENST00000596122.2_ncRNA_0	19+:18141755-18142037	19+:18141755-18142037	AAG	ncRNA	0.48	0.15	9.9694e-15	152.1
ENSG00000210049.1_ENSG00000210195.2	ENST00000361453.3_orphan_39	MT+:5372-5414	MT+:5300-5414	ATC	orphan	0.25	0.50	0.0023616	18.5
ENSG00000198695.2_ENSG00000210194.1	ENST00000361681.2_orphan_0	MT-:14220-14301	MT-:14220-14301	ATA	orphan	0.08	0.61	0.0050886	53.7
ENSG00000210049.1_ENSG00000210195.2	ENST00000361381.2_orphan_32	MT+:11242-11329	MT+:11242-11329	ATC	orphan	0.24	0.42	0.012681	42.3
ENSG00000124214.15	ENST00000456866.2_orphan_2	20-:47770566-47770581	20-:47770566-47770581	ATG	orphan	0.74	0.60	0.015531	34.4
ENSG00000138768.10	ENST00000441296.2_orphan_2	4+:76731652-76731692|76733312-76733317	4+:76731652-76731692|76733312-76733317	AAG	orphan	0.09	0.28	0.015679	8.3
ENSG00000007080.6	ENST00000596123.1_orphan_1	19+:18047308-18047371	19+:18047248-18047371	ATG	orphan	0.22	0.54	0.016217	75.4
ENSG00000210049.1_ENSG00000210195.2	ENST00000361624.2_orphan_26	MT+:6671-6728	MT+:6641-6728	ATT	orphan	0.14	0.52	0.020115	75.5
ENSG00000159069.9	ENST00000443788.1_orphan_0	9-:139838477-139838531	9-:139838477-139838531	ACG	orphan	0.38	0.31	0.022533	10.0
ENSG00000112695.7	ENST00000459637.2_orphan_1	6-:75953458-75953479	6-:75953458-75953479	GTG	orphan	0.72	0.53	0.029590	70.3
ENSG00000210049.1_ENSG00000210195.2	ENST00000361624.2_orphan_20	MT+:6059-6146	MT+:6059-6146	ATC	orphan	0.41	0.59	0.030612	49.7
ENSG00000210049.1_ENSG00000210195.2	ENST00000362079.2_orphan_37	MT+:9326-9377	MT+:9326-9377	ACG	orphan	0.12	0.34	0.042865	36.3
ENSG00000210049.1_ENSG00000210195.2	ENST00000361381.2_orphan_61	MT+:10759-10807	MT+:10759-10807	ATG	orphan	0.56	0.49	0.046291	10.6
ENSG00000170315.9	ENST00000535788.1_uoORF_2	17+:16284457-16284498|16285215-16285237	17+:16284457-16284498|16285215-16285237	ACG	uoORF	0.06	0.66	0.00010368	221.1
ENSG00000175550.3	ENST00000312515.2_uoORF_0	11+:65686845-65687014|65687250-65687323|65687418-65687512|65687813-65687846	11+:65686845-65687014|65687250-65687323|65687418-65687512|65687813-65687846	ACG	uoORF	0.74	0.61	0.00010485	153.9
ENSG00000149136.3	ENST00000278412.2_uoORF_3	11-:57102552-57102714|57103203-57103221	11-:57102552-57102714|57103203-57103221	AGG	uoORF	0.07	0.53	0.00010574	91.4
ENSG00000189180.11	ENST00000374618.3_uoORF_0	10+:38299681-38299711|38301225-38301273	10+:38299681-38299711|38301225-38301273	ATG	uoORF	0.54	0.58	0.00012527	19.1
ENSG00000100567.8	ENST00000216455.4_uoORF_4	14+:58711576-58711642	14+:58711576-58711642	CTG	uoORF	0.32	0.66	0.00014579	322.9
ENSG00000206199.5_ENSG00000224831.2	ENST00000452853.2_uoORF_2	3-:149688614-149688665	3-:149688614-149688665	CTG	uoORF	0.68	0.63	0.00014713	54.9
ENSG00000168288.8	ENST00000428879.1_uoORF_2	2-:150438774-150438785|150443602-150443639	2-:150438774-150438785|150443602-150443639	ATT	uoORF	0.49	0.55	0.00015354	24.1
ENSG00000177885.9	ENST00000316804.5_uoORF_5	17-:73389657-73389735	17-:73389657-73389735	CTG	uoORF	0.14	0.62	0.00020009	55.5
ENSG00000169981.6	ENST00000396056.2_uoORF_0	3+:44690325-44690326|44692432-44692563	3+:44690325-44690326|44692432-44692563	ATA	uoORF	0.36	0.09	0.00021029	16.1
ENSG00000130066.12	ENST00000379270.4_uoORF_1	X+:23801415-23801484	X+:23801415-23801484	CTG	uoORF	0.19	0.40	0.00023155	27.6
ENSG00000104472.5	ENST00000220913.5_uoORF_1	8+:141521528-141521621	8+:141521528-141521621	CTG	uoORF	0.83	0.63	0.00025168	44.5
ENSG00000137055.10	ENST00000397292.3_uoORF_0	9-:26947039-26947078	9-:26947039-26947078	GTG	uoORF	0.83	0.60	0.00025188	24.4
ENSG00000240891.2_ENSG00000144824.15	ENST00000431670.2_uoORF_1	3+:111578319-111578423|111602910-111602938	3+:111578319-111578423|111602910-111602938	ATT	uoORF	0.09	0.43	0.00025235	19.5
ENSG00000127564.12	ENST00000262300.8_uoORF_1	16-:3029651-3029729	16-:3029651-3029729	CTG	uoORF	0.74	0.57	0.00026277	35.6
ENSG00000196465.6_ENSG00000092841.14	ENST00000551834.1_uoORF_5	12+:56547658-56547730	12+:56547658-56547730	ATG	uoORF	0.47	0.58	0.00028309	48.8
ENSG00000089220.4	ENST00000261313.2_uoORF_1	12+:118573934-118574051	12+:118573934-118574051	CTG	uoORF	0.74	0.54	0.00030107	55.3
ENSG00000198034.6	ENST00000316084.6_uoORF_1	X-:71496059-71496084|71497042-71497080	X-:71496059-71496084|71497042-71497080	AAG	uoORF	0.12	0.15	0.00031581	63.0
ENSG00000100138.9	ENST00000401959.1_uoORF_1	22-:42076367-42076368|42078359-42078394	22-:42076367-42076368|42078359-42078412	GTG	uoORF	0.74	0.30	0.00031738	60.3
ENSG00000169976.5	ENST00000367569.2_uoORF_1	6-:144416630-144416681	6-:144416630-144416681	TTG	uoORF	0.40	0.64	0.00031822	62.8
ENSG00000197728.5	ENST00000356464.5_uoORF_2	12+:56435891-56435953|56436208-56436209	12+:56435891-56435953|56436208-56436209	ATG	uoORF	0.64	0.58	0.00031962	8.6
ENSG00000131368.3	ENST00000253686.2_uoORF_1	3-:15106691-15106808	3-:15106691-15106808	CTG	uoORF	0.43	0.56	0.00032273	41.8
ENSG00000130724.4	ENST00000312547.2_uoORF_1	19-:59065436-59065603|59066354-59066376	19-:59065436-59065603|59066354-59066376	ACG	uoORF	0.73	0.35	0.00032334	78.2
ENSG00000106636.3	ENST00000496112.1_uoORF_0	7+:44240688-44240838|44244166-44244229	7+:44240688-44240838|44244166-44244229	ACG	uoORF	0.83	0.55	0.00033408	59.7
ENSG00000150782.7	ENST00000528832.1_uoORF_0	11-:112025765-112025805|112034628-112034738	11-:112025765-112025805|112034628-112034738	CTG	uoORF	0.73	0.62	0.00033883	69.3
ENSG00000106355.5	ENST00000450169.2_uoORF_1	7-:32529966-32530002	7-:32529966-32530002	AAG	uoORF	0.28	0.58	0.00035125	19.2
ENSG00000121579.8_ENSG00000239280.1	ENST00000493900.1_uoORF_3	3-:113442900-113442939|113464788-113464857	3-:113442900-113442939|113464788-113464857	AGG	uoORF	0.13	0.28	0.00036471	384.5
ENSG00000078140.9_ENSG00000243260.2	ENST00000261427.5_uoORF_1	4+:39699879-39699999	4+:39699879-39699999	GTG	uoORF	0.13	0.19	0.00040811	59.4
ENSG00000049130.9	ENST00000347404.5_uoORF_0	12-:88974051-88974195	12-:88974051-88974195	GTG	uoORF	0.38	0.48	0.00041174	23.3
ENSG00000137309.15	ENST00000311487.5_uoORF_2	6+:34204713-34204740|34204980-34205094|34208513-34208561	6+:34204713-34204740|34204980-34205094|34208513-34208561	CTG	uoORF	0.11	0.61	0.00041734	1026.8
ENSG00000111206.8	ENST00000342628.2_uoORF_1	12-:2983643-2983670	12-:2983643-2983670	ATG	uoORF	0.62	0.56	0.00044117	17.5
ENSG00000114861.14_ENSG00000242094.1	ENST00000485326.2_uoORF_0	3-:71102902-71102924|71113974-71113976	3-:71102902-71102924|71113974-71113976	AGG	uoORF	0.87	0.49	0.00045805	6.0
ENSG00000168924.10	ENST00000302787.2_uoORF_0	4-:1850932-1850936|1857595-1857750	4-:1850932-1850936|1857595-1857750	ACG	uoORF	0.74	0.64	0.00049041	63.1
ENSG00000116922.10	ENST00000358011.4_uoORF_1	1-:38155548-38155555|38156005-38156070	1-:38155548-38155555|38156005-38156070	ATG	uoORF	0.72	0.63	0.00051802	47.3
ENSG00000123136.10	ENST00000242776.4_uoORF_1	19-:14523988-14524036|14530081-14530126	19-:14523988-14524036|14530081-14530126	TTG	uoORF	0.39	0.60	0.00054694	97.2
ENSG00000162191.9	ENST00000301935.5_uoORF_3	11-:62446382-62446478	11-:62446382-62446478	AGG	uoORF	0.07	0.44	0.00056735	40.8
ENSG00000143575.10	ENST00000328703.7_uoORF_0	1+:154245155-154245203	1+:154245155-154245203	ATG	uoORF	0.63	0.63	0.00058022	123.3
ENSG00000248710.1_ENSG00000238427.1	ENST00000479460.1_uoORF_0	3-:160156946-160156974|160166513-160166557	3-:160156946-160156974|160166513-160166557	TTG	uoORF	0.18	0.32	0.00060099	25.3
ENSG00000159182.3	ENST00000290294.3_uoORF_0	17-:46799245-46799261|46799679-46799816	17-:46799245-46799261|46799679-46799816	ATG	uoORF	0.11	0.66	0.00061836	170.8
ENSG00000115884.6	ENST00000381150.1_uoORF_1	2-:20405168-20405185|20424562-20424731	2-:20405168-20405185|20424562-20424731	CTG	uoORF	0.56	0.64	0.00065838	134.1
ENSG00000111341.5	ENST00000539261.1_uoORF_1	12-:15038721-15038769	12-:15038721-15038769	CTG	uoORF	0.31	0.55	0.00067319	20.4
ENSG00000115942.4	ENST00000234296.2_uoORF_1	2-:201822842-201822856|201824114-201824163|201828212-201828287	2-:201822842-201822856|201824114-201824163|201828212-201828287	CTG	uoORF	0.16	0.53	0.00072334	51.1
ENSG00000139644.8	ENST00000552635.1_uoORF_3	12+:50146247-50146280	12+:50146247-50146280	GTG	uoORF	0.74	0.64	0.00079150	173.2
ENSG00000130725.3	ENST00000253023.3_uoORF_1	19-:59069744-59069849	19-:59069744-59069849	CTG	uoORF	0.48	0.35	0.00081479	82.5
ENSG00000108848.11	ENST00000393227.2_uoORF_1	17+:48797019-48797097	17+:48797019-48797097	TTG	uoORF	0.09	0.59	0.00091583	47.8
ENSG00000221983.3	ENST00000442744.2_uoORF_4	19+:18682698-18682719|18684102-18684126	19+:18682698-18682719|18684102-18684126	TTG	uoORF	0.08	0.61	0.0010363	38.7
ENSG00000163513.13	ENST00000295754.5_uoORF_0	3+:30648320-30648469|30686238-30686242	3+:30648320-30648469|30686238-30686242	AAG	uoORF	0.10	0.54	0.0010525	27.9
ENSG00000118707.5_ENSG00000101084.12	ENST00000483815.1_uoORF_2	20+:35234250-35234358	20+:35234250-35234358	CTG	uoORF	0.74	0.65	0.0011145	121.1
ENSG00000178719.12	ENST00000395068.4_uoORF_0	8+:145064336-145064367|145065367-145065402	8+:145064336-145064367|145065367-145065402	GTG	uoORF	0.83	0.39	0.0011295	25.7
ENSG00000197798.4	ENST00000533050.1_uoORF_0	11+:126081704-126081725|126099119-126099188|126104889-126104925	11+:126081704-126081725|126099119-126099188|126104889-126104925	GTG	uoORF	0.86	0.29	0.0011899	28.4
ENSG00000121895.7	ENST00000381938.3_uoORF_0	4-:39033929-39033977	4-:39033929-39033977	ATG	uoORF	0.83	0.58	0.0012232	19.4
ENSG00000135018.9	ENST00000376395.4_uoORF_2	9-:86322577-86322739	9-:86322577-86322739	GTG	uoORF	0.48	0.61	0.0012934	89.0
ENSG00000145191.7_ENSG00000182580.2	ENST00000456318.1_uoORF_9	3+:184081216-184081300	3+:184081216-184081300	GTG	uoORF	0.36	0.61	0.0012953	66.9
ENSG00000164109.9	ENST00000296509.6_uoORF_1	4-:120986924-120986973|120987816-120987941	4-:120986924-120986973|120987816-120987941	GTG	uoORF	0.58	0.60	0.0013391	51.3
ENSG00000105887.10	ENST00000393085.3_uoORF_4	7-:135661847-135661937	7-:135661847-135661937	CTG	uoORF	0.74	0.63	0.0013860	78.6
ENSG00000051180.12	ENST00000267868.3_uoORF_0	15+:40987491-40987623|40990954-40990957	15+:40987491-40987623|40990954-40990957	CTG	uoORF	0.83	0.51	0.0013948	25.2
ENSG00000102172.11	ENST00000404933.2_uoORF_1	X+:21958871-21958991|21985313-21985334	X+:21958871-21958991|21985313-21985334	CTG	uoORF	0.07	0.38	0.0013952	122.2
ENSG00000179598.5_ENSG00000266498.1	ENST00000321560.3_uoORF_0	17-:17109587-17109629	17-:17109587-17109629	GTG	uoORF	0.83	0.47	0.0014694	10.3
ENSG00000205629.7	ENST00000399069.3_uoORF_0	16+:25123164-25123215	16+:25123110-25123215	ATG	uoORF	0.30	0.58	0.0015229	19.1
ENSG00000089916.13_ENSG00000258454.1	ENST00000261530.7_uoORF_0	14+:76618283-76618334|76620696-76620714	14+:76618283-76618334|76620696-76620714	GTG	uoORF	0.25	0.55	0.0015233	17.9
ENSG00000136810.8	ENST00000374517.5_uoORF_1	9-:113013707-113013742|113018691-113018755	9-:113013707-113013742|113018691-113018761	ATC	uoORF	0.52	0.46	0.0015336	159.8
ENSG00000128463.8	ENST00000267750.4_uoORF_1	15+:34517247-34517319	15+:34517247-34517319	CTG	uoORF	0.74	0.51	0.0015468	78.8
ENSG00000050130.13	ENST00000261247.9_uoORF_2	14+:59951234-59951311|59953430-59953488	14+:59951234-59951311|59953430-59953488	GTG	uoORF	0.06	0.58	0.0015479	166.1
ENSG00000140264.15_ENSG00000242028.1	ENST00000381359.1_uoORF_2	15+:44084530-44084578	15+:44084530-44084578	ACG	uoORF	0.54	0.60	0.0015552	79.8
ENSG00000213722.4_ENSG00000213719.4	ENST00000375784.3_uoORF_0	6-:31704040-31704205	6-:31704040-31704205	TTG	uoORF	0.18	0.45	0.0015801	33.4
ENSG00000142192.16	ENST00000357903.3_uoORF_2	21-:27484452-27484463|27542881-27542993	21-:27484452-27484463|27542881-27542993	ACG	uoORF	0.47	0.05	0.0016603	75.6
ENSG00000143363.11	ENST00000271620.3_uoORF_0	1+:150981086-150981147|150990287-150990322	1+:150981086-150981147|150990287-150990322	ACG	uoORF	0.83	0.56	0.0019093	26.4
ENSG00000103005.7	ENST00000219281.3_uoORF_0	16+:58035353-58035437	16+:58035353-58035437	GTG	uoORF	0.17	0.60	0.0019340	41.3
ENSG00000166913.8	ENST00000372839.3_uoORF_2	20+:43514450-43514527|43516288-43516383|43530171-43530188	20+:43514450-43514527|43516288-43516383|43530171-43530188	GTG	uoORF	0.68	0.64	0.0019362	168.0
ENSG00000169230.5	ENST00000303204.4_uoORF_1	5+:176730879-176730993	5+:176730879-176730993	CTG	uoORF	0.85	0.48	0.0020370	22.9
ENSG00000130150.7	ENST00000380492.3_uoORF_0	X+:14891580-14891659|14891810-14891827	X+:14891580-14891659|14891810-14891827	ATG	uoORF	0.76	0.45	0.0021316	12.0
ENSG00000066855.11	ENST00000262146.4_uoORF_0	8+:66582122-66582212	8+:66582122-66582212	ATG	uoORF	0.38	0.55	0.0021811	18.4
ENSG00000107372.8	ENST00000376960.4_uoORF_0	9-:74975677-74975703|74979611-74979660	9-:74975677-74975703|74979611-74979660	GTG	uoORF	0.30	0.65	0.0023463	99.3
ENSG00000169100.8	ENST00000381401.5_uoORF_1	X-:1510898-1510919	X-:1510898-1510919	CTG	uoORF	0.39	0.20	0.0023987	28.9
ENSGR0000169100.8	ENSTR0000381401.5_uoORF_1	Y-:1460898-1460919	Y-:1460898-1460919	CTG	uoORF	0.39	0.20	0.0023987	28.9
ENSG00000205352.6_ENSG00000197111.11	ENST00000437231.1_uoORF_6	12+:53848532-53848604	12+:53848532-53848604	GTG	uoORF	0.74	0.65	0.0024073	134.2
ENSG00000188206.5_ENSG00000153187.12	ENST00000283179.9_uoORF_3	1-:245027589-245027646	1-:245027589-245027646	TTG	uoORF	0.55	0.65	0.0024303	122.3
ENSG00000106105.9	ENST00000389266.3_uoORF_1	7+:30634467-30634566	7+:30634467-30634566	ATG	uoORF	0.42	0.43	0.0024432	13.7
ENSG00000197472.10_ENSG00000135747.7	ENST00000339986.7_uoORF_0	1-:247163345-247163376|247171207-247171257	1-:247163345-247163376|247171207-247171257	ATT	uoORF	0.66	0.21	0.0024527	16.7
ENSG00000126787.8	ENST00000395425.2_uoORF_1	14-:55655847-55655898|55658180-55658189	14-:55655847-55655898|55658180-55658189	GTG	uoORF	0.57	0.62	0.0025947	53.5
ENSG00000086598.6	ENST00000262225.3_uoORF_2	12+:124069139-124069190	12+:124069139-124069190	GTG	uoORF	0.49	0.41	0.0026053	21.0
ENSG00000145191.7_ENSG00000182580.2	ENST00000346169.2_uoORF_5	3+:184033284-184033333|184033550-184033588	3+:184033284-184033333|184033550-184033588	ATG	uoORF	0.30	0.65	0.0029072	121.3
ENSG00000167088.6_ENSG00000263350.1	ENST00000300413.5_uoORF_1	18+:19192316-19192394	18+:19192316-19192394	ATA	uoORF	0.12	0.64	0.0030019	112.2
ENSG00000109805.5	ENST00000251496.2_uoORF_0	4+:17812645-17812732	4+:17812645-17812732	CTG	uoORF	0.65	0.62	0.0030265	45.3
ENSG00000113312.6	ENST00000231238.5_uoORF_1	5+:159436171-159436200|159437506-159437639	5+:159436171-159436200|159437506-159437639	AAG	uoORF	0.27	0.57	0.0030609	25.4
ENSG00000023191.12	ENST00000438658.2_uoORF_10	11-:502158-502181|506608-506657	11-:502158-502181|506608-506657	CTG	uoORF	0.61	0.51	0.0030659	31.8
ENSG00000167778.4	ENST00000301463.4_uoORF_0	12-:53471018-53471045|53473094-53473163	12-:53471018-53471045|53473094-53473163	GTG	uoORF	0.72	0.35	0.0034089	8.3
ENSG00000115944.10	ENST00000378669.1_uoORF_2	2-:42580476-42580483|42588229-42588327	2-:42580476-42580483|42588229-42588327	ATG	uoORF	0.74	0.65	0.0034319	87.7
ENSG00000067560.6	ENST00000418115.1_uoORF_1	3-:49412994-49413024|49449252-49449276	3-:49412994-49413024|49449252-49449282	CTG	uoORF	0.74	0.64	0.0035286	889.4
ENSG00000171302.12	ENST00000392446.5_uoORF_1	17-:76993703-76993726|76993921-76994021	17-:76993703-76993726|76993921-76994021	ATG	uoORF	0.46	0.47	0.0035819	36.4
ENSG00000136997.10	ENST00000377970.2_uoORF_3	8+:128748664-128748869|128750493-128750525	8+:128748664-128748869|128750493-128750525	ATC	uoORF	0.16	0.59	0.0036139	106.3
ENSG00000130255.8	ENST00000347512.3_uoORF_2	19+:5690314-5690338|5690516-5690570	19+:5690314-5690338|5690516-5690570	ACG	uoORF	0.74	0.65	0.0036669	399.6
ENSG00000178719.12	ENST00000313269.5_uoORF_2	8+:145064466-145064479|145065367-145065402	8+:145064466-145064479|145065367-145065402	GTG	uoORF	0.46	0.49	0.0036683	9.3
ENSG00000100823.7	ENST00000216714.3_uoORF_4	14+:20923524-20923553|20923736-20923851	14+:20923524-20923553|20923736-20923851	TTG	uoORF	0.68	0.65	0.0040483	274.3
ENSG00000120437.7	ENST00000367048.4_uoORF_0	6+:160183099-160183123	6+:160183099-160183123	ACG	uoORF	0.83	0.56	0.0041119	15.3
ENSG00000170779.10	ENST00000336219.3_uoORF_0	14-:105478247-105478272|105487335-105487397	14-:105478247-105478272|105487335-105487397	CTG	uoORF	0.83	0.61	0.0042493	33.9
ENSG00000182117.4	ENST00000328848.4_uoORF_1	15-:34635222-34635300	15-:34635222-34635300	TTG	uoORF	0.25	0.65	0.0042921	109.1
ENSG00000181817.5	ENST00000315732.2_uoORF_1	1-:36859689-36859754|36863367-36863395	1-:36859689-36859754|36863367-36863395	ACG	uoORF	0.23	0.43	0.0046319	24.9
ENSG00000243709.1_ENSG00000143811.12	ENST00000343818.6_uoORF_0	1-:226111806-226111854	1-:226111806-226111854	CTG	uoORF	0.74	0.60	0.0048866	86.6
ENSG00000162236.7	ENST00000294179.3_uoORF_0	11-:62598686-62598725	11-:62598686-62598725	ATG	uoORF	0.43	0.57	0.0052838	8.0
ENSG00000163468.10	ENST00000295688.3_uoORF_1	1-:156307971-156308004	1-:156307971-156308004	CTG	uoORF	0.39	0.54	0.0053449	98.4
ENSG00000021776.6	ENST00000156471.5_uoORF_0	15-:35256480-35256491|35261739-35261839	15-:35256480-35256491|35261739-35261839	CTG	uoORF	0.68	0.43	0.0053482	16.8
ENSG00000258539.1_ENSG00000203791.9	ENST00000368836.2_uoORF_0	10-:126480385-126480439	10-:126480385-126480439	ATG	uoORF	0.33	0.51	0.0053844	13.2
ENSG00000267174.1_ENSG00000105518.9	ENST00000593256.2_uoORF_2	19-:11456260-11456304|11456802-11456839	19-:11456260-11456304|11456802-11456839	ATC	uoORF	0.45	0.60	0.0054012	34.4
ENSG00000132170.15	ENST00000309576.6_uoORF_2	3+:12329509-12329519|12353878-12353952|12421202-12421208	3+:12329509-12329519|12353878-12353952|12421202-12421208	GTG	uoORF	0.48	0.59	0.0057946	49.3
ENSG00000125454.7	ENST00000320362.3_uoORF_0	17-:73282831-73282873	17-:73282831-73282873	ATG	uoORF	0.80	0.51	0.0058978	6.1
ENSG00000215717.5	ENST00000338272.8_uoORF_1	1+:109633414-109633498	1+:109633414-109633498	GTG	uoORF	0.76	0.32	0.0059092	18.4
ENSG00000072110.9	ENST00000193403.6_uoORF_3	14-:69445759-69445846	14-:69445759-69445846	ACG	uoORF	0.51	0.63	0.0060055	119.4
ENSG00000005302.13	ENST00000312196.4_uoORF_0	X+:11776374-11776386	X+:11776374-11776386	ATG	uoORF	0.73	0.22	0.0060105	6.2
ENSG00000213699.4_ENSG00000115163.10	ENST00000335756.4_uoORF_0	2+:27009029-27009164	2+:27009029-27009164	GTG	uoORF	0.74	0.55	0.0060600	62.7
ENSG00000112304.6	ENST00000230048.4_uoORF_1	6+:24667474-24667495	6+:24667456-24667495	CTG	uoORF	0.74	0.30	0.0063226	22.5
ENSG00000161692.13	ENST00000526924.1_uoORF_0	17+:42786117-42786189	17+:42786117-42786189	ATG	uoORF	0.31	0.55	0.0063849	21.6
ENSG00000100632.6	ENST00000557016.1_uoORF_1	14-:69861570-69861629|69864947-69864996	14-:69861570-69861629|69864947-69864996	ACG	uoORF	0.74	0.65	0.0068780	248.0
ENSG00000164163.6	ENST00000296577.4_uoORF_0	4+:146019510-146019571|146025537-146025605	4+:146019510-146019571|146025537-146025605	GTG	uoORF	0.67	0.62	0.0070022	103.8
ENSG00000172071.7	ENST00000303236.3_uoORF_0	2-:88926791-88926818	2-:88926791-88926818	ATG	uoORF	0.51	0.44	0.0073699	6.0
ENSG00000142875.15	ENST00000370689.2_uoORF_0	1+:84543877-84544054|84644859-84644862	1+:84543877-84544054|84644859-84644862	CTG	uoORF	0.46	0.55	0.0074323	56.6
ENSG00000137440.3	ENST00000382333.1_uoORF_1	4-:15938251-15938275|15939873-15939897	4-:15938251-15938275|15939873-15939897	CTG	uoORF	0.83	0.39	0.0074379	19.2
ENSG00000133142.13	ENST00000472484.1_uoORF_1	X+:102841173-102841219|102841576-102841623	X+:102841173-102841219|102841576-102841623	CTG	uoORF	0.56	0.60	0.0074677	56.9
ENSG00000122482.16	ENST00000337393.5_uoORF_0	1-:91447881-91447927|91487546-91487548	1-:91447881-91447927|91487546-91487548	CTG	uoORF	0.34	0.18	0.0077258	17.1
ENSG00000169567.7	ENST00000304043.5_uoORF_1	5-:130500887-130500926	5-:130500887-130500926	CTG	uoORF	0.74	0.62	0.0078290	34.6
ENSG00000196526.6	ENST00000420658.1_uoORF_0	4-:7873785-7873807|7941382-7941459	4-:7873785-7873807|7941382-7941459	CTG	uoORF	0.74	0.46	0.0078850	36.1
ENSG00000167642.8_ENSG00000167644.7	ENST00000454580.3_uoORF_4	19+:38755491-38755554	19+:38755443-38755554	ACG	uoORF	0.64	0.65	0.0079622	140.8
ENSG00000189050.10_ENSG00000238283.3	ENST00000305783.8_uoORF_0	17-:58041971-58042055	17-:58041971-58042055	ATG	uoORF	0.74	0.53	0.0080835	19.0
ENSG00000139278.5	ENST00000266659.3_uoORF_0	12+:75874610-75874685	12+:75874610-75874685	CTG	uoORF	0.67	0.59	0.0081159	33.0
ENSG00000197223.7	ENST00000410067.3_uoORF_0	2-:68274441-68274451|68290089-68290109	2-:68274441-68274451|68290089-68290109	CTG	uoORF	0.74	0.60	0.0083242	25.4
ENSG00000114439.14	ENST00000325805.8_uoORF_0	3+:107364749-107364756|107429298-107429321	3+:107364749-107364756|107429298-107429321	TTG	uoORF	0.18	0.58	0.0083242	18.1
ENSG00000099284.9	ENST00000373255.4_uoORF_0	10+:71835365-71835467	10+:71812694-71812756|71835355-71835467	GTG	uoORF	0.53	0.63	0.0084387	45.6
ENSG00000134333.9_ENSG00000256006.1	ENST00000541097.1_uoORF_3	11+:18416121-18416183|18418365-18418402	11+:18416121-18416183|18418365-18418402	CTG	uoORF	0.20	0.25	0.0089137	288.2
ENSG00000136381.8	ENST00000258886.8_uoORF_0	15+:78730666-78730698|78732136-78732149	15+:78730666-78730698|78732136-78732149	ATG	uoORF	0.32	0.59	0.0092302	22.7
ENSG00000110696.5	ENST00000228136.4_uoORF_1	11+:16760225-16760388|16766147-16766158	11+:16760225-16760388|16766147-16766158	GTG	uoORF	0.39	0.61	0.0092707	125.2
ENSG00000153107.7	ENST00000341068.3_uoORF_1	2-:112638385-112638415	2-:112638385-112638415	ATA	uoORF	0.40	0.44	0.0094012	6.7
ENSG00000101474.7	ENST00000217456.2_uoORF_1	20-:24973320-24973350	20-:24973320-24973350	CTG	uoORF	0.07	0.37	0.0094012	24.7
ENSG00000144713.8_ENSG00000207496.1	ENST00000273223.6_uoORF_2	3-:12881711-12881741|12882992-12883025	3-:12881711-12881741|12882992-12883025	CTG	uoORF	0.74	0.64	0.0094100	67.5
ENSG00000105321.8	ENST00000221922.6_uoORF_0	19+:47761635-47761660|47761815-47761859	19+:47761635-47761660|47761815-47761859	TTG	uoORF	0.73	0.38	0.0095046	6.2
ENSG00000205336.7	ENST00000568909.1_uoORF_0	16+:57654042-57654048|57684164-57684203	16+:57654042-57654048|57684164-57684203	CTG	uoORF	0.72	0.36	0.010310	15.2
ENSG00000198836.4	ENST00000361908.3_uoORF_0	3+:193311101-193311198|193332511-193332531	3+:193311080-193311198|193332511-193332531	CTG	uoORF	0.45	0.56	0.010381	41.4
ENSG00000100823.7	ENST00000555414.1_uoORF_3	14+:20923420-20923497|20923736-20923851	14+:20923420-20923497|20923736-20923851	ATC	uoORF	0.13	0.41	0.010383	288.6
ENSG00000145592.9	ENST00000274242.5_uoORF_4	5-:40834707-40834708|40835284-40835340	5-:40834707-40834708|40835284-40835340	ATA	uoORF	0.35	0.48	0.010975	12.2
ENSG00000124145.5	ENST00000537976.1_uoORF_1	20-:43961688-43961709|43976964-43977024	20-:43961688-43961709|43976964-43977024	ATG	uoORF	0.55	0.62	0.011274	182.4
ENSG00000137154.8	ENST00000380394.4_uoORF_2	9-:19380189-19380240	9-:19380189-19380240	TTG	uoORF	0.86	0.41	0.012305	5.7
ENSG00000126522.12_ENSG00000241258.2	ENST00000395326.3_uoORF_1	7+:65579864-65579957|65592690-65592720	7+:65579864-65579957|65592690-65592720	TTG	uoORF	0.65	0.55	0.012487	22.7
ENSG00000001167.10	ENST00000353205.5_uoORF_0	6+:41040778-41040823|41046767-41046857	6+:41040778-41040823|41046767-41046857	CTG	uoORF	0.54	0.13	0.012570	21.5
ENSG00000176485.6	ENST00000323646.5_uoORF_2	11-:63365610-63365635|63381471-63381572	11-:63365610-63365635|63381471-63381572	ATG	uoORF	0.39	0.53	0.012630	42.8
ENSG00000139343.6	ENST00000266735.5_uoORF_1	12+:96252834-96252854|96254945-96254946	12+:96252834-96252854|96254945-96254946	ATT	uoORF	0.72	0.66	0.012802	215.2
ENSG00000214289.2_ENSG00000114019.10	ENST00000249883.5_uoORF_0	3-:134090195-134090336	3-:134090195-134090336	GTG	uoORF	0.76	0.44	0.012842	32.9
ENSG00000166224.12	ENST00000373202.3_uoORF_0	10+:72576593-72576617	10+:72576593-72576617	AGG	uoORF	0.34	0.51	0.012878	10.6
ENSG00000168476.7	ENST00000306306.3_uoORF_1	8-:21998168-21998210|21998963-21999053	8-:21998168-21998210|21998963-21999053	GTG	uoORF	0.37	0.60	0.013036	53.2
ENSG00000156110.9_ENSG00000214626.2	ENST00000539909.1_uoORF_4	10+:75910999-75911050	10+:75910999-75911050	GTG	uoORF	0.77	0.48	0.013754	14.0
ENSG00000033867.12	ENST00000454389.1_uoORF_0	3-:27525606-27525741	3-:27525606-27525741	ACG	uoORF	0.39	0.52	0.013979	32.2
ENSG00000118418.10	ENST00000344726.5_uoORF_2	6-:79924695-79924739|79944262-79944311	6-:79924695-79924739|79944262-79944311	TTG	uoORF	0.88	0.53	0.014191	16.2
ENSG00000187778.9	ENST00000343810.4_uoORF_0	12-:49959980-49959998|49960504-49960606	12-:49959980-49959998|49960504-49960606	AAG	uoORF	0.75	0.27	0.014214	32.2
ENSG00000135778.7	ENST00000366628.5_uoORF_0	1+:233086394-233086478	1+:233086394-233086478	CTG	uoORF	0.17	0.56	0.014655	20.6
ENSG00000115339.9	ENST00000392701.3_uoORF_0	2-:166627197-166627281	2-:166627197-166627281	ATG	uoORF	0.55	0.51	0.014655	12.6
ENSG00000011243.13	ENST00000609519.1_uoORF_0	19-:15521386-15521405|15529721-15529786	19-:15521386-15521405|15529721-15529786	ATG	uoORF	0.30	0.57	0.014655	21.8
ENSG00000183520.7	ENST00000373014.4_uoORF_1	1+:38478461-38478503	1+:38478461-38478503	AGG	uoORF	0.29	0.52	0.014662	12.9
ENSG00000100612.9	ENST00000216500.5_uoORF_1	14-:60631941-60632040	14-:60631941-60632040	GTG	uoORF	0.13	0.56	0.015070	88.3
ENSG00000130770.13	ENST00000465645.1_uoORF_3	1+:28562668-28562704	1+:28562668-28562704	ACG	uoORF	0.86	0.46	0.015247	6.4
ENSG00000136810.8	ENST00000374517.5_uoORF_2	9-:113018708-113018816	9-:113018708-113018816	ATA	uoORF	0.13	0.54	0.015392	42.8
ENSG00000162702.7	ENST00000294740.3_uoORF_0	1-:200378829-200378847|200379073-200379109	1-:200378829-200378847|200379073-200379109	CTG	uoORF	0.45	0.53	0.016227	12.3
ENSG00000137807.9	ENST00000260363.4_uoORF_0	15+:69706772-69706808	15+:69706772-69706808	ATG	uoORF	0.15	0.62	0.016407	49.9
ENSG00000170876.7_ENSG00000228242.3	ENST00000306077.4_uoORF_1	3+:14166586-14166705|14170911-14170987	3+:14166586-14166705|14170911-14170987	ATT	uoORF	0.17	0.16	0.016487	59.1
ENSG00000182199.6	ENST00000328923.3_uoORF_2	12+:57623533-57623594|57624585-57624710	12+:57623533-57623594|57624585-57624710	CTG	uoORF	0.60	0.48	0.016861	80.5
ENSG00000160710.11	ENST00000368474.4_uoORF_1	1-:154580478-154580571	1-:154580478-154580571	GTG	uoORF	0.49	0.54	0.017038	13.8
ENSG00000106628.6	ENST00000406581.2_uoORF_0	7-:44161641-44161722	7-:44161641-44161722	TTG	uoORF	0.02	0.60	0.017491	53.4
ENSG00000178449.4_ENSG00000272368.1	ENST00000550487.1_uoORF_1	12+:50506060-50506084|50513818-50513848	12+:50506060-50506084|50513818-50513848	ATG	uoORF	0.32	0.53	0.017751	18.1
ENSG00000169118.11_ENSG00000166803.6	ENST00000300035.4_uoORF_2	15-:64673556-64673616	15-:64673556-64673616	CTG	uoORF	0.74	0.63	0.018096	48.4
ENSG00000021762.15	ENST00000525498.1_uoORF_0	11-:3147742-3147787	11-:3147742-3147787	AGG	uoORF	0.83	0.51	0.019078	30.0
ENSG00000161547.10_ENSG00000207556.1	ENST00000392485.2_uoORF_2	17-:74733238-74733322	17-:74733238-74733322	CTG	uoORF	0.74	0.55	0.019312	173.7
ENSG00000101311.11	ENST00000217289.4_uoORF_0	20-:6100184-6100219|6103420-6103478	20-:6100184-6100219|6103420-6103478	ACG	uoORF	0.74	0.52	0.019448	12.7
ENSG00000114650.14	ENST00000265565.5_uoORF_1	3-:47484469-47484499	3-:47484469-47484499	GTG	uoORF	0.88	0.46	0.019581	8.4
ENSG00000133641.13	ENST00000356891.3_uoORF_0	12+:88429391-88429515|88433924-88433932	12+:88429391-88429515|88433924-88433932	ACG	uoORF	0.68	0.55	0.019901	38.8
ENSG00000151364.11_ENSG00000151366.8	ENST00000281031.4_uoORF_1	11-:77790743-77790857	11-:77790743-77790857	GTG	uoORF	0.10	0.65	0.020206	166.9
ENSG00000164332.6	ENST00000296786.6_uoORF_0	5+:158695879-158695945	5+:158695879-158695945	ATT	uoORF	0.54	0.53	0.020292	7.1
ENSG00000055332.12	ENST00000233057.4_uoORF_0	2-:37374938-37374965|37375999-37376020	2-:37374938-37374965|37375999-37376020	TTG	uoORF	0.83	0.53	0.020352	11.8
ENSG00000152253.4	ENST00000282074.2_uoORF_0	2-:169746028-169746043|169746827-169746893	2-:169746028-169746043|169746827-169746893	CTG	uoORF	0.52	0.45	0.020398	9.5
ENSG00000189241.6	ENST00000368608.3_uoORF_0	6-:116600989-116601040	6-:116600989-116601040	CTG	uoORF	0.51	0.53	0.021366	13.2
ENSG00000160014.12	ENST00000291295.9_uoORF_0	19+:47104593-47104694|47109083-47109096	19+:47104587-47104694|47109083-47109096	GTG	uoORF	0.55	0.10	0.022103	40.6
ENSG00000107185.8	ENST00000378078.4_uoORF_0	9+:35749398-35749405|35749733-35749756	9+:35749398-35749405|35749733-35749756	ATG	uoORF	0.83	0.45	0.022579	9.7
ENSG00000111602.7	ENST00000553532.1_uoORF_1	12-:56827928-56827958	12-:56827928-56827958	ATG	uoORF	0.49	0.43	0.022579	9.1
ENSG00000154473.13	ENST00000368865.4_uoORF_1	10+:124913970-124914001|124914433-124914447	10+:124913970-124914001|124914433-124914447	GTG	uoORF	0.29	0.62	0.022668	35.6
ENSG00000213593.5_ENSG00000198561.8	ENST00000534355.1_uoORF_3	11+:57509039-57509093	11+:57509039-57509093	CTG	uoORF	0.74	0.60	0.022929	31.3
ENSG00000125826.15	ENST00000356286.5_uoORF_1	20+:389364-389423|390524-390573	20+:389364-389423|390524-390573	ACG	uoORF	0.13	0.32	0.023182	35.4
ENSG00000117399.9	ENST00000310955.6_uoORF_2	1+:43824641-43824677|43824837-43824912	1+:43824641-43824677|43824837-43824912	GTG	uoORF	0.29	0.41	0.023323	29.0
ENSG00000165502.6	ENST00000298289.6_uoORF_1	14-:50085752-50085833	14-:50085752-50085833	CTG	uoORF	0.43	0.64	0.023346	67.5
ENSG00000171858.13	ENST00000343986.4_uoORF_3	20+:60962179-60962192|60962376-60962444|60962666-60962675	20+:60962179-60962192|60962376-60962444|60962666-60962675	GTG	uoORF	0.60	0.65	0.024361	152.4
ENSG00000101337.11	ENST00000398022.2_uoORF_0	20+:30697532-30697558|30720815-30720852	20+:30697532-30697558|30720815-30720852	GTG	uoORF	0.87	0.56	0.024478	11.2
ENSG00000138095.14	ENST00000260665.7_uoORF_0	2-:44223070-44223142	2-:44223070-44223142	ATG	uoORF	0.33	0.33	0.024604	17.9
ENSG00000162385.6	ENST00000371470.3_uoORF_2	1-:53704109-53704160	1-:53704109-53704160	TTG	uoORF	0.34	0.55	0.025219	16.0
ENSG00000079246.11	ENST00000392133.3_uoORF_1	2+:216974107-216974179	2+:216974107-216974179	ACG	uoORF	0.74	0.63	0.025778	47.5
ENSG00000197043.9	ENST00000356496.5_uoORF_0	5-:150519775-150519804|150527444-150527481	5-:150519775-150519804|150527444-150527481	CTG	uoORF	0.50	0.48	0.025826	7.8
ENSG00000100316.11_ENSG00000263764.1	ENST00000216146.4_uoORF_4	22-:39715601-39715610	22-:39715601-39715610	ATG	uoORF	0.74	0.64	0.026002	196.9
ENSG00000171566.7	ENST00000499023.2_uoORF_0	4-:155470041-155470087|155471451-155471528	4-:155470041-155470087|155471451-155471528	GTG	uoORF	0.88	0.56	0.026029	31.2
ENSG00000177981.6_ENSG00000257885.1	ENST00000317697.3_uoORF_0	12-:48547278-48547312|48551241-48551246	12-:48547278-48547312|48551241-48551246	ATT	uoORF	0.64	0.28	0.026482	5.5
ENSG00000136754.12_ENSG00000206605.1	ENST00000376160.1_uoORF_0	10-:27149767-27149809	10-:27149767-27149809	ATG	uoORF	0.42	0.45	0.026797	10.2
ENSG00000174917.4	ENST00000587950.1_uoORF_2	19-:5680149-5680182	19-:5680149-5680182	GTG	uoORF	0.33	0.47	0.027464	7.0
ENSG00000196418.8	ENST00000340684.6_uoORF_0	1-:247323098-247323115|247335149-247335204	1-:247323098-247323115|247335149-247335204	ATG	uoORF	0.88	0.50	0.027549	12.9
ENSG00000117519.11	ENST00000370206.4_uoORF_1	1-:95369063-95369080|95392393-95392502	1-:95369063-95369080|95392393-95392502	GTG	uoORF	0.74	0.65	0.027565	101.8
ENSG00000108679.8	ENST00000262776.3_uoORF_1	17-:76972222-76972238|76973221-76973296|76975905-76975958	17-:76972222-76972238|76973221-76973296|76975905-76975958	CTG	uoORF	0.51	0.61	0.027587	66.6
ENSG00000118260.10	ENST00000432329.2_uoORF_1	2+:208394825-208394858|208420351-208420363	2+:208394825-208394858|208420351-208420363	ACG	uoORF	0.62	0.50	0.028573	10.2
ENSG00000101166.11	ENST00000355937.4_uoORF_1	20-:57617753-57617837	20-:57617753-57617837	GTG	uoORF	0.13	0.65	0.028775	141.6
ENSG00000092036.12_ENSG00000129474.11	ENST00000262713.2_uoORF_1	14-:23451413-23451527	14-:23451413-23451527	ACG	uoORF	0.10	0.50	0.029353	17.0
ENSG00000100345.16	ENST00000216181.5_uoORF_3	22-:36745258-36745297	22-:36745258-36745297	CTG	uoORF	0.74	0.54	0.029712	40.6
ENSG00000115159.11	ENST00000310454.6_uoORF_0	2+:157292301-157292316|157332609-157332639	2+:157292301-157292316|157332609-157332639	ACG	uoORF	0.55	0.51	0.029727	6.2
ENSG00000131966.9	ENST00000254286.4_uoORF_1	14+:58666901-58667012|58669572-58669617	14+:58666901-58667012|58669572-58669617	CTG	uoORF	0.68	0.63	0.029983	100.4
ENSG00000113739.6	ENST00000265087.4_uoORF_2	5-:172755137-172755263	5-:172755137-172755272	AGG	uoORF	0.70	0.41	0.030186	40.9
ENSG00000178896.6	ENST00000316052.5_uoORF_0	8+:145133615-145133738	8+:145133615-145133738	CTG	uoORF	0.88	0.51	0.030641	17.6
ENSG00000145592.9	ENST00000508493.1_uoORF_5	5-:40834707-40834708|40835284-40835310	5-:40834707-40834708|40835284-40835310	CTG	uoORF	0.83	0.50	0.030656	10.4
ENSG00000158773.10	ENST00000368021.3_uoORF_0	1-:161013061-161013150|161015647-161015654	1-:161013061-161013150|161015647-161015654	TTG	uoORF	0.73	0.53	0.030775	10.7
ENSG00000134152.6	ENST00000256544.3_uoORF_1	15-:34455851-34455891|34502151-34502159	15-:34455851-34455891|34502151-34502159	AGG	uoORF	0.51	0.44	0.031073	7.5
ENSG00000089063.10	ENST00000342308.5_uoORF_0	20-:5092240-5092251|5093606-5093679	20-:5092240-5092251|5093606-5093679	ATG	uoORF	0.74	0.65	0.032155	85.4
ENSG00000259805.1_ENSG00000263643.1	ENST00000304191.3_uoORF_0	15+:83656104-83656136|83657761-83657774	15+:83656104-83656136|83657761-83657774	ATT	uoORF	0.88	0.48	0.032451	9.0
ENSG00000130520.6	ENST00000594828.3_uoORF_1	19-:18426856-18426875|18433827-18433898	19-:18426856-18426875|18433827-18433898	ACG	uoORF	0.77	0.57	0.033136	24.6
ENSG00000169813.12	ENST00000443950.2_uoORF_1	10-:43883315-43883384|43890077-43890104	10-:43883315-43883384|43890077-43890136|43891903-43891940	CTG	uoORF	0.55	0.32	0.033232	56.5
ENSG00000176171.7	ENST00000368636.4_uoORF_0	10-:133787435-133787447|133795264-133795369	10-:133787435-133787447|133795264-133795369	CTG	uoORF	0.52	0.34	0.034250	19.6
ENSG00000165669.9	ENST00000369172.4_uoORF_0	10-:120095892-120095935|120101781-120101810	10-:120095892-120095935|120101781-120101810	ATG	uoORF	0.18	0.57	0.034274	17.2
ENSG00000168028.9_ENSG00000202363.1	ENST00000301821.6_uoORF_0	3+:39448251-39448255|39449111-39449161	3+:39448224-39448255|39449111-39449161	CTG	uoORF	0.74	0.66	0.034813	119.8
ENSG00000131100.8	ENST00000253413.5_uoORF_1	22-:18102288-18102292|18111368-18111430	22-:18102288-18102292|18111368-18111430	CTG	uoORF	0.74	0.34	0.034941	26.1
ENSG00000168175.10	ENST00000395468.4_uoORF_2	14+:55518458-55518521|55528397-55528409	14+:55518458-55518521|55528397-55528409	AGG	uoORF	0.43	0.41	0.035419	48.8
ENSG00000115363.9	ENST00000410113.1_uoORF_2	2-:75745262-75745319	2-:75745262-75745319	GTG	uoORF	0.55	0.36	0.036697	6.0
ENSG00000004961.10	ENST00000380762.4_uoORF_0	X+:11129580-11129638|11130138-11130266	X+:11129580-11129638|11130138-11130266	GTG	uoORF	0.07	0.63	0.036802	90.7
ENSG00000177600.4	ENST00000321153.4_uoORF_4	11+:809996-810039|810233-810271	11+:809996-810039|810233-810271	ACG	uoORF	0.10	0.43	0.036955	36.6
ENSG00000085832.12	ENST00000371733.3_uoORF_0	1-:51984875-51984914	1-:51984875-51984914	ATG	uoORF	0.27	0.54	0.037944	12.7
ENSG00000180773.10	ENST00000326402.4_uoORF_0	11-:92930943-92931015	11-:92930943-92931015	CTG	uoORF	0.36	0.53	0.038080	9.1
ENSG00000079739.11_ENSG00000244256.2	ENST00000371084.3_uoORF_0	1+:64059133-64059166	1+:64059133-64059166	CTG	uoORF	0.74	0.56	0.038398	65.0
ENSG00000196470.7_ENSG00000261802.1	ENST00000394725.2_uoORF_0	16-:48396335-48396341|48419114-48419183	16-:48396335-48396341|48419114-48419183	GTG	uoORF	0.83	0.23	0.038720	14.0
ENSG00000147586.5_ENSG00000076554.11	ENST00000379096.5_uoORF_2	8-:80976819-80976828|81083659-81083761	8-:80976819-80976828|81083659-81083761	CTG	uoORF	0.74	0.56	0.039095	56.0
ENSG00000003056.3	ENST00000000412.3_uoORF_2	12-:9098881-9099001|9102083-9102125	12-:9098881-9099001|9102083-9102125	CTG	uoORF	0.31	0.56	0.039412	43.9
ENSG00000111832.8	ENST00000466444.2_uoORF_0	6+:116892723-116892807	6+:116892723-116892807	ATG	uoORF	0.38	0.60	0.039461	33.7
ENSG00000108604.11	ENST00000448276.2_uoORF_0	17-:61919991-61920135	17-:61919991-61920135	ATT	uoORF	0.47	0.61	0.040063	32.8
ENSG00000151364.11_ENSG00000151366.8	ENST00000281031.4_uoORF_2	11-:77790786-77790807	11-:77790786-77790807	GTG	uoORF	0.41	0.60	0.040960	61.3
ENSG00000196235.9	ENST00000599117.1_uoORF_0	19+:39936459-39936605|39943995-39943999	19+:39936459-39936605|39943995-39943999	CTG	uoORF	0.83	0.55	0.040988	26.0
ENSG00000154723.8	ENST00000400087.3_uoORF_3	21-:27102101-27102112|27107625-27107665	21-:27102101-27102112|27107625-27107665	GTG	uoORF	0.46	0.55	0.041170	15.3
ENSG00000177576.6_ENSG00000271982.1	ENST00000580261.1_uoORF_6	18-:47017921-47017954|47018827-47018878	18-:47017921-47017954|47018827-47018878	ATG	uoORF	0.78	0.43	0.042685	7.1
ENSG00000029363.11	ENST00000531224.1_uoORF_1	6-:136600984-136601014|136603721-136603736	6-:136600984-136601014|136603721-136603736	CTG	uoORF	0.36	0.27	0.044133	7.0
ENSG00000264624.1_ENSG00000109062.5	ENST00000262613.5_uoORF_1	17+:72744884-72744989	17+:72744884-72744989	CTG	uoORF	0.08	0.57	0.044647	53.8
ENSG00000116791.9	ENST00000417775.1_uoORF_0	1-:75190483-75190518|75196065-75196090	1-:75190483-75190518|75196065-75196090	AAG	uoORF	0.88	0.51	0.044748	17.7
ENSG00000089063.10	ENST00000379299.2_uoORF_1	20-:5090072-5090091|5093375-5093398	20-:5090072-5090091|5093375-5093398	CTG	uoORF	0.63	0.10	0.045759	25.5
ENSG00000205155.3_ENSG00000267328.1	ENST00000587708.2_uoORF_1	19+:36236782-36236857	19+:36236782-36236857	TTG	uoORF	0.38	0.59	0.046693	35.6
ENSG00000149806.6_ENSG00000162298.12	ENST00000529639.1_uoORF_4	11-:64889239-64889293|64889561-64889591	11-:64889239-64889293|64889561-64889591	ATC	uoORF	0.73	0.62	0.046759	250.5
ENSG00000110047.13	ENST00000320631.3_uoORF_0	11-:64645868-64645970	11-:64645868-64645970	CTG	uoORF	0.88	0.55	0.047722	22.4
ENSG00000145386.5	ENST00000274026.5_uoORF_0	4-:122744782-122744953	4-:122744782-122744953	CTG	uoORF	0.41	0.64	0.049798	118.7
ENSG00000088888.13	ENST00000428216.2_uoORF_0	20+:3835234-3835285	20+:3835234-3835285	ATG	uoORF	0.19	0.51	1.0263e-05	24.2
ENSG00000154144.8	ENST00000441174.3_uoORF_0	11+:124492938-124492983	11+:124492938-124492983	ATG	uoORF	0.47	0.48	1.0362e-06	16.0
ENSG00000196497.11_ENSG00000129559.8	ENST00000250495.5_uoORF_5	14-:24701466-24701550	14-:24701466-24701550	GTG	uoORF	0.15	0.65	1.0427e-05	122.0
ENSG00000166797.6	ENST00000300030.3_uoORF_0	15-:64385899-64385983	15-:64385899-64386010	ATG	uoORF	0.74	0.61	1.0539e-06	106.3
ENSG00000143158.6	ENST00000367846.4_uoORF_0	1-:167905023-167905185	1-:167905023-167905185	ACG	uoORF	0.14	0.63	1.0579e-05	178.4
ENSG00000243667.2_ENSG00000221823.6	ENST00000234310.3_uoORF_1	2-:68444255-68444263|68479256-68479350	2-:68444255-68444263|68479256-68479350	CTG	uoORF	0.38	0.49	1.0804e-05	45.7
ENSG00000055070.12	ENST00000401089.3_uoORF_0	1+:16693752-16693803|16719722-16719773	1+:16693752-16693803|16719722-16719773	ATG	uoORF	0.69	0.63	1.0889e-06	68.6
ENSG00000128272.10	ENST00000404241.2_uoORF_1	22+:39916751-39916756|39917358-39917533	22+:39916751-39916756|39917358-39917533	ATG	uoORF	0.74	0.61	1.1736e-11	74.9
ENSG00000080603.12_ENSG00000156873.11	ENST00000411466.2_uoORF_0	16+:30711245-30711302|30711936-30712199|30715384-30715403	16+:30711245-30711302|30711936-30712199|30715384-30715403	ACG	uoORF	0.50	0.59	1.2774e-07	73.5
ENSG00000169136.4_ENSG00000265438.1	ENST00000423777.2_uoORF_0	19+:50432652-50432657|50433988-50434163	19+:50432652-50432657|50433988-50434163	ATG	uoORF	0.13	0.49	1.2818e-05	64.4
ENSG00000047849.17	ENST00000360240.6_uoORF_3	3-:48040319-48040369|48130262-48130323	3-:48040319-48040369|48130262-48130323	ACG	uoORF	0.49	0.63	1.3262e-08	91.7
ENSG00000117394.15	ENST00000426263.3_uoORF_1	1-:43408985-43408992|43424304-43424456	1-:43408985-43408992|43424304-43424456	ACG	uoORF	0.21	0.61	1.3506e-07	46.4
ENSG00000187109.9	ENST00000547704.1_uoORF_3	12-:76467985-76468019|76478346-76478399	12-:76467985-76468019|76478346-76478399	CTG	uoORF	0.41	0.66	1.5265e-06	210.7
ENSG00000204628.7_ENSG00000264549.1	ENST00000508682.1_uoORF_5	5-:180670796-180670871	5-:180670796-180670871	GTG	uoORF	0.18	0.66	1.5275e-05	490.6
ENSG00000057608.12	ENST00000380191.4_uoORF_1	10-:5855213-5855375	10-:5855213-5855375	GTG	uoORF	0.13	0.45	1.5608e-07	96.3
ENSG00000106692.9	ENST00000602661.1_uoORF_0	9+:108337236-108337314	9+:108337236-108337314	ATC	uoORF	0.05	0.45	1.6079e-05	18.1
ENSG00000143947.8	ENST00000404735.1_uoORF_3	2+:55459916-55459976	2+:55459916-55459976	CTG	uoORF	0.05	0.37	2.1065e-05	36.6
ENSG00000172336.4	ENST00000303151.4_uoORF_0	7+:100303852-100303927|100304443-100304494	7+:100303852-100303927|100304443-100304494	CTG	uoORF	0.48	0.46	2.1388e-05	141.7
ENSG00000198668.6	ENST00000356978.4_uoORF_1	14+:90863491-90863577|90866408-90866421	14+:90863491-90863577|90866408-90866421	ATC	uoORF	0.74	0.53	2.3785e-07	155.9
ENSG00000170619.8_ENSG00000196150.9	ENST00000305103.3_uoORF_0	8-:146076676-146076778	8-:146076676-146076778	ATC	uoORF	0.10	0.52	2.5036e-05	38.2
ENSG00000110107.4	ENST00000227524.4_uoORF_1	11-:60673844-60673979	11-:60673844-60674042	CTG	uoORF	0.57	0.34	2.5998e-09	180.7
ENSG00000114738.6	ENST00000430409.1_uoORF_0	3+:50654964-50655114	3+:50654964-50655114	CTG	uoORF	0.83	0.59	2.6370e-06	51.8
ENSG00000124422.7	ENST00000261497.4_uoORF_1	17-:20946093-20946240	17-:20946093-20946240	CTG	uoORF	0.33	0.58	2.6471e-06	63.0
ENSG00000137207.7	ENST00000372422.2_uoORF_2	6-:43483810-43483833|43484464-43484633	6-:43483810-43483833|43484464-43484633	CTG	uoORF	0.63	0.54	2.6690e-05	57.0
ENSG00000255737.2	ENST00000542466.2_uoORF_0	12+:58120113-58120161|58120747-58120972	12+:58120113-58120161|58120747-58120972	AGG	uoORF	0.33	0.50	2.7461e-09	38.7
ENSG00000204147.5	ENST00000185907.9_uoORF_0	10+:52499732-52499743|52502674-52502770|52504887-52504897	10+:52499732-52499743|52502674-52502770|52504887-52504897	ATT	uoORF	0.31	0.24	2.8311e-06	26.1
ENSG00000134291.7	ENST00000552561.1_uoORF_0	12+:48357413-48357416|48357991-48358081	12+:48357413-48357416|48357991-48358081	CTG	uoORF	0.30	0.60	3.1229e-05	174.4
ENSG00000104852.10	ENST00000401730.1_uoORF_4	19+:49588785-49588893|49589661-49589721	19+:49588785-49588893|49589661-49589721	GTG	uoORF	0.29	0.34	3.1605e-05	220.3
ENSG00000168701.14	ENST00000304800.9_uoORF_1	16+:67261063-67261127|67261738-67261782	16+:67261051-67261127|67261738-67261782	GTG	uoORF	0.27	0.20	3.2966e-13	39.6
ENSG00000100664.6	ENST00000560763.1_uoORF_0	14+:103800912-103800934|103801989-103802261	14+:103800804-103800934|103801989-103802261	ATG	uoORF	0.74	0.66	3.3414e-14	457.5
ENSG00000124532.10	ENST00000378386.3_uoORF_0	6+:24403228-24403464|24405395-24405399	6+:24403228-24403464|24405395-24405399	ATG	uoORF	0.70	0.37	3.3831e-10	52.5
ENSG00000175602.2	ENST00000312579.2_uoORF_0	11+:65658198-65658288	11+:65658198-65658288	GTG	uoORF	0.59	0.35	3.4733e-05	73.3
ENSG00000013810.14	ENST00000313288.4_uoORF_1	4+:1723321-1723370|1725147-1725152	4+:1723321-1723370|1725147-1725152	CTG	uoORF	0.17	0.64	3.4927e-05	79.4
ENSG00000138069.12	ENST00000409784.3_uoORF_1	2-:65357036-65357120	2-:65357036-65357216	GTG	uoORF	0.73	0.50	3.5432e-06	160.4
ENSG00000182858.9	ENST00000330817.6_uoORF_0	22-:50307352-50307491|50311910-50311993	22-:50307352-50307491|50311910-50311993	CTG	uoORF	0.34	0.35	3.5715e-05	33.6
ENSG00000062485.14_ENSG00000135473.10	ENST00000273308.4_uoORF_2	12-:56708728-56708750|56708913-56709026|56709604-56709727	12-:56708728-56708750|56708913-56709026|56709604-56709727	CTG	uoORF	0.74	0.66	3.6780e-14	393.7
ENSG00000126247.6	ENST00000246533.3_uoORF_3	19+:36631022-36631059|36631898-36631927	19+:36631022-36631059|36631898-36631927	GTG	uoORF	0.74	0.63	3.8164e-06	146.0
ENSG00000161800.8	ENST00000546786.1_uoORF_0	12-:50399134-50399175|50410413-50410498	12-:50399134-50399175|50410413-50410498	ATG	uoORF	0.63	0.64	3.9303e-05	103.9
ENSG00000140740.6	ENST00000268379.4_uoORF_1	16+:21964715-21964748	16+:21964715-21964748	GTG	uoORF	0.74	0.07	4.0453e-05	26.0
ENSG00000148110.11	ENST00000375344.3_uoORF_0	9+:97137021-97137105	9+:97137021-97137105	AGG	uoORF	0.24	0.45	4.0676e-05	31.1
ENSG00000100813.10	ENST00000338631.6_uoORF_4	14-:23540737-23540764	14-:23540737-23540764	ATG	uoORF	0.74	0.54	4.3139e-05	16.4
ENSG00000108443.9_ENSG00000267302.1	ENST00000443572.2_uoORF_0	17+:57970504-57970549	17+:57970504-57970549	ATG	uoORF	0.23	0.62	4.6050e-05	36.0
ENSG00000116133.7	ENST00000371269.3_uoORF_1	1-:55352731-55352848	1-:55352731-55352848	CTG	uoORF	0.74	0.63	4.6538e-06	145.2
ENSG00000141867.13	ENST00000360016.5_uoORF_0	19-:15383876-15383944|15443100-15443269	19-:15383876-15383944|15443100-15443269	GTG	uoORF	0.83	0.63	4.8991e-10	77.8
ENSG00000249773.3_ENSG00000146729.5	ENST00000285298.4_uoORF_2	7+:56019614-56019623|56020871-56020889	7+:56019614-56019623|56020871-56020889	TTG	uoORF	0.74	0.47	5.5646e-05	25.8
ENSG00000108064.6	ENST00000487519.1_uoORF_1	10+:60145192-60145408|60145979-60146063	10+:60145192-60145408|60145979-60146063	ATG	uoORF	0.74	0.63	5.5704e-05	151.3
ENSG00000196312.7	ENST00000602917.1_uoORF_0	9-:99775644-99775728	9-:99775644-99775728	AGG	uoORF	0.43	0.45	5.9933e-05	18.8
ENSG00000155368.12	ENST00000355857.3_uoORF_1	2+:120124560-120124636|120125763-120125768	2+:120124560-120124636|120125763-120125768	CTG	uoORF	0.18	0.45	6.1215e-08	149.2
ENSG00000205981.2	ENST00000382564.2_uoORF_0	3-:180706001-180706017|180707387-180707434	3-:180706001-180706017|180707387-180707434	ATG	uoORF	0.31	0.64	6.1657e-05	76.6
ENSG00000023734.6	ENST00000419869.2_uoORF_1	12+:16035552-16035651	12+:16035552-16035651	CTG	uoORF	0.74	0.55	6.7077e-11	181.6
ENSG00000253719.2	ENST00000519948.2_uoORF_1	12+:74931788-74931935	12+:74931788-74931935	CTG	uoORF	0.27	0.61	6.7200e-05	68.6
ENSG00000156467.5	ENST00000287022.5_uoORF_3	8-:97247747-97247798	8-:97247747-97247798	ATG	uoORF	0.51	0.52	6.8646e-05	16.3
ENSG00000162623.11	ENST00000370867.3_uoORF_1	1+:75198894-75199008	1+:75198894-75199008	AAG	uoORF	0.83	0.60	7.0698e-06	46.3
ENSG00000110880.6	ENST00000261401.3_uoORF_1	12-:109095090-109095099|109125204-109125285	12-:109095090-109095099|109125204-109125285	CTG	uoORF	0.42	0.62	7.2028e-05	57.3
ENSG00000105700.6	ENST00000222307.4_uoORF_0	19+:18668716-18668724|18672845-18672915	19+:18668716-18668724|18672845-18672915	ATG	uoORF	0.74	0.66	7.2548e-08	196.4
ENSG00000137210.9_ENSG00000153157.8	ENST00000379542.5_uoORF_1	6+:10748057-10748114|10749434-10749501|10749854-10749856	6+:10748057-10748114|10749434-10749501|10749854-10749856	CTG	uoORF	0.30	0.60	7.7821e-07	69.5
ENSG00000087191.8	ENST00000310144.6_uoORF_3	17+:61904812-61904874|61905497-61905569|61906853-61906857	17+:61904812-61904874|61905497-61905569|61906853-61906857	ACG	uoORF	0.22	0.63	8.2967e-08	99.9
ENSG00000118705.12	ENST00000373622.5_uoORF_1	20+:35807565-35807772|35812582-35812612	20+:35807565-35807772|35812582-35812612	CTG	uoORF	0.31	0.57	8.5739e-16	175.7
ENSG00000160613.8	ENST00000320934.3_uoORF_0	11-:117100559-117100572|117101064-117101150	11-:117100559-117100572|117101064-117101150	GTG	uoORF	0.39	0.42	8.5944e-05	14.7
ENSG00000125378.11	ENST00000245451.4_uoORF_0	14-:54418926-54418947|54419993-54420071	14-:54418926-54418947|54419993-54420071	CTG	uoORF	0.41	0.34	8.5944e-05	12.1
ENSG00000131373.10	ENST00000321169.5_uoORF_0	3-:15642897-15643023	3-:15642897-15643023	ATG	uoORF	0.72	0.54	8.8098e-07	35.3
ENSG00000102054.13	ENST00000380087.2_uoORF_2	X-:16888165-16888426	X-:16888165-16888426	TTG	uoORF	0.14	0.61	8.8136e-07	259.5
ENSG00000272325.1_ENSG00000124614.9	ENST00000326199.8_uoORF_1	6-:34392991-34392998|34393808-34393855	6-:34392991-34392998|34393808-34393855	ATG	uoORF	0.10	0.64	8.8385e-05	133.0
ENSG00000172115.4	ENST00000305786.2_uoORF_1	7-:25163730-25163746|25164818-25164868	7-:25163730-25163746|25164818-25164868	ACG	uoORF	0.22	0.66	9.2628e-06	148.3
ENSG00000111640.10	ENST00000229239.5_uoORF_4	12+:6643696-6643735|6643975-6644011	12+:6643696-6643735|6643975-6644011	CTG	uoORF	0.13	0.67	9.4391e-05	522.2
ENSG00000189060.4	ENST00000340857.2_uoORF_1	22+:38201468-38201555	22+:38201468-38201555	ATC	uoORF	0.22	0.60	9.5577e-05	117.2
ENSG00000175414.6_ENSG00000146066.2	ENST00000274787.2_uoORF_1	5+:175815758-175815842	5+:175815758-175815842	ATG	uoORF	0.17	0.64	9.7438e-09	107.3
ENSG00000107521.14	ENST00000325103.6_uoORF_0	10-:100202971-100202997|100205056-100205150	10-:100202971-100202997|100205056-100205150	CTG	uoORF	0.46	0.53	9.7865e-05	23.4
ENSG00000006712.10	ENST00000221265.3_uoORF_0	19-:39880902-39880929|39881457-39881589	19-:39880902-39880929|39881457-39881589	AGG	uoORF	0.83	0.09	9.8356e-05	31.3
ENSG00000138381.5	ENST00000260952.4_uORF_0	2+:190526246-190526336|190528626-190528680|190530101-190530177|190530766-190530837	2+:190526246-190526336|190528626-190528680|190530101-190530177|190530766-190530837	ATG	uORF	0.83	0.65	0.0000	98.4
ENSG00000150316.7	ENST00000279839.6_uORF_0	11-:94706695-94706710	11-:94706695-94706710	ATG	uORF	0.83	0.36	0.00010000	8.3
ENSG00000111786.4	ENST00000229390.3_uORF_1	12-:120907508-120907523	12-:120907508-120907523	ATG	uORF	0.74	0.62	0.00010000	44.0
ENSG00000006042.7	ENST00000579849.1_uORF_0	17+:31258501-31258516	17+:31258501-31258516	ATG	uORF	0.41	0.43	0.00010000	13.9
ENSG00000153976.2_ENSG00000221698.1	ENST00000284110.1_uORF_0	17-:13504851-13504866	17-:13504851-13504866	ATG	uORF	0.58	0.42	0.00010000	83.1
ENSG00000179262.5	ENST00000316856.3_uORF_1	19+:13056696-13056711	19+:13056696-13056711	ATG	uORF	0.63	0.64	0.00010000	80.0
ENSG00000012174.7_ENSG00000206639.1	ENST00000379484.5_uORF_0	X+:21857758-21857773	X+:21857758-21857773	ATG	uORF	0.19	0.61	0.00010000	34.5
ENSG00000069956.7_ENSG00000259398.1	ENST00000261845.5_uORF_0	15+:52311447-52311573|52338026-52338041	15+:52311447-52311573|52338026-52338041	ATG	uORF	0.86	0.51	0.00010253	20.3
ENSG00000178982.5	ENST00000538434.1_uORF_2	19+:39109883-39109922	19+:39109883-39109922	CTG	uORF	0.41	0.65	0.00010344	86.6
ENSG00000186575.13_ENSG00000233010.1	ENST00000338641.4_uORF_0	22+:29999833-29999932	22+:29999833-29999932	CTG	uORF	0.26	0.63	0.00010394	70.2
ENSG00000116285.8	ENST00000377482.5_uORF_0	1-:8086275-8086305	1-:8086275-8086305	ATG	uORF	0.74	0.62	0.00010681	46.9
ENSG00000126216.8	ENST00000261965.3_uORF_0	13-:113242407-113242443	13-:113242407-113242443	ATG	uORF	0.63	0.46	0.00010695	11.2
ENSG00000179195.11_ENSG00000178882.9	ENST00000337815.4_uORF_0	12+:124458476-124458539	12+:124458476-124458539	ATG	uORF	0.74	0.65	0.00010754	85.0
ENSG00000089009.11	ENST00000424576.2_uORF_1	12-:112847275-112847362	12-:112847275-112847362	TTG	uORF	0.23	0.31	0.00011158	40.6
ENSG00000140521.7	ENST00000268124.5_uORF_0	15-:89877051-89877123	15-:89877051-89877123	ATG	uORF	0.86	0.56	0.00011317	11.0
ENSG00000187954.8	ENST00000403000.2_uORF_0	8-:145690375-145690417	8-:145690375-145690417	ATG	uORF	0.74	0.62	0.00011352	45.0
ENSG00000147912.8_ENSG00000107338.8	ENST00000377707.3_uORF_1	9-:38068655-38068697	9-:38068655-38068697	ATG	uORF	0.83	0.06	0.00011352	17.9
ENSG00000084090.9	ENST00000337288.5_uORF_1	2-:96874436-96874529	2-:96874436-96874529	CTG	uORF	0.36	0.57	0.00011460	135.1
ENSG00000184220.6	ENST00000421999.2_uORF_2	3+:99536745-99536793	3+:99536745-99536793	CTG	uORF	0.74	0.57	0.00011534	73.6
ENSG00000103194.11	ENST00000219473.7_uORF_0	16+:84733626-84733656	16+:84733626-84733656	AAG	uORF	0.21	0.60	0.00011762	29.3
ENSG00000006125.12_ENSG00000239520.1	ENST00000589344.1_uORF_0	17+:33914576-33914606	17+:33914576-33914606	ATG	uORF	0.74	0.62	0.00011762	33.8
ENSG00000160284.10	ENST00000291672.5_uORF_0	21-:47604306-47604336	21-:47604306-47604336	ATG	uORF	0.74	0.43	0.00011762	22.2
ENSG00000023330.10	ENST00000484952.1_uORF_1	3+:52232689-52232842	3+:52232689-52232842	ATG	uORF	0.28	0.27	0.00011764	20.0
ENSG00000134815.14	ENST00000328771.4_uORF_0	19+:47856071-47856146	19+:47856071-47856146	ATG	uORF	0.83	0.57	0.00012421	24.6
ENSG00000113739.6	ENST00000265087.4_uORF_1	5-:172755352-172755388	5-:172755352-172755388	ATG	uORF	0.54	0.65	0.00012612	80.6
ENSG00000112110.5	ENST00000367034.4_uORF_0	6+:160211545-160211581	6+:160211545-160211581	ATG	uORF	0.55	0.65	0.00012612	85.0
ENSG00000070214.11	ENST00000374720.3_uORF_0	9+:108006963-108007002	9+:108006963-108007002	ATG	uORF	0.83	0.58	0.00012692	17.1
ENSG00000174547.9	ENST00000310999.7_uORF_1	11-:66206253-66206292	11-:66206253-66206292	ATG	uORF	0.49	0.61	0.00012692	32.0
ENSG00000142208.11	ENST00000349310.3_uORF_0	14-:105261851-105261890	14-:105261851-105261890	ATG	uORF	0.74	0.64	0.00012692	51.3
ENSG00000116898.7	ENST00000373116.5_uORF_0	1-:36929940-36929958	1-:36929940-36929958	ATG	uORF	0.74	0.64	0.00012860	69.4
ENSG00000145191.7_ENSG00000182580.2	ENST00000382456.3_uORF_7	3+:183894754-183894772	3+:183894754-183894772	ATG	uORF	0.74	0.65	0.00012860	88.0
ENSG00000030110.8	ENST00000374467.3_uORF_0	6-:33547917-33547935	6-:33547917-33547935	ATG	uORF	0.20	0.62	0.00012860	41.5
ENSG00000164494.7	ENST00000369037.4_uORF_0	6-:107780739-107780757	6-:107780739-107780757	ATG	uORF	0.83	0.41	0.00012860	9.0
ENSG00000198015.8	ENST00000552217.1_uORF_0	12+:93861300-93861318	12+:93861300-93861318	ATG	uORF	0.23	0.54	0.00012860	62.1
ENSG00000142002.12	ENST00000262960.9_uORF_0	19-:4723739-4723757	19-:4723739-4723757	ATG	uORF	0.74	0.64	0.00012860	68.9
ENSG00000125534.5	ENST00000370179.3_uORF_1	20+:62152170-62152188	20+:62152170-62152188	ATG	uORF	0.74	0.63	0.00012860	308.9
ENSG00000177479.15	ENST00000356401.4_uORF_0	3+:48956389-48956431|48960180-48960213	3+:48956389-48956431|48960180-48960213	CTG	uORF	0.74	0.63	0.00012943	68.8
ENSG00000125826.15	ENST00000356286.5_uORF_0	20+:389229-389349	20+:389145-389349	ATG	uORF	0.26	0.41	0.00013067	60.7
ENSG00000138413.9	ENST00000345146.2_uORF_1	2-:209118632-209118683|209119662-209119701	2-:209118632-209118683|209119662-209119701	GTG	uORF	0.74	0.64	0.00013354	83.0
ENSG00000112096.12	ENST00000538183.2_uORF_1	6-:160114215-160114260	6-:160114215-160114260	GTG	uORF	0.74	0.65	0.00013939	96.3
ENSG00000086061.11	ENST00000330899.4_uORF_1	9+:33025292-33025381|33026472-33026479	9+:33025292-33025381|33026472-33026479	GTG	uORF	0.53	0.05	0.00014249	96.0
ENSG00000088727.8	ENST00000335044.2_uORF_0	3-:47324144-47324234	3-:47324144-47324234	ATG	uORF	0.86	0.50	0.00014636	14.0
ENSG00000053770.7	ENST00000261558.3_uORF_0	14+:57735898-57736009	14+:57735898-57736009	CTG	uORF	0.25	0.56	0.00014640	90.4
ENSG00000103502.9	ENST00000219789.6_uORF_2	16-:29874400-29874517	16-:29874400-29874517	ACG	uORF	0.43	0.58	0.00015124	33.0
ENSG00000185551.8_ENSG00000222651.1	ENST00000394166.3_uORF_0	15+:96874270-96874354	15+:96874270-96874354	AGG	uORF	0.83	0.17	0.00015295	29.5
ENSG00000129932.3	ENST00000427575.1_uORF_0	19-:3500624-3500666	19-:3500624-3500666	ATG	uORF	0.78	0.58	0.00015448	19.8
ENSG00000131469.8	ENST00000589913.1_uORF_3	17+:41150586-41150667	17+:41150586-41150667	CTG	uORF	0.57	0.57	0.00015790	29.4
ENSG00000159055.3	ENST00000290130.3_uORF_1	21-:33651328-33651358	21-:33651328-33651358	ATG	uORF	0.67	0.48	0.00015795	10.0
ENSG00000184220.6	ENST00000421999.2_uORF_1	3+:99536792-99536822	3+:99536792-99536822	ATG	uORF	0.58	0.66	0.00016254	222.7
ENSG00000166681.9	ENST00000372645.3_uORF_2	X+:102631998-102632028	X+:102631998-102632028	ATC	uORF	0.74	0.65	0.00016254	105.3
ENSG00000170296.5_ENSG00000181885.14	ENST00000318988.6_uORF_6	17-:7155215-7155278	17-:7155215-7155278	ATG	uORF	0.44	0.59	0.00016417	33.8
ENSG00000113569.11	ENST00000231498.3_uORF_0	5-:37371168-37371210	5-:37371168-37371210	ATG	uORF	0.74	0.55	0.00016769	20.0
ENSG00000176386.4	ENST00000374206.3_uORF_0	9-:116037824-116037842	9-:116037824-116037842	ATG	uORF	0.55	0.56	0.00017114	20.7
ENSG00000134152.6	ENST00000256544.3_uORF_0	15-:34502215-34502260	15-:34502215-34502260	ATG	uORF	0.50	0.56	0.00018136	16.0
ENSG00000169018.5	ENST00000306917.4_uORF_0	15+:68570474-68570522	15+:68570474-68570522	ATC	uORF	0.07	0.49	0.00018220	11.9
ENSG00000130725.3	ENST00000253023.3_uORF_2	19-:59070077-59070125	19-:59070077-59070125	ACG	uORF	0.74	0.36	0.00018392	36.2
ENSG00000124766.4	ENST00000244745.1_uORF_0	6+:21594075-21594288	6+:21594075-21594288	CTG	uORF	0.59	0.21	0.00019153	38.2
ENSG00000132768.9	ENST00000255108.3_uORF_1	1+:44435691-44435769	1+:44435691-44435769	ATG	uORF	0.15	0.61	0.00019205	35.0
ENSG00000147912.8_ENSG00000107338.8	ENST00000377707.3_uORF_0	9-:38068866-38069034	9-:38068866-38069055	ATC	uORF	0.75	0.12	0.00019763	29.4
ENSG00000170340.10	ENST00000301998.4_uORF_0	2+:62423370-62423403	2+:62423370-62423403	ATG	uORF	0.60	0.59	0.00020414	25.1
ENSG00000161016.11	ENST00000394920.2_uORF_10	8-:146017691-146017724	8-:146017691-146017724	ATG	uORF	0.65	0.58	0.00020414	67.7
ENSG00000156110.9_ENSG00000214626.2	ENST00000372734.3_uORF_3	10+:75936552-75936585	10+:75936552-75936585	CTG	uORF	0.55	0.62	0.00020414	53.2
ENSG00000078747.8	ENST00000374864.4_uORF_0	20+:32957222-32957255	20+:32957204-32957255	TTG	uORF	0.12	0.59	0.00020414	26.1
ENSG00000272325.1_ENSG00000124614.9	ENST00000607016.1_uORF_3	6-:34360301-34360370	6-:34360301-34360370	CTG	uORF	0.23	0.34	0.00020484	21.7
ENSG00000150991.10	ENST00000536769.1_uORF_3	12-:125399128-125399176	12-:125399128-125399176	TTG	uORF	0.36	0.54	0.00020728	25.9
ENSG00000171634.12_ENSG00000265052.1	ENST00000544778.2_uORF_0	17+:65821646-65821694	17+:65821646-65821694	ATG	uORF	0.62	0.58	0.00020728	20.4
ENSG00000164889.8	ENST00000413384.2_uORF_0	7+:150756726-150756849|150759011-150759065	7+:150756726-150756849|150759011-150759065	AAG	uORF	0.32	0.38	0.00020923	45.0
ENSG00000168036.12	ENST00000453024.1_uORF_3	3+:41241007-41241160	3+:41240980-41241160	CTG	uORF	0.41	0.56	0.00021123	146.2
ENSG00000107372.8	ENST00000376962.5_uORF_4	9-:74978413-74978461	9-:74978413-74978461	CTG	uORF	0.19	0.56	0.00022247	23.4
ENSG00000057252.8	ENST00000367619.3_uORF_0	1+:179262996-179263014	1+:179262996-179263014	CTG	uORF	0.12	0.51	0.00022505	13.0
ENSG00000153107.7	ENST00000341068.3_uORF_0	2-:112641728-112641746	2-:112641728-112641746	ATG	uORF	0.74	0.63	0.00022505	51.1
ENSG00000171604.7	ENST00000302517.3_uORF_1	5+:139028098-139028116	5+:139028077-139028116	ATG	uORF	0.87	0.49	0.00022505	7.0
ENSG00000251405.2_ENSG00000135074.11	ENST00000257527.4_uORF_0	5-:157002732-157002750	5-:157002732-157002750	ATG	uORF	0.72	0.37	0.00022505	8.0
ENSG00000258289.3_ENSG00000257365.3	ENST00000246166.2_uORF_4	14+:65453613-65453631	14+:65453613-65453631	ATG	uORF	0.83	0.32	0.00022505	7.0
ENSG00000197324.4	ENST00000359591.4_uORF_0	14+:23341063-23341213	14+:23341063-23341213	CTG	uORF	0.14	0.27	0.00022596	45.2
ENSG00000187109.9	ENST00000551992.1_uORF_10	12-:76477646-76477703	12-:76477646-76477703	ATG	uORF	0.84	0.43	0.00022748	6.0
ENSG00000123130.12	ENST00000492081.1_uORF_0	X-:23751324-23751334|23761241-23761261	X-:23751324-23751334|23761241-23761261	ATG	uORF	0.74	0.61	0.00022783	90.7
ENSG00000140332.11	ENST00000558939.1_uORF_0	15-:70389849-70390026	15-:70389849-70390026	CTG	uORF	0.73	0.42	0.00023237	67.2
ENSG00000173960.8	ENST00000309033.4_uORF_1	2+:24163362-24163398	2+:24163362-24163398	CTG	uORF	0.76	0.55	0.00023535	15.0
ENSG00000127337.2	ENST00000247843.2_uORF_0	12+:69753558-69753594	12+:69753558-69753594	ATG	uORF	0.74	0.63	0.00023535	50.1
ENSG00000146733.9	ENST00000395471.3_uORF_0	7-:56119029-56119050	7-:56119029-56119050	ATG	uORF	0.74	0.58	0.00024414	26.3
ENSG00000197451.6	ENST00000506259.1_uORF_2	5+:177631669-177631792	5+:177631669-177631792	GTG	uORF	0.23	0.65	0.00024520	288.3
ENSG00000187954.8	ENST00000530374.1_uORF_1	8-:145688167-145688224	8-:145688167-145688224	GTG	uORF	0.14	0.50	0.00024578	30.4
ENSG00000250820.1_ENSG00000051596.5	ENST00000265097.4_uORF_0	5-:175395233-175395257	5-:175395233-175395257	GTG	uORF	0.39	0.52	0.00025528	17.0
ENSG00000107281.5	ENST00000371601.4_uORF_0	9-:139940444-139940468	9-:139940444-139940468	ATG	uORF	0.17	0.65	0.00025528	88.9
ENSG00000196361.5_ENSG00000130159.9	ENST00000270517.7_uORF_0	19-:11639880-11639937	19-:11639880-11639937	ATG	uORF	0.68	0.64	0.00025772	71.6
ENSG00000060237.12	ENST00000315939.6_uORF_1	12+:862388-862466	12+:862388-862466	ATG	uORF	0.46	0.49	0.00026277	23.3
ENSG00000083828.11_ENSG00000198466.8	ENST00000597134.1_uORF_1	19+:58331280-58331313|58331861-58331917|58350390-58350400	19+:58331259-58331313|58331861-58331917|58350390-58350400	ATG	uORF	0.73	0.41	0.00027048	41.1
ENSG00000174804.3	ENST00000531380.1_uORF_0	11-:86666301-86666415	11-:86666301-86666415	CTG	uORF	0.71	0.47	0.00027241	21.6
ENSG00000124702.13	ENST00000326974.4_uORF_0	6+:42982025-42982086|42984871-42984915	6+:42982025-42982086|42984871-42984915	ACG	uORF	0.42	0.59	0.00027451	44.5
ENSG00000131508.11	ENST00000253815.2_uORF_0	5+:138941376-138941400|138941828-138941861	5+:138941376-138941400|138941828-138941861	ATG	uORF	0.42	0.63	0.00027818	44.3
ENSG00000124374.8	ENST00000244221.8_uORF_0	2-:71454112-71454139	2-:71454112-71454139	ACG	uORF	0.74	0.45	0.00027994	27.0
ENSG00000177732.6	ENST00000342665.2_uORF_0	20+:306521-306548	20+:306521-306548	ATG	uORF	0.59	0.54	0.00027994	6.9
ENSG00000129038.11	ENST00000261921.7_uORF_3	15+:74218954-74219011	15+:74218954-74219011	ATG	uORF	0.10	0.64	0.00028115	61.0
ENSG00000160310.12	ENST00000397638.2_uORF_0	21+:48055632-48055674	21+:48055632-48055674	CTG	uORF	0.74	0.65	0.00029012	87.6
ENSG00000171552.8	ENST00000307677.4_uORF_1	20-:30310519-30310573	20-:30310519-30310651	ATG	uORF	0.86	0.50	0.00029017	15.4
ENSG00000109332.15_ENSG00000238948.1	ENST00000505307.1_uORF_0	4-:103747765-103747789	4-:103747765-103747793|103748583-103748585	CTG	uORF	0.27	0.44	0.00029104	79.9
ENSG00000230735.1_ENSG00000171492.10	ENST00000370454.4_uORF_0	1+:90098768-90098816	1+:90098768-90098816	ATG	uORF	0.87	0.53	0.00029254	7.0
ENSG00000152147.6	ENST00000281950.3_uORF_0	2+:39005381-39005420	2+:39005381-39005420	ATG	uORF	0.73	0.60	0.00029418	27.5
ENSG00000197467.9	ENST00000357811.3_uORF_0	10+:71561757-71561796	10+:71561757-71561796	ATG	uORF	0.27	0.58	0.00029418	21.3
ENSG00000176208.4_ENSG00000212190.1	ENST00000321990.4_uORF_0	17+:29159278-29159338	17+:29159278-29159338	CTG	uORF	0.05	0.43	0.00029946	16.0
ENSG00000175582.15	ENST00000336083.3_uORF_0	11-:73471964-73472084	11-:73471964-73472084	GTG	uORF	0.27	0.58	0.00029953	69.5
ENSG00000068489.8_ENSG00000167447.8	ENST00000262293.4_uORF_0	17+:57233110-57233166|57247108-57247109	17+:57233110-57233166|57247108-57247109	ATG	uORF	0.37	0.64	0.00030677	68.7
ENSG00000169855.15_ENSG00000216116.1	ENST00000436010.2_uORF_0	3-:79068249-79068300	3-:79068249-79068300	GTG	uORF	0.39	0.43	0.00030864	8.0
ENSG00000128654.9	ENST00000249442.6_uORF_0	2+:177134252-177134312	2+:177134252-177134312	TTG	uORF	0.71	0.62	0.00030949	53.3
ENSG00000177830.13	ENST00000436108.2_uORF_2	11-:908567-908645|910774-910810	11-:908567-908645|910774-910810	GTG	uORF	0.14	0.58	0.00031150	43.8
ENSG00000179041.2_ENSG00000169085.7	ENST00000320270.2_uORF_1	8+:67341286-67341316	8+:67341286-67341316	ATG	uORF	0.28	0.64	0.00031386	63.2
ENSG00000111639.3	ENST00000229238.3_uORF_2	12-:6602374-6602404	12-:6602374-6602404	ATG	uORF	0.42	0.66	0.00031386	138.4
ENSG00000078061.8	ENST00000377045.4_uORF_0	X+:47420617-47420647	X+:47420617-47420647	ATG	uORF	0.24	0.63	0.00031386	41.1
ENSG00000078618.15	ENST00000352171.7_uORF_0	1-:52344287-52344308	1-:52344287-52344308	ATC	uORF	0.31	0.58	0.00031449	36.0
ENSG00000111540.11_ENSG00000255990.1	ENST00000360299.5_uORF_0	12+:56367911-56367923|56380652-56380661	12+:56367911-56367923|56380652-56380661	ACG	uORF	0.31	0.54	0.00031449	14.5
ENSG00000108294.4	ENST00000225426.4_uORF_1	17+:36909046-36909067	17+:36909046-36909067	CTG	uORF	0.74	0.66	0.00031449	164.5
ENSG00000105053.6	ENST00000601912.1_uORF_0	19-:50523871-50523892	19-:50523871-50523892	ATG	uORF	0.74	0.55	0.00031449	17.0
ENSG00000103502.9	ENST00000219789.6_uORF_1	16-:29874249-29874429	16-:29874249-29874429	CTG	uORF	0.19	0.24	0.00031746	38.2
ENSG00000188242.4	ENST00000342584.3_uORF_0	5-:473078-473153	5-:473078-473153	CTG	uORF	0.72	0.30	0.00031751	10.0
ENSG00000092036.12_ENSG00000129474.11	ENST00000262713.2_uORF_0	14-:23451597-23451675	14-:23451597-23451675	ATG	uORF	0.67	0.58	0.00032092	40.9
ENSG00000007168.8_ENSG00000239884.2	ENST00000397195.5_uORF_0	17+:2497248-2497300|2541392-2541415	17+:2497248-2497300|2541392-2541415	ATG	uORF	0.34	0.42	0.00032127	26.5
ENSG00000165527.5	ENST00000298316.5_uORF_2	14+:50360044-50360116	14+:50360044-50360116	CTG	uORF	0.73	0.17	0.00033146	41.5
ENSG00000126215.9	ENST00000556682.1_uORF_0	14-:104177505-104177517|104177802-104177856	14-:104177505-104177517|104177802-104177856	ATG	uORF	0.88	0.53	0.00033870	15.1
ENSG00000185803.4	ENST00000532887.1_uORF_0	8+:145582318-145582441	8+:145582318-145582441	GTG	uORF	0.83	0.61	0.00034424	46.9
ENSG00000160310.12	ENST00000355680.3_uORF_1	21+:48056809-48056830	21+:48056809-48056830	ATG	uORF	0.74	0.59	0.00034717	22.9
ENSG00000137842.2_ENSG00000166946.9	ENST00000260403.2_uORF_0	15+:43425851-43425911	15+:43425851-43425911	CTG	uORF	0.84	0.36	0.00034926	5.0
ENSG00000140988.11_ENSG00000255513.1	ENST00000526522.1_uORF_1	16-:2014656-2014698	16-:2014656-2014698	CTG	uORF	0.14	0.32	0.00035214	44.7
ENSG00000135213.8_ENSG00000242073.2	ENST00000453279.2_uORF_0	7-:75115452-75115521	7-:75115452-75115521	TTG	uORF	0.74	0.43	0.00035676	18.4
ENSG00000153879.4	ENST00000284000.4_uORF_0	19+:33864724-33864793	19+:33864724-33864793	CTG	uORF	0.35	0.36	0.00035676	13.5
ENSG00000174579.3	ENST00000473093.1_uORF_0	3-:135915041-135915122	3-:135915041-135915122	GTG	uORF	0.62	0.52	0.00036045	15.1
ENSG00000197157.6	ENST00000354725.3_uORF_1	7+:127292317-127292377	7+:127292278-127292377	CTG	uORF	0.57	0.63	0.00036131	54.0
ENSG00000036257.8	ENST00000344951.4_uORF_0	2-:225450004-225450076	2-:225450004-225450076	ACG	uORF	0.29	0.48	0.00036268	18.0
ENSG00000054277.8_ENSG00000203668.1	ENST00000366554.2_uORF_0	1-:241803591-241803663	1-:241803591-241803663	ATG	uORF	0.72	0.51	0.00037386	11.4
ENSG00000120875.4	ENST00000240100.2_uORF_0	8-:29208065-29208152	8-:29208065-29208152	CTG	uORF	0.83	0.61	0.00038014	26.7
ENSG00000132824.9	ENST00000342374.4_uORF_0	20-:43150634-43150679	20-:43150634-43150679	ATG	uORF	0.58	0.60	0.00038193	39.2
ENSG00000162441.7	ENST00000377223.1_uORF_0	1-:10002688-10002781	1-:10002688-10002840|10003306-10003325	ATT	uORF	0.37	0.45	0.00038883	20.7
ENSG00000157954.10	ENST00000288828.4_uORF_0	7+:5229909-5229984	7+:5229909-5229984	ATG	uORF	0.87	0.50	0.00039006	12.9
ENSG00000100578.10	ENST00000554463.1_uORF_0	14+:58894480-58894575|58896080-58896105	14+:58894480-58894575|58896080-58896105	CTG	uORF	0.74	0.51	0.00039090	62.9
ENSG00000141232.4	ENST00000499247.2_uORF_2	17-:48943618-48943648	17-:48943618-48943648	CTG	uORF	0.16	0.24	0.00039702	18.8
ENSG00000077809.8	ENST00000353920.4_uORF_1	7+:74072166-74072187	7+:74072166-74072187	GTG	uORF	0.74	0.55	0.00039867	16.7
ENSG00000189376.7_ENSG00000238422.1	ENST00000395571.3_uORF_0	8-:124286477-124286498	8-:124286477-124286498	ATG	uORF	0.74	0.53	0.00039867	15.3
ENSG00000102054.13	ENST00000380087.2_uORF_3	X-:16888272-16888356	X-:16888272-16888356	AGG	uORF	0.35	0.57	0.00041448	133.3
ENSG00000121766.10	ENST00000373714.1_uORF_0	1+:31782920-31782935	1+:31782920-31782935	ATG	uORF	0.42	0.19	0.00041649	19.0
ENSG00000108094.10_ENSG00000266228.1	ENST00000374749.3_uORF_2	10-:35379240-35379255	10-:35379240-35379255	ATG	uORF	0.74	0.63	0.00041649	42.0
ENSG00000108424.5	ENST00000290158.4_uORF_2	17+:45727472-45727487	17+:45727472-45727487	ATG	uORF	0.74	0.66	0.00041649	214.7
ENSG00000101363.8	ENST00000397152.3_uORF_3	20+:35925749-35925830	20+:35925749-35925830	AAG	uORF	0.12	0.31	0.00041997	9.0
ENSG00000128283.6	ENST00000430687.1_uORF_0	22+:37962193-37962235	22+:37962148-37962235	ATG	uORF	0.70	0.61	0.00042189	91.1
ENSG00000129810.10	ENST00000412997.1_uORF_0	3-:20227588-20227651	3-:20227588-20227651	CTG	uORF	0.12	0.28	0.00043269	12.6
ENSG00000167085.7	ENST00000300408.3_uORF_1	17-:47490647-47490653|47492196-47492220	17-:47490647-47490653|47492196-47492220	ATG	uORF	0.74	0.61	0.00043303	36.5
ENSG00000100403.10	ENST00000352645.4_uORF_0	22+:41697581-41697665	22+:41697581-41697665	ATG	uORF	0.59	0.48	0.00043712	19.5
ENSG00000258851.1_ENSG00000126214.16	ENST00000246489.7_uORF_0	14+:104095586-104095709	14+:104095586-104095709	CTG	uORF	0.74	0.59	0.00045289	60.3
ENSG00000117593.8	ENST00000361951.4_uORF_4	1+:173793739-173793763	1+:173793739-173793763	ATG	uORF	0.27	0.51	0.00045805	11.8
ENSG00000139496.11	ENST00000381736.3_uORF_0	13+:25875827-25875851	13+:25875827-25875851	CTG	uORF	0.05	0.59	0.00045805	20.0
ENSG00000121057.8	ENST00000337714.3_uORF_0	17+:55162741-55162759|55182801-55182807	17+:55162741-55162759|55182801-55182807	ATG	uORF	0.88	0.42	0.00045805	7.0
ENSG00000198918.7_ENSG00000206622.1	ENST00000361575.3_uORF_1	X-:118925553-118925571	X-:118925553-118925571	ATC	uORF	0.53	0.65	0.00046339	103.9
ENSG00000117395.6	ENST00000236051.2_uORF_1	1-:43637812-43637845	1-:43637812-43637845	TTG	uORF	0.67	0.62	0.00046950	45.2
ENSG00000138074.10	ENST00000310574.3_uORF_0	2-:27434353-27434386	2-:27434353-27434386	TTG	uORF	0.35	0.58	0.00046950	18.1
ENSG00000140043.7_ENSG00000119725.13	ENST00000555044.1_uORF_0	14+:74358793-74358826	14+:74358793-74358826	ATG	uORF	0.83	0.53	0.00051004	14.0
ENSG00000114107.4	ENST00000264982.3_uORF_0	3-:138310774-138310798	3-:138310774-138310798	ATG	uORF	0.83	0.55	0.00051451	14.2
ENSG00000114062.13	ENST00000232165.3_uORF_0	15-:25684099-25684123	15-:25684099-25684123	ATG	uORF	0.40	0.59	0.00051451	22.7
ENSG00000077232.12_ENSG00000232430.1	ENST00000264065.7_uORF_0	2+:183581037-183581210|183581742-183581761	2+:183581037-183581210|183581742-183581761	CTG	uORF	0.16	0.65	0.00055469	79.3
ENSG00000168672.3	ENST00000304916.3_uORF_0	8-:127570498-127570549	8-:127570498-127570549	CTG	uORF	0.54	0.64	0.00056213	63.4
ENSG00000114650.14	ENST00000265565.5_uORF_0	3-:47484529-47484571	3-:47484529-47484571	ATG	uORF	0.30	0.54	0.00056330	25.0
ENSG00000151665.8	ENST00000306465.4_uORF_0	2-:46844108-46844159	2-:46844108-46844159	ATG	uORF	0.26	0.50	0.00057032	24.1
ENSG00000029364.7	ENST00000031146.4_uORF_0	14+:69865430-69865538	14+:69865430-69865538	ATG	uORF	0.39	0.64	0.00058245	77.0
ENSG00000075413.13	ENST00000416682.2_uORF_0	14+:103851882-103851999	14+:103851882-103851999	ATG	uORF	0.62	0.61	0.00058552	29.4
ENSG00000170425.3	ENST00000304222.2_uORF_0	17+:15848476-15848533	17+:15848476-15848533	ATG	uORF	0.88	0.58	0.00059219	22.0
ENSG00000125863.13	ENST00000347364.3_uORF_2	20-:10401397-10401406|10414755-10414770	20-:10401397-10401406|10414755-10414797	ACG	uORF	0.17	0.30	0.00061594	49.8
ENSG00000182831.7_ENSG00000263244.1	ENST00000327827.7_uORF_0	16+:9185513-9185609	16+:9185513-9185609	GTG	uORF	0.24	0.49	0.00061653	23.8
ENSG00000240891.2_ENSG00000144824.15	ENST00000431670.2_uORF_0	3+:111578155-111578191	3+:111578155-111578191	ATG	uORF	0.64	0.62	0.00062929	40.0
ENSG00000186184.11	ENST00000399697.3_uORF_0	13+:28196062-28196098	13+:28196062-28196098	ATG	uORF	0.74	0.53	0.00062929	38.3
ENSG00000050393.7	ENST00000379170.4_uORF_0	6-:13814672-13814696	6-:13814672-13814696	ATG	uORF	0.30	0.49	0.00063012	10.9
ENSG00000059758.3_ENSG00000257169.1	ENST00000261211.3_uORF_0	12-:96793970-96794000	12-:96793970-96794000	ATG	uORF	0.27	0.52	0.00063404	12.3
ENSG00000061273.13	ENST00000417902.1_uORF_0	12-:48213630-48213660	12-:48213630-48213660	CTG	uORF	0.73	0.38	0.00064257	9.7
ENSG00000156968.8_ENSG00000257769.1	ENST00000396385.3_uORF_0	16+:15489639-15489669	16+:15489639-15489669	ATG	uORF	0.27	0.54	0.00064257	14.0
ENSG00000054118.9	ENST00000354618.5_uORF_0	1+:36724988-36725084	1+:36724988-36725084	ATG	uORF	0.19	0.61	0.00065118	43.4
ENSG00000099250.13_ENSG00000244356.2	ENST00000374867.2_uORF_2	10-:33623525-33623591	10-:33623525-33623591	ATG	uORF	0.13	0.63	0.00066632	51.3
ENSG00000156508.13	ENST00000309268.6_uORF_3	6-:74229757-74229779|74230722-74230745	6-:74229757-74229779|74230722-74230745	ACG	uORF	0.29	0.66	0.00069099	186.8
ENSG00000141232.4	ENST00000499247.2_uORF_0	17-:48941503-48941524|48943418-48943529	17-:48941503-48941524|48943418-48943559	ACG	uORF	0.83	0.59	0.00069819	32.7
ENSG00000115758.8_ENSG00000206633.1	ENST00000234111.4_uORF_1	2-:10588476-10588503	2-:10588476-10588503	ATG	uORF	0.74	0.59	0.00070921	23.4
ENSG00000123992.14	ENST00000373966.1_uORF_0	2-:220252596-220252623	2-:220252596-220252623	AAG	uORF	0.70	0.49	0.00070921	8.1
ENSG00000004700.11	ENST00000444129.2_uORF_0	12-:21654236-21654263	12-:21654236-21654263	TTG	uORF	0.88	0.52	0.00070921	12.5
ENSG00000006194.6	ENST00000219069.5_uORF_1	16+:3333418-3333445	16+:3333418-3333445	ATG	uORF	0.24	0.45	0.00070921	10.0
ENSG00000168280.12	ENST00000435030.1_uORF_0	2+:149632819-149632852	2+:149632819-149632852	ATG	uORF	0.86	0.45	0.00071845	6.0
ENSG00000115363.9	ENST00000410113.1_uORF_0	2-:75749577-75749610	2-:75749577-75749613|75753237-75753261	CTG	uORF	0.52	0.19	0.00071845	6.0
ENSG00000110711.5	ENST00000279146.3_uORF_0	11+:67250523-67250556	11+:67250523-67250556	ATG	uORF	0.83	0.53	0.00071845	12.0
ENSG00000171703.12	ENST00000343484.5_uORF_0	20+:62694499-62694532	20+:62694499-62694532	ATG	uORF	0.49	0.48	0.00071845	5.4
ENSG00000090060.13	ENST00000216277.8_uORF_0	14+:96968748-96968784	14+:96968748-96968784	ATG	uORF	0.53	0.61	0.00075177	30.2
ENSG00000094804.5	ENST00000209728.4_uORF_0	17+:38444215-38444251	17+:38444215-38444251	CTG	uORF	0.74	0.19	0.00075177	17.4
ENSG00000145247.7	ENST00000508632.1_uORF_0	4-:48906598-48906625	4-:48906598-48906625	CTG	uORF	0.62	0.50	0.00077275	35.0
ENSG00000142002.12	ENST00000262960.9_uORF_1	19-:4722513-4722552	19-:4722513-4722552	ACG	uORF	0.35	0.53	0.00078721	11.3
ENSG00000163348.3_ENSG00000160691.14	ENST00000368457.2_uORF_2	1-:154934069-154934111	1-:154934069-154934111	GTG	uORF	0.83	0.55	0.00080597	14.0
ENSG00000088298.8_ENSG00000242372.2	ENST00000374492.3_uORF_4	20-:33735076-33735118	20-:33735076-33735118	ATG	uORF	0.74	0.58	0.00080597	26.9
ENSG00000105976.10	ENST00000397752.3_uORF_0	7+:116312498-116312546	7+:116312498-116312546	ATG	uORF	0.59	0.57	0.00080838	21.0
ENSG00000047634.10	ENST00000398080.1_uORF_0	X+:17755775-17755800|17764134-17764157	X+:17755712-17755800|17764134-17764157	GTG	uORF	0.88	0.09	0.00080838	14.6
ENSG00000196505.6	ENST00000369443.5_uORF_0	1-:118472110-118472143	1-:118472110-118472143	ATG	uORF	0.45	0.53	0.00082309	12.7
ENSG00000119522.11	ENST00000373620.3_uORF_0	9-:126692356-126692389	9-:126692356-126692389	ATG	uORF	0.74	0.59	0.00082309	23.9
ENSG00000144320.9	ENST00000272748.4_uORF_0	2-:176860315-176860374|176866887-176866906	2-:176860315-176860374|176866887-176866906	CTG	uORF	0.13	0.21	0.00082412	8.4
ENSG00000113739.6	ENST00000265087.4_uORF_3	5-:172755207-172755297	5-:172755207-172755297	GTG	uORF	0.63	0.58	0.00083560	51.6
ENSG00000135372.4	ENST00000257829.3_uORF_0	11+:34127217-34127244	11+:34127193-34127244	GTG	uORF	0.83	0.56	0.00084652	14.9
ENSG00000105576.11	ENST00000441499.1_uORF_3	19-:12834597-12834645	19-:12834597-12834645	TTG	uORF	0.37	0.56	0.00087559	20.0
ENSG00000164329.9	ENST00000453514.1_uORF_0	5+:78908730-78908772	5+:78908730-78908772	ATG	uORF	0.55	0.47	0.00089731	5.0
ENSG00000105855.5_ENSG00000200753.1	ENST00000537992.1_uORF_0	7+:20370697-20370739	7+:20370697-20370739	ATG	uORF	0.35	0.53	0.00089731	12.0
ENSG00000205937.7_ENSG00000207715.1	ENST00000568631.1_uORF_1	16-:2317545-2317587	16-:2317545-2317587	ATG	uORF	0.81	0.45	0.00089731	7.4
ENSG00000121644.14	ENST00000302550.11_uORF_0	1+:244816470-244816512	1+:244816470-244816512	ATG	uORF	0.82	0.54	0.00093985	14.8
ENSG00000143543.10	ENST00000271843.4_uORF_0	1-:153950004-153950046	1-:153950004-153950046	ATG	uORF	0.74	0.62	0.00093985	58.2
ENSG00000183250.7	ENST00000397841.1_uORF_0	21-:46359632-46359677	21-:46359632-46359677	ATG	uORF	0.83	0.50	0.00094446	9.4
ENSG00000120889.8	ENST00000276431.4_uORF_0	8-:22926456-22926474	8-:22926456-22926474	ATG	uORF	0.10	0.64	0.00097656	61.6
ENSG00000124214.15	ENST00000456866.2_uORF_3	20-:47790736-47790778	20-:47790736-47790778	CTG	uORF	0.74	0.37	0.00098912	31.3
ENSG00000114446.4	ENST00000264538.3_uORF_0	3-:107941220-107941256	3-:107941220-107941256	GTG	uORF	0.74	0.62	0.0010031	36.1
ENSG00000127774.6	ENST00000248378.5_uORF_1	17+:3572120-3572156	17+:3572120-3572156	ATG	uORF	0.74	0.62	0.0010031	37.9
ENSG00000134278.10	ENST00000410092.3_uORF_0	18-:12657915-12657951	18-:12657915-12657951	AGG	uORF	0.07	0.52	0.0010031	11.9
ENSG00000114023.11	ENST00000477892.1_uORF_1	3+:122103037-122103103	3+:122103037-122103103	CTG	uORF	0.27	0.43	0.0010097	26.7
ENSG00000127483.13	ENST00000437575.1_uORF_0	1-:21106390-21106404|21106842-21106933	1-:21106390-21106404|21106842-21106933	ATG	uORF	0.82	0.60	0.0010198	34.2
ENSG00000108061.7_ENSG00000221214.1	ENST00000369452.4_uORF_1	10+:112679391-112679415|112723882-112723891	10+:112679391-112679415|112723882-112723891	ATG	uORF	0.88	0.47	0.0010573	8.0
ENSG00000103275.14	ENST00000397515.2_uORF_3	16+:1362433-1362466	16+:1362433-1362466	CTG	uORF	0.88	0.51	0.0010573	10.5
ENSG00000126934.9	ENST00000262948.5_uORF_1	19-:4123946-4123979	19-:4123946-4124105	CTG	uORF	0.54	0.37	0.0010573	22.7
ENSG00000197961.7	ENST00000320451.6_uORF_1	19-:9679704-9679758|9695136-9695157	19-:9679704-9679758|9695136-9695157	GTG	uORF	0.14	0.58	0.0010649	57.4
ENSG00000135829.12	ENST00000367549.3_uORF_0	1+:182808567-182808591|182811679-182811685	1+:182808567-182808591|182811679-182811685	CTG	uORF	0.46	0.61	0.0010706	32.0
ENSG00000114354.8	ENST00000240851.4_uORF_2	3+:100428485-100428565|100432486-100432511	3+:100428485-100428565|100432486-100432511	ACG	uORF	0.55	0.29	0.0011225	44.7
ENSG00000167930.11_ENSG00000242173.4	ENST00000399932.3_uORF_0	16+:299599-299653|304379-304382	16+:299599-299653|304379-304382	ATG	uORF	0.83	0.54	0.0011622	12.3
ENSG00000214022.7_ENSG00000196456.4	ENST00000489432.2_uORF_0	7+:150065991-150066030|150066759-150066792	7+:150065991-150066030|150066759-150066792	ATG	uORF	0.76	0.42	0.0011635	21.6
ENSG00000178988.10	ENST00000320848.6_uORF_1	4-:6711529-6711568	4-:6711529-6711568	TTG	uORF	0.15	0.41	0.0011719	16.7
ENSG00000118495.14	ENST00000429150.1_uORF_0	6-:144329251-144329290	6-:144329251-144329290	ATG	uORF	0.83	0.57	0.0011719	16.3
ENSG00000099204.14	ENST00000392952.3_uORF_0	10-:116286572-116286611	10-:116286572-116286611	ATG	uORF	0.83	0.55	0.0011719	14.4
ENSG00000129083.8_ENSG00000129084.13	ENST00000249923.3_uORF_1	11-:14521216-14521255	11-:14521216-14521255	GTG	uORF	0.59	0.55	0.0011719	14.0
ENSG00000104442.5	ENST00000276569.3_uORF_0	8-:66546244-66546280	8-:66546244-66546280	GTG	uORF	0.31	0.49	0.0011883	79.4
ENSG00000164758.3	ENST00000297347.3_uORF_0	8+:118533031-118533100	8+:118533031-118533100	CTG	uORF	0.67	0.50	0.0011973	40.3
ENSG00000107758.11	ENST00000394829.2_uORF_0	10-:75255706-75255742	10-:75255706-75255742	ATG	uORF	0.67	0.56	0.0012085	16.1
ENSG00000106080.6	ENST00000222803.5_uORF_1	7-:30066149-30066182	7-:30066149-30066182	ATG	uORF	0.87	0.52	0.0012177	7.0
ENSG00000184305.10	ENST00000509176.1_uORF_0	4+:91048743-91048818	4+:91048743-91048818	ATG	uORF	0.24	0.54	0.0012355	17.7
ENSG00000167088.6_ENSG00000263350.1	ENST00000300413.5_uORF_2	18+:19192344-19192377	18+:19192344-19192377	AGG	uORF	0.19	0.63	0.0012368	45.5
ENSG00000156531.12	ENST00000370803.3_uORF_1	X+:133507372-133507497|133511601-133511611	X+:133507372-133507497|133511601-133511611	ATG	uORF	0.39	0.58	0.0012400	27.6
ENSG00000205060.6	ENST00000378509.4_uORF_0	7-:134001557-134001602	7-:134001557-134001602	ATG	uORF	0.74	0.64	0.0012443	50.5
ENSG00000034152.14	ENST00000342679.4_uORF_0	17+:21188156-21188201	17+:21188156-21188201	ATG	uORF	0.06	0.63	0.0012443	44.9
ENSG00000092978.6	ENST00000366935.3_uORF_0	1-:217804343-217804403	1-:217804343-217804403	CTG	uORF	0.37	0.56	0.0012473	19.3
ENSG00000138459.4	ENST00000492406.1_uORF_0	3+:112281023-112281083	3+:112281023-112281083	ATG	uORF	0.88	0.54	0.0012473	14.5
ENSG00000083828.11_ENSG00000198466.8	ENST00000316462.4_uORF_0	19+:58331174-58331237	19+:58331174-58331237	ATG	uORF	0.54	0.64	0.0012685	61.1
ENSG00000143156.9	ENST00000367811.3_uORF_0	1-:169336952-169337015	1-:169336952-169337015	ATG	uORF	0.72	0.40	0.0012690	10.4
ENSG00000100401.15	ENST00000405486.1_uORF_7	22-:41681738-41681801	22-:41681738-41681801	ATG	uORF	0.84	0.51	0.0012690	7.0
ENSG00000198964.9_ENSG00000230036.1	ENST00000361781.2_uORF_0	10-:52220562-52220574|52226649-52226658	10-:52220562-52220574|52226649-52226658	ATG	uORF	0.37	0.44	0.0012700	7.0
ENSG00000130544.7_ENSG00000269163.1	ENST00000252840.6_uORF_0	19+:7070656-7070664|7075006-7075019	19+:7070656-7070664|7075006-7075019	ATG	uORF	0.55	0.44	0.0012700	5.1
ENSG00000138448.7	ENST00000261023.3_uORF_0	2+:187454868-187454940	2+:187454868-187454940	CTG	uORF	0.26	0.56	0.0012877	16.0
ENSG00000138814.12_ENSG00000221265.1	ENST00000394854.3_uORF_0	4-:102268426-102268543	4-:102268426-102268543	CTG	uORF	0.33	0.39	0.0012941	18.7
ENSG00000070367.11	ENST00000413566.2_uORF_0	14-:57735426-57735534	14-:57735426-57735534	ATG	uORF	0.25	0.57	0.0013003	39.6
ENSG00000104529.13	ENST00000317198.6_uORF_4	8-:144679054-144679267	8-:144679054-144679267	ACG	uORF	0.61	0.50	0.0013127	58.2
ENSG00000072134.11	ENST00000347697.2_uORF_0	17+:19140822-19140844|19185267-19185386	17+:19140822-19140844|19185267-19185386	ACG	uORF	0.78	0.23	0.0013248	31.4
ENSG00000149948.9_ENSG00000211577.1	ENST00000541363.1_uORF_2	12+:66218879-66218903	12+:66218852-66218903	ATG	uORF	0.68	0.64	0.0013428	51.8
ENSG00000179348.7	ENST00000341105.2_uORF_0	3-:128211856-128211895	3-:128211856-128211895	ATG	uORF	0.59	0.50	0.0013454	9.3
ENSG00000205609.8	ENST00000380876.4_uORF_1	16-:28414957-28414969|28415107-28415134	16-:28414957-28414969|28415107-28415134	CTG	uORF	0.13	0.57	0.0013454	18.0
ENSG00000149600.7	ENST00000278980.6_uORF_0	20-:31331243-31331294	20-:31331243-31331321	ATG	uORF	0.70	0.48	0.0013530	11.2
ENSG00000205981.2	ENST00000382564.2_uORF_1	3-:180707430-180707457	3-:180707430-180707457	TTG	uORF	0.78	0.55	0.0013554	13.8
ENSG00000131848.5_ENSG00000267606.1	ENST00000592679.1_uORF_0	19-:56826068-56826137	19-:56826068-56826137	ATG	uORF	0.62	0.56	0.0013609	16.0
ENSG00000138293.15	ENST00000374087.4_uORF_0	10+:51565275-51565296|51579127-51579136	10+:51565275-51565296|51579127-51579136	CTG	uORF	0.65	0.54	0.0013683	14.7
ENSG00000119669.3	ENST00000238647.3_uORF_1	14-:77494956-77494986	14-:77494956-77494986	ATC	uORF	0.83	0.51	0.0013683	12.2
ENSG00000145715.10	ENST00000274376.6_uORF_0	5+:86563800-86563881	5+:86563800-86563881	ATG	uORF	0.59	0.61	0.0013700	31.8
ENSG00000112319.13	ENST00000367895.5_uORF_0	6+:133562777-133562813	6+:133562777-133562813	AAG	uORF	0.23	0.36	0.0013738	13.3
ENSG00000196576.10	ENST00000449103.1_uORF_0	22-:50733174-50733207|50745981-50746056	22-:50733174-50733207|50745981-50746056	ATG	uORF	0.28	0.54	0.0014064	19.1
ENSG00000117593.8	ENST00000361951.4_uORF_0	1+:173794208-173794280	1+:173794208-173794280	ACG	uORF	0.41	0.58	0.0014474	24.4
ENSG00000007202.10	ENST00000528896.2_uORF_0	17-:26972074-26972116	17-:26972074-26972116	ATG	uORF	0.31	0.55	0.0014694	14.5
ENSG00000080824.14	ENST00000334701.7_uORF_6	14-:102605958-102606003	14-:102605958-102606003	ATG	uORF	0.11	0.56	0.0014741	16.0
ENSG00000132716.14_ENSG00000162735.14	ENST00000326837.2_uORF_1	1-:160232104-160232233	1-:160232104-160232233	ATG	uORF	0.88	0.23	0.0014852	25.2
ENSG00000100522.4	ENST00000216410.3_uORF_1	14-:53258232-53258316	14-:53258232-53258316	GTG	uORF	0.54	0.56	0.0015154	9.4
ENSG00000125148.6	ENST00000245185.5_uORF_3	16+:56642486-56642549	16+:56642486-56642549	CTG	uORF	0.13	0.43	0.0015239	32.5
ENSG00000003436.10	ENST00000453013.1_uORF_1	2-:188394210-188394212|188418926-188418957	2-:188394210-188394212|188418926-188418957	ATT	uORF	0.43	0.57	0.0015247	15.6
ENSG00000101871.10	ENST00000317552.4_uORF_1	X-:10588400-10588427	X-:10588400-10588481	CTG	uORF	0.66	0.49	0.0015265	9.1
ENSG00000141314.8_ENSG00000010244.12	ENST00000579634.1_uORF_0	17+:30677304-30677364	17+:30677304-30677364	ATG	uORF	0.46	0.66	0.0015791	133.7
ENSG00000112033.9	ENST00000360694.3_uORF_0	6+:35314863-35314908	6+:35314863-35314908	ATG	uORF	0.83	0.49	0.0015819	11.3
ENSG00000122547.6	ENST00000242108.4_uORF_2	7+:36193777-36193822	7+:36193777-36193822	ATG	uORF	0.71	0.45	0.0015819	9.8
ENSG00000118246.9	ENST00000402774.3_uORF_0	2+:207630338-207630377	2+:207630338-207630377	ATG	uORF	0.21	0.61	0.0015975	31.3
ENSG00000156171.10	ENST00000286692.4_uORF_0	1-:111680167-111680188	1-:111680167-111680188	ATG	uORF	0.74	0.42	0.0016000	30.2
ENSG00000182134.11	ENST00000368824.3_uORF_0	1-:151762876-151762891	1-:151762876-151762891	CTG	uORF	0.88	0.45	0.0016000	8.2
ENSG00000226479.3	ENST00000426077.2_uORF_1	2-:120980842-120980857	2-:120980842-120980857	ATG	uORF	0.74	0.52	0.0016000	16.3
ENSG00000144560.9_ENSG00000244030.1	ENST00000273038.3_uORF_1	3-:11761973-11761994	3-:11761973-11761994	CTG	uORF	0.72	0.28	0.0016000	11.0
ENSG00000105810.5	ENST00000424848.2_uORF_0	7-:92462984-92462999	7-:92462984-92462999	ATG	uORF	0.53	0.58	0.0016000	33.0
ENSG00000104290.6	ENST00000240093.3_uORF_0	8+:28357474-28357489	8+:28357474-28357489	ATG	uORF	0.85	0.40	0.0016000	6.1
ENSG00000051009.6	ENST00000265978.4_uORF_0	11-:6255834-6255849	11-:6255834-6255849	ATG	uORF	0.71	0.54	0.0016000	15.4
ENSG00000179918.15	ENST00000478753.2_uORF_1	16-:30457167-30457182	16-:30457167-30457182	ATG	uORF	0.23	0.60	0.0016000	27.1
ENSG00000101558.9	ENST00000340541.4_uORF_2	18+:9914148-9914163	18+:9914148-9914163	CTG	uORF	0.74	0.53	0.0016000	42.8
ENSG00000105393.11_ENSG00000160117.10	ENST00000359435.4_uORF_0	19+:17378272-17378287	19+:17378272-17378287	ATG	uORF	0.74	0.61	0.0016000	33.8
ENSG00000105568.13	ENST00000322088.6_uORF_1	19+:52693313-52693328	19+:52693313-52693328	CTG	uORF	0.74	0.66	0.0016000	118.8
ENSG00000101220.13	ENST00000217195.8_uORF_2	20-:3740795-3740810	20-:3740795-3740810	ATG	uORF	0.48	0.66	0.0016000	172.5
ENSG00000182093.10	ENST00000333781.5_uORF_2	21+:40752266-40752281	21+:40752266-40752281	ATG	uORF	0.74	0.54	0.0016000	19.4
ENSG00000138821.8_ENSG00000248161.1	ENST00000394833.2_uORF_0	4-:103265913-103266009	4-:103265913-103266009	ATG	uORF	0.32	0.50	0.0016008	24.1
ENSG00000185000.5	ENST00000332324.4_uORF_0	8-:145550448-145550496	8-:145550448-145550496	ACG	uORF	0.33	0.25	0.0016084	10.0
ENSG00000196935.4	ENST00000355086.3_uORF_0	12+:64238204-64238252	12+:64238204-64238252	ATG	uORF	0.83	0.49	0.0016084	13.9
ENSG00000101596.10	ENST00000320876.6_uORF_0	18+:2655839-2655887	18+:2655839-2655887	GTG	uORF	0.44	0.56	0.0016084	7.9
ENSG00000183891.5	ENST00000431392.1_uORF_0	2-:20101255-20101279	2-:20101255-20101279	ACG	uORF	0.74	0.56	0.0016130	17.2
ENSG00000163719.14	ENST00000296003.4_uORF_1	3+:9691224-9691248	3+:9691224-9691248	ATG	uORF	0.88	0.31	0.0016130	11.0
ENSG00000112308.8	ENST00000378119.4_uORF_1	6-:24720894-24720918	6-:24720894-24720918	CTG	uORF	0.37	0.62	0.0016130	38.4
ENSG00000156017.8	ENST00000376834.3_uORF_0	9-:77643234-77643258	9-:77643234-77643258	ATG	uORF	0.86	0.47	0.0016130	7.0
ENSG00000033170.12	ENST00000394585.1_uORF_0	14+:65879633-65879762	14+:65879633-65879762	ATG	uORF	0.39	0.63	0.0016549	72.3
ENSG00000123983.9	ENST00000357430.3_uORF_0	2+:223725825-223725976|223752547-223752606|223765391-223765481	2+:223725825-223725976|223752547-223752606|223765391-223765481	TTG	uORF	0.29	0.43	0.0016647	223.1
ENSG00000168137.11	ENST00000431285.1_uORF_1	3+:9470520-9470595	3+:9466188-9466210|9470506-9470595	ATA	uORF	0.43	0.58	0.0016841	10.5
ENSG00000157470.7	ENST00000288228.5_uORF_0	15+:59730447-59730481|59750748-59750762	15+:59730447-59730481|59750748-59750762	ATG	uORF	0.88	0.50	0.0016842	10.0
ENSG00000010404.13_ENSG00000241769.3	ENST00000340855.6_uORF_0	X-:148586725-148586773	X-:148586725-148586773	ATG	uORF	0.60	0.54	0.0016842	6.3
ENSG00000151148.9	ENST00000342494.3_uORF_0	12+:109915455-109915515	12+:109915455-109915515	ATG	uORF	0.83	0.53	0.0016964	14.1
ENSG00000137574.6	ENST00000260129.5_uORF_0	8+:56686143-56686176	8+:56686143-56686176	CTG	uORF	0.50	0.50	0.0017245	8.3
ENSG00000061676.10_ENSG00000202141.1	ENST00000361354.4_uORF_0	2-:183902938-183902989	2-:183902938-183902989	CTG	uORF	0.39	0.41	0.0017325	9.4
ENSG00000240344.4	ENST00000392283.4_uORF_0	2-:201752383-201752408|201753678-201753710	2-:201752383-201752408|201753678-201753710	ACG	uORF	0.87	0.52	0.0017640	12.0
ENSG00000147649.5	ENST00000336273.3_uORF_1	8+:98656448-98656535	8+:98656448-98656535	CTG	uORF	0.18	0.59	0.0018295	31.3
ENSG00000213949.4	ENST00000274311.2_uORF_0	5+:52096012-52096066	5+:52096012-52096066	ACG	uORF	0.55	0.51	0.0018473	7.7
ENSG00000109220.6	ENST00000263921.3_uORF_0	4-:54930616-54930664	4-:54930616-54930664	ATG	uORF	0.76	0.53	0.0018497	13.0
ENSG00000100897.13_ENSG00000139914.6	ENST00000446197.3_uORF_0	14+:24584592-24584640	14+:24584592-24584640	TTG	uORF	0.86	0.43	0.0018497	8.0
ENSG00000105835.7	ENST00000222553.3_uORF_1	7-:105925479-105925506	7-:105925479-105925506	ACG	uORF	0.43	0.45	0.0019031	6.1
ENSG00000006194.6	ENST00000219069.5_uORF_0	16+:3333500-3333647	16+:3333500-3333647	CTG	uORF	0.73	0.42	0.0019294	13.2
ENSG00000115307.12	ENST00000377526.3_uORF_0	2-:74756766-74756799	2-:74756766-74756799	ATG	uORF	0.60	0.64	0.0019383	55.9
ENSG00000158850.10	ENST00000319769.5_uORF_1	1-:161146229-161146241	1-:161146229-161146295	AAG	uORF	0.70	0.36	0.0019531	4.0
ENSG00000004766.11	ENST00000305866.5_uORF_0	7+:92861691-92861703	7+:92861691-92861703	ATG	uORF	0.87	0.31	0.0019531	5.0
ENSG00000055130.11	ENST00000325222.4_uORF_2	7+:148427149-148427161	7+:148427149-148427161	ATG	uORF	0.83	0.41	0.0019531	8.0
ENSG00000120616.11	ENST00000319778.6_uORF_0	10-:32636042-32636054	10-:32636042-32636054	ATG	uORF	0.26	0.28	0.0019531	6.4
ENSG00000135119.10	ENST00000257575.4_uORF_1	12+:117176143-117176155	12+:117176143-117176155	ATG	uORF	0.74	0.55	0.0019531	16.4
ENSG00000169180.7	ENST00000566073.1_uORF_2	16-:28223198-28223210	16-:28223198-28223210	AGG	uORF	0.30	0.16	0.0019531	6.0
ENSG00000102225.11	ENST00000357227.4_uORF_0	X+:47078274-47078286	X+:47078274-47078286	ATG	uORF	0.74	0.64	0.0019531	73.0
ENSG00000147065.12	ENST00000360270.5_uORF_3	X+:64887550-64887562	X+:64887550-64887562	GTG	uORF	0.83	0.42	0.0019531	8.3
ENSG00000147224.6	ENST00000372435.4_uORF_0	X+:106871747-106871759	X+:106871747-106871759	ATG	uORF	0.74	0.65	0.0019531	112.3
ENSG00000130382.7	ENST00000252674.7_uORF_1	19-:6279890-6279947	19-:6279890-6279947	CTG	uORF	0.55	0.15	0.0019769	8.2
ENSG00000213639.5_ENSG00000163806.11	ENST00000296122.6_uORF_1	2+:28974683-28974743	2+:28974683-28974743	CTG	uORF	0.86	0.35	0.0020128	7.3
ENSG00000112081.12	ENST00000373715.6_uORF_1	6+:36562159-36562246	6+:36562159-36562246	GTG	uORF	0.13	0.43	0.0020365	49.6
ENSG00000142751.10	ENST00000374135.4_uORF_0	1-:27216616-27216724	1-:27216616-27216724	CTG	uORF	0.65	0.59	0.0020613	32.7
ENSG00000244187.3_ENSG00000196642.11	ENST00000371671.4_uORF_0	9+:139702401-139702473	9+:139702401-139702473	ATG	uORF	0.83	0.59	0.0020631	20.0
ENSG00000156171.10	ENST00000286692.4_uORF_1	1-:111680206-111680208|111682122-111682186	1-:111680206-111680208|111682122-111682204	ATC	uORF	0.62	0.40	0.0020666	11.4
ENSG00000132646.6_ENSG00000212517.1	ENST00000379160.3_uORF_1	20-:5100520-5100541	20-:5100520-5100541	ACG	uORF	0.39	0.64	0.0020752	76.7
ENSG00000067167.3	ENST00000262213.2_uORF_1	8-:71520493-71520571	8-:71520493-71520571	ATG	uORF	0.74	0.58	0.0020760	34.7
ENSG00000112130.12	ENST00000373479.4_uORF_1	6+:37321824-37321917	6+:37321824-37321917	GTG	uORF	0.29	0.17	0.0020769	15.4
ENSG00000185686.13	ENST00000398743.2_uORF_0	22-:22899305-22899350|22899964-22900000|22901581-22901596	22-:22899305-22899350|22899964-22900000|22901581-22901596	GTG	uORF	0.83	0.54	0.0020947	35.7
ENSG00000139350.7	ENST00000266742.4_uORF_0	12+:97301479-97301584	12+:97301479-97301584	CTG	uORF	0.86	0.45	0.0020962	17.9
ENSG00000140526.12	ENST00000352732.5_uORF_0	15+:89631716-89631770	15+:89631716-89631770	ATG	uORF	0.24	0.54	0.0021011	20.4
ENSG00000137710.10	ENST00000343115.4_uORF_0	11-:110150442-110150457	11-:110150442-110150457	GTG	uORF	0.74	0.51	0.0021085	13.6
ENSG00000091039.12	ENST00000261183.3_uORF_1	12-:76881365-76881380	12-:76881365-76881380	ATG	uORF	0.59	0.45	0.0021085	23.2
ENSG00000101407.8	ENST00000373447.3_uORF_0	20-:36642236-36642251	20-:36642236-36642251	ATG	uORF	0.74	0.41	0.0021085	25.0
ENSG00000140006.7	ENST00000267522.3_uORF_0	14-:64091672-64091747	14-:64091672-64091747	TTG	uORF	0.42	0.29	0.0021415	9.9
ENSG00000124784.4	ENST00000379834.2_uORF_0	6+:7390122-7390185	6+:7390122-7390185	ATG	uORF	0.33	0.58	0.0021436	19.6
ENSG00000105963.9_ENSG00000240230.1	ENST00000265846.5_uORF_1	7-:994230-994290	7-:994230-994290	ACG	uORF	0.70	0.16	0.0021672	9.1
ENSG00000074603.14	ENST00000300141.6_uORF_0	15-:65809860-65809920	15-:65809860-65809920	CTG	uORF	0.53	0.24	0.0021672	12.0
ENSG00000176903.3	ENST00000316836.3_uORF_0	14-:74180559-74180577	14-:74180559-74180577	ATG	uORF	0.74	0.52	0.0022009	50.0
ENSG00000085760.10	ENST00000394600.3_uORF_0	2-:55495807-55495834	2-:55495807-55495834	CTG	uORF	0.68	0.63	0.0022123	43.6
ENSG00000164134.8	ENST00000296543.5_uORF_2	4+:140222758-140222785	4+:140222674-140222785	ACG	uORF	0.83	0.60	0.0022123	21.9
ENSG00000125753.9	ENST00000245932.6_uORF_0	19+:46010905-46010932	19+:46010905-46010932	ATG	uORF	0.74	0.26	0.0022123	50.1
ENSG00000104047.10	ENST00000403028.3_uORF_0	15+:49913277-49913319|49917309-49917345	15+:49913277-49913319|49917309-49917345	CTG	uORF	0.84	0.51	0.0022153	7.1
ENSG00000104915.10	ENST00000591197.1_uORF_0	19-:13261086-13261164	19-:13261086-13261164	AGG	uORF	0.67	0.44	0.0022153	24.0
ENSG00000121957.8	ENST00000406462.2_uORF_0	1+:109427898-109427919	1+:109427898-109427919	ATG	uORF	0.33	0.55	0.0022268	15.1
ENSG00000143294.10	ENST00000271526.4_uORF_0	1+:156737408-156737429	1+:156737408-156737429	ATG	uORF	0.74	0.61	0.0022268	33.4
ENSG00000214253.4	ENST00000449367.1_uORF_0	7-:100888317-100888338	7-:100888317-100888338	ATG	uORF	0.74	0.66	0.0022268	151.1
ENSG00000154582.12	ENST00000519082.1_uORF_4	8-:74876764-74876785	8-:74876764-74876839	GTG	uORF	0.61	0.52	0.0022268	14.8
ENSG00000154001.9	ENST00000337537.3_uORF_0	14-:64010043-64010064	14-:64010043-64010064	ATG	uORF	0.64	0.65	0.0022268	70.5
ENSG00000086666.14	ENST00000561060.1_uORF_1	15+:80352124-80352151|80412669-80412681	15+:80352124-80352151|80412669-80412681	GTG	uORF	0.74	0.56	0.0023509	17.0
ENSG00000141298.13	ENST00000540801.1_uORF_0	17-:28257018-28257051	17-:28257018-28257051	ATG	uORF	0.37	0.46	0.0023596	7.2
ENSG00000099810.14_ENSG00000240498.2	ENST00000460874.2_uORF_1	9+:21802747-21802789	9+:21802747-21802789	ATG	uORF	0.83	0.62	0.0023616	30.2
ENSG00000213551.4_ENSG00000182180.9	ENST00000372945.3_uORF_3	10-:75012294-75012351	10-:75012294-75012351	CTG	uORF	0.54	0.64	0.0023806	82.5
ENSG00000119185.8	ENST00000360635.3_uORF_0	2-:9562805-9562883	2-:9562805-9562883	ATG	uORF	0.77	0.55	0.0023850	14.8
ENSG00000082153.13	ENST00000409600.1_uORF_3	2+:201676663-201676708	2+:201676663-201676708	TTG	uORF	0.83	0.65	0.0023972	49.5
ENSG00000125885.9_ENSG00000231961.1	ENST00000378896.3_uORF_0	20+:5931447-5931492	20+:5931447-5931492	ATG	uORF	0.51	0.61	0.0023972	31.5
ENSG00000167523.9	ENST00000568929.1_uORF_0	16+:89724566-89724641	16+:89724566-89724641	CTG	uORF	0.37	0.55	0.0024518	15.3
ENSG00000127616.13	ENST00000344626.4_uORF_3	19+:11071831-11071850|11094796-11094825	19+:11071831-11071850|11094796-11094825	ACG	uORF	0.65	0.61	0.0025801	36.9
ENSG00000164896.15	ENST00000540185.1_uORF_0	7-:150777849-150777876	7-:150777849-150777876	ATG	uORF	0.50	0.64	0.0025911	64.5
ENSG00000130255.8	ENST00000394580.2_uORF_3	19+:5690408-5690435	19+:5690408-5690435	ATG	uORF	0.15	0.59	0.0025911	29.7
ENSG00000135845.5	ENST00000344529.4_uORF_0	1-:172411830-172411890	1-:172411830-172411890	TTG	uORF	0.23	0.57	0.0026063	19.2
ENSG00000151576.6	ENST00000281273.4_uORF_0	3+:113775696-113775711|113775845-113775872	3+:113775696-113775711|113775845-113775872	ATG	uORF	0.19	0.56	0.0026222	15.5
ENSG00000100938.13	ENST00000355299.4_uORF_2	14+:24701957-24701999	14+:24701957-24701999	TTG	uORF	0.72	0.52	0.0026222	12.2
ENSG00000174231.12	ENST00000304992.6_uORF_0	17-:1588084-1588126	17-:1588084-1588126	CTG	uORF	0.74	0.64	0.0026222	52.8
ENSG00000164751.10	ENST00000357039.4_uORF_0	8-:77900543-77900574|77912225-77912299	8-:77900543-77900574|77912225-77912299	AGG	uORF	0.16	0.24	0.0026304	29.6
ENSG00000169490.12	ENST00000412303.1_uORF_1	8-:38853295-38853313|38853937-38853958	8-:38853295-38853313|38853937-38853958	ATG	uORF	0.53	0.46	0.0026985	8.0
ENSG00000170903.6	ENST00000301919.4_uORF_0	11-:105892870-105892909	11-:105892870-105892909	ATG	uORF	0.86	0.43	0.0026985	6.0
ENSG00000131746.8	ENST00000254051.6_uORF_0	17-:38652701-38652728	17-:38652701-38652743	GTG	uORF	0.66	0.15	0.0027248	30.2
ENSG00000121039.5	ENST00000240285.5_uORF_1	8+:74207042-74207174	8+:74207042-74207174	TTG	uORF	0.38	0.57	0.0027468	33.9
ENSG00000135047.10	ENST00000342020.5_uORF_1	9+:90341127-90341168|90342508-90342515	9+:90341127-90341168|90342508-90342515	GTG	uORF	0.74	0.58	0.0027739	57.9
ENSG00000198131.9_ENSG00000142396.6	ENST00000596825.1_uORF_3	19+:58740933-58740936|58741759-58741798	19+:58740876-58740936|58741759-58741798	ATG	uORF	0.14	0.27	0.0027834	30.2
ENSG00000144136.6	ENST00000272542.3_uORF_0	2+:113403703-113403706|113404139-113404247	2+:113403703-113403706|113404139-113404247	CTG	uORF	0.05	0.44	0.0028149	40.8
ENSG00000151445.11	ENST00000553888.1_uORF_1	14-:77923520-77923562	14-:77923520-77923562	ATG	uORF	0.55	0.51	0.0028366	5.0
ENSG00000161813.16	ENST00000548697.1_uORF_0	12+:50794723-50794811|50806187-50806240	12+:50794723-50794811|50806187-50806240	ATT	uORF	0.25	0.51	0.0028561	39.8
ENSG00000158715.5	ENST00000367145.3_uORF_0	1-:205633959-205634004	1-:205633959-205634004	ATG	uORF	0.52	0.48	0.0028687	9.0
ENSG00000196247.7	ENST00000344930.3_uORF_0	7+:64126612-64126663|64139554-64139566	7+:64126612-64126663|64139554-64139566	ATT	uORF	0.12	0.26	0.0028738	6.7
ENSG00000082701.10	ENST00000264235.8_uORF_0	3-:119812915-119813074	3-:119812915-119813074	AGG	uORF	0.29	0.32	0.0030141	39.6
ENSG00000082153.13	ENST00000409600.1_uORF_4	2+:201676369-201676417	2+:201676369-201676417	ATG	uORF	0.29	0.48	0.0030666	8.0
ENSG00000162851.6	ENST00000366514.4_uORF_0	1-:246729485-246729524	1-:246729485-246729524	ATG	uORF	0.25	0.62	0.0030870	38.2
ENSG00000165609.8	ENST00000491614.1_uORF_1	10-:12237808-12237847	10-:12237808-12237847	GTG	uORF	0.54	0.61	0.0030870	32.5
ENSG00000166170.9	ENST00000299204.4_uORF_0	14-:104027520-104027529|104028952-104028982	14-:104027520-104027529|104028952-104028982	ACG	uORF	0.16	0.61	0.0030870	32.9
ENSG00000185246.13_ENSG00000239043.1	ENST00000355765.6_uORF_0	14+:45553374-45553452|45564423-45564435	14+:45553374-45553452|45564423-45564435	ACG	uORF	0.54	0.48	0.0031477	20.1
ENSG00000163702.14	ENST00000295981.3_uORF_0	3+:9958876-9958927	3+:9958876-9958927	CTG	uORF	0.88	0.33	0.0031634	6.4
ENSG00000162910.14	ENST00000391867.3_uORF_2	1-:228295967-228296022|228296137-228296175|228296655-228296682	1-:228295967-228296022|228296137-228296175|228296655-228296682	CTG	uORF	0.51	0.62	0.0032042	103.3
ENSG00000176731.7	ENST00000518562.1_uORF_5	8-:86131542-86131584	8-:86131542-86131584	ATA	uORF	0.37	0.60	0.0032079	10.1
ENSG00000138069.12	ENST00000409784.3_uORF_2	2-:65357050-65357170	2-:65357050-65357170	ACG	uORF	0.54	0.66	0.0032624	141.5
ENSG00000130119.11	ENST00000360845.2_uORF_0	X+:54556768-54556819	X+:54556768-54556819	ATG	uORF	0.22	0.58	0.0032968	20.0
ENSG00000170185.5	ENST00000307017.4_uORF_0	4+:144106192-144106210	4+:144106177-144106210	CTG	uORF	0.83	0.19	0.0033436	10.1
ENSG00000188372.10	ENST00000336517.4_uORF_0	7+:76026950-76026968	7+:76026950-76026968	ATG	uORF	0.74	0.54	0.0033436	15.8
ENSG00000151923.13	ENST00000497671.1_uORF_2	10-:121356250-121356268	10-:121356250-121356268	CTG	uORF	0.55	0.52	0.0033436	14.6
ENSG00000175215.5	ENST00000398073.2_uORF_0	12-:58240469-58240487	12-:58240469-58240487	ATG	uORF	0.22	0.50	0.0033436	13.2
ENSG00000128626.7	ENST00000407800.2_uORF_1	19+:39421783-39421801	19+:39421783-39421801	ATG	uORF	0.74	0.54	0.0033436	40.8
ENSG00000088325.11	ENST00000300403.6_uORF_6	20+:30330383-30330425	20+:30330383-30330425	AGG	uORF	0.83	0.24	0.0033439	19.8
ENSG00000141027.16	ENST00000582357.1_uORF_0	17-:16118786-16118828	17-:16118786-16118828	GTG	uORF	0.83	0.12	0.0033710	12.1
ENSG00000137513.5	ENST00000281038.5_uORF_0	11-:78285610-78285736	11-:78285610-78285736	TTG	uORF	0.82	0.41	0.0034119	29.7
ENSG00000128245.10_ENSG00000238910.1	ENST00000248975.5_uORF_1	22+:32340563-32340689	22+:32340563-32340689	CTG	uORF	0.68	0.60	0.0034461	39.0
ENSG00000115694.10	ENST00000316586.4_uORF_0	2-:242447542-242447550|242447857-242447873	2-:242447542-242447550|242447857-242447900	ATG	uORF	0.51	0.52	0.0034680	11.2
ENSG00000068305.13	ENST00000354410.5_uORF_0	15+:100106200-100106224	15+:100106200-100106224	ATG	uORF	0.83	0.54	0.0034680	12.7
ENSG00000214078.7_ENSG00000244005.8	ENST00000420363.1_uORF_2	20-:34246876-34246904|34252681-34252704	20-:34246876-34246904|34252681-34252704	CTG	uORF	0.73	0.33	0.0035632	10.7
ENSG00000030110.8	ENST00000374467.3_uORF_1	6-:33547948-33547990	6-:33547948-33547990	CTG	uORF	0.74	0.57	0.0036155	19.8
ENSG00000155130.5	ENST00000368635.4_uORF_2	6+:114178697-114178727	6+:114178646-114178727	GTG	uORF	0.87	0.53	0.0036791	8.7
ENSG00000010072.11	ENST00000391858.4_uORF_0	1+:231473775-231473790	1+:231473775-231473790	ATG	uORF	0.87	0.36	0.0037000	5.0
ENSG00000116062.10	ENST00000234420.5_uORF_0	2+:48010314-48010329	2+:48010314-48010329	ATG	uORF	0.74	0.59	0.0037000	26.0
ENSG00000091436.12	ENST00000338983.3_uORF_0	2+:173940600-173940615	2+:173940600-173940615	ATG	uORF	0.74	0.64	0.0037000	52.0
ENSG00000145990.6_ENSG00000187461.5	ENST00000379287.3_uORF_0	6-:13487764-13487779	6-:13487764-13487779	ATG	uORF	0.70	0.51	0.0037000	11.6
ENSG00000105793.11_ENSG00000226254.1	ENST00000287916.4_uORF_0	7+:90032841-90032856	7+:90032841-90032856	ATG	uORF	0.74	0.62	0.0037000	37.4
ENSG00000183665.4	ENST00000328599.3_uORF_0	8+:125463149-125463164	8+:125463149-125463164	ATG	uORF	0.74	0.37	0.0037000	10.0
ENSG00000165669.9	ENST00000369183.4_uORF_3	10-:120101379-120101394	10-:120101379-120101394	ATG	uORF	0.74	0.40	0.0037000	7.0
ENSG00000162337.7	ENST00000294304.7_uORF_0	11+:68080134-68080149	11+:68080134-68080149	ATG	uORF	0.30	0.38	0.0037000	6.2
ENSG00000067365.10	ENST00000381920.3_uORF_0	16+:8715566-8715581	16+:8715566-8715581	ATG	uORF	0.38	0.35	0.0037000	5.0
ENSG00000140854.8	ENST00000379661.3_uORF_0	16+:57770906-57770921	16+:57770906-57770921	ATG	uORF	0.74	0.48	0.0037000	9.7
ENSG00000103111.10_ENSG00000205078.5	ENST00000248248.3_uORF_0	16+:77224965-77224980	16+:77224965-77224980	AGG	uORF	0.74	0.37	0.0037000	10.0
ENSG00000126934.9	ENST00000262948.5_uORF_2	19-:4123904-4123919	19-:4123904-4123919	ATG	uORF	0.74	0.48	0.0037000	10.7
ENSG00000152219.4	ENST00000282032.3_uORF_0	11+:30344713-30344749|30352432-30352453	11+:30344713-30344749|30352432-30352453	TTG	uORF	0.86	0.55	0.0037860	10.4
ENSG00000137845.10	ENST00000260408.3_uORF_0	15-:59041772-59041832	15-:59041772-59041832	GTG	uORF	0.31	0.41	0.0038105	15.5
ENSG00000100575.9	ENST00000556007.2_uORF_3	14-:58878685-58878689|58890725-58890784	14-:58878685-58878689|58890725-58890784	AAG	uORF	0.09	0.42	0.0038479	181.5
ENSG00000175792.7_ENSG00000212344.1	ENST00000322623.5_uORF_0	3-:127842610-127842643	3-:127842610-127842643	ATG	uORF	0.39	0.63	0.0038692	46.5
ENSG00000148426.8	ENST00000277570.5_uORF_0	10+:11894015-11894048	10+:11894015-11894048	ATG	uORF	0.74	0.60	0.0038692	28.7
ENSG00000196531.6_ENSG00000198056.9	ENST00000552540.1_uORF_2	12-:57118862-57118901	12-:57118862-57118901	ATG	uORF	0.52	0.61	0.0039497	23.3
ENSG00000126773.8_ENSG00000258896.1	ENST00000406854.1_uORF_2	14+:60558954-60559131	14+:60558954-60559131	ATG	uORF	0.74	0.08	0.0039536	52.9
ENSG00000125885.9_ENSG00000231961.1	ENST00000378896.3_uORF_1	20+:5931361-5931442	20+:5931361-5931442	TTG	uORF	0.38	0.11	0.0040246	13.0
ENSG00000092148.8	ENST00000553700.1_uORF_0	14-:31675148-31675163|31676596-31676725	14-:31675148-31675163|31676596-31676725	CTG	uORF	0.39	0.33	0.0040903	20.1
ENSG00000075415.8	ENST00000188376.5_uORF_5	12+:98987524-98987638	12+:98987524-98987638	GTG	uORF	0.51	0.43	0.0041005	21.2
ENSG00000145912.4	ENST00000274606.3_uORF_1	5-:177580836-177580881	5-:177580836-177580881	ATG	uORF	0.17	0.62	0.0041087	38.1
ENSG00000041357.11	ENST00000044462.7_uORF_1	15+:78832847-78832881|78834246-78834257	15+:78832847-78832881|78834246-78834257	GTG	uORF	0.83	0.17	0.0041087	20.2
ENSG00000205352.6_ENSG00000197111.11	ENST00000541275.1_uORF_5	12+:53848512-53848536	12+:53848512-53848536	TTG	uORF	0.74	0.54	0.0041119	43.7
ENSG00000162910.14	ENST00000336520.3_uORF_3	1-:228296717-228296722|228296849-228296862	1-:228296717-228296722|228296849-228296862	GTG	uORF	0.74	0.65	0.0041152	83.1
ENSG00000112306.7_ENSG00000200534.1	ENST00000230050.3_uORF_2	6+:133135880-133135898	6+:133135880-133135898	ATT	uORF	0.38	0.61	0.0041152	35.4
ENSG00000105778.13_ENSG00000122642.6	ENST00000318709.4_uORF_0	7+:32535209-32535227	7+:32535209-32535227	ATG	uORF	0.65	0.42	0.0041645	9.0
ENSG00000130733.6	ENST00000588347.1_uORF_1	19-:11039092-11039110	19-:11039092-11039110	ATG	uORF	0.49	0.57	0.0041645	23.9
ENSG00000005889.11	ENST00000379177.1_uORF_1	X+:24170899-24170917	X+:24170899-24170917	GTG	uORF	0.54	0.17	0.0041645	5.0
ENSG00000114098.13	ENST00000471453.1_uORF_0	3+:137906408-137906441|137907296-137907308	3+:137906408-137906441|137907296-137907308	TTG	uORF	0.19	0.11	0.0041732	11.1
ENSG00000182628.8_ENSG00000207996.1	ENST00000437036.2_uORF_0	17-:57232476-57232524	17-:57232476-57232524	ATG	uORF	0.30	0.40	0.0041930	33.5
ENSG00000128641.13	ENST00000392318.3_uORF_3	2+:192110230-192110341	2+:192110230-192110341	TTG	uORF	0.38	0.54	0.0042055	59.6
ENSG00000150782.7	ENST00000528832.1_uORF_2	11-:112034727-112034751	11-:112034727-112034751	CTG	uORF	0.74	0.32	0.0042464	16.3
ENSG00000117593.8	ENST00000361951.4_uORF_3	1+:173794189-173794243	1+:173794189-173794243	ATT	uORF	0.83	0.51	0.0042753	14.8
ENSG00000157916.14	ENST00000605895.1_uORF_1	1+:2323358-2323385	1+:2323358-2323385	GTG	uORF	0.35	0.65	0.0042944	94.1
ENSG00000177885.9	ENST00000316615.5_uORF_4	17-:73401588-73401639	17-:73401588-73401639	TTG	uORF	0.74	0.40	0.0043152	90.5
ENSG00000100867.10	ENST00000250383.6_uORF_0	14+:24105749-24105821	14+:24105749-24105821	ATG	uORF	0.83	0.35	0.0043259	6.0
ENSG00000265750.1_ENSG00000141447.12	ENST00000319481.3_uORF_0	18-:21977618-21977693	18-:21977618-21977693	GTG	uORF	0.87	0.53	0.0044324	10.0
ENSG00000147862.10	ENST00000380959.3_uORF_0	9-:14313740-14313773	9-:14313740-14313773	ACG	uORF	0.43	0.54	0.0044545	12.9
ENSG00000145623.8	ENST00000274276.3_uORF_0	5+:38846331-38846489|38869133-38869134	5+:38846331-38846489|38869133-38869134	ATC	uORF	0.65	0.33	0.0044578	23.8
ENSG00000126773.8_ENSG00000258896.1	ENST00000406854.1_uORF_1	14+:60558905-60558992	14+:60558905-60558992	ACG	uORF	0.23	0.63	0.0044898	58.3
ENSG00000115942.4	ENST00000234296.2_uORF_0	2-:201828214-201828247	2-:201828214-201828247	ACG	uORF	0.74	0.52	0.0045488	60.2
ENSG00000143761.9_ENSG00000264944.1	ENST00000540651.1_uORF_2	1+:228270420-228270465	1+:228270420-228270465	TTG	uORF	0.11	0.66	0.0045515	153.3
ENSG00000092969.7	ENST00000366930.4_uORF_3	1+:218519872-218519899	1+:218519860-218519899	AGG	uORF	0.76	0.24	0.0046088	5.2
ENSG00000206535.3	ENST00000383693.3_uORF_0	3+:100120489-100120516	3+:100120489-100120516	ATG	uORF	0.51	0.52	0.0046088	12.5
ENSG00000112249.9	ENST00000369143.2_uORF_0	6-:101329125-101329152	6-:101329125-101329152	ATG	uORF	0.38	0.53	0.0046088	14.8
ENSG00000140743.3_ENSG00000257122.1	ENST00000268383.2_uORF_0	16-:22385830-22385857	16-:22385830-22385857	ATG	uORF	0.10	0.53	0.0046088	16.1
ENSG00000138073.9	ENST00000260643.2_uORF_0	2-:27357353-27357446	2-:27357353-27357446	ATG	uORF	0.67	0.63	0.0046319	36.7
ENSG00000117543.15	ENST00000370109.3_uORF_1	1-:101491271-101491292	1-:101491271-101491292	GTG	uORF	0.65	0.28	0.0046387	15.9
ENSG00000088986.6	ENST00000549989.1_uORF_5	12+:120933917-120933962	12+:120933917-120933962	ATG	uORF	0.55	0.60	0.0048637	31.1
ENSG00000168958.15	ENST00000353339.3_uORF_0	2+:228193451-228193472	2+:228193451-228193472	ATG	uORF	0.74	0.56	0.0049044	17.7
ENSG00000137364.4	ENST00000309983.4_uORF_0	6-:18155268-18155289	6-:18155268-18155289	ATG	uORF	0.74	0.54	0.0049044	14.0
ENSG00000106290.10_ENSG00000242798.1	ENST00000421980.1_uORF_0	7-:99716947-99716968	7-:99716947-99716968	ATG	uORF	0.38	0.46	0.0049044	11.0
ENSG00000178125.10_ENSG00000121022.9	ENST00000357849.4_uORF_0	8-:67974340-67974361	8-:67974340-67974361	ATG	uORF	0.35	0.57	0.0049044	19.0
ENSG00000148335.10	ENST00000372483.4_uORF_1	9+:132394942-132394963	9+:132394942-132394963	CTG	uORF	0.72	0.60	0.0049044	26.9
ENSG00000165271.12	ENST00000297990.4_uORF_0	9-:33473875-33473896	9-:33473875-33473896	ATG	uORF	0.74	0.60	0.0049044	25.1
ENSG00000164967.5	ENST00000297613.4_uORF_0	9-:34612070-34612091	9-:34612070-34612091	TTG	uORF	0.83	0.40	0.0049044	9.5
ENSG00000100938.13	ENST00000561038.1_uORF_1	14+:24701707-24701728	14+:24701707-24701728	ATG	uORF	0.57	0.52	0.0049044	14.0
ENSG00000099968.13	ENST00000317582.5_uORF_0	22+:18121532-18121553	22+:18121532-18121553	ATG	uORF	0.35	0.26	0.0049044	12.0
ENSG00000168159.9	ENST00000305943.7_uORF_2	1+:228675097-228675133	1+:228675097-228675133	CTG	uORF	0.39	0.49	0.0049651	8.0
ENSG00000109534.12	ENST00000226796.6_uORF_0	4+:110736772-110736808	4+:110736772-110736808	CTG	uORF	0.83	0.56	0.0049651	15.2
ENSG00000023228.9	ENST00000423725.1_uORF_0	2-:207014641-207014649|207018341-207018402	2-:207014641-207014649|207018341-207018402	ATG	uORF	0.05	0.56	0.0050030	25.8
ENSG00000085840.8	ENST00000371566.1_uORF_0	1-:52870033-52870051	1-:52870033-52870051	CTG	uORF	0.83	0.42	0.0050878	8.0
ENSG00000079805.12	ENST00000314646.5_uORF_0	19+:10828763-10828781	19+:10828763-10828781	ATG	uORF	0.13	0.26	0.0050878	8.4
ENSG00000159216.14	ENST00000358356.5_uORF_0	21-:36260610-36260628	21-:36260610-36260628	ATG	uORF	0.83	0.33	0.0050878	7.0
ENSG00000105576.11	ENST00000441499.1_uORF_0	19-:12834112-12834179|12834582-12834617	19-:12834112-12834179|12834582-12834617	ATG	uORF	0.12	0.60	0.0051196	44.9
ENSG00000101266.12	ENST00000217244.3_uORF_1	20-:489196-489280	20-:489196-489280	AGG	uORF	0.21	0.59	0.0051729	39.3
ENSG00000080189.10	ENST00000372227.1_uORF_1	20-:44987325-44987364	20-:44987325-44987364	ATG	uORF	0.83	0.54	0.0052838	12.9
ENSG00000121039.5	ENST00000240285.5_uORF_2	8+:74206912-74207056	8+:74206912-74207056	GTG	uORF	0.42	0.47	0.0053084	35.4
ENSG00000175224.12	ENST00000312040.4_uORF_1	11+:46639119-46639194	11+:46639119-46639194	ATG	uORF	0.36	0.54	0.0053256	11.6
ENSG00000053770.7	ENST00000261558.3_uORF_1	14+:57735695-57735749	14+:57735695-57735749	ACG	uORF	0.08	0.59	0.0053844	25.9
ENSG00000011638.6	ENST00000261388.3_uORF_1	16+:21172331-21172370	16+:21172331-21172370	ATG	uORF	0.78	0.48	0.0054137	5.1
ENSG00000198231.8	ENST00000583590.1_uORF_3	17+:61851712-61851730	17+:61851712-61851730	CTG	uORF	0.45	0.52	0.0054766	13.6
ENSG00000174021.6	ENST00000370645.4_uORF_1	1-:84971885-84971984|84972118-84972121	1-:84971885-84971984|84972118-84972121	ACG	uORF	0.83	0.49	0.0055257	31.2
ENSG00000109180.10	ENST00000381473.3_uORF_6	4+:48833118-48833223	4+:48833118-48833223	ATG	uORF	0.83	0.58	0.0055753	24.3
ENSG00000167700.4	ENST00000301327.4_uORF_0	8+:145734586-145734637	8+:145734586-145734637	CTG	uORF	0.21	0.51	0.0055975	40.4
ENSG00000167747.9_ENSG00000220988.1	ENST00000345523.4_uORF_4	19-:51305496-51305514	19-:51305496-51305514	GTG	uORF	0.25	0.10	0.0056400	22.6
ENSG00000158850.10	ENST00000319769.5_uORF_0	1-:161147233-161147275	1-:161147233-161147275	ATG	uORF	0.06	0.64	0.0056493	63.2
ENSG00000124496.8_ENSG00000221252.1	ENST00000541110.1_uORF_0	6-:42330762-42330817|42418914-42418940	6-:42330762-42330817|42418914-42418940	ATG	uORF	0.88	0.42	0.0057259	14.4
ENSG00000179295.11	ENST00000351677.2_uORF_0	12+:112856796-112856853	12+:112856760-112856853	CTG	uORF	0.84	0.52	0.0057488	18.0
ENSG00000081177.14	ENST00000409014.1_uORF_0	14+:69670662-69670704	14+:69670662-69670704	ATG	uORF	0.46	0.48	0.0058098	5.2
ENSG00000040531.10	ENST00000046640.3_uORF_0	17+:3540514-3540556	17+:3540481-3540556	CTG	uORF	0.52	0.49	0.0058098	7.7
ENSG00000154380.12	ENST00000366844.3_uORF_0	1-:225840533-225840554	1-:225840533-225840554	TTG	uORF	0.38	0.37	0.0058852	23.0
ENSG00000168137.11	ENST00000431285.1_uORF_0	3+:9439566-9439587	3+:9439566-9439587	GTG	uORF	0.74	0.48	0.0058852	12.0
ENSG00000109572.9	ENST00000347613.4_uORF_0	4+:170541821-170541842	4+:170541821-170541842	AAG	uORF	0.54	0.17	0.0058852	5.0
ENSG00000124942.9	ENST00000257247.7_uORF_0	11-:62314139-62314160	11-:62314139-62314160	ATG	uORF	0.74	0.64	0.0058852	57.3
ENSG00000100938.13	ENST00000561038.1_uORF_3	14+:24701907-24701928	14+:24701907-24701928	AAG	uORF	0.83	0.10	0.0058852	8.4
ENSG00000162929.9	ENST00000426997.1_uORF_1	2+:61372268-61372331|61389976-61389997	2+:61372268-61372331|61389976-61389997	ACG	uORF	0.85	0.50	0.0059092	13.2
ENSG00000164111.10	ENST00000296511.5_uORF_2	4-:122617753-122617779|122618017-122618099	4-:122617753-122617779|122618017-122618099	ATC	uORF	0.24	0.45	0.0059736	33.6
ENSG00000134744.9	ENST00000371544.3_uORF_0	1-:53018618-53018768	1-:53018618-53018768	ATG	uORF	0.70	0.51	0.0060023	19.9
ENSG00000134748.12_ENSG00000239063.1	ENST00000257181.9_uORF_0	1+:52870298-52870310	1+:52870298-52870310	ATG	uORF	0.63	0.58	0.0060105	26.6
ENSG00000135766.8	ENST00000366641.3_uORF_0	1-:231557845-231557857	1-:231557845-231557857	ATG	uORF	0.83	0.49	0.0060105	11.0
ENSG00000038532.10	ENST00000409790.1_uORF_0	16+:11038535-11038547	16+:11038535-11038547	ATG	uORF	0.74	0.59	0.0060105	29.3
ENSG00000166579.11	ENST00000334527.7_uORF_0	17+:8339341-8339353	17+:8339341-8339353	ATG	uORF	0.74	0.35	0.0060105	17.0
ENSG00000142207.5_ENSG00000200792.1	ENST00000382751.3_uORF_1	21-:33765302-33765314	21-:33765302-33765314	ATG	uORF	0.74	0.55	0.0060105	19.0
ENSG00000160284.10	ENST00000291672.5_uORF_1	21-:47604332-47604344	21-:47604332-47604344	AGG	uORF	0.28	0.25	0.0060105	7.3
ENSG00000187109.9	ENST00000547704.1_uORF_6	12-:76478395-76478452	12-:76478395-76478452	ATC	uORF	0.68	0.47	0.0060926	20.1
ENSG00000164651.12	ENST00000361443.4_uORF_0	7-:20825602-20825662|20826396-20826417	7-:20825602-20825662|20826396-20826417	ATG	uORF	0.24	0.57	0.0061745	19.1
ENSG00000138134.7_ENSG00000180139.10	ENST00000371926.3_uORF_0	10+:90640315-90640395|90661412-90661413	10+:90640315-90640395|90661412-90661413	ATG	uORF	0.83	0.58	0.0061745	22.7
ENSG00000157227.8	ENST00000311852.6_uORF_0	14+:23305864-23305885	14+:23305864-23305885	TTG	uORF	0.52	0.29	0.0061829	5.0
ENSG00000088325.11	ENST00000300403.6_uORF_1	20+:30327209-30327419	20+:30327209-30327419	TTG	uORF	0.27	0.56	0.0062175	145.3
ENSG00000174720.11	ENST00000344442.5_uORF_0	4+:113558346-113558370	4+:113558346-113558370	ATG	uORF	0.70	0.47	0.0062389	7.1
ENSG00000122862.4	ENST00000242465.3_uORF_3	10+:70847877-70847901	10+:70847877-70847901	TTG	uORF	0.74	0.62	0.0062389	35.0
ENSG00000139998.10	ENST00000533601.2_uORF_0	14-:65438837-65438861	14-:65438837-65438861	ATG	uORF	0.65	0.45	0.0062389	8.0
ENSG00000153339.9	ENST00000283351.4_uORF_1	18-:29523030-29523054	18-:29523030-29523054	ATG	uORF	0.53	0.58	0.0062389	20.1
ENSG00000063176.11	ENST00000601712.1_uORF_0	19+:49123660-49123684	19+:49123660-49123684	CTG	uORF	0.74	0.56	0.0062389	17.1
ENSG00000130382.7	ENST00000252674.7_uORF_0	19-:6279860-6279884	19-:6279860-6279884	ATG	uORF	0.74	0.51	0.0062389	12.3
ENSG00000101391.16	ENST00000346416.2_uORF_1	20-:31989297-31989321	20-:31989297-31989321	ATG	uORF	0.87	0.49	0.0062389	6.0
ENSG00000100034.9	ENST00000263212.5_uORF_0	22-:22307181-22307205	22-:22307181-22307205	ACG	uORF	0.74	0.55	0.0062389	15.8
ENSG00000057019.11	ENST00000326840.6_uORF_0	3-:98620333-98620381	3-:98620333-98620381	CTG	uORF	0.74	0.58	0.0063244	71.2
ENSG00000170296.5_ENSG00000181885.14	ENST00000318988.6_uORF_4	17-:7154759-7154843	17-:7154759-7154843	ATG	uORF	0.74	0.63	0.0063531	44.4
ENSG00000048828.12	ENST00000277165.6_uORF_0	9+:96214017-96214062	9+:96214017-96214062	ATG	uORF	0.66	0.65	0.0064558	75.1
ENSG00000169926.5_ENSG00000259179.1	ENST00000307145.3_uORF_0	15+:31619080-31619125	15+:31619080-31619125	ATG	uORF	0.83	0.53	0.0064558	12.2
ENSG00000078674.13	ENST00000325083.8_uORF_0	8+:17780512-17780545	8+:17780512-17780545	ATG	uORF	0.83	0.53	0.0065319	13.0
ENSG00000128626.7	ENST00000407800.2_uORF_4	19+:39421595-39421628	19+:39421595-39421628	CTG	uORF	0.73	0.55	0.0065319	14.8
ENSG00000068438.10	ENST00000019019.2_uORF_0	X+:48334629-48334662	X+:48334629-48334662	ATG	uORF	0.88	0.51	0.0065319	10.0
ENSG00000164051.9_ENSG00000244380.1	ENST00000442740.1_uORF_0	3-:48475371-48475386|48476226-48476379	3-:48475371-48475386|48476226-48476379	CTG	uORF	0.60	0.51	0.0066153	27.7
ENSG00000198431.11	ENST00000526691.1_uORF_1	12+:104680862-104680907	12+:104680817-104680907	ATG	uORF	0.74	0.45	0.0066304	62.2
ENSG00000174013.7	ENST00000440469.1_uORF_0	3+:196295556-196295622	3+:196295556-196295622	ATG	uORF	0.30	0.58	0.0066926	20.9
ENSG00000197961.7	ENST00000586602.1_uORF_0	19-:9678795-9678851|9679677-9679729	19-:9678795-9678851|9679677-9679729	CTG	uORF	0.74	0.65	0.0067918	79.3
ENSG00000080603.12_ENSG00000156873.11	ENST00000411466.2_uORF_1	16+:30709627-30709675	16+:30709627-30709675	ATC	uORF	0.86	0.31	0.0069636	9.4
ENSG00000239900.7_ENSG00000100359.16	ENST00000248929.9_uORF_2	22+:40796707-40796761	22+:40796707-40796761	ATT	uORF	0.52	0.51	0.0070112	6.1
ENSG00000134684.6	ENST00000373477.4_uORF_0	1-:33282900-33282954	1-:33282900-33282954	ATG	uORF	0.27	0.62	0.0070853	37.2
ENSG00000003056.3	ENST00000000412.3_uORF_1	12-:9102112-9102238	12-:9102112-9102238	GTG	uORF	0.12	0.63	0.0071686	52.7
ENSG00000139343.6	ENST00000266735.5_uORF_2	12+:96252796-96252826	12+:96252796-96252826	ACG	uORF	0.19	0.67	0.0071995	289.3
ENSG00000013573.12	ENST00000407793.2_uORF_0	12+:31226915-31226939	12+:31226915-31226939	CTG	uORF	0.55	0.49	0.0072913	5.0
ENSG00000064726.5	ENST00000261721.4_uORF_0	15-:83735927-83735951	15-:83735927-83735951	ATG	uORF	0.66	0.45	0.0072913	40.9
ENSG00000213722.4_ENSG00000213719.4	ENST00000375784.3_uORF_1	6-:31704191-31704215	6-:31704191-31704215	CTG	uORF	0.74	0.38	0.0073175	7.3
ENSG00000171863.8_ENSG00000252531.1	ENST00000304921.5_uORF_3	2+:3622888-3622924	2+:3622888-3622924	TTG	uORF	0.74	0.54	0.0073307	15.0
ENSG00000010292.8	ENST00000315579.5_uORF_1	12+:6602638-6602674	12+:6602638-6602674	TTG	uORF	0.86	0.48	0.0073307	8.9
ENSG00000179889.14_ENSG00000260735.1	ENST00000396410.4_uORF_0	16+:15068982-15069018	16+:15068982-15069018	GTG	uORF	0.87	0.54	0.0073307	8.0
ENSG00000066027.7_ENSG00000229832.1	ENST00000261461.2_uORF_0	1+:212458966-212458993	1+:212458966-212458993	AGG	uORF	0.50	0.44	0.0073699	6.1
ENSG00000143457.6	ENST00000271732.3_uORF_0	1-:150669473-150669500	1-:150669473-150669500	CTG	uORF	0.74	0.49	0.0073699	10.0
ENSG00000196313.7	ENST00000257622.4_uORF_0	7+:72350228-72350255	7+:72350228-72350255	CTG	uORF	0.83	0.45	0.0073699	9.0
ENSG00000128563.9	ENST00000496391.1_uORF_0	7+:102004630-102004657	7+:102004630-102004657	CTG	uORF	0.83	0.45	0.0073699	9.0
ENSG00000106153.12	ENST00000395422.3_uORF_1	7-:56174122-56174149	7-:56174122-56174149	GTG	uORF	0.74	0.57	0.0073699	18.8
ENSG00000148308.13	ENST00000372097.5_uORF_0	9+:135906195-135906270	9+:135906195-135906270	ACG	uORF	0.74	0.43	0.0074561	22.6
ENSG00000164136.12	ENST00000296545.7_uORF_0	4+:142558276-142558339	4+:142558276-142558339	CTG	uORF	0.54	0.43	0.0076418	6.0
ENSG00000088035.11	ENST00000603108.1_uORF_0	1+:63836535-63836583	1+:63836535-63836583	ATT	uORF	0.54	0.51	0.0077258	7.0
ENSG00000005156.7_ENSG00000224113.2	ENST00000378526.4_uORF_0	17+:33307593-33307620	17+:33307593-33307620	ATG	uORF	0.86	0.41	0.0077715	5.0
ENSG00000198874.8	ENST00000359626.5_uORF_0	7+:66461830-66461884	7+:66461830-66461884	ATG	uORF	0.10	0.57	0.0078494	18.6
ENSG00000155313.11	ENST00000285681.2_uORF_0	21+:17102373-17102472	21+:17102373-17102472	GTG	uORF	0.17	0.49	0.0078850	42.9
ENSG00000055130.11	ENST00000325222.4_uORF_0	7+:148396042-148396121|148427053-148427115	7+:148396042-148396121|148427053-148427115	ACG	uORF	0.86	0.53	0.0079259	19.6
ENSG00000160932.6	ENST00000520531.1_uORF_1	8+:144099977-144100003|144102304-144102326	8+:144099977-144100003|144102304-144102326	CTG	uORF	0.57	0.61	0.0079620	128.4
ENSG00000162607.8	ENST00000339950.4_uORF_0	1+:62902794-62902857	1+:62902794-62902857	CTG	uORF	0.19	0.55	0.0080118	33.8
ENSG00000165669.9	ENST00000369183.4_uORF_1	10-:120101429-120101439|120101781-120101810	10-:120101429-120101439|120101781-120101810	ATG	uORF	0.10	0.55	0.0080385	14.8
ENSG00000184110.10	ENST00000331666.6_uORF_1	16+:28722812-28722839|28722977-28722989	16+:28722812-28722839|28722977-28722989	CTG	uORF	0.23	0.57	0.0080385	16.4
ENSG00000137221.10	ENST00000372445.5_uORF_0	6+:43445329-43445344	6+:43445329-43445344	AAG	uORF	0.10	0.50	0.0081000	12.0
ENSG00000169398.15	ENST00000519993.1_uORF_0	8-:141900850-141900865	8-:141900850-141900865	ATG	uORF	0.37	0.26	0.0081000	22.2
ENSG00000099250.13_ENSG00000244356.2	ENST00000374867.2_uORF_1	10-:33623502-33623517	10-:33623502-33623517	ATG	uORF	0.74	0.63	0.0081000	50.5
ENSG00000167635.7	ENST00000456324.1_uORF_0	19+:36719654-36719669	19+:36719654-36719669	ATG	uORF	0.74	0.62	0.0081000	39.2
ENSG00000117595.6	ENST00000542854.1_uORF_0	1-:209969853-209969897|209979291-209979358	1-:209969853-209969897|209979291-209979358	ACG	uORF	0.79	0.55	0.0081353	16.8
ENSG00000184009.5	ENST00000575842.1_uORF_4	17-:79479755-79479797	17-:79479755-79479797	CTG	uORF	0.74	0.65	0.0081417	97.8
ENSG00000034152.14	ENST00000342679.4_uORF_1	17+:21188130-21188160	17+:21188130-21188160	CTG	uORF	0.74	0.51	0.0083311	11.5
ENSG00000131748.11	ENST00000336308.5_uORF_0	17+:37793466-37793484|37809733-37809745	17+:37793466-37793484|37809733-37809745	GTG	uORF	0.10	0.54	0.0083311	14.0
ENSG00000105676.9	ENST00000269932.6_uORF_0	19+:19144483-19144633	19+:19144483-19144633	CTG	uORF	0.65	0.43	0.0083403	21.3
ENSG00000100441.5	ENST00000553935.1_uORF_0	14+:24899171-24899201	14+:24899171-24899201	ATG	uORF	0.74	0.47	0.0083610	9.0
ENSG00000156504.12	ENST00000298090.6_uORF_0	X-:133931176-133931227	X-:133931176-133931227	ATG	uORF	0.49	0.62	0.0084031	38.0
ENSG00000164305.13	ENST00000308394.4_uORF_0	4-:185570551-185570578	4-:185570551-185570578	ATG	uORF	0.30	0.38	0.0084447	8.8
ENSG00000206113.3_ENSG00000125386.10	ENST00000314289.8_uORF_0	4+:2470927-2470985|2492063-2492122	4+:2470927-2470985|2492063-2492122	GTG	uORF	0.75	0.51	0.0085139	36.8
ENSG00000169813.12	ENST00000357065.4_uORF_2	10-:43891984-43892038|43903164-43903176	10-:43891984-43892038|43903164-43903176	CTG	uORF	0.30	0.62	0.0085181	63.0
ENSG00000066136.15	ENST00000447388.3_uORF_0	1+:41157479-41157533	1+:41157479-41157533	TTG	uORF	0.36	0.38	0.0085718	20.6
ENSG00000167566.12	ENST00000335999.6_uORF_1	12-:50199815-50199824|50222104-50222155	12-:50199815-50199824|50222104-50222155	ATG	uORF	0.29	0.49	0.0085930	12.1
ENSG00000011638.6	ENST00000261388.3_uORF_0	16+:21172421-21172481	16+:21172421-21172481	ATG	uORF	0.49	0.56	0.0085930	17.0
ENSG00000126581.8	ENST00000361523.4_uORF_0	17-:40976206-40976266	17-:40976206-40976266	ATG	uORF	0.38	0.56	0.0085930	23.9
ENSG00000131381.8	ENST00000253699.3_uORF_0	3-:15140612-15140633	3-:15140612-15140633	ATG	uORF	0.52	0.55	0.0087039	16.8
ENSG00000113712.12	ENST00000377843.2_uORF_1	5-:148930902-148930923	5-:148930902-148930923	ATG	uORF	0.74	0.66	0.0087039	154.8
ENSG00000137497.13_ENSG00000212089.1	ENST00000537217.1_uORF_0	11-:71780910-71780931	11-:71780910-71780931	CTG	uORF	0.74	0.58	0.0087039	22.4
ENSG00000023191.12	ENST00000525701.1_uORF_9	11-:502233-502249|507112-507201	11-:502233-502249|507112-507201	ACG	uORF	0.16	0.50	0.0088286	36.4
ENSG00000120963.7	ENST00000521272.1_uORF_2	8-:102217779-102217815	8-:102217779-102217815	CTG	uORF	0.74	0.64	0.0089235	52.9
ENSG00000077254.10	ENST00000370793.1_uORF_0	1-:78211275-78211284|78225327-78225393	1-:78211275-78211284|78225327-78225393	TTG	uORF	0.41	0.43	0.0090185	34.6
ENSG00000185222.7	ENST00000372661.3_uORF_2	X+:102611517-102611534|102612010-102612074	X+:102611517-102611534|102612010-102612074	TTG	uORF	0.66	0.35	0.0091119	33.6
ENSG00000184677.12_ENSG00000237200.1	ENST00000404138.1_uORF_0	1+:22778369-22778402	1+:22778369-22778402	ATG	uORF	0.88	0.46	0.0091537	7.1
ENSG00000196497.11_ENSG00000129559.8	ENST00000261789.4_uORF_7	14-:24664751-24664784	14-:24664751-24664784	ATG	uORF	0.88	0.39	0.0091537	6.4
ENSG00000171953.11	ENST00000474627.3_uORF_0	17-:17942449-17942482	17-:17942449-17942482	ATG	uORF	0.45	0.47	0.0091537	9.2
ENSG00000196110.3	ENST00000591998.1_uORF_0	19-:9420154-9420187	19-:9420154-9420187	ATG	uORF	0.54	0.19	0.0091537	5.0
ENSG00000269058.1_ENSG00000214046.4	ENST00000263390.3_uORF_1	19-:16738824-16738857	19-:16738824-16738857	ATG	uORF	0.59	0.52	0.0091537	10.9
ENSG00000251201.4_ENSG00000134970.13	ENST00000456936.3_uORF_1	5-:114961569-114961656	5-:114961569-114961656	AGG	uORF	0.19	0.47	0.0091596	30.6
ENSG00000116337.11	ENST00000342115.4_uORF_2	1+:110162721-110162787	1+:110162721-110162787	CTG	uORF	0.83	0.41	0.0092240	13.0
ENSG00000182973.14	ENST00000328834.5_uORF_0	3+:32726715-32726781	3+:32726715-32726781	ATG	uORF	0.61	0.45	0.0092240	23.0
ENSG00000169764.10	ENST00000394417.2_uORF_0	2+:64068247-64068292	2+:64068247-64068292	ATG	uORF	0.38	0.49	0.0092302	7.5
ENSG00000198146.4	ENST00000356321.4_uORF_2	15-:35275640-35275685	15-:35275640-35275685	GTG	uORF	0.87	0.47	0.0092302	6.7
ENSG00000104941.3_ENSG00000125755.14	ENST00000245934.7_uORF_0	19-:46366348-46366393	19-:46366348-46366393	ATG	uORF	0.84	0.52	0.0092302	5.4
ENSG00000089009.11	ENST00000550566.2_uORF_2	12-:112847271-112847322	12-:112847271-112847322	AGG	uORF	0.28	0.48	0.0092316	23.4
ENSG00000244952.2_ENSG00000198826.6	ENST00000361627.3_uORF_0	15+:32907722-32907782	15+:32907722-32907782	CTG	uORF	0.09	0.24	0.0093158	20.5
ENSG00000102931.3_ENSG00000260038.1	ENST00000219204.3_uORF_0	16+:57279176-57279206	16+:57279176-57279206	CTG	uORF	0.86	0.50	0.0094012	9.1
ENSG00000126456.11	ENST00000601291.1_uORF_1	19-:50168985-50169054	19-:50168985-50169054	ATG	uORF	0.21	0.41	0.0095046	13.4
ENSG00000110911.10_ENSG00000272028.1	ENST00000546636.1_uORF_0	12-:51404548-51404549|51420097-51420144	12-:51404548-51404549|51420097-51420144	ATG	uORF	0.24	0.48	0.0097346	10.8
ENSG00000233280.2	ENST00000419587.2_uORF_0	3+:97540925-97541006	3+:97540925-97541006	CTG	uORF	0.88	0.59	0.0097804	27.9
ENSG00000187145.10	ENST00000309092.7_uORF_1	1+:150266305-150266318|150266754-150266768	1+:150266305-150266318|150266754-150266768	CTG	uORF	0.88	0.51	0.0098145	10.5
ENSG00000119383.15	ENST00000337738.1_uORF_2	9+:131873699-131873750	9+:131873699-131873750	ATG	uORF	0.55	0.63	0.0098178	46.6
ENSG00000128626.7	ENST00000407800.2_uORF_2	19+:39421650-39421755	19+:39421650-39421755	CTG	uORF	0.73	0.56	0.0098368	25.4
ENSG00000115363.9	ENST00000410113.1_uORF_1	2-:75749508-75749544	2-:75749508-75749544	ATG	uORF	0.83	0.45	0.0098635	7.6
ENSG00000080823.17	ENST00000361847.2_uORF_0	14-:102771411-102771447	14-:102771411-102771447	ACG	uORF	0.84	0.19	0.0098635	4.0
ENSG00000169255.9	ENST00000488170.1_uORF_0	3-:160821302-160821305|160822106-160822194|160822572-160822604	3-:160821302-160821305|160822106-160822194|160822572-160822604	GTG	uORF	0.83	0.60	0.0098886	32.8
ENSG00000106397.7	ENST00000223127.3_uORF_0	7-:100860692-100860758	7-:100860692-100860758	TTG	uORF	0.83	0.36	0.0099193	18.1
ENSG00000169976.5	ENST00000367569.2_uORF_2	6-:144416661-144416745	6-:144416661-144416745	ACG	uORF	0.75	0.43	0.0099221	14.4
ENSG00000181222.10	ENST00000322644.6_uORF_0	17+:7387990-7388047	17+:7387990-7388047	GTG	uORF	0.23	0.62	0.0099338	32.8
ENSG00000082641.11	ENST00000361665.3_uORF_1	17+:46127995-46128058	17+:46127995-46128058	GTG	uORF	0.76	0.55	0.0099390	16.5
ENSG00000106462.6	ENST00000483012.1_uORF_0	7-:148544392-148544397|148581255-148581280	7-:148544392-148544397|148581255-148581280	ACG	uORF	0.75	0.60	0.0099945	21.3
ENSG00000157020.13	ENST00000397117.1_uORF_6	3-:10362706-10362736	3-:10362706-10362736	ATG	uORF	0.74	0.59	0.010065	21.9
ENSG00000157020.13	ENST00000432213.1_uORF_5	3-:10362706-10362736	3-:10362706-10362775	ATG	uORF	0.74	0.59	0.010065	21.9
ENSG00000086666.14	ENST00000261749.6_uORF_0	15+:80352124-80352151|80390757-80390763	15+:80352124-80352151|80390757-80390763	GTG	uORF	0.83	0.58	0.010096	17.0
ENSG00000111711.5	ENST00000542038.1_uORF_0	12+:21654811-21654882|21661316-21661329	12+:21654811-21654882|21661316-21661329	CTG	uORF	0.74	0.59	0.010129	34.6
ENSG00000105865.6	ENST00000265720.3_uORF_0	7+:107204432-107204483	7+:107204432-107204483	ATG	uORF	0.45	0.46	0.010189	7.5
ENSG00000085978.17	ENST00000392017.4_uORF_1	2+:234160330-234160363	2+:234160330-234160363	ATG	uORF	0.24	0.50	0.010204	10.0
ENSG00000040633.8	ENST00000320316.3_uORF_0	17-:7142662-7142695	17-:7142662-7142695	GTG	uORF	0.35	0.54	0.010204	13.6
ENSG00000112312.5	ENST00000230056.3_uORF_3	6+:24775297-24775327	6+:24775297-24775327	ATA	uORF	0.72	0.54	0.010206	16.1
ENSG00000100401.15	ENST00000356244.3_uORF_1	22-:41682071-41682101	22-:41682071-41682101	CTG	uORF	0.33	0.65	0.010206	210.1
ENSG00000144566.6	ENST00000273047.4_uORF_1	3+:19992339-19992354	3+:19992339-19992354	CTG	uORF	0.83	0.39	0.010412	6.5
ENSG00000145604.11_ENSG00000201223.1	ENST00000274255.6_uORF_0	5+:36152219-36152234	5+:36152219-36152234	ATG	uORF	0.39	0.35	0.010412	5.0
ENSG00000040275.12	ENST00000265295.4_uORF_0	5+:169010829-169010844	5+:169010829-169010844	ATG	uORF	0.74	0.56	0.010412	21.0
ENSG00000131446.11	ENST00000506889.1_uORF_0	5-:180220078-180220093	5-:180220078-180220093	ATG	uORF	0.88	0.10	0.010412	6.0
ENSG00000010017.9	ENST00000011619.3_uORF_0	6-:13711749-13711764	6-:13711749-13711764	GTG	uORF	0.74	0.44	0.010412	8.0
ENSG00000060237.12	ENST00000535572.1_uORF_0	12+:862109-862124	12+:862109-862124	ATG	uORF	0.55	0.59	0.010412	23.3
ENSG00000167635.7	ENST00000443387.2_uORF_5	19+:36726774-36726789	19+:36726774-36726789	AGG	uORF	0.74	0.37	0.010412	7.3
ENSG00000130066.12	ENST00000379270.4_uORF_0	X+:23801351-23801366	X+:23801351-23801366	ATG	uORF	0.12	0.64	0.010412	72.4
ENSG00000196428.8	ENST00000361136.2_uORF_0	3+:150126963-150127002	3+:150126954-150127002	ATG	uORF	0.83	0.27	0.010481	11.2
ENSG00000185507.15	ENST00000397566.1_uORF_0	11-:615552-615591	11-:615552-615591	ATG	uORF	0.88	0.46	0.010481	7.0
ENSG00000177606.5	ENST00000371222.2_uORF_0	1-:59248866-59248938	1-:59248866-59248938	CTG	uORF	0.83	0.57	0.010518	20.3
ENSG00000187954.8	ENST00000306145.5_uORF_2	8-:145690443-145690479|145690735-145690753	8-:145690443-145690479|145690735-145690753	TTG	uORF	0.41	0.29	0.010601	10.7
ENSG00000148444.11_ENSG00000168283.9	ENST00000376663.3_uORF_0	10+:22610446-22610500	10+:22610446-22610500	ATG	uORF	0.31	0.59	0.010601	22.9
ENSG00000205726.9	ENST00000381318.3_uORF_0	21+:35014924-35014978	21+:35014924-35014978	GTG	uORF	0.86	0.48	0.010601	8.0
ENSG00000080802.14	ENST00000451834.1_uORF_1	7-:135123135-135123171|135194636-135194675	7-:135123135-135123171|135194636-135194675	GTG	uORF	0.83	0.10	0.010660	11.7
ENSG00000131148.4	ENST00000253457.3_uORF_1	16-:85832976-85833045	16-:85832976-85833045	CTG	uORF	0.83	0.41	0.010680	14.3
ENSG00000185838.9_ENSG00000215012.4	ENST00000328554.4_uORF_0	22-:19839981-19840009|19841965-19842015	22-:19839981-19840009|19841965-19842015	GTG	uORF	0.21	0.61	0.010734	47.0
ENSG00000116212.10	ENST00000444987.1_uORF_2	1+:54412191-54412222|54413534-54413539	1+:54412191-54412222|54413534-54413539	CTG	uORF	0.21	0.54	0.010886	14.2
ENSG00000133706.13	ENST00000394434.2_uORF_0	5-:145562164-145562200	5-:145562164-145562200	ATG	uORF	0.50	0.39	0.010886	9.0
ENSG00000023734.6	ENST00000419869.2_uORF_4	12+:16035441-16035537	12+:16035441-16035537	TTG	uORF	0.13	0.26	0.010998	61.4
ENSG00000086015.16	ENST00000361297.2_uORF_0	1+:46269333-46269375	1+:46269333-46269375	GTG	uORF	0.52	0.41	0.011022	5.9
ENSG00000133265.6	ENST00000433386.2_uORF_6	19-:55791499-55791541	19-:55791499-55791541	ACG	uORF	0.88	0.49	0.011022	8.7
ENSG00000169045.13	ENST00000503105.1_uORF_4	5-:179050140-179050165|179050636-179050644	5-:179050140-179050165|179050636-179050644	GTG	uORF	0.74	0.24	0.011129	18.3
ENSG00000189403.10_ENSG00000232489.1	ENST00000341423.5_uORF_1	13-:31039934-31039958	13-:31039934-31039958	CTG	uORF	0.54	0.56	0.011140	47.6
ENSG00000156304.10	ENST00000286835.7_uORF_0	21-:33104209-33104272	21-:33104209-33104272	ACG	uORF	0.16	0.55	0.011253	22.0
ENSG00000140307.6_ENSG00000140299.7	ENST00000396060.2_uORF_1	15-:59944502-59944525|59949604-59949650	15-:59944502-59944525|59949604-59949650	GTG	uORF	0.74	0.60	0.011266	71.6
ENSG00000117593.8	ENST00000361951.4_uORF_1	1+:173794046-173794121	1+:173794046-173794121	CTG	uORF	0.83	0.34	0.011343	25.4
ENSG00000133247.9	ENST00000255613.3_uORF_0	19+:55853161-55853206	19+:55853161-55853206	ATG	uORF	0.86	0.45	0.011500	6.0
ENSG00000143398.15	ENST00000409426.1_uORF_0	1+:151171130-151171208	1+:151171118-151171208	ATG	uORF	0.32	0.23	0.011602	20.0
ENSG00000166681.9	ENST00000372645.3_uORF_4	X+:102631510-102631541|102631955-102631969	X+:102631510-102631541|102631955-102631969	CTG	uORF	0.72	0.60	0.011637	50.7
ENSG00000186575.13_ENSG00000233010.1	ENST00000338641.4_uORF_1	22+:29999606-29999642	22+:29999606-29999642	ATG	uORF	0.83	0.60	0.011654	21.5
ENSG00000136518.12	ENST00000429709.2_uORF_4	3+:179280749-179280782	3+:179280749-179280782	TTG	uORF	0.65	0.51	0.011761	10.3
ENSG00000123159.11	ENST00000393029.3_uORF_4	19-:14603691-14603724	19-:14603691-14603724	ATG	uORF	0.83	0.08	0.011761	10.5
ENSG00000144233.5	ENST00000272647.5_uORF_1	2-:128641829-128641871	2-:128641829-128641871	ATG	uORF	0.54	0.25	0.011981	5.0
ENSG00000259738.1_ENSG00000157450.11	ENST00000434298.1_uORF_0	15+:59279948-59279990	15+:59279948-59279990	GTG	uORF	0.43	0.50	0.011981	6.0
ENSG00000086758.11	ENST00000342160.3_uORF_0	X-:53707117-53707139|53710818-53710838	X-:53707117-53707139|53710818-53710838	ATT	uORF	0.53	0.46	0.011981	6.3
ENSG00000134440.7	ENST00000256854.5_uORF_1	18-:55289004-55289052	18-:55289004-55289052	ATG	uORF	0.50	0.46	0.012245	13.8
ENSG00000132507.13	ENST00000572815.1_uORF_6	17+:7210920-7210953	17+:7210908-7210953	TTG	uORF	0.16	0.15	0.012257	17.5
ENSG00000132507.13	ENST00000573542.1_uORF_7	17+:7210920-7210953	17+:7210920-7210953	TTG	uORF	0.16	0.57	0.012257	17.5
ENSG00000108175.12	ENST00000334512.5_uORF_0	10+:80899472-80899490	10+:80878713-80878781|80899438-80899490	ATG	uORF	0.32	0.58	0.012441	18.8
ENSG00000091039.12	ENST00000261183.3_uORF_0	12-:76953263-76953455	12-:76953263-76953455	CTG	uORF	0.57	0.43	0.012712	33.4
ENSG00000167642.8_ENSG00000167644.7	ENST00000454580.3_uORF_9	19+:38755215-38755263	19+:38755215-38755263	ATT	uORF	0.11	0.63	0.012731	44.3
ENSG00000172663.4	ENST00000308022.2_uORF_0	11-:67236676-67236700	11-:67236676-67236700	ATG	uORF	0.74	0.57	0.012878	20.2
ENSG00000131473.12	ENST00000590151.1_uORF_0	17-:40070145-40070153|40075132-40075148	17-:40070145-40070153|40075132-40075148	ACG	uORF	0.74	0.63	0.012878	48.0
ENSG00000112658.6	ENST00000265354.4_uORF_0	6+:43139328-43139364	6+:43139328-43139364	ATG	uORF	0.74	0.58	0.012953	19.5
ENSG00000156709.9	ENST00000287295.3_uORF_1	X-:129299738-129299774	X-:129299738-129299774	ATG	uORF	0.44	0.49	0.012953	8.6
ENSG00000145555.10_ENSG00000243538.1	ENST00000513610.1_uORF_0	5-:16936002-16936080	5-:16936002-16936080	GTG	uORF	0.38	0.40	0.013240	14.9
ENSG00000171552.8	ENST00000376062.2_uORF_0	20-:30310023-30310101	20-:30310023-30310101	ATC	uORF	0.57	0.52	0.013240	30.0
ENSG00000089057.10	ENST00000338244.1_uORF_0	20-:4951554-4951565|4982051-4982115	20-:4951554-4951565|4982051-4982115	CTG	uORF	0.76	0.50	0.013389	10.9
ENSG00000139579.8	ENST00000380198.2_uORF_1	12+:56618255-56618309	12+:56618255-56618309	ATG	uORF	0.39	0.19	0.013478	6.7
ENSG00000188064.5_ENSG00000265610.1	ENST00000339464.4_uORF_0	22-:46372735-46372894	22-:46372735-46372906	ACG	uORF	0.47	0.31	0.013568	58.0
ENSG00000147874.6_ENSG00000251733.1	ENST00000380502.3_uORF_0	9-:19102731-19102794	9-:19102731-19102794	ATC	uORF	0.74	0.63	0.013631	47.8
ENSG00000183011.9	ENST00000575071.1_uORF_6	17-:7760815-7760830	17-:7760815-7760830	CTG	uORF	0.74	0.57	0.013717	18.5
ENSG00000138768.10	ENST00000603759.1_uORF_0	4+:76649856-76649898	4+:76649856-76649898	CTG	uORF	0.33	0.48	0.014232	9.0
ENSG00000126267.4	ENST00000246554.3_uORF_1	19+:36139248-36139305	19+:36139248-36139305	GTG	uORF	0.50	0.63	0.014499	77.9
ENSG00000183963.14	ENST00000333137.7_uORF_0	22+:31477382-31477439	22+:31477382-31477439	CTG	uORF	0.74	0.60	0.014630	46.4
ENSG00000131188.7	ENST00000502922.1_uORF_0	5+:176873928-176873961|176881829-176881850	5+:176873928-176873961|176881829-176881850	AGG	uORF	0.43	0.48	0.014689	16.3
ENSG00000236287.3	ENST00000534690.1_uORF_0	11-:10876539-10876633|10877690-10877731	11-:10876539-10876633|10877690-10877731	GTG	uORF	0.53	0.47	0.014821	17.3
ENSG00000093183.9	ENST00000536332.1_uORF_0	3-:42610470-42610557	3-:42610470-42610557	ATG	uORF	0.74	0.30	0.015027	30.0
ENSG00000139651.9	ENST00000416904.3_uORF_1	12+:53575632-53575683	12+:53575584-53575683	ATG	uORF	0.88	0.53	0.015303	11.6
ENSG00000105372.2	ENST00000600467.1_uORF_1	19+:42364333-42364363	19+:42364333-42364363	CTG	uORF	0.47	0.63	0.015514	42.8
ENSG00000164104.7	ENST00000296503.5_uORF_3	4-:174255439-174255529	4-:174255439-174255559	CTG	uORF	0.36	0.22	0.015598	39.0
ENSG00000125459.10_ENSG00000203761.4	ENST00000421487.2_uORF_0	1+:155658940-155658952	1+:155658940-155658952	CTG	uORF	0.74	0.16	0.015625	66.4
ENSG00000152332.11	ENST00000538489.1_uORF_0	1+:162467638-162467650	1+:162467638-162467650	ATG	uORF	0.74	0.52	0.015625	66.9
ENSG00000143157.7	ENST00000367876.4_uORF_1	1+:166808773-166808785	1+:166808773-166808785	ATG	uORF	0.74	0.57	0.015625	19.9
ENSG00000058804.10	ENST00000371429.3_uORF_0	1-:54304106-54304118	1-:54304106-54304118	CTG	uORF	0.74	0.54	0.015625	16.8
ENSG00000169564.5	ENST00000303577.5_uORF_1	2+:70314826-70314838	2+:70314826-70314838	TTG	uORF	0.74	0.61	0.015625	47.1
ENSG00000115128.6	ENST00000233468.4_uORF_2	2-:24299177-24299195	2-:24299177-24299198	TTG	uORF	0.17	0.29	0.015625	19.7
ENSG00000169228.9_ENSG00000213347.6	ENST00000303251.6_uORF_0	5-:176730592-176730604	5-:176730592-176730604	ATG	uORF	0.41	0.57	0.015625	22.9
ENSG00000106028.6_ENSG00000270923.1	ENST00000498107.1_uORF_2	7+:141438936-141438948	7+:141438936-141438948	ATT	uORF	0.74	0.51	0.015625	57.2
ENSG00000155097.7	ENST00000395862.3_uORF_0	8+:104033367-104033379	8+:104033367-104033379	ATG	uORF	0.74	0.63	0.015625	58.1
ENSG00000120533.8	ENST00000521688.1_uORF_5	8+:110346597-110346609	8+:110346585-110346609	CTG	uORF	0.74	0.10	0.015625	10.0
ENSG00000183665.4	ENST00000328599.3_uORF_1	8+:125463075-125463087	8+:125463075-125463087	ATG	uORF	0.74	0.41	0.015625	8.2
ENSG00000095794.15_ENSG00000269952.1	ENST00000374726.3_uORF_2	10+:35416088-35416106	10+:35416088-35416106	ACG	uORF	0.74	0.60	0.015625	26.6
ENSG00000167987.6	ENST00000301765.5_uORF_0	11-:60929040-60929052	11-:60929040-60929052	ATG	uORF	0.74	0.55	0.015625	17.7
ENSG00000205476.4	ENST00000380243.4_uORF_0	14-:100070306-100070324	14-:100070306-100070324	AGG	uORF	0.14	0.36	0.015625	9.8
ENSG00000140307.6_ENSG00000140299.7	ENST00000396060.2_uORF_0	15-:59944506-59944518	15-:59944506-59944518	ATG	uORF	0.74	0.58	0.015625	95.8
ENSG00000161326.8	ENST00000394389.4_uORF_2	17+:35870806-35870818	17+:35870806-35870818	CTG	uORF	0.74	0.38	0.015625	8.4
ENSG00000161326.8	ENST00000394389.4_uORF_0	17+:35870850-35870862	17+:35870850-35870862	CTG	uORF	0.71	0.62	0.015625	39.3
ENSG00000177150.8_ENSG00000242707.2	ENST00000402563.1_uORF_0	18-:13726543-13726561	18-:13726543-13726561	ATG	uORF	0.74	0.55	0.015625	16.2
ENSG00000067900.6_ENSG00000216205.1	ENST00000399799.2_uORF_1	18-:18691475-18691487	18-:18691475-18691487	ATG	uORF	0.83	0.45	0.015625	9.1
ENSG00000152433.10_ENSG00000186230.6	ENST00000334181.4_uORF_1	19+:57946724-57946736	19+:57946724-57946736	ATG	uORF	0.52	0.55	0.015625	16.3
ENSG00000183255.7	ENST00000330938.3_uORF_1	21-:46293564-46293582	21-:46293564-46293582	CTG	uORF	0.74	0.64	0.015625	70.6
ENSG00000128272.10	ENST00000404241.2_uORF_0	22+:39916652-39916664	22+:39916652-39916664	ATG	uORF	0.74	0.66	0.015625	231.2
ENSG00000123130.12	ENST00000379303.5_uORF_1	X-:23761265-23761277	X-:23761265-23761277	ACG	uORF	0.74	0.19	0.015625	21.0
ENSG00000062650.13	ENST00000298767.5_uORF_0	10-:88281453-88281498	10-:88281453-88281498	ATG	uORF	0.51	0.50	0.015679	7.0
ENSG00000005884.13	ENST00000320031.8_uORF_0	17+:48133536-48133641	17+:48133536-48133641	CTG	uORF	0.18	0.23	0.015807	26.8
ENSG00000065361.10_ENSG00000170515.9	ENST00000303305.6_uORF_1	12+:56498451-56498514	12+:56498451-56498514	GTG	uORF	0.74	0.64	0.015821	98.2
ENSG00000145191.7_ENSG00000182580.2	ENST00000346169.2_uORF_12	3+:184032459-184032462|184033276-184033333|184033550-184033568	3+:184032459-184032462|184033276-184033333|184033550-184033568	AAG	uORF	0.13	0.48	0.015925	32.1
ENSG00000187210.8	ENST00000376730.4_uORF_0	9+:79115847-79115886	9+:79115847-79115886	GTG	uORF	0.34	0.49	0.016063	12.1
ENSG00000099812.6	ENST00000215582.6_uORF_2	19+:751135-751171|756889-756892	19+:751135-751171|756889-756892	GTG	uORF	0.73	0.56	0.016063	15.7
ENSG00000158480.6	ENST00000289431.5_uORF_0	20-:48525046-48525085	20-:48525046-48525085	ATG	uORF	0.63	0.51	0.016063	9.9
ENSG00000112062.6	ENST00000229794.4_uORF_0	6+:35995671-35995719	6+:35995671-35995719	ATC	uORF	0.70	0.55	0.016255	15.1
ENSG00000110092.3	ENST00000227507.2_uORF_1	11+:69455929-69455944	11+:69455929-69455944	CTG	uORF	0.83	0.18	0.016269	10.6
ENSG00000102119.6	ENST00000369842.4_uORF_1	X+:153607685-153607700	X+:153607685-153607700	ACG	uORF	0.74	0.59	0.016269	25.1
ENSG00000132153.10_ENSG00000221585.1	ENST00000348968.4_uORF_0	3+:47846834-47846909	3+:47846834-47846909	ATG	uORF	0.74	0.58	0.016343	21.8
ENSG00000151729.6	ENST00000281456.6_uORF_1	4+:186064472-186064508	4+:186064472-186064508	GTG	uORF	0.80	0.55	0.016407	13.5
ENSG00000037474.10	ENST00000264670.6_uORF_1	5-:6633267-6633303	5-:6633267-6633366	CTG	uORF	0.50	0.43	0.016407	27.9
ENSG00000111843.9	ENST00000229563.5_uORF_4	6+:10723423-10723450	6+:10723396-10723450	ATT	uORF	0.74	0.46	0.016491	11.5
ENSG00000106460.14	ENST00000442107.1_uORF_0	7+:12250992-12251055	7+:12250992-12251055	CTG	uORF	0.09	0.36	0.016611	12.0
ENSG00000116191.13	ENST00000367635.3_uORF_1	1+:178694494-178694554|178745816-178745822	1+:178694494-178694554|178745816-178745822	GTG	uORF	0.37	0.48	0.016657	11.1
ENSG00000170296.5_ENSG00000181885.14	ENST00000360325.7_uORF_5	17-:7165662-7165764	17-:7165662-7165764	CTG	uORF	0.10	0.49	0.016724	39.7
ENSG00000077097.9_ENSG00000264219.1	ENST00000435706.2_uORF_0	3-:25705896-25705923	3-:25705896-25705989	ATG	uORF	0.71	0.62	0.016747	35.7
ENSG00000114982.13	ENST00000431828.1_uORF_0	2-:97302892-97302913	2-:97302892-97302913	ATG	uORF	0.74	0.53	0.016960	15.0
ENSG00000266173.1_ENSG00000108588.9	ENST00000403162.3_uORF_2	17-:61850887-61850908	17-:61850887-61850908	ACG	uORF	0.08	0.62	0.016960	36.8
ENSG00000005812.6	ENST00000417323.1_uORF_0	13-:77601236-77601287	13-:77601236-77601287	CTG	uORF	0.21	0.27	0.017004	14.5
ENSG00000109814.7	ENST00000316423.6_uORF_1	4-:39528934-39529075	4-:39528934-39529075	AGG	uORF	0.46	0.38	0.017434	18.5
ENSG00000092964.12	ENST00000311151.5_uORF_0	8+:26435573-26435627	8+:26435573-26435627	AAG	uORF	0.84	0.49	0.017563	5.4
ENSG00000163257.6	ENST00000382247.1_uORF_3	4-:17806792-17806816	4-:17806792-17806816	CTG	uORF	0.88	0.38	0.017606	5.0
ENSG00000020922.8	ENST00000323929.3_uORF_0	11-:94225975-94225999	11-:94225975-94225999	CTG	uORF	0.74	0.19	0.017606	10.4
ENSG00000151748.10	ENST00000324679.4_uORF_0	14-:51134866-51134890	14-:51134866-51134890	CTG	uORF	0.66	0.42	0.017606	4.4
ENSG00000133935.6	ENST00000256319.6_uORF_1	14-:76123853-76123876|76127117-76127136	14-:76123853-76123876|76127117-76127136	CTG	uORF	0.17	0.57	0.017656	18.9
ENSG00000064419.9	ENST00000482320.1_uORF_1	7-:128695059-128695119	7-:128695059-128695119	CTG	uORF	0.60	0.36	0.017832	13.6
ENSG00000166233.8_ENSG00000207690.1	ENST00000379887.4_uORF_0	15+:72766689-72766746	15+:72766689-72766746	GTG	uORF	0.84	0.51	0.018067	6.0
ENSG00000176986.10	ENST00000535742.1_uORF_2	10+:75504167-75504195|75506387-75506470	10+:75504167-75504195|75506387-75506470	ACG	uORF	0.20	0.62	0.018188	38.8
ENSG00000123095.5_ENSG00000256894.1	ENST00000242728.4_uORF_0	12-:26277714-26277816	12-:26277714-26277816	CTG	uORF	0.74	0.60	0.018254	36.3
ENSG00000198728.6	ENST00000425280.1_uORF_0	10-:103879869-103879938	10-:103879869-103879938	ATG	uORF	0.81	0.51	0.018337	8.6
ENSG00000034510.4	ENST00000233143.4_uORF_1	2+:85132829-85132842|85133126-85133137	2+:85132829-85132842|85133126-85133137	ACG	uORF	0.55	0.42	0.018377	317.1
ENSG00000164924.13	ENST00000353245.3_uORF_2	8-:101965507-101965543	8-:101965507-101965543	CTG	uORF	0.74	0.59	0.018445	26.5
ENSG00000103496.10	ENST00000313843.3_uORF_0	16+:31044996-31045056	16+:31044996-31045056	CTG	uORF	0.39	0.46	0.018523	8.0
ENSG00000125449.2	ENST00000245543.1_uORF_0	17+:73106248-73106308	17+:73106248-73106308	AGG	uORF	0.22	0.29	0.018523	12.4
ENSG00000073921.13	ENST00000526033.1_uORF_0	11-:85780075-85780117	11-:85780075-85780117	CTG	uORF	0.42	0.50	0.018679	6.0
ENSG00000087460.19	ENST00000371075.3_uORF_12	20+:57415094-57415157	20+:57415094-57415157	ATG	uORF	0.46	0.46	0.018937	7.3
ENSG00000058673.11	ENST00000550078.1_uORF_1	1+:203765594-203765621	1+:203765594-203765621	ATG	uORF	0.74	0.45	0.018985	8.0
ENSG00000166348.13	ENST00000319786.7_uORF_1	10-:75335889-75335916	10-:75335889-75335916	ATG	uORF	0.55	0.15	0.018985	4.0
ENSG00000118900.10	ENST00000262376.6_uORF_0	16+:4897877-4897904	16+:4897877-4897904	ACG	uORF	0.83	0.39	0.018985	7.0
ENSG00000100300.13	ENST00000396265.3_uORF_2	22+:43547558-43547610|43557057-43557149	22+:43547558-43547610|43557057-43557149	CTG	uORF	0.17	0.42	0.019036	50.0
ENSG00000162073.9	ENST00000318782.8_uORF_0	16+:3019409-3019529	16+:3019409-3019529	TTG	uORF	0.46	0.49	0.019124	23.0
ENSG00000111206.8	ENST00000361953.3_uORF_0	12-:2986110-2986167	12-:2986110-2986167	CTG	uORF	0.21	0.45	0.019348	28.6
ENSG00000153976.2_ENSG00000221698.1	ENST00000284110.1_uORF_1	17-:13505020-13505140	17-:13505020-13505140	GTG	uORF	0.29	0.48	0.019383	47.0
ENSG00000198087.7	ENST00000359314.5_uORF_0	6+:47445788-47445857	6+:47445788-47445857	AGG	uORF	0.07	0.30	0.019761	12.4
ENSG00000132142.15	ENST00000353139.5_uORF_1	17-:35766773-35766803	17-:35766773-35766803	ATG	uORF	0.39	0.41	0.020095	5.0
ENSG00000115233.7_ENSG00000271924.1	ENST00000409682.3_uORF_4	2+:162172968-162173016	2+:162172968-162173016	ATA	uORF	0.12	0.62	0.020106	35.8
ENSG00000099942.8	ENST00000354336.3_uORF_0	22+:21272052-21272100	22+:21271986-21272100	ATG	uORF	0.46	0.51	0.020106	15.4
ENSG00000117724.8	ENST00000366955.3_uORF_3	1+:214787067-214787079	1+:214787067-214787079	ATG	uORF	0.31	0.40	0.020285	9.0
ENSG00000135549.10	ENST00000368452.2_uORF_0	6+:122954432-122954444	6+:122954432-122954444	ATG	uORF	0.74	0.53	0.020285	19.0
ENSG00000141580.11	ENST00000392325.4_uORF_0	17-:80606243-80606255	17-:80606243-80606255	ATG	uORF	0.74	0.44	0.020285	10.0
ENSG00000198792.8	ENST00000361906.3_uORF_0	22-:38668890-38668902	22-:38668890-38668902	ATG	uORF	0.51	0.31	0.020285	7.0
ENSG00000184162.10	ENST00000538165.2_uORF_2	19-:19314083-19314131	19-:19314083-19314131	CTG	uORF	0.25	0.59	0.020352	24.8
ENSG00000109445.6	ENST00000262990.4_uORF_0	4+:142142137-142142212	4+:142142107-142142212	CTG	uORF	0.27	0.53	0.020373	15.2
ENSG00000160072.15	ENST00000308647.7_uORF_1	1+:1407164-1407245	1+:1407158-1407245	CTG	uORF	0.71	0.20	0.020398	7.5
ENSG00000040275.12	ENST00000265295.4_uORF_1	5+:169010797-169010821	5+:169010797-169010821	ATG	uORF	0.88	0.46	0.020495	8.4
ENSG00000134001.8	ENST00000256383.4_uORF_2	14+:67827072-67827096	14+:67827072-67827096	CTG	uORF	0.74	0.59	0.020495	23.2
ENSG00000105281.8	ENST00000542575.2_uORF_2	19-:47291365-47291419	19-:47291365-47291542	CTG	uORF	0.83	0.62	0.020552	34.5
ENSG00000092140.10	ENST00000206595.6_uORF_0	14+:31028388-31028448	14+:31028388-31028448	ATG	uORF	0.74	0.65	0.020694	83.1
ENSG00000137936.12_ENSG00000230439.2	ENST00000260502.6_uORF_1	1-:94147211-94147307	1-:94147211-94147307	ATT	uORF	0.08	0.46	0.020987	33.9
ENSG00000167642.8_ENSG00000167644.7	ENST00000454580.3_uORF_8	19+:38755325-38755361	19+:38755325-38755361	ATC	uORF	0.74	0.29	0.021083	42.0
ENSG00000131408.9	ENST00000253727.5_uORF_0	19+:50879981-50880083|50880843-50880855	19+:50879981-50880083|50880843-50880855	AGG	uORF	0.21	0.52	0.021097	61.5
ENSG00000109475.12	ENST00000394665.1_uORF_1	4+:109541746-109541833	4+:109541746-109541833	TTG	uORF	0.83	0.40	0.021236	15.5
ENSG00000085733.11	ENST00000301843.8_uORF_0	11+:70251386-70251437	11+:70251386-70251437	ATG	uORF	0.10	0.53	0.021366	23.9
ENSG00000198894.3_ENSG00000165548.6	ENST00000361786.2_uORF_0	14+:77564702-77564704|77571999-77572048	14+:77564702-77564704|77571999-77572048	AGG	uORF	0.14	0.45	0.021498	15.8
ENSG00000177830.13	ENST00000429789.2_uORF_1	11-:904826-904859|910774-910780	11-:904826-904859|910774-910780	ATG	uORF	0.74	0.63	0.021534	45.9
ENSG00000170412.12	ENST00000392627.1_uORF_1	17+:72427671-72427782	17+:72427671-72427782	CTG	uORF	0.83	0.60	0.021548	28.0
ENSG00000214226.4	ENST00000575658.1_uORF_0	17-:54910979-54911054	17-:54910979-54911054	ATG	uORF	0.67	0.36	0.021625	11.4
ENSG00000163923.5	ENST00000296277.4_uORF_2	3-:186845806-186845827	3-:186845806-186845850|186857000-186857055	ATC	uORF	0.88	0.42	0.021752	8.1
ENSG00000174437.12	ENST00000395494.2_uORF_3	12+:110719120-110719141	12+:110719120-110719141	CTG	uORF	0.47	0.54	0.021752	14.3
ENSG00000124151.14	ENST00000372004.3_uORF_0	20+:46130660-46130681	20+:46130660-46130681	ACG	uORF	0.83	0.49	0.021752	10.0
ENSG00000174010.9	ENST00000328046.8_uORF_0	X-:24042995-24043016	X-:24042995-24043016	ATG	uORF	0.73	0.40	0.021752	10.4
ENSG00000113387.7	ENST00000265073.4_uORF_1	5+:32585691-32585718	5+:32585691-32585718	ACG	uORF	0.49	0.62	0.022044	100.5
ENSG00000125651.9	ENST00000394456.5_uORF_1	19-:6393015-6393054	19-:6393015-6393054	ACG	uORF	0.69	0.62	0.022108	29.8
ENSG00000198668.6	ENST00000356978.4_uORF_2	14+:90863448-90863469	14+:90863448-90863469	ATA	uORF	0.74	0.41	0.022322	54.9
ENSG00000116030.12	ENST00000409368.1_uORF_0	2-:203103187-203103277	2-:203103187-203103277	TTG	uORF	0.58	0.33	0.022342	30.9
ENSG00000099194.5_ENSG00000256545.1	ENST00000370355.2_uORF_4	10+:102107085-102107121	10+:102107085-102107121	ATT	uORF	0.74	0.63	0.022432	45.9
ENSG00000125703.10	ENST00000371120.3_uORF_0	1+:63269401-63269455	1+:63269401-63269455	ATT	uORF	0.83	0.50	0.022533	12.6
ENSG00000198791.7	ENST00000361272.4_uORF_0	8-:17102744-17102756|17104183-17104225	8-:17102744-17102756|17104183-17104225	ATG	uORF	0.74	0.11	0.022533	16.4
ENSG00000132466.13	ENST00000358602.4_uORF_1	4-:74124436-74124475	4-:74124436-74124475	ATT	uORF	0.36	0.21	0.022811	9.9
ENSG00000123689.5	ENST00000367029.4_uORF_2	1+:209848777-209848816	1+:209848777-209848816	CTG	uORF	0.45	0.57	0.023298	18.5
ENSG00000067900.6_ENSG00000216205.1	ENST00000399799.2_uORF_2	18-:18691175-18691202	18-:18691175-18691202	ATG	uORF	0.86	0.49	0.023306	5.0
ENSG00000088325.11	ENST00000300403.6_uORF_2	20+:30327363-30327424|30330343-30330351	20+:30327363-30327424|30330343-30330351	GTG	uORF	0.74	0.29	0.023752	63.5
ENSG00000146457.10	ENST00000358372.4_uORF_1	6+:160148214-160148274	6+:160148214-160148274	ACG	uORF	0.83	0.45	0.024328	13.4
ENSG00000168411.9	ENST00000571750.1_uORF_0	16-:74698583-74698643	16-:74698583-74698643	ACG	uORF	0.88	0.44	0.024328	11.3
ENSG00000090776.5	ENST00000204961.4_uORF_1	X+:68049005-68049065	X+:68049005-68049065	CTG	uORF	0.46	0.52	0.024328	13.0
ENSG00000120802.9	ENST00000556029.1_uORF_1	12+:98909413-98909449	12+:98909395-98909449	GTG	uORF	0.13	0.35	0.024506	35.8
ENSG00000167863.7	ENST00000301587.4_uORF_7	17-:73043021-73043057	17-:73043021-73043057	TTG	uORF	0.20	0.54	0.024506	12.9
ENSG00000101871.10	ENST00000317552.4_uORF_0	X-:10535589-10535643|10588329-10588404	X-:10535589-10535643|10588329-10588404	CTG	uORF	0.79	0.40	0.024637	42.5
ENSG00000170296.5_ENSG00000181885.14	ENST00000360325.7_uORF_7	17-:7165527-7165575	17-:7165527-7165575	CTG	uORF	0.74	0.60	0.025061	25.4
ENSG00000100796.13	ENST00000555462.1_uORF_0	14-:91976377-91976440	14-:91976377-91976440	CTG	uORF	0.88	0.50	0.025109	11.2
ENSG00000136997.10	ENST00000524013.1_uORF_6	8+:128748668-128748686	8+:128748668-128748686	ACG	uORF	0.50	0.42	0.025211	14.5
ENSG00000198105.7	ENST00000395867.3_uORF_0	10-:38146168-38146258	10-:38146168-38146258	CTG	uORF	0.74	0.54	0.025354	35.4
ENSG00000164168.3	ENST00000296582.3_uORF_1	4+:148538592-148538622	4+:148538592-148538622	ATG	uORF	0.74	0.55	0.025585	16.0
ENSG00000139146.9	ENST00000395766.1_uORF_0	12-:31458006-31458036	12-:31458006-31458036	ATG	uORF	0.64	0.49	0.025585	9.9
ENSG00000196305.13_ENSG00000239183.1	ENST00000375643.3_uORF_0	9-:95055936-95055951	9-:95055936-95055951	ATG	uORF	0.74	0.60	0.025600	72.7
ENSG00000130733.6	ENST00000586748.1_uORF_0	19-:11039092-11039110	19-:11039092-11039116|11039186-11039237	ATG	uORF	0.49	0.40	0.025704	23.9
ENSG00000135446.12	ENST00000257904.6_uORF_2	12-:58146016-58146028	12-:58146016-58146028	ATG	uORF	0.74	0.60	0.025757	100.7
ENSG00000169599.8	ENST00000394305.1_uORF_0	2-:69664488-69664554	2-:69664488-69664554	ATG	uORF	0.51	0.50	0.025826	14.3
ENSG00000153310.14_ENSG00000264653.1	ENST00000522941.1_uORF_2	8-:130867981-130867993|130883620-130883742|130915557-130915567	8-:130867981-130867993|130883620-130883742|130915557-130915567	CTG	uORF	0.83	0.30	0.026231	43.4
ENSG00000108654.7	ENST00000225792.5_uORF_2	17-:62502241-62502358	17-:62502241-62502358	ATC	uORF	0.29	0.55	0.026447	73.9
ENSG00000143878.8	ENST00000272233.4_uORF_0	2+:20646871-20646910	2+:20646871-20646910	ATG	uORF	0.74	0.57	0.026482	17.4
ENSG00000178988.10	ENST00000320848.6_uORF_2	4-:6711433-6711472	4-:6711433-6711472	ATT	uORF	0.88	0.14	0.026482	9.6
ENSG00000149483.7	ENST00000278826.6_uORF_0	11+:61129866-61129892|61131723-61131736	11+:61129866-61129892|61131723-61131736	ATG	uORF	0.72	0.52	0.026482	12.8
ENSG00000179195.11_ENSG00000178882.9	ENST00000337815.4_uORF_1	12+:124458438-124458477	12+:124458438-124458477	CTG	uORF	0.74	0.50	0.026482	32.9
ENSG00000011114.10	ENST00000554565.1_uORF_0	14-:93799322-93799361	14-:93799322-93799361	ATG	uORF	0.66	0.63	0.026482	49.5
ENSG00000167642.8_ENSG00000167644.7	ENST00000454580.3_uORF_6	19+:38755370-38755460	19+:38755370-38755460	AAG	uORF	0.43	0.56	0.026524	57.2
ENSG00000144120.8	ENST00000272521.6_uORF_0	2+:120436842-120436852|120438407-120438421	2+:120436842-120436852|120438407-120438421	ATG	uORF	0.23	0.46	0.026671	9.4
ENSG00000113845.5	ENST00000494664.1_uORF_2	3+:119217542-119217566	3+:119217542-119217566	CTG	uORF	0.83	0.08	0.026671	11.0
ENSG00000146072.6	ENST00000296861.2_uORF_1	6-:47277357-47277381	6-:47277357-47277381	GTG	uORF	0.17	0.57	0.026671	19.1
ENSG00000246705.3	ENST00000544848.1_uORF_1	12+:14927367-14927391	12+:14927367-14927391	TTG	uORF	0.40	0.49	0.026671	15.9
ENSG00000100568.6_ENSG00000072042.8	ENST00000554659.1_uORF_2	14-:68141273-68141297	14-:68141273-68141297	ATG	uORF	0.74	0.64	0.026671	69.3
ENSG00000103653.12	ENST00000220003.9_uORF_0	15+:75074992-75075016	15+:75074992-75075016	ATG	uORF	0.17	0.57	0.026671	17.4
ENSG00000101574.10	ENST00000574538.1_uORF_1	18-:2571271-2571295	18-:2571271-2571295	ATG	uORF	0.35	0.44	0.026671	6.7
ENSG00000121578.8	ENST00000483209.1_uORF_1	3-:118955751-118955853	3-:118955751-118955853	ATG	uORF	0.39	0.09	0.027083	16.6
ENSG00000163348.3_ENSG00000160691.14	ENST00000368453.4_uORF_0	1-:154946774-154946789	1-:154946774-154946789	CTG	uORF	0.50	0.60	0.027200	37.8
ENSG00000129810.10	ENST00000412997.1_uORF_1	3-:20227681-20227696	3-:20227681-20227696	ATG	uORF	0.28	0.11	0.027200	6.9
ENSG00000109320.7	ENST00000226574.4_uORF_0	4+:103422764-103422779	4+:103422764-103422779	ATG	uORF	0.74	0.51	0.027200	11.4
ENSG00000164190.12	ENST00000282516.8_uORF_0	5+:36877035-36877050	5+:36877035-36877050	ATG	uORF	0.10	0.57	0.027200	19.4
ENSG00000145912.4	ENST00000274606.3_uORF_2	5-:177580880-177580895	5-:177580880-177580895	ATG	uORF	0.83	0.49	0.027200	11.0
ENSG00000197157.6	ENST00000354725.3_uORF_2	7+:127292267-127292282	7+:127292267-127292282	CTG	uORF	0.07	0.29	0.027200	22.9
ENSG00000110108.5	ENST00000227525.3_uORF_3	11+:60681643-60681658	11+:60681643-60681658	ATG	uORF	0.74	0.59	0.027200	21.9
ENSG00000175334.3	ENST00000445560.2_uORF_1	11+:65769912-65769927	11+:65769912-65769927	ATG	uORF	0.71	0.58	0.027200	21.5
ENSG00000080815.14	ENST00000357710.4_uORF_1	14+:73603235-73603250	14+:73603235-73603250	CTG	uORF	0.74	0.49	0.027200	11.6
ENSG00000100629.12	ENST00000555265.1_uORF_0	14-:81407992-81408007	14-:81407992-81408007	CTG	uORF	0.74	0.33	0.027200	9.0
ENSG00000058600.11	ENST00000299853.5_uORF_0	16+:22308760-22308775	16+:22308760-22308775	ATG	uORF	0.25	0.41	0.027200	7.0
ENSG00000105669.8_ENSG00000051128.14	ENST00000392351.3_uORF_1	19-:19049815-19049830	19-:19049815-19049830	CTG	uORF	0.87	0.14	0.027200	6.0
ENSG00000105186.10_ENSG00000242436.2	ENST00000306065.4_uORF_0	19-:33165994-33166009	19-:33165994-33166009	ATG	uORF	0.83	0.37	0.027200	6.0
ENSG00000108344.10	ENST00000264639.4_uORF_1	17+:38137100-38137205	17+:38137100-38137205	ATC	uORF	0.53	0.59	0.027440	31.9
ENSG00000101413.7	ENST00000373433.4_uORF_0	20+:36662140-36662245	20+:36662140-36662245	GTG	uORF	0.87	0.60	0.027440	19.7
ENSG00000139354.6	ENST00000547754.1_uORF_0	12+:100967536-100967563|100985513-100985561	12+:100967536-100967563|100985513-100985561	CTG	uORF	0.49	0.35	0.027658	12.3
ENSG00000124702.13	ENST00000326974.4_uORF_1	6+:42981982-42982036	6+:42981982-42982036	CTG	uORF	0.38	0.18	0.027724	10.5
ENSG00000143314.8	ENST00000361531.2_uORF_1	1-:156710871-156710880	1-:156710871-156710880	ATG	uORF	0.74	0.60	0.027778	31.0
ENSG00000153207.10	ENST00000478568.1_uORF_0	1-:247094963-247094972	1-:247094963-247094972	ATG	uORF	0.74	0.56	0.027778	19.2
ENSG00000218739.5	ENST00000397226.2_uORF_1	2+:37425660-37425669	2+:37425660-37425669	ATG	uORF	0.74	0.40	0.027778	9.0
ENSG00000158411.6	ENST00000289359.2_uORF_0	2-:99797467-99797476	2-:99797467-99797476	CTG	uORF	0.83	0.25	0.027778	5.0
ENSG00000152056.12	ENST00000396654.2_uORF_0	2-:224702274-224702283	2-:224702274-224702283	ATG	uORF	0.74	0.31	0.027778	17.2
ENSG00000198836.4	ENST00000361908.3_uORF_1	3+:193310972-193310981	3+:193310972-193310981	ACG	uORF	0.72	0.01	0.027778	6.8
ENSG00000123219.8	ENST00000396679.1_uORF_0	5-:64857385-64857391|64858924-64858927	5-:64857385-64857391|64858924-64858927	ATG	uORF	0.74	0.46	0.027778	11.0
ENSG00000009335.13	ENST00000348165.5_uORF_0	7+:156931948-156931957	7+:156931948-156931957	ATG	uORF	0.50	0.16	0.027778	8.0
ENSG00000105835.7	ENST00000222553.3_uORF_0	7-:105925419-105925428	7-:105925419-105925428	GTG	uORF	0.74	0.29	0.027778	16.0
ENSG00000157800.13	ENST00000326232.9_uORF_0	7-:140082378-140082387	7-:140082378-140082387	ATG	uORF	0.74	0.31	0.027778	7.0
ENSG00000104529.13	ENST00000529272.1_uORF_9	8-:144669017-144669019|144679517-144679524	8-:144669017-144669019|144679517-144679524	CTG	uORF	0.74	0.20	0.027778	14.9
ENSG00000104529.13	ENST00000524397.1_uORF_8	8-:144676239-144676241|144679517-144679524	8-:144676239-144676241|144679517-144679524	CTG	uORF	0.74	0.20	0.027778	14.9
ENSG00000069482.6	ENST00000265643.3_uORF_0	11+:68452076-68452085	11+:68452076-68452085	ATG	uORF	0.74	0.62	0.027778	46.0
ENSG00000205177.5_ENSG00000085063.10	ENST00000351554.3_uORF_1	11-:33752992-33753001	11-:33752992-33753001	TTG	uORF	0.28	0.07	0.027778	8.0
ENSG00000165527.5	ENST00000298316.5_uORF_1	14+:50360001-50360010	14+:50360001-50360010	ATG	uORF	0.74	0.64	0.027778	55.0
ENSG00000100614.13	ENST00000395076.4_uORF_0	14+:60716183-60716192	14+:60716183-60716192	ATG	uORF	0.72	0.26	0.027778	24.0
ENSG00000140612.9	ENST00000268220.7_uORF_2	15-:85259514-85259523	15-:85259514-85259523	CTG	uORF	0.87	0.40	0.027778	5.3
ENSG00000262621.2_ENSG00000103351.8	ENST00000610180.1_uORF_0	16+:3508132-3508141	16+:3508132-3508141	ATG	uORF	0.74	0.58	0.027778	26.0
ENSG00000006125.12_ENSG00000239520.1	ENST00000262325.7_uORF_3	17+:33914333-33914342	17+:33914333-33914342	GTG	uORF	0.74	0.40	0.027778	8.0
ENSG00000125356.6	ENST00000371437.4_uORF_1	X+:119005851-119005860	X+:119005851-119005860	TTG	uORF	0.74	0.61	0.027778	42.1
ENSG00000147065.12	ENST00000360270.5_uORF_1	X+:64887634-64887676	X+:64887634-64887676	GTG	uORF	0.71	0.64	0.027849	53.9
ENSG00000136933.12	ENST00000373538.3_uORF_0	9+:127963073-127963139	9+:127963073-127963139	ATG	uORF	0.74	0.47	0.027856	42.0
ENSG00000176853.11	ENST00000334705.7_uORF_0	8+:124780714-124780801	8+:124780714-124780801	TTG	uORF	0.86	0.43	0.027948	15.4
ENSG00000124766.4	ENST00000244745.1_uORF_1	6+:21594006-21594048	6+:21594006-21594048	GTG	uORF	0.84	0.28	0.028209	6.2
ENSG00000174748.14	ENST00000435882.1_uORF_4	3+:23958684-23958759	3+:23958684-23958759	TTG	uORF	0.26	0.35	0.028441	41.0
ENSG00000088325.11	ENST00000300403.6_uORF_9	20+:30327094-30327139	20+:30327094-30327139	ATG	uORF	0.83	0.55	0.028573	15.7
ENSG00000125871.9	ENST00000377710.5_uORF_0	20+:17949693-17949762	20+:17949693-17949762	ATT	uORF	0.35	0.19	0.028839	20.0
ENSG00000079246.11	ENST00000392133.3_uORF_3	2+:216974100-216974148	2+:216974100-216974148	TTG	uORF	0.55	0.53	0.028953	15.1
ENSG00000107372.8	ENST00000376962.5_uORF_2	9-:74979897-74979945	9-:74979897-74979945	CTG	uORF	0.58	0.61	0.028953	25.0
ENSG00000130511.11	ENST00000270061.7_uORF_0	19+:18530329-18530365	19+:18530329-18530365	ATG	uORF	0.09	0.35	0.029038	16.0
ENSG00000170619.8_ENSG00000196150.9	ENST00000305103.3_uORF_1	8-:146076743-146076780|146078223-146078402	8-:146076743-146076780|146078223-146078402	ATC	uORF	0.71	0.40	0.029092	28.1
ENSG00000100591.3	ENST00000216479.3_uORF_3	14+:77924450-77924471	14+:77924450-77924471	CTG	uORF	0.83	0.58	0.029123	18.1
ENSG00000164134.8	ENST00000296543.5_uORF_0	4+:140222808-140222844	4+:140222808-140222844	CTG	uORF	0.08	0.62	0.029281	40.5
ENSG00000206113.3_ENSG00000125386.10	ENST00000314289.8_uORF_1	4+:2492066-2492135	4+:2492066-2492135	TTG	uORF	0.28	0.07	0.029342	19.8
ENSG00000144535.15_ENSG00000251485.1	ENST00000325385.7_uORF_0	2+:232879547-232879586	2+:232879547-232879586	ATG	uORF	0.68	0.55	0.029373	14.8
ENSG00000113141.11	ENST00000417647.2_uORF_0	5+:140027450-140027489	5+:140027450-140027489	TTG	uORF	0.39	0.52	0.029373	11.8
ENSG00000112062.6	ENST00000229794.4_uORF_1	6+:35995614-35995653	6+:35995614-35995653	ACG	uORF	0.21	0.46	0.029373	13.0
ENSG00000196531.6_ENSG00000198056.9	ENST00000552540.1_uORF_4	12-:57118969-57119008	12-:57118969-57119008	ATC	uORF	0.86	0.52	0.029373	10.0
ENSG00000186815.8	ENST00000550785.1_uORF_1	12+:113659388-113659431|113663048-113663050	12+:113659388-113659431|113663048-113663050	GTG	uORF	0.42	0.54	0.029727	7.1
ENSG00000165819.7	ENST00000298717.4_uORF_0	14-:21979366-21979423	14-:21979366-21979447	CTG	uORF	0.12	0.39	0.029922	19.6
ENSG00000119185.8	ENST00000360635.3_uORF_1	2-:9563043-9563082	2-:9563043-9563082	CTG	uORF	0.74	0.52	0.030375	11.9
ENSG00000138668.14	ENST00000313899.7_uORF_9	4-:83295058-83295079	4-:83295058-83295103	CTG	uORF	0.83	0.50	0.030590	10.2
ENSG00000174371.12	ENST00000366548.3_uORF_0	1+:242011556-242011583	1+:242011556-242011583	GTG	uORF	0.88	0.43	0.030656	6.4
ENSG00000157985.13_ENSG00000264676.1	ENST00000304032.8_uORF_0	2+:236402955-236402982	2+:236402955-236402982	ATG	uORF	0.87	0.46	0.030656	6.0
ENSG00000163681.10	ENST00000295951.3_uORF_1	3+:57742445-57742472	3+:57742445-57742472	ATG	uORF	0.09	0.54	0.030656	14.0
ENSG00000173230.11	ENST00000340645.5_uORF_0	3-:121468532-121468559	3-:121468532-121468559	GTG	uORF	0.60	0.57	0.030656	18.6
ENSG00000170242.13	ENST00000527733.1_uORF_1	11+:11863616-11863643	11+:11863616-11863643	CTG	uORF	0.41	0.45	0.030656	7.0
ENSG00000110881.7	ENST00000228468.4_uORF_0	12+:50451411-50451438	12+:50451411-50451438	ATG	uORF	0.23	0.47	0.030656	9.2
ENSG00000177192.9	ENST00000376649.3_uORF_1	12+:132414159-132414186	12+:132414159-132414186	CTG	uORF	0.83	0.09	0.030656	7.5
ENSG00000091527.11	ENST00000264993.3_uORF_2	3+:133292718-133292799	3+:133292718-133292799	ACG	uORF	0.46	0.30	0.030953	35.1
ENSG00000099282.5	ENST00000373290.2_uORF_0	10+:71211287-71211329	10+:71211242-71211329	CTG	uORF	0.88	0.33	0.031019	11.0
ENSG00000197122.7	ENST00000445403.1_uORF_0	20+:36011021-36011063	20+:36011021-36011063	ATG	uORF	0.82	0.51	0.031019	5.0
ENSG00000146414.11	ENST00000367505.2_uORF_1	6-:146285345-146285393	6-:146285345-146285393	ATG	uORF	0.55	0.50	0.031073	7.0
ENSG00000110328.5	ENST00000528848.2_uORF_0	11-:11374667-11374721	11-:11374667-11374775	GTG	uORF	0.52	0.59	0.031114	21.8
ENSG00000184557.3	ENST00000330871.2_uORF_0	17-:76355246-76355264|76355830-76355854	17-:76355246-76355264|76355830-76355854	ACG	uORF	0.65	0.36	0.031524	8.0
ENSG00000145741.11	ENST00000380591.3_uORF_2	5+:72794396-72794447	5+:72794396-72794447	CTG	uORF	0.39	0.53	0.031529	11.9
ENSG00000078140.9_ENSG00000243260.2	ENST00000261427.5_uORF_2	4+:39699820-39699904	4+:39699820-39699904	GTG	uORF	0.25	0.56	0.031567	18.5
ENSG00000185838.9_ENSG00000215012.4	ENST00000407472.1_uORF_1	22-:19839995-19840009|19841965-19842062	22-:19839995-19840009|19841965-19842062	GTG	uORF	0.74	0.60	0.031680	46.1
ENSG00000109180.10	ENST00000381473.3_uORF_4	4+:48833213-48833279	4+:48833213-48833279	CTG	uORF	0.66	0.40	0.032071	26.4
ENSG00000044574.7	ENST00000324460.6_uORF_2	9-:128003536-128003587	9-:128003536-128003587	TTG	uORF	0.71	0.62	0.032464	61.9
ENSG00000168672.3	ENST00000304916.3_uORF_3	8-:127569652-127569697	8-:127569652-127569697	ATG	uORF	0.30	0.04	0.032521	8.0
ENSG00000109089.7	ENST00000337231.5_uORF_1	17+:72983953-72983998	17+:72983953-72983998	CTG	uORF	0.86	0.45	0.032521	6.0
ENSG00000132716.14_ENSG00000162735.14	ENST00000608310.1_uORF_0	1-:160252846-160252899|160254844-160254914	1-:160252846-160252899|160254844-160254914	ATG	uORF	0.18	0.63	0.032832	40.7
ENSG00000134222.12	ENST00000418914.2_uORF_4	1-:109825719-109825734	1-:109825719-109825734	TTG	uORF	0.34	0.16	0.033033	5.7
ENSG00000169604.15_ENSG00000199460.2	ENST00000303714.4_uORF_0	2+:69240553-69240568	2+:69240553-69240568	ATG	uORF	0.60	0.41	0.033033	16.0
ENSG00000189403.10_ENSG00000232489.1	ENST00000341423.5_uORF_2	13-:31040002-31040017	13-:31040002-31040017	ATT	uORF	0.74	0.61	0.033033	32.8
ENSG00000118707.5_ENSG00000101084.12	ENST00000483815.1_uORF_4	20+:35234205-35234220	20+:35234205-35234220	TTG	uORF	0.74	0.55	0.033033	22.0
ENSG00000005889.11	ENST00000379177.1_uORF_0	X+:24170836-24170851	X+:24169893-24169917|24170836-24170851	CTG	uORF	0.84	0.37	0.033033	4.0
ENSG00000114686.4	ENST00000264995.3_uORF_1	3-:131221668-131221746	3-:131221668-131221746	GTG	uORF	0.38	0.60	0.033128	96.8
ENSG00000115970.14	ENST00000405006.4_uORF_0	2-:43823006-43823102	2-:43823006-43823102	CTG	uORF	0.45	0.60	0.033147	23.4
ENSG00000062485.14_ENSG00000135473.10	ENST00000273308.4_uORF_6	12-:56709684-56709747	12-:56709684-56709747	GTG	uORF	0.35	0.22	0.033270	16.9
ENSG00000117280.8	ENST00000367139.3_uORF_0	1-:205744452-205744506	1-:205744452-205744506	ATT	uORF	0.84	0.14	0.033347	5.0
ENSG00000153898.8	ENST00000463065.1_uORF_0	1-:85462621-85462669	1-:85462621-85462669	TTG	uORF	0.83	0.40	0.033394	8.0
ENSG00000182158.10	ENST00000330387.6_uORF_0	7-:137686699-137686747	7-:137686699-137686747	ATG	uORF	0.31	0.43	0.033394	7.9
ENSG00000143319.12	ENST00000313146.6_uORF_2	1-:156698064-156698133	1-:156698064-156698133	AAG	uORF	0.86	0.27	0.033460	11.0
ENSG00000139218.13	ENST00000369367.3_uORF_2	12-:46384260-46384308	12-:46384260-46384308	CTG	uORF	0.55	0.19	0.033708	6.0
ENSG00000183726.6	ENST00000374358.4_uORF_2	1+:25664935-25664947|25666964-25666967	1+:25664935-25664947|25666964-25666967	ACG	uORF	0.74	0.35	0.033736	38.5
ENSG00000249992.1_ENSG00000178550.3	ENST00000503771.1_uORF_0	3-:45267535-45267565	3-:45267535-45267595	ATG	uORF	0.70	0.59	0.033932	24.6
ENSG00000147669.6	ENST00000353107.3_uORF_3	8+:101162914-101162937|101163574-101163581	8+:101162914-101162937|101163574-101163581	GTG	uORF	0.64	0.46	0.033932	5.2
ENSG00000205213.9	ENST00000379214.4_uORF_0	11-:27494186-27494216	11-:27494186-27494216	ATG	uORF	0.83	0.46	0.033932	8.0
ENSG00000140043.7_ENSG00000119725.13	ENST00000555044.1_uORF_3	14+:74358757-74358787	14+:74358757-74358787	ATC	uORF	0.86	0.45	0.033932	6.1
ENSG00000196792.7_ENSG00000207952.1	ENST00000357479.5_uORF_0	14-:31495536-31495566	14-:31495536-31495566	ATG	uORF	0.74	0.56	0.033932	16.0
ENSG00000119682.12_ENSG00000214670.3	ENST00000356357.4_uORF_0	14-:75158878-75158908	14-:75158878-75158908	CTG	uORF	0.55	0.45	0.033932	5.1
ENSG00000125844.11	ENST00000377813.1_uORF_0	20-:17660700-17660720|17662672-17662682	20-:17660700-17660720|17662672-17662682	CTG	uORF	0.74	0.43	0.033932	22.0
ENSG00000177889.5	ENST00000318066.2_uORF_0	12-:93835664-93835715	12-:93835664-93835715	GTG	uORF	0.88	0.44	0.033985	20.4
ENSG00000084733.6	ENST00000264710.4_uORF_0	2+:26257252-26257420	2+:26257252-26257420	CTG	uORF	0.73	0.29	0.034192	64.1
ENSG00000177576.6_ENSG00000271982.1	ENST00000418495.1_uORF_7	18-:47018197-47018203|47018827-47018878	18-:47018197-47018203|47018827-47018878	ATG	uORF	0.84	0.43	0.034317	5.0
ENSG00000173207.8	ENST00000368439.1_uORF_3	1+:154947164-154947200	1+:154947164-154947200	TTG	uORF	0.25	0.58	0.034328	19.5
ENSG00000115970.14	ENST00000405975.2_uORF_2	2-:43819552-43819555|43823069-43823102	2-:43819552-43819555|43823069-43823102	CTG	uORF	0.45	0.43	0.034328	21.4
ENSG00000166619.8	ENST00000373537.2_uORF_0	20-:36147732-36147752|36156194-36156210	20-:36147732-36147752|36156194-36156210	ATG	uORF	0.74	0.52	0.034328	127.7
ENSG00000116586.7	ENST00000368305.4_uORF_1	1+:156024645-156024669	1+:156024645-156024669	CTG	uORF	0.66	0.57	0.034354	19.2
ENSG00000094916.9_ENSG00000241785.2	ENST00000209875.4_uORF_0	12-:54673816-54673840	12-:54673816-54673840	ATA	uORF	0.83	0.32	0.034354	13.9
ENSG00000109133.8	ENST00000504986.1_uORF_2	4+:41937371-41937437	4+:41937347-41937437	GTG	uORF	0.74	0.50	0.034583	40.0
ENSG00000229117.4	ENST00000546591.1_uORF_4	12+:56510471-56510531	12+:56510471-56510531	ATT	uORF	0.26	0.23	0.034887	22.4
ENSG00000115762.12_ENSG00000231431.3	ENST00000403716.1_uORF_1	2+:131862948-131862971|131878506-131878510	2+:131862948-131862971|131878506-131878510	GTG	uORF	0.13	0.61	0.034979	29.1
ENSG00000108523.11	ENST00000262482.6_uORF_0	17+:4844022-4844118	17+:4844022-4844118	TTG	uORF	0.81	0.33	0.035019	12.3
ENSG00000248710.1_ENSG00000238427.1	ENST00000326448.7_uORF_2	3-:160116934-160116994	3-:160116934-160116994	ATG	uORF	0.42	0.50	0.035194	7.0
ENSG00000113460.8	ENST00000336767.5_uORF_0	5+:34915731-34915791	5+:34915731-34915791	CTG	uORF	0.12	0.29	0.035194	6.4
ENSG00000164543.5	ENST00000319357.5_uORF_0	7+:43622795-43622837	7+:43622795-43622837	CTG	uORF	0.25	0.64	0.035314	52.3
ENSG00000128699.9_ENSG00000231145.1	ENST00000392349.4_uORF_0	2-:190647830-190647848	2-:190647830-190647848	ATG	uORF	0.74	0.50	0.035494	12.9
ENSG00000157869.10	ENST00000288723.4_uORF_0	4-:13485922-13485940	4-:13485922-13485940	ATG	uORF	0.83	0.42	0.035494	8.1
ENSG00000111880.11_ENSG00000222145.1	ENST00000369485.4_uORF_0	6-:89673274-89673292	6-:89673274-89673292	GTG	uORF	0.20	0.34	0.035494	7.3
ENSG00000236287.3	ENST00000432999.2_uORF_2	11-:10879430-10879448	11-:10879430-10879448	ACG	uORF	0.34	0.18	0.035494	5.6
ENSG00000139350.7	ENST00000266742.4_uORF_1	12+:97301389-97301407	12+:97301389-97301407	ATG	uORF	0.74	0.49	0.035494	11.1
ENSG00000111371.11	ENST00000398637.5_uORF_2	12-:46662738-46662756	12-:46662738-46662756	ATG	uORF	0.74	0.55	0.035494	17.9
ENSG00000061273.13	ENST00000354334.3_uORF_1	12-:48213584-48213602	12-:48213584-48213602	ATG	uORF	0.39	0.18	0.035494	5.0
ENSG00000205937.7_ENSG00000207715.1	ENST00000566458.1_uORF_2	16-:2318302-2318320	16-:2318302-2318320	ATG	uORF	0.83	0.32	0.035494	5.9
ENSG00000101928.8	ENST00000370783.3_uORF_0	X-:134033537-134033555	X-:134033537-134033555	ATG	uORF	0.24	0.33	0.035494	7.4
ENSG00000125870.6	ENST00000246071.6_uORF_2	20+:16710804-16710809|16712312-16712331	20+:16710804-16710809|16712312-16712331	CTG	uORF	0.74	0.60	0.035530	27.5
ENSG00000147099.15	ENST00000373573.3_uORF_0	X-:71792618-71792672	X-:71792618-71792672	CTG	uORF	0.60	0.36	0.035810	8.8
ENSG00000143390.13	ENST00000290524.4_uORF_0	1-:151318991-151319054	1-:151318991-151319054	GTG	uORF	0.52	0.38	0.035993	7.0
ENSG00000147649.5	ENST00000336273.3_uORF_0	8+:98656552-98656723	8+:98656531-98656723	CTG	uORF	0.81	0.17	0.036056	48.6
ENSG00000166263.9	ENST00000376352.2_uORF_0	17+:53046150-53046176|53062974-53062987	17+:53046150-53046176|53062974-53062987	ACG	uORF	0.86	0.47	0.036243	5.0
ENSG00000185686.13	ENST00000405655.3_uORF_4	22-:22899263-22899296	22-:22899263-22899296	ATC	uORF	0.83	0.52	0.036348	11.2
ENSG00000219481.6	ENST00000430580.2_uORF_1	1-:16939869-16939935	1-:16939869-16939935	ACG	uORF	0.54	0.48	0.036626	7.0
[truncated: 753 more rows]
