# Supplementary material for: Upstream open reading frame translation enhances immunogenic peptide presentation in mitotically arrested cancer cells
Source: Nat Commun. 2025 Aug 27;16:8008. doi: 10.1038/s41467-025-63405-2 (PMC12391379; doi:10.1038/s41467-025-63405-2)
Supplement: Supplementary file 10 — Supplementary Data 8 [file 41467_2025_63405_MOESM10_ESM.xlsx]

## Sheet: Sheet 1 - MDAMB_231_Ctrl_toGeno
Supplementary Data 8. Actively translated non-canonical ORFs in MDA-MB-231 cells treated with DMSO for 16 hours.
Gene	Id	Location	Candidate Location	Codon	Type	Start	Range	p value	Total
ENSG00000254772.5_ENSG00000149016.11	ENST00000496634.2_dORF_0	11-:62327150-62327309|62327540-62327665|62327753-62327926|62334277-62334482|62334870-62335000|62338436-62338535	11-:62327150-62327309|62327540-62327665|62327753-62327926|62334277-62334482|62334870-62335000|62338436-62338580|62339011-62339154|62339309-62339373|62340055-62340211	CTG	dORF	0.19	0.43	0.0000	3792.4
ENSG00000110619.12_ENSG00000201616.1	ENST00000531387.1_dORF_0	11-:3022343-3022478|3023199-3023283|3023770-3023830|3026595-3026663|3028108-3028189|3033424-3033506|3037010-3037079|3038335-3038398	11-:3022343-3022478|3023199-3023283|3023770-3023830|3026595-3026663|3028108-3028189|3033424-3033506|3037010-3037079|3038335-3038398	AGG	dORF	0.56	0.34	0.00030171	144.0
ENSG00000132716.14_ENSG00000162735.14	ENST00000461888.1_dORF_1	1-:160187381-160187498|160188113-160188230|160188638-160188689	1-:160187381-160187498|160188113-160188230|160188638-160188689	ATC	dORF	0.59	0.16	0.00038967	39.4
ENSG00000065911.7	ENST00000470592.1_dORF_0	2+:74425790-74425869|74434830-74434953|74435695-74435848|74437068-74437176|74438325-74438418|74438867-74438993|74441205-74441369	2+:74425790-74425869|74434830-74434953|74435695-74435848|74437068-74437176|74438325-74438418|74438867-74438993|74441205-74441369	CTG	dORF	0.26	0.42	0.00051468	209.4
ENSG00000164182.6	ENST00000511107.1_dORF_2	5+:60448689-60448782	5+:60448689-60448782	AAG	dORF	0.67	0.24	0.00058216	28.3
ENSG00000186197.8_ENSG00000244457.2	ENST00000359362.5_dORF_0	1+:236647679-236647769	1+:236647679-236647769	AAG	dORF	0.10	0.46	0.00072383	588.0
ENSG00000182022.13	ENST00000346248.5_dORF_3	10-:125769657-125769693	10-:125769657-125769693	ATG	dORF	0.67	0.40	0.00078535	5.4
ENSG00000125743.6	ENST00000342669.3_dORF_2	19-:46190767-46190893	19-:46190767-46190893	AAG	dORF	0.07	0.54	0.00084166	197.9
ENSG00000170027.5	ENST00000307630.3_dORF_1	7-:75958829-75959087	7-:75958829-75959087	ATG	dORF	0.21	0.30	0.00091883	145.5
ENSG00000055070.12	ENST00000401089.3_dORF_6	1+:16721612-16721729	1+:16721612-16721729	AAG	dORF	0.30	0.38	0.0012277	22.1
ENSG00000115944.10	ENST00000464443.1_dORF_1	2-:42578358-42578499|42580351-42580477	2-:42578358-42578499|42580351-42580477	AAG	dORF	0.14	0.36	0.0019197	126.4
ENSG00000131844.11	ENST00000512218.2_dORF_0	5+:70945911-70946010|70948495-70948581|70952569-70952687	5+:70945027-70945080|70945895-70946010|70948495-70948581|70952569-70952687	ATT	dORF	0.28	0.45	0.0020848	40.1
ENSG00000117425.9	ENST00000447098.2_dORF_1	1-:45285595-45285640	1-:45285595-45285640	ATC	dORF	0.12	0.53	0.0023972	46.8
ENSG00000169189.12	ENST00000569236.1_dORF_0	16-:27236477-27236557|27237046-27237167|27238040-27238157|27244321-27244462	16-:27236477-27236557|27237046-27237167|27238040-27238157|27244321-27244468|27245508-27245586|27246498-27246543	CTG	dORF	0.42	0.30	0.0025962	76.2
ENSG00000133731.5	ENST00000311489.4_dORF_0	8-:82571585-82571701|82572750-82572901	8-:82571585-82571701|82572750-82572901	ATC	dORF	0.45	0.37	0.0026907	51.3
ENSG00000213619.5	ENST00000426530.2_dORF_1	11+:47587457-47587538|47593022-47593181	11+:47587457-47587538|47593022-47593181	CTG	dORF	0.53	0.44	0.0029920	120.2
ENSG00000124593.10_ENSG00000214736.3	ENST00000335515.6_dORF_3	6+:41755397-41755460	6+:41755397-41755460	ACG	dORF	0.22	0.40	0.0033226	19.6
ENSG00000167193.7	ENST00000398970.5_dORF_4	17-:1326819-1326876	17-:1326819-1326876	ACG	dORF	0.43	0.31	0.0037860	13.0
ENSG00000188243.8	ENST00000377612.4_dORF_0	13-:76100724-76100775|76104249-76104375	13-:76100724-76100775|76104249-76104375	ATG	dORF	0.65	0.42	0.0050293	26.1
ENSG00000178467.13_ENSG00000178252.13	ENST00000452875.1_dORF_3	3+:49051494-49051536	3+:49051494-49051536	ATT	dORF	0.45	0.47	0.0056493	10.7
ENSG00000071082.6	ENST00000409711.1_dORF_0	2+:101622424-101622553	2+:101622424-101622553	GTG	dORF	0.20	0.51	0.0067690	456.2
ENSG00000188157.9_ENSG00000242590.1	ENST00000379370.2_dORF_12	1+:990260-990410	1+:990260-990410	TTG	dORF	0.83	0.37	0.0085964	18.9
ENSG00000108961.9	ENST00000439238.3_dORF_1	17+:8192853-8192910	17+:8192853-8192910	CTG	dORF	0.44	0.40	0.010975	6.4
ENSG00000140263.9	ENST00000559230.1_dORF_0	15+:45364601-45364636|45365562-45365728	15+:45364601-45364636|45365562-45365728	GTG	dORF	0.52	0.39	0.013094	28.6
ENSG00000123992.14	ENST00000520694.1_dORF_1	2-:220251656-220251670|220251791-220251870	2-:220251656-220251670|220251791-220251870	AAG	dORF	0.09	0.36	0.015851	19.8
ENSG00000137876.5	ENST00000260443.4_dORF_0	15-:55474314-55474423|55475512-55475514	15-:55474314-55474423|55475512-55475514	AGG	dORF	0.70	0.47	0.018188	25.6
ENSG00000169045.13	ENST00000510678.1_dORF_2	5-:179042546-179042596|179043126-179043219|179043899-179043959|179044051-179044111|179044514-179044650|179044799-179044933|179044989-179045061|179045145-179045197	5-:179042546-179042596|179043126-179043219|179043899-179043959|179044051-179044111|179044514-179044650|179044799-179044933|179044989-179045061|179045145-179045197	ATT	dORF	0.35	0.07	0.019387	1092.3
ENSG00000197451.6	ENST00000358344.3_dORF_4	5+:177637177-177637273|177637553-177637649	5+:177634215-177634226|177636330-177636448|177637132-177637273|177637553-177637649	AGG	dORF	0.25	0.40	0.020492	131.4
ENSG00000113161.11	ENST00000287936.4_dORF_2	5+:74656138-74656171	5+:74656138-74656171	AAG	dORF	0.73	0.43	0.022228	9.3
ENSG00000115145.5	ENST00000263904.4_dORF_0	2-:152977064-152977163	2-:152977064-152977163	AGG	dORF	0.78	0.42	0.022319	11.0
ENSG00000197965.7	ENST00000367853.3_dORF_1	1+:167757065-167757158	1+:167757065-167757158	ATA	dORF	0.06	0.32	0.024388	37.1
ENSG00000179029.10	ENST00000449985.2_dORF_0	17-:8076831-8076852	17-:8076831-8076852	ATG	dORF	0.55	0.53	0.024487	33.7
ENSG00000110619.12_ENSG00000201616.1	ENST00000531387.1_dORF_5	11-:3039891-3039921	11-:3039891-3039921	TTG	dORF	0.41	0.38	0.025585	6.7
ENSG00000160818.12	ENST00000368232.4_dORF_2	1-:156564778-156565033	1-:156564778-156565033	AGG	dORF	0.84	0.18	0.026942	55.1
ENSG00000119523.8	ENST00000238477.5_dORF_0	9-:101980654-101980762	9-:101980654-101980762	AAG	dORF	0.10	0.35	0.028109	19.8
ENSG00000146674.10	ENST00000275521.6_dORF_0	7-:45953429-45953433|45954403-45954498	7-:45953429-45953433|45954403-45954498	ATA	dORF	0.62	0.13	0.031301	12.4
ENSG00000187051.4	ENST00000334678.3_dORF_3	22-:39925359-39925404	22-:39925359-39925404	ATG	dORF	0.52	0.40	0.032451	23.0
ENSG00000143793.8	ENST00000272139.4_dORF_0	1-:228288794-228288887	1-:228288794-228288887	GTG	dORF	0.28	0.40	0.032594	16.4
ENSG00000100320.18_ENSG00000237406.1	ENST00000262829.7_dORF_1	22-:36140241-36140296|36141969-36142010	22-:36140241-36140296|36141969-36142010	ATG	dORF	0.40	0.43	0.032710	21.5
ENSG00000134996.11	ENST00000346234.6_dORF_4	9+:77761631-77761676	9+:77761631-77761676	ATC	dORF	0.51	0.44	0.034518	10.6
ENSG00000166681.9	ENST00000372645.3_dORF_8	X+:102632714-102632774	X+:102632714-102632774	ATC	dORF	0.29	0.44	0.034887	11.5
ENSG00000108179.9	ENST00000225174.3_dORF_1	10+:81113555-81113684	10+:81113555-81113684	ATC	dORF	0.32	0.10	0.034912	36.9
ENSG00000114942.9	ENST00000455150.1_dORF_6	2+:207026793-207026811	2+:207026793-207026811	ACG	dORF	0.38	0.15	0.043707	43.2
ENSG00000101017.9	ENST00000372276.3_dORF_1	20+:44757595-44757679	20+:44757595-44757679	GTG	dORF	0.50	0.35	0.043961	9.0
ENSG00000186395.6	ENST00000269576.5_dORF_0	17-:38974627-38974734|38975038-38975249	17-:38974627-38974734|38975038-38975249	ACG	dORF	0.06	0.39	1.3853e-08	298.1
ENSG00000163584.13	ENST00000494771.1_dORF_0	3-:170584168-170584313|170585801-170585905	3-:170584168-170584313|170585801-170585905	AAG	dORF	0.81	0.45	3.7005e-05	58.3
ENSG00000169764.10	ENST00000467999.2_dORF_0	2+:64083453-64083567|64084683-64084728	2+:64083453-64083567|64084683-64084728	ATG	dORF	0.84	0.49	3.8395e-06	36.3
ENSG00000156976.10	ENST00000443963.1_dORF_2	3+:186503671-186503840|186503952-186504062|186504290-186504434|186504915-186505053|186505283-186505373|186505591-186505671|186506913-186507058	3+:186502482-186502485|186503671-186503840|186503952-186504062|186504290-186504434|186504915-186505053|186505283-186505373|186505591-186505671|186506913-186507058	ATC	dORF	0.32	0.09	7.6358e-15	504.5
ENSG00000115641.14	ENST00000344213.4_iORF_6	2-:106013147-106013154|106015298-106015426	2-:106013147-106013154|106015298-106015426	GTG	iORF	0.64	0.30	0.00010270	40.3
ENSG00000144233.5	ENST00000272647.5_iORF_1	2-:128631606-128631648	2-:128631606-128631648	ATG	iORF	0.38	0.43	0.00016769	9.7
ENSG00000273184.1_ENSG00000165055.11	ENST00000262432.8_iORF_0	7+:128119289-128119346	7+:128119289-128119346	ATT	iORF	0.14	0.38	0.00022748	7.2
ENSG00000151500.10	ENST00000341541.3_iORF_2	11-:134119723-134119750	11-:134119723-134119750	AAG	iORF	0.78	0.39	0.00023384	29.6
ENSG00000112531.12	ENST00000361752.3_iORF_2	6+:163876368-163876389	6+:163876368-163876389	AAG	iORF	0.84	0.16	0.00024414	15.1
ENSG00000102172.11	ENST00000404933.2_iORF_2	X+:22002435-22002483	X+:22002435-22002483	CTG	iORF	0.78	0.38	0.00024996	25.7
ENSG00000076108.7	ENST00000551812.1_iORF_2	12-:57003641-57003665	12-:57003641-57003665	ACG	iORF	0.38	0.44	0.00025528	8.3
ENSG00000181191.11	ENST00000361478.1_iORF_0	X-:68382806-68382848	X-:68382806-68382848	TTG	iORF	0.40	0.44	0.00025542	7.0
ENSG00000163510.9	ENST00000410053.3_iORF_0	2-:180837960-180837973|180838360-180838368	2-:180837960-180837973|180838360-180838368	ATG	iORF	0.57	0.43	0.00031449	9.5
ENSG00000165006.9	ENST00000545103.1_iORF_0	9+:34179058-34179145	9+:34179058-34179145	ATG	iORF	0.65	0.54	0.00033233	66.2
ENSG00000129354.7	ENST00000590923.1_iORF_0	19-:10687896-10687995	19-:10687896-10687995	GTG	iORF	0.08	0.52	0.00040800	115.5
ENSG00000088205.8	ENST00000263239.2_iORF_0	2+:118583090-118583132	2+:118583090-118583132	ATT	iORF	0.25	0.45	0.00042189	26.7
ENSG00000175764.10	ENST00000321582.5_iORF_0	9-:124855432-124855555	9-:124855432-124855555	ATG	iORF	0.50	0.39	0.00048255	11.5
ENSG00000198276.9	ENST00000358711.3_iORF_0	20-:62572458-62572527	20-:62572458-62572527	CTG	iORF	0.68	0.20	0.00053159	20.2
ENSG00000086758.11	ENST00000342160.3_iORF_3	X-:53587233-53587290	X-:53587233-53587290	GTG	iORF	0.39	0.31	0.00059219	10.9
ENSG00000122359.13	ENST00000422982.3_iORF_1	10-:81927043-81927069|81928724-81928914	10-:81927043-81927069|81928724-81928914	AGG	iORF	0.63	0.26	0.00061884	101.8
ENSG00000132424.10	ENST00000369239.5_iORF_0	6-:99848458-99848488	6-:99848458-99848494	ATC	iORF	0.75	0.23	0.00064257	5.0
ENSG00000139514.8	ENST00000380752.5_iORF_3	13-:30097613-30097625|30098268-30098337	13-:30097613-30097625|30098268-30098337	CTG	iORF	0.13	0.29	0.00073152	87.7
ENSG00000096401.7_ENSG00000266619.1	ENST00000371477.3_iORF_2	6+:44413603-44413604|44414343-44414399	6+:44413603-44413604|44414343-44414399	GTG	iORF	0.35	0.47	0.00081065	11.9
ENSG00000157540.15_ENSG00000267937.1	ENST00000398960.2_iORF_1	21+:38858781-38858820	21+:38858781-38858820	ATG	iORF	0.50	0.41	0.00084459	5.0
ENSG00000106263.13	ENST00000360876.4_iORF_5	7+:2395001-2395046	7+:2394854-2395046	ACG	iORF	0.21	0.36	0.00088967	96.3
ENSG00000134318.9	ENST00000315872.6_iORF_2	2-:11332668-11332698	2-:11332668-11332698	TTG	iORF	0.51	0.43	0.00089092	6.3
ENSG00000090889.10_ENSG00000201377.1	ENST00000374403.3_iORF_1	X+:69595082-69595112	X+:69595082-69595112	AGG	iORF	0.46	0.39	0.0010424	6.0
ENSG00000122034.8	ENST00000381140.4_iORF_0	13+:28001247-28001289	13+:28001247-28001289	ATG	iORF	0.63	0.46	0.0010898	27.8
ENSG00000006607.9	ENST00000264042.3_iORF_0	2+:242312563-242312602	2+:242312518-242312602	AGG	iORF	0.58	0.30	0.0011719	14.3
ENSG00000149257.9	ENST00000358171.3_iORF_4	11+:75280079-75280118	11+:75279998-75280118	ATC	iORF	0.25	0.54	0.0012086	46.9
ENSG00000163607.10	ENST00000383678.2_iORF_0	3+:112714009-112714087	3+:112714009-112714087	AAG	iORF	0.23	0.36	0.0012216	18.2
ENSG00000112739.12	ENST00000480058.1_iORF_0	6+:4037783-4037804|4041005-4041068	6+:4037783-4037804|4041005-4041068	AAG	iORF	0.28	0.29	0.0012595	23.7
ENSG00000152818.14	ENST00000367545.3_iORF_0	6+:145114988-145115009	6+:145114988-145115009	AGG	iORF	0.49	0.32	0.0012700	6.0
ENSG00000144724.14	ENST00000295874.10_iORF_2	3+:62257224-62257230|62258620-62258698	3+:62257224-62257230|62258620-62258698	CTG	iORF	0.43	0.46	0.0013124	11.1
ENSG00000085449.10	ENST00000233055.4_iORF_1	2-:224776971-224777019	2-:224776971-224777019	ATC	iORF	0.72	0.45	0.0013886	12.2
ENSG00000179091.4	ENST00000318911.4_iORF_2	8+:145150812-145150863	8+:145150812-145150863	AGG	iORF	0.41	0.24	0.0014055	84.7
ENSG00000158941.12	ENST00000389279.3_iORF_2	8+:22465565-22465578|22470529-22470649|22471604-22471624	8+:22465565-22465578|22470529-22470649|22471604-22471624	ATC	iORF	0.61	0.40	0.0014545	28.8
ENSG00000115760.9	ENST00000421745.2_iORF_0	2+:32582431-32582554|32602655-32602676	2+:32582431-32582554|32602655-32602676	ACG	iORF	0.38	0.10	0.0015321	20.5
ENSG00000134255.9	ENST00000357172.4_iORF_0	1+:111690515-111690530	1+:111690500-111690530	ACG	iORF	0.84	0.07	0.0016000	8.4
ENSG00000057252.8	ENST00000367619.3_iORF_4	1+:179271880-179271922	1+:179271880-179271922	AGG	iORF	0.83	0.46	0.0017157	15.2
ENSG00000121691.4	ENST00000241052.4_iORF_0	11+:34475366-34475399	11+:34475366-34475399	ATC	iORF	0.78	0.44	0.0017245	18.1
ENSG00000073050.7_ENSG00000167378.4	ENST00000262887.5_iORF_1	19-:44057816-44057835|44058797-44058956|44065061-44065165	19-:44057816-44057835|44058797-44058956|44065061-44065165	AGG	iORF	0.49	0.32	0.0017303	40.4
ENSG00000105879.7	ENST00000440859.3_iORF_0	7+:107389411-107389456	7+:107389411-107389456	AAG	iORF	0.83	0.41	0.0017492	7.4
ENSG00000072274.8	ENST00000392396.3_iORF_2	3-:195802169-195802211	3-:195802169-195802211	ATA	iORF	0.26	0.54	0.0018080	58.0
ENSG00000162396.5	ENST00000371279.3_iORF_0	1-:55224818-55224830	1-:55224818-55224830	AAG	iORF	0.83	0.32	0.0019531	5.0
ENSG00000125944.14	ENST00000302271.6_iORF_4	1-:23664323-23664354|23664982-23665089	1-:23664323-23664354|23664982-23665089	ATG	iORF	0.71	0.52	0.0019545	79.6
ENSG00000141753.5	ENST00000269593.4_iORF_1	17+:38609380-38609394|38610179-38610314|38612700-38612764	17+:38609380-38609394|38610179-38610314|38612700-38612764	ATG	iORF	0.22	0.22	0.0020331	646.7
ENSG00000181704.7	ENST00000462683.1_iORF_0	X+:67751737-67751773	X+:67751737-67751773	TTG	iORF	0.37	0.42	0.0020522	9.4
ENSG00000163348.3_ENSG00000160691.14	ENST00000368445.5_iORF_1	1-:154941044-154941090|154941246-154941310|154941853-154941890	1-:154941044-154941090|154941246-154941310|154941853-154941890	GTG	iORF	0.29	0.48	0.0020639	34.8
ENSG00000132313.10	ENST00000337109.4_iORF_1	2+:86434347-86434410	2+:86434347-86434410	ATC	iORF	0.17	0.50	0.0020796	32.9
ENSG00000114650.14	ENST00000441517.2_iORF_3	3-:47458923-47458980	3-:47458923-47458980	CTG	iORF	0.75	0.34	0.0020984	5.0
ENSG00000139737.17	ENST00000466548.1_iORF_0	13+:78272647-78272674|78293666-78293735	13+:78272647-78272674|78293666-78293735	CTG	iORF	0.73	0.34	0.0021316	8.0
ENSG00000154781.11	ENST00000383794.3_iORF_1	3+:14712526-14712556	3+:14712526-14712556	ATG	iORF	0.75	0.33	0.0021492	4.0
ENSG00000111530.8	ENST00000545606.1_iORF_5	12+:67675802-67675823	12+:67675802-67675823	ATG	iORF	0.22	0.20	0.0022268	12.0
ENSG00000144674.12_ENSG00000222208.1	ENST00000356847.4_iORF_1	3+:37368550-37368613	3+:37368550-37368613	ATT	iORF	0.75	0.37	0.0022303	6.0
ENSG00000100601.5	ENST00000216489.3_iORF_0	14-:78140183-78140246	14-:78140183-78140246	ATG	iORF	0.75	0.30	0.0022303	5.0
ENSG00000143514.12	ENST00000343537.7_iORF_0	1-:223989819-223989933	1-:223989819-223989933	ATT	iORF	0.71	0.40	0.0022493	10.6
ENSG00000054523.12	ENST00000377093.4_iORF_0	1+:10363476-10363545	1+:10363476-10363545	ATG	iORF	0.75	0.17	0.0023082	6.0
ENSG00000096696.9	ENST00000379802.3_iORF_0	6+:7562904-7562943	6+:7562904-7562943	CTG	iORF	0.13	0.42	0.0023509	7.8
ENSG00000165792.13	ENST00000382985.4_iORF_0	14+:21464374-21464398	14+:21464090-21464110|21464367-21464398	ATG	iORF	0.55	0.40	0.0024448	6.8
ENSG00000104946.6_ENSG00000263462.1	ENST00000221543.5_iORF_0	19+:50381448-50381498|50381754-50381788	19+:50381448-50381498|50381754-50381788	ATC	iORF	0.73	0.43	0.0024502	22.1
ENSG00000110700.2_ENSG00000011405.9	ENST00000265970.7_iORF_11	11-:17190623-17190659	11-:17190623-17190659	AAG	iORF	0.14	0.20	0.0025410	5.0
ENSG00000167977.4	ENST00000301738.4_iORF_1	16+:2732767-2732801|2745935-2745940	16+:2732767-2732801|2745935-2745940	ATG	iORF	0.55	0.46	0.0030870	14.9
ENSG00000138134.7_ENSG00000180139.10	ENST00000371926.3_iORF_2	10+:90672886-90673057	10+:90672886-90673057	ATT	iORF	0.56	0.43	0.0035264	29.9
ENSG00000126777.13	ENST00000416613.1_iORF_1	14+:56104009-56104082|56104496-56104516	14+:56104009-56104082|56104496-56104516	AAG	iORF	0.14	0.39	0.0035426	11.0
ENSG00000127616.13	ENST00000590574.1_iORF_4	19+:11138620-11138626|11141405-11141441	19+:11138620-11138626|11141405-11141441	TTG	iORF	0.16	0.40	0.0036155	28.5
ENSG00000181929.7_ENSG00000167548.10	ENST00000301067.7_iORF_1	12-:49431614-49431671	12-:49431614-49431671	AGG	iORF	0.39	0.43	0.0036538	8.0
ENSG00000198863.3	ENST00000361677.1_iORF_0	17+:41133041-41133091|41139272-41139330	17+:41133041-41133091|41139272-41139330	AGG	iORF	0.47	0.22	0.0040339	10.0
ENSG00000140740.6	ENST00000268379.4_iORF_3	16+:21991885-21991912	16+:21991885-21991912	ATA	iORF	0.24	0.40	0.0041215	9.7
ENSG00000222017.1_ENSG00000247626.3	ENST00000282276.6_iORF_0	2+:198571597-198571615	2+:198571597-198571615	ATG	iORF	0.41	0.31	0.0041645	4.0
ENSG00000067066.12	ENST00000340126.4_iORF_2	2+:231328787-231328805	2+:231328787-231328805	ATA	iORF	0.34	0.33	0.0041645	7.9
ENSG00000163161.8	ENST00000285398.2_iORF_0	2-:128028935-128028953	2-:128028935-128028968	AGG	iORF	0.34	0.20	0.0041645	9.7
ENSG00000017260.15	ENST00000359644.3_iORF_1	3+:130649287-130649305	3+:130649287-130649305	GTG	iORF	0.54	0.14	0.0041645	5.8
ENSG00000075420.8	ENST00000415807.2_iORF_0	3+:172025284-172025291|172028617-172028628	3+:172025284-172025291|172028617-172028628	GTG	iORF	0.51	0.35	0.0041645	8.1
ENSG00000124357.8	ENST00000455662.2_iORF_1	2+:71295775-71295838	2+:71295775-71295838	ACG	iORF	0.07	0.43	0.0044252	24.7
ENSG00000135506.11	ENST00000389142.5_iORF_6	12+:58087976-58088057	12+:58087976-58088057	AGG	iORF	0.27	0.22	0.0044397	51.5
ENSG00000163539.11	ENST00000359576.5_iORF_0	3-:33729780-33729813	3-:33729780-33729813	ATC	iORF	0.46	0.24	0.0044545	6.3
ENSG00000142252.6_ENSG00000007047.10	ENST00000270257.4_iORF_2	19+:45593458-45593491	19+:45593458-45593491	ACG	iORF	0.72	0.40	0.0044545	13.2
ENSG00000177602.4	ENST00000325418.4_iORF_0	17+:3627275-3627458	17+:3627275-3627458	ATG	iORF	0.67	0.41	0.0045275	45.9
ENSG00000033050.3	ENST00000287844.2_iORF_0	7-:150915840-150915873	7-:150915840-150915873	ATC	iORF	0.40	0.31	0.0045488	9.7
ENSG00000109113.13	ENST00000447716.1_iORF_8	17-:27044280-27044309|27045139-27045149	17-:27044280-27044309|27045139-27045149	ATT	iORF	0.24	0.53	0.0046104	40.9
ENSG00000164253.8	ENST00000296679.4_iORF_0	5-:76785371-76785397|76787994-76788037	5-:76785371-76785397|76787994-76788037	ATG	iORF	0.09	0.40	0.0048746	24.6
ENSG00000137776.12	ENST00000380516.2_iORF_3	15-:59192130-59192136|59193458-59193486|59204761-59204763	15-:59192130-59192136|59193458-59193486|59204761-59204763	AAG	iORF	0.34	0.44	0.0049651	7.8
ENSG00000111142.9	ENST00000323666.5_iORF_1	12+:95879712-95879757|95887831-95887861	12+:95879712-95879757|95887831-95887861	ATT	iORF	0.26	0.43	0.0049746	38.8
ENSG00000109736.10	ENST00000355443.4_iORF_2	4-:2932829-2932877|2932953-2932992	4-:2932829-2932877|2932953-2932992	TTG	iORF	0.79	0.46	0.0052661	36.1
ENSG00000168958.15	ENST00000409565.1_iORF_0	2+:228197143-228197215	2+:228197143-228197215	AAG	iORF	0.28	0.38	0.0053379	14.3
ENSG00000103512.10	ENST00000287667.7_iORF_3	16+:14969021-14969069	16+:14969021-14969069	AGG	iORF	0.83	0.45	0.0053927	8.6
ENSG00000077097.9_ENSG00000264219.1	ENST00000435706.2_iORF_1	3-:25651139-25651178	3-:25651139-25651178	AAG	iORF	0.38	0.39	0.0054137	8.0
ENSG00000254615.2_ENSG00000164830.13	ENST00000312046.6_iORF_0	8+:107719299-107719338	8+:107719299-107719338	AAG	iORF	0.14	0.24	0.0054137	5.0
ENSG00000263235.1_ENSG00000126602.6	ENST00000246957.5_iORF_3	16-:3724460-3724495|3725324-3725346	16-:3724460-3724495|3725324-3725346	AAG	iORF	0.78	0.45	0.0054218	24.7
ENSG00000123146.15	ENST00000242786.5_iORF_3	19+:14517970-14518041|14518719-14518753	19+:14517970-14518041|14518719-14518753	ATG	iORF	0.08	0.52	0.0054622	138.9
ENSG00000131503.16_ENSG00000243056.1	ENST00000394723.3_iORF_3	5+:139818183-139818202|139819703-139819714	5+:139818183-139818202|139819703-139819714	ATG	iORF	0.35	0.42	0.0056287	8.8
ENSG00000175216.10	ENST00000529230.1_iORF_10	11-:46806111-46806141	11-:46806111-46806141	ATG	iORF	0.81	0.42	0.0056287	8.5
ENSG00000100380.8	ENST00000216218.3_iORF_0	22-:41223136-41223178	22-:41223136-41223178	AGG	iORF	0.09	0.25	0.0056493	17.9
ENSG00000166949.11	ENST00000327367.4_iORF_0	15+:67457261-67457372	15+:67457261-67457372	ATC	iORF	0.06	0.37	0.0057421	49.3
ENSG00000125378.11	ENST00000245451.4_iORF_2	14-:54418588-54418630	14-:54418588-54418630	TTG	iORF	0.47	0.37	0.0058098	6.0
ENSG00000056097.11	ENST00000265069.8_iORF_6	5-:32387742-32387763	5-:32387742-32387763	ATT	iORF	0.83	0.32	0.0058852	6.0
ENSG00000175567.4	ENST00000310473.3_iORF_4	11-:73686644-73686665	11-:73686644-73686716	CTG	iORF	0.74	0.32	0.0058852	4.0
ENSG00000188021.7	ENST00000338222.5_iORF_1	X+:56592098-56592119	X+:56592098-56592119	AAG	iORF	0.23	0.10	0.0058852	10.3
ENSG00000004455.12	ENST00000467905.1_iORF_4	1-:33478984-33479003|33480122-33480127	1-:33478984-33479003|33480122-33480127	ATG	iORF	0.48	0.44	0.0059688	12.8
ENSG00000100644.12_ENSG00000023608.4	ENST00000337138.4_iORF_22	14+:62187284-62187290|62188226-62188253	14+:62187284-62187290|62188226-62188253	ATG	iORF	0.17	0.27	0.0059720	20.1
ENSG00000175287.14_ENSG00000095319.10	ENST00000372577.2_iORF_15	9+:131757620-131757632	9+:131757620-131757632	AGG	iORF	0.83	0.31	0.0060105	5.0
ENSG00000197601.8	ENST00000354817.3_iORF_4	11+:13750227-13750266	11+:13750227-13750266	ATC	iORF	0.43	0.42	0.0060312	9.5
ENSG00000100526.15	ENST00000335183.6_iORF_2	14+:54875477-54875507|54878201-54878210	14+:54875477-54875507|54878201-54878210	ATG	iORF	0.48	0.09	0.0060312	10.5
ENSG00000107625.8	ENST00000373585.3_iORF_1	10+:70673188-70673278	10+:70673188-70673278	CTG	iORF	0.14	0.24	0.0061872	9.0
ENSG00000117523.11	ENST00000392078.3_iORF_1	1+:171504651-171504736|171505167-171505250	1+:171504651-171504736|171505167-171505250	AGG	iORF	0.78	0.37	0.0062062	48.3
ENSG00000106070.13	ENST00000401949.1_iORF_0	7-:50742325-50742355|50771517-50771574	7-:50742325-50742355|50771517-50771574	AAG	iORF	0.55	0.43	0.0064022	11.1
ENSG00000196226.2	ENST00000357905.2_iORF_1	6-:26043746-26043809	6-:26043746-26043809	ATG	iORF	0.45	0.45	0.0064107	50.7
ENSG00000005884.13	ENST00000320031.8_iORF_10	17+:48151342-48151368|48151507-48151511	17+:48149432-48149546|48151279-48151368|48151507-48151511	AGG	iORF	0.71	0.32	0.0064187	32.5
ENSG00000065150.14	ENST00000490680.1_iORF_11	13+:98654772-98654808	13+:98654772-98654808	AGG	iORF	0.43	0.42	0.0064376	18.0
ENSG00000090487.6	ENST00000204566.2_iORF_2	15-:65268832-65268877	15-:65268832-65268877	ATT	iORF	0.26	0.46	0.0064558	13.3
ENSG00000243667.2_ENSG00000221823.6	ENST00000234310.3_iORF_2	2-:68415654-68415687	2-:68415654-68415687	ATA	iORF	0.47	0.52	0.0065095	30.2
ENSG00000109111.10	ENST00000347486.4_iORF_3	17+:27003401-27003448|27004732-27004775	17+:27003401-27003448|27004732-27004775	ATC	iORF	0.71	0.40	0.0065918	18.0
ENSG00000172845.9	ENST00000418194.2_iORF_5	2-:174774769-174774784	2-:174774769-174774784	CTG	iORF	0.83	0.20	0.0066639	7.1
ENSG00000107929.10	ENST00000316157.3_iORF_3	10-:910121-910136	10-:910121-910136	AAG	iORF	0.38	0.33	0.0066639	6.8
ENSG00000149177.8	ENST00000418331.2_iORF_0	11+:48152025-48152040	11+:48149583-48149595|48152010-48152040	CTG	iORF	0.80	0.15	0.0066639	6.0
ENSG00000140995.12	ENST00000268676.7_iORF_0	16+:90020739-90020784|90021576-90021633	16+:90020739-90020784|90021576-90021633	ATG	iORF	0.46	0.27	0.0068854	22.9
ENSG00000136715.13	ENST00000357702.5_iORF_0	2-:128770707-128770728|128772376-128772451	2-:128770707-128770728|128772376-128772451	ATG	iORF	0.49	0.41	0.0069715	10.1
ENSG00000241935.4_ENSG00000155252.12	ENST00000370631.3_iORF_0	10+:99410756-99410807	10+:99410756-99410807	GTG	iORF	0.72	0.45	0.0070036	10.9
ENSG00000173599.9	ENST00000393958.2_iORF_1	11-:66616702-66616747	11-:66616702-66616747	ATG	iORF	0.31	0.42	0.0072201	10.1
ENSG00000149269.5	ENST00000356341.3_iORF_1	11-:77034343-77034400	11-:77034343-77034400	ATT	iORF	0.47	0.39	0.0072413	6.0
ENSG00000197142.6	ENST00000356116.1_iORF_1	10+:114136188-114136206|114154675-114154681	10+:114136188-114136206|114154675-114154681	ATG	iORF	0.19	0.50	0.0072913	18.6
ENSG00000171160.13	ENST00000335628.3_iORF_0	10-:99393129-99393153	10-:99393129-99393153	CTG	iORF	0.66	0.36	0.0072913	4.2
ENSG00000123143.8	ENST00000242783.6_iORF_2	19+:14569143-14569187|14574478-14574554|14574639-14574669	19+:14569143-14569187|14574478-14574554|14574639-14574669	AGG	iORF	0.09	0.41	0.0075310	30.0
ENSG00000047410.9	ENST00000367478.4_iORF_2	1-:186296655-186296709	1-:186296655-186296709	ATC	iORF	0.09	0.45	0.0076305	15.2
ENSG00000140995.12	ENST00000418391.2_iORF_1	16+:90023934-90023982	16+:90023934-90023982	CTG	iORF	0.46	0.43	0.0077258	9.3
ENSG00000126778.7	ENST00000247182.6_iORF_1	14-:61115642-61115852	14-:61115642-61115852	AGG	iORF	0.66	0.49	0.0078134	53.5
ENSG00000130202.5	ENST00000252485.4_iORF_1	19+:45368548-45368644	19+:45349795-45349870|45368527-45368644	AAG	iORF	0.32	0.26	0.0078413	49.9
ENSG00000185043.6	ENST00000328649.6_iORF_2	15-:90774421-90774439	15-:90774421-90774439	ATG	iORF	0.77	0.33	0.0079686	22.1
ENSG00000242485.1	ENST00000344843.7_iORF_4	1-:1337496-1337532	1-:1337496-1337532	ATT	iORF	0.21	0.44	0.0079780	17.5
ENSG00000136518.12	ENST00000429709.2_iORF_7	3+:179294495-179294514|179294611-179294625	3+:179294495-179294514|179294611-179294625	ATA	iORF	0.39	0.34	0.0080337	13.1
ENSG00000114861.14_ENSG00000242094.1	ENST00000491238.1_iORF_4	3-:71008414-71008453	3-:71008414-71008453	ATT	iORF	0.38	0.42	0.0080385	8.0
ENSG00000182095.10	ENST00000430969.1_iORF_2	7-:5391650-5391689	7-:5391650-5391689	ACG	iORF	0.75	0.39	0.0080385	5.0
ENSG00000167315.13_ENSG00000167306.14	ENST00000285093.10_iORF_0	18-:47317962-47317969|47318521-47318553	18-:47317962-47317969|47318521-47318553	AAG	iORF	0.83	0.42	0.0080385	8.0
ENSG00000116731.18	ENST00000235372.7_iORF_0	1+:14106895-14106925	1+:14106895-14106925	ATT	iORF	0.13	0.17	0.0083610	4.0
ENSG00000004961.10	ENST00000380762.4_iORF_5	X+:11139079-11139113|11139731-11139769	X+:11139079-11139113|11139731-11139769	ATT	iORF	0.80	0.20	0.0086022	19.6
ENSG00000153132.8	ENST00000325617.5_iORF_0	4-:141311831-141311873	4-:141311831-141311873	GTG	iORF	0.38	0.43	0.0086680	7.1
ENSG00000185164.10	ENST00000330537.6_iORF_1	16-:18524702-18524755|18525663-18525676	16-:18524702-18524755|18525663-18525676	ACG	iORF	0.54	0.37	0.0087267	13.4
ENSG00000113441.11_ENSG00000213702.2	ENST00000231368.5_iORF_0	5+:96315351-96315378	5+:96315351-96315378	ATG	iORF	0.81	0.40	0.0087495	8.1
ENSG00000100811.6	ENST00000262238.4_iORF_2	14+:100741094-100741095|100742826-100742852	14+:100741094-100741095|100742826-100742852	AGG	iORF	0.75	0.40	0.0087495	5.9
ENSG00000243444.3_ENSG00000241978.5	ENST00000374525.1_iORF_1	9+:112811028-112811135|112898406-112898443	9+:112811028-112811135|112898406-112898443	CTG	iORF	0.15	0.43	0.0090029	218.1
ENSG00000067182.3	ENST00000162749.2_iORF_1	12-:6442262-6442313|6442532-6442682|6442902-6443016	12-:6442262-6442313|6442532-6442682|6442902-6443031|6443256-6443313	ATG	iORF	0.41	0.30	0.0090142	138.8
ENSG00000157500.6	ENST00000288266.3_iORF_0	3+:57291076-57291079|57291273-57291327	3+:57291076-57291079|57291273-57291327	AGG	iORF	0.47	0.32	0.0090670	16.3
ENSG00000117697.10	ENST00000366977.3_iORF_0	1-:212911762-212911807	1-:212911762-212911807	CTG	iORF	0.81	0.40	0.0092302	9.0
ENSG00000136231.9	ENST00000258729.3_iORF_0	7-:23352463-23352467|23353140-23353172	7-:23352463-23352467|23353140-23353172	CTG	iORF	0.13	0.18	0.0092768	4.0
ENSG00000111642.10	ENST00000544040.1_iORF_3	12-:6691411-6691447|6691780-6691861	12-:6691411-6691447|6691780-6691861	ATA	iORF	0.58	0.40	0.0093381	20.1
ENSG00000110344.5	ENST00000252108.3_iORF_2	11+:118243321-118243351	11+:118243321-118243351	TTG	iORF	0.61	0.37	0.0094012	4.3
ENSG00000159840.11	ENST00000322764.5_iORF_1	7+:143080246-143080415|143085311-143085432|143085581-143085751|143085859-143085861	7+:143080246-143080415|143085311-143085432|143085581-143085751|143085859-143085861	AGG	iORF	0.58	0.04	0.0094181	216.7
ENSG00000135114.8	ENST00000339275.5_iORF_3	12-:121471365-121471398	12-:121471365-121471398	AGG	iORF	0.10	0.51	0.0094643	33.9
ENSG00000106052.9	ENST00000265393.6_iORF_4	7+:27788189-27788258	7+:27788189-27788258	ATG	iORF	0.59	0.24	0.0095046	6.4
ENSG00000122299.7	ENST00000355758.4_iORF_1	16-:11868267-11868306	16-:11868267-11868312	TTG	iORF	0.75	0.17	0.0096389	3.0
ENSG00000111786.4	ENST00000229390.3_iORF_1	12-:120901892-120901925|120903429-120903590|120907224-120907396	12-:120901892-120901925|120903429-120903590|120907224-120907396	ACG	iORF	0.48	0.36	0.0098918	477.4
ENSG00000119042.12	ENST00000417098.1_iORF_1	2-:200173586-200173652	2-:200173586-200173652	AGG	iORF	0.82	0.20	0.0099193	8.5
ENSG00000175854.7	ENST00000418976.1_iORF_0	9+:131046804-131046861	9+:131038987-131039034|131046788-131046861	CTG	iORF	0.09	0.34	0.0099338	16.5
ENSG00000160752.10	ENST00000368356.4_iORF_8	1+:155289603-155289621	1+:155289603-155289621	TTG	iORF	0.41	0.39	0.010045	8.5
ENSG00000158161.11_ENSG00000240750.2	ENST00000373871.3_iORF_0	1-:28316280-28316322|28319910-28319919	1-:28316280-28316322|28319910-28319919	ACG	iORF	0.70	0.35	0.010189	5.2
ENSG00000135317.8_ENSG00000135316.13	ENST00000314673.3_iORF_9	6-:86256835-86256868	6-:86256835-86256868	AAG	iORF	0.67	0.40	0.010204	8.0
ENSG00000160753.11	ENST00000368352.5_iORF_0	1+:155296502-155296709	1+:155295692-155295701|155296370-155296709	TTG	iORF	0.53	0.31	0.010308	26.9
ENSG00000153208.12	ENST00000295408.4_iORF_0	2+:112786061-112786127	2+:112786061-112786127	ATA	iORF	0.38	0.31	0.010324	11.0
ENSG00000134644.11	ENST00000440538.2_iORF_1	1-:31478760-31478790	1-:31478760-31478790	ACG	iORF	0.84	0.15	0.010373	10.8
ENSG00000228470.1_ENSG00000152104.7	ENST00000366956.5_iORF_4	1-:214568320-214568329|214571255-214571276	1-:214568320-214568329|214571255-214571276	AAG	iORF	0.52	0.39	0.010373	7.0
ENSG00000165102.10	ENST00000458501.2_iORF_0	8+:42995733-42995757|43002090-43002096	8+:42995733-42995757|43002090-43002096	ATG	iORF	0.71	0.23	0.010373	8.7
ENSG00000184432.5	ENST00000333188.5_iORF_6	3-:139078187-139078202	3-:139078187-139078204|139079922-139079929	TTG	iORF	0.19	0.22	0.010412	11.7
ENSG00000132792.14	ENST00000361383.6_iORF_3	20+:36407685-36407700	20+:36407685-36407700	GTG	iORF	0.78	0.20	0.010412	10.5
ENSG00000055130.11	ENST00000325222.4_iORF_1	7+:148489825-148489906	7+:148489825-148489906	ATT	iORF	0.30	0.20	0.010597	22.1
ENSG00000115295.15	ENST00000404424.1_iORF_0	2+:29358477-29358531	2+:29358477-29358531	GTG	iORF	0.49	0.34	0.010601	7.7
ENSG00000082781.7	ENST00000296181.4_iORF_1	3-:124567261-124567315	3-:124567261-124567315	AGG	iORF	0.52	0.39	0.010601	6.8
ENSG00000100393.9_ENSG00000252859.1	ENST00000263253.7_iORF_0	22+:41525900-41525954	22+:41525900-41525954	CTG	iORF	0.14	0.37	0.010601	5.0
ENSG00000104529.13	ENST00000532741.1_iORF_6	8-:144663276-144663324|144663398-144663498|144668388-144668435	8-:144663276-144663324|144663398-144663498|144668388-144668435	GTG	iORF	0.18	0.49	0.010855	205.3
ENSG00000125676.15	ENST00000245838.8_iORF_1	X-:122761569-122761605	X-:122761569-122761605	ATG	iORF	0.50	0.35	0.010886	6.0
ENSG00000162408.10	ENST00000377705.5_iORF_0	1-:6586817-6586889|6589053-6589056	1-:6586817-6586889|6589053-6589056	TTG	iORF	0.09	0.41	0.010887	13.8
ENSG00000157637.8	ENST00000374759.3_iORF_0	17-:79250889-79250931	17-:79250889-79250931	AGG	iORF	0.42	0.40	0.011022	12.2
ENSG00000005302.13	ENST00000312196.4_iORF_0	X+:11776446-11776484|11777911-11777969	X+:11776446-11776484|11777911-11777969	CTG	iORF	0.07	0.36	0.011346	23.0
ENSG00000171109.14	ENST00000471841.1_iORF_2	3+:179104374-179104413	3+:179104374-179104413	TTG	iORF	0.83	0.40	0.011472	5.5
ENSG00000084623.7	ENST00000373586.1_iORF_3	1+:32694409-32694417|32694735-32694772	1+:32694409-32694417|32694735-32694772	ATG	iORF	0.25	0.42	0.011643	88.3
ENSG00000166166.8	ENST00000389749.4_iORF_1	14+:103996514-103996550	14+:103996514-103996550	ATG	iORF	0.10	0.44	0.011654	10.2
ENSG00000137776.12	ENST00000380516.2_iORF_1	15-:59205840-59205873	15-:59205840-59205895|59209133-59209147	AGG	iORF	0.65	0.26	0.011761	8.8
ENSG00000004534.10_ENSG00000003756.12	ENST00000347869.3_iORF_0	3+:50154684-50154812|50155763-50155779	3+:50154684-50154812|50155763-50155779	ATT	iORF	0.24	0.28	0.011799	25.3
ENSG00000139597.12_ENSG00000244754.4	ENST00000267068.3_iORF_0	13-:33096368-33096407|33101544-33101571	13-:33096368-33096407|33101544-33101571	ATG	iORF	0.75	0.24	0.011916	6.0
ENSG00000151779.8	ENST00000281513.5_iORF_0	2-:15496504-15496540|15506703-15506709	2-:15496504-15496540|15506703-15506709	TTG	iORF	0.14	0.25	0.011981	5.0
ENSG00000198018.6_ENSG00000119929.8	ENST00000370476.5_iORF_1	10+:101510151-101510153|101514285-101514325	10+:101510151-101510153|101514285-101514325	AGG	iORF	0.47	0.24	0.011981	5.0
ENSG00000100558.4	ENST00000216446.4_iORF_0	14-:67854050-67854092	14-:67854050-67854092	AGG	iORF	0.40	0.40	0.011981	6.0
ENSG00000116260.12	ENST00000367600.5_iORF_5	1+:180153167-180153185|180155187-180155208	1+:180153167-180153185|180155187-180155208	TTG	iORF	0.63	0.48	0.012130	63.6
ENSG00000142156.10	ENST00000361866.3_iORF_1	21+:47418871-47418873|47419066-47419132|47419570-47419606|47420244-47420272	21+:47418871-47418873|47419066-47419132|47419570-47419606|47420244-47420272	ATA	iORF	0.67	0.25	0.012133	42.5
ENSG00000160633.8	ENST00000592224.1_iORF_5	19+:5667443-5667461|5667830-5667875	19+:5667443-5667461|5667830-5667875	ATC	iORF	0.37	0.05	0.012169	28.7
ENSG00000143315.5	ENST00000368090.2_iORF_0	1-:160000871-160000940	1-:160000871-160000940	ATC	iORF	0.77	0.09	0.012180	7.8
ENSG00000133597.5_ENSG00000090266.8	ENST00000476279.1_iORF_2	7+:140396581-140396642|140402665-140402718	7+:140396581-140396642|140402665-140402718	TTG	iORF	0.32	0.44	0.012260	106.4
ENSG00000170776.15	ENST00000394518.2_iORF_0	15+:86213053-86213061|86225388-86225431	15+:86213053-86213061|86225388-86225431	ATT	iORF	0.80	0.18	0.012305	5.2
ENSG00000187109.9	ENST00000552056.1_iORF_12	12-:76453991-76454012	12-:76453991-76454012	AAG	iORF	0.66	0.07	0.012427	22.8
ENSG00000144744.12	ENST00000415609.2_iORF_4	3-:69105206-69105214|69105333-69105343	3-:69105206-69105214|69105333-69105343	GTG	iORF	0.65	0.13	0.012441	6.1
ENSG00000152661.7	ENST00000282561.3_iORF_0	6+:121767997-121768015	6+:121767997-121768015	GTG	iORF	0.83	0.12	0.012441	6.4
ENSG00000142089.11_ENSG00000270030.1	ENST00000399808.4_iORF_1	11-:320677-320809	11-:320677-320809	ATC	iORF	0.21	0.53	0.012625	112.5
ENSG00000060138.8	ENST00000279550.7_iORF_2	12-:10856725-10856747|10865809-10865874	12-:10856725-10856747|10865809-10865874	ACG	iORF	0.20	0.53	0.012770	59.1
ENSG00000131747.10	ENST00000423485.1_iORF_13	17-:38564860-38564882|38567360-38567362	17-:38564860-38564882|38567360-38567362	CTG	iORF	0.69	0.33	0.012796	13.4
ENSG00000162430.12_ENSG00000117640.13	ENST00000374315.1_iORF_1	1+:26135254-26135280|26135516-26135538	1+:26135254-26135280|26135516-26135538	ATC	iORF	0.84	0.41	0.012818	8.7
ENSG00000168477.13_ENSG00000213676.6	ENST00000375203.3_iORF_0	6-:32085774-32085815|32086551-32086558	6-:32085774-32085815|32086551-32086558	CTG	iORF	0.83	0.40	0.012818	6.6
ENSG00000067141.12	ENST00000558964.1_iORF_0	15+:73575319-73575367	15+:73575319-73575367	ATG	iORF	0.80	0.38	0.012818	5.0
ENSG00000128731.11	ENST00000261609.7_iORF_0	15-:28515995-28516014|28517360-28517389	15-:28515995-28516014|28517360-28517389	ATG	iORF	0.81	0.41	0.012818	7.3
ENSG00000141564.9	ENST00000306801.3_iORF_5	17+:78727889-78727937	17+:78727889-78727937	CTG	iORF	0.80	0.35	0.012818	5.0
ENSG00000148660.16	ENST00000322680.3_iORF_0	10-:75609020-75609044	10-:75609020-75609044	ATG	iORF	0.44	0.39	0.012878	11.3
ENSG00000102738.6	ENST00000323563.6_iORF_0	13-:41340941-41340977	13-:41340941-41340977	ACG	iORF	0.35	0.45	0.012953	7.2
ENSG00000074319.8_ENSG00000256361.1	ENST00000251968.3_iORF_1	11-:18537681-18537705	11-:18537681-18537705	ACG	iORF	0.35	0.45	0.013209	19.7
ENSG00000111669.10	ENST00000229270.4_iORF_2	12+:6978897-6978937|6979212-6979265	12+:6978897-6978937|6979212-6979265	GTG	iORF	0.31	0.23	0.013397	215.4
ENSG00000111445.9	ENST00000454402.2_iORF_4	12+:118456908-118456935	12+:118456908-118456935	ATC	iORF	0.48	0.40	0.013420	7.4
ENSG00000169410.5_ENSG00000169371.9	ENST00000564675.1_iORF_0	15-:75890748-75890802	15-:75890748-75890802	AGG	iORF	0.68	0.17	0.013478	4.0
ENSG00000140553.12	ENST00000418476.2_iORF_1	15+:91492613-91492673|91492883-91492950|91493383-91493497|91493729-91493737	15+:91492613-91492673|91492883-91492950|91493383-91493497|91493729-91493737	GTG	iORF	0.09	0.42	0.013635	49.1
ENSG00000145012.8	ENST00000543006.1_iORF_1	3+:188592212-188592260	3+:188592212-188592260	CTG	iORF	0.53	0.16	0.014281	15.6
ENSG00000120694.15	ENST00000320027.5_iORF_5	13-:31725087-31725114	13-:31725087-31725114	ATG	iORF	0.45	0.51	0.014305	24.3
ENSG00000112695.7	ENST00000370081.2_iORF_1	6-:75950925-75950981|75953432-75953508	6-:75950925-75950981|75953432-75953508	GTG	iORF	0.57	0.52	0.014574	148.8
ENSG00000090686.11	ENST00000308271.9_iORF_2	1-:22063067-22063109	1-:22063067-22063109	ACG	iORF	0.75	0.39	0.014887	5.1
ENSG00000105655.14	ENST00000338128.8_iORF_0	19-:18546256-18546293|18546372-18546377	19-:18546256-18546293|18546372-18546377	GTG	iORF	0.40	0.38	0.014887	9.3
ENSG00000124942.9	ENST00000378024.4_iORF_27	11-:62288483-62288504	11-:62288483-62288504	CTG	iORF	0.24	0.50	0.014900	21.4
ENSG00000064726.5	ENST00000261721.4_iORF_1	15-:83735503-83735590	15-:83735503-83735590	ACG	iORF	0.28	0.44	0.015027	16.1
ENSG00000163479.9	ENST00000295702.4_iORF_5	1-:155981622-155981649	1-:155981622-155981649	AGG	iORF	0.48	0.34	0.015117	50.6
ENSG00000230124.2_ENSG00000265435.1	ENST00000367595.3_iORF_2	1-:180257553-180257580	1-:180257553-180257601	AGG	iORF	0.44	0.46	0.015148	14.7
ENSG00000141526.10_ENSG00000268852.1	ENST00000582743.1_iORF_1	17+:80195406-80195730	17+:80195406-80195730	AGG	iORF	0.54	0.56	0.015208	461.9
ENSG00000138430.11_ENSG00000243770.2	ENST00000284719.3_iORF_1	2-:175087789-175087801	2-:175087789-175087801	ATC	iORF	0.45	0.28	0.015625	8.6
ENSG00000134352.15	ENST00000381298.2_iORF_5	5-:55252014-55252026	5-:55252014-55252026	ATT	iORF	0.39	0.18	0.015625	4.3
ENSG00000118363.7	ENST00000263672.6_iORF_2	11+:74688053-74688071	11+:74688053-74688071	ATG	iORF	0.49	0.18	0.015625	11.6
ENSG00000177675.4_ENSG00000177575.8	ENST00000416109.2_iORF_0	12-:7521961-7521973	12-:7521961-7521973	ATG	iORF	0.25	0.44	0.015625	21.5
ENSG00000123131.8	ENST00000379341.4_iORF_1	X+:23700529-23700547	X+:23700529-23700547	ATG	iORF	0.50	0.33	0.015625	6.6
ENSG00000174738.8	ENST00000312521.4_iORF_2	3+:24006574-24006619	3+:24006574-24006619	ATT	iORF	0.13	0.35	0.015679	5.6
ENSG00000171298.8	ENST00000302262.3_iORF_0	17+:78090774-78090867	17+:78090774-78090867	AGG	iORF	0.42	0.22	0.015708	11.9
ENSG00000058056.4	ENST00000263966.3_iORF_3	3+:179472630-179472642|179474839-179474848	3+:179472630-179472642|179474839-179474848	ATG	iORF	0.80	0.16	0.015850	4.0
ENSG00000106636.3	ENST00000223369.2_iORF_1	7+:44244175-44244229	7+:44244175-44244229	ATT	iORF	0.22	0.48	0.016227	36.6
ENSG00000137547.4	ENST00000260102.4_iORF_1	8+:55060173-55060227	8+:55060173-55060227	AAG	iORF	0.56	0.43	0.016227	8.6
ENSG00000058056.4	ENST00000263966.3_iORF_0	3+:179437811-179437822|179439189-179439226	3+:179437811-179437822|179439189-179439226	ATA	iORF	0.43	0.36	0.016255	9.3
ENSG00000085231.9	ENST00000380822.4_iORF_0	5-:68662338-68662353	5-:68662338-68662353	ATG	iORF	0.26	0.44	0.016269	17.3
ENSG00000124496.8_ENSG00000221252.1	ENST00000340840.2_iORF_2	6-:42204141-42204149|42210985-42211076	6-:42204141-42204149|42210985-42211076	GTG	iORF	0.32	0.26	0.016316	13.9
ENSG00000100304.12	ENST00000216129.6_iORF_2	22-:43579106-43579155|43582898-43583008	22-:43579106-43579155|43582898-43583008	AGG	iORF	0.36	0.42	0.016538	19.9
ENSG00000184743.8	ENST00000398868.3_iORF_4	11-:63426344-63426376|63426509-63426525	11-:63426344-63426376|63426509-63426525	ATA	iORF	0.17	0.46	0.016881	26.5
ENSG00000003436.10	ENST00000409676.1_iORF_1	2-:188361642-188361663	2-:188361642-188361663	AGG	iORF	0.31	0.40	0.016960	7.4
ENSG00000139324.7	ENST00000266712.6_iORF_2	12+:88560108-88560129	12+:88560108-88560129	TTG	iORF	0.28	0.37	0.016960	9.0
ENSG00000132466.13	ENST00000358602.4_iORF_2	4-:74017160-74017211	4-:74017160-74017211	AAG	iORF	0.42	0.40	0.017004	7.9
ENSG00000138074.10	ENST00000310574.3_iORF_1	2-:27430337-27430400	2-:27430337-27430400	TTG	iORF	0.10	0.42	0.017053	11.7
ENSG00000163171.6	ENST00000295324.3_iORF_2	2-:37873351-37873552	2-:37873351-37873552	AAG	iORF	0.33	0.51	0.017178	126.5
ENSG00000197265.4	ENST00000355904.4_iORF_1	8-:30510960-30511014	8-:30510960-30511014	ATC	iORF	0.52	0.39	0.017563	7.0
ENSG00000185009.8	ENST00000372745.1_iORF_0	10-:75886108-75886113|75888865-75888980	10-:75886108-75886113|75888865-75888980	ATG	iORF	0.16	0.25	0.017885	31.2
ENSG00000083312.13	ENST00000506351.2_iORF_0	5+:72195860-72195908|72196800-72196833	5+:72195860-72195908|72196800-72196833	TTG	iORF	0.46	0.26	0.017898	32.1
ENSG00000133731.5	ENST00000449740.2_iORF_1	8-:82586107-82586179	8-:82586107-82586179	ATT	iORF	0.12	0.25	0.018369	14.0
ENSG00000157540.15_ENSG00000267937.1	ENST00000398960.2_iORF_0	21+:38845040-38845100	21+:38845040-38845100	ATT	iORF	0.10	0.16	0.018523	9.3
ENSG00000133835.10_ENSG00000164334.11	ENST00000504811.1_iORF_0	5+:118810147-118810155|118811400-118811422|118811518-118811545	5+:118810147-118810155|118811400-118811422|118811518-118811545	AAG	iORF	0.09	0.40	0.018567	11.4
ENSG00000169710.6	ENST00000306749.2_iORF_4	17-:80053312-80053348|80054194-80054218	17-:80053312-80053348|80054194-80054305	ACG	iORF	0.30	0.17	0.018608	94.2
ENSG00000126067.7	ENST00000373237.3_iORF_1	1-:36074993-36075009|36096874-36096945|36101910-36101925	1-:36074993-36075009|36096874-36096945|36101910-36101925	ATA	iORF	0.09	0.53	0.018616	166.4
ENSG00000139154.10_ENSG00000240328.1	ENST00000398864.3_iORF_2	12+:19626240-19626289|19646733-19646834	12+:19626240-19626289|19646733-19646834	TTG	iORF	0.52	0.44	0.018759	19.4
ENSG00000078618.15	ENST00000354831.7_iORF_1	1-:52344043-52344265	1-:52344043-52344265	CTG	iORF	0.20	0.29	0.018833	55.0
ENSG00000272084.1_ENSG00000127481.10	ENST00000375254.3_iORF_8	1-:19483388-19483419|19484308-19484352	1-:19483388-19483419|19484308-19484352	ATG	iORF	0.09	0.42	0.018879	16.4
ENSG00000077782.15	ENST00000425967.3_iORF_2	8-:38314977-38315004	8-:38314977-38315004	ATG	iORF	0.44	0.35	0.018985	5.0
ENSG00000113569.11	ENST00000231498.3_iORF_0	5-:37299555-37299600	5-:37299555-37299600	ATT	iORF	0.21	0.42	0.019078	14.3
ENSG00000079819.12	ENST00000527411.1_iORF_0	6-:131211496-131211541	6-:131211496-131211541	GTG	iORF	0.55	0.49	0.019078	18.0
ENSG00000136111.8_ENSG00000225203.2	ENST00000377625.2_iORF_0	13-:75873643-75873709	13-:75873643-75873709	AAG	iORF	0.82	0.41	0.019172	10.0
ENSG00000140750.12	ENST00000289968.6_iORF_0	16-:24980063-24980093|24981827-24981857	16-:24980063-24980093|24981827-24981857	ATC	iORF	0.43	0.40	0.019196	15.4
ENSG00000142192.16	ENST00000346798.3_iORF_2	21-:27423430-27423509|27425551-27425646	21-:27423430-27423509|27425551-27425646	ATG	iORF	0.46	0.48	0.019317	125.7
ENSG00000196924.10	ENST00000369850.3_iORF_28	X-:153591094-153591148	X-:153591094-153591148	ATG	iORF	0.40	0.54	0.019380	54.2
ENSG00000169679.10	ENST00000302759.6_iORF_4	2-:111416022-111416049	2-:111416022-111416049	ATG	iORF	0.43	0.43	0.019407	14.6
ENSG00000196235.9	ENST00000598725.1_iORF_7	19+:39961063-39961090	19+:39961063-39961090	AGG	iORF	0.59	0.42	0.019407	12.5
ENSG00000148773.8	ENST00000368653.3_iORF_2	10-:129910441-129910588	10-:129910441-129910588	ATC	iORF	0.84	0.47	0.019530	37.2
ENSG00000152795.13	ENST00000502762.1_iORF_1	4-:83350473-83350524	4-:83350473-83350539	CTG	iORF	0.23	0.39	0.019650	101.1
ENSG00000116791.9	ENST00000370871.3_iORF_2	1-:75171993-75172062	1-:75171993-75172062	ATC	iORF	0.51	0.43	0.019761	18.4
ENSG00000133704.5	ENST00000256079.4_iORF_2	12-:30814136-30814199	12-:30814136-30814199	CTG	iORF	0.53	0.37	0.019769	6.6
ENSG00000075223.9	ENST00000265361.3_iORF_0	7-:80374613-80374623|80378213-80378281	7-:80374613-80374623|80378213-80378281	GTG	iORF	0.10	0.24	0.019867	15.1
ENSG00000144354.9	ENST00000347703.3_iORF_1	2+:174231128-174231160|174231877-174231971	2+:174231128-174231160|174231877-174231971	GTG	iORF	0.73	0.40	0.020066	33.1
ENSG00000136628.13	ENST00000366923.3_iORF_3	1-:220180661-220180673	1-:220180661-220180673	AGG	iORF	0.41	0.33	0.020285	11.3
ENSG00000163166.9	ENST00000295321.4_iORF_6	2-:128249636-128249648	2-:128249636-128249648	AGG	iORF	0.38	0.31	0.020285	5.0
ENSG00000113569.11	ENST00000231498.3_iORF_5	5-:37310799-37310811	5-:37310799-37310811	AAG	iORF	0.81	0.18	0.020285	7.2
ENSG00000009844.11	ENST00000367630.4_iORF_0	6+:142539637-142539649	6+:142539637-142539649	ATG	iORF	0.80	0.30	0.020285	4.0
ENSG00000093144.14	ENST00000454859.3_iORF_0	6-:127652061-127652073	6-:127652061-127652073	AGG	iORF	0.78	0.03	0.020285	7.0
ENSG00000162222.9	ENST00000316461.4_iORF_3	11+:62502920-62502932	11+:62502920-62502932	ACG	iORF	0.32	0.10	0.020285	14.0
ENSG00000138623.5	ENST00000261918.4_iORF_0	15-:74711284-74711293|74726081-74726084	15-:74711284-74711293|74726081-74726084	AAG	iORF	0.55	0.24	0.020285	8.2
ENSG00000103051.14	ENST00000323786.5_iORF_0	16-:70516714-70516724|70517755-70517757	16-:70516714-70516724|70517755-70517757	AGG	iORF	0.78	0.35	0.020285	10.0
ENSG00000124181.10_ENSG00000242748.1	ENST00000244007.3_iORF_1	20+:39793990-39794002	20+:39793990-39794002	AGG	iORF	0.83	0.35	0.020285	5.6
ENSG00000181026.13	ENST00000332810.3_iORF_0	15+:89172619-89172657|89173288-89173316	15+:89172619-89172657|89173288-89173316	AGG	iORF	0.52	0.39	0.020292	6.9
ENSG00000125944.14	ENST00000302271.6_iORF_8	1-:23650190-23650225|23660010-23660083	1-:23650190-23650225|23660010-23660083	AGG	iORF	0.06	0.42	0.020428	55.4
ENSG00000005059.11	ENST00000394650.4_iORF_1	4+:110581365-110581389	4+:110581365-110581389	ATA	iORF	0.65	0.40	0.020495	7.4
ENSG00000164134.8	ENST00000296543.5_iORF_4	4+:140258058-140258082	4+:140258058-140258082	ATG	iORF	0.50	0.33	0.020495	6.0
ENSG00000112242.10_ENSG00000224707.1	ENST00000535432.1_iORF_0	6+:20404061-20404063|20480076-20480098	6+:20404061-20404063|20480076-20480098	AGG	iORF	0.78	0.40	0.020495	10.8
ENSG00000204382.7	ENST00000437949.2_iORF_3	X+:52238970-52238994	X+:52238970-52238994	GTG	iORF	0.71	0.48	0.020495	17.9
ENSG00000183461.12	ENST00000399795.3_iORF_3	X+:52511921-52511945	X+:52511921-52511945	GTG	iORF	0.71	0.48	0.020495	17.9
ENSG00000204379.6	ENST00000399800.3_iORF_3	X-:52260178-52260202	X-:52260178-52260202	GTG	iORF	0.71	0.48	0.020495	17.9
ENSG00000204376.7	ENST00000396497.3_iORF_3	X-:52533118-52533142	X-:52533118-52533142	GTG	iORF	0.71	0.48	0.020495	17.9
ENSG00000204375.5	ENST00000429372.2_iORF_3	X-:52546012-52546036	X-:52546012-52546036	GTG	iORF	0.71	0.48	0.020495	17.9
ENSG00000061676.10_ENSG00000202141.1	ENST00000361354.4_iORF_3	2-:183832025-183832089|183841620-183841637	2-:183832025-183832089|183841620-183841637	ATT	iORF	0.24	0.33	0.020545	20.0
ENSG00000124201.10	ENST00000396105.1_iORF_0	20-:47872456-47872484|47873953-47874006	20-:47872456-47872484|47873953-47874006	ATT	iORF	0.64	0.43	0.020545	13.6
ENSG00000132581.5	ENST00000247020.4_iORF_0	17-:26982480-26982501|26988743-26988782	17-:26982480-26982501|26988743-26988782	ACG	iORF	0.06	0.36	0.020694	32.7
ENSG00000166260.6	ENST00000299335.3_iORF_0	17-:53045783-53045855	17-:53045783-53045891	GTG	iORF	0.09	0.55	0.021030	89.3
ENSG00000092201.5	ENST00000216297.2_iORF_3	14-:21831065-21831106|21831192-21831193	14-:21831065-21831106|21831192-21831193	AAG	iORF	0.27	0.45	0.021260	13.7
ENSG00000072134.11	ENST00000314728.5_iORF_1	17+:19216539-19216592|19232023-19232048	17+:19216539-19216592|19232023-19232048	CTG	iORF	0.74	0.21	0.021277	7.0
ENSG00000113758.9	ENST00000309007.5_iORF_2	5-:176894013-176894063|176894255-176894271	5-:176894013-176894063|176894255-176894271	CTG	iORF	0.38	0.19	0.021405	11.9
ENSG00000133119.8_ENSG00000263663.1	ENST00000380071.3_iORF_3	13+:34410262-34410283	13+:34410262-34410283	ATA	iORF	0.39	0.36	0.021752	7.8
ENSG00000176390.10	ENST00000324238.6_iORF_0	17-:29130957-29130978	17-:29130957-29130978	ATG	iORF	0.52	0.38	0.021752	6.7
ENSG00000102241.7	ENST00000535601.1_iORF_0	X+:135586620-135586622|135591249-135591268	X+:135586605-135586622|135591249-135591268	AGG	iORF	0.49	0.17	0.021752	6.9
ENSG00000135506.11	ENST00000389142.5_iORF_13	12+:58088099-58088106|58088532-58088567	12+:58088099-58088106|58088532-58088567	AGG	iORF	0.82	0.17	0.021798	14.7
ENSG00000069966.14	ENST00000358784.7_iORF_0	15-:52427946-52427953|52433336-52433392	15-:52427946-52427953|52433336-52433422	TTG	iORF	0.43	0.15	0.021929	11.8
ENSG00000124164.11	ENST00000475243.1_iORF_0	20+:57016114-57016139|57019132-57019221	20+:57016114-57016139|57019132-57019221	ACG	iORF	0.19	0.19	0.021986	35.1
ENSG00000119139.12	ENST00000377245.4_iORF_3	9+:71840222-71840255	9+:71840222-71840255	ATG	iORF	0.84	0.22	0.022228	10.7
ENSG00000134243.7	ENST00000538502.1_iORF_1	1-:109888431-109888500|109890104-109890122	1-:109888431-109888500|109890104-109890122	ATG	iORF	0.83	0.23	0.022495	11.3
ENSG00000067334.9	ENST00000436063.2_iORF_2	1-:94342571-94342601	1-:94342571-94342601	AGG	iORF	0.56	0.43	0.022579	6.2
ENSG00000116005.7	ENST00000433351.2_iORF_1	2+:70504357-70504387	2+:70504312-70504387	ATG	iORF	0.78	0.24	0.022579	11.6
ENSG00000164904.11	ENST00000409134.3_iORF_3	5-:125887801-125887829|125889978-125889980	5-:125887801-125887829|125889978-125890019	AGG	iORF	0.62	0.39	0.022579	6.2
ENSG00000107862.4	ENST00000369983.3_iORF_1	10+:104135179-104135209	10+:104135179-104135209	AGG	iORF	0.69	0.29	0.022579	13.5
ENSG00000184363.5	ENST00000331563.2_iORF_0	11+:394482-394524|396607-396670	11+:394482-394524|396607-396670	ACG	iORF	0.52	0.46	0.022674	15.3
ENSG00000067057.12	ENST00000381125.4_iORF_1	10+:3141513-3141544|3143556-3143746|3145970-3145983	10+:3141513-3141544|3143556-3143746|3145970-3145983	CTG	iORF	0.36	0.48	0.022888	205.8
ENSG00000123843.8	ENST00000367076.3_iORF_3	1+:207263784-207263826|207264988-207265018	1+:207263784-207263826|207264988-207265018	ATG	iORF	0.78	0.44	0.023083	17.9
ENSG00000126883.12	ENST00000359428.5_iORF_1	9+:134025750-134025777	9+:134025750-134025777	ATC	iORF	0.43	0.18	0.023306	8.1
ENSG00000144579.3_ENSG00000199121.2	ENST00000443891.1_iORF_1	2+:219266412-219266435|219266836-219266938|219267071-219267078	2+:219266412-219266435|219266836-219266938|219267071-219267078	AGG	iORF	0.50	0.34	0.023525	23.1
ENSG00000090006.13	ENST00000308370.7_iORF_0	19+:41117770-41117890|41117978-41118029	19+:41117171-41117300|41117764-41117890|41117978-41118029	ATG	iORF	0.50	0.37	0.023541	11.8
ENSG00000161800.8	ENST00000454520.2_iORF_8	12-:50388072-50388087	12-:50388072-50388087	GTG	iORF	0.66	0.38	0.023777	14.0
ENSG00000147684.3	ENST00000276689.3_iORF_0	8+:125559295-125559354|125562001-125562044	8+:125559295-125559354|125562001-125562044	ATT	iORF	0.45	0.34	0.023871	35.1
ENSG00000130770.13	ENST00000335514.5_iORF_3	1+:28562954-28562963|28564347-28564359	1+:28562954-28562963|28564347-28564359	ATA	iORF	0.55	0.47	0.023925	19.5
ENSG00000166260.6	ENST00000299335.3_iORF_1	17-:53045897-53045984	17-:53045897-53045984	ATG	iORF	0.34	0.44	0.024004	42.1
ENSG00000104904.8	ENST00000588673.2_iORF_7	19+:2272810-2272819|2272970-2273015	19+:2272810-2272819|2272970-2273015	AGG	iORF	0.84	0.35	0.024220	25.5
ENSG00000094804.5	ENST00000209728.4_iORF_0	17+:38450738-38450755|38451607-38451708|38452954-38452974	17+:38450738-38450755|38451607-38451708|38452954-38452974	AAG	iORF	0.57	0.11	0.024295	34.3
ENSG00000165516.6	ENST00000298307.5_iORF_0	14+:50235193-50235295	14+:50235193-50235295	ATG	iORF	0.36	0.42	0.024296	21.3
ENSG00000126756.7	ENST00000335890.2_iORF_0	X-:47511511-47511543|47516581-47516606	X-:47511511-47511543|47516581-47516606	ATC	iORF	0.57	0.23	0.024332	21.8
ENSG00000164087.3	ENST00000474012.1_iORF_1	3-:52130649-52130712	3-:52130649-52130712	CTG	iORF	0.42	0.44	0.024478	15.9
ENSG00000136816.11	ENST00000259339.2_iORF_1	9+:132571299-132571311|132571620-132571644	9+:132571299-132571311|132571620-132571644	ATA	iORF	0.21	0.39	0.024506	14.4
ENSG00000149798.3	ENST00000279249.2_iORF_1	11+:65088685-65088859	11+:65088685-65088859	ACG	iORF	0.41	0.40	0.024722	21.2
ENSG00000130254.7	ENST00000252542.4_iORF_3	19-:5598858-5598895|5600140-5600142	19-:5598858-5598895|5600140-5600142	AGG	iORF	0.41	0.44	0.024767	17.3
ENSG00000115091.7	ENST00000263238.2_iORF_5	2+:114713243-114713283|114714936-114714941	2+:114713243-114713283|114714936-114714941	ATA	iORF	0.13	0.43	0.024915	66.3
ENSG00000157168.14	ENST00000521670.1_iORF_2	8+:32617875-32617924|32620735-32620749	8+:32617875-32617924|32620735-32620749	ATG	iORF	0.84	0.46	0.025109	12.6
ENSG00000084774.9	ENST00000264705.4_iORF_2	2+:27462269-27462339|27462564-27462653	2+:27462269-27462339|27462564-27462653	AGG	iORF	0.79	0.47	0.025205	34.8
ENSG00000143374.10	ENST00000369064.3_iORF_0	1+:150460419-150460452	1+:150460419-150460452	AAG	iORF	0.14	0.39	0.025228	6.0
ENSG00000166451.9_ENSG00000261061.1	ENST00000305850.5_iORF_1	16+:81053757-81053881|81056201-81056218	16+:81053757-81053881|81056201-81056218	CTG	iORF	0.40	0.38	0.025235	15.6
ENSG00000179271.1	ENST00000316939.1_iORF_1	19-:13065244-13065340|13067676-13067802	19-:13065244-13065340|13067676-13067802	ATG	iORF	0.60	0.26	0.025569	317.7
ENSG00000169398.15	ENST00000517887.1_iORF_5	8-:141754792-141754822	8-:141754792-141754822	ATC	iORF	0.52	0.36	0.025585	4.0
ENSG00000126768.8	ENST00000376582.3_iORF_0	X-:48752365-48752384|48754041-48754052	X-:48752365-48752384|48754041-48754052	ATG	iORF	0.06	0.33	0.025585	16.7
ENSG00000116120.8	ENST00000281828.6_iORF_0	2-:223505645-223505650|223507569-223507624	2-:223505645-223505650|223507569-223507624	ATG	iORF	0.74	0.46	0.025614	19.7
ENSG00000166133.13	ENST00000315616.7_iORF_0	15+:40861570-40861684	15+:40861570-40861684	TTG	iORF	0.61	0.24	0.025873	11.7
ENSG00000144231.6	ENST00000272645.4_iORF_0	2-:128610565-128610640	2-:128610565-128610640	ATA	iORF	0.24	0.45	0.025980	23.4
ENSG00000185164.10	ENST00000330537.6_iORF_3	16-:18532128-18532167	16-:18532128-18532167	AAG	iORF	0.78	0.43	0.025982	6.7
ENSG00000136197.8_ENSG00000106588.6	ENST00000223321.4_iORF_1	7-:42962957-42963005|42964273-42964396|42966134-42966170	7-:42962957-42963005|42964273-42964396|42966134-42966170	AGG	iORF	0.15	0.25	0.026237	95.5
ENSG00000118496.4	ENST00000237281.4_iORF_0	6-:146126856-146126895	6-:146126856-146126895	ATG	iORF	0.42	0.42	0.026482	8.3
ENSG00000153827.9	ENST00000389045.3_iORF_5	2-:230643638-230643662	2-:230643638-230643662	ATC	iORF	0.46	0.38	0.026671	4.3
ENSG00000109805.5	ENST00000251496.2_iORF_4	4+:17814724-17814748	4+:17814724-17814748	ACG	iORF	0.03	0.28	0.026671	15.1
ENSG00000083857.9	ENST00000441802.2_iORF_3	4-:187540511-187540535	4-:187540511-187540535	ACG	iORF	0.09	0.40	0.026671	8.2
ENSG00000136824.14	ENST00000374787.3_iORF_2	9+:106885468-106885492	9+:106885468-106885492	ATC	iORF	0.75	0.40	0.026671	10.0
ENSG00000198917.7	ENST00000361256.5_iORF_0	9-:131588422-131588431|131588662-131588677	9-:131588422-131588431|131588662-131588677	ATC	iORF	0.83	0.38	0.026671	7.0
ENSG00000197324.4	ENST00000359591.4_iORF_0	14+:23342525-23342549	14+:23342525-23342549	AGG	iORF	0.45	0.37	0.026671	7.7
ENSG00000108604.11	ENST00000448276.2_iORF_3	17-:61911014-61911038	17-:61911014-61911082|61911268-61911278	ATG	iORF	0.64	0.35	0.026671	21.0
ENSG00000158290.12	ENST00000371322.5_iORF_2	X-:119676877-119676888|119677581-119677594	X-:119676877-119676888|119677581-119677594	ATC	iORF	0.84	0.43	0.026671	9.7
ENSG00000189241.6	ENST00000368608.3_iORF_2	6-:116600266-116600341	6-:116600266-116600341	AAG	iORF	0.60	0.42	0.026871	29.4
ENSG00000047410.9	ENST00000367478.4_iORF_7	1-:186326688-186326703	1-:186326688-186326703	GTG	iORF	0.61	0.36	0.027200	6.8
ENSG00000136807.7	ENST00000373265.2_iORF_2	9+:130550535-130550550	9+:130550535-130550550	GTG	iORF	0.35	0.37	0.027200	7.9
ENSG00000135070.9	ENST00000452279.2_iORF_0	9-:88897420-88897435	9-:88897420-88897435	ATG	iORF	0.15	0.54	0.027200	52.3
ENSG00000169607.8	ENST00000302450.6_iORF_1	2-:113496556-113496592	2-:113496556-113496592	ATT	iORF	0.35	0.37	0.027464	8.4
ENSG00000135919.8	ENST00000409304.1_iORF_1	2-:224862993-224863029	2-:224862993-224863029	AGG	iORF	0.46	0.25	0.027464	7.4
ENSG00000148399.7	ENST00000277540.2_iORF_0	9-:140470532-140470565	9-:140470532-140470565	ATC	iORF	0.10	0.39	0.027464	6.4
ENSG00000182240.11	ENST00000330333.6_iORF_0	21+:42598236-42598272	21+:42598236-42598272	AGG	iORF	0.83	0.15	0.027464	7.0
ENSG00000187498.10	ENST00000375820.4_iORF_0	13-:110895032-110895081|110959290-110959316	13-:110895032-110895081|110959290-110959316	AGG	iORF	0.07	0.34	0.027658	15.3
ENSG00000159346.8	ENST00000340990.5_iORF_2	1-:202910732-202910741	1-:202910732-202910741	ACG	iORF	0.84	0.29	0.027778	5.0
ENSG00000187024.9	ENST00000419060.1_iORF_0	9-:130476963-130476972	9-:130476963-130476972	TTG	iORF	0.81	0.25	0.027778	5.0
ENSG00000167693.12	ENST00000336868.3_iORF_2	17-:708445-708487|722678-722785|725596-725606	17-:708445-708487|722678-722785|725596-725606	GTG	iORF	0.18	0.18	0.027791	96.5
ENSG00000160214.8	ENST00000497547.1_iORF_0	21+:45215115-45215131|45217302-45217322	21+:45215115-45215131|45217302-45217322	AAG	iORF	0.66	0.45	0.028010	11.5
ENSG00000217930.3_ENSG00000262246.1	ENST00000572467.1_iORF_2	16-:4458218-4458252|4462356-4462400	16-:4458218-4458252|4462356-4462406	AGG	iORF	0.80	0.23	0.028181	8.2
ENSG00000143369.10	ENST00000369047.4_iORF_3	1+:150483615-150483657	1+:150483615-150483657	ATT	iORF	0.35	0.36	0.028209	8.5
ENSG00000182544.8	ENST00000329548.4_iORF_3	12+:53646917-53646959	12+:53646917-53646959	ATT	iORF	0.64	0.41	0.028209	6.6
ENSG00000178691.6	ENST00000322652.5_iORF_1	17+:30323820-30323862	17+:30323820-30323862	TTG	iORF	0.72	0.34	0.028209	5.1
ENSG00000105669.8_ENSG00000051128.14	ENST00000262812.4_iORF_10	19-:19030033-19030048	19-:19030033-19030048	AGG	iORF	0.28	0.34	0.028479	10.1
ENSG00000147457.9	ENST00000397677.1_iORF_0	8+:23113982-23114027	8+:23113982-23114027	TTG	iORF	0.79	0.45	0.028573	8.4
ENSG00000119139.12	ENST00000377245.4_iORF_1	9+:71850946-71850991	9+:71850946-71850991	ATA	iORF	0.09	0.34	0.028573	13.5
ENSG00000177425.6_ENSG00000201942.1	ENST00000550107.1_iORF_6	12-:80215948-80215970|80222099-80222122	12-:80215948-80215970|80222099-80222122	ATA	iORF	0.69	0.08	0.028573	8.4
ENSG00000197324.4	ENST00000359591.4_iORF_4	14+:23346279-23346324	14+:23346279-23346324	CTG	iORF	0.54	0.44	0.028573	9.7
ENSG00000158195.6	ENST00000430629.2_iORF_6	1-:27741375-27741393	1-:27741375-27741393	AAG	iORF	0.26	0.33	0.028612	8.8
ENSG00000220201.3_ENSG00000161847.9	ENST00000293677.6_iORF_3	19-:10428149-10428167	19-:10428149-10428167	ACG	iORF	0.39	0.43	0.028612	12.4
ENSG00000188021.7	ENST00000338222.5_iORF_3	X+:56590752-56590770	X+:56590752-56590770	AGG	iORF	0.23	0.37	0.028612	10.2
ENSG00000169627.7	ENST00000567436.1_iORF_2	16-:30204738-30204776|30204853-30204941	16-:30204738-30204776|30204853-30204941	CTG	iORF	0.35	0.48	0.028701	100.9
ENSG00000134153.5	ENST00000256545.4_iORF_2	15-:34393945-34393990	15-:34393945-34393990	ATC	iORF	0.22	0.52	0.028752	28.0
ENSG00000178718.5	ENST00000322177.5_iORF_1	15-:75248550-75248619	15-:75248550-75248619	ACG	iORF	0.41	0.40	0.028839	10.8
ENSG00000203879.7	ENST00000447750.2_iORF_0	X+:153667405-153667486|153668287-153668293	X+:153667405-153667486|153668287-153668293	AGG	iORF	0.24	0.38	0.028989	19.4
ENSG00000183963.14	ENST00000333137.7_iORF_1	22+:31493306-31493324|31494652-31494799	22+:31493306-31493324|31494652-31494799	ATC	iORF	0.10	0.43	0.028998	24.4
ENSG00000168214.16	ENST00000504907.1_iORF_1	4+:26430475-26430482|26431519-26431548	4+:26430475-26430482|26431519-26431548	ATT	iORF	0.56	0.41	0.029038	5.1
ENSG00000136854.13	ENST00000373299.1_iORF_1	9+:130428458-130428494	9+:130428458-130428494	ACG	iORF	0.77	0.39	0.029038	9.1
ENSG00000131828.9	ENST00000422285.2_iORF_2	X+:19369403-19369525|19371199-19371221	X+:19369403-19369525|19371199-19371221	TTG	iORF	0.39	0.50	0.029188	39.1
ENSG00000111361.8	ENST00000424014.2_iORF_2	12-:124116903-124116957	12-:124116903-124116957	ATC	iORF	0.24	0.48	0.029202	21.1
ENSG00000174227.11	ENST00000453061.2_iORF_1	4+:520953-521019|524224-524236	4+:520953-521019|524224-524236	CTG	iORF	0.52	0.20	0.029244	9.8
ENSG00000146731.6_ENSG00000129103.13	ENST00000275603.4_iORF_11	7+:56122179-56122196|56123316-56123335	7+:56122179-56122196|56123316-56123335	ATC	iORF	0.24	0.45	0.029292	21.0
ENSG00000047410.9	ENST00000367478.4_iORF_6	1-:186326589-186326628	1-:186326589-186326628	ATA	iORF	0.47	0.26	0.029373	5.9
ENSG00000120254.11_ENSG00000219747.1	ENST00000367321.3_iORF_2	6+:151336740-151336779	6+:151336740-151336779	TTG	iORF	0.42	0.45	0.029373	11.4
ENSG00000006831.9	ENST00000357103.4_iORF_2	12+:1863591-1863648	12+:1863576-1863648	ATG	iORF	0.07	0.28	0.029378	18.0
ENSG00000116649.5	ENST00000376957.2_iORF_1	1-:11115107-11115141|11115837-11115983|11116067-11116094	1-:11115107-11115141|11115837-11115983|11116067-11116094	AGG	iORF	0.10	0.36	0.029509	100.1
ENSG00000144711.9_ENSG00000231362.1	ENST00000273221.4_iORF_0	3-:12978184-12978197|12983070-12983102	3-:12978184-12978197|12983070-12983102	ATG	iORF	0.75	0.39	0.029727	5.2
ENSG00000093009.5	ENST00000407835.1_iORF_1	22+:19502394-19502410|19502487-19502516	22+:19502394-19502410|19502487-19502516	CTG	iORF	0.50	0.41	0.029727	6.5
ENSG00000221829.5	ENST00000378643.3_iORF_0	9-:35075971-35076025|35076428-35076446	9-:35075971-35076025|35076428-35076446	GTG	iORF	0.40	0.20	0.029745	11.6
ENSG00000145555.10_ENSG00000243538.1	ENST00000513610.1_iORF_1	5-:16680111-16680192	5-:16680111-16680192	ACG	iORF	0.61	0.45	0.030005	19.0
ENSG00000148832.10_ENSG00000148824.14	ENST00000317502.6_iORF_1	10+:135207761-135207836|135209216-135209222	10+:135207761-135207836|135209216-135209222	AGG	iORF	0.43	0.34	0.030005	17.1
ENSG00000129197.10	ENST00000381209.3_iORF_2	17+:5324677-5324786|5326088-5326149|5329290-5329315	17+:5324677-5324786|5326088-5326149|5329290-5329315	AAG	iORF	0.31	0.23	0.030165	74.5
ENSG00000148719.10	ENST00000338820.3_iORF_0	10-:74104879-74104885|74114522-74114636	10-:74104879-74104885|74114522-74114636	AAG	iORF	0.83	0.41	0.030276	15.3
ENSG00000240344.4	ENST00000409264.2_iORF_0	2-:201750488-201750495|201753678-201753710	2-:201750488-201750495|201753678-201753710	ACG	iORF	0.71	0.49	0.030375	17.3
ENSG00000102309.8_ENSG00000239577.2	ENST00000373669.2_iORF_0	X+:71416734-71416754|71417217-71417236	X+:71416734-71416754|71417217-71417236	AAG	iORF	0.44	0.41	0.030375	5.9
ENSG00000124228.10	ENST00000371764.4_iORF_4	20+:47835968-47836007	20+:47835968-47836007	GTG	iORF	0.41	0.15	0.030520	24.2
ENSG00000125871.9	ENST00000377710.5_iORF_1	20+:17950725-17950749	20+:17950725-17950749	ATG	iORF	0.64	0.46	0.030649	22.2
ENSG00000071054.11_ENSG00000233404.2	ENST00000350198.4_iORF_2	2+:102493552-102493579	2+:102493552-102493579	ACG	iORF	0.72	0.42	0.030656	9.0
ENSG00000120256.5	ENST00000239367.2_iORF_0	6-:150158502-150158529	6-:150158502-150158529	CTG	iORF	0.14	0.21	0.030656	4.5
ENSG00000120539.10	ENST00000375940.4_iORF_0	10+:27469990-27469995|27470408-27470430	10+:27469990-27469995|27470408-27470430	AAG	iORF	0.13	0.41	0.030656	5.3
ENSG00000102580.10_ENSG00000232373.2	ENST00000602402.1_iORF_0	13+:96438231-96438258	13+:96438231-96438258	ATG	iORF	0.40	0.37	0.030656	7.0
ENSG00000166333.9	ENST00000396751.2_iORF_9	11+:6631222-6631266|6631378-6631397	11+:6631222-6631266|6631378-6631397	ATG	iORF	0.52	0.36	0.030939	36.6
ENSG00000130635.11	ENST00000371817.3_iORF_0	9+:137726823-137726865	9+:137721879-137721890|137726816-137726865	ATG	iORF	0.09	0.43	0.031019	10.4
ENSG00000175220.7	ENST00000311956.4_iORF_1	11-:46717263-46717305	11-:46717263-46717305	ATG	iORF	0.84	0.44	0.031019	10.0
ENSG00000256453.1_ENSG00000170445.8	ENST00000504156.1_iORF_2	5-:140062746-140062804|140070439-140070480	5-:140062746-140062804|140070439-140070480	CTG	iORF	0.69	0.09	0.031056	40.6
ENSG00000180104.11	ENST00000512944.1_iORF_1	5+:465842-465890	5+:465842-465890	AAG	iORF	0.56	0.41	0.031073	9.1
ENSG00000113569.11	ENST00000231498.3_iORF_3	5-:37351299-37351347	5-:37351299-37351347	ATG	iORF	0.29	0.26	0.031073	10.1
ENSG00000196950.9	ENST00000359634.5_iORF_0	2+:196544851-196544896	2+:196544851-196544896	ATG	iORF	0.47	0.44	0.031469	24.8
ENSG00000090621.9	ENST00000372858.3_iORF_11	1-:40029386-40029413|40029507-40029528	1-:40029386-40029413|40029507-40029528	CTG	iORF	0.21	0.43	0.031520	22.7
ENSG00000068793.13	ENST00000313077.7_iORF_5	15+:22962463-22962511	15+:22962463-22962511	ATC	iORF	0.41	0.43	0.031520	10.5
ENSG00000135040.11	ENST00000361671.5_iORF_2	9+:88633233-88633275	9+:88633233-88633275	AAG	iORF	0.50	0.41	0.031524	5.0
ENSG00000126001.11	ENST00000397527.1_iORF_0	20+:34092213-34092255	20+:34092213-34092255	ATG	iORF	0.83	0.10	0.031524	6.0
ENSG00000000003.10	ENST00000373020.4_iORF_0	X-:99890559-99890601	X-:99890559-99890601	TTG	iORF	0.81	0.41	0.031524	7.5
ENSG00000064932.11	ENST00000361757.3_iORF_0	19-:1112056-1112066|1112187-1112279	19-:1112056-1112066|1112187-1112279	AGG	iORF	0.47	0.12	0.031797	9.9
ENSG00000168488.14	ENST00000564304.1_iORF_0	16+:28841973-28842111|28842282-28842321	16+:28841204-28841379|28841935-28842111|28842282-28842321	AAG	iORF	0.27	0.37	0.032074	64.1
ENSG00000122126.11	ENST00000371113.4_iORF_0	X+:128721085-128721095|128722155-128722208	X+:128721085-128721095|128722155-128722208	CTG	iORF	0.13	0.45	0.032143	11.0
ENSG00000072163.14	ENST00000355119.4_iORF_0	2-:128399763-128399774|128400497-128400537	2-:128399763-128399774|128400497-128400537	ACG	iORF	0.10	0.27	0.032272	10.4
ENSG00000110721.7	ENST00000265689.4_iORF_4	11-:67833331-67833361|67833895-67833916	11-:67833331-67833361|67833895-67833916	ATA	iORF	0.52	0.42	0.032272	7.1
ENSG00000018510.8	ENST00000264167.4_iORF_0	2+:178388527-178388533|178402801-178402828	2+:178386082-178386096|178388475-178388533|178402801-178402828	ATG	iORF	0.41	0.34	0.032319	17.2
ENSG00000167193.7	ENST00000398970.5_iORF_0	17-:1340146-1340179	17-:1340146-1340179	ATG	iORF	0.54	0.53	0.032319	33.6
ENSG00000143751.9	ENST00000272091.7_iORF_0	1-:226175658-226175703	1-:226175658-226175703	AAG	iORF	0.32	0.39	0.032451	9.1
ENSG00000115084.8	ENST00000245680.2_iORF_2	2-:114483105-114483114|114486977-114487013	2-:114483105-114483114|114486977-114487013	ATA	iORF	0.80	0.43	0.032451	6.8
ENSG00000047249.12	ENST00000359530.2_iORF_6	8-:54742013-54742058	8-:54742013-54742058	CTG	iORF	0.13	0.30	0.032451	8.0
ENSG00000148737.11	ENST00000369397.4_iORF_0	10+:114911488-114911533	10+:114911488-114911533	ATC	iORF	0.80	0.41	0.032451	6.2
ENSG00000139624.8	ENST00000317551.6_iORF_0	12-:50524422-50524467	12-:50524422-50524467	ATG	iORF	0.83	0.40	0.032451	8.5
ENSG00000149932.12	ENST00000566848.1_iORF_1	16+:29979463-29979508	16+:29979463-29979508	ATC	iORF	0.51	0.26	0.032451	6.2
ENSG00000090863.7	ENST00000422840.2_iORF_5	16-:74487189-74487232|74490546-74490548	16-:74487189-74487232|74490546-74490581	AGG	iORF	0.55	0.32	0.032451	6.4
ENSG00000203666.8	ENST00000366522.2_iORF_0	1+:245133720-245133745|245165422-245165442	1+:245133720-245133745|245165422-245165442	ATG	iORF	0.81	0.41	0.032521	7.6
ENSG00000204120.10_ENSG00000182600.5	ENST00000409547.1_iORF_1	2+:233620973-233621018	2+:233620973-233621018	ATT	iORF	0.58	0.24	0.032521	6.1
ENSG00000067596.6	ENST00000262415.3_iORF_0	17+:41594538-41594631	17+:41594538-41594631	AGG	iORF	0.56	0.25	0.032594	14.8
ENSG00000162695.7	ENST00000370112.4_iORF_2	1+:101383632-101383647	1+:101383632-101383647	ATG	iORF	0.81	0.35	0.033033	5.4
ENSG00000198380.8	ENST00000361060.5_iORF_4	2-:69553331-69553346	2-:69553331-69553365|69554045-69554047	TTG	iORF	0.34	0.24	0.033033	5.6
ENSG00000184209.14	ENST00000526639.2_iORF_1	12+:123950743-123950758	12+:123950725-123950758	GTG	iORF	0.39	0.06	0.033033	5.1
ENSG00000189091.8	ENST00000302516.5_iORF_11	16+:70588405-70588420	16+:70588405-70588420	TTG	iORF	0.78	0.23	0.033033	9.0
ENSG00000168259.10	ENST00000457167.4_iORF_3	17-:40152499-40152514	17-:40152499-40152559	ATA	iORF	0.54	0.30	0.033033	3.0
ENSG00000141458.8_ENSG00000199366.1	ENST00000269228.5_iORF_4	18-:21124390-21124405	18-:21124390-21124405	TTG	iORF	0.07	0.39	0.033033	8.6
ENSG00000087586.13	ENST00000395909.4_iORF_5	20-:54948605-54948612|54956488-54956496	20-:54948605-54948612|54956488-54956496	CTG	iORF	0.71	0.43	0.033033	11.1
ENSG00000217930.3_ENSG00000262246.1	ENST00000572467.1_iORF_3	16-:4408432-4408484|4409296-4409298	16-:4408432-4408484|4409296-4409298	AGG	iORF	0.52	0.37	0.033347	7.0
ENSG00000063176.11	ENST00000598088.1_iORF_2	19+:49123775-49123810|49129147-49129166	19+:49123775-49123810|49129147-49129166	ATG	iORF	0.25	0.45	0.033347	13.2
ENSG00000137812.15	ENST00000399668.2_iORF_1	15+:40937927-40937970|40939184-40939189	15+:40937927-40937970|40939184-40939189	AGG	iORF	0.47	0.12	0.033394	5.0
ENSG00000148396.14	ENST00000313050.7_iORF_1	9-:139370397-139370466	9-:139370397-139370466	AGG	iORF	0.12	0.33	0.033460	9.9
ENSG00000131378.9	ENST00000334133.4_iORF_1	3-:16475373-16475421	3-:16475373-16475421	ATG	iORF	0.18	0.15	0.033708	13.6
ENSG00000173542.4_ENSG00000156136.5	ENST00000309395.2_iORF_5	4+:71835699-71835741|71840869-71840875	4+:71835699-71835741|71840869-71840875	CTG	iORF	0.14	0.21	0.033708	6.1
ENSG00000169679.10	ENST00000302759.6_iORF_6	2-:111397339-111397354	2-:111397339-111397354	AGG	iORF	0.23	0.47	0.033736	16.2
ENSG00000135482.2_ENSG00000139641.8	ENST00000541590.1_iORF_5	12+:56526229-56526244	12+:56526229-56526244	CTG	iORF	0.71	0.47	0.033736	18.6
ENSG00000149658.13	ENST00000370339.3_iORF_1	20-:61834750-61834879	20-:61834750-61834879	AAG	iORF	0.09	0.35	0.033771	24.5
ENSG00000144021.2	ENST00000488633.1_iORF_1	2+:96934345-96934396|96935005-96935093|96936848-96936859	2+:96934345-96934396|96935005-96935093|96936848-96936859	ATG	iORF	0.53	0.49	0.033790	51.3
ENSG00000116406.14	ENST00000318130.8_iORF_1	1-:184723643-184723673	1-:184723643-184723673	GTG	iORF	0.72	0.36	0.033932	3.9
ENSG00000130640.9	ENST00000368563.2_iORF_3	10-:135106147-135106177	10-:135106147-135106177	AAG	iORF	0.75	0.12	0.033932	8.0
ENSG00000176102.7	ENST00000323959.4_iORF_1	11-:33121214-33121244	11-:33121214-33121244	GTG	iORF	0.45	0.40	0.033932	8.1
ENSG00000171475.9	ENST00000323571.4_iORF_3	17+:38420808-38420838	17+:38420808-38420838	ATC	iORF	0.14	0.36	0.033932	4.0
ENSG00000133028.6	ENST00000255390.5_iORF_0	17-:10584482-10584512	17-:10584482-10584512	TTG	iORF	0.33	0.39	0.033932	7.0
ENSG00000151929.5	ENST00000369085.3_iORF_5	10+:121432077-121432168|121435975-121436019	10+:121432077-121432168|121435975-121436019	ATC	iORF	0.39	0.15	0.034041	54.4
ENSG00000070831.11_ENSG00000230068.2	ENST00000344548.3_iORF_3	1+:22404987-22405032	1+:22404927-22405032	GTG	iORF	0.69	0.46	0.034071	23.1
ENSG00000139211.5	ENST00000429635.1_iORF_1	12-:47472087-47472138	12-:47472087-47472138	AGG	iORF	0.61	0.17	0.034166	4.4
ENSG00000080824.14	ENST00000216281.8_iORF_9	14-:102551764-102551768|102552094-102552117	14-:102551764-102551768|102552094-102552141	ATT	iORF	0.07	0.38	0.034206	101.3
ENSG00000186193.7	ENST00000409687.3_iORF_0	9-:139960116-139960120|139960713-139960826	9-:139960116-139960120|139960713-139960826	GTG	iORF	0.35	0.10	0.034250	17.3
ENSG00000135476.7	ENST00000257934.4_iORF_0	12+:53671389-53671392|53671604-53671718	12+:53671389-53671392|53671604-53671718	CTG	iORF	0.64	0.38	0.034250	14.9
ENSG00000146678.5	ENST00000275525.3_iORF_4	7+:45930162-45930189	7+:45930162-45930189	AAG	iORF	0.71	0.50	0.034316	24.1
ENSG00000176407.13	ENST00000409785.4_iORF_0	2+:85273227-85273284	2+:85273227-85273284	ATG	iORF	0.78	0.33	0.034317	11.9
ENSG00000178307.5	ENST00000317635.5_iORF_2	17-:21101692-21101728	17-:21101692-21101728	ACG	iORF	0.83	0.43	0.034328	8.2
ENSG00000136699.15	ENST00000409031.1_iORF_2	2-:130934199-130934210|130939102-130939148	2-:130934199-130934210|130939102-130939148	ATG	iORF	0.28	0.49	0.034330	27.3
ENSG00000101557.10	ENST00000261601.7_iORF_4	18+:197662-197683	18+:197650-197683	ATT	iORF	0.29	0.06	0.034477	17.4
ENSG00000083857.9	ENST00000441802.2_iORF_1	4-:187522519-187522580|187524056-187524088	4-:187522519-187522580|187524056-187524088	CTG	iORF	0.58	0.41	0.034505	12.4
ENSG00000188157.9_ENSG00000242590.1	ENST00000379370.2_iORF_8	1+:978655-978700	1+:978655-978700	ATT	iORF	0.09	0.51	0.034617	41.5
ENSG00000107798.13	ENST00000336233.5_iORF_3	10-:91007346-91007376	10-:91007346-91007376	CTG	iORF	0.26	0.36	0.034623	14.8
ENSG00000130312.2	ENST00000595444.1_iORF_2	19+:17416652-17416742	19+:17416652-17416742	CTG	iORF	0.34	0.43	0.034628	22.4
ENSG00000112851.10	ENST00000284037.5_iORF_1	5+:65317184-65317213|65319117-65319139	5+:65317184-65317213|65319117-65319139	ATT	iORF	0.72	0.37	0.034820	7.6
ENSG00000152804.6	ENST00000282728.5_iORF_0	10+:94450014-94450065	10+:94450014-94450065	ACG	iORF	0.77	0.36	0.034820	6.9
ENSG00000135002.7	ENST00000376736.1_iORF_2	9-:79002339-79002399	9-:79002339-79002399	ACG	iORF	0.83	0.42	0.034887	8.5
ENSG00000115306.11	ENST00000333896.5_iORF_13	2+:54856351-54856384	2+:54856351-54856384	TTG	iORF	0.56	0.27	0.034934	9.4
ENSG00000133226.12	ENST00000447431.2_iORF_0	1+:24975387-24975520|24976461-24976466	1+:24975387-24975520|24976461-24976466	ATT	iORF	0.06	0.41	0.035031	34.2
ENSG00000138095.14	ENST00000260665.7_iORF_13	2-:44152249-44152279	2-:44152249-44152279	ATT	iORF	0.35	0.17	0.035174	11.5
ENSG00000075702.12	ENST00000401500.2_iORF_0	19+:36594643-36594703	19+:36594643-36594703	GTG	iORF	0.52	0.43	0.035194	6.9
ENSG00000154133.10	ENST00000306534.3_iORF_0	11-:124766170-124766188	11-:124766170-124766188	AAG	iORF	0.50	0.24	0.035494	4.0
ENSG00000124181.10_ENSG00000242748.1	ENST00000244007.3_iORF_2	20+:39766369-39766387	20+:39766369-39766387	AGG	iORF	0.09	0.35	0.035494	6.1
ENSG00000119318.8	ENST00000358015.3_iORF_3	9+:110086183-110086298|110087114-110087122	9+:110086183-110086298|110087114-110087122	ATT	iORF	0.15	0.45	0.035537	83.9
ENSG00000214078.7_ENSG00000244005.8	ENST00000374114.3_iORF_18	20-:34241488-34241551	20-:34241488-34241551	AAG	iORF	0.64	0.35	0.035797	10.1
ENSG00000160746.8	ENST00000292246.3_iORF_1	3-:43618237-43618291	3-:43618237-43618291	CTG	iORF	0.48	0.40	0.035810	7.3
ENSG00000153132.8	ENST00000325617.5_iORF_1	4-:141313465-141313519	4-:141313465-141313519	ATA	iORF	0.50	0.39	0.035810	6.2
ENSG00000074590.9	ENST00000261402.2_iORF_0	12-:106461517-106461571	12-:106461517-106461571	TTG	iORF	0.12	0.23	0.035810	7.6
ENSG00000134910.8_ENSG00000252255.1	ENST00000529196.1_iORF_2	11+:125472262-125472319|125472697-125472703	11+:125472262-125472319|125472697-125472703	TTG	iORF	0.36	0.55	0.035827	74.0
ENSG00000137845.10	ENST00000260408.3_iORF_2	15-:58913688-58913742	15-:58913688-58913742	AAG	iORF	0.24	0.31	0.036189	21.5
ENSG00000124635.7	ENST00000607124.1_iORF_3	6-:27100390-27100468	6-:27100390-27100468	AGG	iORF	0.21	0.52	0.036267	124.9
ENSG00000118482.7	ENST00000262043.3_iORF_0	6+:64389912-64389978	6+:64389912-64389978	ACG	iORF	0.50	0.37	0.036626	7.9
ENSG00000166889.13	ENST00000300146.9_iORF_0	11-:59406659-59406670|59406764-59406819	11-:59406659-59406670|59406764-59406819	GTG	iORF	0.83	0.42	0.036626	8.2
ENSG00000072756.12	ENST00000251607.6_iORF_0	3+:3182233-3182266	3+:3182233-3182266	ATG	iORF	0.44	0.41	0.036662	5.4
ENSG00000038274.12	ENST00000321757.6_iORF_7	5+:162940967-162941000	5+:162940967-162941000	ATG	iORF	0.81	0.38	0.036662	7.0
ENSG00000156711.12	ENST00000211287.4_iORF_1	6+:36106655-36106688	6+:36106655-36106688	CTG	iORF	0.81	0.38	0.036662	5.8
ENSG00000100280.12_ENSG00000242156.1	ENST00000356015.2_iORF_6	22-:29747800-29747814|29750638-29750657	22-:29747800-29747814|29750638-29750657	ATC	iORF	0.59	0.34	0.036662	7.1
ENSG00000101871.10	ENST00000317552.4_iORF_3	X-:10463700-10463731|10491131-10491133	X-:10463700-10463731|10491131-10491133	AAG	iORF	0.41	0.41	0.036662	6.0
ENSG00000021762.15	ENST00000525498.1_iORF_0	11-:3143264-3143321	11-:3143264-3143321	AGG	iORF	0.69	0.35	0.036697	5.9
ENSG00000154174.7	ENST00000284320.5_iORF_1	3-:100092485-100092489|100093861-100093923	3-:100092485-100092489|100093861-100093923	ATT	iORF	0.30	0.43	0.037000	23.4
ENSG00000124160.7	ENST00000290231.6_iORF_0	20-:44698960-44699173	20-:44698960-44699173	ATC	iORF	0.25	0.20	0.037247	48.6
ENSG00000102710.15	ENST00000475892.1_iORF_0	13-:37586355-37586424	13-:37586355-37586430	AAG	iORF	0.47	0.12	0.037390	6.0
ENSG00000169908.6	ENST00000305366.3_iORF_1	3-:149089523-149089654|149093229-149093278	3-:149089523-149089654|149093229-149093278	TTG	iORF	0.26	0.30	0.037415	123.1
ENSG00000144306.9	ENST00000409673.3_iORF_0	2+:175265719-175265779	2+:175265719-175265779	TTG	iORF	0.73	0.40	0.037495	9.0
ENSG00000163170.7	ENST00000327428.5_iORF_1	2-:74372392-74372430|74374947-74374993	2-:74372392-74372430|74374947-74374993	ATG	iORF	0.53	0.42	0.037510	60.0
ENSG00000117054.9_ENSG00000137955.11	ENST00000370841.4_iORF_11	1+:76216139-76216160	1+:76216139-76216160	CTG	iORF	0.35	0.39	0.037598	6.7
ENSG00000134250.13	ENST00000256646.2_iORF_4	1-:120468077-120468098	1-:120468077-120468098	CTG	iORF	0.46	0.37	0.037598	5.3
ENSG00000138074.10	ENST00000310574.3_iORF_2	2-:27424648-27424669	2-:27424648-27424708	TTG	iORF	0.51	0.36	0.037598	5.1
ENSG00000115365.7	ENST00000450366.2_iORF_0	2-:211336796-211336800|211341039-211341056	2-:211336796-211336800|211341039-211341056	TTG	iORF	0.67	0.26	0.037598	8.7
ENSG00000151806.9	ENST00000281543.5_iORF_0	4+:44682524-44682545	4+:44682524-44682545	ATC	iORF	0.64	0.40	0.037598	5.1
ENSG00000198804.2_ENSG00000198786.2	ENST00000361899.2_iORF_33	MT+:8632-8653	MT+:8632-8653	ATC	iORF	0.37	0.41	0.037598	6.6
ENSG00000161013.12	ENST00000292591.7_iORF_0	5-:179227218-179227259|179227483-179227496	5-:179227218-179227259|179227483-179227496	AGG	iORF	0.44	0.46	0.037663	9.4
ENSG00000113580.10	ENST00000394464.2_iORF_0	5-:142678352-142678377|142680049-142680096	5-:142678352-142678377|142680049-142680096	AGG	iORF	0.78	0.27	0.037910	23.3
ENSG00000147601.9	ENST00000276603.5_iORF_0	8+:73921395-73921440|73926129-73926156	8+:73921395-73921440|73926129-73926156	ACG	iORF	0.84	0.10	0.038006	10.3
ENSG00000188641.8	ENST00000370192.3_iORF_2	1-:98293670-98293752|98348819-98348839	1-:98293670-98293752|98348819-98348839	ATC	iORF	0.28	0.34	0.038010	20.9
ENSG00000134243.7	ENST00000256637.6_iORF_0	1-:109888431-109888503|109890104-109890122	1-:109888431-109888503|109890104-109890122	ATG	iORF	0.83	0.23	0.038040	11.3
ENSG00000093167.13	ENST00000440230.1_iORF_2	3-:37138143-37138151|37170553-37170617	3-:37138143-37138151|37170553-37170617	ACG	iORF	0.51	0.40	0.038080	13.9
ENSG00000139436.16	ENST00000361006.5_iORF_0	12-:110427599-110427607|110429431-110429495	12-:110427599-110427607|110429431-110429495	AGG	iORF	0.50	0.41	0.038080	9.2
ENSG00000113119.8	ENST00000394671.3_iORF_0	5+:140021340-140021365|140021454-140021492	5+:140021340-140021365|140021454-140021492	CTG	iORF	0.77	0.11	0.038218	7.1
ENSG00000198042.6	ENST00000360128.6_iORF_0	8+:33354236-33354259|33354749-33354789	8+:33354236-33354259|33354749-33354789	ATG	iORF	0.45	0.42	0.038218	6.6
ENSG00000100890.11_ENSG00000100902.6	ENST00000605870.1_iORF_8	14+:35739707-35739770	14+:35739707-35739770	CTG	iORF	0.83	0.33	0.038218	7.0
ENSG00000159147.13_ENSG00000241837.2	ENST00000303071.5_iORF_3	21-:34956905-34956968	21-:34956905-34956968	ATA	iORF	0.83	0.22	0.038218	7.5
ENSG00000177542.6	ENST00000320230.5_iORF_2	11-:792977-792988|793528-793562	11-:792977-792988|793528-793562	ACG	iORF	0.18	0.45	0.038271	19.3
ENSG00000198792.8	ENST00000361906.3_iORF_2	22-:38617699-38617717|38620791-38620818	22-:38617699-38617717|38620791-38620818	ATG	iORF	0.66	0.23	0.038271	17.6
ENSG00000123595.5	ENST00000464506.1_iORF_1	X+:13727254-13727320	X+:13727254-13727320	ACG	iORF	0.78	0.41	0.038360	17.9
ENSG00000144579.3_ENSG00000199121.2	ENST00000273062.2_iORF_0	2+:219266412-219266435|219266833-219266938|219267071-219267078	2+:219266412-219266435|219266833-219266938|219267071-219267078	AGG	iORF	0.50	0.34	0.038530	23.1
ENSG00000107625.8	ENST00000373585.3_iORF_0	10+:70694579-70694654	10+:70694573-70694654	CTG	iORF	0.37	0.22	0.038573	11.8
ENSG00000215301.5	ENST00000399959.2_iORF_10	X+:41204703-41204724	X+:41204703-41204724	AAG	iORF	0.64	0.16	0.038696	15.6
ENSG00000092964.12	ENST00000311151.5_iORF_7	8+:26501108-26501111|26501465-26501507	8+:26501108-26501111|26501465-26501507	CTG	iORF	0.10	0.52	0.038725	26.7
ENSG00000114503.6	ENST00000452404.2_iORF_4	3-:196664475-196664519|196666121-196666128	3-:196664475-196664519|196666121-196666128	TTG	iORF	0.30	0.15	0.038783	16.3
ENSG00000101158.8	ENST00000602795.1_iORF_1	20+:57568082-57568133	20+:57568082-57568133	GTG	iORF	0.38	0.26	0.038783	16.6
ENSG00000137207.7	ENST00000372422.2_iORF_6	6-:43483814-43483833|43484464-43484478	6-:43483814-43483833|43484464-43484478	AAG	iORF	0.19	0.44	0.038926	17.3
ENSG00000130695.9	ENST00000252992.4_iORF_1	1+:26603689-26603725	1+:26603689-26603725	AGG	iORF	0.33	0.36	0.038969	8.1
ENSG00000183856.6	ENST00000361170.2_iORF_2	1-:156518468-156518504	1-:156518468-156518504	AGG	iORF	0.40	0.40	0.038969	6.2
ENSG00000164307.8	ENST00000443439.2_iORF_0	5-:96112251-96112255|96116126-96116158	5-:96112251-96112255|96116126-96116158	ATC	iORF	0.13	0.20	0.038969	5.3
ENSG00000104728.11	ENST00000398564.1_iORF_0	8+:1846608-1846644	8+:1846608-1846644	AGG	iORF	0.59	0.29	0.038969	12.2
ENSG00000179750.11	ENST00000402182.3_iORF_0	22+:39382339-39382375	22+:39382339-39382375	AGG	iORF	0.74	0.39	0.038969	6.6
ENSG00000176020.7_ENSG00000173540.8	ENST00000308388.6_iORF_3	3-:49761035-49761071	3-:49761035-49761071	ATA	iORF	0.49	0.43	0.039138	8.0
ENSG00000089737.11	ENST00000330836.5_iORF_1	14-:94528684-94528720	14-:94528684-94528720	AGG	iORF	0.42	0.45	0.039138	11.6
ENSG00000197451.6	ENST00000506259.1_iORF_14	5+:177632922-177632937	5+:177632922-177632937	TTG	iORF	0.54	0.38	0.040192	11.6
ENSG00000057019.11	ENST00000326840.6_iORF_5	3-:98518624-98518666	3-:98518624-98518666	AGG	iORF	0.65	0.22	0.040269	23.7
ENSG00000116489.8	ENST00000263168.3_iORF_7	1+:113196222-113196237	1+:113196222-113196237	ATT	iORF	0.41	0.32	0.040328	5.4
ENSG00000181222.10	ENST00000322644.6_iORF_2	17+:7404938-7405048|7405218-7405354	17+:7404938-7405048|7405218-7405354	ATG	iORF	0.84	0.50	0.040381	80.4
ENSG00000167792.7	ENST00000322776.6_iORF_6	11+:67379713-67379736|67379842-67379849	11+:67379713-67379736|67379842-67379849	ACG	iORF	0.80	0.45	0.040633	13.8
ENSG00000143771.7	ENST00000465271.1_iORF_1	1+:224553668-224553693|224558984-224559055	1+:224553668-224553693|224558984-224559055	CTG	iORF	0.22	0.35	0.040820	43.6
ENSG00000115414.14	ENST00000323926.6_iORF_3	2-:216274701-216274749	2-:216274701-216274749	ACG	iORF	0.29	0.44	0.040867	12.6
ENSG00000197142.6	ENST00000356116.1_iORF_3	10+:114182084-114182132	10+:114182084-114182132	CTG	iORF	0.78	0.43	0.040867	8.3
ENSG00000158417.6	ENST00000289371.6_iORF_5	2+:100009532-100009561|100010729-100010739	2+:100009532-100009561|100010729-100010739	ATA	iORF	0.80	0.42	0.040941	5.4
ENSG00000080345.13	ENST00000430328.2_iORF_4	2+:152325258-152325270|152326224-152326251	2+:152325258-152325270|152326224-152326251	ATC	iORF	0.10	0.24	0.040941	6.5
ENSG00000115355.11	ENST00000426576.1_iORF_1	2-:55522807-55522846	2-:55522807-55522846	AAG	iORF	0.67	0.21	0.040941	4.2
ENSG00000171109.14	ENST00000471841.1_iORF_1	3+:179080152-179080191	3+:179080152-179080191	ATC	iORF	0.39	0.40	0.040941	6.6
ENSG00000198728.6	ENST00000361198.5_iORF_2	10-:103870871-103870901|103871012-103871021	10-:103870871-103870901|103871012-103871021	AGG	iORF	0.50	0.43	0.040941	8.9
ENSG00000151229.8_ENSG00000229014.3	ENST00000280871.4_iORF_0	12-:40422197-40422236	12-:40422197-40422236	ATG	iORF	0.38	0.39	0.040941	6.8
ENSG00000137812.15	ENST00000399668.2_iORF_0	15+:40915832-40915871	15+:40915832-40915871	ATG	iORF	0.83	0.40	0.040941	6.0
ENSG00000129250.7	ENST00000320785.5_iORF_3	17+:4905921-4905937|4906025-4906048	17+:4905921-4905937|4906025-4906048	GTG	iORF	0.14	0.21	0.040941	4.0
ENSG00000113658.12	ENST00000545279.1_iORF_3	5+:135489715-135489757	5+:135489715-135489757	TTG	iORF	0.71	0.39	0.041093	6.0
ENSG00000198682.8	ENST00000361175.4_iORF_0	10+:89503384-89503398|89504758-89504786	10+:89503384-89503398|89504758-89504786	CTG	iORF	0.20	0.47	0.041093	14.1
ENSG00000002330.9	ENST00000309032.3_iORF_0	11-:64039110-64039275|64051653-64051659	11-:64039110-64039275|64051653-64051791	ATG	iORF	0.49	0.37	0.041097	85.7
ENSG00000153827.9	ENST00000389045.3_iORF_4	2-:230683185-230683203	2-:230683185-230683203	AGG	iORF	0.28	0.14	0.041436	7.0
ENSG00000114346.9	ENST00000417960.1_iORF_10	3+:172500019-172500021|172501588-172501604	3+:172500019-172500021|172501588-172501604	ATT	iORF	0.70	0.39	0.041436	9.6
ENSG00000131435.8	ENST00000253754.3_iORF_0	5+:131607842-131607860	5+:131607842-131607860	ACG	iORF	0.78	0.36	0.041436	9.9
ENSG00000124571.13	ENST00000265351.7_iORF_4	6-:43541286-43541304	6-:43541286-43541304	GTG	iORF	0.84	0.30	0.041436	6.5
ENSG00000065328.12	ENST00000378714.3_iORF_1	10+:13214387-13214405	10+:13214387-13214405	ATT	iORF	0.76	0.08	0.041436	5.1
ENSG00000110721.7	ENST00000265689.4_iORF_3	11-:67833946-67833964	11-:67833946-67833964	AGG	iORF	0.06	0.18	0.041436	11.0
ENSG00000173821.15	ENST00000319921.4_iORF_1	17+:78268519-78268537	17+:78268519-78268537	CTG	iORF	0.61	0.33	0.041436	5.8
ENSG00000130741.6	ENST00000253039.4_iORF_0	X+:24080682-24080691|24082317-24082326	X+:24080664-24080691|24082317-24082326	TTG	iORF	0.27	0.26	0.041436	15.1
ENSG00000140990.10	ENST00000543683.2_iORF_1	16+:2011243-2011292|2011497-2011679	16+:2011243-2011292|2011497-2011679	AGG	iORF	0.39	0.42	0.041561	72.3
ENSG00000182973.14	ENST00000328834.5_iORF_1	3+:32761696-32761717	3+:32761696-32761717	CTG	iORF	0.09	0.21	0.041624	6.9
ENSG00000184445.7	ENST00000333479.7_iORF_3	12+:123075972-123075993	12+:123075972-123075993	GTG	iORF	0.55	0.25	0.041624	5.2
ENSG00000184905.4	ENST00000372780.1_iORF_0	X+:101382283-101382304	X+:101382283-101382304	ATT	iORF	0.39	0.29	0.041624	5.2
ENSG00000165733.7	ENST00000374518.5_iORF_0	10+:43292181-43292376	10+:43292181-43292376	ATT	iORF	0.47	0.35	0.041680	30.7
ENSG00000131747.10	ENST00000423485.1_iORF_7	17-:38554871-38554893|38555024-38555032	17-:38554871-38554893|38555024-38555032	ATG	iORF	0.71	0.52	0.041818	28.0
ENSG00000188735.8	ENST00000342607.6_iORF_1	12+:122150821-122150870|122181534-122181596	12+:122150821-122150870|122181534-122181596	TTG	iORF	0.12	0.44	0.042071	14.0
ENSG00000113558.14_ENSG00000006837.7	ENST00000481195.1_iORF_5	5-:133537621-133537712|133541612-133541614	5-:133537621-133537712|133541612-133541614	AGG	iORF	0.03	0.42	0.042126	67.1
ENSG00000023697.8	ENST00000428559.2_iORF_0	12+:16109956-16109967|16111121-16111137	12+:16109956-16109967|16111121-16111137	AGG	iORF	0.36	0.41	0.042371	12.0
ENSG00000175220.7	ENST00000311956.4_iORF_0	11-:46700758-46700775|46700914-46701008	11-:46700758-46700775|46700914-46701008	AAG	iORF	0.79	0.45	0.042428	26.1
ENSG00000135775.9	ENST00000366669.4_iORF_0	1+:230825809-230825839	1+:230825809-230825839	ATT	iORF	0.67	0.41	0.042520	9.8
ENSG00000133706.13	ENST00000394434.2_iORF_8	5-:145503567-145503597	5-:145503567-145503597	ATG	iORF	0.36	0.42	0.042520	9.0
ENSG00000168303.6_ENSG00000199273.1	ENST00000306984.6_iORF_0	7-:40172814-40172844	7-:40172814-40172844	ATC	iORF	0.67	0.42	0.042520	8.7
ENSG00000100644.12_ENSG00000023608.4	ENST00000337138.4_iORF_21	14+:62212458-62212488	14+:62211524-62211531|62212408-62212488	TTG	iORF	0.59	0.21	0.042520	12.8
ENSG00000116903.6	ENST00000360394.2_iORF_1	1-:231471977-231472019	1-:231471977-231472019	CTG	iORF	0.44	0.39	0.042646	6.4
ENSG00000157827.15	ENST00000288670.9_iORF_0	2+:153493084-153493104|153494086-153494108	2+:153493084-153493104|153494086-153494108	ATG	iORF	0.68	0.38	0.042646	5.4
ENSG00000163939.14	ENST00000296302.7_iORF_2	3-:52637727-52637748|52643328-52643349	3-:52637727-52637748|52643328-52643349	ACG	iORF	0.47	0.40	0.042646	7.0
ENSG00000108591.5	ENST00000225729.3_iORF_0	17+:18002376-18002391|18002946-18002970	17+:18002376-18002391|18002946-18002970	AAG	iORF	0.09	0.42	0.042704	16.7
ENSG00000115520.4	ENST00000263960.2_iORF_0	2+:198318331-198318388|198324655-198324721	2+:198318331-198318388|198324655-198324721	ATG	iORF	0.81	0.43	0.042796	19.3
ENSG00000153767.5	ENST00000283875.5_iORF_0	3+:120489598-120489610	3+:120489598-120489610	ATA	iORF	0.38	0.09	0.042969	4.0
ENSG00000138663.4	ENST00000264389.2_iORF_0	4+:83984294-83984306	4+:83984294-83984306	ATG	iORF	0.78	0.33	0.042969	6.0
ENSG00000198730.3	ENST00000361367.2_iORF_1	11+:10776598-10776610	11+:10776598-10776610	AAG	iORF	0.81	0.31	0.042969	4.1
ENSG00000103335.15	ENST00000301015.9_iORF_4	16-:88800448-88800460	16-:88800448-88800460	AGG	iORF	0.47	0.24	0.042969	2.0
ENSG00000103226.13	ENST00000399336.4_iORF_1	16+:16374174-16374187|16375095-16375148	16+:16374174-16374187|16375095-16375148	ACG	iORF	0.54	0.37	0.043053	13.4
ENSG00000159840.11	ENST00000322764.5_iORF_2	7+:143085926-143086038|143086949-143087053	7+:143085926-143086038|143086949-143087053	AGG	iORF	0.42	0.18	0.043119	123.9
ENSG00000131747.10	ENST00000423485.1_iORF_11	17-:38564258-38564306	17-:38564258-38564306	AGG	iORF	0.78	0.14	0.043157	15.1
ENSG00000069275.12_ENSG00000201944.1	ENST00000367142.4_iORF_1	1-:205693083-205693109|205696827-205696933	1-:205693083-205693109|205696827-205696933|205698699-205698749|205719084-205719118	ATG	iORF	0.38	0.19	0.043448	176.3
ENSG00000100345.16	ENST00000216181.5_iORF_11	22-:36745156-36745186	22-:36745156-36745186	ATG	iORF	0.32	0.49	0.043835	96.4
ENSG00000171471.5	ENST00000306985.4_iORF_0	12+:117013802-117013847	12+:117013802-117013847	ATG	iORF	0.78	0.42	0.043854	13.5
ENSG00000058729.6	ENST00000283109.3_iORF_0	5-:96503210-96503294	5-:96503210-96503294	ATT	iORF	0.47	0.24	0.043961	8.1
ENSG00000163029.11	ENST00000448223.2_iORF_2	2-:17896275-17896320	2-:17896275-17896320	ATC	iORF	0.48	0.26	0.044133	8.6
ENSG00000141642.4_ENSG00000141646.9	ENST00000342988.3_iORF_0	18+:48575069-48575114	18+:48575069-48575114	AGG	iORF	0.53	0.34	0.044133	5.2
ENSG00000254858.5	ENST00000599612.2_iORF_0	19+:18304818-18304844|18305586-18305620	19+:18304818-18304844|18305586-18305620	ATT	iORF	0.75	0.39	0.044748	17.5
ENSG00000138095.14	ENST00000260665.7_iORF_14	2-:44128611-44128638	2-:44128611-44128638	ATT	iORF	0.71	0.41	0.045060	11.7
ENSG00000196975.10	ENST00000394295.4_iORF_1	2+:70031694-70031759|70033516-70033523	2+:70031676-70031759|70033516-70033523	TTG	iORF	0.06	0.42	0.045634	24.7
ENSG00000167193.7	ENST00000300574.2_iORF_2	17-:1326936-1326944|1339913-1339977	17-:1326936-1326944|1339913-1339977	ATA	iORF	0.24	0.19	0.045634	20.4
ENSG00000130733.6	ENST00000586748.1_iORF_1	19-:11034811-11034868|11036361-11036412	19-:11034811-11034868|11036361-11036412	CTG	iORF	0.26	0.43	0.045668	18.2
ENSG00000144224.12	ENST00000272638.9_iORF_0	2+:136533902-136533921|136536517-136536540	2+:136533902-136533921|136536517-136536540	AAG	iORF	0.78	0.43	0.045759	18.3
ENSG00000198900.5	ENST00000361337.2_iORF_0	20+:39690063-39690130|39704810-39704934|39706221-39706249	20+:39658092-39658095|39690033-39690130|39704810-39704934|39706221-39706249	ATC	iORF	0.06	0.47	0.046089	66.8
ENSG00000143093.10_ENSG00000258634.2	ENST00000369795.3_iORF_0	1+:110586303-110586402	1+:110586303-110586402	ATC	iORF	0.30	0.48	0.046204	15.2
ENSG00000170266.11_ENSG00000188167.4	ENST00000342462.4_iORF_1	3-:33135170-33135269	3-:33135170-33135269	AGG	iORF	0.75	0.40	0.046204	14.6
ENSG00000123268.4	ENST00000262053.3_iORF_0	12+:51203348-51203372|51207792-51207867	12+:51203348-51203372|51207792-51207867	ATC	iORF	0.38	0.14	0.046204	13.7
ENSG00000143369.10	ENST00000369047.4_iORF_1	1+:150484219-150484307|150484827-150484844	1+:150484219-150484307|150484827-150484844	AAG	iORF	0.83	0.45	0.046505	24.2
ENSG00000254087.3	ENST00000519728.1_iORF_0	8+:56860218-56860269	8+:56860218-56860269	ATG	iORF	0.49	0.41	0.046600	5.0
ENSG00000166263.9	ENST00000376352.2_iORF_0	17+:53150318-53150369	17+:53150318-53150369	AAG	iORF	0.41	0.41	0.046600	5.9
ENSG00000126464.9	ENST00000418929.2_iORF_1	19+:50100348-50100399	19+:50100348-50100399	AGG	iORF	0.50	0.18	0.046600	6.7
ENSG00000117523.11	ENST00000392078.3_iORF_10	1+:171482217-171482250	1+:171482217-171482250	AAG	iORF	0.13	0.42	0.046832	6.6
ENSG00000080608.9	ENST00000397885.2_iORF_2	9-:2837223-2837256	9-:2837223-2837256	ATC	iORF	0.83	0.15	0.046832	8.1
ENSG00000196182.6	ENST00000373132.3_iORF_3	1-:36819992-36820013	1-:36819992-36820013	ATA	iORF	0.38	0.36	0.047339	5.0
ENSG00000071054.11_ENSG00000233404.2	ENST00000350198.4_iORF_9	2+:102450914-102450925|102452361-102452371	2+:102450914-102450925|102452361-102452371	AGG	iORF	0.84	0.37	0.047339	5.9
ENSG00000135974.5	ENST00000258457.2_iORF_0	2+:105959660-105959680|105961771-105961772	2+:105959660-105959680|105961771-105961772	AAG	iORF	0.83	0.13	0.047339	4.6
ENSG00000119760.11	ENST00000337768.5_iORF_0	2-:27883871-27883892	2-:27883871-27883892	ATT	iORF	0.30	0.38	0.047339	6.2
ENSG00000071994.6	ENST00000541970.1_iORF_0	6-:170886786-170886805|170887944-170887946	6-:170886786-170886805|170887944-170887994	AGG	iORF	0.47	0.31	0.047339	2.9
ENSG00000108389.5	ENST00000323456.5_iORF_1	17-:56584605-56584626	17-:56584605-56584626	GTG	iORF	0.75	0.14	0.047339	3.0
ENSG00000169592.10	ENST00000304516.7_iORF_4	16+:30007871-30007895	16+:30007871-30007895	ACG	iORF	0.71	0.42	0.047611	31.3
ENSG00000033030.9_ENSG00000252192.1	ENST00000336229.4_iORF_0	12-:122973954-122974008	12-:122973954-122974008	ATC	iORF	0.57	0.19	0.047635	4.5
ENSG00000102265.7	ENST00000218388.4_iORF_1	X+:47444631-47444730|47444941-47445007	X+:47444631-47444730|47444941-47445007	ATG	iORF	0.60	0.35	0.047709	122.8
ENSG00000177225.12	ENST00000319863.8_iORF_0	11-:773605-773629|774007-774085	11-:773605-773629|774007-774085	CTG	iORF	0.26	0.39	0.047722	22.5
ENSG00000198961.5	ENST00000361189.2_iORF_2	5-:108704333-108704360	5-:108704333-108704360	CTG	iORF	0.81	0.39	0.047957	8.3
ENSG00000121390.13	ENST00000338910.4_iORF_7	13-:20346538-20346550	13-:20346538-20346550	ATG	iORF	0.81	0.14	0.048084	5.9
ENSG00000179242.11	ENST00000360469.5_iORF_1	20+:60427822-60427834	20+:60427822-60427834	CTG	iORF	0.67	0.33	0.048084	7.2
ENSG00000137076.14	ENST00000314888.9_iORF_7	9-:35712042-35712072	9-:35712042-35712072	CTG	iORF	0.58	0.33	0.048235	49.0
ENSG00000088298.8_ENSG00000242372.2	ENST00000374436.3_iORF_1	20-:33867848-33867921|33868456-33868632|33871978-33872023	20-:33867848-33867921|33868456-33868632|33871978-33872023	ACG	iORF	0.16	0.31	0.048241	391.3
ENSG00000154719.9	ENST00000352957.4_iORF_1	21-:26978799-26978844	21-:26978799-26978844	AAG	iORF	0.62	0.44	0.048403	10.5
ENSG00000135480.10_ENSG00000170442.7	ENST00000331817.5_iORF_3	12+:52628979-52629039	12+:52628979-52629039	GTG	iORF	0.41	0.18	0.048557	355.9
ENSG00000150782.7	ENST00000528832.1_iORF_2	11-:112020875-112020929|112024314-112024320	11-:112020875-112020929|112024314-112024320	ATG	iORF	0.83	0.41	0.048663	12.0
ENSG00000055332.12	ENST00000233057.4_iORF_0	2-:37349787-37349807|37353431-37353441	2-:37349787-37349807|37353431-37353441	ATA	iORF	0.46	0.37	0.048927	10.8
ENSG00000171792.6_ENSG00000078246.11	ENST00000448120.2_iORF_1	12+:3030085-3030088|3031427-3031454	12+:3030085-3030088|3031427-3031454	ATG	iORF	0.38	0.41	0.048927	8.4
ENSG00000131966.9	ENST00000254286.4_iORF_0	14+:58669580-58669610	14+:58669580-58669610	TTG	iORF	0.40	0.36	0.048927	7.3
ENSG00000163902.7_ENSG00000242551.2	ENST00000296255.3_iORF_2	3-:128350882-128350900	3-:128350882-128350900	AAG	iORF	0.73	0.36	0.049131	12.7
ENSG00000151929.5	ENST00000369085.3_iORF_1	10+:121436462-121436762	10+:121436462-121436762	ATT	iORF	0.60	0.47	0.049244	134.8
ENSG00000164818.11	ENST00000297440.6_iORF_1	7+:814655-814667	7+:814655-814667	AGG	iORF	0.45	0.35	0.049276	6.8
ENSG00000104368.13	ENST00000220809.4_iORF_2	8-:42037472-42037568	8-:42037472-42037568	ATC	iORF	0.65	0.43	0.049336	27.7
ENSG00000114999.7	ENST00000233336.6_iORF_0	2+:113239943-113240039	2+:113239943-113240039	ATG	iORF	0.78	0.30	0.049464	42.1
ENSG00000138768.10	ENST00000514213.2_iORF_1	4+:76722264-76722291	4+:76722264-76722291	AAG	iORF	0.49	0.40	0.049494	5.2
ENSG00000094880.6	ENST00000394886.2_iORF_2	5-:137536817-137536844	5-:137536817-137536844	TTG	iORF	0.13	0.17	0.049494	5.2
ENSG00000100603.9	ENST00000261531.7_iORF_0	14-:78203373-78203400	14-:78203373-78203409	AGG	iORF	0.47	0.18	0.049494	6.7
ENSG00000178691.6	ENST00000322652.5_iORF_0	17+:30322737-30322764	17+:30322737-30322764	AAG	iORF	0.28	0.39	0.049494	9.0
ENSG00000171960.6	ENST00000304979.3_iORF_0	1+:43131657-43131738|43132217-43132241	1+:43131657-43131738|43132217-43132241	GTG	iORF	0.20	0.34	0.049634	48.6
ENSG00000108039.13	ENST00000502935.1_iORF_0	10-:111667503-111667573|111674768-111674782	10-:111667503-111667573|111674768-111674782	AGG	iORF	0.76	0.23	0.049689	10.5
ENSG00000161618.5_ENSG00000200259.1	ENST00000293350.4_iORF_10	19+:49962994-49963105|49964078-49964084	19+:49962994-49963105|49964078-49964084	CTG	iORF	0.40	0.44	0.049786	34.8
ENSG00000106366.7	ENST00000445463.2_iORF_5	7+:100780311-100780365|100780685-100780712	7+:100780311-100780365|100780685-100780712	AGG	iORF	0.76	0.12	0.049806	51.5
ENSG00000138246.11	ENST00000260818.6_iORF_1	3+:132193823-132193850	3+:132193823-132193850	ACG	iORF	0.68	0.37	0.049998	5.9
ENSG00000173113.2	ENST00000544844.1_iORF_2	11-:64084779-64084837|64084920-64084943	11-:64084779-64084837|64084920-64084964	GTG	iORF	0.15	0.23	1.5077e-05	175.2
ENSG00000056097.11	ENST00000265069.8_iORF_0	5-:32420185-32420208|32444334-32444413	5-:32420185-32420208|32444334-32444413	ATG	iORF	0.71	0.12	3.2271e-05	68.0
ENSG00000124783.8_ENSG00000164304.11	ENST00000244763.4_iORF_4	6-:7301621-7301717	6-:7301621-7301717	ATT	iORF	0.53	0.44	7.9102e-05	55.6
ENSG00000214706.6_ENSG00000243477.1	ENST00000336089.4_iORF_1	3-:50329734-50329836	3-:50329734-50329839	GTG	iORF	0.35	0.44	8.5734e-08	103.9
ENSG00000137970.7	ENST00000468715.1_ncRNA_0	1-:97144429-97145176	1-:97144429-97145176	ATG	ncRNA	0.76	0.49	0.0000	379.5
ENSG00000213553.3	ENST00000394878.2_ncRNA_0	2+:38709160-38709946	2+:38708992-38709946	AAG	ncRNA	0.15	0.56	0.0000	842.5
ENSG00000132967.9	ENST00000255320.6_ncRNA_0	3+:22423309-22423951	3+:22423309-22423951	ATG	ncRNA	0.20	0.53	0.0000	329.3
ENSG00000266780.1_ENSG00000213300.4	ENST00000472163.1_ncRNA_0	3+:75263823-75264783	3+:75263823-75264783	CTG	ncRNA	0.06	0.45	0.0000	281.5
ENSG00000179010.10	ENST00000512914.1_ncRNA_0	4+:6642514-6642973	4+:6642514-6642973	TTG	ncRNA	0.18	0.45	0.0000	1816.0
ENSG00000243199.1	ENST00000466377.1_ncRNA_0	4+:66439251-66439740	4+:66439251-66439740	AAG	ncRNA	0.07	0.50	0.0000	613.7
ENSG00000214485.5	ENST00000398410.4_ncRNA_0	5+:149473864-149474611	5+:149473864-149474611	ATG	ncRNA	0.46	0.56	0.0000	523.1
ENSG00000233913.6	ENST00000406049.3_ncRNA_0	5+:168043398-168044001	5+:168043398-168044001	AAG	ncRNA	0.12	0.20	0.0000	1187.5
ENSG00000212802.3	ENST00000391491.2_ncRNA_0	6+:12514341-12514956	6+:12514341-12514956	ATG	ncRNA	0.40	0.56	0.0000	1597.7
ENSG00000231991.3	ENST00000426153.2_ncRNA_0	9+:33624796-33625291	9+:33624271-33625291	AAG	ncRNA	0.67	0.30	0.0000	1854.1
ENSG00000196205.7	ENST00000436459.2_ncRNA_0	9+:135894908-135896261	9+:135894872-135896261	ATT	ncRNA	0.29	0.42	0.0000	8708.9
ENSG00000236552.1	ENST00000439189.1_ncRNA_0	10+:98510194-98510656	10+:98510044-98510656	AAG	ncRNA	0.46	0.31	0.0000	1431.3
ENSG00000227097.4	ENST00000536099.1_ncRNA_0	11+:82400600-82400810	11+:82400600-82400810	ATG	ncRNA	0.08	0.56	0.0000	1148.9
ENSG00000166689.10_ENSG00000266493.1	ENST00000459748.1_ncRNA_0	11-:16996239-16996560	11-:16996239-16996560	ATG	ncRNA	0.51	0.56	0.0000	443.3
ENSG00000216285.4	ENST00000547454.1_ncRNA_0	12+:104424556-104425321	12+:104424556-104425321	ATG	ncRNA	0.56	0.55	0.0000	960.1
ENSG00000186076.4	ENST00000548270.1_ncRNA_0	12-:94034597-94035362	12-:94034597-94035362	ATG	ncRNA	0.56	0.55	0.0000	986.1
ENSG00000258427.3	ENST00000555532.2_ncRNA_0	14+:60864474-60864732	14+:60864474-60864732	ATG	ncRNA	0.71	0.55	0.0000	300.0
ENSG00000166794.4	ENST00000561048.1_ncRNA_1	15-:64452261-64452396|64454239-64454353|64455050-64455185	15-:64452261-64452396|64454239-64454353|64455050-64455185	ATG	ncRNA	0.44	0.53	0.0000	843.1
ENSG00000259964.2	ENST00000569046.1_ncRNA_0	15-:71457108-71457495	15-:71457108-71457495	AAG	ncRNA	0.06	0.45	0.0000	214.1
ENSG00000237550.4	ENST00000393394.3_ncRNA_0	15-:82664513-82665092	15-:82664513-82665092	ATG	ncRNA	0.54	0.56	0.0000	1287.1
ENSG00000230903.5	ENST00000602071.1_ncRNA_0	15-:83041054-83041633	15-:83041054-83041633	ATG	ncRNA	0.54	0.56	0.0000	1287.1
ENSG00000183405.5	ENST00000393464.3_ncRNA_0	17+:26794839-26795424	17+:26794839-26795424	ATG	ncRNA	0.67	0.56	0.0000	1143.6
ENSG00000188554.9	ENST00000585505.1_ncRNA_0	17+:41342719-41342793|41343388-41343598|41345110-41345270|41345364-41345655|41346366-41346537	17+:41342695-41342793|41343388-41343598|41345110-41345270|41345364-41345655|41346366-41346537	GTG	ncRNA	0.26	0.12	0.0000	197.6
ENSG00000233966.1	ENST00000450587.1_ncRNA_0	17-:15607545-15608163	17-:15607545-15608178	AAG	ncRNA	0.43	0.21	0.0000	1252.5
ENSG00000235552.4	ENST00000489915.1_ncRNA_0	18-:6462142-6462649	18-:6462142-6462649	GTG	ncRNA	0.40	0.46	0.0000	917.8
ENSG00000178464.6_ENSG00000105583.5	ENST00000325000.4_ncRNA_0	19-:12754088-12754733	19-:12754088-12754733	ATG	ncRNA	0.64	0.56	0.0000	953.6
ENSG00000230043.1	ENST00000415187.1_ncRNA_0	20-:49457151-49457259	20-:49457151-49457259	ATC	ncRNA	0.51	0.54	0.0000	823.0
ENSG00000230629.2	ENST00000429775.2_ncRNA_0	X+:70182858-70183143	X+:70182858-70183143	ATC	ncRNA	0.70	0.56	0.0000	663.5
ENSG00000184831.9_ENSG00000238103.3	ENST00000330965.4_ncRNA_0	X-:23854858-23855437	X-:23854858-23855437	ATG	ncRNA	0.54	0.56	0.0000	1218.6
ENSG00000104522.11	ENST00000531006.1_ncRNA_2	8-:144698732-144698893|144699643-144699653	8-:144698732-144698893|144699643-144699653	CTG	ncRNA	0.12	0.51	0.00010072	94.3
ENSG00000108528.9	ENST00000574710.1_ncRNA_1	17-:4843106-4843205	17-:4843106-4843205	ATG	ncRNA	0.67	0.53	0.00010394	48.9
ENSG00000140157.10	ENST00000559571.1_ncRNA_0	15-:23034206-23034320	15-:23034206-23034320	ATG	ncRNA	0.71	0.51	0.00010700	116.8
ENSG00000154122.8	ENST00000502424.1_ncRNA_0	5-:14797474-14797624	5-:14797474-14797624	AAG	ncRNA	0.49	0.46	0.00012544	23.9
ENSG00000231066.3	ENST00000453156.3_ncRNA_0	X-:14853392-14853431	X-:14853392-14853431	ATG	ncRNA	0.40	0.56	0.00012734	185.7
ENSG00000232004.1	ENST00000417455.1_ncRNA_0	10-:44100290-44100398	10-:44100290-44100398	ATT	ncRNA	0.26	0.52	0.00012783	45.3
ENSG00000267321.1_ENSG00000207297.1	ENST00000592381.1_ncRNA_0	17+:33895163-33895244	17+:33895163-33895244	CTG	ncRNA	0.71	0.43	0.00013092	23.1
ENSG00000226781.1	ENST00000436520.1_ncRNA_0	X+:33059772-33059838	X+:33059772-33059838	TTG	ncRNA	0.19	0.50	0.00013330	50.7
ENSG00000256338.1	ENST00000544920.1_ncRNA_0	15+:28560838-28560916	15+:28560838-28560916	ATG	ncRNA	0.61	0.57	0.00013995	620.1
ENSG00000227063.4	ENST00000546176.1_ncRNA_0	20+:21735907-21735985	20+:21735907-21735985	ATG	ncRNA	0.61	0.56	0.00013995	620.1
ENSG00000087087.14	ENST00000473047.1_ncRNA_1	7+:100472946-100472949|100473193-100473337	7+:100472946-100472949|100473193-100473337	AAG	ncRNA	0.33	0.52	0.00014635	108.8
ENSG00000145191.7_ENSG00000182580.2	ENST00000466742.1_ncRNA_31	3+:183910662-183910684|183910889-183911022|183911152-183911240|183911327-183911486	3+:183910662-183910684|183910889-183911022|183911152-183911240|183911327-183911486	CTG	ncRNA	0.23	0.35	0.00015767	65.8
ENSG00000108433.11_ENSG00000263650.1	ENST00000571048.1_ncRNA_0	17+:45000537-45000591	17+:45000537-45000591	GTG	ncRNA	0.41	0.52	0.00016161	39.1
ENSG00000170089.11_ENSG00000249129.1	ENST00000506672.1_ncRNA_1	5+:177302549-177302573	5+:177302549-177302573	GTG	ncRNA	0.28	0.44	0.00016481	17.3
ENSG00000245205.3	ENST00000359165.5_ncRNA_0	12-:19610037-19610136	12-:19610037-19610136	GTG	ncRNA	0.35	0.56	0.00016626	425.8
ENSG00000168883.15	ENST00000455732.1_ncRNA_0	2+:85843318-85843579|85846342-85846412|85848607-85848702|85850748-85850814	2+:85843318-85843579|85846342-85846412|85848607-85848702|85850748-85850814	ATG	ncRNA	0.28	0.37	0.00019052	173.2
ENSG00000113448.12_ENSG00000214244.4	ENST00000514799.1_ncRNA_0	5-:59755888-59755969	5-:59755888-59755969	AGG	ncRNA	0.16	0.52	0.00020412	42.0
ENSG00000127054.14	ENST00000478641.1_ncRNA_0	1-:1248873-1248972|1249111-1249156	1-:1248873-1248972|1249111-1249156	ATC	ncRNA	0.52	0.43	0.00020474	43.9
ENSG00000197756.5	ENST00000478153.1_ncRNA_0	2+:217366079-217366127	2+:217366079-217366127	ACG	ncRNA	0.29	0.21	0.00020476	980.1
ENSG00000154518.5	ENST00000472782.1_ncRNA_2	2-:176044905-176044906|176046082-176046153	2-:176044905-176044906|176046082-176046153	ATC	ncRNA	0.56	0.34	0.00020846	258.9
ENSG00000225976.4	ENST00000540788.1_ncRNA_0	10+:29986929-29987103	10+:29986929-29987103	ATG	ncRNA	0.26	0.17	0.00021276	105.0
ENSG00000214784.4	ENST00000461022.1_ncRNA_0	5-:110527923-110528046	5-:110527923-110528046	TTG	ncRNA	0.20	0.54	0.00022739	58.3
ENSG00000117054.9_ENSG00000137955.11	ENST00000471759.1_ncRNA_0	1+:76253205-76253289|76254843-76255041|76255636-76255742|76255836-76255859	1+:76253205-76253289|76254843-76255041|76255636-76255742|76255836-76255859	ATC	ncRNA	0.35	0.17	0.00026950	101.6
ENSG00000235919.3	ENST00000594351.1_ncRNA_0	1+:155533128-155533200	1+:155533128-155533200	ATG	ncRNA	0.64	0.40	0.00028580	14.0
ENSG00000162174.8	ENST00000526625.2_ncRNA_0	11+:62139723-62139798	11+:62139723-62139798	TTG	ncRNA	0.55	0.41	0.00029544	13.9
ENSG00000228604.3_ENSG00000232712.2	ENST00000457423.1_ncRNA_0	20-:21146845-21146929	20-:21146845-21146929	CTG	ncRNA	0.09	0.54	0.00029714	65.9
ENSG00000161179.9	ENST00000468686.1_ncRNA_0	22-:21984135-21984303	22-:21984135-21984303	ATG	ncRNA	0.24	0.47	0.00030206	74.3
ENSG00000213757.3	ENST00000474167.1_ncRNA_0	5-:78579954-78580077	5-:78579954-78580077	TTG	ncRNA	0.20	0.54	0.00030307	54.0
ENSG00000219023.1	ENST00000403958.1_ncRNA_0	6+:35523957-35524041	6+:35523957-35524041	CTG	ncRNA	0.08	0.54	0.00030359	64.4
ENSG00000197582.5	ENST00000388829.3_ncRNA_0	X-:13397318-13397420	X-:13397318-13397420	GTG	ncRNA	0.13	0.36	0.00030661	65.4
ENSG00000255977.1	ENST00000544818.1_ncRNA_0	12+:7759665-7759716	12+:7759665-7759716	AAG	ncRNA	0.03	0.46	0.00030864	35.3
ENSG00000132142.15	ENST00000452924.2_ncRNA_0	17-:35500731-35500800	17-:35500731-35500800	AAG	ncRNA	0.24	0.24	0.00035676	20.9
ENSG00000203667.5	ENST00000391839.2_ncRNA_0	1+:244999016-244999058|245005496-245005529	1+:244999016-244999058|245005496-245005529	ATG	ncRNA	0.71	0.56	0.00035948	133.4
ENSG00000200795.1	ENST00000363925.1_ncRNA_0	12-:120730975-120731011	12-:120730975-120731011	ATG	ncRNA	0.71	0.57	0.00036410	1019.1
ENSG00000104518.6	ENST00000531184.1_ncRNA_0	8+:144641505-144641730	8+:144641505-144641730	ATG	ncRNA	0.28	0.46	0.00036560	50.3
ENSG00000172660.7	ENST00000591957.1_ncRNA_2	17+:34136573-34136580|34144719-34144759|34147027-34147088	17+:34136573-34136580|34144719-34144759|34147027-34147088	ATG	ncRNA	0.23	0.51	0.00037680	103.6
ENSG00000101194.13	ENST00000488738.1_ncRNA_1	20+:61598717-61598852	20+:61598717-61598852	TTG	ncRNA	0.46	0.21	0.00040015	22.3
ENSG00000241316.2_ENSG00000266400.1	ENST00000464420.1_ncRNA_0	3+:67705288-67705405	3+:67705249-67705405	CTG	ncRNA	0.12	0.41	0.00041543	20.0
ENSG00000225674.1	ENST00000451446.1_ncRNA_0	13-:24696203-24696284	13-:24696203-24696284	AAG	ncRNA	0.28	0.32	0.00041978	15.5
ENSG00000254893.3	ENST00000527880.2_ncRNA_0	5-:75469453-75469660	5-:75469453-75469660	AAG	ncRNA	0.53	0.24	0.00042143	47.3
ENSG00000270022.2	ENST00000602478.1_ncRNA_1	22+:43011262-43011292	22+:43011262-43011292	ATG	ncRNA	0.08	0.56	0.00043303	182.1
ENSG00000234176.1	ENST00000425843.1_ncRNA_0	X-:120338397-120338493	X-:120338397-120338493	AAG	ncRNA	0.44	0.55	0.00043563	110.6
ENSG00000029364.7	ENST00000555245.1_ncRNA_0	14+:69922535-69922583|69925079-69925310	14+:69922535-69922583|69925079-69925310	TTG	ncRNA	0.36	0.38	0.00044210	30.6
ENSG00000231831.1	ENST00000413059.1_ncRNA_0	X-:57420870-57420984	X-:57420870-57420984	AAG	ncRNA	0.81	0.39	0.00044707	18.3
ENSG00000233137.2	ENST00000429493.1_ncRNA_0	9+:37079988-37080114	9+:37079988-37080114	TTG	ncRNA	0.19	0.22	0.00047103	37.0
ENSG00000125458.2	ENST00000583655.1_ncRNA_1	17-:73127271-73127370	17-:73127271-73127370	GTG	ncRNA	0.30	0.44	0.00047288	52.2
ENSG00000165233.13	ENST00000475574.1_ncRNA_0	9+:95870071-95870109|95872849-95872898	9+:95870071-95870109|95872849-95872898	ATC	ncRNA	0.28	0.30	0.00047560	42.6
ENSG00000226564.1	ENST00000434913.1_ncRNA_0	2-:181737593-181737701	2-:181737593-181737701	TTG	ncRNA	0.34	0.49	0.00050316	19.6
ENSG00000255717.2	ENST00000545308.1_ncRNA_0	11-:62622365-62622410|62622604-62622688|62622895-62622937	11-:62622365-62622410|62622604-62622688|62622895-62622937	ATT	ncRNA	0.34	0.50	0.00054749	178.9
ENSG00000228818.1	ENST00000451892.1_ncRNA_0	1-:240307516-240307765	1-:240307516-240307765	CTG	ncRNA	0.32	0.32	0.00055854	136.5
ENSG00000213430.5	ENST00000537078.2_ncRNA_0	5+:21883302-21883362	5+:21883302-21883362	AAG	ncRNA	0.28	0.44	0.00057216	56.6
ENSG00000123009.3	ENST00000242630.2_ncRNA_0	12+:120720399-120720519	12+:120720399-120720519	AGG	ncRNA	0.57	0.55	0.00060039	186.9
ENSG00000163399.11	ENST00000488733.1_ncRNA_3	1+:116915917-116916088	1+:116915917-116916088	GTG	ncRNA	0.71	0.48	0.00061968	252.1
ENSG00000116584.13	ENST00000465079.1_ncRNA_1	1-:155938926-155939082	1-:155938926-155939082	AAG	ncRNA	0.78	0.42	0.00063140	44.4
ENSG00000104904.8	ENST00000586054.2_ncRNA_4	19+:2271387-2271444	19+:2271387-2271444	AGG	ncRNA	0.24	0.38	0.00063932	83.5
ENSG00000101224.13	ENST00000467519.1_ncRNA_5	20+:3776459-3776526|3778268-3778291	20+:3776459-3776526|3778268-3778291	CTG	ncRNA	0.52	0.37	0.00065667	19.3
ENSG00000233016.2	ENST00000416970.1_ncRNA_0	9-:139620808-139620868|139621497-139621538|139622332-139622483	9-:139620808-139620868|139621497-139621538|139622332-139622483	GTG	ncRNA	0.07	0.39	0.00067894	69.1
ENSG00000231341.1	ENST00000430062.1_ncRNA_0	Y-:5075255-5075321	Y-:5075255-5075321	CTG	ncRNA	0.29	0.24	0.00068164	33.8
ENSG00000266282.1	ENST00000583788.1_ncRNA_0	17-:30555025-30555070	17-:30555025-30555070	ACG	ncRNA	0.35	0.55	0.00068720	82.5
ENSG00000187951.6_ENSG00000206846.1	ENST00000567449.1_ncRNA_0	15+:30918370-30918397	15+:30918370-30918397	ATG	ncRNA	0.71	0.51	0.00077275	32.3
ENSG00000223676.1	ENST00000445636.1_ncRNA_0	13-:50935545-50935584	13-:50935545-50935584	GTG	ncRNA	0.14	0.55	0.00078721	67.5
ENSG00000147669.6	ENST00000519765.1_ncRNA_0	8+:101163583-101163670	8+:101163583-101163670	ATG	ncRNA	0.71	0.56	0.00079797	136.5
ENSG00000177106.10	ENST00000527832.1_ncRNA_0	11+:724805-724829|725727-725847|726097-726170|726303-726484|726618-726751|726900-726981	11+:724805-724829|725727-725847|726097-726170|726303-726484|726618-726751|726900-726981	GTG	ncRNA	0.31	0.19	0.00080255	210.4
ENSG00000117543.15	ENST00000481982.1_ncRNA_0	1-:101490792-101490999	1-:101490792-101490999	ATG	ncRNA	0.07	0.45	0.00085908	48.9
ENSG00000105373.14	ENST00000600410.1_ncRNA_0	19+:48259838-48259861|48259944-48260001|48260255-48260262	19+:48259826-48259861|48259944-48260001|48260255-48260262	ATC	ncRNA	0.33	0.15	0.00086009	27.9
ENSG00000186594.8	ENST00000574306.1_ncRNA_0	17-:1617265-1617283	17-:1617265-1617283	CTG	ncRNA	0.52	0.17	0.00086769	4.7
ENSG00000006015.13	ENST00000600997.1_ncRNA_1	19+:18702930-18702990	19+:18702930-18702990	ATG	ncRNA	0.18	0.48	0.00087976	23.1
ENSG00000135446.12	ENST00000551706.1_ncRNA_1	12-:58145958-58146075	12-:58145958-58146075	ATG	ncRNA	0.71	0.50	0.00090031	192.5
ENSG00000143774.12	ENST00000498115.1_ncRNA_1	1+:228334559-228334639|228335106-228335344	1+:228334559-228334639|228335106-228335344	AGG	ncRNA	0.71	0.36	0.00090464	95.6
ENSG00000118939.13_ENSG00000136153.15	ENST00000606347.1_ncRNA_0	13+:76143598-76143643|76169050-76169126|76178904-76178963|76179864-76179948	13+:76143598-76143643|76169050-76169126|76178904-76178963|76179864-76179948	ATC	ncRNA	0.34	0.43	0.00090718	108.8
ENSG00000149089.8	ENST00000527830.1_ncRNA_0	11-:34912093-34912099|34937774-34937831	11-:34912093-34912099|34937774-34937831	ATG	ncRNA	0.52	0.48	0.00090922	70.3
ENSG00000159348.8	ENST00000478009.1_ncRNA_0	1-:202935605-202935728|202935876-202936026|202936318-202936333	1-:202935605-202935728|202935876-202936026|202936318-202936333	ATG	ncRNA	0.84	0.50	0.00093647	58.1
ENSG00000267858.1_ENSG00000213753.6	ENST00000493504.1_ncRNA_0	19+:59086841-59086883	19+:59086841-59086883	ATG	ncRNA	0.68	0.54	0.00093985	47.3
ENSG00000101138.7	ENST00000493039.1_ncRNA_0	20+:54970608-54970788	20+:54970608-54970788	ATG	ncRNA	0.57	0.49	0.00097231	48.6
ENSG00000236813.1	ENST00000414577.1_ncRNA_0	X+:62987199-62987217	X+:62987199-62987217	AAG	ncRNA	0.52	0.24	0.00097656	22.9
ENSG00000223984.1	ENST00000453465.1_ncRNA_0	10-:21915064-21915139	10-:21915064-21915139	CTG	ncRNA	0.06	0.45	0.00097797	29.5
ENSG00000100462.11	ENST00000553641.1_ncRNA_0	14-:23398456-23398531	14-:23398456-23398531	GTG	ncRNA	0.52	0.36	0.00097797	56.3
ENSG00000234702.1	ENST00000434069.1_ncRNA_0	X-:91238279-91238345	X-:91238279-91238345	GTG	ncRNA	0.25	0.42	0.0010097	22.7
ENSG00000111711.5	ENST00000535593.1_ncRNA_0	12+:21654811-21654882|21665228-21665310|21668602-21668641	12+:21654811-21654882|21665228-21665310|21668602-21668641	CTG	ncRNA	0.78	0.48	0.0010179	100.7
ENSG00000079482.11	ENST00000426382.2_ncRNA_0	X-:67291193-67291301	X-:67291193-67291301	GTG	ncRNA	0.52	0.26	0.0010383	39.9
ENSG00000221968.4	ENST00000533676.1_ncRNA_0	11-:61641285-61641337|61643322-61643448|61643582-61643662|61643830-61643890	11-:61641285-61641337|61643322-61643448|61643582-61643662|61643830-61643890	ATG	ncRNA	0.24	0.44	0.0010522	86.0
ENSG00000067225.13	ENST00000563275.1_ncRNA_7	15-:72499177-72499221|72499467-72499510	15-:72499177-72499221|72499467-72499510	ACG	ncRNA	0.71	0.18	0.0010907	616.3
ENSG00000110321.11	ENST00000532383.1_ncRNA_3	11-:10823580-10823756|10823840-10823982|10824576-10824675|10824757-10824793	11-:10823580-10823756|10823840-10823982|10824576-10824675|10824757-10824841|10825026-10825029	AAG	ncRNA	0.56	0.25	0.0011297	207.3
ENSG00000197358.8	ENST00000550043.1_ncRNA_0	14+:28734169-28734343	14+:28734169-28734343	AAG	ncRNA	0.65	0.08	0.0011967	66.7
ENSG00000111846.11	ENST00000397423.2_ncRNA_2	6+:10527709-10527742	6+:10527709-10527742	ATG	ncRNA	0.09	0.41	0.0012177	7.6
ENSG00000165271.12	ENST00000464829.1_ncRNA_0	9-:33469473-33469605	9-:33469473-33469605	CTG	ncRNA	0.21	0.30	0.0012862	28.4
ENSG00000260290.2	ENST00000566277.2_ncRNA_0	16-:69791526-69791652	16-:69791526-69791652	AAG	ncRNA	0.65	0.06	0.0013142	31.6
ENSG00000249026.2	ENST00000515849.2_ncRNA_0	5-:114726861-114726963	5-:114726861-114726963	AAG	ncRNA	0.15	0.53	0.0013233	47.2
ENSG00000242697.2	ENST00000477071.2_ncRNA_0	4+:98947033-98947072	4+:98947033-98947072	GTG	ncRNA	0.08	0.37	0.0013454	37.8
ENSG00000148334.10	ENST00000496594.1_ncRNA_1	9-:130885148-130885413|130885980-130886090	9-:130885148-130885413|130885980-130886090	AAG	ncRNA	0.20	0.45	0.0013474	74.5
ENSG00000168904.10	ENST00000559111.1_ncRNA_0	15+:99799907-99799994	15+:99799907-99799994	ATG	ncRNA	0.34	0.45	0.0013487	72.3
ENSG00000272325.1_ENSG00000124614.9	ENST00000494077.1_ncRNA_8	6-:34393679-34393730	6-:34393679-34393730	ATG	ncRNA	0.36	0.47	0.0015229	17.1
ENSG00000070814.13	ENST00000515035.1_ncRNA_0	5+:149755334-149755508	5+:149755334-149755508	AAG	ncRNA	0.41	0.41	0.0015755	49.6
ENSG00000241511.1	ENST00000492525.1_ncRNA_1	8-:29974938-29974983	8-:29974938-29974983	CTG	ncRNA	0.26	0.42	0.0015819	12.1
ENSG00000228149.1	ENST00000437106.1_ncRNA_0	21-:37542019-37542076	21-:37542019-37542076	AAG	ncRNA	0.13	0.45	0.0015892	35.3
ENSG00000136536.10	ENST00000473749.1_ncRNA_0	2+:160569085-160569172|160585519-160585531	2+:160569085-160569172|160585519-160585531	ACG	ncRNA	0.84	0.23	0.0016797	31.2
ENSG00000151327.8	ENST00000554052.1_ncRNA_0	14+:35515726-35515834|35519238-35519343	14+:35515726-35515834|35519238-35519343	GTG	ncRNA	0.69	0.47	0.0017028	60.2
ENSG00000169554.12	ENST00000560384.1_ncRNA_0	2-:145274930-145274975	2-:145274930-145274975	GTG	ncRNA	0.58	0.24	0.0017492	6.0
ENSG00000169738.3	ENST00000585085.1_ncRNA_0	17-:79995049-79995103	17-:79995049-79995103	ATG	ncRNA	0.27	0.44	0.0018473	12.0
ENSG00000226484.2_ENSG00000233921.2	ENST00000419621.2_ncRNA_0	X-:36392907-36392973	X-:36392907-36392973	ATC	ncRNA	0.27	0.54	0.0018913	54.1
ENSG00000229659.1	ENST00000440913.1_ncRNA_0	10-:75182016-75182124	10-:75182016-75182124	CTG	ncRNA	0.24	0.41	0.0019012	50.3
ENSG00000089060.7	ENST00000548477.1_ncRNA_4	12-:113758108-113758165	12-:113758108-113758165	GTG	ncRNA	0.37	0.44	0.0019409	7.6
ENSG00000247556.2	ENST00000500949.2_ncRNA_0	15+:41576216-41576228	15+:41576216-41576228	ATG	ncRNA	0.71	0.54	0.0019531	52.2
ENSG00000172380.5	ENST00000494936.1_ncRNA_2	1-:68243136-68243172	1-:68243136-68243172	CTG	ncRNA	0.22	0.47	0.0019654	35.2
ENSG00000083457.7	ENST00000572179.1_ncRNA_0	17-:3623676-3623696|3626981-3627087	17-:3623676-3623696|3626981-3627087	CTG	ncRNA	0.71	0.53	0.0020155	91.5
ENSG00000222032.1	ENST00000409910.1_ncRNA_0	2-:238343322-238343376	2-:238343322-238343376	ATT	ncRNA	0.84	0.38	0.0020232	10.0
ENSG00000168476.7	ENST00000519875.1_ncRNA_1	8-:21999053-21999167	8-:21999053-21999167	CTG	ncRNA	0.84	0.43	0.0020318	31.8
ENSG00000228470.1_ENSG00000152104.7	ENST00000491277.1_ncRNA_1	1-:214724529-214724718	1-:214724529-214724718	GTG	ncRNA	0.21	0.49	0.0020465	40.0
ENSG00000182004.8	ENST00000483099.1_ncRNA_3	1+:203831041-203831107	1+:203831041-203831107	ATG	ncRNA	0.75	0.21	0.0020666	7.5
ENSG00000246082.2	ENST00000499077.2_ncRNA_0	3+:131080774-131080831	3+:131080774-131080831	ATG	ncRNA	0.78	0.44	0.0020984	19.0
ENSG00000143761.9_ENSG00000264944.1	ENST00000477451.1_ncRNA_2	1+:228285084-228285153|228285291-228285297	1+:228285084-228285153|228285291-228285297	CTG	ncRNA	0.71	0.12	0.0021128	156.4
ENSG00000164104.7	ENST00000511316.1_ncRNA_5	4-:174254289-174254365|174254650-174254820|174255422-174255443	4-:174254289-174254365|174254650-174254820|174255422-174255443	CTG	ncRNA	0.24	0.47	0.0021154	313.2
ENSG00000140682.14	ENST00000564176.1_ncRNA_0	16+:31485698-31485776|31485883-31486096	16+:31485698-31485776|31485883-31486096	AAG	ncRNA	0.26	0.42	0.0021896	73.7
ENSG00000242951.1	ENST00000489251.1_ncRNA_0	14-:76062228-76062303	14-:76062228-76062303	AAG	ncRNA	0.33	0.43	0.0021987	128.6
ENSG00000227063.4	ENST00000546176.1_ncRNA_1	20+:21735890-21735911	20+:21735890-21735911	TTG	ncRNA	0.17	0.43	0.0022268	16.1
ENSG00000147955.12	ENST00000461426.1_ncRNA_5	9-:34635843-34635855|34637216-34637279	9-:34635843-34635855|34637216-34637279	ACG	ncRNA	0.70	0.36	0.0022731	56.2
ENSG00000270889.1	ENST00000603727.1_ncRNA_0	7-:36010933-36011002	7-:36010933-36011002	AAG	ncRNA	0.30	0.44	0.0023082	17.1
ENSG00000254612.2	ENST00000526843.2_ncRNA_0	11-:127810824-127810944	11-:127810824-127810944	ATC	ncRNA	0.28	0.46	0.0023247	34.8
ENSG00000149925.12	ENST00000564521.2_ncRNA_10	16+:30075794-30075826|30078554-30078600	16+:30075794-30075826|30078554-30078600	ATT	ncRNA	0.21	0.43	0.0023828	216.5
ENSG00000104783.7	ENST00000601549.1_ncRNA_1	19-:44271694-44271859|44273114-44273174	19-:44271694-44271859|44273114-44273174	GTG	ncRNA	0.84	0.32	0.0023949	55.0
ENSG00000253915.1	ENST00000522077.1_ncRNA_1	8-:136637427-136637514	8-:136637427-136637514	AGG	ncRNA	0.75	0.41	0.0024128	19.5
ENSG00000258199.1_ENSG00000139613.7	ENST00000548130.1_ncRNA_0	12-:56572578-56572631|56572780-56572840|56574760-56574779	12-:56572578-56572631|56572780-56572840|56574760-56574779	GTG	ncRNA	0.24	0.42	0.0024142	27.5
ENSG00000261217.2	ENST00000565437.2_ncRNA_0	16-:33791967-33792038|33792875-33792978	16-:33791967-33792038|33792875-33792978	AAG	ncRNA	0.33	0.08	0.0024180	70.8
ENSG00000157870.10	ENST00000484099.1_ncRNA_0	1+:2518571-2518734|2519179-2519231|2519828-2519892|2519968-2520064|2520392-2520479|2520848-2520866	1+:2518571-2518734|2519179-2519231|2519828-2519892|2519968-2520064|2520392-2520479|2520848-2520866	GTG	ncRNA	0.71	0.44	0.0025409	107.1
ENSG00000163364.5	ENST00000295549.4_ncRNA_0	2-:177502245-177502380	2-:177502245-177502380	ACG	ncRNA	0.52	0.39	0.0027151	27.8
ENSG00000264281.2	ENST00000597044.1_ncRNA_0	5+:55240492-55240561	5+:55240492-55240561	AAG	ncRNA	0.14	0.55	0.0027672	373.7
ENSG00000165280.11	ENST00000493886.1_ncRNA_16	9-:35066791-35066814|35067887-35067897	9-:35066791-35066814|35067887-35067897	ATG	ncRNA	0.78	0.35	0.0028371	30.3
ENSG00000258427.3	ENST00000555532.2_ncRNA_1	14+:60864846-60864999	14+:60864846-60864999	AAG	ncRNA	0.57	0.12	0.0028498	78.1
ENSG00000143429.5	ENST00000609777.1_ncRNA_0	2-:91806159-91806180|91843393-91843474	2-:91806159-91806180|91843393-91843474	ATG	ncRNA	0.66	0.48	0.0029931	189.9
ENSG00000256238.1	ENST00000537175.1_ncRNA_0	12-:16555031-16555082	12-:16555031-16555082	AAG	ncRNA	0.51	0.41	0.0031634	11.0
ENSG00000140988.11_ENSG00000255513.1	ENST00000527871.1_ncRNA_3	16-:2012098-2012194	16-:2012098-2012194	AAG	ncRNA	0.11	0.56	0.0032870	190.9
ENSG00000249936.2	ENST00000394695.2_ncRNA_0	4-:46726424-46726553	4-:46726424-46726553	GTG	ncRNA	0.34	0.50	0.0034133	44.7
ENSG00000167766.14	ENST00000600457.1_ncRNA_0	19-:53193711-53193735	19-:53193711-53193735	CTG	ncRNA	0.78	0.43	0.0034680	16.7
ENSG00000255964.1	ENST00000429127.2_ncRNA_0	12+:8168218-8168258|8168572-8168586	12+:8168218-8168258|8168572-8168586	AAG	ncRNA	0.27	0.42	0.0034685	36.6
ENSG00000229388.1_ENSG00000270103.2	ENST00000387069.1_ncRNA_0	1+:28975153-28975225	1+:28975153-28975225	ATT	ncRNA	0.26	0.56	0.0035071	3341.1
ENSG00000196465.6_ENSG00000092841.14	ENST00000548548.1_ncRNA_14	12+:56551256-56551329|56551481-56551510	12+:56551256-56551329|56551481-56551510	AAG	ncRNA	0.42	0.43	0.0036069	23.3
ENSG00000099875.10	ENST00000588346.1_ncRNA_1	19-:2043185-2043196|2043497-2043516	19-:2043185-2043196|2043497-2043516	GTG	ncRNA	0.14	0.39	0.0038712	6.0
ENSG00000141101.8	ENST00000562416.1_ncRNA_2	16-:69783528-69783533|69786143-69786201	16-:69783528-69783533|69786143-69786201	ATA	ncRNA	0.84	0.38	0.0039548	11.5
ENSG00000160957.8	ENST00000532237.1_ncRNA_0	8-:145743054-145743168	8-:145743054-145743168	ATG	ncRNA	0.21	0.40	0.0039938	29.6
ENSG00000005884.13	ENST00000505306.1_ncRNA_5	17+:48133493-48133736	17+:48133493-48133736	ATC	ncRNA	0.63	0.39	0.0039964	240.3
ENSG00000167645.12	ENST00000585563.1_ncRNA_1	19-:38798232-38798392|38799431-38799478	19-:38798232-38798392|38799431-38799478	ATC	ncRNA	0.27	0.42	0.0040045	64.1
ENSG00000147403.12_ENSG00000207165.1	ENST00000474786.1_ncRNA_6	X+:153626697-153626735|153626837-153626844	X+:153626697-153626735|153626837-153626844	ATG	ncRNA	0.57	0.43	0.0040378	19.5
ENSG00000231434.1	ENST00000436135.1_ncRNA_0	1+:158494870-158494915	1+:158494870-158494915	ATG	ncRNA	0.33	0.55	0.0041087	62.8
ENSG00000020256.15	ENST00000442902.1_ncRNA_0	20-:50727217-50727262	20-:50727217-50727262	AAG	ncRNA	0.31	0.53	0.0041087	37.8
ENSG00000224094.1	ENST00000431490.1_ncRNA_0	3-:45201347-45201467	3-:45201347-45201467	AAG	ncRNA	0.55	0.21	0.0041313	201.4
ENSG00000245910.4_ENSG00000254341.1	ENST00000521127.1_ncRNA_0	8-:67834937-67834960|67837671-67837726	8-:67834937-67834960|67837671-67837726	ATG	ncRNA	0.71	0.56	0.0042435	235.7
ENSG00000233232.2_ENSG00000188603.12	ENST00000563874.1_ncRNA_1	16-:28488836-28488956|28489057-28489063	16-:28488836-28488956|28489057-28489063	CTG	ncRNA	0.40	0.33	0.0042930	36.8
ENSG00000269893.2	ENST00000602414.1_ncRNA_2	4+:119200168-119200234	4+:119200168-119200234	AGG	ncRNA	0.09	0.42	0.0043617	13.2
ENSG00000006015.13	ENST00000600997.1_ncRNA_0	19+:18699700-18699710|18699804-18699857	19+:18699700-18699710|18699804-18699857	GTG	ncRNA	0.59	0.25	0.0044252	25.4
ENSG00000231414.1	ENST00000446011.1_ncRNA_0	2-:70480986-70481076	2-:70480986-70481076	ATT	ncRNA	0.15	0.17	0.0045227	59.0
ENSG00000104783.7	ENST00000601549.1_ncRNA_0	19-:44273589-44273712|44273870-44273981|44276151-44276220	19-:44273589-44273712|44273870-44273981|44276151-44276220	ATC	ncRNA	0.07	0.48	0.0045250	55.1
ENSG00000133816.9	ENST00000530691.1_ncRNA_4	11+:12281478-12281511	11+:12281478-12281511	CTG	ncRNA	0.31	0.42	0.0045488	14.6
ENSG00000110321.11	ENST00000532383.1_ncRNA_7	11-:10828791-10828869	11-:10828791-10828926	AAG	ncRNA	0.28	0.54	0.0045547	105.3
ENSG00000100644.12_ENSG00000023608.4	ENST00000557446.1_ncRNA_3	14+:62162301-62162379	14+:62162301-62162379	CTG	ncRNA	0.64	0.56	0.0045547	332.2
ENSG00000233223.2	ENST00000415124.1_ncRNA_0	17-:7487358-7487385	17-:7487358-7487385	ATG	ncRNA	0.66	0.42	0.0046088	9.0
ENSG00000167978.12	ENST00000576894.1_ncRNA_0	16+:2806383-2806607|2807472-2807584	16+:2806383-2806607|2807472-2807584	CTG	ncRNA	0.22	0.46	0.0046830	91.5
ENSG00000164111.10	ENST00000509648.1_ncRNA_7	4-:122592790-122592797|122593687-122593710	4-:122592790-122592797|122593687-122593710	AAG	ncRNA	0.55	0.25	0.0047409	40.0
ENSG00000218283.2	ENST00000404582.2_ncRNA_0	1+:220427106-220427400	1+:220427106-220427400	GTG	ncRNA	0.30	0.11	0.0047674	81.4
ENSG00000072778.15	ENST00000582379.1_ncRNA_14	17+:7126051-7126081	17+:7126051-7126081	ACG	ncRNA	0.48	0.24	0.0047824	12.4
ENSG00000105671.7	ENST00000601803.1_ncRNA_0	19+:19033422-19033553|19035041-19035117|19035431-19035512	19+:19033422-19033553|19035041-19035117|19035431-19035512	GTG	ncRNA	0.69	0.44	0.0048356	57.0
ENSG00000225573.3	ENST00000433398.1_ncRNA_0	7-:66071739-66071808	7-:66071739-66071808	AAG	ncRNA	0.70	0.53	0.0049674	458.2
ENSG00000120334.11	ENST00000495275.1_ncRNA_0	1-:173793059-173793110	1-:173793059-173793110	ATT	ncRNA	0.33	0.43	0.0049912	11.3
ENSG00000105223.14	ENST00000594085.1_ncRNA_3	19+:40854669-40854675|40871459-40871504	19+:40854669-40854675|40871459-40871504	GTG	ncRNA	0.57	0.14	0.0049912	10.8
ENSG00000270987.1	ENST00000604292.1_ncRNA_0	6+:101337478-101337580	6+:101337478-101337580	ATG	ncRNA	0.14	0.44	0.0050150	28.9
ENSG00000147403.12_ENSG00000207165.1	ENST00000474786.1_ncRNA_3	X+:153626732-153626735|153626837-153626883|153627678-153627737|153627827-153627935|153628143-153628185	X+:153626732-153626735|153626837-153626883|153627678-153627737|153627827-153627935|153628143-153628185	GTG	ncRNA	0.14	0.54	0.0051764	270.8
ENSG00000119979.11	ENST00000493766.1_ncRNA_0	10+:120863654-120863709|120864275-120864313	10+:120863654-120863709|120864275-120864313	ATG	ncRNA	0.71	0.55	0.0052324	70.0
ENSG00000110801.9_ENSG00000158023.5	ENST00000544724.1_ncRNA_0	12+:122337541-122337751|122340911-122341013|122353761-122353850|122354189-122354217	12+:122337541-122337751|122340911-122341013|122353761-122353850|122354189-122354217	CTG	ncRNA	0.31	0.49	0.0053115	238.6
ENSG00000115233.7_ENSG00000271924.1	ENST00000478123.1_ncRNA_2	2+:162165084-162165115|162172947-162173000	2+:162165036-162165115|162172947-162173000	ATC	ncRNA	0.44	0.42	0.0055835	56.5
ENSG00000117395.6	ENST00000483082.1_ncRNA_4	1-:43637885-43637936	1-:43637885-43637936	CTG	ncRNA	0.71	0.50	0.0056005	78.0
ENSG00000113231.9	ENST00000510973.1_ncRNA_1	5+:76587206-76587236	5+:76587206-76587236	AGG	ncRNA	0.77	0.41	0.0056287	6.2
ENSG00000198805.7	ENST00000556754.1_ncRNA_5	14+:20943325-20943361	14+:20943325-20943361	AGG	ncRNA	0.23	0.29	0.0056479	28.1
ENSG00000130413.11	ENST00000526517.1_ncRNA_0	11-:8474445-8474453|8615629-8615699	11-:8474445-8474453|8615629-8615699	ATT	ncRNA	0.13	0.15	0.0056583	11.0
ENSG00000143436.6_ENSG00000268288.1	ENST00000467306.1_ncRNA_2	1-:151735480-151735622|151735802-151735903	1-:151735480-151735622|151735802-151735903	CTG	ncRNA	0.28	0.16	0.0057713	112.1
ENSG00000234933.1	ENST00000456658.1_ncRNA_0	20-:32990096-32990138	20-:32990096-32990138	AAG	ncRNA	0.26	0.26	0.0058978	12.6
ENSG00000169764.10	ENST00000475550.1_ncRNA_1	2+:64117289-64117319|64118253-64118361	2+:64117289-64117319|64118253-64118361	GTG	ncRNA	0.32	0.18	0.0059017	26.0
ENSG00000257322.1	ENST00000536425.1_ncRNA_0	12-:93477373-93477433	12-:93477373-93477436	AAG	ncRNA	0.55	0.55	0.0059080	367.3
ENSG00000233440.2	ENST00000418454.2_ncRNA_0	13+:23708373-23708406	13+:23708373-23708406	ATC	ncRNA	0.06	0.56	0.0059720	190.9
ENSG00000008283.11	ENST00000582143.1_ncRNA_0	17-:61511762-61511955|61512446-61512598	17-:61511762-61511955|61512446-61512598	GTG	ncRNA	0.17	0.29	0.0061108	87.6
ENSG00000102316.12_ENSG00000221716.1	ENST00000485483.1_ncRNA_13	X+:54835559-54835580	X+:54835532-54835580	CTG	ncRNA	0.13	0.30	0.0061829	4.1
ENSG00000203667.5	ENST00000391839.2_ncRNA_1	1+:245006388-245006478	1+:245006388-245006478	ATT	ncRNA	0.09	0.20	0.0062466	19.3
ENSG00000110321.11	ENST00000525995.1_ncRNA_2	11-:10827457-10827565	11-:10827457-10827594|10828366-10828403	ACG	ncRNA	0.26	0.26	0.0063086	190.7
ENSG00000250896.1	ENST00000507437.1_ncRNA_0	4+:11374405-11374516	4+:11374405-11374516	ATG	ncRNA	0.42	0.46	0.0063444	22.8
ENSG00000161999.7	ENST00000567901.1_ncRNA_0	16-:734049-734112	16-:734049-734112	ACG	ncRNA	0.83	0.43	0.0064006	10.0
ENSG00000235674.2	ENST00000437325.2_ncRNA_0	1+:235901655-235901736	1+:235901655-235901736	ATC	ncRNA	0.08	0.43	0.0065700	58.8
ENSG00000259479.2	ENST00000558556.2_ncRNA_1	15-:45139610-45139652	15-:45139610-45139652	ATG	ncRNA	0.31	0.43	0.0066579	10.5
ENSG00000226950.2_ENSG00000212588.1	ENST00000411630.2_ncRNA_0	4+:53579099-53579126|53579660-53579753	4+:53579099-53579126|53579660-53579753	GTG	ncRNA	0.61	0.35	0.0068041	40.7
ENSG00000225137.1	ENST00000435916.1_ncRNA_1	10+:52025411-52025465	10+:52025411-52025465	TTG	ncRNA	0.29	0.28	0.0070112	12.4
ENSG00000255198.3	ENST00000564014.1_ncRNA_0	16+:2015083-2015134	16+:2015083-2015134	GTG	ncRNA	0.78	0.38	0.0074264	25.2
ENSG00000071054.11_ENSG00000233404.2	ENST00000491743.1_ncRNA_1	2+:102486146-102486281	2+:102486146-102486281	ACG	ncRNA	0.07	0.39	0.0076254	25.3
ENSG00000141367.7	ENST00000498711.1_ncRNA_4	17+:57771113-57771218	17+:57771113-57771218	AGG	ncRNA	0.71	0.38	0.0077317	142.1
ENSG00000120896.9	ENST00000517535.1_ncRNA_1	8+:22424223-22424226|22424334-22424381|22424573-22424688|22426660-22426786|22428422-22428734|22429230-22429334|22429852-22429959|22432179-22432241	8+:22424223-22424226|22424334-22424381|22424573-22424688|22426660-22426786|22428422-22428734|22429230-22429334|22429852-22429959|22432179-22432241	AAG	ncRNA	0.38	0.34	0.0077972	134.3
ENSG00000189171.9_ENSG00000272030.1	ENST00000491177.1_ncRNA_2	1-:153599610-153599664	1-:153599610-153599664	ATC	ncRNA	0.25	0.46	0.0078494	13.7
ENSG00000247570.2	ENST00000424643.3_ncRNA_0	8+:70856829-70856883	8+:70856829-70856883	ATG	ncRNA	0.30	0.46	0.0078494	25.1
ENSG00000224032.2_ENSG00000238363.1	ENST00000413221.2_ncRNA_0	5+:111496614-111496683	5+:111496614-111496683	ATG	ncRNA	0.54	0.39	0.0081598	30.7
ENSG00000006744.14	ENST00000484122.1_ncRNA_0	17-:12896134-12896362|12897003-12897148|12897741-12897820|12898080-12898201|12898279-12898379|12899019-12899129|12899256-12899277	17-:12896134-12896362|12897003-12897148|12897741-12897820|12898080-12898201|12898279-12898379|12899019-12899129|12899256-12899277	CTG	ncRNA	0.09	0.32	0.0082303	121.8
ENSG00000215464.4	ENST00000396982.3_ncRNA_0	22-:24665313-24665400	22-:24665313-24665400	AAG	ncRNA	0.08	0.52	0.0082682	29.8
ENSG00000139579.8	ENST00000479016.2_ncRNA_1	12+:56618255-56618309	12+:56618216-56618309	ATG	ncRNA	0.34	0.51	0.0085718	24.5
ENSG00000257199.2	ENST00000552481.2_ncRNA_0	12-:77377858-77377897	12-:77377858-77377897	AAG	ncRNA	0.71	0.51	0.0090320	71.9
ENSG00000198755.6	ENST00000467020.1_ncRNA_0	6+:35437188-35437306|35437955-35438128|35438356-35438527	6+:35437188-35437306|35437955-35438128|35438356-35438527	GTG	ncRNA	0.42	0.17	0.0092038	758.2
ENSG00000103024.3	ENST00000565379.1_ncRNA_1	16-:1821265-1821382	16-:1821265-1821382	CTG	ncRNA	0.44	0.17	0.0094476	30.1
ENSG00000127054.14	ENST00000478641.1_ncRNA_3	1-:1249676-1249724	1-:1249676-1249724	CTG	ncRNA	0.33	0.32	0.0097346	17.7
ENSG00000257267.1	ENST00000399070.3_ncRNA_0	18+:32870302-32870355|32870973-32870992	18+:32870302-32870355|32870973-32870992	ATG	ncRNA	0.84	0.44	0.0097651	14.2
ENSG00000237828.1	ENST00000442248.1_ncRNA_0	X-:120002908-120002980	X-:120002908-120002980	GTG	ncRNA	0.03	0.44	0.0097651	31.9
ENSG00000200795.1	ENST00000363925.1_ncRNA_1	12-:120730914-120730953	12-:120730914-120730953	GTG	ncRNA	0.14	0.52	0.0097948	174.6
ENSG00000167526.9	ENST00000563749.1_ncRNA_4	16+:89627639-89627780	16+:89627639-89627780	AGG	ncRNA	0.25	0.55	0.0098571	428.9
ENSG00000185453.8_ENSG00000178150.4	ENST00000602172.1_ncRNA_6	19+:48759607-48759643	19+:48759607-48759643	ATG	ncRNA	0.41	0.40	0.0098635	6.7
ENSG00000260708.1	ENST00000564152.1_ncRNA_1	22-:47158254-47158290	22-:47158254-47158290	CTG	ncRNA	0.50	0.41	0.0098635	5.0
ENSG00000213183.3	ENST00000418311.1_ncRNA_0	6-:97096364-97096478	6-:97096364-97096478	TTG	ncRNA	0.24	0.53	0.010021	97.7
ENSG00000183020.9	ENST00000531497.1_ncRNA_0	11+:1008013-1008139	11+:1008013-1008139	CTG	ncRNA	0.58	0.39	0.010096	29.4
ENSG00000202408.1	ENST00000365538.1_ncRNA_0	1-:147806809-147806860	1-:147806809-147806860	AAG	ncRNA	0.71	0.51	0.010189	23.6
ENSG00000243802.2	ENST00000473109.2_ncRNA_0	11-:47213036-47213084	11-:47213036-47213084	AAG	ncRNA	0.10	0.41	0.010749	176.5
ENSG00000243547.1	ENST00000485383.1_ncRNA_0	3+:96068895-96069000	3+:96068895-96069000	ATC	ncRNA	0.35	0.54	0.010867	76.8
ENSG00000222041.6	ENST00000455131.1_ncRNA_10	2+:87820737-87820758	2+:87820737-87820758	ATG	ncRNA	0.27	0.18	0.010935	20.7
ENSG00000172965.10_ENSG00000224959.1	ENST00000441075.1_ncRNA_6	2-:112187164-112187185	2-:112187164-112187185	ATG	ncRNA	0.27	0.09	0.010935	20.6
ENSG00000148334.10	ENST00000496594.1_ncRNA_3	9-:130883423-130883519	9-:130883423-130883519	CTG	ncRNA	0.38	0.39	0.010965	20.0
ENSG00000147912.8_ENSG00000107338.8	ENST00000496760.1_ncRNA_9	9-:37899894-37899947|37904064-37904068	9-:37899894-37899947|37904064-37904068	ATG	ncRNA	0.31	0.40	0.010975	9.8
ENSG00000260490.2	ENST00000569826.2_ncRNA_0	15+:42864196-42864253	15+:42864196-42864253	ATG	ncRNA	0.32	0.44	0.010975	10.7
ENSG00000223380.3	ENST00000453618.1_ncRNA_0	1+:145096546-145096621|145103907-145103949	1+:145096546-145096621|145103907-145103949	ATG	ncRNA	0.41	0.41	0.011158	47.6
ENSG00000268032.3	ENST00000596122.2_ncRNA_0	19+:18142314-18142425	19+:18142314-18142425	ATG	ncRNA	0.31	0.54	0.011191	58.5
ENSG00000250746.1	ENST00000509378.1_ncRNA_0	4+:165110452-165110512	4+:165110452-165110512	ATT	ncRNA	0.51	0.11	0.011316	6.3
ENSG00000235552.4	ENST00000489915.1_ncRNA_2	18-:6462664-6462712	18-:6462664-6462712	AAG	ncRNA	0.71	0.15	0.011541	114.7
ENSG00000239462.1_ENSG00000240476.1	ENST00000473756.1_ncRNA_1	3+:98700126-98700225	3+:98700126-98700225	TTG	ncRNA	0.52	0.39	0.011612	10.7
ENSG00000124783.8_ENSG00000164304.11	ENST00000407940.1_ncRNA_5	6-:7339071-7339134	6-:7339071-7339134	ATC	ncRNA	0.25	0.51	0.011629	25.2
ENSG00000215769.4_ENSG00000252242.1	ENST00000400873.3_ncRNA_5	17-:62776514-62776577	17-:62776514-62776577	ATT	ncRNA	0.46	0.24	0.011629	6.1
ENSG00000178307.5	ENST00000583929.1_ncRNA_0	17-:21114500-21114540|21117403-21117465	17-:21114500-21114540|21117403-21117465	ATG	ncRNA	0.35	0.54	0.011906	85.8
ENSG00000177410.8_ENSG00000212304.1	ENST00000428008.1_ncRNA_5	20+:47897060-47897102	20+:47897060-47897102	ATG	ncRNA	0.51	0.37	0.011981	6.0
ENSG00000219200.6_ENSG00000258315.1	ENST00000549857.1_ncRNA_9	17+:6920230-6920333|6920579-6920584	17+:6920230-6920333|6920579-6920584	GTG	ncRNA	0.18	0.35	0.012001	28.3
ENSG00000172053.10	ENST00000470619.1_ncRNA_1	3-:49140790-49140864|49141063-49141139|49141295-49141405|49141756-49141904|49142049-49142124	3-:49140790-49140864|49141063-49141139|49141295-49141405|49141756-49141904|49142049-49142124	CTG	ncRNA	0.18	0.49	0.012004	218.8
ENSG00000118181.6	ENST00000527853.1_ncRNA_3	11-:118888987-118889023	11-:118888987-118889023	GTG	ncRNA	0.21	0.56	0.012140	184.0
ENSG00000223345.3_ENSG00000233029.3	ENST00000412169.1_ncRNA_0	1+:120906390-120906423	1+:120906390-120906423	AAG	ncRNA	0.19	0.55	0.012295	70.4
ENSG00000240929.2_ENSG00000203818.6	ENST00000449108.1_ncRNA_1	1-:149398798-149398831	1-:149398798-149398831	AAG	ncRNA	0.19	0.55	0.012295	70.4
ENSG00000213184.3	ENST00000532044.1_ncRNA_0	11+:122888689-122888740	11+:122888689-122888740	ATA	ncRNA	0.81	0.40	0.012305	6.8
ENSG00000225648.1	ENST00000423945.1_ncRNA_1	7+:72300072-72300225	7+:72300072-72300225	CTG	ncRNA	0.78	0.42	0.012312	40.7
ENSG00000101608.8	ENST00000608786.1_ncRNA_8	18+:3248142-3248187	18+:3248142-3248187	TTG	ncRNA	0.12	0.22	0.012425	6.3
ENSG00000253833.1	ENST00000517767.1_ncRNA_0	8+:74896735-74896753	8+:74896735-74896753	AGG	ncRNA	0.27	0.42	0.012559	16.4
ENSG00000171848.9	ENST00000498343.1_ncRNA_1	2+:10262891-10263024|10263109-10263184|10263513-10263521	2+:10262891-10263024|10263109-10263184|10263513-10263521	CTG	ncRNA	0.62	0.56	0.012777	503.1
ENSG00000180304.10	ENST00000558194.1_ncRNA_0	15-:64983711-64983747	15-:64983711-64983747	AGG	ncRNA	0.66	0.21	0.012953	9.0
ENSG00000167797.3	ENST00000526447.1_ncRNA_4	11-:67274961-67274968|67275062-67275169	11-:67274961-67274968|67275062-67275169	TTG	ncRNA	0.17	0.41	0.013136	46.0
ENSG00000198721.8	ENST00000464057.1_ncRNA_1	6-:4116107-4116263|4117541-4117685|4119419-4119509|4125483-4125597	6-:4116107-4116263|4117541-4117685|4119419-4119509|4125483-4125597	GTG	ncRNA	0.20	0.24	0.013242	89.3
ENSG00000242276.2	ENST00000493817.2_ncRNA_0	15-:71356258-71356309	15-:71356258-71356309	AAG	ncRNA	0.45	0.15	0.013754	47.1
ENSG00000232388.2	ENST00000411646.1_ncRNA_2	20+:18548111-18548240|18549879-18549882	20+:18548111-18548240|18549879-18549882	CTG	ncRNA	0.71	0.54	0.013953	110.5
ENSG00000104518.6	ENST00000531184.1_ncRNA_1	8+:144640533-144640621|144641501-144641530	8+:144640533-144640621|144641501-144641530	CTG	ncRNA	0.37	0.46	0.013985	40.1
ENSG00000185946.11_ENSG00000240038.2	ENST00000491397.1_ncRNA_0	1+:104113017-104113053	1+:104113017-104113053	ATG	ncRNA	0.26	0.57	0.014272	487.1
ENSG00000090097.16_ENSG00000114779.15	ENST00000487005.1_ncRNA_0	3-:52003441-52003621|52003958-52004200|52007980-52008017	3-:52003441-52003621|52003958-52004200|52007980-52008017	CTG	ncRNA	0.33	0.24	0.014825	47.2
ENSG00000149806.6_ENSG00000162298.12	ENST00000449943.1_ncRNA_11	11-:64895853-64895949	11-:64895853-64895949	GTG	ncRNA	0.10	0.32	0.015046	19.2
ENSG00000111711.5	ENST00000535593.1_ncRNA_3	12+:21654786-21654861	12+:21654747-21654861	ATT	ncRNA	0.73	0.43	0.015227	22.8
ENSG00000241556.1	ENST00000478358.1_ncRNA_1	12-:95861516-95861582	12-:95861516-95861582	ATG	ncRNA	0.23	0.48	0.015274	32.5
ENSG00000099860.4	ENST00000592937.1_ncRNA_1	19+:2476269-2476400|2476526-2476632	19+:2476269-2476400|2476526-2476632	AAG	ncRNA	0.36	0.48	0.015355	120.7
ENSG00000269304.1	ENST00000594588.1_ncRNA_0	19-:58337996-58338077	19-:58337996-58338140	GTG	ncRNA	0.29	0.53	0.015468	49.9
ENSG00000240929.2_ENSG00000203818.6	ENST00000609585.1_ncRNA_2	1-:149369832-149369860|149398802-149398831	1-:149369832-149369860|149398802-149398831	AAG	ncRNA	0.19	0.55	0.015545	64.8
ENSG00000225191.1	ENST00000441083.1_ncRNA_1	1+:104469952-104469964	1+:104469952-104469964	ATA	ncRNA	0.84	0.28	0.015625	5.5
ENSG00000228589.2	ENST00000436160.1_ncRNA_0	1-:28422269-28422287	1-:28422269-28422287	ATG	ncRNA	0.49	0.18	0.015625	11.6
ENSG00000222041.6	ENST00000414584.1_ncRNA_9	2+:87755022-87755040	2+:87755022-87755040	ATG	ncRNA	0.71	0.53	0.015625	35.2
ENSG00000172965.10_ENSG00000224959.1	ENST00000439362.1_ncRNA_5	2-:112252585-112252603	2-:112252585-112252603	ATG	ncRNA	0.71	0.53	0.015625	35.1
ENSG00000151116.12	ENST00000490736.2_ncRNA_0	11-:18609297-18609342|18610159-18610207	11-:18609297-18609342|18610159-18610207	CTG	ncRNA	0.19	0.31	0.015708	25.1
ENSG00000100526.15	ENST00000555837.1_ncRNA_0	14+:54863771-54863795|54868241-54868297|54875462-54875469	14+:54863771-54863795|54868241-54868297|54875462-54875469	GTG	ncRNA	0.73	0.35	0.016105	42.7
ENSG00000124641.10_ENSG00000207371.1	ENST00000482361.1_ncRNA_0	6-:41877190-41877260|41888742-41888780	6-:41877190-41877260|41888742-41888801	CTG	ncRNA	0.46	0.47	0.016246	39.8
ENSG00000235064.1	ENST00000413713.1_ncRNA_0	2-:34065103-34065151	2-:34065103-34065151	AAG	ncRNA	0.71	0.39	0.016255	46.2
ENSG00000100568.6_ENSG00000072042.8	ENST00000553578.1_ncRNA_2	14-:68145101-68145137	14-:68145101-68145137	CTG	ncRNA	0.77	0.44	0.016407	11.4
ENSG00000263753.2	ENST00000581471.2_ncRNA_0	18+:5238131-5238158	18+:5238131-5238158	ATG	ncRNA	0.80	0.41	0.016491	6.4
ENSG00000188825.9	ENST00000586231.1_ncRNA_0	17-:41464721-41464748	17-:41464721-41464748	ATC	ncRNA	0.16	0.53	0.016747	40.0
ENSG00000225648.1	ENST00000423945.1_ncRNA_0	7+:72300166-72300271	7+:72300166-72300271	GTG	ncRNA	0.78	0.45	0.016893	43.6
ENSG00000172809.8	ENST00000530646.1_ncRNA_5	17+:72199869-72199884|72200056-72200101	17+:72199869-72199884|72200056-72200101	ACG	ncRNA	0.49	0.56	0.017209	282.4
ENSG00000142910.11	ENST00000481165.1_ncRNA_0	1+:32042776-32043059|32044804-32044868|32048749-32048846	1+:32042776-32043059|32044804-32044868|32048749-32048846	CTG	ncRNA	0.09	0.45	0.017210	186.0
ENSG00000140157.10	ENST00000559571.1_ncRNA_1	15-:23034147-23034369	15-:23034147-23034369	ACG	ncRNA	0.78	0.45	0.017343	61.4
ENSG00000198830.6	ENST00000479815.1_ncRNA_0	1+:26799020-26799118|26799973-26800010	1+:26799020-26799118|26799973-26800010	ACG	ncRNA	0.35	0.36	0.017543	475.7
ENSG00000137842.2_ENSG00000166946.9	ENST00000566882.1_ncRNA_0	15+:43482577-43482596|43483163-43483240|43483592-43483873|43484940-43485082	15+:43482317-43482349|43482522-43482596|43483163-43483240|43483592-43483873|43484940-43485082	ATG	ncRNA	0.72	0.25	0.017809	47.6
ENSG00000165046.8	ENST00000530448.1_ncRNA_0	8+:38264545-38264556|38264879-38264925	8+:38264545-38264556|38264879-38264925	AGG	ncRNA	0.39	0.42	0.018067	8.9
ENSG00000109805.5	ENST00000509719.1_ncRNA_1	4+:17819044-17819076|17819561-17819711|17824605-17824756	4+:17819044-17819076|17819561-17819711|17824605-17824756	CTG	ncRNA	0.70	0.40	0.018171	40.5
ENSG00000240356.2	ENST00000391616.3_ncRNA_0	2-:114383219-114383279	2-:114383219-114383279	ACG	ncRNA	0.50	0.30	0.018523	5.9
ENSG00000132522.11_ENSG00000215041.5	ENST00000573059.1_ncRNA_0	17-:7217200-7217307|7217398-7217478|7217609-7217722|7217806-7217916|7218277-7218347	17-:7217200-7217307|7217398-7217478|7217609-7217722|7217806-7217916|7218277-7218347	AAG	ncRNA	0.29	0.12	0.018905	126.7
ENSG00000142546.9	ENST00000598550.1_ncRNA_4	19-:50059854-50059914|50060131-50060250|50060337-50060434	19-:50059854-50059914|50060131-50060250|50060337-50060434	GTG	ncRNA	0.39	0.23	0.018917	192.4
ENSG00000071626.12	ENST00000589484.1_ncRNA_5	19+:1432677-1432689|1434738-1434756	19+:1432677-1432689|1434738-1434756	ATG	ncRNA	0.20	0.36	0.019150	22.7
ENSG00000169972.7	ENST00000463758.1_ncRNA_1	1+:1244522-1244657	1+:1244522-1244657	ACG	ncRNA	0.09	0.31	0.019190	20.5
ENSG00000250444.1	ENST00000502314.1_ncRNA_0	5+:114848635-114848698	5+:114848614-114848698	ATT	ncRNA	0.24	0.39	0.019267	66.0
ENSG00000110321.11	ENST00000532383.1_ncRNA_16	11-:10826494-10826554	11-:10826494-10826554	ATA	ncRNA	0.20	0.50	0.019470	31.7
ENSG00000255200.1_ENSG00000249251.1	ENST00000534819.1_ncRNA_0	11-:64942505-64942535	11-:64942505-64942535	GTG	ncRNA	0.15	0.50	0.019581	19.1
ENSG00000257150.1	ENST00000552554.1_ncRNA_0	12+:96066814-96066844	12+:96066814-96066844	GTG	ncRNA	0.15	0.37	0.019581	19.2
ENSG00000250825.1	ENST00000505622.1_ncRNA_0	15-:96984795-96984825	15-:96984795-96984825	GTG	ncRNA	0.15	0.37	0.019581	19.1
ENSG00000215197.4	ENST00000426407.2_ncRNA_0	X+:54699041-54699071	X+:54699041-54699071	GTG	ncRNA	0.15	0.36	0.019581	18.8
ENSG00000260260.1_ENSG00000206630.1	ENST00000563192.1_ncRNA_1	16-:2205283-2205310	16-:2205283-2205310	ATG	ncRNA	0.71	0.53	0.019662	47.2
ENSG00000172269.12	ENST00000461999.1_ncRNA_0	11-:118968560-118968704	11-:118968560-118968704	ATG	ncRNA	0.69	0.45	0.020270	36.7
ENSG00000106009.11_ENSG00000238857.1	ENST00000467558.1_ncRNA_0	7-:2579479-2579503	7-:2579479-2579512	AGG	ncRNA	0.75	0.22	0.020495	5.1
ENSG00000120802.9	ENST00000548911.1_ncRNA_4	12+:98909456-98909546	12+:98909399-98909546	CTG	ncRNA	0.60	0.38	0.021025	186.4
ENSG00000267858.1_ENSG00000213753.6	ENST00000493504.1_ncRNA_1	19+:59093063-59093135	19+:59093063-59093135	GTG	ncRNA	0.50	0.35	0.021216	8.0
ENSG00000175061.13	ENST00000483140.1_ncRNA_3	17+:16342973-16343017|16343498-16343567|16344681-16344742	17+:16342973-16343017|16343498-16343567|16344681-16344742	ATT	ncRNA	0.28	0.41	0.021271	95.6
ENSG00000115211.11	ENST00000475582.1_ncRNA_0	2-:27593142-27593181	2-:27593142-27593181	ATG	ncRNA	0.71	0.43	0.021534	45.7
ENSG00000165271.12	ENST00000464829.1_ncRNA_1	9-:33473875-33473896	9-:33473875-33473896	ATG	ncRNA	0.57	0.48	0.021752	15.7
ENSG00000165416.10	ENST00000483074.1_ncRNA_1	13+:53226949-53227093|53227180-53227238|53231666-53231677	13+:53226949-53227093|53227180-53227238|53231666-53231677	ACG	ncRNA	0.07	0.26	0.021896	107.4
ENSG00000223668.1	ENST00000451469.1_ncRNA_0	3+:39400610-39400664	3+:39400610-39400664	ATT	ncRNA	0.09	0.45	0.022533	50.7
ENSG00000134686.12	ENST00000467894.1_ncRNA_2	1-:33815233-33815344	1-:33815233-33815344	ATG	ncRNA	0.09	0.52	0.022576	56.4
ENSG00000167747.9_ENSG00000220988.1	ENST00000602125.1_ncRNA_2	19-:51305496-51305514	19-:51305496-51305514	GTG	ncRNA	0.22	0.24	0.023017	17.7
ENSG00000224334.1	ENST00000409926.2_ncRNA_0	22+:25083186-25083282	22+:25083186-25083282	ATA	ncRNA	0.78	0.12	0.023374	25.4
ENSG00000108963.13_ENSG00000262664.1	ENST00000572684.1_ncRNA_2	17+:1945094-1945151	17+:1945094-1945151	GTG	ncRNA	0.32	0.17	0.023472	13.6
ENSG00000210049.1_ENSG00000210117.1	ENST00000389680.2_ncRNA_5	MT+:1021-1057	MT+:1021-1057	ACG	ncRNA	0.20	0.56	0.023571	133.7
ENSG00000232176.1	ENST00000397390.3_ncRNA_0	9-:19200867-19200909	9-:19200867-19200909	AAG	ncRNA	0.32	0.39	0.024290	38.2
ENSG00000196756.7_ENSG00000200354.1	ENST00000456953.1_ncRNA_1	20-:37063783-37063885	20-:37063783-37063885	ACG	ncRNA	0.21	0.38	0.024296	25.7
ENSG00000048649.9	ENST00000435241.1_ncRNA_0	11-:77445519-77445555	11-:77445519-77445555	AAG	ncRNA	0.51	0.41	0.024506	7.5
ENSG00000261461.1	ENST00000568522.1_ncRNA_1	16-:34404568-34404604	16-:34404568-34404604	CTG	ncRNA	0.20	0.44	0.024506	15.8
ENSG00000239900.7_ENSG00000100359.16	ENST00000477111.1_ncRNA_1	22+:40745895-40746039|40754867-40754960	22+:40745895-40746039|40754867-40754960	ATC	ncRNA	0.29	0.44	0.024853	90.0
ENSG00000149806.6_ENSG00000162298.12	ENST00000449943.1_ncRNA_12	11-:64898433-64898466	11-:64898433-64898466	ATG	ncRNA	0.77	0.42	0.025228	8.5
ENSG00000241511.1	ENST00000492525.1_ncRNA_0	8-:29975139-29975205	8-:29975139-29975205	GTG	ncRNA	0.43	0.22	0.025583	21.3
ENSG00000137818.7	ENST00000487304.2_ncRNA_3	15+:69745180-69745222	15+:69745180-69745222	GTG	ncRNA	0.12	0.43	0.025666	102.7
ENSG00000161956.8_ENSG00000129226.9	ENST00000578569.1_ncRNA_4	17+:7480968-7481024|7481144-7481178	17+:7480968-7481024|7481144-7481178	AGG	ncRNA	0.47	0.25	0.025707	220.8
ENSG00000143842.10	ENST00000367203.4_ncRNA_0	1+:204042317-204042383	1+:204042317-204042383	CTG	ncRNA	0.37	0.45	0.025826	22.0
ENSG00000223598.1_ENSG00000213087.3	ENST00000440335.1_ncRNA_0	6-:151546684-151546750	6-:151546684-151546750	AAG	ncRNA	0.53	0.49	0.025826	18.2
ENSG00000213303.3	ENST00000463278.1_ncRNA_0	19+:11634580-11634646	19+:11634580-11634646	AAG	ncRNA	0.53	0.49	0.025826	18.2
ENSG00000127054.14	ENST00000478641.1_ncRNA_1	1-:1247238-1247304|1247397-1247527|1247605-1247670	1-:1247238-1247304|1247397-1247527|1247605-1247670	GTG	ncRNA	0.18	0.44	0.026161	59.9
ENSG00000105401.2_ENSG00000221566.1	ENST00000590632.1_ncRNA_3	19-:10503808-10503833|10503934-10504017	19-:10503808-10503833|10503934-10504017	AGG	ncRNA	0.11	0.43	0.026182	67.2
ENSG00000167553.10	ENST00000548470.1_ncRNA_12	12+:49666904-49666928	12+:49666904-49666928	AGG	ncRNA	0.36	0.51	0.026451	26.7
ENSG00000187472.3	ENST00000340697.3_ncRNA_0	6-:99228134-99228173	6-:99228134-99228173	CTG	ncRNA	0.28	0.51	0.026482	24.2
ENSG00000107672.10	ENST00000489266.1_ncRNA_0	10-:123718850-123718925|123719015-123719099	10-:123718850-123718925|123719015-123719099	ATT	ncRNA	0.22	0.39	0.026573	25.9
ENSG00000100353.13	ENST00000496875.1_ncRNA_7	22-:36922152-36922178|36925122-36925195	22-:36922152-36922178|36925122-36925195	AAG	ncRNA	0.03	0.44	0.026634	72.1
ENSG00000234915.1_ENSG00000225338.1	ENST00000416139.1_ncRNA_0	1-:212482443-212482545	1-:212482443-212482545	AAG	ncRNA	0.47	0.11	0.026736	92.1
ENSG00000125107.12	ENST00000568158.1_ncRNA_0	16-:58633368-58633410	16-:58633368-58633410	ATG	ncRNA	0.54	0.51	0.026797	29.2
ENSG00000228236.2	ENST00000441043.2_ncRNA_0	2-:149925193-149925250	2-:149925193-149925250	GTG	ncRNA	0.67	0.55	0.026861	96.6
ENSG00000148219.12_ENSG00000207268.1	ENST00000431607.1_ncRNA_0	9-:119942980-119943034	9-:119942980-119943034	AAG	ncRNA	0.09	0.55	0.027049	252.3
ENSG00000158864.8	ENST00000493849.1_ncRNA_0	1+:161183659-161183731	1+:161183659-161183731	TTG	ncRNA	0.10	0.40	0.027095	27.7
ENSG00000241255.1	ENST00000473603.1_ncRNA_0	11+:33258940-33258955	11+:33258940-33258955	AAG	ncRNA	0.42	0.55	0.027200	59.4
ENSG00000120254.11_ENSG00000219747.1	ENST00000405720.1_ncRNA_1	6+:151420875-151420929	6+:151420875-151420929	GTG	ncRNA	0.18	0.29	0.027284	137.3
ENSG00000198721.8	ENST00000464057.1_ncRNA_2	6-:4133916-4133935|4135744-4135794	6-:4133916-4133935|4135744-4135794	ATG	ncRNA	0.71	0.49	0.027549	62.4
ENSG00000239830.1	ENST00000480755.1_ncRNA_0	19-:9794208-9794280	19-:9794208-9794280	ATT	ncRNA	0.12	0.55	0.027549	73.2
ENSG00000178922.12	ENST00000372427.1_ncRNA_1	1-:43916980-43916982|43917098-43917215|43917318-43917388|43917468-43917518|43917605-43917684|43917875-43917989	1-:43916980-43916982|43917098-43917215|43917318-43917388|43917468-43917518|43917605-43917684|43917875-43917989	ATC	ncRNA	0.48	0.43	0.027707	136.3
ENSG00000212456.1	ENST00000391154.1_ncRNA_0	1+:147994225-147994234	1+:147994225-147994234	ATG	ncRNA	0.71	0.49	0.027778	21.3
ENSG00000212544.1	ENST00000391242.1_ncRNA_0	1-:149514168-149514177	1-:149514168-149514177	ATG	ncRNA	0.71	0.49	0.027778	21.3
ENSG00000178105.5	ENST00000534221.1_ncRNA_0	11+:108800402-108800411	11+:108800402-108800411	ATG	ncRNA	0.71	0.26	0.027778	6.8
ENSG00000267080.1	ENST00000585457.1_ncRNA_0	17-:42259073-42259082	17-:42259073-42259082	ATG	ncRNA	0.71	0.32	0.027778	7.0
ENSG00000272779.1_ENSG00000211644.2	ENST00000426066.1_ncRNA_0	22+:22658311-22658320	22+:22658311-22658320	AAG	ncRNA	0.48	0.32	0.027778	14.9
ENSG00000102290.17_ENSG00000211526.1	ENST00000435214.1_ncRNA_1	X+:91715942-91715951	X+:91715942-91715951	AGG	ncRNA	0.78	0.29	0.027778	5.9
ENSG00000099715.10_ENSG00000252059.2	ENST00000388836.3_ncRNA_1	Y+:5442463-5442472	Y+:5442463-5442472	AGG	ncRNA	0.78	0.27	0.027778	5.5
ENSG00000134419.11_ENSG00000170540.10	ENST00000575669.1_ncRNA_7	16-:18794330-18794396	16-:18794330-18794396	ATC	ncRNA	0.27	0.31	0.028036	57.8
ENSG00000225392.1	ENST00000429424.1_ncRNA_0	2+:70329886-70329994	2+:70329886-70329994	AAG	ncRNA	0.07	0.42	0.028109	30.2
ENSG00000099860.4	ENST00000592937.1_ncRNA_4	19+:2476218-2476260	19+:2476218-2476260	AGG	ncRNA	0.26	0.16	0.028362	23.0
ENSG00000263934.2	ENST00000584923.1_ncRNA_0	17+:19091384-19091435	17+:19091384-19091435	ACG	ncRNA	0.24	0.56	0.028391	307.9
ENSG00000065183.11	ENST00000471680.1_ncRNA_0	1+:118472486-118472531	1+:118472456-118472531	ATG	ncRNA	0.77	0.44	0.028573	17.5
ENSG00000255717.2	ENST00000538654.1_ncRNA_2	11-:62622891-62622933	11-:62622891-62622933	ACG	ncRNA	0.19	0.55	0.028980	82.9
ENSG00000189223.9	ENST00000553869.2_ncRNA_0	2+:113995702-113995777	2+:113995702-113995777	ATG	ncRNA	0.29	0.33	0.029453	12.0
ENSG00000103266.6	ENST00000569248.1_ncRNA_1	16+:732037-732076|732164-732281|732363-732489	16+:732037-732076|732164-732281|732363-732489	ATG	ncRNA	0.43	0.25	0.030094	69.6
ENSG00000246067.3	ENST00000501011.2_ncRNA_0	11+:82783138-82783186	11+:82783138-82783186	ATG	ncRNA	0.33	0.45	0.030140	12.3
ENSG00000237765.2_ENSG00000109743.6	ENST00000510032.1_ncRNA_2	4+:15687865-15687889	4+:15687865-15687889	ATG	ncRNA	0.83	0.43	0.030649	7.4
ENSG00000135845.5	ENST00000484368.1_ncRNA_0	1-:172369015-172369042	1-:172369015-172369042	ATG	ncRNA	0.80	0.40	0.030656	5.1
ENSG00000267321.1_ENSG00000207297.1	ENST00000592381.1_ncRNA_1	17+:33895428-33895455	17+:33895428-33895455	ATG	ncRNA	0.44	0.25	0.030656	9.0
ENSG00000100823.7	ENST00000557159.1_ncRNA_3	14+:20923528-20923552	14+:20923480-20923552	CTG	ncRNA	0.34	0.53	0.030679	52.4
ENSG00000220875.1	ENST00000404612.1_ncRNA_0	6-:26322103-26322154	6-:26322103-26322154	ATG	ncRNA	0.11	0.49	0.030931	25.7
ENSG00000244052.1	ENST00000463742.1_ncRNA_0	8-:103935651-103935702	8-:103935651-103935702	AAG	ncRNA	0.71	0.34	0.030931	39.5
ENSG00000131652.9	ENST00000574957.1_ncRNA_3	16+:3076372-3076420	16+:3076372-3076420	CTG	ncRNA	0.84	0.43	0.031073	10.3
ENSG00000214612.3	ENST00000415286.1_ncRNA_0	20+:18485588-18485606	20+:18485588-18485606	AAG	ncRNA	0.71	0.55	0.031250	74.2
ENSG00000187193.8_ENSG00000261429.2	ENST00000568370.1_ncRNA_2	16+:56716432-56716495	16+:56716432-56716495	CTG	ncRNA	0.32	0.48	0.031541	28.1
ENSG00000196205.7	ENST00000501580.3_ncRNA_3	9+:135894819-135894864	9+:135894819-135894864	ACG	ncRNA	0.18	0.57	0.032238	760.1
ENSG00000116205.6_ENSG00000212670.1	ENST00000498272.1_ncRNA_1	1+:54562095-54562146	1+:54562095-54562146	AAG	ncRNA	0.83	0.37	0.032272	7.0
ENSG00000235065.1	ENST00000421023.1_ncRNA_0	20+:21095600-21095720	20+:21095600-21095720	AGG	ncRNA	0.50	0.16	0.032329	29.9
ENSG00000105483.12	ENST00000522068.1_ncRNA_0	19-:48753127-48753135|48759048-48759085	19-:48753127-48753135|48759048-48759085	AAG	ncRNA	0.16	0.43	0.032521	15.4
ENSG00000157020.13	ENST00000477547.2_ncRNA_3	3-:10353779-10353782|10354262-10354414|10357004-10357047	3-:10353779-10353782|10354262-10354414|10357004-10357047	ATG	ncRNA	0.71	0.51	0.032554	103.5
ENSG00000014641.13	ENST00000472098.1_ncRNA_12	2+:63816155-63816180|63821621-63821626	2+:63816155-63816180|63821621-63821626	ATT	ncRNA	0.37	0.19	0.032887	8.6
ENSG00000123179.9	ENST00000473576.2_ncRNA_0	13-:50237259-50237331|50265389-50265497	13-:50237259-50237331|50265389-50265497	CTG	ncRNA	0.26	0.45	0.032971	33.9
ENSG00000167635.7	ENST00000587285.1_ncRNA_4	19+:36726575-36726590	19+:36726575-36726590	ATG	ncRNA	0.31	0.40	0.033033	8.0
ENSG00000125755.14	ENST00000599814.1_ncRNA_5	19-:46324695-46324710	19-:46324695-46324710	CTG	ncRNA	0.84	0.28	0.033033	5.8
ENSG00000183207.8	ENST00000594338.1_ncRNA_5	19+:49507541-49507675|49510274-49510299	19+:49507541-49507675|49510274-49510299	AGG	ncRNA	0.39	0.38	0.033165	139.8
ENSG00000204138.8_ENSG00000221216.1	ENST00000493669.1_ncRNA_1	1+:28696260-28696314	1+:28696260-28696314	CTG	ncRNA	0.75	0.34	0.033347	6.0
ENSG00000225733.1	ENST00000426200.1_ncRNA_1	3-:14989681-14989711	3-:14989681-14989711	ATG	ncRNA	0.78	0.39	0.033932	26.4
ENSG00000149806.6_ENSG00000162298.12	ENST00000531357.1_ncRNA_7	11-:64889557-64889578	11-:64889557-64889578	CTG	ncRNA	0.71	0.56	0.034314	110.9
ENSG00000196498.9	ENST00000542565.1_ncRNA_7	12-:125051997-125052054	12-:125051997-125052054	CTG	ncRNA	0.47	0.39	0.034330	10.3
ENSG00000237973.1_ENSG00000198744.5	ENST00000414273.1_ncRNA_8	1+:566672-566696	1+:566672-566696	ATA	ncRNA	0.45	0.40	0.034354	9.8
ENSG00000185839.2	ENST00000427762.1_ncRNA_1	1-:59096694-59096718	1-:59096694-59096718	ATG	ncRNA	0.45	0.42	0.034354	8.9
ENSG00000161016.11	ENST00000525232.1_ncRNA_6	8-:146016715-146016862	8-:146016715-146016862	ATG	ncRNA	0.58	0.11	0.034601	427.3
ENSG00000122966.9	ENST00000543324.1_ncRNA_0	12-:120146020-120146123|120148055-120148057	12-:120146020-120146123|120148055-120148057	AGG	ncRNA	0.13	0.23	0.034626	9.9
ENSG00000104904.8	ENST00000586054.2_ncRNA_9	19+:2271440-2271464	19+:2271440-2271464	CTG	ncRNA	0.50	0.39	0.034646	9.7
ENSG00000136068.10	ENST00000475487.1_ncRNA_7	3+:58148982-58149081	3+:58148982-58149081	TTG	ncRNA	0.11	0.41	0.034664	46.5
ENSG00000156976.10	ENST00000485101.1_ncRNA_10	3+:186502824-186502905	3+:186502824-186502905	TTG	ncRNA	0.78	0.46	0.034751	46.6
ENSG00000223478.1	ENST00000443631.1_ncRNA_0	9+:131495168-131495219	9+:131495168-131495219	ATC	ncRNA	0.13	0.43	0.034820	7.0
ENSG00000219200.6_ENSG00000258315.1	ENST00000549857.1_ncRNA_8	17+:6919165-6919198	17+:6919165-6919198	ATC	ncRNA	0.61	0.34	0.034934	33.5
ENSG00000257150.1	ENST00000552554.1_ncRNA_1	12+:96066238-96066346	12+:96066238-96066346	ATC	ncRNA	0.81	0.09	0.035067	13.8
ENSG00000113558.14_ENSG00000006837.7	ENST00000495833.1_ncRNA_6	5-:133537621-133537702	5-:133537621-133537702	GTG	ncRNA	0.46	0.29	0.035279	61.8
ENSG00000172380.5	ENST00000494936.1_ncRNA_1	1-:68243175-68243190|68299026-68299053	1-:68243175-68243190|68299026-68299053	ACG	ncRNA	0.71	0.55	0.035314	71.5
ENSG00000226950.2_ENSG00000212588.1	ENST00000411630.2_ncRNA_1	4+:53579778-53579796	4+:53579778-53579796	ATG	ncRNA	0.71	0.47	0.035494	16.6
ENSG00000243635.1	ENST00000486888.1_ncRNA_0	3+:104222050-104222110	3+:104222050-104222110	CTG	ncRNA	0.24	0.54	0.035797	46.5
ENSG00000164587.7	ENST00000519690.1_ncRNA_5	5-:149829055-149829289	5-:149829055-149829289	GTG	ncRNA	0.16	0.56	0.035995	225.6
ENSG00000140682.14	ENST00000564176.1_ncRNA_1	16+:31488720-31488897	16+:31488328-31488331|31488630-31488897	CTG	ncRNA	0.38	0.41	0.036076	47.9
ENSG00000108679.8	ENST00000588587.1_ncRNA_9	17-:76970817-76970901|76972046-76972121	17-:76970817-76970901|76972046-76972121	ATG	ncRNA	0.35	0.53	0.036963	162.3
ENSG00000168175.10	ENST00000554364.1_ncRNA_3	14+:55518427-55518493	14+:55518427-55518493	CTG	ncRNA	0.40	0.53	0.037000	43.1
ENSG00000005884.13	ENST00000505306.1_ncRNA_6	17+:48133536-48133641	17+:48133536-48133641	CTG	ncRNA	0.50	0.53	0.037086	163.2
ENSG00000235776.2	ENST00000424559.2_ncRNA_0	22+:19780554-19780617	22+:19780554-19780617	GTG	ncRNA	0.13	0.51	0.037135	25.1
ENSG00000253729.3	ENST00000523565.1_ncRNA_21	8-:48766719-48766746	8-:48766719-48766746	ATC	ncRNA	0.84	0.30	0.037235	11.9
ENSG00000134333.9_ENSG00000256006.1	ENST00000537296.1_ncRNA_4	11+:18427018-18427054	11+:18427018-18427054	AAG	ncRNA	0.06	0.56	0.037551	183.0
ENSG00000141367.7	ENST00000472129.3_ncRNA_27	17+:57725665-57725680	17+:57725665-57725680	AGG	ncRNA	0.38	0.48	0.037603	16.2
ENSG00000188206.5_ENSG00000153187.12	ENST00000366525.3_ncRNA_20	1-:245022139-245022143|245022576-245022608	1-:245022139-245022143|245022576-245022608	CTG	ncRNA	0.14	0.40	0.038653	40.1
ENSG00000176101.7	ENST00000459860.1_ncRNA_2	9+:140083215-140083338	9+:140083188-140083338	ACG	ncRNA	0.19	0.44	0.040376	35.6
ENSG00000085662.9	ENST00000498771.1_ncRNA_0	7-:134132680-134132813|134133138-134133245|134133748-134133871|134134471-134134489	7-:134132680-134132813|134133138-134133245|134133748-134133871|134134471-134134489	ATT	ncRNA	0.31	0.53	0.040560	132.0
ENSG00000198431.11	ENST00000394214.3_ncRNA_3	12+:104659336-104659359|104659410-104659468	12+:104659336-104659359|104659410-104659468	ATG	ncRNA	0.33	0.55	0.040837	152.0
ENSG00000167635.7	ENST00000587285.1_ncRNA_1	19+:36719690-36719721|36726560-36726571	19+:36719690-36719721|36726560-36726571	GTG	ncRNA	0.71	0.42	0.041093	15.8
ENSG00000198131.9_ENSG00000142396.6	ENST00000413518.1_ncRNA_3	19+:58816808-58816811|58817453-58817465	19+:58816808-58816811|58817453-58817465	GTG	ncRNA	0.68	0.41	0.041246	43.5
ENSG00000113658.12	ENST00000509962.1_ncRNA_2	5+:135489370-135489388	5+:135489370-135489388	ATG	ncRNA	0.83	0.14	0.041436	5.0
ENSG00000129347.15	ENST00000536689.1_ncRNA_1	19-:10664626-10664779	19-:10664626-10664779	AAG	ncRNA	0.63	0.29	0.042070	20.4
ENSG00000069329.11	ENST00000569950.1_ncRNA_0	16-:46710490-46710604|46711226-46711271	16-:46710490-46710604|46711226-46711292	AGG	ncRNA	0.66	0.33	0.042249	31.1
ENSG00000242527.1	ENST00000496450.1_ncRNA_0	11+:27505448-27505475	11+:27505448-27505475	ATG	ncRNA	0.37	0.53	0.042371	40.3
ENSG00000172660.7	ENST00000591957.1_ncRNA_6	17+:34136544-34136571	17+:34136523-34136571	GTG	ncRNA	0.78	0.42	0.042371	12.8
ENSG00000232024.2	ENST00000411836.1_ncRNA_0	8-:35382803-35382845	8-:35382803-35382845	ATC	ncRNA	0.78	0.36	0.042646	6.9
ENSG00000122406.8_ENSG00000207523.1	ENST00000497519.1_ncRNA_9	1+:93302856-93302868	1+:93302856-93302868	ATA	ncRNA	0.78	0.33	0.042969	6.0
ENSG00000132589.11	ENST00000582174.1_ncRNA_0	17-:27210102-27210249|27215962-27215986	17-:27210102-27210249|27215962-27215986	GTG	ncRNA	0.17	0.29	0.043209	54.0
ENSG00000099624.3	ENST00000590265.1_ncRNA_4	19+:1242467-1242503	19+:1242467-1242503	GTG	ncRNA	0.10	0.55	0.043972	63.6
ENSG00000188976.6	ENST00000477976.1_ncRNA_4	1-:892546-892570	1-:892546-892570	AGG	ncRNA	0.78	0.40	0.044315	10.0
ENSG00000198804.2_ENSG00000198786.2	ENST00000387456.1_ncRNA_35	MT+:12276-12300	MT+:12276-12300	ATA	ncRNA	0.44	0.37	0.044315	5.8
ENSG00000079459.8	ENST00000525954.1_ncRNA_3	8+:11667301-11667359|11679258-11679269	8+:11667301-11667359|11679258-11679269	CTG	ncRNA	0.31	0.29	0.044390	35.9
ENSG00000120802.9	ENST00000548911.1_ncRNA_2	12+:98909478-98909592|98909748-98909924|98921663-98921715	12+:98909478-98909592|98909748-98909924|98921663-98921715	CTG	ncRNA	0.71	0.52	0.044732	393.2
ENSG00000202538.1	ENST00000365668.1_ncRNA_2	12-:120729680-120729695	12-:120729680-120729695	GTG	ncRNA	0.22	0.41	0.044799	9.4
ENSG00000130164.7	ENST00000558528.1_ncRNA_5	19+:11217279-11217339	19+:11217279-11217339	ATG	ncRNA	0.22	0.19	0.045200	92.6
ENSG00000186743.2	ENST00000335020.2_ncRNA_0	6+:116360640-116360658	6+:116360640-116360658	ATC	ncRNA	0.23	0.27	0.045267	17.3
ENSG00000236852.1	ENST00000455793.1_ncRNA_0	X+:61999362-61999410	X+:61999362-61999410	ATG	ncRNA	0.71	0.40	0.045441	6.3
ENSG00000200795.1	ENST00000363925.1_ncRNA_3	12-:120731014-120731029	12-:120731014-120731029	GTG	ncRNA	0.20	0.36	0.045884	9.5
ENSG00000185624.10	ENST00000478034.1_ncRNA_4	17-:79804922-79804948|79805118-79805197	17-:79804922-79804948|79805118-79805197	AGG	ncRNA	0.58	0.53	0.046698	95.5
ENSG00000123992.14	ENST00000460963.1_ncRNA_2	2-:220251129-220251133|220251386-220251445	2-:220251129-220251133|220251386-220251445	ACG	ncRNA	0.82	0.44	0.046701	11.2
ENSG00000105223.14	ENST00000594085.1_ncRNA_1	19+:40871599-40871674	19+:40871599-40871674	ATG	ncRNA	0.09	0.35	0.046770	26.0
ENSG00000211460.7	ENST00000467324.1_ncRNA_2	2+:122513275-122513365	2+:122513275-122513365	ATT	ncRNA	0.11	0.52	0.046863	43.4
ENSG00000105971.10	ENST00000495841.1_ncRNA_0	7+:116146115-116146175	7+:116146031-116146175	TTG	ncRNA	0.23	0.46	0.047100	91.1
ENSG00000127463.9	ENST00000467423.1_ncRNA_1	1-:19566284-19566479|19566790-19566835	1-:19566284-19566479|19566790-19566835	TTG	ncRNA	0.40	0.28	0.047213	46.4
ENSG00000247271.2	ENST00000501079.1_ncRNA_0	11+:10879836-10879857	11+:10879836-10879857	ATT	ncRNA	0.60	0.37	0.047339	9.0
ENSG00000204272.6	ENST00000374922.4_ncRNA_1	X+:56755743-56755920	X+:56755743-56755920	AGG	ncRNA	0.17	0.46	0.047447	65.0
ENSG00000130402.7	ENST00000588618.1_ncRNA_2	19+:39138359-39138547|39191239-39191354|39191641-39191677	19+:39138359-39138547|39191239-39191354|39191641-39191677	CTG	ncRNA	0.12	0.54	0.047719	1386.5
ENSG00000114388.8	ENST00000467294.1_ncRNA_1	3-:50385264-50385276	3-:50385264-50385276	CTG	ncRNA	0.83	0.32	0.048084	5.0
ENSG00000100823.7	ENST00000557159.1_ncRNA_6	14+:20923472-20923484	14+:20923472-20923484	CTG	ncRNA	0.71	0.36	0.048084	53.3
ENSG00000105202.3	ENST00000599159.1_ncRNA_9	19-:40336979-40336991	19-:40336979-40336991	GTG	ncRNA	0.71	0.52	0.048084	33.5
ENSG00000163399.11	ENST00000488733.1_ncRNA_14	1+:116926696-116926729	1+:116926696-116926729	AGG	ncRNA	0.55	0.53	0.048134	34.2
ENSG00000197358.8	ENST00000550043.1_ncRNA_1	14+:28733700-28733817	14+:28733700-28733817	CTG	ncRNA	0.25	0.54	0.048147	54.1
ENSG00000270532.1	ENST00000603980.1_ncRNA_0	2-:85568799-85568844	2-:85568799-85568844	GTG	ncRNA	0.71	0.26	0.048403	57.8
ENSG00000091436.12	ENST00000476618.1_ncRNA_2	2+:174074505-174074571	2+:174068590-174068598|174074456-174074571	ATG	ncRNA	0.63	0.18	0.048484	12.8
ENSG00000126088.8	ENST00000486699.1_ncRNA_10	1+:45479293-45479326	1+:45479293-45479326	CTG	ncRNA	0.33	0.15	0.048573	15.9
ENSG00000184009.5	ENST00000576209.1_ncRNA_7	17-:79478459-79478606	17-:79478459-79478606	AGG	ncRNA	0.33	0.43	0.048600	1533.3
ENSG00000092929.7	ENST00000591563.1_ncRNA_3	17-:73831490-73831553	17-:73831490-73831553	CTG	ncRNA	0.16	0.22	0.049343	27.8
ENSG00000138668.14	ENST00000514325.1_ncRNA_13	4-:83279906-83279930	4-:83279906-83279930	ATC	ncRNA	0.57	0.52	0.049424	29.0
ENSG00000220201.3_ENSG00000161847.9	ENST00000486454.1_ncRNA_4	19-:10426376-10426435|10426527-10426636	19-:10426376-10426435|10426527-10426636	AGG	ncRNA	0.32	0.37	0.049511	36.3
ENSG00000215769.4_ENSG00000252242.1	ENST00000400873.3_ncRNA_0	17-:62746823-62746841|62747924-62748074|62750122-62750140	17-:62746823-62746841|62747924-62748074|62750122-62750140	ATT	ncRNA	0.06	0.46	0.049606	44.9
ENSG00000109381.15	ENST00000509033.1_ncRNA_0	4-:140036083-140036380	4-:140036083-140036380	GTG	ncRNA	0.25	0.46	1.0312e-07	97.4
ENSG00000148334.10	ENST00000496594.1_ncRNA_0	9-:130887135-130887150|130887522-130887720|130889717-130889933	9-:130887135-130887150|130887522-130887720|130889717-130889933	CTG	ncRNA	0.35	0.35	1.0843e-05	86.1
ENSG00000188985.5	ENST00000307796.6_ncRNA_0	18-:23750744-23750766|23750882-23751250	18-:23750744-23750766|23750882-23751250	ATG	ncRNA	0.54	0.48	1.0974e-05	155.6
ENSG00000089693.6	ENST00000541346.1_ncRNA_1	12-:6861484-6861528|6862104-6862249	12-:6861484-6861528|6862104-6862249	GTG	ncRNA	0.25	0.53	1.1008e-05	283.0
ENSG00000227347.1	ENST00000447355.1_ncRNA_0	2-:136956683-136956773	2-:136956683-136956773	ATT	ncRNA	0.08	0.51	1.1226e-05	89.5
ENSG00000143369.10	ENST00000470432.1_ncRNA_0	1+:150483944-150484307|150484827-150485048|150485200-150485288|150485712-150485943	1+:150483944-150484307|150484827-150485048|150485200-150485288|150485712-150485943	ATG	ncRNA	0.24	0.26	1.1527e-09	228.6
ENSG00000085276.13_ENSG00000242795.2	ENST00000418623.1_ncRNA_0	3-:169201458-169201710	3-:169201458-169201710	AGG	ncRNA	0.17	0.35	1.1912e-14	585.7
ENSG00000187522.9	ENST00000493863.1_ncRNA_0	10+:14880401-14880458|14881903-14881984|14882073-14882156|14884132-14884178	10+:14880401-14880458|14881903-14881984|14882073-14882156|14884132-14884178	ATG	ncRNA	0.78	0.48	1.2106e-05	125.1
ENSG00000138434.12	ENST00000480753.1_ncRNA_0	2+:182756793-182757004|182757341-182757391	2+:182756793-182757004|182757341-182757391	ATG	ncRNA	0.84	0.49	1.2517e-06	79.2
ENSG00000115307.12	ENST00000472800.1_ncRNA_0	2-:74756766-74756799	2-:74756766-74756799	ATG	ncRNA	0.49	0.55	1.2869e-05	97.5
ENSG00000215199.3	ENST00000399764.3_ncRNA_0	9-:34922180-34922342	9-:34922180-34922342	AAG	ncRNA	0.31	0.21	1.5181e-06	92.1
ENSG00000177410.8_ENSG00000212304.1	ENST00000441722.1_ncRNA_0	20+:47895187-47895253|47895640-47895742	20+:47895187-47895253|47895640-47895742	CTG	ncRNA	0.13	0.47	1.6202e-06	408.8
ENSG00000261645.1	ENST00000530835.1_ncRNA_0	11+:90016964-90017171	11+:90016964-90017171	ATT	ncRNA	0.59	0.14	1.6696e-07	699.7
ENSG00000232112.3	ENST00000477624.1_ncRNA_0	3+:48481706-48481868|48481950-48482038|48485255-48485290	3+:48481706-48481868|48481950-48482038|48485255-48485290	ATG	ncRNA	0.71	0.56	1.6821e-12	610.8
ENSG00000187653.10	ENST00000507623.2_ncRNA_0	4-:91760053-91760188	4-:91760053-91760188	ATG	ncRNA	0.62	0.56	1.6848e-10	2873.6
ENSG00000034063.9_ENSG00000263409.1	ENST00000591699.1_ncRNA_1	19+:4954713-4954833|4956719-4956824|4960667-4960814	19+:4954713-4954833|4956719-4956824|4960667-4960814	GTG	ncRNA	0.06	0.45	1.6942e-05	151.0
ENSG00000133812.10_ENSG00000254719.1	ENST00000532615.1_ncRNA_0	11-:10293599-10293806	11-:10293599-10293806	ATG	ncRNA	0.78	0.46	1.7971e-07	98.0
ENSG00000119718.6	ENST00000553539.1_ncRNA_0	14+:75469693-75469918	14+:75469693-75469918	ATG	ncRNA	0.38	0.49	1.8101e-06	55.6
ENSG00000253683.1	ENST00000520566.1_ncRNA_0	5-:172083662-172083716	5-:172083662-172083716	ATG	ncRNA	0.71	0.56	1.8117e-07	340.3
ENSG00000232573.1	ENST00000417615.1_ncRNA_0	14-:99439215-99439371	14-:99439215-99439371	GTG	ncRNA	0.40	0.29	1.8356e-05	339.0
ENSG00000233954.4	ENST00000538385.1_ncRNA_0	1-:16133868-16134144	1-:16133868-16134144	ATG	ncRNA	0.71	0.57	1.8794e-12	900.1
ENSG00000229638.1	ENST00000422486.1_ncRNA_0	3-:185135282-185135570	3-:185135282-185135570	AAG	ncRNA	0.30	0.31	1.8872e-05	185.8
ENSG00000188976.6	ENST00000477976.1_ncRNA_0	1-:880073-880180|880421-880526|880897-881033|881552-881666|881781-881925|883510-883612|883869-883983|886506-886618|887379-887519|887791-887980|888554-888668|889161-889272|889383-889413	1-:880073-880180|880421-880526|880897-881033|881552-881666|881781-881925|883510-883612|883869-883983|886506-886618|887379-887519|887791-887980|888554-888668|889161-889272|889383-889413	ATC	ncRNA	0.40	0.11	1.9548e-14	539.2
ENSG00000237350.1	ENST00000421246.1_ncRNA_0	4-:22728997-22729225	4-:22728997-22729225	ATT	ncRNA	0.20	0.47	1.9982e-11	281.7
ENSG00000213471.4_ENSG00000182768.7	ENST00000331497.3_ncRNA_0	15+:90808929-90809139	15+:90808929-90809139	CTG	ncRNA	0.12	0.56	2.0255e-08	279.8
ENSG00000241506.1	ENST00000478110.1_ncRNA_0	3+:68685200-68685740	3+:68685200-68685740	ATT	ncRNA	0.20	0.37	2.0368e-09	129.9
ENSG00000213467.4	ENST00000439613.2_ncRNA_0	9-:124282094-124282226	9-:124282094-124282226	AAG	ncRNA	0.65	0.40	2.0927e-05	27.1
ENSG00000269058.1_ENSG00000214046.4	ENST00000546538.1_ncRNA_3	19-:16643404-16643560|16643821-16643863	19-:16643404-16643560|16643821-16643959|16646262-16646447|16652680-16652771	CTG	ncRNA	0.63	0.51	2.1291e-08	75.5
ENSG00000259022.2	ENST00000554535.2_ncRNA_0	14+:35899780-35899837	14+:35899732-35899837	AAG	ncRNA	0.58	0.43	2.1537e-07	9.9
ENSG00000260747.1	ENST00000567372.1_ncRNA_0	18-:65945120-65945237	18-:65945120-65945237	AGG	ncRNA	0.26	0.48	2.2303e-06	107.6
ENSG00000198131.9_ENSG00000142396.6	ENST00000413518.1_ncRNA_0	19+:58817471-58817582|58823531-58823828|58826113-58826149	19+:58817471-58817582|58823531-58823828|58826113-58826149	GTG	ncRNA	0.20	0.18	2.2503e-06	242.0
ENSG00000227081.4	ENST00000536809.1_ncRNA_0	12-:3320828-3321083	12-:3320828-3321083	ATG	ncRNA	0.71	0.56	2.3476e-12	275.1
ENSG00000228929.1	ENST00000437890.1_ncRNA_0	1-:53237975-53238242	1-:53237975-53238242	AAG	ncRNA	0.19	0.56	2.3538e-06	537.3
ENSG00000110696.5	ENST00000525256.1_ncRNA_1	11+:16760225-16760388|16766147-16766158	11+:16760225-16760388|16766147-16766158	GTG	ncRNA	0.71	0.55	2.4892e-08	547.6
ENSG00000110497.10	ENST00000467930.1_ncRNA_0	11-:46450202-46450616	11-:46450202-46450616	ATG	ncRNA	0.07	0.54	2.4917e-08	964.3
ENSG00000146463.7	ENST00000434805.1_ncRNA_0	1+:35816999-35817155	1+:35816999-35817155	AAG	ncRNA	0.21	0.55	2.4930e-05	97.5
ENSG00000269893.2	ENST00000602414.1_ncRNA_0	4+:119199974-119200133	4+:119199974-119200133	ATG	ncRNA	0.78	0.47	2.6871e-06	82.6
ENSG00000236876.2	ENST00000536927.1_ncRNA_0	1-:42965875-42965959	1-:42965875-42965959	CTG	ncRNA	0.30	0.46	2.7080e-07	467.0
ENSG00000198431.11	ENST00000394214.3_ncRNA_0	12+:104659086-104659359|104659410-104659617	12+:104659086-104659359|104659410-104659617	ATG	ncRNA	0.67	0.56	2.7110e-15	1948.2
ENSG00000144381.12	ENST00000476746.1_ncRNA_2	2-:198362096-198362116|198363398-198363574|198364505-198364543	2-:198362096-198362116|198363398-198363574|198364505-198364543	CTG	ncRNA	0.65	0.50	2.7851e-05	383.8
ENSG00000236698.1	ENST00000419267.1_ncRNA_0	1-:17012115-17012505	1-:17012115-17012505	AAG	ncRNA	0.35	0.42	2.8343e-06	73.7
ENSG00000213260.3	ENST00000419975.1_ncRNA_0	10+:107446439-107446625	10+:107446439-107446625	ATG	ncRNA	0.15	0.51	2.8362e-07	127.8
ENSG00000251593.1	ENST00000511640.1_ncRNA_0	5+:25910951-25911260	5+:25910951-25911260	AAG	ncRNA	0.24	0.46	2.8432e-11	377.6
ENSG00000118564.10	ENST00000514541.1_ncRNA_0	4-:15683001-15683085	4-:15683001-15683085	ATG	ncRNA	0.71	0.51	2.8563e-05	51.2
ENSG00000177885.9	ENST00000577711.1_ncRNA_0	17-:73389789-73389846|73401569-73401704	17-:73389789-73389846|73401569-73401704	GTG	ncRNA	0.52	0.48	2.9535e-05	167.0
ENSG00000189091.8	ENST00000562722.1_ncRNA_0	16+:70597794-70597953|70598967-70599173|70599270-70599454	16+:70597794-70597953|70598967-70599173|70599270-70599454	AAG	ncRNA	0.60	0.37	2.9627e-07	139.6
ENSG00000234851.3	ENST00000438478.2_ncRNA_0	3-:161146914-161147370	3-:161146914-161147370	AAG	ncRNA	0.08	0.56	2.9816e-14	564.8
ENSG00000135931.13	ENST00000441378.1_ncRNA_0	2+:232120809-232121019	2+:232120809-232121019	ATG	ncRNA	0.08	0.56	3.0324e-11	745.8
ENSG00000001460.13	ENST00000468303.1_ncRNA_0	1-:24740211-24740235	1-:24740211-24740235	ATG	ncRNA	0.83	0.44	3.0617e-05	9.0
ENSG00000223784.1	ENST00000417112.1_ncRNA_0	10+:6779361-6779590|6780318-6780329	10+:6779361-6779590|6780318-6780329	CTG	ncRNA	0.45	0.33	3.0805e-05	54.3
ENSG00000213244.3	ENST00000401004.2_ncRNA_0	1+:120904817-120905090	1+:120904817-120905090	CTG	ncRNA	0.21	0.39	3.1097e-07	587.0
ENSG00000234741.3	ENST00000456293.1_ncRNA_0	1-:173835318-173835344|173835665-173835705|173835898-173835934|173836128-173836179	1-:173835318-173835344|173835665-173835705|173835898-173835934|173836128-173836179	ATG	ncRNA	0.38	0.55	3.1174e-05	235.1
ENSG00000111639.3	ENST00000537701.1_ncRNA_0	12-:6601436-6601633|6602027-6602138|6602882-6602937	12-:6601436-6601633|6602027-6602138|6602882-6602937	CTG	ncRNA	0.28	0.53	3.2163e-05	314.3
ENSG00000227008.2	ENST00000426577.1_ncRNA_0	X+:132805213-132805414	X+:132805213-132805414	AAG	ncRNA	0.55	0.21	3.2748e-09	307.9
ENSG00000254332.1	ENST00000520239.1_ncRNA_0	8+:70042361-70042580	8+:70042361-70042580	AAG	ncRNA	0.31	0.56	3.3299e-12	399.8
ENSG00000119402.12	ENST00000474117.1_ncRNA_0	9-:123550552-123550556|123555426-123555530	9-:123550552-123550556|123555426-123555530	ATG	ncRNA	0.71	0.56	3.4038e-12	128.9
ENSG00000117054.9_ENSG00000137955.11	ENST00000496055.1_ncRNA_1	1+:76251947-76251959|76253181-76253337	1+:76251947-76251959|76253181-76253337	CTG	ncRNA	0.07	0.53	3.4402e-05	104.8
ENSG00000143799.8	ENST00000490921.1_ncRNA_1	1-:226555147-226555309|226555899-226556022|226558134-226558218	1-:226555147-226555309|226555899-226556022|226558134-226558218	ATC	ncRNA	0.15	0.41	3.4483e-08	104.6
ENSG00000134419.11_ENSG00000170540.10	ENST00000573554.1_ncRNA_0	16-:18800264-18800432	16-:18800264-18800435	GTG	ncRNA	0.71	0.47	3.5199e-06	872.3
ENSG00000234743.1	ENST00000441206.1_ncRNA_0	10-:82006974-82007292	10-:82006974-82007292	AAG	ncRNA	0.59	0.47	3.5415e-15	772.3
ENSG00000202538.1	ENST00000365668.1_ncRNA_0	12-:120729641-120729677	12-:120729641-120729677	ATG	ncRNA	0.71	0.57	3.6013e-05	1126.9
ENSG00000075239.9	ENST00000524833.1_ncRNA_0	11+:107992333-107992405|108002633-108002681|108004546-108004664|108004947-108005117	11+:107992333-107992405|108002633-108002681|108004546-108004664|108004947-108005117	ATG	ncRNA	0.35	0.56	3.9046e-07	346.7
ENSG00000235552.4	ENST00000489915.1_ncRNA_1	18-:6462802-6462988	18-:6462802-6462988	AAG	ncRNA	0.49	0.56	4.0106e-14	581.8
ENSG00000235043.2	ENST00000444365.1_ncRNA_0	4-:87870817-87871141	4-:87870817-87871141	GTG	ncRNA	0.19	0.48	4.0558e-11	211.2
ENSG00000259516.2	ENST00000560832.1_ncRNA_0	15+:35529544-35529655	15+:35529544-35529655	ATT	ncRNA	0.63	0.40	4.0814e-05	68.6
ENSG00000100504.12	ENST00000530336.2_ncRNA_0	14-:51390665-51390818|51398390-51398494|51401824-51401903|51404453-51404555|51410878-51411121	14-:51390665-51390818|51398390-51398494|51401824-51401903|51404453-51404555|51410878-51411121	ATG	ncRNA	0.71	0.56	4.2120e-09	378.7
ENSG00000228519.3	ENST00000496795.1_ncRNA_0	X-:25663838-25664123	X-:25663838-25664123	ATG	ncRNA	0.47	0.54	4.2124e-09	192.8
ENSG00000172974.10	ENST00000393177.3_ncRNA_0	2+:65432242-65433124	2+:65432242-65433124	ATG	ncRNA	0.71	0.55	4.2325e-14	512.3
ENSG00000176261.11	ENST00000476493.1_ncRNA_0	1-:33099687-33099711|33100368-33100393|33116029-33116130	1-:33099687-33099711|33100368-33100393|33116029-33116130	ATG	ncRNA	0.69	0.51	4.2931e-05	82.0
ENSG00000163597.10	ENST00000590435.1_ncRNA_0	17+:74553881-74553939|74555026-74555031	17+:74553881-74553939|74555026-74555031	ATG	ncRNA	0.71	0.56	4.3925e-06	385.2
ENSG00000233762.2	ENST00000397084.2_ncRNA_0	2-:172373779-172374229	2-:172373779-172374229	AAG	ncRNA	0.08	0.57	4.4753e-06	1804.3
ENSG00000213885.3	ENST00000425147.1_ncRNA_0	21+:26734544-26734745	21+:26734544-26734745	CTG	ncRNA	0.32	0.15	4.5563e-10	350.7
ENSG00000272888.1_ENSG00000173575.14	ENST00000557682.2_ncRNA_0	15+:93426072-93426198	15+:93426072-93426198	ATG	ncRNA	0.78	0.48	4.5630e-07	69.7
ENSG00000219481.6	ENST00000449853.2_ncRNA_0	1-:16935265-16935274|16939832-16939859	1-:16935265-16935274|16939832-16939994	ACG	ncRNA	0.33	0.23	4.6962e-05	12.0
ENSG00000175701.6	ENST00000414416.2_ncRNA_0	2-:110969931-110970102	2-:110969931-110970102	ATG	ncRNA	0.71	0.56	4.7040e-06	439.0
ENSG00000236603.1	ENST00000455094.1_ncRNA_0	6+:30454085-30454367	6+:30454085-30454367	GTG	ncRNA	0.28	0.52	4.7327e-14	167.1
ENSG00000203907.5_ENSG00000238464.1	ENST00000424573.1_ncRNA_0	6-:74082830-74082986	6-:74082830-74082986	ATG	ncRNA	0.68	0.56	4.7707e-09	227.4
ENSG00000259790.1	ENST00000564205.1_ncRNA_0	15-:75614454-75614655	15-:75614454-75614655	TTG	ncRNA	0.48	0.53	4.8160e-05	97.2
ENSG00000139239.6	ENST00000266610.5_ncRNA_0	12+:63359107-63359752	12+:63359107-63359752	GTG	ncRNA	0.12	0.56	4.8889e-15	1795.0
ENSG00000096746.13	ENST00000480987.1_ncRNA_1	10+:70091859-70091958	10+:70091859-70091958	CTG	ncRNA	0.56	0.56	4.9041e-09	498.0
ENSG00000253341.1	ENST00000517662.1_ncRNA_0	8-:75515522-75515741	8-:75515522-75515741	ATT	ncRNA	0.03	0.56	4.9639e-08	213.9
ENSG00000207205.1	ENST00000384476.1_ncRNA_0	1-:148604987-148605047	1-:148604987-148605047	ATG	ncRNA	0.26	0.53	4.9789e-05	52.1
ENSG00000206968.1	ENST00000384241.1_ncRNA_0	1-:148767017-148767077	1-:148767017-148767077	ATG	ncRNA	0.26	0.53	4.9789e-05	52.1
ENSG00000236439.3	ENST00000537999.1_ncRNA_0	1-:202440990-202441200	1-:202440990-202441200	AAG	ncRNA	0.53	0.05	5.0347e-06	120.6
ENSG00000215030.4	ENST00000392730.2_ncRNA_0	17-:17286690-17287080	17-:17286690-17287080	GTG	ncRNA	0.13	0.55	5.1635e-14	909.2
ENSG00000232472.1	ENST00000447718.1_ncRNA_0	X-:24806508-24806937	X-:24806508-24806937	GTG	ncRNA	0.19	0.54	5.1851e-14	546.4
ENSG00000232388.2	ENST00000435844.1_ncRNA_0	20+:18548122-18548240|18549882-18550049	20+:18548122-18548240|18549882-18550049	ATG	ncRNA	0.48	0.39	5.3188e-09	255.4
ENSG00000240489.1	ENST00000497538.1_ncRNA_0	3+:155705668-155705884	3+:155705668-155705884	AAG	ncRNA	0.37	0.38	5.4382e-07	170.8
ENSG00000118181.6	ENST00000527853.1_ncRNA_0	11-:118886554-118886649|118888071-118888255	11-:118886554-118886649|118888071-118888255	AAG	ncRNA	0.26	0.54	5.6630e-09	341.5
ENSG00000235582.2	ENST00000447479.2_ncRNA_0	1+:197705035-197705134	1+:197705035-197705134	ATG	ncRNA	0.43	0.56	5.8693e-06	198.5
ENSG00000232527.3	ENST00000452399.1_ncRNA_0	1+:148932902-148932920|148951244-148951298	1+:148932902-148932920|148951244-148951298	AAG	ncRNA	0.47	0.29	5.9736e-05	39.0
ENSG00000175061.13	ENST00000580180.1_ncRNA_0	17+:16342368-16342374|16342640-16342728|16343498-16343566	17+:16342368-16342374|16342640-16342728|16343498-16343566	ATG	ncRNA	0.71	0.56	6.0264e-07	1495.7
ENSG00000136935.9_ENSG00000173611.13	ENST00000362443.1_ncRNA_0	9-:127649762-127649798	9-:127649762-127649798	ATG	ncRNA	0.71	0.57	6.0794e-05	964.1
ENSG00000180581.6	ENST00000318333.4_ncRNA_0	10-:93566935-93567196	10-:93566935-93567196	ATG	ncRNA	0.48	0.53	6.2786e-09	306.5
ENSG00000148303.12	ENST00000489392.1_ncRNA_0	9+:136216819-136216907|136217094-136217174|136217451-136217582|136217856-136217926|136218116-136218221	9+:136216819-136216907|136217094-136217174|136217451-136217582|136217856-136217926|136218116-136218221	AAG	ncRNA	0.28	0.25	6.2973e-15	1248.5
ENSG00000224597.5	ENST00000537908.1_ncRNA_0	10+:29698519-29698591	10+:29698519-29698591	CTG	ncRNA	0.20	0.44	6.3876e-06	38.4
ENSG00000122085.12	ENST00000455202.2_ncRNA_0	2-:242036833-242036842|242041667-242041688	2-:242036833-242036842|242041667-242041688	ATG	ncRNA	0.78	0.46	6.4234e-05	23.7
ENSG00000144635.4	ENST00000474077.1_ncRNA_0	3-:32612112-32612262	3-:32612112-32612262	ATG	ncRNA	0.08	0.48	6.4466e-10	144.2
ENSG00000156976.10	ENST00000485101.1_ncRNA_0	3+:186501399-186501428|186502220-186502266|186502352-186502508	3+:186501399-186501428|186502220-186502266|186502352-186502508	ATG	ncRNA	0.70	0.55	6.5510e-11	889.7
ENSG00000230067.3	ENST00000388967.3_ncRNA_0	3-:36809125-36809203	3-:36809125-36809203	ATT	ncRNA	0.38	0.45	6.8096e-05	23.9
ENSG00000260047.1	ENST00000563143.1_ncRNA_0	16+:32882343-32882446|32883271-32883354	16+:32882343-32882446|32883271-32883354	AAG	ncRNA	0.33	0.08	6.8429e-05	63.2
ENSG00000120802.9	ENST00000548911.1_ncRNA_8	12+:98909413-98909449	12+:98909395-98909449	GTG	ncRNA	0.41	0.41	6.9113e-06	55.5
ENSG00000120896.9	ENST00000522315.1_ncRNA_3	8+:22422798-22422867|22424173-22424230	8+:22422798-22422867|22424173-22424230	CTG	ncRNA	0.22	0.48	6.9352e-06	30.3
ENSG00000132475.4_ENSG00000263565.1	ENST00000593254.1_ncRNA_1	17-:73774675-73774804|73774890-73774963|73775742-73775846	17-:73774675-73774804|73774890-73774963|73775742-73775846	TTG	ncRNA	0.13	0.53	7.0261e-07	766.5
ENSG00000227077.2	ENST00000536115.1_ncRNA_0	17+:18476146-18476275	17+:18476146-18476275	ACG	ncRNA	0.50	0.34	7.1364e-09	442.2
ENSG00000110717.6	ENST00000531796.1_ncRNA_4	11+:67798120-67798200|67799618-67799631	11+:67798120-67798200|67799618-67799631	ATG	ncRNA	0.12	0.48	7.1964e-05	69.5
ENSG00000185641.5	ENST00000327878.3_ncRNA_0	5-:115387606-115387981	5-:115387606-115387981	ATG	ncRNA	0.13	0.20	7.3802e-10	344.0
ENSG00000108788.7	ENST00000592717.1_ncRNA_1	17+:40719142-40719184|40719636-40719681	17+:40719142-40719184|40719636-40719681	ATG	ncRNA	0.37	0.56	7.6648e-12	287.5
ENSG00000135446.12	ENST00000551706.1_ncRNA_0	12-:58144636-58144873|58144989-58145124	12-:58144636-58144873|58144989-58145124	CTG	ncRNA	0.16	0.52	7.8496e-06	249.8
ENSG00000214022.7_ENSG00000196456.4	ENST00000495535.1_ncRNA_0	7+:150065991-150066122|150066759-150066763	7+:150065991-150066122|150066759-150066763	ATG	ncRNA	0.29	0.54	7.9399e-05	56.6
ENSG00000234289.4	ENST00000599962.1_ncRNA_0	21+:44985395-44985500	21+:44985395-44985500	AGG	ncRNA	0.64	0.28	8.0049e-06	561.0
ENSG00000110321.11	ENST00000532383.1_ncRNA_6	11-:10819362-10819428|10820538-10820660|10820759-10820971|10821098-10821106	11-:10819362-10819428|10820538-10820660|10820759-10820971|10821098-10821226	ATG	ncRNA	0.40	0.27	8.1200e-05	128.3
ENSG00000218265.1	ENST00000406274.1_ncRNA_0	6+:13522073-13522211	6+:13522073-13522211	ATC	ncRNA	0.25	0.47	8.1978e-05	51.4
ENSG00000242299.1	ENST00000496294.1_ncRNA_0	3-:101295332-101295704	3-:101295332-101295704	ATC	ncRNA	0.20	0.56	8.5844e-07	746.3
ENSG00000177855.8	ENST00000453625.1_ncRNA_0	2-:184472769-184472847	2-:184472769-184472847	ATG	ncRNA	0.70	0.55	8.6209e-07	89.0
ENSG00000119048.3	ENST00000511807.1_ncRNA_0	5+:133707262-133707330|133710073-133710158	5+:133707262-133707330|133710073-133710158	CTG	ncRNA	0.36	0.53	8.6910e-05	117.7
ENSG00000185839.2	ENST00000427762.1_ncRNA_0	1-:59096721-59097024	1-:59096721-59097024	AAG	ncRNA	0.17	0.45	8.7809e-05	69.4
ENSG00000213370.3	ENST00000413691.2_ncRNA_0	4-:174554893-174554953	4-:174554893-174554953	TTG	ncRNA	0.20	0.14	8.8635e-05	36.7
ENSG00000251333.3	ENST00000536295.1_ncRNA_0	4+:146297264-146297405	4+:146297264-146297405	ATT	ncRNA	0.13	0.52	9.0267e-05	87.3
ENSG00000230979.3	ENST00000456046.1_ncRNA_0	2-:47917854-47918232	2-:47917854-47918337	AAG	ncRNA	0.09	0.54	9.3347e-10	604.2
ENSG00000213244.3	ENST00000401004.2_ncRNA_1	1+:120904674-120904860	1+:120904674-120904860	ATG	ncRNA	0.10	0.56	9.4121e-08	474.7
ENSG00000075239.9	ENST00000533597.1_ncRNA_1	11+:108016940-108017086|108017996-108018117	11+:108016940-108017086|108017996-108018117	GTG	ncRNA	0.78	0.12	9.8265e-07	106.3
ENSG00000115652.10	ENST00000483426.1_ncRNA_0	2-:106761925-106761931|106774513-106774574|106780122-106780166|106781191-106781240|106782511-106782539|106810603-106810688	2-:106761925-106761931|106774513-106774574|106780122-106780166|106781191-106781240|106782511-106782539|106810603-106810688	AAG	ncRNA	0.65	0.15	9.8477e-05	66.2
ENSG00000218208.1	ENST00000402798.1_ncRNA_0	6+:113902966-113903062	6+:113902963-113903062	AAG	ncRNA	0.66	0.27	9.9326e-09	193.1
ENSG00000143183.12	ENST00000481278.1_orphan_4	1-:165737433-165737499	1-:165737433-165737499	CTG	orphan	0.65	0.46	0.0015772	32.4
ENSG00000112695.7	ENST00000459637.2_orphan_3	6-:75953458-75953479	6-:75953458-75953479	GTG	orphan	0.60	0.48	0.0016000	101.6
ENSG00000010270.9	ENST00000453225.1_orphan_1	7+:38253961-38253985	7+:38253961-38253985	ATG	orphan	0.50	0.39	0.0072913	7.0
ENSG00000198695.2_ENSG00000210194.1	ENST00000361681.2_orphan_0	MT-:14301-14457	MT-:14301-14457	ATG	orphan	0.52	0.37	0.0075413	29.9
ENSG00000198727.2_ENSG00000210195.2	ENST00000361789.2_orphan_1	MT+:15397-15562	MT+:15298-15562	ATC	orphan	0.24	0.25	0.0083743	46.0
ENSG00000130669.13	ENST00000602004.1_orphan_2	19+:39616447-39616492	19+:39616447-39616492	ATG	orphan	0.62	0.47	0.010534	94.3
ENSG00000105701.11	ENST00000599540.2_orphan_4	19-:18650376-18650487	19-:18650376-18650487	AGG	orphan	0.19	0.38	0.015253	42.8
ENSG00000143569.14	ENST00000412596.1_orphan_3	1+:154209057-154209087|154209499-154209508	1+:154209057-154209087|154209499-154209508	AGG	orphan	0.49	0.43	0.016063	8.2
ENSG00000254634.3_ENSG00000183336.7	ENST00000569622.1_orphan_2	16-:29465396-29465434|29465511-29465599	16-:29465396-29465434|29465511-29465599	CTG	orphan	0.35	0.48	0.021623	100.7
ENSG00000186010.14_ENSG00000250067.7	ENST00000606722.1_orphan_3	19+:19637029-19637047	19+:19637029-19637047	ACG	orphan	0.27	0.51	0.022375	25.0
ENSG00000151929.5	ENST00000450186.1_orphan_6	10+:121432077-121432168|121435978-121436019	10+:121432077-121432168|121435978-121436019	ATC	orphan	0.39	0.15	0.033224	50.8
ENSG00000100865.10_ENSG00000239061.1	ENST00000559504.1_orphan_0	14-:102825831-102825855	14-:102825831-102825855	ATG	orphan	0.78	0.40	0.044315	10.8
ENSG00000116754.9	ENST00000395136.2_orphan_4	1+:70710372-70710405	1+:70710372-70710405	AAG	orphan	0.46	0.42	0.046961	18.2
ENSG00000136205.12	ENST00000413551.1_orphan_1	7-:47476904-47476911|47479084-47479221	7-:47476904-47476911|47479084-47479221	ATG	orphan	0.54	0.35	0.048785	20.8
ENSG00000116133.7	ENST00000371269.3_uoORF_1	1-:55352731-55352848	1-:55352731-55352848	CTG	uoORF	0.57	0.55	0.00010357	111.2
ENSG00000124783.8_ENSG00000164304.11	ENST00000244763.4_uoORF_1	6-:7313349-7313427	6-:7313349-7313430	AAG	uoORF	0.22	0.45	0.00011013	172.4
ENSG00000143418.15	ENST00000368954.5_uoORF_3	1-:150941546-150941567|150947094-150947142	1-:150941546-150941567|150947094-150947142	ACG	uoORF	0.44	0.49	0.00011464	136.1
ENSG00000134333.9_ENSG00000256006.1	ENST00000541097.1_uoORF_3	11+:18416142-18416183|18418365-18418402	11+:18416142-18416183|18418365-18418402	ATT	uoORF	0.27	0.54	0.00011479	617.7
ENSG00000182718.12	ENST00000421017.2_uoORF_5	15-:60678227-60678285|60689456-60689537|60690141-60690170	15-:60678227-60678285|60689456-60689537|60690141-60690170	ACG	uoORF	0.12	0.41	0.00011822	182.3
ENSG00000071462.7	ENST00000423166.2_uoORF_0	7+:73097955-73098003|73098096-73098138	7+:73097955-73098003|73098096-73098138	ATG	uoORF	0.71	0.53	0.00012196	61.6
ENSG00000169045.13	ENST00000393432.4_uoORF_4	5-:179050057-179050165|179050595-179050598	5-:179050057-179050165|179050595-179050598	ACG	uoORF	0.54	0.55	0.00012402	403.4
ENSG00000126247.6	ENST00000246533.3_uoORF_3	19+:36631022-36631059|36631898-36631927	19+:36631022-36631059|36631898-36631927	GTG	uoORF	0.47	0.56	0.00012671	294.2
ENSG00000138867.12	ENST00000435822.1_uoORF_0	22-:24944014-24944041|24944884-24944969|24950916-24951068	22-:24944014-24944041|24944884-24944969|24950916-24951068	GTG	uoORF	0.32	0.42	0.00012988	68.8
ENSG00000122026.6_ENSG00000207051.1	ENST00000272274.4_uoORF_0	13+:27825779-27825793|27827901-27827917	13+:27825779-27825793|27827901-27827917	TTG	uoORF	0.78	0.41	0.00015523	11.7
ENSG00000135930.9	ENST00000258416.3_uoORF_0	2+:233415411-233415438	2+:233415411-233415438	GTG	uoORF	0.71	0.49	0.00017246	55.2
ENSG00000124422.7	ENST00000261497.4_uoORF_1	17-:20946093-20946240	17-:20946093-20946249	CTG	uoORF	0.24	0.40	0.00018832	112.4
ENSG00000159733.9	ENST00000290974.2_uoORF_0	4-:2343319-2343342|2355659-2355800|2420011-2420357	4-:2343319-2343342|2355659-2355800|2420011-2420357	CTG	uoORF	0.14	0.34	0.00019357	29.6
ENSG00000142156.10	ENST00000361866.3_uoORF_4	21+:47401729-47401768	21+:47401729-47401768	CTG	uoORF	0.24	0.42	0.00020353	35.4
ENSG00000079739.11_ENSG00000244256.2	ENST00000371084.3_uoORF_1	1+:64059133-64059166	1+:64059133-64059166	CTG	uoORF	0.33	0.55	0.00020414	84.5
ENSG00000163466.11	ENST00000414983.1_uoORF_7	2+:219081926-219081977|219082185-219082197	2+:219081926-219081977|219082185-219082197	GTG	uoORF	0.31	0.53	0.00020469	54.4
ENSG00000172115.4	ENST00000305786.2_uoORF_2	7-:25163730-25163746|25164818-25164874	7-:25163730-25163746|25164818-25164874	GTG	uoORF	0.29	0.42	0.00020947	65.3
ENSG00000166333.9	ENST00000299421.4_uoORF_4	11+:6625439-6625590|6629275-6629346	11+:6625439-6625590|6629275-6629346	CTG	uoORF	0.06	0.49	0.00021469	218.9
ENSG00000155368.12	ENST00000355857.3_uoORF_1	2+:120124575-120124636|120125763-120125768	2+:120124575-120124636|120125763-120125768	CTG	uoORF	0.07	0.50	0.00022233	241.8
ENSG00000172780.12_ENSG00000240682.5	ENST00000393295.3_uoORF_0	3-:128877400-128877402|128877996-128878019|128879815-128879838	3-:128877400-128877402|128877996-128878019|128879815-128879838	ACG	uoORF	0.54	0.52	0.00022247	28.6
ENSG00000189241.6	ENST00000368608.3_uoORF_3	6-:116600989-116601040	6-:116600989-116601040	CTG	uoORF	0.84	0.47	0.00023209	16.1
ENSG00000139644.8	ENST00000552635.1_uoORF_4	12+:50146247-50146280	12+:50146247-50146280	GTG	uoORF	0.43	0.56	0.00023854	236.3
ENSG00000035862.8_ENSG00000178404.5	ENST00000262768.7_uoORF_2	17-:76869976-76870001|76921040-76921339	17-:76869976-76870001|76921040-76921339	AGG	uoORF	0.07	0.31	0.00024560	202.7
ENSG00000134291.7	ENST00000449758.2_uoORF_2	12+:48357481-48357487|48357991-48358081	12+:48357481-48357487|48357991-48358081	CTG	uoORF	0.10	0.55	0.00025952	118.4
ENSG00000141367.7	ENST00000269122.3_uoORF_3	17+:57697380-57697534|57721636-57721698	17+:57697275-57697534|57721636-57721698	CTG	uoORF	0.60	0.23	0.00026755	248.2
ENSG00000142864.10	ENST00000361219.6_uoORF_2	1-:67895889-67896054	1-:67895889-67896069	CTG	uoORF	0.57	0.19	0.00027674	157.0
ENSG00000109534.12	ENST00000226796.6_uoORF_0	4+:110736862-110736960|110737308-110737531	4+:110736862-110736960|110737308-110737531	CTG	uoORF	0.69	0.35	0.00028701	71.6
ENSG00000196465.6_ENSG00000092841.14	ENST00000348108.4_uoORF_12	12+:56552145-56552188|56552464-56552472	12+:56552145-56552188|56552464-56552472	ATT	uoORF	0.14	0.55	0.00030324	59.8
ENSG00000187109.9	ENST00000547704.1_uoORF_3	12-:76467985-76468019|76478346-76478450	12-:76467985-76468019|76478346-76478450	CTG	uoORF	0.26	0.48	0.00032979	481.6
ENSG00000125459.10_ENSG00000203761.4	ENST00000343043.3_uoORF_3	1+:155658973-155659034|155679563-155679574	1+:155658973-155659034|155679563-155679574	ATG	uoORF	0.58	0.37	0.00036268	19.8
ENSG00000254602.1_ENSG00000172409.5	ENST00000533682.1_uoORF_0	11+:57425299-57425332|57426926-57426965	11+:57425299-57425332|57426926-57426965	CTG	uoORF	0.20	0.38	0.00036268	22.7
ENSG00000135047.10	ENST00000343150.5_uoORF_1	9+:90341088-90341313|90342508-90342583	9+:90341088-90341313|90342508-90342583	ACG	uoORF	0.15	0.43	0.00036940	132.9
ENSG00000170779.10	ENST00000336219.3_uoORF_3	14-:105478247-105478272|105487335-105487397	14-:105478247-105478272|105487335-105487397	CTG	uoORF	0.71	0.52	0.00037244	71.8
ENSG00000181817.5	ENST00000315732.2_uoORF_1	1-:36859689-36859754|36863367-36863377	1-:36859689-36859754|36863367-36863377	ATG	uoORF	0.81	0.42	0.00038260	16.7
ENSG00000161618.5_ENSG00000200259.1	ENST00000597551.1_uoORF_13	19+:49977504-49977538|49977859-49977900	19+:49977504-49977538|49977859-49977900	TTG	uoORF	0.67	0.30	0.00039006	11.7
ENSG00000185650.8	ENST00000439696.2_uoORF_1	14-:69257204-69257209|69259598-69259755	14-:69257204-69257209|69259598-69259755	CTG	uoORF	0.36	0.44	0.00039721	165.5
ENSG00000135046.9	ENST00000257497.6_uoORF_1	9+:75766834-75766840|75773437-75773517|75773610-75773620	9+:75766834-75766840|75773437-75773517|75773610-75773620	ATA	uoORF	0.71	0.49	0.00041421	223.3
ENSG00000144713.8_ENSG00000207496.1	ENST00000273223.6_uoORF_1	3-:12881711-12881741|12882992-12883025	3-:12881711-12881741|12882992-12883025	CTG	uoORF	0.55	0.56	0.00041532	269.3
ENSG00000106348.12	ENST00000470772.1_uoORF_0	7-:128043766-128043808|128045820-128045946	7-:128043766-128043808|128045820-128045946	ATG	uoORF	0.41	0.51	0.00043012	71.4
ENSG00000078369.13	ENST00000378609.4_uoORF_6	1-:1756888-1756927	1-:1756888-1756927	TTG	uoORF	0.10	0.54	0.00043887	44.9
ENSG00000079246.11	ENST00000392133.3_uoORF_2	2+:216974107-216974179	2+:216974107-216974179	ACG	uoORF	0.71	0.56	0.00045105	133.4
ENSG00000111832.8	ENST00000466444.2_uoORF_0	6+:116892723-116892807	6+:116892723-116892807	ATG	uoORF	0.71	0.45	0.00046566	117.2
ENSG00000224470.3_ENSG00000182149.16	ENST00000378799.6_uoORF_0	16+:71929443-71929492|71949528-71949563	16+:71929443-71929492|71949528-71949563	GTG	uoORF	0.28	0.47	0.00047396	38.5
ENSG00000103160.7	ENST00000219439.4_uoORF_0	16-:84164850-84164932|84169148-84169210|84178684-84178708	16-:84164850-84164932|84169148-84169210|84178684-84178708	TTG	uoORF	0.28	0.24	0.00050745	46.6
ENSG00000115310.13	ENST00000317610.7_uoORF_3	2-:55277351-55277495	2-:55277351-55277495	CTG	uoORF	0.45	0.52	0.00053793	570.8
ENSG00000108953.12	ENST00000571732.1_uoORF_8	17-:1268334-1268352|1273002-1273035|1303340-1303424	17-:1268334-1268352|1273002-1273035|1303340-1303424	CTG	uoORF	0.58	0.10	0.00057885	472.1
ENSG00000205981.2	ENST00000382564.2_uoORF_0	3-:180706001-180706017|180707387-180707434	3-:180706001-180706017|180707387-180707434	ATG	uoORF	0.51	0.54	0.00058231	56.9
ENSG00000062716.6_ENSG00000199004.1	ENST00000262291.4_uoORF_0	17+:57808802-57808847	17+:57808802-57808847	ATG	uoORF	0.71	0.53	0.00060271	40.4
ENSG00000111321.6	ENST00000228918.4_uoORF_1	12+:6493406-6493620|6493753-6493812	12+:6493406-6493620|6493753-6493812	CTG	uoORF	0.35	0.23	0.00062649	116.7
ENSG00000072110.9	ENST00000193403.6_uoORF_3	14-:69445759-69445846	14-:69445759-69445846	ACG	uoORF	0.63	0.49	0.00063354	208.8
ENSG00000057608.12	ENST00000380191.4_uoORF_1	10-:5855213-5855375	10-:5855213-5855375	GTG	uoORF	0.53	0.55	0.00063658	323.0
ENSG00000146918.15	ENST00000356309.3_uoORF_0	7-:158486161-158486189|158494512-158494616	7-:158486161-158486189|158494512-158494616	ATG	uoORF	0.49	0.44	0.00063738	41.1
ENSG00000136238.13	ENST00000356142.4_uoORF_1	7+:6414190-6414367	7+:6414190-6414367	GTG	uoORF	0.11	0.29	0.00065222	57.5
ENSG00000235162.4	ENST00000443585.1_uoORF_1	12+:105724550-105724715|105742379-105742404|105759584-105759586	12+:105724550-105724715|105742379-105742404|105759584-105759586	CTG	uoORF	0.26	0.51	0.00065352	147.5
ENSG00000162244.6	ENST00000466397.1_uoORF_1	3-:52028123-52028142|52029057-52029122|52029440-52029485	3-:52028123-52028142|52029057-52029122|52029440-52029485	GTG	uoORF	0.54	0.56	0.00065950	191.2
ENSG00000073008.10_ENSG00000186567.8	ENST00000425690.3_uoORF_2	19+:45147308-45147475|45150494-45150627	19+:45147308-45147475|45150494-45150627	CTG	uoORF	0.54	0.40	0.00066157	182.4
ENSG00000166181.8	ENST00000531273.1_uoORF_0	11+:43333561-43333690	11+:43333561-43333690	CTG	uoORF	0.71	0.53	0.00069819	127.4
ENSG00000104388.10	ENST00000262646.7_uoORF_2	8+:61429698-61429800	8+:61429698-61429800	TTG	uoORF	0.17	0.23	0.00072254	31.1
ENSG00000168061.9	ENST00000398846.1_uoORF_1	11+:64808729-64808918	11+:64808729-64808918	ATG	uoORF	0.29	0.51	0.00074347	55.2
ENSG00000047849.17	ENST00000360240.6_uoORF_4	3-:48040319-48040369|48130262-48130323	3-:48040319-48040369|48130262-48130323	ACG	uoORF	0.24	0.54	0.00076034	111.9
ENSG00000111445.9	ENST00000454402.2_uoORF_0	12+:118454594-118454697|118456876-118456905	12+:118454594-118454697|118456876-118456905	ACG	uoORF	0.10	0.42	0.00076833	75.0
ENSG00000154127.5	ENST00000284273.5_uoORF_0	11+:122526564-122526918|122646926-122646977	11+:122526534-122526918|122646926-122646977	CTG	uoORF	0.62	0.56	0.00076884	288.5
ENSG00000068745.10	ENST00000328631.5_uoORF_1	3-:48732614-48732854|48754589-48754628	3-:48732614-48732854|48754589-48754628	ATA	uoORF	0.84	0.29	0.00078182	58.7
ENSG00000037749.7_ENSG00000164574.11	ENST00000297107.6_uoORF_0	5+:153570374-153570585|153674375-153674443	5+:153570374-153570585|153674375-153674443	CTG	uoORF	0.31	0.21	0.00078182	69.0
ENSG00000050405.9_ENSG00000212496.1	ENST00000552783.1_uoORF_4	12-:50615937-50616075	12-:50615937-50616075	AAG	uoORF	0.30	0.41	0.00080859	25.5
ENSG00000174744.9	ENST00000359957.3_uoORF_0	11-:66109652-66109712|66112442-66112496	11-:66109652-66109712|66112442-66112496	ACG	uoORF	0.71	0.38	0.00081476	92.6
ENSG00000239605.4_ENSG00000143933.12	ENST00000272298.7_uoORF_2	2-:47397890-47397903|47403579-47403629	2-:47397890-47397903|47403579-47403629	CTG	uoORF	0.71	0.51	0.00082278	140.5
ENSG00000093010.7_ENSG00000265087.1	ENST00000403184.1_uoORF_1	22+:19948730-19948812|19950049-19950207	22+:19948730-19948812|19950049-19950207	CTG	uoORF	0.28	0.13	0.00083541	69.0
ENSG00000121577.9_ENSG00000138495.2	ENST00000468918.1_uoORF_1	3-:119396096-119396237	3-:119396096-119396237	GTG	uoORF	0.15	0.21	0.00084656	50.7
ENSG00000109775.6_ENSG00000207231.1	ENST00000264689.6_uoORF_0	4-:186343713-186343717|186347019-186347033	4-:186343713-186343717|186347019-186347033	ACG	uoORF	0.83	0.36	0.00086769	5.6
ENSG00000005448.12	ENST00000348227.4_uoORF_0	2+:74648877-74648943|74649279-74649429	2+:74648877-74648943|74649279-74649429	ATG	uoORF	0.32	0.46	0.00087643	73.5
ENSG00000007944.10_ENSG00000263712.1	ENST00000356840.3_uoORF_0	6+:16129473-16129569	6+:16129473-16129569	CTG	uoORF	0.12	0.39	0.00091548	14.1
ENSG00000129187.10	ENST00000357067.3_uoORF_4	4-:183836713-183836728|183838440-183838521	4-:183836713-183836728|183838440-183838521	CTG	uoORF	0.25	0.40	0.0010320	24.9
ENSG00000170633.12	ENST00000361234.5_uoORF_0	12+:121837965-121838019	12+:121837965-121838019	ATG	uoORF	0.37	0.51	0.0010379	33.4
ENSG00000073060.11	ENST00000339570.5_uoORF_0	12-:125348141-125348405	12-:125348141-125348405	GTG	uoORF	0.19	0.24	0.0010762	56.5
ENSG00000172354.5	ENST00000303210.4_uoORF_2	7+:100273821-100273896	7+:100273821-100273896	CTG	uoORF	0.66	0.56	0.0011468	128.3
ENSG00000100632.6	ENST00000557016.1_uoORF_1	14-:69861570-69861629|69864947-69864996	14-:69861570-69861629|69864947-69864996	ACG	uoORF	0.71	0.56	0.0011508	250.3
ENSG00000165630.9_ENSG00000239665.4	ENST00000378572.3_uoORF_1	10+:13629034-13629152|13639457-13639465	10+:13629034-13629152|13639457-13639465	CTG	uoORF	0.78	0.48	0.0011642	69.9
ENSG00000169567.7	ENST00000304043.5_uoORF_1	5-:130500887-130500926	5-:130500887-130500959	CTG	uoORF	0.65	0.53	0.0011834	148.2
ENSG00000224877.3	ENST00000431388.2_uoORF_1	17+:79213129-79213174	17+:79213129-79213174	ATG	uoORF	0.46	0.52	0.0012133	28.8
ENSG00000115084.8	ENST00000245680.2_uoORF_1	2-:114513093-114513121|114513946-114514113	2-:114513093-114513121|114513946-114514113	CTG	uoORF	0.52	0.32	0.0012333	57.4
ENSG00000108848.11	ENST00000505658.1_uoORF_0	17+:48797028-48797097	17+:48797028-48797097	GTG	uoORF	0.70	0.52	0.0013193	59.9
ENSG00000067560.6	ENST00000422781.1_uoORF_1	3-:49412994-49413024|49449252-49449276	3-:49412994-49413024|49449252-49449276	CTG	uoORF	0.66	0.54	0.0013834	1234.9
ENSG00000203760.4	ENST00000368328.4_uoORF_0	6+:126661340-126661538	6+:126661319-126661538	CTG	uoORF	0.54	0.44	0.0013995	111.8
ENSG00000109805.5	ENST00000251496.2_uoORF_0	4+:17812645-17812732	4+:17812645-17812732	CTG	uoORF	0.71	0.55	0.0014380	227.3
ENSG00000163812.9	ENST00000424952.2_uoORF_0	3-:45000924-45000952|45017424-45017609	3-:45000924-45000952|45017424-45017609	ATG	uoORF	0.18	0.48	0.0014942	90.7
ENSG00000107521.14	ENST00000325103.6_uoORF_0	10-:100202971-100202997|100205056-100205153	10-:100202971-100202997|100205056-100205153	ATG	uoORF	0.12	0.37	0.0015747	59.2
ENSG00000268746.1_ENSG00000024422.7	ENST00000263277.3_uoORF_2	19+:48216758-48216795|48219814-48219885	19+:48216758-48216795|48219814-48219885	CTG	uoORF	0.30	0.56	0.0016190	279.1
ENSG00000087191.8	ENST00000310144.6_uoORF_2	17+:61904812-61904874|61905497-61905569|61906853-61906857	17+:61904812-61904874|61905497-61905569|61906853-61906857	ACG	uoORF	0.08	0.56	0.0016278	368.0
ENSG00000115446.7	ENST00000357765.2_uoORF_0	2+:99225161-99225189|99226218-99226244	2+:99225119-99225189|99226218-99226244	GTG	uoORF	0.70	0.30	0.0016833	36.0
ENSG00000183864.4	ENST00000327492.3_uoORF_0	22-:41833339-41833411|41842382-41842499	22-:41833339-41833411|41842382-41842499	CTG	uoORF	0.29	0.24	0.0016856	29.3
ENSG00000113716.8	ENST00000502717.1_uoORF_0	5+:149380613-149380742|149384413-149384446	5+:149380613-149380742|149384413-149384446	CTG	uoORF	0.33	0.36	0.0017001	30.1
ENSG00000091409.10	ENST00000264107.7_uoORF_1	2+:173292421-173292616	2+:173292421-173292616	GTG	uoORF	0.58	0.54	0.0017224	204.8
ENSG00000184661.9	ENST00000330560.3_uoORF_0	8+:25316919-25316989|25317755-25317787	8+:25316850-25316989|25317755-25317787	ACG	uoORF	0.18	0.28	0.0017560	33.7
ENSG00000106785.10	ENST00000375098.3_uoORF_0	9-:100881372-100881474	9-:100881372-100881474	ATG	uoORF	0.36	0.53	0.0017560	47.6
ENSG00000108064.6	ENST00000487519.1_uoORF_1	10+:60145192-60145408|60145979-60146063	10+:60145192-60145408|60145979-60146063	ATG	uoORF	0.64	0.55	0.0018257	208.6
ENSG00000106603.13	ENST00000415076.2_uoORF_0	7-:43688209-43688251|43769027-43769078	7-:43688209-43688251|43769027-43769078	CTG	uoORF	0.09	0.26	0.0018436	17.9
ENSG00000111640.10	ENST00000396861.1_uoORF_4	12+:6643806-6643827|6643975-6644011	12+:6643806-6643827|6643975-6644011	ATG	uoORF	0.07	0.55	0.0018625	1898.6
ENSG00000169136.4_ENSG00000265438.1	ENST00000595125.1_uoORF_0	19+:50432652-50432657|50433988-50434163	19+:50432652-50432657|50433988-50434163	ATG	uoORF	0.55	0.47	0.0019177	35.4
ENSG00000126524.5	ENST00000246868.2_uoORF_1	7-:66460367-66460496	7-:66460367-66460496	ATC	uoORF	0.48	0.51	0.0019767	116.5
ENSG00000163975.7	ENST00000296351.4_uoORF_0	3-:196754712-196754781|196756524-196756581	3-:196754712-196754781|196756524-196756635	ACG	uoORF	0.62	0.42	0.0020155	77.1
ENSG00000095321.12	ENST00000393384.3_uoORF_0	9-:131872781-131872925	9-:131872781-131872925	CTG	uoORF	0.21	0.47	0.0020697	36.3
ENSG00000167552.9	ENST00000546918.1_uoORF_3	12-:49580414-49580616|49582759-49582791	12-:49580414-49580616|49582759-49582791	ATC	uoORF	0.53	0.54	0.0020702	384.3
ENSG00000258539.1_ENSG00000203791.9	ENST00000368836.2_uoORF_0	10-:126480385-126480439	10-:126480385-126480439	ATG	uoORF	0.37	0.45	0.0021011	22.2
ENSG00000164209.12	ENST00000355943.3_uoORF_0	5+:110074776-110074950	5+:110074776-110074950	GTG	uoORF	0.18	0.41	0.0021173	87.7
ENSG00000072401.10	ENST00000373910.4_uoORF_0	10+:60094950-60094971	10+:60094950-60094971	ATC	uoORF	0.15	0.37	0.0022268	21.9
ENSG00000122783.12	ENST00000424142.1_uoORF_0	7-:134852523-134852559|134853500-134853590	7-:134852523-134852559|134853500-134853644	ATG	uoORF	0.64	0.34	0.0022828	17.4
ENSG00000124795.10	ENST00000397239.3_uoORF_1	6-:18258271-18258293|18258534-18258636|18264073-18264227|18264615-18264763	6-:18258271-18258293|18258534-18258636|18264073-18264227|18264615-18264763	ATC	uoORF	0.13	0.39	0.0023198	204.6
ENSG00000146386.7	ENST00000367660.3_uoORF_0	6+:139349941-139350012|139355291-139355301	6+:139349941-139350012|139355291-139355301	CTG	uoORF	0.68	0.53	0.0023430	70.9
ENSG00000102898.7	ENST00000219169.4_uoORF_0	16+:67880870-67880888|67899004-67899121	16+:67880870-67880888|67899004-67899121	ATC	uoORF	0.09	0.53	0.0024185	166.8
ENSG00000136938.8	ENST00000339399.4_uoORF_1	9+:100745749-100745891|100756912-100756950	9+:100745749-100745891|100756912-100756950	ACG	uoORF	0.70	0.54	0.0024252	255.3
ENSG00000070756.9	ENST00000318607.5_uoORF_1	8-:101733807-101733981	8-:101733807-101733981	ATC	uoORF	0.64	0.17	0.0024257	188.8
ENSG00000141985.5	ENST00000417295.2_uoORF_2	19-:4400346-4400406	19-:4400346-4400406	CTG	uoORF	0.58	0.38	0.0024440	45.5
ENSG00000136810.8	ENST00000374517.5_uoORF_1	9-:113013707-113013742|113018691-113018761	9-:113013707-113013742|113018691-113018761	ATT	uoORF	0.17	0.55	0.0024628	476.4
ENSG00000080371.4	ENST00000261263.3_uoORF_1	12+:72148833-72149043	12+:72148833-72149043	GTG	uoORF	0.31	0.47	0.0025558	88.5
ENSG00000105669.8_ENSG00000051128.14	ENST00000392351.3_uoORF_5	19-:19049259-19049293|19049536-19049693|19049777-19049858|19051859-19051890	19-:19049259-19049293|19049536-19049693|19049777-19049858|19051859-19051890	CTG	uoORF	0.50	0.50	0.0025807	66.1
ENSG00000080603.12_ENSG00000156873.11	ENST00000411466.2_uoORF_0	16+:30712122-30712199|30715384-30715403	16+:30712122-30712199|30715384-30715403	AGG	uoORF	0.65	0.47	0.0025849	56.3
ENSG00000168036.12	ENST00000349496.5_uoORF_1	3+:41241120-41241161|41265511-41265572|41266016-41266025	3+:41241120-41241161|41265511-41265572|41266016-41266025	ACG	uoORF	0.57	0.56	0.0026172	175.8
ENSG00000142227.6	ENST00000270221.6_uoORF_10	19+:48828715-48828867|48830086-48830179|48830777-48830811	19+:48828715-48828867|48830086-48830179|48830777-48830811	CTG	uoORF	0.23	0.41	0.0027105	197.4
ENSG00000100234.11	ENST00000266085.6_uoORF_2	22+:33197790-33197991	22+:33197742-33197991	CTG	uoORF	0.26	0.36	0.0027578	354.4
ENSG00000172732.7	ENST00000308110.4_uoORF_0	11+:65628091-65628359|65628443-65628499	11+:65628091-65628359|65628443-65628499	ATC	uoORF	0.33	0.31	0.0027628	41.5
ENSG00000239732.2_ENSG00000247596.4	ENST00000305533.5_uoORF_0	3-:52269107-52269122|52273007-52273061	3-:52269107-52269122|52273007-52273061	ACG	uoORF	0.53	0.52	0.0027672	124.3
ENSG00000214289.2_ENSG00000114019.10	ENST00000249883.5_uoORF_2	3-:134090195-134090336|134093183-134093246	3-:134090195-134090336|134093183-134093246	CTG	uoORF	0.21	0.52	0.0029232	108.1
ENSG00000062485.14_ENSG00000135473.10	ENST00000273308.4_uoORF_1	12-:56708728-56708750|56708913-56709026|56709604-56709727	12-:56708728-56708750|56708913-56709026|56709604-56709727	CTG	uoORF	0.64	0.47	0.0029356	212.9
ENSG00000099901.12_ENSG00000264346.1	ENST00000402752.1_uoORF_3	22+:20105099-20105187|20106535-20106546	22+:20105099-20105187|20106535-20106546	ACG	uoORF	0.37	0.40	0.0031255	69.4
ENSG00000140391.10	ENST00000267970.4_uoORF_1	15-:77348494-77348597|77363233-77363361	15-:77348494-77348597|77363233-77363361	ATT	uoORF	0.46	0.34	0.0031473	72.5
ENSG00000106367.9_ENSG00000264425.1	ENST00000337619.5_uoORF_3	7+:100797745-100797798|100799874-100799875	7+:100797745-100797798|100799874-100799875	CTG	uoORF	0.84	0.50	0.0033555	27.5
ENSG00000104897.5	ENST00000221494.5_uoORF_1	19+:2236854-2236900|2243380-2243543|2244542-2244558	19+:2236854-2236900|2243380-2243543|2244542-2244558	GTG	uoORF	0.22	0.56	0.0034404	247.7
ENSG00000131051.16	ENST00000453310.1_uoORF_2	20-:34328779-34328809|34329862-34329895	20-:34328779-34328809|34329862-34329895	ACG	uoORF	0.78	0.40	0.0034501	58.2
ENSG00000124562.5	ENST00000244520.5_uoORF_2	6+:34725291-34725328|34725688-34725731|34730371-34730381	6+:34725291-34725328|34725688-34725731|34730371-34730381	ACG	uoORF	0.29	0.40	0.0034561	82.2
ENSG00000140264.15_ENSG00000242028.1	ENST00000381359.1_uoORF_3	15+:44084554-44084578	15+:44084530-44084578	TTG	uoORF	0.68	0.56	0.0034680	165.3
ENSG00000146457.10	ENST00000337387.4_uoORF_0	6+:160148648-160148735|160157289-160157301	6+:160148648-160148735|160157289-160157301	GTG	uoORF	0.80	0.48	0.0034823	32.6
ENSG00000101220.13	ENST00000217195.8_uoORF_2	20-:3740724-3740826	20-:3740724-3740833|3748309-3748353	CTG	uoORF	0.23	0.16	0.0035367	62.1
ENSG00000100644.12_ENSG00000023608.4	ENST00000337138.4_uoORF_7	14+:62162478-62162557|62187099-62187104	14+:62162478-62162557|62187099-62187104	CTG	uoORF	0.14	0.21	0.0035852	125.7
ENSG00000101019.17	ENST00000374385.5_uoORF_1	20-:33981997-33981999|33999742-33999782	20-:33981997-33981999|33999742-33999782	ATG	uoORF	0.14	0.50	0.0036155	21.3
ENSG00000102172.11	ENST00000404933.2_uoORF_0	X+:21958871-21958991|21985313-21985334	X+:21958871-21958991|21985313-21985334	CTG	uoORF	0.17	0.20	0.0036454	125.2
ENSG00000138069.12	ENST00000409784.3_uoORF_1	2-:65357036-65357120	2-:65357036-65357216	GTG	uoORF	0.63	0.54	0.0036715	149.6
ENSG00000130770.13	ENST00000335514.5_uoORF_2	1+:28562650-28562704	1+:28562650-28562704	CTG	uoORF	0.78	0.45	0.0037152	30.6
ENSG00000125977.6	ENST00000374980.2_uoORF_1	20-:32693347-32693351|32699901-32700032	20-:32693347-32693351|32699901-32700032	ATG	uoORF	0.09	0.55	0.0037307	154.5
ENSG00000090686.11	ENST00000308271.9_uoORF_0	1-:22084217-22084276|22109316-22109542	1-:22084217-22084276|22109316-22109542	CTG	uoORF	0.84	0.45	0.0038161	69.2
ENSG00000008988.5_ENSG00000238650.1	ENST00000009589.3_uoORF_1	8-:56986648-56986718|56986939-56987037	8-:56986648-56986718|56986939-56987037	CTG	uoORF	0.43	0.55	0.0038209	499.4
ENSG00000134222.12	ENST00000369909.2_uoORF_0	1-:109825191-109825197|109825301-109825358|109825684-109825726	1-:109825191-109825197|109825301-109825358|109825684-109825726	AAG	uoORF	0.50	0.45	0.0038554	26.3
ENSG00000242282.2_ENSG00000171865.5	ENST00000315212.3_uoORF_0	2-:3605846-3605876	2-:3605846-3605876	ATG	uoORF	0.07	0.47	0.0038712	17.0
ENSG00000116459.6	ENST00000369722.3_uoORF_2	1+:111992135-111992203|111992458-111992495|111996832-111996901	1+:111992135-111992203|111992458-111992495|111996832-111996901	AAG	uoORF	0.11	0.53	0.0039037	275.2
ENSG00000100034.9	ENST00000263212.5_uoORF_0	22-:22300370-22300472	22-:22300370-22300472	CTG	uoORF	0.16	0.46	0.0039893	46.7
ENSG00000168028.9_ENSG00000202363.1	ENST00000301821.6_uoORF_0	3+:39448224-39448255|39449111-39449161	3+:39448224-39448255|39449111-39449161	CTG	uoORF	0.40	0.54	0.0040246	64.6
ENSG00000198668.6	ENST00000356978.4_uoORF_1	14+:90863491-90863577|90866408-90866421	14+:90863491-90863577|90866408-90866421	ATC	uoORF	0.13	0.39	0.0040350	226.5
ENSG00000178078.7	ENST00000594605.1_uoORF_0	19-:4338734-4338800	19-:4338734-4338800	CTG	uoORF	0.50	0.33	0.0040881	12.0
ENSG00000148110.11	ENST00000375344.3_uoORF_0	9+:97136898-97137105	9+:97136898-97137105	CTG	uoORF	0.33	0.44	0.0040925	48.2
ENSG00000139146.9	ENST00000337682.4_uoORF_1	12-:31451073-31451158|31478957-31479016	12-:31451073-31451158|31478957-31479016	CTG	uoORF	0.32	0.47	0.0040934	44.5
ENSG00000105323.12	ENST00000595196.1_uoORF_7	19+:41770341-41770500	19+:41770341-41770500	AGG	uoORF	0.18	0.45	0.0041863	115.5
ENSG00000137207.7	ENST00000490447.2_uoORF_2	6-:43483881-43483928|43484464-43484564	6-:43483881-43483928|43484464-43484564	ACG	uoORF	0.71	0.54	0.0041909	72.1
ENSG00000175334.3	ENST00000533166.1_uoORF_2	11+:65770418-65770541|65770705-65770804	11+:65770418-65770541|65770705-65770804	CTG	uoORF	0.50	0.26	0.0042743	128.5
ENSG00000131143.4	ENST00000253452.2_uoORF_5	16+:85833348-85833358|85834810-85834839	16+:85833348-85833358|85834810-85834839	GTG	uoORF	0.71	0.52	0.0042867	149.8
ENSG00000112237.8	ENST00000520429.1_uoORF_0	6-:100010803-100010824|100016371-100016464	6-:100010803-100010824|100016371-100016464	ATG	uoORF	0.58	0.41	0.0043722	49.3
ENSG00000047410.9	ENST00000367478.4_uoORF_0	1-:186344117-186344174	1-:186344117-186344246	CTG	uoORF	0.56	0.28	0.0044872	35.7
ENSG00000137824.11	ENST00000560905.1_uoORF_0	15-:41046973-41046988|41047396-41047414	15-:41046973-41046988|41047396-41047414	ATG	uoORF	0.71	0.51	0.0045488	24.3
ENSG00000162236.7	ENST00000294179.3_uoORF_0	11-:62598686-62598734|62599425-62599461	11-:62598686-62598734|62599425-62599461	TTG	uoORF	0.23	0.30	0.0045576	24.8
ENSG00000164896.15	ENST00000297532.6_uoORF_0	7-:150777849-150777876	7-:150777849-150777876	ATG	uoORF	0.32	0.52	0.0046088	27.5
ENSG00000100138.9	ENST00000401959.1_uoORF_2	22-:42076367-42076368|42078359-42078394	22-:42076367-42076368|42078359-42078394	GTG	uoORF	0.71	0.53	0.0046088	37.5
ENSG00000076053.6_ENSG00000076043.5	ENST00000265881.5_uoORF_3	11+:114310230-114310251	11+:114310230-114310251	GTG	uoORF	0.78	0.37	0.0046387	23.8
ENSG00000148606.8	ENST00000372371.3_uoORF_0	10-:79785954-79785987|79789121-79789208	10-:79785954-79785987|79789121-79789208	CTG	uoORF	0.74	0.48	0.0048157	29.0
ENSG00000197265.4	ENST00000355904.4_uoORF_0	8-:30511096-30511119|30515489-30515637	8-:30511096-30511119|30515489-30515637	CTG	uoORF	0.54	0.35	0.0048794	38.0
ENSG00000112759.12	ENST00000313248.7_uoORF_2	6+:44187416-44187437	6+:44187416-44187437	ATG	uoORF	0.71	0.52	0.0049044	88.0
ENSG00000102804.10	ENST00000261489.2_uoORF_3	13-:45010744-45010900	13-:45010744-45010900	CTG	uoORF	0.63	0.46	0.0049248	64.1
ENSG00000034713.3	ENST00000037243.2_uoORF_1	16+:75600334-75600388	16+:75600334-75600388	CTG	uoORF	0.71	0.47	0.0053844	40.7
ENSG00000169045.13	ENST00000393432.4_uoORF_15	5-:179050130-179050165|179050595-179050626	5-:179050130-179050165|179050595-179050626	GTG	uoORF	0.57	0.53	0.0054296	50.9
ENSG00000137124.6	ENST00000377698.3_uoORF_0	9+:38392743-38392804|38395736-38395777	9+:38392743-38392804|38395736-38395777	CTG	uoORF	0.44	0.19	0.0055257	25.3
ENSG00000091164.8	ENST00000217515.6_uoORF_1	18-:54293640-54293688|54305573-54305756	18-:54293640-54293688|54305573-54305756	ATC	uoORF	0.19	0.44	0.0055772	75.1
ENSG00000272325.1_ENSG00000124614.9	ENST00000326199.8_uoORF_2	6-:34392991-34392998|34393808-34393855	6-:34392991-34392998|34393808-34393855	ATG	uoORF	0.18	0.55	0.0056677	302.0
ENSG00000080986.8	ENST00000261597.4_uoORF_1	18+:2571600-2571682|2572975-2573061	18+:2571600-2571682|2572975-2573061	ATG	uoORF	0.71	0.47	0.0057236	68.3
ENSG00000053372.4	ENST00000330263.4_uoORF_2	1+:19578189-19578357|19581275-19581284	1+:19578189-19578357|19581275-19581284	TTG	uoORF	0.66	0.37	0.0057637	45.2
ENSG00000165609.8	ENST00000378927.3_uoORF_3	10-:12226923-12226955|12228227-12228331|12237768-12237806	10-:12226923-12226955|12228227-12228331|12237768-12237806	ATT	uoORF	0.12	0.44	0.0059289	107.8
ENSG00000128487.12_ENSG00000266339.1	ENST00000395530.2_uoORF_0	17+:20059456-20059549|20107645-20107702	17+:20059456-20059549|20107645-20107702	GTG	uoORF	0.72	0.50	0.0060023	33.9
ENSG00000101138.7	ENST00000217109.4_uoORF_1	20+:54970576-54970633	20+:54970576-54970633	CTG	uoORF	0.64	0.07	0.0060362	23.9
ENSG00000145191.7_ENSG00000182580.2	ENST00000346169.2_uoORF_14	3+:184033284-184033333|184033550-184033588	3+:184032377-184032462|184033276-184033333|184033550-184033588	ATG	uoORF	0.27	0.54	0.0061203	159.0
ENSG00000075711.16	ENST00000392381.3_uoORF_0	3-:197023300-197023348|197024056-197024106|197024543-197024739	3-:197023300-197023348|197024056-197024106|197024543-197024739	CTG	uoORF	0.28	0.24	0.0063107	53.5
ENSG00000070831.11_ENSG00000230068.2	ENST00000400259.1_uoORF_1	1+:22379155-22379235|22404921-22404985	1+:22379155-22379235|22404921-22404985	CTG	uoORF	0.13	0.14	0.0063517	58.3
ENSG00000115268.5	ENST00000586686.2_uoORF_3	19+:1438401-1438427|1438805-1438815	19+:1438401-1438427|1438805-1438815	ATC	uoORF	0.54	0.55	0.0064062	109.5
ENSG00000167220.7_ENSG00000134049.3	ENST00000300605.6_uoORF_2	18-:44662748-44662820|44676748-44676772	18-:44662748-44662820|44676748-44676772	CTG	uoORF	0.38	0.41	0.0065494	12.7
ENSG00000136754.12_ENSG00000206605.1	ENST00000376139.2_uoORF_0	10-:27149767-27149809	10-:27149767-27149866	ATG	uoORF	0.79	0.41	0.0066579	10.8
ENSG00000169032.5	ENST00000307102.5_uoORF_0	15+:66679558-66679747	15+:66679558-66679747	CTG	uoORF	0.58	0.29	0.0067266	52.0
ENSG00000163904.8	ENST00000296257.5_uoORF_0	3+:185304125-185304221	3+:185304110-185304221	AAG	uoORF	0.83	0.28	0.0069715	14.5
ENSG00000183283.11	ENST00000412716.3_uoORF_1	12+:51632639-51632704|51634126-51634245|51634654-51634854	12+:51632639-51632704|51634126-51634245|51634654-51634854	ACG	uoORF	0.27	0.48	0.0070290	191.7
ENSG00000135480.10_ENSG00000170442.7	ENST00000331817.5_uoORF_7	12+:52626970-52627159	12+:52626970-52627159	GTG	uoORF	0.24	0.40	0.0070747	94.9
ENSG00000172845.9	ENST00000418194.2_uoORF_0	2-:174828559-174828790	2-:174828559-174828790	AGG	uoORF	0.63	0.40	0.0070941	32.2
ENSG00000171475.9	ENST00000323571.4_uoORF_0	17+:38412646-38412774|38416786-38416811	17+:38412646-38412774|38416786-38416811	ATG	uoORF	0.57	0.12	0.0072133	28.7
ENSG00000156398.8	ENST00000369893.5_uoORF_0	10+:104486380-104486404	10+:104486380-104486404	ATG	uoORF	0.51	0.40	0.0072913	5.0
ENSG00000170619.8_ENSG00000196150.9	ENST00000402718.3_uoORF_0	8-:146076676-146076780|146078377-146078402	8-:146076676-146076780|146078377-146078402	ATC	uoORF	0.17	0.35	0.0073032	41.4
ENSG00000127824.9	ENST00000248437.4_uoORF_3	2-:220116947-220116952|220118577-220118623	2-:220116947-220116952|220118577-220118623	CTG	uoORF	0.23	0.53	0.0073132	57.2
ENSG00000168288.8	ENST00000428879.1_uoORF_6	2-:150438774-150438785|150443602-150443639	2-:150438774-150438785|150443602-150443639	ATT	uoORF	0.39	0.45	0.0074849	21.5
ENSG00000263264.1_ENSG00000104880.13	ENST00000319670.9_uoORF_0	19+:7460046-7460133|7505229-7505304	19+:7460046-7460133|7505229-7505304	CTG	uoORF	0.50	0.40	0.0076091	43.9
ENSG00000121579.8_ENSG00000239280.1	ENST00000240922.3_uoORF_3	3-:113442939-113442942|113464788-113464845	3-:113442939-113442942|113464788-113464845	ACG	uoORF	0.20	0.49	0.0078104	88.9
ENSG00000116984.8	ENST00000366577.5_uoORF_1	1+:236958675-236959037|236966727-236966755	1+:236958675-236959037|236966727-236966755	TTG	uoORF	0.10	0.34	0.0082247	38.8
ENSG00000166347.14	ENST00000340533.4_uoORF_0	18-:71959082-71959196	18-:71959082-71959196	ATG	uoORF	0.78	0.43	0.0082400	40.8
ENSG00000101255.6	ENST00000217233.3_uoORF_0	20+:361650-361813|368654-368722	20+:361605-361813|368654-368722	GTG	uoORF	0.23	0.47	0.0082665	49.9
ENSG00000129128.8	ENST00000503362.1_uoORF_1	4+:177241196-177241370|177243320-177243350	4+:177241184-177241370|177243320-177243350	GTG	uoORF	0.43	0.22	0.0085189	146.9
ENSG00000041357.11	ENST00000044462.7_uoORF_1	15+:78832839-78832881|78834246-78834272|78834518-78834561|78834824-78834893	15+:78832839-78832881|78834246-78834272|78834518-78834561|78834824-78834893	AGG	uoORF	0.16	0.43	0.0085196	64.2
ENSG00000167470.8	ENST00000300952.2_uoORF_0	19+:1250167-1250389	19+:1250167-1250389	ACG	uoORF	0.81	0.48	0.0087932	37.7
ENSG00000162734.8	ENST00000360472.4_uoORF_1	1+:160175253-160175312|160181332-160181342	1+:160175253-160175312|160181332-160181342	CTG	uoORF	0.71	0.55	0.0089696	180.1
ENSG00000152022.7	ENST00000369308.3_uoORF_0	1+:145477120-145477243	1+:145477120-145477243	CTG	uoORF	0.71	0.52	0.0090323	51.2
ENSG00000147912.8_ENSG00000107338.8	ENST00000377773.5_uoORF_2	9-:37592480-37592576	9-:37592480-37592576	GTG	uoORF	0.50	0.55	0.0092385	113.1
ENSG00000062725.5	ENST00000083182.3_uoORF_0	17-:58603273-58603303	17-:58603273-58603303	AGG	uoORF	0.13	0.33	0.0094012	6.0
ENSG00000133142.13	ENST00000472484.1_uoORF_0	X+:102840495-102840552|102841146-102841219|102841576-102841623	X+:102840495-102840552|102841146-102841219|102841576-102841623	CTG	uoORF	0.15	0.35	0.0095705	43.5
ENSG00000065361.10_ENSG00000170515.9	ENST00000303305.6_uoORF_1	12+:56498426-56498576	12+:56498426-56498576	ATC	uoORF	0.17	0.56	0.0096377	229.8
ENSG00000174695.5_ENSG00000238835.1	ENST00000502346.1_uoORF_0	5-:82360905-82360936|82373139-82373204	5-:82360905-82360936|82373139-82373204	ATG	uoORF	0.84	0.49	0.0096542	36.0
ENSG00000143575.10	ENST00000328703.7_uoORF_0	1+:154245155-154245203	1+:154245155-154245203	ATG	uoORF	0.60	0.55	0.0097446	67.3
ENSG00000104723.16	ENST00000382020.4_uoORF_0	8+:15397821-15397971	8+:15397821-15397971	CTG	uoORF	0.09	0.44	0.0097781	29.6
ENSG00000104889.4	ENST00000221486.4_uoORF_2	19+:12917464-12917536	19+:12917464-12917536	CTG	uoORF	0.07	0.55	0.0098238	114.3
ENSG00000119013.4_ENSG00000252148.1	ENST00000237889.4_uoORF_1	2+:201936750-201936782|201943603-201943616	2+:201936750-201936782|201943603-201943616	TTG	uoORF	0.42	0.48	0.0099341	32.4
ENSG00000072778.15	ENST00000322910.5_uoORF_5	17+:7123260-7123377	17+:7123260-7123377	CTG	uoORF	0.58	0.51	0.0099443	73.5
ENSG00000169718.13	ENST00000582529.1_uoORF_0	17-:80022829-80022945|80023488-80023507	17-:80022829-80022945|80023488-80023507	ACG	uoORF	0.12	0.33	0.0099636	21.1
ENSG00000078808.12	ENST00000360001.6_uoORF_2	1-:1164079-1164292	1-:1164079-1164292	CTG	uoORF	0.80	0.50	0.010104	57.0
ENSG00000100605.12	ENST00000267615.6_uoORF_0	14-:93581492-93581648	14-:93581492-93581648	CTG	uoORF	0.18	0.22	0.010174	40.3
ENSG00000177971.7	ENST00000314852.2_uoORF_1	15-:75932492-75932561	15-:75932492-75932561	ATG	uoORF	0.20	0.36	0.010473	21.4
ENSG00000125107.12	ENST00000317147.5_uoORF_1	16-:58633230-58633284	16-:58633230-58633284	ATT	uoORF	0.18	0.48	0.010601	16.9
ENSG00000116747.8	ENST00000400968.2_uoORF_0	1+:193028800-193028906|193038163-193038222	1+:193028800-193028906|193038163-193038222	GTG	uoORF	0.50	0.41	0.010726	35.8
ENSG00000120805.9	ENST00000261636.8_uoORF_1	12-:101796711-101796724|101799621-101799759|101801419-101801517	12-:101796711-101796724|101799621-101799759|101801419-101801517	CTG	uoORF	0.17	0.34	0.010966	120.5
ENSG00000092199.13	ENST00000336053.6_uoORF_3	14-:21702257-21702388|21737456-21737553	14-:21702257-21702388|21737456-21737553	GTG	uoORF	0.58	0.48	0.010967	209.2
ENSG00000131467.6	ENST00000293362.3_uoORF_2	17+:40985566-40985690|40986360-40986365	17+:40985566-40985690|40986360-40986365	ATT	uoORF	0.23	0.53	0.011038	233.4
ENSG00000149923.9	ENST00000279387.7_uoORF_2	16+:30087675-30087796|30092579-30092593	16+:30087675-30087796|30092579-30092593	CTG	uoORF	0.47	0.48	0.011112	121.7
ENSG00000115641.14	ENST00000393353.3_uoORF_5	2-:106002969-106002997|106015298-106015426	2-:106002969-106002997|106015298-106015426	GTG	uoORF	0.64	0.30	0.011144	41.3
ENSG00000044574.7	ENST00000324460.6_uoORF_1	9-:128003096-128003186|128003283-128003481	9-:128003096-128003186|128003283-128003481	AAG	uoORF	0.08	0.51	0.011239	472.7
ENSG00000113300.7	ENST00000261951.4_uoORF_0	5+:179921647-179921763|179956274-179956305	5+:179921647-179921763|179956274-179956305	GTG	uoORF	0.19	0.39	0.011351	32.2
ENSG00000146648.11_ENSG00000237210.1	ENST00000275493.2_uoORF_2	7+:55086839-55087058|55209978-55210128	7+:55086839-55087058|55209978-55210128	ACG	uoORF	0.17	0.35	0.011434	95.7
ENSG00000103005.7	ENST00000219281.3_uoORF_0	16+:58035377-58035437	16+:58035377-58035437	ATG	uoORF	0.66	0.55	0.011441	102.1
ENSG00000110172.7	ENST00000320585.6_uoORF_2	11-:89951304-89951352|89956058-89956193	11-:89951304-89951352|89956058-89956193	ACG	uoORF	0.78	0.43	0.011452	81.9
ENSG00000233276.2	ENST00000419783.1_uoORF_2	3-:49395692-49395734	3-:49395692-49395734	CTG	uoORF	0.65	0.46	0.011551	69.2
ENSG00000111450.9_ENSG00000256299.1	ENST00000261653.6_uoORF_0	12-:131323619-131323661	12-:131323619-131323661	CTG	uoORF	0.21	0.40	0.011888	17.7
ENSG00000169230.5	ENST00000303204.4_uoORF_2	5+:176730879-176730993	5+:176730879-176730993	CTG	uoORF	0.39	0.38	0.011936	40.1
ENSG00000006125.12_ENSG00000239520.1	ENST00000312678.8_uoORF_6	17+:33914357-33914447|33921026-33921053	17+:33914357-33914447|33921026-33921053	GTG	uoORF	0.72	0.47	0.012118	52.2
ENSG00000197713.10	ENST00000454822.1_uoORF_0	2+:210867385-210867507|210880696-210880790	2+:210867385-210867507|210880696-210880790	ATG	uoORF	0.78	0.47	0.012126	70.0
ENSG00000151929.5	ENST00000369085.3_uoORF_4	10+:121411056-121411191	10+:121411056-121411191	AAG	uoORF	0.13	0.48	0.012195	73.9
ENSG00000161813.16	ENST00000398473.2_uoORF_3	12+:50794723-50794811|50821544-50821558	12+:50794702-50794811|50821544-50821558	ATT	uoORF	0.46	0.51	0.012620	60.0
ENSG00000176171.7	ENST00000368636.4_uoORF_1	10-:133787435-133787447|133795264-133795369	10-:133787435-133787447|133795264-133795369	CTG	uoORF	0.24	0.54	0.012682	103.9
ENSG00000025796.9	ENST00000369002.4_uoORF_0	6-:108279184-108279256	6-:108279184-108279256	GTG	uoORF	0.63	0.34	0.012909	14.3
ENSG00000129219.9	ENST00000263088.6_uoORF_0	17+:4710502-4710520|4711066-4711084	17+:4710502-4710520|4711066-4711084	CTG	uoORF	0.78	0.41	0.012953	12.6
ENSG00000198836.4	ENST00000361908.3_uoORF_0	3+:193311014-193311198|193332511-193332531	3+:193311014-193311198|193332511-193332531	ATG	uoORF	0.11	0.41	0.012973	114.8
ENSG00000023191.12	ENST00000529115.1_uoORF_10	11-:502124-502181|507112-507184	11-:502124-502181|507112-507184	CTG	uoORF	0.71	0.47	0.013039	149.7
ENSG00000135924.11	ENST00000392086.4_uoORF_0	2+:220144178-220144240|220144519-220144580	2+:220144178-220144240|220144519-220144580	ACG	uoORF	0.47	0.30	0.013043	11.5
ENSG00000172216.4	ENST00000303004.3_uoORF_1	20+:48807437-48807635	20+:48807437-48807635	ATA	uoORF	0.16	0.49	0.013061	73.0
ENSG00000176485.6	ENST00000415826.1_uoORF_1	11-:63365624-63365635|63381471-63381540|63381856-63381893	11-:63365624-63365635|63381471-63381540|63381856-63381893	ATT	uoORF	0.14	0.47	0.013438	117.7
ENSG00000136158.6	ENST00000377104.3_uoORF_1	13-:80911781-80911891|80914756-80914790	13-:80911781-80911891|80914756-80914922	AAG	uoORF	0.09	0.45	0.013567	30.2
ENSG00000119421.5	ENST00000373768.3_uoORF_1	9-:124921906-124922008	9-:124921906-124922008	ACG	uoORF	0.15	0.52	0.013890	51.5
ENSG00000111707.7	ENST00000543473.1_uoORF_0	12+:118814399-118814579	12+:118814399-118814579	TTG	uoORF	0.10	0.46	0.013894	27.9
ENSG00000092199.13	ENST00000320084.7_uoORF_2	14-:21702257-21702410|21737456-21737567	14-:21702257-21702410|21737456-21737567	AAG	uoORF	0.31	0.26	0.013946	209.1
ENSG00000187531.9_ENSG00000197063.6	ENST00000357736.4_uoORF_0	17-:79881044-79881083	17-:79881044-79881083	CTG	uoORF	0.67	0.45	0.013986	11.1
ENSG00000139644.8	ENST00000550445.1_uoORF_8	12+:50135783-50135898|50146246-50146290	12+:50135783-50135898|50146246-50146290	ACG	uoORF	0.19	0.35	0.014252	77.0
ENSG00000198168.4	ENST00000354193.4_uoORF_1	11-:22848844-22848866|22849369-22849420|22851240-22851305	11-:22848844-22848866|22849369-22849420|22851240-22851305	CTG	uoORF	0.62	0.54	0.014368	106.7
ENSG00000004961.10	ENST00000321143.4_uoORF_2	X+:11129527-11129580|11130138-11130277	X+:11129527-11129580|11130138-11130277	TTG	uoORF	0.68	0.25	0.014558	68.6
ENSG00000121390.13	ENST00000338910.4_uoORF_3	13-:20356893-20356947	13-:20356893-20356947	CTG	uoORF	0.84	0.48	0.014689	20.0
ENSG00000137309.15	ENST00000447654.1_uoORF_6	6+:34204932-34205094|34208513-34208561	6+:34204932-34205094|34208513-34208561	ACG	uoORF	0.20	0.46	0.014758	448.8
ENSG00000179820.11	ENST00000391768.2_uoORF_1	19+:54372981-54373092|54376781-54376793	19+:54372981-54373092|54376781-54376793	ACG	uoORF	0.71	0.11	0.014879	86.9
ENSG00000090013.5	ENST00000263368.4_uoORF_2	19-:40964292-40964452|40971516-40971626	19-:40964292-40964452|40971516-40971626	CTG	uoORF	0.71	0.47	0.015156	131.7
ENSG00000091140.8	ENST00000205402.5_uoORF_0	7+:107531666-107531734|107533644-107533702	7+:107531666-107531734|107533644-107533702	ATT	uoORF	0.78	0.46	0.015232	47.7
ENSG00000239306.4_ENSG00000258297.1	ENST00000310137.4_uoORF_2	11+:66384144-66384195	11+:66384144-66384195	CTG	uoORF	0.31	0.51	0.015303	61.4
ENSG00000152558.10	ENST00000398136.2_uoORF_1	11-:102323271-102323394	11-:102323271-102323394	CTG	uoORF	0.15	0.54	0.015469	155.8
ENSG00000181019.8	ENST00000320623.5_uoORF_2	16-:69752152-69752156|69752272-69752437|69760335-69760382	16-:69752152-69752156|69752272-69752437|69760335-69760382	ACG	uoORF	0.36	0.52	0.015472	586.3
ENSG00000165502.6	ENST00000298289.6_uoORF_1	14-:50085752-50085858|50087279-50087338	14-:50085752-50085858|50087279-50087338	AGG	uoORF	0.16	0.50	0.015476	125.6
ENSG00000013810.14	ENST00000313288.4_uoORF_1	4+:1723321-1723370|1725147-1725152	4+:1723321-1723370|1725147-1725152	CTG	uoORF	0.30	0.48	0.015530	136.3
ENSG00000119203.9	ENST00000238112.3_uoORF_0	2+:9563865-9563922	2+:9563865-9563922	CTG	uoORF	0.18	0.42	0.015545	20.1
ENSG00000120159.7_ENSG00000232466.1	ENST00000483493.2_uoORF_0	9-:26892709-26892733	9-:26892709-26892733	ATG	uoORF	0.74	0.43	0.015573	16.1
ENSG00000100316.11_ENSG00000263764.1	ENST00000420536.1_uoORF_4	22-:39715601-39715613	22-:39715601-39715613	TTG	uoORF	0.14	0.56	0.015625	334.6
ENSG00000158941.12	ENST00000308511.4_uoORF_1	8+:22462344-22462355|22463248-22463300	8+:22462344-22462355|22463248-22463300	CTG	uoORF	0.71	0.39	0.015699	33.5
ENSG00000135932.6	ENST00000258418.5_uoORF_2	2+:231577827-231577945|231624673-231624765	2+:231577827-231577945|231624673-231624765	AGG	uoORF	0.23	0.21	0.015775	49.6
ENSG00000029993.10	ENST00000325307.7_uoORF_0	X+:150151790-150151849|150154067-150154080	X+:150151790-150151849|150154067-150154080	CTG	uoORF	0.71	0.45	0.015815	21.9
ENSG00000105372.2	ENST00000601492.1_uoORF_1	19+:42364333-42364359|42364844-42364863	19+:42364333-42364359|42364844-42364863	CTG	uoORF	0.37	0.56	0.015851	378.4
ENSG00000164405.6	ENST00000378667.1_uoORF_3	5+:132202352-132202383|132202560-132202598	5+:132202352-132202383|132202560-132202598	GTG	uoORF	0.47	0.29	0.015908	155.1
ENSG00000133641.13	ENST00000356891.3_uoORF_0	12+:88429367-88429515|88433924-88433932	12+:88429352-88429515|88433924-88433932	CTG	uoORF	0.55	0.22	0.015916	52.6
ENSG00000164733.16	ENST00000353047.6_uoORF_1	8-:11710173-11710204|11710837-11710988|11725509-11725540	8-:11710173-11710204|11710837-11710988|11725509-11725540	CTG	uoORF	0.71	0.56	0.015920	337.1
ENSG00000163682.11	ENST00000449470.2_uoORF_1	4-:39460055-39460415	4-:39460055-39460415	CTG	uoORF	0.24	0.32	0.015928	214.7
ENSG00000104695.8	ENST00000221138.4_uoORF_0	8-:30669885-30669954	8-:30669885-30669954	ATC	uoORF	0.11	0.55	0.016060	127.1
ENSG00000180370.6	ENST00000327134.3_uoORF_3	3+:196467000-196467028|196509496-196509525	3+:196467000-196467028|196509496-196509525	CTG	uoORF	0.78	0.45	0.016251	25.0
ENSG00000112697.11	ENST00000230461.6_uoORF_0	6-:75994337-75994487	6-:75994337-75994487	GTG	uoORF	0.32	0.46	0.016281	59.6
ENSG00000119616.7	ENST00000534938.2_uoORF_0	14+:75179900-75179962|75180187-75180224	14+:75179900-75179962|75180187-75180224	ATG	uoORF	0.66	0.44	0.016316	16.4
ENSG00000119917.9	ENST00000371818.4_uoORF_6	10+:91087786-91087834	10+:91087786-91087834	CTG	uoORF	0.78	0.42	0.016380	13.4
ENSG00000173113.2	ENST00000544844.1_uoORF_8	11-:64084994-64085021	11-:64084994-64085021	CTG	uoORF	0.71	0.43	0.016491	46.5
ENSG00000143418.15	ENST00000271688.6_uoORF_2	1-:150941511-150941607|150947094-150947142	1-:150941511-150941607|150947094-150947142	ACG	uoORF	0.44	0.49	0.016618	149.8
ENSG00000213853.5_ENSG00000260310.1	ENST00000536829.1_uoORF_2	16-:10637497-10637517|10641396-10641534|10652850-10652932	16-:10637497-10637517|10641396-10641534|10652850-10652932	CTG	uoORF	0.27	0.18	0.016749	50.2
ENSG00000137154.8	ENST00000380394.4_uoORF_14	9-:19380189-19380240	9-:19380189-19380240	TTG	uoORF	0.24	0.45	0.016968	11.2
ENSG00000124193.10	ENST00000244020.3_uoORF_2	20+:42086617-42086692	20+:42086617-42086692	CTG	uoORF	0.71	0.55	0.017101	123.2
ENSG00000104164.6_ENSG00000137767.9	ENST00000561493.1_uoORF_1	15+:45951111-45951255	15+:45951111-45951255	CTG	uoORF	0.06	0.45	0.017102	70.5
ENSG00000182134.11	ENST00000368824.3_uoORF_0	1-:151755487-151755525|151762855-151762868	1-:151755487-151755525|151762855-151762868	ATG	uoORF	0.73	0.40	0.017108	8.0
ENSG00000147526.15	ENST00000276520.8_uoORF_2	8+:38644886-38645261|38682825-38682837	8+:38644886-38645261|38682825-38682837	GTG	uoORF	0.54	0.41	0.017187	115.5
ENSG00000071626.12	ENST00000233078.4_uoORF_3	19+:1407669-1407801|1417498-1417522	19+:1407669-1407801|1417498-1417522	ATC	uoORF	0.18	0.30	0.017302	67.0
ENSG00000115514.7	ENST00000264255.3_uoORF_1	2-:99949662-99949705|99952701-99952760	2-:99949662-99949705|99952701-99952760	GTG	uoORF	0.58	0.53	0.017474	63.8
ENSG00000164104.7	ENST00000446922.2_uoORF_4	4-:174254289-174254365|174254650-174254820|174255396-174255468	4-:174254289-174254365|174254650-174254820|174255396-174255468	TTG	uoORF	0.15	0.54	0.017479	352.1
ENSG00000160208.11	ENST00000340648.4_uoORF_0	21+:45079492-45079630	21+:45079492-45079630	CTG	uoORF	0.81	0.49	0.017559	32.8
ENSG00000117143.9	ENST00000367926.4_uoORF_1	1+:162531473-162531567|162535801-162535869	1+:162531473-162531567|162535801-162535869	ATG	uoORF	0.18	0.42	0.017697	45.4
ENSG00000136068.10	ENST00000358537.3_uoORF_6	3+:57994163-57994301	3+:57994163-57994301	GTG	uoORF	0.75	0.47	0.018097	74.6
ENSG00000134294.9	ENST00000256689.5_uoORF_3	12-:46765072-46765162|46766291-46766306	12-:46765072-46765162|46766291-46766306	ATA	uoORF	0.51	0.45	0.018219	55.3
ENSG00000120798.12	ENST00000333003.5_uoORF_0	12-:95461147-95461167|95467155-95467219	12-:95461147-95461167|95467155-95467219	GTG	uoORF	0.64	0.34	0.018272	22.4
ENSG00000137207.7	ENST00000372422.2_uoORF_1	6-:43483810-43483833|43484464-43484564	6-:43483810-43483833|43484464-43484564	ACG	uoORF	0.71	0.54	0.018506	75.6
ENSG00000079462.3	ENST00000262890.3_uoORF_4	19-:42806457-42806688	19-:42806457-42806688	GTG	uoORF	0.50	0.15	0.018509	77.1
ENSG00000125378.11	ENST00000245451.4_uoORF_1	14-:54418936-54418947|54419993-54420042	14-:54418936-54418947|54419993-54420042	TTG	uoORF	0.83	0.43	0.018523	7.0
ENSG00000170049.5_ENSG00000170043.7	ENST00000303731.4_uoORF_4	17-:7835143-7835218	17-:7835143-7835218	GTG	uoORF	0.78	0.43	0.018728	28.0
ENSG00000006625.13_ENSG00000196295.7	ENST00000275428.4_uoORF_0	7-:30544243-30544390	7-:30544243-30544390	GTG	uoORF	0.14	0.45	0.018853	70.9
ENSG00000105438.4	ENST00000330720.2_uoORF_1	19-:48892921-48892968|48893680-48893781|48894524-48894655	19-:48892921-48892968|48893680-48893781|48894524-48894655	CTG	uoORF	0.17	0.55	0.018872	201.5
ENSG00000108604.11	ENST00000448276.2_uoORF_1	17-:61914570-61914597|61914800-61914985|61919818-61920083	17-:61914570-61914597|61914800-61914985|61919818-61920083	ACG	uoORF	0.31	0.09	0.018955	94.7
ENSG00000166012.10	ENST00000323981.2_uoORF_0	11-:93472462-93472497|93474487-93474539	11-:93472462-93472497|93474487-93474539	CTG	uoORF	0.79	0.31	0.019008	23.7
ENSG00000114784.3	ENST00000232905.3_uoORF_0	3+:40351304-40351463|40352383-40352452	3+:40351304-40351463|40352383-40352452	ATC	uoORF	0.40	0.32	0.019025	51.5
ENSG00000135821.12	ENST00000331872.6_uoORF_7	1-:182357840-182357885|182360813-182360828	1-:182357840-182357885|182360813-182360828	CTG	uoORF	0.66	0.46	0.019041	29.5
ENSG00000116285.8	ENST00000377482.5_uoORF_3	1-:8075669-8075699	1-:8075669-8075699	ATG	uoORF	0.71	0.52	0.019581	28.2
ENSG00000186652.5_ENSG00000134802.13	ENST00000395124.1_uoORF_4	11-:57193602-57193677	11-:57193602-57193677	GTG	uoORF	0.44	0.07	0.019592	68.2
ENSG00000117724.8	ENST00000366955.3_uoORF_0	1+:214776622-214776664|214787056-214787101	1+:214776622-214776664|214787056-214787101	CTG	uoORF	0.71	0.54	0.019852	62.0
ENSG00000198586.9	ENST00000431350.2_uoORF_0	2-:172016937-172017015	2-:172016937-172017015	ATG	uoORF	0.64	0.18	0.019936	12.3
ENSG00000176095.7	ENST00000321599.4_uoORF_0	3-:49785258-49785519	3-:49785258-49785519	ATG	uoORF	0.58	0.43	0.019936	65.8
ENSG00000163682.11	ENST00000504470.1_uoORF_2	4-:39460055-39460217	4-:39460055-39460217	CTG	uoORF	0.37	0.52	0.020125	76.9
ENSG00000005302.13	ENST00000312196.4_uoORF_1	X+:11776374-11776386	X+:11776374-11776386	ATG	uoORF	0.59	0.42	0.020285	16.8
ENSG00000122406.8_ENSG00000207523.1	ENST00000370321.3_uoORF_1	1+:93297625-93297674|93298945-93298956	1+:93297619-93297674|93298945-93298956	CTG	uoORF	0.57	0.25	0.020294	123.4
ENSG00000095059.11	ENST00000210060.7_uoORF_0	19-:12792525-12792606	19-:12792525-12792606	TTG	uoORF	0.19	0.54	0.020545	52.8
ENSG00000196470.7_ENSG00000261802.1	ENST00000394725.2_uoORF_0	16-:48396335-48396341|48419114-48419183	16-:48396335-48396341|48419114-48419183	GTG	uoORF	0.83	0.43	0.020809	11.7
ENSG00000170291.10	ENST00000396628.2_uoORF_0	17+:7155747-7155825	17+:7155747-7155825	ATG	uoORF	0.13	0.43	0.021277	9.2
ENSG00000143155.8	ENST00000367833.2_uoORF_1	1+:168148205-168148319	1+:168148205-168148319	ACG	uoORF	0.44	0.48	0.021321	41.0
ENSG00000089220.4	ENST00000261313.2_uoORF_2	12+:118573934-118574051	12+:118573934-118574051	CTG	uoORF	0.29	0.51	0.021466	159.1
ENSG00000206199.5_ENSG00000224831.2	ENST00000452853.2_uoORF_1	3-:149688614-149688665	3-:149688614-149688665	CTG	uoORF	0.71	0.48	0.021913	72.6
ENSG00000096063.10	ENST00000423325.2_uoORF_0	6-:35858790-35858818|35888244-35888305|35888820-35888854	6-:35858790-35858818|35888244-35888305|35888820-35888854	CTG	uoORF	0.47	0.55	0.022129	168.7
ENSG00000130254.7	ENST00000252542.4_uoORF_1	19-:5622620-5622749	19-:5622620-5622749	GTG	uoORF	0.78	0.48	0.022144	77.4
ENSG00000266173.1_ENSG00000108588.9	ENST00000225726.5_uoORF_2	17-:61843531-61843554|61850771-61850898	17-:61843531-61843554|61850771-61850898	CTG	uoORF	0.22	0.39	0.022258	45.2
ENSG00000115539.9	ENST00000264254.6_uoORF_1	2+:101179518-101179535|101182964-101183037	2+:101179518-101179535|101182964-101183037	CTG	uoORF	0.38	0.45	0.022342	28.9
ENSG00000151729.6	ENST00000281456.6_uoORF_0	4+:186064518-186064554	4+:186064518-186064554	CTG	uoORF	0.42	0.39	0.022432	42.0
ENSG00000186298.7	ENST00000335007.5_uoORF_3	12-:111180499-111180592	12-:111180499-111180592	GTG	uoORF	0.71	0.56	0.022683	268.4
ENSG00000149923.9	ENST00000563732.1_uoORF_1	16+:30087675-30087796|30093804-30093836	16+:30087675-30087796|30093804-30093836	CTG	uoORF	0.47	0.48	0.022878	126.9
ENSG00000050130.13	ENST00000425728.2_uoORF_1	14+:59951243-59951311|59953448-59953488	14+:59951243-59951311|59953448-59953488	ATG	uoORF	0.48	0.52	0.023182	40.0
ENSG00000253719.2	ENST00000519948.2_uoORF_0	12+:74931788-74931935	12+:74931788-74931935	CTG	uoORF	0.42	0.27	0.023195	45.4
ENSG00000170315.9	ENST00000535788.1_uoORF_2	17+:16284466-16284498|16285215-16285237	17+:16284466-16284498|16285215-16285237	GTG	uoORF	0.19	0.53	0.023338	362.0
ENSG00000177469.12	ENST00000357037.5_uoORF_1	17-:40574660-40575185	17-:40574660-40575185	CTG	uoORF	0.48	0.50	0.023350	894.5
ENSG00000185745.8	ENST00000371804.3_uoORF_1	10+:91152422-91152473	10+:91152401-91152473	CTG	uoORF	0.63	0.55	0.024290	82.2
ENSG00000168710.13	ENST00000369799.5_uoORF_1	1+:110527478-110527688	1+:110527478-110527688	CTG	uoORF	0.34	0.24	0.024364	90.4
ENSG00000136738.10	ENST00000377524.3_uoORF_0	10+:17686282-17686378|17702462-17702483	10+:17686282-17686378|17702462-17702483	CTG	uoORF	0.76	0.25	0.024565	24.7
ENSG00000158195.6	ENST00000430629.2_uoORF_4	1-:27755390-27755443|27816496-27816548	1-:27755390-27755443|27816496-27816548	CTG	uoORF	0.52	0.29	0.024721	15.8
ENSG00000197102.6	ENST00000360184.4_uoORF_0	14+:102430964-102431284|102442048-102442061	14+:102430964-102431284|102442048-102442061	CTG	uoORF	0.54	0.51	0.024902	230.3
ENSG00000162222.9	ENST00000316461.4_uoORF_2	11+:62496307-62496409	11+:62496307-62496409	GTG	uoORF	0.47	0.47	0.025270	28.0
ENSG00000214114.4_ENSG00000131233.8	ENST00000397572.2_uoORF_1	1-:39338695-39338762|39338962-39338991	1-:39338695-39338762|39338962-39338991	CTG	uoORF	0.58	0.38	0.025504	33.6
ENSG00000169100.8	ENST00000381401.5_uoORF_4	X-:1510898-1510970	X-:1510898-1510970	ACG	uoORF	0.14	0.19	0.025516	47.7
ENSGR0000169100.8	ENSTR0000381401.5_uoORF_4	Y-:1460898-1460970	Y-:1460898-1460970	ACG	uoORF	0.14	0.19	0.025516	47.7
ENSG00000147403.12_ENSG00000207165.1	ENST00000344746.4_uoORF_2	X+:153626795-153626883|153627678-153627737|153627827-153627935|153628143-153628185	X+:153626795-153626883|153627678-153627737|153627827-153627935|153628143-153628185	CTG	uoORF	0.34	0.50	0.025570	292.7
ENSG00000149600.7	ENST00000278980.6_uoORF_1	20-:31331130-31331349	20-:31331130-31331349	AGG	uoORF	0.27	0.23	0.025601	34.9
ENSG00000168883.15	ENST00000409470.1_uoORF_3	2+:85843293-85843335	2+:85843293-85843335	CTG	uoORF	0.49	0.40	0.025648	13.5
ENSG00000120438.7	ENST00000321394.7_uoORF_2	6-:160209142-160209175|160210436-160210619	6-:160209142-160209175|160210436-160210619	ATC	uoORF	0.21	0.42	0.025700	407.1
ENSG00000069345.7	ENST00000317089.5_uoORF_1	16-:47007410-47007584	16-:47007410-47007584	CTG	uoORF	0.07	0.26	0.025711	103.7
ENSG00000123843.8	ENST00000367078.3_uoORF_0	1+:207262273-207262291|207262826-207262934|207263652-207263763	1+:207262273-207262291|207262826-207262934|207263652-207263763	CTG	uoORF	0.81	0.41	0.025714	37.2
ENSG00000171867.12	ENST00000430350.2_uoORF_2	20+:4667145-4667154|4679856-4679919	20+:4667109-4667154|4679856-4679919	ACG	uoORF	0.18	0.39	0.026023	24.5
ENSG00000108953.12	ENST00000573026.1_uoORF_7	17-:1248733-1248793|1303340-1303424	17-:1248733-1248793|1303340-1303424	CTG	uoORF	0.54	0.10	0.026027	609.6
ENSG00000213593.5_ENSG00000198561.8	ENST00000534355.1_uoORF_3	11+:57509039-57509093	11+:57509039-57509093	CTG	uoORF	0.55	0.55	0.026108	92.5
ENSG00000196396.5_ENSG00000201501.1	ENST00000371621.3_uoORF_1	20+:49126997-49127127|49177899-49177913	20+:49126997-49127127|49177899-49177913	ACG	uoORF	0.25	0.55	0.026147	94.9
ENSG00000065548.13	ENST00000337859.6_uoORF_0	2+:187351066-187351184|187359959-187359985	2+:187351066-187351184|187359959-187359985	ATT	uoORF	0.63	0.36	0.026231	59.9
ENSG00000137309.15	ENST00000311487.5_uoORF_3	6+:34204713-34204740|34204980-34205094|34208513-34208561	6+:34204713-34204740|34204980-34205094|34208513-34208561	CTG	uoORF	0.18	0.43	0.026673	914.7
ENSG00000101079.16_ENSG00000202255.1	ENST00000373773.3_uoORF_1	20-:35312854-35312878|35335374-35335410|35350081-35350138	20-:35312854-35312878|35335374-35335410|35350081-35350138	ATG	uoORF	0.37	0.53	0.026960	48.8
ENSG00000144566.6	ENST00000273047.4_uoORF_1	3+:19988927-19989013|19992297-19992460	3+:19988927-19989013|19992297-19992460	ATA	uoORF	0.15	0.45	0.027129	72.7
ENSG00000123178.10	ENST00000361840.3_uoORF_0	13-:50510304-50510400	13-:50510304-50510400	ACG	uoORF	0.78	0.45	0.027238	29.6
ENSG00000198018.6_ENSG00000119929.8	ENST00000370476.5_uoORF_0	10+:101492073-101492109	10+:101492073-101492109	CTG	uoORF	0.84	0.43	0.027464	11.4
ENSG00000163297.12	ENST00000295465.4_uoORF_1	4-:80993583-80994072	4-:80993583-80994072	CTG	uoORF	0.25	0.38	0.027506	121.0
ENSG00000119408.12	ENST00000320246.5_uoORF_0	9+:127020293-127020364|127064214-127064326	9+:127020293-127020364|127064214-127064326	ACG	uoORF	0.41	0.40	0.027924	69.3
ENSG00000110047.13	ENST00000320631.3_uoORF_2	11-:64645868-64645970	11-:64645868-64645970	CTG	uoORF	0.71	0.55	0.028156	109.3
ENSG00000070831.11_ENSG00000230068.2	ENST00000400259.1_uoORF_2	1+:22404948-22405032	1+:22404948-22405032	GTG	uoORF	0.31	0.39	0.028161	31.9
ENSG00000134419.11_ENSG00000170540.10	ENST00000322989.4_uoORF_2	16-:18800422-18800440|18801565-18801589	16-:18800422-18800440|18801565-18801589	ATC	uoORF	0.16	0.55	0.028261	247.8
ENSG00000164346.5	ENST00000296802.5_uoORF_1	5+:74063129-74063188|74064755-74064879	5+:74063129-74063188|74064755-74064879	ATT	uoORF	0.45	0.54	0.028406	111.8
ENSG00000172292.10_ENSG00000265694.1	ENST00000305747.6_uoORF_0	2+:169312914-169312974	2+:169312914-169312974	TTG	uoORF	0.50	0.45	0.028748	16.2
ENSG00000120727.8	ENST00000265192.4_uoORF_1	5+:138677609-138677669|138699447-138699477	5+:138677609-138677669|138699447-138699477	GTG	uoORF	0.71	0.20	0.029265	66.3
ENSG00000156110.9_ENSG00000214626.2	ENST00000372734.3_uoORF_2	10+:75936604-75936634	10+:75936604-75936634	GTG	uoORF	0.40	0.14	0.029926	46.9
ENSG00000168374.6	ENST00000303436.6_uoORF_1	3-:57570151-57570191|57582800-57583039	3-:57570151-57570191|57582800-57583039	CTG	uoORF	0.25	0.25	0.029956	312.8
ENSG00000116977.14	ENST00000366584.4_uoORF_3	1+:236689348-236689411	1+:236689348-236689411	ATC	uoORF	0.07	0.33	0.030481	22.5
ENSG00000121579.8_ENSG00000239280.1	ENST00000240922.3_uoORF_4	3-:113464792-113465071	3-:113464792-113465071	CTG	uoORF	0.37	0.15	0.030510	82.8
ENSG00000231925.7_ENSG00000236104.2	ENST00000434618.2_uoORF_0	6-:33281814-33281841	6-:33281814-33281841	ATG	uoORF	0.63	0.46	0.030656	14.0
ENSG00000083845.4	ENST00000601521.1_uoORF_3	19+:58898685-58898706|58899503-58899584	19+:58898685-58898706|58899503-58899584	ACG	uoORF	0.51	0.53	0.030725	892.5
ENSG00000131116.7	ENST00000300811.3_uoORF_0	19-:44118439-44118520	19-:44118439-44118520	CTG	uoORF	0.19	0.36	0.030953	47.0
ENSG00000243709.1_ENSG00000143811.12	ENST00000343818.6_uoORF_3	1-:226111806-226111950	1-:226111806-226111950	ATC	uoORF	0.13	0.35	0.030985	80.2
ENSG00000144746.6	ENST00000273258.3_uoORF_1	3+:69134169-69134307	3+:69134169-69134307	CTG	uoORF	0.17	0.44	0.031103	61.7
ENSG00000101337.11	ENST00000398022.2_uoORF_3	20+:30697532-30697558|30720815-30720852	20+:30697532-30697558|30720815-30720852	GTG	uoORF	0.06	0.34	0.031606	21.3
ENSG00000163918.6	ENST00000296273.2_uoORF_0	3-:186522485-186522513|186524078-186524155	3-:186522485-186522513|186524078-186524155	ATC	uoORF	0.19	0.45	0.031667	53.7
ENSG00000198793.8_ENSG00000271794.1	ENST00000361445.4_uoORF_0	1-:11319416-11319480|11322501-11322518	1-:11319416-11319480|11322501-11322518	TTG	uoORF	0.81	0.10	0.032077	14.7
ENSG00000213551.4_ENSG00000182180.9	ENST00000372945.3_uoORF_3	10-:75011630-75011781|75012227-75012289	10-:75011630-75011781|75012227-75012385	GTG	uoORF	0.14	0.51	0.032078	206.1
ENSG00000165637.9	ENST00000332211.6_uoORF_1	10+:76970665-76970696|76970891-76970947|76971987-76972056|76973778-76973793	10+:76970665-76970696|76970891-76970947|76971987-76972056|76973778-76973793	GTG	uoORF	0.29	0.56	0.032353	313.6
ENSG00000010270.9	ENST00000453225.1_uoORF_0	7+:38247064-38247109	7+:38247064-38247109	ATG	uoORF	0.65	0.36	0.032451	9.2
ENSG00000153395.5	ENST00000283415.3_uoORF_5	5-:1523955-1523970	5-:1523955-1523970	ACG	uoORF	0.81	0.06	0.033033	6.0
ENSG00000137309.15	ENST00000347617.6_uoORF_5	6+:34204713-34204740|34208513-34208561	6+:34204713-34204740|34208513-34208561	CTG	uoORF	0.18	0.44	0.033073	597.6
ENSG00000071054.11_ENSG00000233404.2	ENST00000350198.4_uoORF_0	2+:102314534-102314599|102314934-102315000|102407181-102407238|102440389-102440420	2+:102314516-102314599|102314934-102315000|102407181-102407238|102440389-102440420	AAG	uoORF	0.28	0.33	0.033423	90.3
ENSG00000116473.10	ENST00000369709.3_uoORF_2	1+:112162522-112162556|112233955-112233990	1+:112162522-112162556|112233955-112233990	GTG	uoORF	0.47	0.39	0.033460	8.1
ENSG00000205581.6	ENST00000380749.5_uoORF_1	21-:40720263-40720265|40720347-40720377|40720470-40720503|40720828-40720958	21-:40720263-40720265|40720347-40720377|40720470-40720503|40720828-40720958	GTG	uoORF	0.22	0.47	0.033904	134.1
ENSG00000151694.8_ENSG00000238462.1	ENST00000310823.3_uoORF_0	2-:9695730-9695760	2-:9695730-9695760	GTG	uoORF	0.78	0.41	0.033932	12.0
ENSG00000074416.9	ENST00000265052.5_uoORF_1	3-:127540674-127540681|127541151-127541234	3-:127540674-127540681|127541151-127541234	AGG	uoORF	0.13	0.21	0.033957	10.2
ENSG00000177576.6_ENSG00000271982.1	ENST00000579248.1_uoORF_3	18-:47017921-47017954|47018627-47018696	18-:47017921-47017954|47018627-47018801	GTG	uoORF	0.78	0.32	0.034221	43.7
ENSG00000164924.13	ENST00000395953.2_uoORF_4	8-:101961038-101961128|101963683-101963692	8-:101961038-101961128|101963683-101963692	GTG	uoORF	0.15	0.52	0.034223	85.4
ENSG00000132275.6_ENSG00000254400.1	ENST00000254605.6_uoORF_0	11-:6624692-6624749	11-:6624692-6624776	CTG	uoORF	0.30	0.24	0.034330	11.3
ENSG00000178802.13	ENST00000564003.1_uoORF_0	15+:75182414-75182430|75183719-75183763	15+:75182414-75182430|75183719-75183763	ATG	uoORF	0.81	0.40	0.034887	9.5
ENSG00000116750.9_ENSG00000238754.1	ENST00000367451.4_uoORF_2	1-:193028386-193028419	1-:193028386-193028419	GTG	uoORF	0.47	0.45	0.034934	14.1
ENSG00000145386.5	ENST00000274026.5_uoORF_0	4-:122744782-122744917	4-:122744782-122745007	CTG	uoORF	0.39	0.08	0.035374	128.0
ENSG00000137804.8	ENST00000560747.1_uoORF_3	15+:41625118-41625202	15+:41625118-41625202	ATC	uoORF	0.14	0.54	0.035687	71.6
ENSG00000185825.11	ENST00000345046.6_uoORF_4	X-:152988695-152988743|152989788-152989800	X-:152988695-152988743|152989788-152989800	GTG	uoORF	0.71	0.29	0.035797	33.6
ENSG00000144580.9	ENST00000273064.6_uoORF_1	2+:219433649-219433701|219445283-219445315	2+:219433649-219433701|219445283-219445315	GTG	uoORF	0.44	0.46	0.035806	39.7
ENSG00000154813.5	ENST00000488423.1_uoORF_1	3-:16306366-16306432	3-:16306366-16306432	CTG	uoORF	0.21	0.40	0.036167	17.3
ENSG00000111206.8	ENST00000361953.3_uoORF_1	12-:2983633-2983691|2986085-2986111	12-:2983633-2983691|2986085-2986150	ACG	uoORF	0.58	0.43	0.036270	38.2
ENSG00000050130.13	ENST00000261247.9_uoORF_0	14+:59951243-59951311|59953430-59953488	14+:59951243-59951311|59953430-59953488	ATG	uoORF	0.60	0.46	0.036790	42.6
ENSG00000185022.7	ENST00000338483.2_uoORF_1	22+:38598107-38598219|38609829-38609894	22+:38598107-38598219|38609829-38609894	CTG	uoORF	0.65	0.43	0.036948	52.9
ENSG00000118600.7	ENST00000261234.6_uoORF_0	12+:64173723-64173750	12+:64173723-64173750	CTG	uoORF	0.80	0.41	0.037235	6.6
ENSG00000140497.12	ENST00000268099.9_uoORF_1	15-:75165550-75165682	15-:75165550-75165682	GTG	uoORF	0.15	0.37	0.037975	40.4
ENSG00000141552.13_ENSG00000183979.7	ENST00000357385.3_uoORF_5	17+:79849682-79849739|79852342-79852357	17+:79849682-79849739|79852342-79852357	ACG	uoORF	0.03	0.55	0.038007	71.8
ENSG00000160789.15	ENST00000368300.4_uoORF_3	1+:156084692-156084995	1+:156084692-156084995	CTG	uoORF	0.46	0.08	0.038672	777.7
ENSG00000168802.8	ENST00000306585.6_uoORF_0	16-:69154327-69154363	16-:69154327-69154363	AAG	uoORF	0.36	0.36	0.038969	6.8
ENSG00000118707.5_ENSG00000101084.12	ENST00000483815.1_uoORF_2	20+:35234250-35234358	20+:35234250-35234358	CTG	uoORF	0.57	0.45	0.039165	147.7
ENSG00000110092.3	ENST00000227507.2_uoORF_1	11+:69455912-69456279|69457798-69457935	11+:69455912-69456279|69457798-69457935	CTG	uoORF	0.18	0.51	0.039326	372.9
ENSG00000178982.5	ENST00000545173.2_uoORF_4	19+:39109883-39109922	19+:39109883-39109922	CTG	uoORF	0.35	0.56	0.039376	190.3
ENSG00000025293.11	ENST00000374012.3_uoORF_0	20+:34359969-34360001|34389412-34389464	20+:34359969-34360001|34389412-34389464	CTG	uoORF	0.78	0.42	0.039461	26.2
ENSG00000167797.3	ENST00000301488.3_uoORF_3	11-:67274961-67274968|67275062-67275160|67275471-67275582	11-:67274961-67274968|67275062-67275160|67275471-67275582	CTG	uoORF	0.17	0.30	0.039617	69.1
ENSG00000038358.10_ENSG00000188038.3	ENST00000358933.5_uoORF_0	16+:67907108-67907246|67909847-67910004|67910390-67910502|67910775-67910779	16+:67907108-67907246|67909847-67910004|67910390-67910502|67910775-67910779	GTG	uoORF	0.43	0.21	0.039710	62.9
ENSG00000153485.5_ENSG00000012963.9	ENST00000283534.4_uoORF_0	14+:93651355-93651377|93652604-93652624	14+:93651355-93651377|93652604-93652624	CTG	uoORF	0.78	0.43	0.041093	15.9
ENSG00000119403.9	ENST00000312189.6_uoORF_1	9-:123636324-123636338|123636833-123637034|123639368-123639420	9-:123636324-123636338|123636833-123637034|123639368-123639420	ATG	uoORF	0.71	0.54	0.041200	222.7
ENSG00000106546.8	ENST00000242057.4_uoORF_1	7+:17338688-17338892	7+:17338688-17338892	CTG	uoORF	0.81	0.40	0.041253	44.0
ENSG00000188342.7_ENSG00000270381.1	ENST00000340473.6_uoORF_1	13+:45694767-45694818	13+:45694674-45694818	ACG	uoORF	0.78	0.25	0.041770	43.2
ENSG00000166681.9	ENST00000372645.3_uoORF_4	X+:102631969-102632034|102632390-102632502	X+:102631969-102632034|102632390-102632502	GTG	uoORF	0.60	0.53	0.042279	84.1
ENSG00000115761.11	ENST00000381685.5_uoORF_0	2-:10829959-10830034	2-:10829959-10830034	ACG	uoORF	0.18	0.52	0.042459	32.7
ENSG00000151718.11	ENST00000403733.3_uoORF_0	4+:184020610-184020652	4+:184020610-184020652	ATG	uoORF	0.81	0.40	0.042646	7.2
ENSG00000131171.8	ENST00000373212.5_uoORF_1	X+:80457637-80457706	X+:80457637-80457706	ATT	uoORF	0.62	0.44	0.042812	19.6
ENSG00000151364.11_ENSG00000151366.8	ENST00000281031.4_uoORF_1	11-:77790743-77790848	11-:77790743-77790848	GTG	uoORF	0.41	0.54	0.043092	406.5
ENSG00000143947.8	ENST00000404735.1_uoORF_2	2+:55459943-55459976	2+:55459943-55459976	GTG	uoORF	0.42	0.46	0.043431	127.8
ENSG00000175756.9	ENST00000338370.3_uoORF_5	1-:1310117-1310156	1-:1310117-1310189	GTG	uoORF	0.31	0.12	0.043787	28.0
ENSG00000096401.7_ENSG00000266619.1	ENST00000371477.3_uoORF_1	6+:44355498-44355576	6+:44355453-44355576	ATC	uoORF	0.35	0.46	0.044018	14.8
ENSG00000167642.8_ENSG00000167644.7	ENST00000301244.7_uoORF_6	19+:38755428-38755554	19+:38755428-38755554	ACG	uoORF	0.12	0.50	0.044329	168.3
ENSG00000182952.4	ENST00000377575.2_uoORF_1	6+:26538712-26538729|26545354-26545466	6+:26538712-26538729|26545354-26545466	ACG	uoORF	0.21	0.28	0.044440	68.3
ENSG00000130725.3	ENST00000253023.3_uoORF_1	19-:59069744-59069825	19-:59069744-59069825	ACG	uoORF	0.14	0.33	0.045268	107.9
ENSG00000142945.8	ENST00000372224.4_uoORF_1	1+:45205555-45205672	1+:45205555-45205672	ATT	uoORF	0.21	0.42	0.045271	38.6
ENSG00000118181.6	ENST00000527673.1_uoORF_2	11-:118888755-118888763|118888991-118889049	11-:118888755-118888763|118888991-118889049	TTG	uoORF	0.12	0.56	0.045526	184.1
ENSG00000099194.5_ENSG00000256545.1	ENST00000370355.2_uoORF_1	10+:102107139-102107288|102107820-102107944	10+:102107139-102107288|102107820-102107944	GTG	uoORF	0.26	0.55	0.045924	186.2
ENSG00000213699.4_ENSG00000115163.10	ENST00000335756.4_uoORF_0	2+:27009029-27009164	2+:27009029-27009164	GTG	uoORF	0.64	0.53	0.046133	74.0
ENSG00000111897.6	ENST00000339697.4_uoORF_1	6-:122779753-122779826|122792843-122792917	6-:122779753-122779826|122792843-122792917	TTG	uoORF	0.53	0.23	0.046258	47.3
ENSG00000123562.12	ENST00000422154.2_uoORF_10	X-:102931951-102931979|102933426-102933431	X-:102931951-102931979|102933426-102933431	ATT	uoORF	0.10	0.42	0.046832	8.7
ENSG00000100413.12	ENST00000337566.5_uoORF_1	22-:41940049-41940445	22-:41940049-41940445	GTG	uoORF	0.39	0.18	0.046842	36.0
ENSG00000204628.7_ENSG00000264549.1	ENST00000512805.1_uoORF_14	5-:180670796-180670844	5-:180670796-180670871	GTG	uoORF	0.70	0.55	0.047175	429.2
ENSG00000101150.13	ENST00000346249.4_uoORF_3	20+:62496681-62496737|62500648-62500670	20+:62496642-62496737|62500648-62500670	ATA	uoORF	0.69	0.54	0.047238	78.8
ENSG00000104529.13	ENST00000395119.3_uoORF_8	8-:144668996-144669022|144679517-144679554	8-:144668996-144669022|144679517-144679554	ATT	uoORF	0.28	0.35	0.047493	65.6
ENSG00000177576.6_ENSG00000271982.1	ENST00000578532.1_uoORF_1	18-:47017921-47017954|47018644-47018770	18-:47017921-47017954|47018644-47018770	CTG	uoORF	0.71	0.51	0.047798	64.8
ENSG00000184445.7	ENST00000333479.7_uoORF_2	12+:123014576-123014621	12+:123014576-123014621	GTG	uoORF	0.83	0.43	0.048403	10.0
ENSG00000184445.7	ENST00000450485.2_uoORF_1	12+:123011891-123011898|123014568-123014621	12+:123011891-123011898|123014568-123014621	ATT	uoORF	0.38	0.43	0.048663	11.0
ENSG00000158710.10	ENST00000368097.4_uoORF_1	1-:159890268-159890327|159895239-159895246	1-:159890268-159890327|159895239-159895246	TTG	uoORF	0.36	0.47	0.049106	83.0
ENSG00000139645.9	ENST00000267116.7_uoORF_0	12-:56651669-56651695|56652026-56652078	12-:56651669-56651695|56652026-56652078	ATG	uoORF	0.34	0.46	0.049240	33.8
ENSG00000173418.7	ENST00000334982.4_uoORF_1	20+:19998006-19998093|20003099-20003102	20+:19998006-19998093|20003099-20003102	TTG	uoORF	0.40	0.42	0.049310	43.2
ENSG00000062485.14_ENSG00000135473.10	ENST00000351328.3_uoORF_6	12-:56679784-56679807|56680378-56680429|56693943-56693995	12-:56679784-56679807|56680378-56680429|56693943-56694091	ATC	uoORF	0.78	0.39	0.049374	60.2
ENSG00000147140.11_ENSG00000255591.1	ENST00000276079.8_uoORF_2	X+:70503554-70503571|70504246-70504303|70510478-70510641|70511628-70511640	X+:70503554-70503571|70504246-70504303|70510478-70510641|70511628-70511640	ATA	uoORF	0.29	0.53	0.049425	104.9
ENSG00000100280.12_ENSG00000242156.1	ENST00000356015.2_uoORF_5	22-:29763228-29763255	22-:29763228-29763255	CTG	uoORF	0.84	0.29	0.049494	10.8
ENSG00000111196.5	ENST00000320756.2_uoORF_2	12-:10766117-10766189	12-:10766117-10766198	CTG	uoORF	0.07	0.37	0.049638	26.5
ENSG00000167565.8	ENST00000322354.3_uoORF_1	19-:40947955-40947993|40950121-40950188	19-:40947955-40947993|40950121-40950188	CTG	uoORF	0.50	0.52	0.049715	53.4
ENSG00000078140.9_ENSG00000243260.2	ENST00000261427.5_uoORF_1	4+:39699894-39699999	4+:39699894-39699999	GTG	uoORF	0.23	0.50	1.0896e-06	150.7
ENSG00000128272.10	ENST00000404241.2_uoORF_1	22+:39916751-39916756|39917358-39917533	22+:39916751-39916756|39917358-39917533	ATG	uoORF	0.71	0.51	1.1215e-06	99.5
ENSG00000169683.3	ENST00000306688.3_uoORF_0	17+:79981427-79981646	17+:79981427-79981646	CTG	uoORF	0.35	0.33	1.2406e-05	31.7
ENSG00000213281.4_ENSG00000009307.11	ENST00000369535.4_uoORF_3	1-:115258777-115258798|115259278-115259356	1-:115258777-115258798|115259278-115259356	ATG	uoORF	0.56	0.47	1.4116e-05	63.8
ENSG00000137210.9_ENSG00000153157.8	ENST00000473166.1_uoORF_0	6+:10748057-10748114|10749434-10749501|10749854-10749856	6+:10748057-10748114|10749434-10749501|10749854-10749856	CTG	uoORF	0.38	0.46	1.4740e-08	127.6
ENSG00000112658.6	ENST00000265354.4_uoORF_0	6+:43139174-43139513	6+:43139174-43139513	CTG	uoORF	0.09	0.38	1.4766e-05	53.4
ENSG00000171566.7	ENST00000499023.2_uoORF_0	4-:155470041-155470087|155471451-155471528	4-:155470041-155470087|155471451-155471528	GTG	uoORF	0.71	0.37	1.4818e-05	116.7
ENSG00000196230.8	ENST00000327892.8_uoORF_2	6+:30688201-30688340|30690313-30690333	6+:30688201-30688340|30690313-30690333	CTG	uoORF	0.59	0.56	1.5089e-06	381.4
ENSG00000165752.12	ENST00000298630.3_uoORF_0	10-:134121333-134121378	10-:134121333-134121378	ATG	uoORF	0.24	0.46	1.5304e-05	14.4
ENSG00000152492.9	ENST00000392455.3_uoORF_1	3+:191047234-191047471	3+:191047234-191047471	GTG	uoORF	0.45	0.42	1.5945e-06	85.8
ENSG00000039523.13	ENST00000379312.3_uoORF_0	16+:67562815-67562817|67572326-67572405	16+:67562815-67562817|67572326-67572405	ATG	uoORF	0.23	0.50	1.6378e-05	40.5
ENSG00000130311.6	ENST00000359866.4_uoORF_1	19+:17420363-17420466|17424831-17424878	19+:17420363-17420466|17424831-17424878	GTG	uoORF	0.26	0.20	1.7778e-06	71.6
ENSG00000086598.6	ENST00000262225.3_uoORF_2	12+:124069139-124069190	12+:124069139-124069190	GTG	uoORF	0.40	0.55	1.8506e-08	119.8
ENSG00000011009.6	ENST00000374514.3_uoORF_0	1+:24117734-24117740|24119146-24119250|24119497-24119529|24119640-24119706|24120194-24120211	1+:24117734-24117740|24119146-24119250|24119497-24119529|24119640-24119706|24120194-24120211	GTG	uoORF	0.17	0.51	2.0463e-06	78.8
ENSG00000101367.8	ENST00000375571.5_uoORF_1	20+:31407778-31407834|31413730-31413743	20+:31407778-31407834|31413730-31413743	ACG	uoORF	0.38	0.54	2.0822e-05	282.8
ENSG00000224051.2	ENST00000343938.4_uoORF_1	1+:1260358-1260482|1262215-1262298	1+:1260358-1260482|1262215-1262298	GTG	uoORF	0.60	0.29	2.2106e-07	63.4
ENSG00000103035.6	ENST00000219313.4_uoORF_1	16+:74330757-74330886|74334012-74334084	16+:74330757-74330886|74334012-74334084	CTG	uoORF	0.12	0.39	2.4654e-05	204.6
ENSG00000163029.11	ENST00000351948.4_uoORF_0	2-:17927175-17927218|17934892-17934966	2-:17927175-17927218|17934892-17934966	GTG	uoORF	0.78	0.45	2.6332e-06	51.3
ENSG00000170832.8	ENST00000300896.4_uoORF_0	17-:58469248-58469311	17-:58469248-58469311	ATG	uoORF	0.58	0.40	2.7501e-05	11.2
ENSG00000102054.13	ENST00000380087.2_uoORF_2	X-:16888165-16888306	X-:16888165-16888405	ACG	uoORF	0.71	0.39	2.7621e-05	246.0
ENSG00000177879.10	ENST00000316788.7_uoORF_0	5+:115177696-115177738	5+:115177696-115177738	CTG	uoORF	0.16	0.53	3.0524e-05	45.9
ENSG00000117394.15	ENST00000426263.3_uoORF_1	1-:43408985-43408992|43424304-43424456	1-:43408985-43408992|43424304-43424456	ACG	uoORF	0.10	0.53	3.2915e-05	434.6
ENSG00000173674.6_ENSG00000201592.1	ENST00000379607.5_uoORF_0	X-:20153944-20153959|20156656-20156740|20159742-20159910	X-:20153944-20153959|20156656-20156740|20159742-20159910	CTG	uoORF	0.50	0.54	3.5371e-06	139.6
ENSG00000196497.11_ENSG00000129559.8	ENST00000524927.1_uoORF_4	14-:24701466-24701550	14-:24701466-24701550	GTG	uoORF	0.14	0.55	3.6296e-06	117.5
ENSG00000110107.4	ENST00000227524.4_uoORF_1	11-:60673844-60673988	11-:60673844-60674042	ATC	uoORF	0.18	0.51	3.6757e-06	247.7
ENSG00000175550.3	ENST00000312515.2_uoORF_2	11+:65686845-65687014|65687250-65687323|65687418-65687512|65687813-65687846	11+:65686845-65687014|65687250-65687323|65687418-65687512|65687813-65687846	ACG	uoORF	0.40	0.54	3.8980e-15	703.4
ENSG00000115091.7	ENST00000263238.2_uoORF_1	2+:114647798-114647900|114670748-114670804|114674460-114674473	2+:114647798-114647900|114670748-114670804|114674460-114674473	CTG	uoORF	0.54	0.37	3.9062e-11	889.9
ENSG00000110721.7	ENST00000356135.5_uoORF_0	11-:67888573-67888681	11-:67888573-67888681	CTG	uoORF	0.17	0.52	3.9686e-05	53.5
ENSG00000214078.7_ENSG00000244005.8	ENST00000397442.1_uoORF_4	20-:34220829-34220845|34252723-34252797	20-:34220829-34220845|34252723-34252797	GTG	uoORF	0.10	0.49	4.1979e-06	113.8
ENSG00000175602.2	ENST00000312579.2_uoORF_1	11+:65658177-65658288	11+:65658177-65658288	CTG	uoORF	0.52	0.52	4.2778e-05	87.9
ENSG00000162910.14	ENST00000348259.5_uoORF_1	1-:228295562-228295570|228295935-228296019|228296849-228296949	1-:228295562-228295570|228295935-228296019|228296849-228296949	ATC	uoORF	0.17	0.37	4.3134e-05	97.5
ENSG00000113558.14_ENSG00000006837.7	ENST00000481195.1_uoORF_3	5-:133561500-133561767	5-:133561500-133561767	ATT	uoORF	0.06	0.56	4.3298e-11	353.5
ENSG00000100567.8	ENST00000216455.4_uoORF_2	14+:58711603-58711642	14+:58711576-58711642	CTG	uoORF	0.78	0.42	4.4809e-05	64.6
ENSG00000151006.7_ENSG00000167397.10	ENST00000319788.7_uoORF_4	16-:31106049-31106196	16-:31106049-31106196	CTG	uoORF	0.78	0.46	4.4910e-05	43.9
ENSG00000184009.5	ENST00000570382.1_uoORF_4	17-:79479095-79479168|79479257-79479386|79479759-79479797	17-:79479095-79479168|79479257-79479386|79479759-79479797	CTG	uoORF	0.42	0.50	4.5306e-06	3547.3
ENSG00000130255.8	ENST00000347512.3_uoORF_1	19+:5690314-5690338|5690516-5690570	19+:5690314-5690338|5690516-5690570	ACG	uoORF	0.67	0.57	4.5852e-05	1531.7
ENSG00000028203.13	ENST00000552660.1_uoORF_0	12+:95611613-95611643	12+:95611613-95611643	ATG	uoORF	0.39	0.55	4.6440e-05	63.2
ENSG00000166797.6	ENST00000300030.3_uoORF_0	15-:64385899-64386010	15-:64385899-64386010	GTG	uoORF	0.23	0.50	4.6842e-08	81.2
ENSG00000150782.7	ENST00000528832.1_uoORF_0	11-:112025765-112025805|112034628-112034738	11-:112025765-112025805|112034628-112034759	CTG	uoORF	0.78	0.31	4.7514e-07	127.9
ENSG00000160818.12	ENST00000438976.2_uoORF_1	1-:156571202-156571259	1-:156571202-156571259	ATG	uoORF	0.09	0.53	4.7713e-10	67.3
ENSG00000063177.8_ENSG00000268093.1	ENST00000549920.1_uoORF_3	19-:49121061-49121134|49122397-49122423	19-:49121061-49121134|49122397-49122423	CTG	uoORF	0.62	0.56	4.8044e-05	773.6
ENSG00000110880.6	ENST00000261401.3_uoORF_1	12-:109095090-109095099|109125204-109125285	12-:109095090-109095099|109125204-109125285	CTG	uoORF	0.15	0.55	5.0859e-09	167.5
ENSG00000182117.4	ENST00000328848.4_uoORF_1	15-:34635222-34635300	15-:34635222-34635300	TTG	uoORF	0.12	0.53	5.1303e-05	143.7
ENSG00000166900.10	ENST00000337979.4_uoORF_0	11+:59523008-59523108|59540683-59540703	11+:59523008-59523108|59540683-59540703	CTG	uoORF	0.78	0.44	5.1504e-05	50.5
ENSG00000130383.6_ENSG00000174886.8	ENST00000593233.1_uoORF_2	19-:5901387-5901465|5903622-5903757	19-:5901387-5901465|5903622-5903757	CTG	uoORF	0.71	0.56	5.1745e-05	332.2
ENSG00000108679.8	ENST00000262776.3_uoORF_5	17-:76972222-76972238|76973221-76973296|76975905-76976018	17-:76972222-76972238|76973221-76973296|76975905-76976018	CTG	uoORF	0.07	0.41	5.1773e-05	296.3
ENSG00000213722.4_ENSG00000213719.4	ENST00000375784.3_uoORF_1	6-:31704040-31704211	6-:31704040-31704211	TTG	uoORF	0.17	0.52	5.4215e-07	268.2
ENSG00000057019.11	ENST00000326840.6_uoORF_1	3-:98620148-98620322	3-:98620148-98620508	GTG	uoORF	0.07	0.50	5.6459e-05	221.5
ENSG00000113312.6	ENST00000231238.5_uoORF_1	5+:159436174-159436200|159437506-159437639	5+:159436174-159436200|159437506-159437639	GTG	uoORF	0.50	0.54	5.7055e-06	109.8
ENSG00000215717.5	ENST00000338272.8_uoORF_0	1+:109633414-109633498	1+:109633414-109633498	GTG	uoORF	0.69	0.30	5.9933e-05	13.3
ENSG00000198771.6	ENST00000367854.3_uoORF_0	1+:167599566-167599666|167653136-167653213	1+:167599566-167599666|167653136-167653213	CTG	uoORF	0.09	0.42	6.2282e-05	37.3
ENSG00000169504.10	ENST00000374379.4_uoORF_1	1+:25071916-25072066	1+:25071916-25072066	GTG	uoORF	0.71	0.56	6.2660e-08	386.6
ENSG00000132780.12	ENST00000402363.3_uoORF_2	1+:46049794-46049877|46056894-46056942|46066056-46066066	1+:46049794-46049877|46056894-46056942|46066056-46066066	CTG	uoORF	0.46	0.34	6.4102e-06	115.8
ENSG00000187778.9	ENST00000343810.4_uoORF_1	12-:49959980-49959998|49960504-49960624|49961830-49961833	12-:49959980-49959998|49960504-49960624|49961830-49961833	ATG	uoORF	0.37	0.40	6.4102e-06	75.6
ENSG00000204381.7	ENST00000375614.2_uoORF_0	11+:111411468-111411653|111414647-111414690	11+:111411468-111411653|111414647-111414690	ATG	uoORF	0.66	0.49	6.7876e-05	52.3
ENSG00000139372.10	ENST00000392872.3_uoORF_0	12+:104359744-104359838|104370695-104370748	12+:104359744-104359838|104370695-104370748	ACG	uoORF	0.48	0.38	7.0915e-06	32.4
ENSG00000125952.14	ENST00000358664.4_uoORF_1	14-:65569046-65569136	14-:65569046-65569136	TTG	uoORF	0.10	0.50	7.1107e-09	46.3
ENSG00000154473.13	ENST00000368858.5_uoORF_3	10+:124913970-124914001|124914433-124914447	10+:124913970-124914001|124914433-124914447	GTG	uoORF	0.46	0.55	7.4584e-07	90.3
ENSG00000121931.11	ENST00000369763.4_uoORF_0	1-:111506279-111506486	1-:111506279-111506486	CTG	uoORF	0.12	0.26	7.5325e-10	25.7
ENSG00000189050.10_ENSG00000238283.3	ENST00000305783.8_uoORF_0	17-:58041971-58042055	17-:58041971-58042055	ATG	uoORF	0.80	0.47	8.0011e-11	16.6
ENSG00000196235.9	ENST00000599117.1_uoORF_0	19+:39936245-39936277|39936443-39936605|39943995-39943999	19+:39936245-39936277|39936443-39936605|39943995-39943999	CTG	uoORF	0.21	0.50	8.0429e-07	182.5
ENSG00000143158.6	ENST00000367846.4_uoORF_0	1-:167905023-167905185	1-:167905023-167905185	ACG	uoORF	0.08	0.50	8.1779e-05	263.3
ENSG00000179295.11	ENST00000351677.2_uoORF_0	12+:112856770-112856929|112884079-112884142	12+:112856770-112856929|112884079-112884142	CTG	uoORF	0.14	0.43	8.7081e-06	157.4
ENSG00000160014.12	ENST00000597743.1_uoORF_2	19+:47104593-47104694|47109083-47109096	19+:47104593-47104694|47109083-47109096	GTG	uoORF	0.33	0.38	8.7907e-09	618.1
ENSG00000166783.15	ENST00000396368.3_uoORF_0	16-:15733067-15733148|15736874-15736892	16-:15733067-15733148|15736874-15736892	GTG	uoORF	0.41	0.33	8.9330e-06	13.0
ENSG00000198876.8_ENSG00000224802.2	ENST00000361264.4_uoORF_0	9-:34126409-34126571	9-:34126409-34126571	CTG	uoORF	0.84	0.42	9.0062e-06	38.6
ENSG00000141867.13	ENST00000360016.5_uoORF_0	19-:15383876-15383944|15443100-15443299	19-:15383876-15383944|15443100-15443299	CTG	uoORF	0.52	0.41	9.1593e-05	91.3
ENSG00000108389.5	ENST00000582390.1_uoORF_0	17-:56591764-56591866	17-:56591764-56591866	CTG	uoORF	0.46	0.22	9.2810e-06	14.1
ENSG00000118640.6	ENST00000263864.5_uoORF_1	2+:85804728-85804772|85806131-85806210	2+:85804728-85804772|85806131-85806210	AGG	uoORF	0.14	0.52	9.5479e-06	126.7
ENSG00000175414.6_ENSG00000146066.2	ENST00000274787.2_uoORF_1	5+:175815758-175815842	5+:175815758-175815842	ATG	uoORF	0.09	0.47	9.6245e-06	105.7
ENSG00000236287.3	ENST00000432999.2_uORF_0	11-:10879549-10879564	11-:10879549-10879564	ATG	uORF	0.71	0.47	0.00010000	17.6
ENSG00000149925.12	ENST00000566897.1_uORF_20	16+:30075758-30075773	16+:30075523-30075569|30075744-30075773	ATT	uORF	0.71	0.31	0.00010000	28.4
ENSG00000036549.8	ENST00000370798.1_uORF_0	1-:78107306-78107340|78148946-78149041	1-:78107306-78107340|78148946-78149041	GTG	uORF	0.56	0.17	0.00010693	26.0
ENSG00000132694.14_ENSG00000266160.1	ENST00000368194.3_uORF_0	1-:157015016-157015145	1-:157015016-157015145	ATG	uORF	0.76	0.32	0.00010693	17.5
ENSG00000078140.9_ENSG00000243260.2	ENST00000261427.5_uORF_2	4+:39699820-39699904	4+:39699820-39699904	GTG	uORF	0.78	0.32	0.00011196	39.4
ENSG00000105976.10	ENST00000397752.3_uORF_1	7+:116312498-116312546	7+:116312498-116312546	ATG	uORF	0.67	0.46	0.00011238	26.9
ENSG00000147669.6	ENST00000353107.3_uORF_1	8+:101162914-101162937|101163574-101163581	8+:101162914-101162937|101163574-101163581	GTG	uORF	0.37	0.47	0.00011762	15.9
ENSG00000173264.9	ENST00000540370.1_uORF_0	11+:64053388-64053424	11+:64053388-64053424	CTG	uORF	0.56	0.43	0.00012527	7.3
ENSG00000108829.9	ENST00000225972.7_uORF_1	17-:48474751-48474793	17-:48474751-48474832	ACG	uORF	0.71	0.51	0.00012612	169.7
ENSG00000154723.8	ENST00000284971.3_uORF_2	21-:27107170-27107206	21-:27107170-27107206	GTG	uORF	0.10	0.51	0.00012612	34.8
ENSG00000213240.7_ENSG00000163386.16	ENST00000468030.1_uORF_0	1+:145209217-145209235	1+:145209217-145209235	CTG	uORF	0.71	0.51	0.00012860	27.3
ENSG00000112306.7_ENSG00000200534.1	ENST00000230050.3_uORF_1	6+:133135880-133135898	6+:133135880-133135898	ATT	uORF	0.43	0.55	0.00012860	145.2
ENSG00000149480.2	ENST00000278823.2_uORF_2	11-:62369068-62369086	11-:62369068-62369086	ATG	uORF	0.71	0.52	0.00012860	137.2
ENSG00000103043.10	ENST00000261776.5_uORF_1	16-:70835031-70835049	16-:70835031-70835049	ATG	uORF	0.67	0.49	0.00012860	18.6
ENSG00000075336.7	ENST00000169551.6_uORF_0	18+:71815775-71815793	18+:71815775-71815793	ATG	uORF	0.39	0.53	0.00012860	39.0
ENSG00000160679.8	ENST00000368694.3_uORF_3	1+:153606665-153606713	1+:153606626-153606713	CTG	uORF	0.69	0.46	0.00013188	24.6
ENSG00000136933.12	ENST00000373538.3_uORF_0	9+:127963073-127963139	9+:127963073-127963139	ATG	uORF	0.61	0.29	0.00013330	44.0
ENSG00000084733.6	ENST00000264710.4_uORF_1	2+:26257294-26257420	2+:26257144-26257420	CTG	uORF	0.21	0.27	0.00013777	176.0
ENSG00000168288.8	ENST00000303319.5_uORF_1	2-:150444180-150444228	2-:150444180-150444228	ATG	uORF	0.71	0.55	0.00014259	255.0
ENSG00000170425.3	ENST00000304222.2_uORF_0	17+:15848476-15848533	17+:15848476-15848533	ATG	uORF	0.71	0.54	0.00014320	134.6
ENSG00000171469.6	ENST00000302851.3_uORF_0	19-:9730246-9730258|9731837-9731864	19-:9730246-9730258|9731837-9731864	ATG	uORF	0.64	0.33	0.00014718	16.4
ENSG00000179134.10	ENST00000602243.1_uORF_0	19+:39833195-39833216|39844645-39844705	19+:39833195-39833216|39844645-39844705	GTG	uORF	0.66	0.36	0.00015221	43.5
ENSG00000127666.8	ENST00000248244.5_uORF_0	19-:4818527-4818528|4831625-4831654	19-:4818527-4818528|4831625-4831654	GTG	uORF	0.58	0.42	0.00015523	6.0
ENSG00000146072.6	ENST00000296861.2_uORF_0	6-:47277431-47277623	6-:47277431-47277623	CTG	uORF	0.13	0.30	0.00015674	90.5
ENSG00000176087.10	ENST00000323146.3_uORF_0	5+:139944428-139944443|139945457-139945556|139946149-139946347	5+:139944428-139944443|139945457-139945556|139946149-139946347	ATG	uORF	0.78	0.45	0.00015849	111.6
ENSG00000130119.11	ENST00000360845.2_uORF_0	X+:54556768-54556819	X+:54556768-54556819	ATG	uORF	0.08	0.54	0.00015953	50.2
ENSG00000118193.7	ENST00000367350.4_uORF_1	1-:200587961-200587966|200589538-200589791	1-:200587961-200587966|200589538-200589842	CTG	uORF	0.31	0.33	0.00016359	39.7
ENSG00000116688.12	ENST00000235329.5_uORF_1	1+:12042125-12042149	1+:12042125-12042149	ATG	uORF	0.78	0.29	0.00016481	32.2
ENSG00000250820.1_ENSG00000051596.5	ENST00000265097.4_uORF_1	5-:175395233-175395257	5-:175395233-175395257	GTG	uORF	0.34	0.48	0.00016481	17.3
ENSG00000175567.4	ENST00000310473.3_uORF_0	11-:73692556-73692677|73693765-73693827	11-:73692556-73692677|73693765-73693827	ACG	uORF	0.17	0.34	0.00016632	114.8
ENSG00000115756.8	ENST00000307845.3_uORF_2	2+:10443067-10443136	2+:10443067-10443136	CTG	uORF	0.17	0.53	0.00016725	164.1
ENSG00000135457.5_ENSG00000200953.1	ENST00000307660.4_uORF_0	12-:51566734-51566848	12-:51566734-51566848	CTG	uORF	0.37	0.17	0.00016790	20.5
ENSG00000148484.13_ENSG00000225213.2	ENST00000377921.3_uORF_1	10-:16859328-16859376	10-:16859328-16859376	CTG	uORF	0.78	0.44	0.00016889	20.1
ENSG00000054118.9	ENST00000354618.5_uORF_1	1+:36724988-36725084	1+:36724988-36725084	ATG	uORF	0.10	0.42	0.00017375	54.2
ENSG00000010404.13_ENSG00000241769.3	ENST00000340855.6_uORF_0	X-:148586725-148586773	X-:148586725-148586773	ATG	uORF	0.41	0.43	0.00018220	9.0
ENSG00000147862.10	ENST00000397581.2_uORF_0	9-:14313740-14313773	9-:14313740-14313773	ACG	uORF	0.45	0.44	0.00018409	6.6
ENSG00000169599.8	ENST00000303698.3_uORF_0	2-:69664488-69664554	2-:69664488-69664554	ATG	uORF	0.71	0.52	0.00018465	53.8
ENSG00000171552.8	ENST00000422920.1_uORF_3	20-:30310622-30310667	20-:30310622-30310667	ATC	uORF	0.07	0.55	0.00018520	73.6
ENSG00000130939.14	ENST00000253251.8_uORF_1	1+:10093361-10093412	1+:10093361-10093412	AAG	uORF	0.10	0.42	0.00019830	10.3
ENSG00000188643.6	ENST00000368705.2_uORF_5	1-:153581396-153581453	1-:153581396-153581453	ATG	uORF	0.54	0.53	0.00019880	59.1
ENSG00000079277.15_ENSG00000142961.10	ENST00000545730.1_uORF_0	1-:47059877-47059946	1-:47059877-47059946	ATG	uORF	0.78	0.50	0.00020484	27.8
ENSG00000116906.7	ENST00000366647.4_uORF_0	1+:231376962-231377085	1+:231376962-231377085	CTG	uORF	0.24	0.47	0.00021415	35.0
ENSG00000119318.8	ENST00000358015.3_uORF_5	9+:110045676-110045775	9+:110045676-110045775	ACG	uORF	0.23	0.46	0.00021586	39.8
ENSG00000145919.6	ENST00000311086.4_uORF_0	5-:173043470-173043572	5-:173043470-173043572	ATC	uORF	0.45	0.44	0.00021767	24.3
ENSG00000023041.7	ENST00000369405.3_uORF_0	10-:114206520-114206604	10-:114206520-114206604	CTG	uORF	0.84	0.38	0.00021988	26.1
ENSG00000141027.16	ENST00000582357.1_uORF_0	17-:16118786-16118840	17-:16118786-16118840	ATG	uORF	0.37	0.43	0.00022276	22.2
ENSG00000177150.8_ENSG00000242707.2	ENST00000402563.1_uORF_1	18-:13726543-13726561	18-:13726543-13726561	ATG	uORF	0.78	0.42	0.00022505	13.9
ENSG00000196792.7_ENSG00000207952.1	ENST00000357479.5_uORF_0	14-:31495536-31495566	14-:31495536-31495566	ATG	uORF	0.71	0.51	0.00022829	25.1
ENSG00000175581.9	ENST00000540162.1_uORF_1	11+:73498951-73498996	11+:73498951-73498996	CTG	uORF	0.31	0.44	0.00022925	20.9
ENSG00000104951.11_ENSG00000161640.11	ENST00000352066.3_uORF_3	19-:50413088-50413139	19-:50413088-50413139	ATC	uORF	0.24	0.46	0.00023209	14.6
ENSG00000101773.12_ENSG00000223023.1	ENST00000399722.2_uORF_0	18+:20513872-20513932	18+:20513872-20513932	ATG	uORF	0.47	0.41	0.00024069	7.0
ENSG00000145632.10	ENST00000274289.3_uORF_3	5-:57755833-57755854	5-:57755833-57755854	ACG	uORF	0.71	0.47	0.00024258	133.6
ENSG00000155096.9	ENST00000347770.4_uORF_2	8-:103870273-103870378|103876034-103876088	8-:103870273-103870378|103876034-103876088	ATT	uORF	0.55	0.29	0.00024809	41.4
ENSG00000078140.9_ENSG00000243260.2	ENST00000261427.5_uORF_4	4+:39699764-39699821	4+:39699764-39699821	GTG	uORF	0.06	0.34	0.00024851	33.7
ENSG00000105221.12_ENSG00000207631.1	ENST00000392038.2_uORF_0	19-:40791090-40791138	19-:40791090-40791138	ATG	uORF	0.60	0.51	0.00024996	64.7
ENSG00000109046.10	ENST00000262394.2_uORF_0	17+:25621172-25621226	17+:25621172-25621226	CTG	uORF	0.76	0.47	0.00025397	16.8
ENSG00000140937.9	ENST00000268603.4_uORF_1	16-:65087771-65087831|65155782-65155878	16-:65087771-65087831|65155782-65155878	ATG	uORF	0.78	0.44	0.00025439	32.4
ENSG00000100796.13	ENST00000555462.1_uORF_1	14-:91976604-91976628	14-:91976604-91976628	ATG	uORF	0.71	0.37	0.00025528	34.5
ENSG00000143612.14	ENST00000368521.5_uORF_0	1-:154192997-154193036	1-:154192997-154193036	ATG	uORF	0.47	0.55	0.00026077	95.9
ENSG00000131378.9	ENST00000334133.4_uORF_0	3-:16535377-16535384|16554948-16555097	3-:16535377-16535384|16554948-16555097	ACG	uORF	0.51	0.48	0.00026602	36.0
ENSG00000111790.9	ENST00000229395.3_uORF_0	12+:27091458-27091530	12+:27091458-27091530	ATG	uORF	0.78	0.48	0.00026922	62.2
ENSG00000157227.8	ENST00000311852.6_uORF_4	14+:23305825-23305885	14+:23305825-23305885	ATC	uORF	0.55	0.43	0.00027332	13.4
ENSG00000088325.11	ENST00000300403.6_uORF_1	20+:30327209-30327419	20+:30327209-30327419	TTG	uORF	0.36	0.37	0.00027463	234.9
ENSG00000198223.10	ENST00000381529.3_uORF_1	X+:1387761-1387772|1393647-1393705	X+:1387761-1387772|1393647-1393705	ATG	uORF	0.54	0.37	0.00027556	10.8
ENSGR0000198223.10	ENSTR0000381529.3_uORF_1	Y+:1337761-1337772|1343647-1343705	Y+:1337761-1337772|1343647-1343705	ATG	uORF	0.54	0.37	0.00027556	10.8
ENSG00000138134.7_ENSG00000180139.10	ENST00000371926.3_uORF_0	10+:90640010-90640395|90661412-90661438	10+:90640010-90640395|90661412-90661438	ATT	uORF	0.08	0.33	0.00027565	212.0
ENSG00000121390.13	ENST00000492741.1_uORF_1	13-:20356982-20357051	13-:20356982-20357075	TTG	uORF	0.49	0.29	0.00027904	42.8
ENSG00000196154.7_ENSG00000188015.5	ENST00000354332.4_uORF_1	1-:153517284-153517285|153517945-153517983	1-:153517284-153517285|153517945-153517983	ATG	uORF	0.41	0.38	0.00028014	23.5
ENSG00000188483.6	ENST00000372491.2_uORF_1	9-:131940446-131940485	9-:131940446-131940485	ATG	uORF	0.21	0.48	0.00029418	17.2
ENSG00000042493.11	ENST00000263867.4_uORF_7	2-:85629275-85629281|85637439-85637469	2-:85629275-85629281|85637439-85637469	CTG	uORF	0.69	0.55	0.00029481	71.2
ENSG00000167258.9	ENST00000584632.1_uORF_0	17+:37617949-37618162	17+:37617949-37618162	AGG	uORF	0.07	0.37	0.00029793	51.3
ENSG00000198924.3	ENST00000361384.2_uORF_0	10-:115613535-115613604	10-:115613535-115613604	ATT	uORF	0.29	0.48	0.00029810	16.6
ENSG00000078369.13	ENST00000378609.4_uORF_2	1-:1770634-1770677|1822258-1822392	1-:1770634-1770677|1822258-1822392	CTG	uORF	0.60	0.32	0.00031437	227.6
ENSG00000113712.12	ENST00000377843.2_uORF_1	5-:148930902-148930923	5-:148930902-148930923	ATG	uORF	0.71	0.57	0.00031449	386.1
ENSG00000100938.13	ENST00000355299.4_uORF_2	14+:24701707-24701728	14+:24701707-24701728	ATG	uORF	0.63	0.39	0.00031449	8.6
ENSG00000154001.9	ENST00000337537.3_uORF_1	14-:64010043-64010064	14-:64010043-64010064	ATG	uORF	0.57	0.55	0.00031449	71.3
ENSG00000136840.14	ENST00000335791.5_uORF_0	9-:130679158-130679263	9-:130679158-130679263	ATG	uORF	0.81	0.46	0.00031970	22.7
ENSG00000110700.2_ENSG00000011405.9	ENST00000533645.1_uORF_9	11-:17229395-17229461	11-:17229395-17229461	ATG	uORF	0.71	0.49	0.00031998	28.0
ENSG00000242265.1	ENST00000482108.1_uORF_1	7+:94285724-94285892|94292645-94292651	7+:94285724-94285892|94292645-94292651	CTG	uORF	0.69	0.45	0.00032149	79.8
ENSG00000149480.2	ENST00000278823.2_uORF_3	11-:62369120-62369201	11-:62369120-62369285	CTG	uORF	0.43	0.55	0.00032930	96.1
ENSG00000115993.7	ENST00000332624.3_uORF_0	2-:202285367-202285429|202316072-202316088	2-:202285367-202285429|202316072-202316088	ATG	uORF	0.84	0.46	0.00034123	21.5
ENSG00000196155.8	ENST00000360461.5_uORF_0	16+:67312114-67312183	16+:67312114-67312183	ATG	uORF	0.24	0.47	0.00034182	18.5
ENSG00000159596.6	ENST00000372025.4_uORF_0	1+:46153880-46153947|46156645-46156659	1+:46153880-46153947|46156645-46156659	CTG	uORF	0.24	0.19	0.00034582	63.9
ENSG00000136861.13	ENST00000349780.4_uORF_0	9-:123342396-123342417	9-:123342396-123342417	ATG	uORF	0.71	0.52	0.00034717	32.0
ENSG00000112245.6	ENST00000370651.3_uORF_2	6+:64282437-64282593	6+:64282437-64282593	CTG	uORF	0.37	0.40	0.00037562	55.4
ENSG00000175334.3	ENST00000312175.2_uORF_4	11+:65770004-65770041|65770705-65770710	11+:65770004-65770041|65770705-65770710	GTG	uORF	0.29	0.55	0.00038854	69.1
ENSG00000181222.10	ENST00000322644.6_uORF_4	17+:7387915-7388047	17+:7387915-7388047	ATT	uORF	0.33	0.35	0.00038882	51.2
ENSG00000100401.15	ENST00000356244.3_uORF_3	22-:41677053-41677086|41681989-41682022	22-:41677053-41677086|41681989-41682022	ATT	uORF	0.24	0.40	0.00039038	21.5
ENSG00000162076.8	ENST00000396958.3_uORF_0	16+:2933316-2933367|2945220-2945321|2946352-2946392	16+:2933316-2933367|2945220-2945321|2946352-2946392	AGG	uORF	0.37	0.45	0.00039299	58.3
ENSG00000134056.7	ENST00000602380.1_uORF_0	5+:68513659-68513737	5+:68513659-68513737	ATG	uORF	0.10	0.54	0.00039816	56.1
ENSG00000108294.4	ENST00000225426.4_uORF_1	17+:36909046-36909067	17+:36909046-36909067	CTG	uORF	0.71	0.56	0.00039867	285.7
ENSG00000141564.9	ENST00000574767.1_uORF_1	17+:78518676-78518721	17+:78518676-78518721	ATG	uORF	0.84	0.36	0.00040514	16.6
ENSG00000108599.10	ENST00000225737.6_uORF_1	17-:19881035-19881113	17-:19881035-19881113	ATG	uORF	0.53	0.50	0.00040541	24.1
ENSG00000148335.10	ENST00000372483.4_uORF_3	9+:132388476-132388574|132394928-132394959	9+:132388476-132388574|132394928-132394959	CTG	uORF	0.84	0.48	0.00041145	30.7
ENSG00000154127.5	ENST00000284273.5_uORF_2	11+:122526502-122526532	11+:122526445-122526532	CTG	uORF	0.71	0.47	0.00041600	39.8
ENSG00000082641.11	ENST00000361665.3_uORF_2	17+:46127995-46128058	17+:46127974-46128058	GTG	uORF	0.31	0.34	0.00041872	34.1
ENSG00000239672.3_ENSG00000243678.7	ENST00000393198.3_uORF_7	17+:49230954-49231011	17+:49230954-49231011	ACG	uORF	0.40	0.45	0.00042783	235.8
ENSG00000090615.8_ENSG00000196458.6	ENST00000204726.3_uORF_0	12-:133398786-133398864	12-:133398786-133398864	ATT	uORF	0.25	0.35	0.00043826	21.2
ENSG00000177830.13	ENST00000323578.8_uORF_0	11-:904826-904859|910774-910780	11-:904826-904859|910774-910780	ATG	uORF	0.71	0.56	0.00043887	103.5
ENSG00000078618.15	ENST00000354831.7_uORF_0	1-:52344287-52344314	1-:52344287-52344314	ATG	uORF	0.18	0.54	0.00044117	66.7
ENSG00000170542.5	ENST00000380698.4_uORF_0	6-:2903441-2903468	6-:2903441-2903468	ACG	uORF	0.71	0.52	0.00044117	28.6
ENSG00000069424.10	ENST00000352527.1_uORF_3	1+:6086469-6086505|6100576-6100618	1+:6086469-6086505|6100576-6100618	ATG	uORF	0.71	0.54	0.00044186	72.3
ENSG00000167491.13	ENST00000457895.2_uORF_4	19+:19516635-19516806	19+:19516635-19516806	ATC	uORF	0.09	0.28	0.00044204	30.8
ENSG00000197157.6	ENST00000354725.3_uORF_2	7+:127292278-127292377	7+:127292278-127292377	GTG	uORF	0.22	0.30	0.00044354	60.6
ENSG00000006607.9	ENST00000264042.3_uORF_1	2+:242295728-242295803|242312498-242312519	2+:242295728-242295803|242312498-242312519	CTG	uORF	0.83	0.46	0.00044593	13.3
ENSG00000164889.8	ENST00000413384.2_uORF_1	7+:150756762-150756849|150759011-150759065	7+:150756762-150756849|150759011-150759065	ACG	uORF	0.51	0.42	0.00045300	95.2
ENSG00000102119.6	ENST00000369842.4_uORF_0	X+:153607677-153607722	X+:153607677-153607722	ACG	uORF	0.57	0.48	0.00045613	19.5
ENSG00000173960.8	ENST00000309033.4_uORF_0	2+:24163404-24163518|24181170-24181173	2+:24163404-24163518|24181170-24181173	CTG	uORF	0.33	0.39	0.00045733	27.8
ENSG00000158062.16	ENST00000374222.1_uORF_0	1-:26633094-26633118	1-:26633094-26633118	ATG	uORF	0.83	0.38	0.00045805	6.0
ENSG00000182095.10	ENST00000430969.1_uORF_1	7-:5463144-5463168	7-:5463144-5463168	ATG	uORF	0.34	0.39	0.00045805	6.8
ENSG00000172663.4	ENST00000308022.2_uORF_0	11-:67236676-67236700	11-:67236676-67236700	ATG	uORF	0.78	0.40	0.00045805	10.2
ENSG00000184619.3_ENSG00000161970.8	ENST00000584164.1_uORF_6	17-:8286371-8286419	17-:8286371-8286419	GTG	uORF	0.51	0.55	0.00047602	91.4
ENSG00000121578.8	ENST00000483209.1_uORF_0	3-:118955810-118955903	3-:118955810-118955903	ATG	uORF	0.81	0.42	0.00048462	15.8
ENSG00000096384.15	ENST00000353801.3_uORF_2	6+:44214858-44214932|44216353-44216366	6+:44214858-44214932|44216353-44216366	GTG	uORF	0.49	0.56	0.00048795	541.2
ENSG00000152601.13	ENST00000282486.6_uORF_0	3+:151986814-151986865	3+:151986814-151986865	ATG	uORF	0.07	0.55	0.00049025	92.9
ENSG00000174720.11	ENST00000344442.5_uORF_0	4+:113558346-113558370	4+:113558346-113558370	ATG	uORF	0.78	0.42	0.00051451	14.0
ENSG00000119969.10	ENST00000419900.1_uORF_3	10+:96305588-96305612	10+:96305567-96305612	AGG	uORF	0.23	0.41	0.00051451	23.7
ENSG00000155096.9	ENST00000347770.4_uORF_3	8-:103855958-103855975|103862226-103862372|103870240-103870242	8-:103855958-103855975|103862226-103862372|103870240-103870299	ATG	uORF	0.32	0.42	0.00051535	20.4
ENSG00000196850.4	ENST00000354300.3_uORF_0	12-:111021035-111021107	12-:111021035-111021107	ATG	uORF	0.26	0.49	0.00051802	25.7
ENSG00000168591.11	ENST00000319511.6_uORF_0	17+:42264659-42264731	17+:42264659-42264731	ACG	uORF	0.30	0.27	0.00051802	27.3
ENSG00000117751.13	ENST00000373931.4_uORF_0	1+:28157346-28157406	1+:28157346-28157406	ATG	uORF	0.78	0.44	0.00052923	27.7
ENSG00000128335.9	ENST00000249066.6_uORF_0	22-:36629281-36629287|36629447-36629501|36635486-36635564	22-:36629281-36629287|36629447-36629501|36635486-36635564	ATG	uORF	0.61	0.46	0.00053967	40.4
ENSG00000115128.6	ENST00000233468.4_uORF_2	2-:24299177-24299198	2-:24299177-24299198	ATG	uORF	0.71	0.51	0.00054399	27.9
ENSG00000165891.11	ENST00000322886.7_uORF_0	12-:77459203-77459224	12-:77459203-77459224	ATG	uORF	0.26	0.43	0.00054399	51.5
ENSG00000182858.9	ENST00000330817.6_uORF_1	22-:50307468-50307491|50311910-50311974	22-:50307468-50307491|50311910-50312019	CTG	uORF	0.33	0.47	0.00054505	20.4
ENSG00000144021.2	ENST00000488633.1_uORF_3	2+:96931996-96932029	2+:96931996-96932029	CTG	uORF	0.52	0.51	0.00055111	24.5
ENSG00000171953.11	ENST00000474627.3_uORF_0	17-:17942449-17942476	17-:17942449-17942476	AAG	uORF	0.51	0.38	0.00055625	5.8
ENSG00000087502.13	ENST00000360150.4_uORF_0	12-:29524590-29524603|29534047-29534076	12-:29524590-29524603|29534047-29534076	ATG	uORF	0.50	0.54	0.00056330	63.4
ENSG00000131469.8	ENST00000589913.1_uORF_5	17+:41150565-41150667	17+:41150565-41150667	GTG	uORF	0.08	0.46	0.00057675	90.8
ENSG00000156990.10	ENST00000424438.1_uORF_1	3-:9885569-9885608	3-:9885569-9885608	GTG	uORF	0.39	0.29	0.00058124	37.0
ENSG00000198431.11	ENST00000526691.1_uORF_5	12+:104680862-104680907	12+:104680817-104680907	ATG	uORF	0.71	0.52	0.00060271	92.9
ENSG00000272325.1_ENSG00000124614.9	ENST00000607016.1_uORF_4	6-:34360301-34360421	6-:34360301-34360421	ATG	uORF	0.46	0.51	0.00061731	60.4
ENSG00000010292.8	ENST00000315579.5_uORF_6	12+:6603282-6603320|6604241-6604257	12+:6603282-6603320|6604241-6604257	CTG	uORF	0.06	0.44	0.00062505	44.0
ENSG00000133065.6	ENST00000367137.3_uORF_0	1-:205780160-205780196	1-:205780160-205780196	GTG	uORF	0.47	0.41	0.00062929	7.1
ENSG00000090060.13	ENST00000216277.8_uORF_0	14+:96968748-96968784	14+:96968748-96968784	ATG	uORF	0.71	0.55	0.00062929	65.7
ENSG00000170545.12	ENST00000603864.1_uORF_1	12-:51663519-51663543	12-:51663519-51663543	CTG	uORF	0.42	0.47	0.00063012	30.1
ENSG00000230124.2_ENSG00000265435.1	ENST00000367595.3_uORF_1	1-:180471569-180471644	1-:180471569-180471689	AAG	uORF	0.44	0.30	0.00063970	25.6
ENSG00000189046.6	ENST00000429722.2_uORF_0	12-:109531168-109531240	12-:109531168-109531240	ATT	uORF	0.27	0.51	0.00064677	32.7
ENSG00000165118.10	ENST00000376344.3_uORF_0	9-:86571514-86571568	9-:86571514-86571592	TTG	uORF	0.07	0.50	0.00066344	27.9
ENSG00000140526.12	ENST00000352732.5_uORF_0	15+:89631716-89631770	15+:89631716-89631770	ATG	uORF	0.55	0.48	0.00066344	36.8
ENSG00000048828.12	ENST00000277165.6_uORF_0	9+:96214017-96214062	9+:96214017-96214062	ATG	uORF	0.71	0.56	0.00068720	113.2
ENSG00000171681.8	ENST00000543189.1_uORF_0	12+:14518674-14518719	12+:14518674-14518719	CTG	uORF	0.61	0.50	0.00068720	31.1
ENSG00000107643.11	ENST00000432379.1_uORF_0	10+:49514781-49514864|49516137-49516237	10+:49514781-49514864|49516137-49516237	CTG	uORF	0.22	0.49	0.00070280	45.9
ENSG00000006118.10	ENST00000453848.2_uORF_1	11+:60692044-60692071	11+:60692044-60692071	ATG	uORF	0.53	0.42	0.00070921	7.0
ENSG00000168282.4	ENST00000305386.2_uORF_1	14+:50087701-50087740	14+:50087701-50087740	ATG	uORF	0.78	0.46	0.00071349	28.1
ENSG00000132024.13	ENST00000318003.7_uORF_1	19+:14017219-14017252	19+:14017219-14017252	TTG	uORF	0.12	0.20	0.00071845	6.4
ENSG00000115756.8	ENST00000307845.3_uORF_1	2+:10443096-10443186	2+:10443096-10443186	CTG	uORF	0.11	0.51	0.00072383	168.9
ENSG00000163939.14	ENST00000420148.1_uORF_0	3-:52716222-52716249|52719764-52719872	3-:52716222-52716249|52719764-52719872	ACG	uORF	0.18	0.43	0.00072401	39.3
ENSG00000125651.9	ENST00000394456.5_uORF_1	19-:6393015-6393072	19-:6393015-6393072	ACG	uORF	0.23	0.47	0.00076370	40.6
ENSG00000131381.8	ENST00000253699.3_uORF_0	3-:15140612-15140639	3-:15140612-15140639	ATG	uORF	0.78	0.42	0.00077275	15.4
ENSG00000244952.2_ENSG00000198826.6	ENST00000361627.3_uORF_0	15+:32907755-32907782	15+:32907755-32907782	ATG	uORF	0.71	0.51	0.00077275	32.2
ENSG00000170421.7	ENST00000552551.1_uORF_8	12-:53343447-53343510	12-:53343447-53343510	ATG	uORF	0.75	0.33	0.00077658	5.6
ENSG00000112308.8	ENST00000378119.4_uORF_2	6-:24720853-24720979	6-:24720853-24720979	CTG	uORF	0.65	0.49	0.00077935	37.0
ENSG00000205213.9	ENST00000389858.4_uORF_0	11-:27494208-27494265	11-:27494208-27494265	CTG	uORF	0.71	0.46	0.00078476	41.9
ENSG00000066027.7_ENSG00000229832.1	ENST00000261461.2_uORF_0	1+:212458883-212458919	1+:212458883-212458919	AGG	uORF	0.48	0.41	0.00078535	7.7
ENSG00000156875.9	ENST00000370152.3_uORF_1	1+:100503672-100503711	1+:100503672-100503711	ATG	uORF	0.44	0.53	0.00078721	39.4
ENSG00000163468.10	ENST00000533194.1_uORF_2	1-:156307971-156308004	1-:156307971-156308004	CTG	uORF	0.71	0.45	0.00079637	175.4
ENSG00000119403.9	ENST00000373896.3_uORF_2	9-:123639566-123639599	9-:123639566-123639599	ATG	uORF	0.49	0.53	0.00082309	37.6
ENSG00000141552.13_ENSG00000183979.7	ENST00000574924.2_uORF_2	17+:79849691-79849709|79851427-79851463	17+:79849691-79849709|79851427-79851463	CTG	uORF	0.64	0.22	0.00083155	141.7
ENSG00000107863.12	ENST00000396432.2_uORF_0	10-:25011026-25011053	10-:25011026-25011053	ATG	uORF	0.78	0.43	0.00084652	11.1
ENSG00000136261.10	ENST00000437745.1_uORF_0	7+:16685854-16685917	7+:16685854-16685917	CTG	uORF	0.10	0.46	0.00086026	38.7
ENSG00000005812.6	ENST00000355619.5_uORF_0	13-:77601236-77601254	13-:77601236-77601254	GTG	uORF	0.36	0.52	0.00086769	27.0
ENSG00000128626.7	ENST00000407800.2_uORF_2	19+:39421642-39421801	19+:39421642-39421801	GTG	uORF	0.18	0.36	0.00086808	33.7
ENSG00000108523.11	ENST00000262482.6_uORF_0	17+:4844022-4844118	17+:4843926-4844118	TTG	uORF	0.24	0.43	0.00088595	22.7
ENSG00000070961.10	ENST00000551310.1_uORF_0	12-:90049802-90049884|90102995-90103048	12-:90049802-90049884|90102995-90103048	GTG	uORF	0.71	0.41	0.00090511	19.8
ENSG00000033170.12	ENST00000394585.1_uORF_1	14+:65879633-65879762	14+:65879633-65879762	ATG	uORF	0.33	0.43	0.00091441	53.1
ENSG00000126267.4	ENST00000246554.3_uORF_2	19+:36139248-36139305	19+:36139248-36139305	GTG	uORF	0.46	0.55	0.00091896	168.3
ENSG00000138668.14	ENST00000353341.4_uORF_3	4-:83294862-83294970	4-:83294862-83294970	ACG	uORF	0.34	0.22	0.00092457	205.2
ENSG00000112339.10	ENST00000367822.5_uORF_0	6-:135375883-135375934	6-:135375883-135375934	ATG	uORF	0.71	0.53	0.00092553	41.3
ENSG00000233963.1_ENSG00000127870.12	ENST00000381588.4_uORF_0	13-:26795433-26795467|26796139-26796327	13-:26795433-26795467|26796139-26796327	ACG	uORF	0.09	0.20	0.00093450	45.2
ENSG00000171109.14	ENST00000471841.1_uORF_0	3+:179065539-179065581	3+:179065536-179065581	AGG	uORF	0.71	0.20	0.00093985	32.1
ENSG00000135052.12	ENST00000388711.3_uORF_5	9-:88715012-88715039	9-:88715012-88715039	GTG	uORF	0.71	0.50	0.00096514	20.8
ENSG00000137996.8_ENSG00000207750.1	ENST00000370128.4_uORF_1	1+:100731828-100731846	1+:100731828-100731846	ATG	uORF	0.71	0.50	0.00097656	25.7
ENSG00000162704.11	ENST00000359856.6_uORF_4	1-:183604837-183604855	1-:183604837-183604855	CTG	uORF	0.71	0.43	0.00097656	63.3
ENSG00000181915.3	ENST00000373783.1_uORF_1	10+:64564516-64564534	10+:64564516-64564534	ATG	uORF	0.65	0.53	0.00097656	34.6
ENSG00000167792.7	ENST00000322776.6_uORF_1	11+:67374434-67374452	11+:67374434-67374452	ATG	uORF	0.65	0.55	0.00097656	65.3
ENSG00000175215.5	ENST00000398073.2_uORF_0	12-:58240469-58240487	12-:58240469-58240487	ATG	uORF	0.08	0.51	0.00097656	66.0
ENSG00000157020.13	ENST00000397117.1_uORF_13	3-:10362297-10362345	3-:10362297-10362345	AGG	uORF	0.80	0.41	0.00098684	5.0
ENSG00000213281.4_ENSG00000009307.11	ENST00000339438.6_uORF_2	1-:115300554-115300581	1-:115300554-115300581	ATG	uORF	0.56	0.56	0.00098863	208.3
ENSG00000103035.6	ENST00000219313.4_uORF_4	16+:74330724-74330748	16+:74330724-74330748	CTG	uORF	0.41	0.45	0.00099150	11.4
ENSG00000162980.12	ENST00000295087.8_uORF_0	2-:152684746-152684917	2-:152684746-152684917	ATG	uORF	0.78	0.44	0.00099636	93.0
ENSG00000167965.13	ENST00000569417.1_uORF_0	16+:2255486-2255513|2256031-2256040	16+:2255486-2255513|2256031-2256040	ACG	uORF	0.57	0.42	0.0010031	16.8
ENSG00000136830.7	ENST00000373312.3_uORF_3	9-:130331209-130331233	9-:130331209-130331233	ATG	uORF	0.71	0.53	0.0010428	225.0
ENSG00000139726.6_ENSG00000206914.1	ENST00000280557.6_uORF_1	12+:123237433-123237457	12+:123237433-123237457	ATG	uORF	0.71	0.53	0.0010428	121.9
ENSG00000126773.8_ENSG00000258896.1	ENST00000406854.1_uORF_1	14+:60558772-60558952	14+:60558772-60558952	CTG	uORF	0.78	0.36	0.0010443	68.2
ENSG00000145833.11_ENSG00000181904.8	ENST00000394976.3_uORF_4	5+:134181781-134181901	5+:134181781-134181901	TTG	uORF	0.78	0.48	0.0010569	36.4
ENSG00000138442.5	ENST00000261015.4_uORF_0	2-:203776782-203776815	2-:203776782-203776815	ATG	uORF	0.69	0.44	0.0010573	10.0
ENSG00000128626.7	ENST00000407800.2_uORF_1	19+:39421595-39421628	19+:39421595-39421628	CTG	uORF	0.21	0.54	0.0010573	41.6
ENSG00000124942.9	ENST00000378024.4_uORF_1	11-:62314139-62314235	11-:62314139-62314235	CTG	uORF	0.06	0.54	0.0010636	131.3
ENSG00000122359.13	ENST00000422982.3_uORF_3	10-:81932619-81932625|81935862-81935911|81965098-81965133	10-:81932619-81932625|81935862-81935911|81965098-81965184	ATT	uORF	0.68	0.52	0.0010727	63.1
ENSG00000181817.5	ENST00000315732.2_uORF_0	1-:36863412-36863469	1-:36863412-36863469	ATG	uORF	0.16	0.54	0.0011452	49.5
ENSG00000213722.4_ENSG00000213719.4	ENST00000375784.3_uORF_4	6-:31704207-31704279	6-:31704207-31704279	CTG	uORF	0.25	0.41	0.0011635	18.8
ENSG00000173848.14	ENST00000380359.3_uORF_0	10+:5488601-5488682	10+:5488601-5488682	ATG	uORF	0.71	0.53	0.0011679	47.4
ENSG00000174231.12	ENST00000304992.6_uORF_4	17-:1588084-1588126	17-:1588084-1588126	CTG	uORF	0.71	0.53	0.0012006	113.0
ENSG00000126216.8	ENST00000261965.3_uORF_0	13-:113242407-113242443	13-:113242407-113242443	ATG	uORF	0.54	0.43	0.0012085	15.8
ENSG00000165406.11	ENST00000395771.3_uORF_0	10-:46089796-46089829	10-:46089796-46089865	ACG	uORF	0.83	0.43	0.0012177	8.8
ENSG00000089157.11	ENST00000228306.4_uORF_3	12-:120638631-120638679	12-:120638631-120638679	ATG	uORF	0.61	0.55	0.0012307	564.4
ENSG00000124535.11	ENST00000380773.4_uORF_1	6+:2765705-2765780	6+:2765705-2765780	ATG	uORF	0.47	0.43	0.0012355	24.9
ENSG00000071127.12	ENST00000499869.2_uORF_8	4-:10118303-10118402	4-:10118303-10118402	GTG	uORF	0.58	0.45	0.0012358	40.4
ENSG00000167522.10_ENSG00000261692.1	ENST00000301030.4_uORF_0	16-:89556878-89556944	16-:89556878-89556944	ATG	uORF	0.23	0.33	0.0012385	22.8
ENSG00000169926.5_ENSG00000259179.1	ENST00000307145.3_uORF_0	15+:31619080-31619125	15+:31619080-31619125	ATG	uORF	0.84	0.48	0.0012443	18.1
ENSG00000088325.11	ENST00000300403.6_uORF_2	20+:30327214-30327274	20+:30327214-30327274	ACG	uORF	0.67	0.24	0.0012989	63.2
ENSG00000126456.11	ENST00000601291.1_uORF_5	19-:50168985-50169054	19-:50168985-50169054	ATG	uORF	0.77	0.44	0.0013159	20.3
ENSG00000131051.16	ENST00000453310.1_uORF_1	20-:34329967-34330108	20-:34329967-34330108	GTG	uORF	0.71	0.37	0.0013226	116.5
[truncated: 1,475 more rows]
