# Supplementary material for: Upstream open reading frame translation enhances immunogenic peptide presentation in mitotically arrested cancer cells
Source: Nat Commun. 2025 Aug 27;16:8008. doi: 10.1038/s41467-025-63405-2 (PMC12391379; doi:10.1038/s41467-025-63405-2)
Supplement: Supplementary file 11 — Supplementary Data 9 [file 41467_2025_63405_MOESM11_ESM.xlsx]

## Sheet: Sheet 1 - MDAMB_231_Noco_toGeno
Supplementary Data 9. Actively translated non-canonical ORFs in MDA-MB-231 cells treated with Nocodazole for 16 hours.
Gene	Id	Location	Candidate Location	Codon	Type	Start	Range	p value	Total
ENSG00000163660.7	ENST00000475298.1_dORF_0	3-:156866029-156866378|156867075-156867174|156867273-156867335	3-:156866029-156866378|156867075-156867174|156867273-156867335	GTG	dORF	0.24	0.67	0.0000	88.1
ENSG00000186395.6	ENST00000269576.5_dORF_0	17-:38974627-38974734|38975038-38975222	17-:38974627-38974734|38975038-38975222	ACG	dORF	0.74	0.61	0.0000	1180.6
ENSG00000006327.9	ENST00000326577.4_dORF_2	16+:3071664-3071690|3071771-3071955	16+:3071664-3071690|3071771-3071955	ATG	dORF	0.70	0.56	0.00010802	183.0
ENSG00000013288.4	ENST00000505907.1_dORF_0	4+:6622976-6623012	4+:6622976-6623012	ATC	dORF	0.28	0.46	0.00012527	11.0
ENSG00000106366.7	ENST00000445463.2_dORF_2	7+:100780735-100780822	7+:100780735-100780822	ACG	dORF	0.37	0.57	0.00012609	42.0
ENSG00000168002.7	ENST00000531944.1_dORF_5	11+:62530014-62530086	11+:62530014-62530086	ATC	dORF	0.23	0.41	0.00013044	20.0
ENSG00000099977.9_ENSG00000250470.1	ENST00000398344.4_dORF_1	22-:24313587-24313743	22-:24313587-24313743	ATG	dORF	0.74	0.46	0.00014934	20.5
ENSG00000163870.10	ENST00000393400.2_dORF_2	3-:127292363-127292594	3-:127292363-127292594	GTG	dORF	0.66	0.68	0.00016589	28.5
ENSG00000105048.12	ENST00000587089.2_dORF_0	19-:55652564-55652670|55653224-55653235	19-:55652564-55652670|55653224-55653235	TTG	dORF	0.27	0.55	0.00019094	34.8
ENSG00000100413.12	ENST00000431534.1_dORF_1	22-:41925286-41925340|41926690-41926876	22-:41925286-41925340|41926690-41926876	GTG	dORF	0.27	0.50	0.00019678	41.0
ENSG00000171204.8	ENST00000531718.1_dORF_4	11+:85342234-85342285	11+:85342210-85342285	CTG	dORF	0.95	0.20	0.00019830	8.0
ENSG00000258539.1_ENSG00000203791.9	ENST00000464099.1_dORF_3	10-:126448977-126449072|126453960-126454009	10-:126448977-126449072|126453960-126454132	ACG	dORF	0.68	0.35	0.00020420	27.9
ENSG00000213995.7_ENSG00000255831.1	ENST00000397191.4_dORF_1	13+:111287019-111287127	13+:111287019-111287127	ATG	dORF	0.52	0.58	0.00025062	17.1
ENSG00000087206.12	ENST00000510698.1_dORF_0	5-:176332282-176332493|176333011-176333037	5-:176332282-176332493|176333011-176333037	AAG	dORF	0.40	0.52	0.00030447	50.0
ENSG00000152234.11	ENST00000586592.1_dORF_3	18-:43666182-43666223|43666352-43666395	18-:43666182-43666223|43666352-43666395	ATC	dORF	0.58	0.23	0.00041489	53.2
ENSG00000140043.7_ENSG00000119725.13	ENST00000556551.2_dORF_0	14+:74358863-74358911|74360499-74360635|74361939-74361944	14+:74358863-74358911|74360499-74360635|74361939-74361944	TTG	dORF	0.30	0.63	0.00041760	61.5
ENSG00000124172.5	ENST00000243997.3_dORF_3	20-:57603756-57603858	20-:57603756-57603858	AAG	dORF	0.11	0.68	0.00042939	54.0
ENSG00000030066.9	ENST00000526870.1_dORF_0	11-:47861377-47861515	11-:47861377-47861515	ATA	dORF	0.43	0.35	0.00069353	18.2
ENSG00000137210.9_ENSG00000153157.8	ENST00000463100.1_dORF_4	6+:10829338-10829371	6+:10829338-10829371	ATC	dORF	0.90	0.52	0.00071845	4.0
ENSG00000119383.15	ENST00000419582.1_dORF_8	9+:131909786-131909906	9+:131909786-131909906	CTG	dORF	0.52	0.37	0.00085937	22.9
ENSG00000149187.13_ENSG00000265559.1	ENST00000395290.2_dORF_8	11-:47489230-47489272	11-:47489230-47489272	AAG	dORF	0.95	0.36	0.00089731	6.0
ENSG00000160007.13	ENST00000404338.3_dORF_1	19+:47506745-47506790	19+:47506745-47506790	AGG	dORF	0.34	0.56	0.00094446	12.0
ENSG00000129353.10	ENST00000586078.1_dORF_1	19+:10753962-10754061	19+:10753962-10754061	CTG	dORF	0.92	0.48	0.00097536	40.6
ENSG00000165119.14	ENST00000376281.4_dORF_9	9-:86584264-86584294	9-:86584264-86584294	GTG	dORF	0.77	0.68	0.0010135	41.1
ENSG00000070540.8	ENST00000589316.1_dORF_0	17-:66417913-66417961|66422215-66422316|66423275-66423282	17-:66417913-66417961|66422215-66422316|66423275-66423282	GTG	dORF	0.58	0.62	0.0011316	16.2
ENSG00000067955.9	ENST00000290858.6_dORF_3	16+:67116239-67116242|67132612-67132681	16+:67116239-67116242|67132612-67132681	CTG	dORF	0.32	0.60	0.0012349	12.0
ENSG00000013374.11	ENST00000470316.1_dORF_0	7+:151057241-151057337	7+:151057241-151057337	ATG	dORF	0.38	0.44	0.0015653	39.7
ENSG00000105202.3	ENST00000221801.3_dORF_3	19-:40325139-40325181	19-:40325139-40325181	CTG	dORF	0.70	0.37	0.0016186	115.7
ENSG00000157823.12_ENSG00000242498.3	ENST00000423566.2_dORF_0	15-:90378746-90378845	15-:90378746-90378845	GTG	dORF	0.45	0.47	0.0018333	13.5
ENSG00000087266.11	ENST00000513020.1_dORF_0	4+:2826879-2826927	4+:2826879-2826927	ATT	dORF	0.88	0.58	0.0018497	5.0
ENSG00000158552.8	ENST00000409594.1_dORF_0	2+:220073320-220073380	2+:220073320-220073380	CTG	dORF	0.66	0.59	0.0020128	6.5
ENSG00000113068.5	ENST00000510217.1_dORF_3	5-:139625269-139625326	5-:139625269-139625326	ATG	dORF	0.90	0.58	0.0020984	5.0
ENSG00000167107.8	ENST00000508245.1_dORF_0	17+:48549931-48549940|48551025-48551046	17+:48549931-48549940|48551025-48551046	TTG	dORF	0.11	0.44	0.0021492	4.0
ENSG00000100104.8	ENST00000215917.7_dORF_0	22+:26887706-26887769	22+:26887706-26887769	ATG	dORF	0.94	0.52	0.0022303	8.4
ENSG00000117425.9	ENST00000447098.2_dORF_0	1-:45285595-45285640	1-:45285595-45285640	ATC	dORF	0.16	0.72	0.0023972	127.1
ENSG00000168273.3_ENSG00000221518.1	ENST00000477703.1_dORF_5	3+:52574439-52574535	3+:52574439-52574535	ATG	dORF	0.13	0.70	0.0024120	75.9
ENSG00000111325.12_ENSG00000182196.9	ENST00000540324.1_dORF_6	12+:123461230-123461314|123461417-123461510|123462871-123462877	12+:123461230-123461314|123461417-123461510|123462871-123462877	CTG	dORF	0.52	0.51	0.0025879	35.5
ENSG00000167523.9	ENST00000565890.1_dORF_2	16+:89724527-89724554	16+:89724527-89724554	ACG	dORF	0.66	0.57	0.0040908	13.0
ENSG00000065809.9_ENSG00000237032.1	ENST00000487335.1_dORF_2	10-:14572436-14572499	10-:14572436-14572499	ATA	dORF	0.81	0.20	0.0059280	53.3
ENSG00000101152.6_ENSG00000215946.2	ENST00000360864.4_dORF_3	20+:62562981-62563095	20+:62562981-62563095	ATG	dORF	0.81	0.65	0.0059644	54.0
ENSG00000099875.10	ENST00000250896.3_dORF_2	19-:2037737-2037749	19-:2037737-2037749	GTG	dORF	0.41	0.07	0.0060105	5.0
ENSG00000127419.12	ENST00000513952.1_dORF_0	4+:944262-944306|944994-945046|945433-945451	4+:944262-944306|944994-945046|945433-945451	ATG	dORF	0.25	0.65	0.0062587	27.1
ENSG00000174099.6	ENST00000541897.1_dORF_4	12+:65672586-65672645|65702308-65702360	12+:65672586-65672645|65702308-65702360	CTG	dORF	0.58	0.07	0.0064505	27.7
ENSG00000119723.11	ENST00000554341.2_dORF_1	14+:74428561-74428606|74429678-74429702	14+:74428561-74428606|74429678-74429702	AGG	dORF	0.72	0.51	0.0069647	10.9
ENSG00000149923.9	ENST00000563597.1_dORF_3	16+:30093820-30093855|30094066-30094070	16+:30093820-30093855|30094066-30094070	ATG	dORF	0.80	0.06	0.0073730	45.5
ENSG00000071082.6	ENST00000409320.3_dORF_2	2+:101622828-101622843	2+:101622828-101622843	GTG	dORF	0.16	0.18	0.0081000	277.8
ENSG00000187051.4	ENST00000334678.3_dORF_1	22-:39925359-39925404	22-:39925359-39925404	ATG	dORF	0.88	0.58	0.0082885	73.4
ENSG00000115944.10	ENST00000464443.1_dORF_3	2-:42578471-42578489	2-:42578471-42578499|42580351-42580395	GTG	dORF	0.63	0.50	0.0099997	13.8
ENSG00000241553.8_ENSG00000214021.11	ENST00000417500.1_dORF_6	3+:9843348-9843393	3+:9843348-9843393	ATG	dORF	0.76	0.68	0.010024	40.6
ENSG00000071082.6	ENST00000409711.1_dORF_0	2+:101622424-101622553	2+:101622424-101622553	GTG	dORF	0.46	0.54	0.010405	1517.0
ENSG00000164405.6	ENST00000378665.1_dORF_3	5+:132203257-132203308	5+:132203257-132203308	ATG	dORF	0.31	0.66	0.011460	37.4
ENSG00000180801.11	ENST00000315366.7_dORF_7	4-:114823133-114823205	4-:114823133-114823244	ATG	dORF	0.19	0.41	0.012047	19.1
ENSG00000187147.13	ENST00000488865.2_dORF_0	1+:45101701-45101848	1+:45101701-45101848	AGG	dORF	0.26	0.38	0.012191	39.0
ENSG00000184924.5	ENST00000328379.5_dORF_1	2-:25013185-25013230	2-:25013185-25013230	ATG	dORF	0.11	0.53	0.012425	4.0
ENSG00000158691.10	ENST00000396827.3_dORF_1	6-:28350062-28350107	6-:28350062-28350107	TTG	dORF	0.60	0.54	0.012425	5.0
ENSG00000186395.6	ENST00000269576.5_dORF_1	17-:38974512-38974578	17-:38974512-38974632	ATG	dORF	0.80	0.69	0.015274	146.4
ENSG00000186395.6	ENST00000269576.5_dORF_2	17-:38974713-38974734	17-:38974713-38974734	ATA	dORF	0.80	0.67	0.016242	89.3
ENSG00000150938.5	ENST00000280527.2_dORF_10	2+:36776633-36776660	2+:36776633-36776660	GTG	dORF	0.14	0.57	0.016491	13.9
ENSG00000132963.7	ENST00000380842.4_dORF_7	13+:29252252-29252300	13+:29252252-29252300	ATG	dORF	0.95	0.24	0.017577	8.0
ENSG00000115368.5	ENST00000427960.1_dORF_2	2+:190329890-190329932	2+:190329890-190329932	CTG	dORF	0.05	0.64	0.017786	24.1
ENSG00000167721.6	ENST00000571806.1_dORF_2	17-:2238885-2238990	17-:2238885-2238990	ATG	dORF	0.84	0.13	0.018639	51.2
ENSG00000166197.12	ENST00000488254.2_dORF_5	10+:103922114-103922141	10+:103922114-103922141	AGG	dORF	0.22	0.46	0.018985	7.0
ENSG00000205542.6	ENST00000380636.1_dORF_4	X+:12995015-12995045	X+:12995015-12995045	ATG	dORF	0.05	0.24	0.020095	38.1
ENSG00000126756.7	ENST00000485641.1_dORF_1	X-:47511240-47511294|47511479-47511543|47516581-47516689|47517180-47517200	X-:47511240-47511294|47511479-47511543|47516581-47516689|47517180-47517200	ATG	dORF	0.07	0.55	0.020285	154.9
ENSG00000136521.8_ENSG00000213165.2	ENST00000480374.1_dORF_4	3+:179336221-179336309|179341707-179341712	3+:179336221-179336309|179341707-179341712	TTG	dORF	0.34	0.46	0.021578	14.3
ENSG00000034510.4	ENST00000233143.4_dORF_2	2+:85133592-85133649	2+:85133592-85133649	GTG	dORF	0.09	0.35	0.021834	255.9
ENSG00000115091.7	ENST00000443297.1_dORF_8	2+:114674572-114674585|114684921-114684947	2+:114674572-114674585|114684921-114684947	ATA	dORF	0.37	0.12	0.025714	34.8
ENSG00000170291.10	ENST00000571146.1_dORF_5	17+:7160220-7160283	17+:7160220-7160283	ATG	dORF	0.49	0.55	0.025750	17.7
ENSG00000145191.7_ENSG00000182580.2	ENST00000433010.1_dORF_45	3+:184019380-184019437	3+:184019380-184019437	GTG	dORF	0.74	0.69	0.025876	75.1
ENSG00000108107.8	ENST00000344063.2_dORF_5	19+:55902960-55903107	19+:55902960-55903107	GTG	dORF	0.27	0.17	0.026329	24.7
ENSG00000164211.8	ENST00000512160.1_dORF_2	5-:110835583-110835804|110836783-110836802	5-:110835583-110835804|110836783-110836802	ATG	dORF	0.06	0.63	0.027061	42.4
ENSG00000156030.8	ENST00000286523.5_dORF_2	14-:74185545-74185554	14-:74185545-74185554	AAG	dORF	0.95	0.18	0.027778	4.0
ENSG00000144559.6	ENST00000457498.1_dORF_0	3-:11831978-11832020	3-:11831978-11832055|11849306-11849319	CTG	dORF	0.34	0.61	0.028209	10.1
ENSG00000140043.7_ENSG00000119725.13	ENST00000556551.2_dORF_2	14+:74360612-74360635|74361939-74361982	14+:74360612-74360635|74361939-74361982	ATG	dORF	0.87	0.55	0.028258	35.4
ENSG00000129347.15	ENST00000546063.1_dORF_0	19-:10672433-10672521|10673404-10673513|10675604-10675710|10676581-10676596	19-:10672433-10672521|10673404-10673513|10675604-10675710|10676581-10676596	AGG	dORF	0.17	0.68	0.029714	79.8
ENSG00000115368.5	ENST00000427960.1_dORF_4	2+:190327237-190327279	2+:190327237-190327279	ATC	dORF	0.92	0.59	0.029791	14.7
ENSG00000186395.6	ENST00000269576.5_dORF_3	17-:38974535-38974622	17-:38974535-38974622	ATC	dORF	0.71	0.59	0.030366	46.9
ENSG00000180801.11	ENST00000509829.1_dORF_11	4-:114824648-114824675	4-:114824648-114824675	ATG	dORF	0.54	0.48	0.030656	5.8
ENSG00000132275.6_ENSG00000254400.1	ENST00000533907.1_dORF_3	11-:6621375-6621471	11-:6621375-6621471	TTG	dORF	0.11	0.54	0.030775	11.0
ENSG00000118707.5_ENSG00000101084.12	ENST00000483815.1_dORF_6	20+:35238017-35238113	20+:35238017-35238113	ATG	dORF	0.23	0.43	0.030995	39.8
ENSG00000142669.9	ENST00000319041.6_dORF_5	1+:26607680-26607722	1+:26607680-26607722	ATG	dORF	0.88	0.37	0.031019	20.0
ENSG00000163161.8	ENST00000426778.1_dORF_1	2-:128051120-128051264	2-:128051120-128051264	AGG	dORF	0.49	0.56	0.032584	51.1
ENSG00000170619.8_ENSG00000196150.9	ENST00000543949.1_dORF_3	8-:146076743-146076780|146078756-146078785	8-:146076743-146076780|146078756-146078785	ACG	dORF	0.28	0.37	0.033376	31.1
ENSG00000084623.7	ENST00000373586.1_dORF_3	1+:32697111-32697171	1+:32697111-32697171	GTG	dORF	0.35	0.54	0.035194	13.9
ENSG00000125755.14	ENST00000600237.1_dORF_3	19-:46319422-46319441|46319739-46319798	19-:46319422-46319441|46319739-46319798	AGG	dORF	0.17	0.34	0.035980	28.4
ENSG00000105974.7	ENST00000451122.1_dORF_4	7+:116165767-116165794	7+:116165725-116165794	GTG	dORF	0.45	0.52	0.037235	12.2
ENSG00000064607.12	ENST00000594773.1_dORF_0	19-:19105174-19105270	19-:19105174-19105270	TTG	dORF	0.30	0.30	0.038812	19.1
ENSG00000124593.10_ENSG00000214736.3	ENST00000335515.6_dORF_2	6+:41755397-41755460	6+:41755397-41755460	ACG	dORF	0.62	0.62	0.038912	26.5
ENSG00000134440.7	ENST00000590123.1_dORF_3	18-:55282903-55282948	18-:55282903-55282948	ACG	dORF	0.35	0.58	0.038933	18.6
ENSG00000108961.9	ENST00000439238.3_dORF_3	17+:8193215-8193254	17+:8193215-8193254	CTG	dORF	0.35	0.31	0.040941	7.0
ENSG00000108854.11	ENST00000582081.1_dORF_1	17-:62577088-62577109|62579578-62579596	17-:62577088-62577109|62579578-62579596	ATG	dORF	0.92	0.10	0.040941	8.7
ENSG00000178467.13_ENSG00000178252.13	ENST00000452875.1_dORF_4	3+:49050489-49050594	3+:49050489-49050594	GTG	dORF	0.56	0.55	0.041534	11.0
ENSG00000169016.12	ENST00000455198.1_dORF_2	2-:11593756-11593777	2-:11593756-11593777	ATG	dORF	0.92	0.39	0.041624	6.3
ENSG00000179242.11	ENST00000360469.5_dORF_3	20+:60512207-60512249	20+:60512207-60512249	CTG	dORF	0.16	0.56	0.042646	11.5
ENSG00000119383.15	ENST00000419582.1_dORF_11	9+:131910149-131910161	9+:131910149-131910161	ATG	dORF	0.48	0.46	0.042969	8.0
ENSG00000100320.18_ENSG00000237406.1	ENST00000262829.7_dORF_4	22-:36140241-36140265	22-:36140241-36140265	TTG	dORF	0.71	0.04	0.045275	9.3
ENSG00000111412.4	ENST00000261318.3_dORF_1	12-:117155481-117155529	12-:117155481-117155529	AGG	dORF	0.80	0.62	0.045441	18.6
ENSG00000148516.17	ENST00000437844.2_dORF_0	10+:31816001-31816049	10+:31816001-31816049	ATG	dORF	0.62	0.45	0.046291	12.0
ENSG00000106603.13	ENST00000448704.1_dORF_5	7-:43687506-43687518	7-:43687506-43687518	ATG	dORF	0.31	0.42	0.048084	14.0
ENSG00000105993.10	ENST00000262177.4_dORF_6	7+:157202693-157202695|157208709-157208803	7+:157202693-157202695|157208709-157208803	AGG	dORF	0.52	0.29	0.048122	70.1
ENSG00000105968.14	ENST00000521529.1_dORF_1	7-:44874099-44874161|44880497-44880567	7-:44874099-44874161|44880497-44880567	AAG	dORF	0.34	0.11	0.049060	142.5
ENSG00000165948.6	ENST00000553664.1_dORF_0	14+:94563232-94563311|94567084-94567117|94568159-94568321|94568822-94568914	14+:94563232-94563311|94567084-94567117|94568159-94568321|94568822-94568914	GTG	dORF	0.91	0.67	1.2139e-09	117.6
ENSG00000177700.5	ENST00000322028.4_dORF_1	11-:840298-840391	11-:840298-840391	ATG	dORF	0.28	0.72	1.4016e-12	305.5
ENSG00000160818.12	ENST00000368232.4_dORF_3	1-:156564778-156565033	1-:156564778-156565033	AGG	dORF	0.92	0.23	1.4212e-09	106.5
ENSG00000186866.12	ENST00000331343.7_dORF_0	21-:46685396-46685492	21-:46685396-46685492	ATC	dORF	0.85	0.14	1.6471e-06	15.4
ENSG00000170049.5_ENSG00000170043.7	ENST00000571739.1_dORF_1	17-:7833923-7834052|7834328-7834467|7835048-7835113	17-:7833923-7834052|7834328-7834467|7835048-7835113	ATG	dORF	0.75	0.55	1.7118e-06	463.6
ENSG00000119688.16	ENST00000470637.1_dORF_0	14-:74764628-74764769	14-:74764628-74764769	AAG	dORF	0.26	0.44	1.9587e-05	25.2
ENSG00000104325.2	ENST00000521603.1_dORF_1	8+:91031137-91031194|91031313-91031400|91033136-91033284|91049068-91049172	8+:91031137-91031194|91031313-91031400|91033136-91033284|91049068-91049172	AAG	dORF	0.31	0.41	2.0343e-15	64.4
ENSG00000174099.6	ENST00000541897.1_dORF_2	12+:65702359-65702435|65762777-65762806|65847507-65847531	12+:65702359-65702435|65762777-65762806|65847507-65847531	ATG	dORF	0.67	0.64	2.0382e-06	74.8
ENSG00000124172.5	ENST00000243997.3_dORF_2	20-:57603826-57603877	20-:57603826-57603877	ATG	dORF	0.12	0.72	2.0866e-07	157.9
ENSG00000243335.4_ENSG00000154710.11	ENST00000607882.1_dORF_0	7+:66264325-66264401|66270126-66270383|66273872-66274271	7+:66264325-66264401|66270126-66270383|66273872-66274271	ACG	dORF	0.31	0.45	2.2396e-07	178.5
ENSG00000258851.1_ENSG00000126214.16	ENST00000489117.1_dORF_4	14+:104029713-104029716|104037959-104038157|104040443-104040507|104053610-104053701|104056517-104056623	14+:104029713-104029716|104037959-104038157|104040443-104040507|104053610-104053701|104056517-104056623	CTG	dORF	0.23	0.49	2.3488e-05	66.2
ENSG00000213699.4_ENSG00000115163.10	ENST00000233505.8_dORF_4	2+:27016067-27016194|27016679-27016714	2+:27016040-27016194|27016679-27016714	ATG	dORF	0.88	0.58	3.0416e-07	92.6
ENSG00000100162.10	ENST00000404067.1_dORF_2	22-:42335059-42335200|42341228-42341279	22-:42335059-42335200|42341228-42341279	ATG	dORF	0.57	0.43	3.1935e-05	104.5
ENSG00000123992.14	ENST00000520694.1_dORF_0	2-:220251656-220251670|220251791-220251885	2-:220251656-220251670|220251791-220251885	GTG	dORF	0.88	0.69	3.5094e-12	100.5
ENSG00000170296.5_ENSG00000181885.14	ENST00000302386.5_dORF_4	17-:7144048-7144238|7144660-7144743	17-:7144048-7144238|7144660-7144743	ATC	dORF	0.83	0.12	4.0129e-15	121.1
ENSG00000141759.10	ENST00000588162.1_dORF_1	18-:77733684-77733852	18-:77733684-77733852	AAG	dORF	0.24	0.47	4.5536e-05	65.5
ENSG00000160087.16	ENST00000349431.6_dORF_7	1-:1190334-1190508	1-:1190334-1190508	CTG	dORF	0.51	0.35	4.6843e-10	27.4
ENSG00000213619.5	ENST00000426530.2_dORF_1	11+:47587457-47587538|47593022-47593181	11+:47587457-47587538|47593022-47593181	CTG	dORF	0.24	0.65	5.2107e-09	141.9
ENSG00000166377.15	ENST00000588921.1_dORF_1	18+:77133974-77134101|77135393-77135426|77137246-77137383	18+:77133953-77134101|77135393-77135426|77137246-77137383	CTG	dORF	0.65	0.63	5.5980e-11	49.1
ENSG00000103064.9	ENST00000563080.1_dORF_3	16+:68321662-68321774|68325460-68325471	16+:68321662-68321774|68325460-68325471	GTG	dORF	0.45	0.58	5.8639e-05	22.1
ENSG00000258851.1_ENSG00000126214.16	ENST00000489117.1_dORF_5	14+:104029648-104029716|104037959-104038005	14+:104029648-104029716|104037959-104038005	AGG	dORF	0.21	0.62	5.9325e-06	29.5
ENSG00000070961.10	ENST00000359142.3_dORF_6	12-:89984760-89984973	12-:89984760-89984973	AGG	dORF	0.81	0.34	6.0204e-07	40.0
ENSG00000146918.15	ENST00000432615.1_dORF_0	7-:158447448-158447481|158447809-158447950|158448030-158448147|158448951-158449125|158449243-158449397|158451029-158451100|158454885-158455059|158456875-158456988|158457219-158457292	7-:158447448-158447481|158447809-158447950|158448030-158448147|158448951-158449125|158449243-158449397|158451029-158451100|158454885-158455059|158456875-158456988|158457219-158457292	GTG	dORF	0.25	0.26	6.0244e-15	360.9
ENSG00000106211.8	ENST00000447574.1_dORF_4	7+:75933023-75933062	7+:75933023-75933062	CTG	dORF	0.80	0.61	6.7978e-06	50.3
ENSG00000005075.11	ENST00000292614.5_dORF_1	7-:102113942-102113996	7-:102113942-102113996	ATG	dORF	0.85	0.68	6.9614e-05	34.8
ENSG00000142910.11	ENST00000271064.7_dORF_3	1+:32052318-32052356|32052439-32052623	1+:32052318-32052356|32052439-32052623	AGG	dORF	0.03	0.42	7.1130e-08	82.5
ENSG00000174243.5	ENST00000547135.1_dORF_3	12-:49230788-49230820|49231724-49231863|49233626-49233692|49233795-49233834	12-:49230788-49230820|49231724-49231863|49233626-49233692|49233795-49233834	AAG	dORF	0.42	0.40	7.1159e-05	40.3
ENSG00000170619.8_ENSG00000196150.9	ENST00000543949.1_dORF_1	8-:146076676-146076751	8-:146076676-146076751	CTG	dORF	0.88	0.64	7.2150e-06	117.4
ENSG00000095383.15	ENST00000375064.1_dORF_1	9-:100961662-100961818	9-:100961662-100961818	CTG	dORF	0.23	0.57	7.3583e-05	34.5
ENSG00000140988.11_ENSG00000255513.1	ENST00000526586.2_dORF_2	16-:2012098-2012212	16-:2012098-2012212	AAG	dORF	0.08	0.62	7.3941e-11	258.9
ENSG00000037757.9_ENSG00000104979.4	ENST00000588234.1_dORF_3	19+:13889058-13889259	19+:13889058-13889259	ATG	dORF	0.69	0.44	7.8986e-07	60.7
ENSG00000146143.13	ENST00000607273.1_dORF_0	6+:57467163-57467206|57472358-57472441|57498966-57499035|57512471-57512702	6+:57467163-57467206|57472358-57472441|57498966-57499035|57512471-57512702	AAG	dORF	0.22	0.67	8.4206e-08	204.7
ENSG00000180801.11	ENST00000315366.7_dORF_5	4-:114823161-114823341	4-:114823161-114823341	ATC	dORF	0.33	0.51	8.4567e-11	71.9
ENSG00000048342.11	ENST00000511544.1_dORF_0	4+:15482351-15482451|15482820-15482909	4+:15482351-15482451|15482820-15482909	ATG	dORF	0.92	0.45	8.5780e-07	54.6
ENSG00000105202.3	ENST00000595545.1_dORF_6	19-:40325111-40325168	19-:40325111-40325168	CTG	dORF	0.80	0.64	9.4908e-08	26.6
ENSG00000184743.8	ENST00000398868.3_iORF_3	11-:63426646-63426724	11-:63426646-63426724	ATG	iORF	0.80	0.67	0.00010203	152.6
ENSG00000169247.7_ENSG00000207714.1	ENST00000515425.1_iORF_0	5-:148442545-148442581	5-:148442545-148442581	GTG	iORF	0.22	0.56	0.00010695	12.2
ENSG00000165983.10	ENST00000378000.1_iORF_3	10+:16528381-16528447	10+:16528381-16528447	ATG	iORF	0.29	0.59	0.00011067	36.3
ENSG00000063176.11	ENST00000598088.1_iORF_2	19+:49123775-49123810|49129147-49129166	19+:49123775-49123810|49129147-49129166	ATG	iORF	0.64	0.72	0.00012741	101.4
ENSG00000110107.4	ENST00000227524.4_iORF_2	11-:60670950-60671007|60671183-60671285	11-:60670950-60671007|60671183-60671285	ATG	iORF	0.80	0.49	0.00013285	116.2
ENSG00000203666.8	ENST00000366522.2_iORF_0	1+:245133720-245133745|245165422-245165442	1+:245133720-245133745|245165422-245165442	ATG	iORF	0.80	0.67	0.00014121	84.5
ENSG00000112110.5	ENST00000367034.4_iORF_3	6+:160212019-160212103	6+:160212019-160212103	CTG	iORF	0.71	0.42	0.00014278	157.6
ENSG00000188186.6	ENST00000441173.1_iORF_2	7+:99747188-99747202|99751022-99751116	7+:99747188-99747202|99751022-99751116	GTG	iORF	0.12	0.41	0.00014399	52.4
ENSG00000124279.7	ENST00000264669.5_iORF_0	5-:7863021-7863063	5-:7863021-7863063	ATG	iORF	0.92	0.61	0.00015448	16.8
ENSG00000104969.5	ENST00000221566.2_iORF_1	19-:2767632-2767674	19-:2767632-2767674	GTG	iORF	0.11	0.68	0.00016291	51.7
ENSG00000090263.11	ENST00000393008.3_iORF_2	7-:140710339-140710414	7-:140710339-140710414	ATG	iORF	0.81	0.67	0.00016502	27.0
ENSG00000052723.7	ENST00000060969.5_iORF_2	1-:115323107-115323161	1-:115323107-115323161	ATG	iORF	0.41	0.70	0.00017044	79.4
ENSG00000272084.1_ENSG00000127481.10	ENST00000375225.3_iORF_3	1-:19408067-19408085	1-:19408067-19408085	ATG	iORF	0.34	0.67	0.00017114	354.8
ENSG00000170917.9	ENST00000304430.5_iORF_0	4-:123838828-123838846	4-:123838828-123838846	ATG	iORF	0.91	0.17	0.00017114	20.2
ENSG00000161980.5	ENST00000293860.5_iORF_1	16-:97482-97557|101557-101608	16-:97482-97557|101557-101608	ATG	iORF	0.07	0.64	0.00017305	55.2
ENSG00000163344.5	ENST00000368467.3_iORF_1	1-:154901639-154901652|154904827-154904891|154909066-154909082	1-:154901639-154901652|154904827-154904891|154909066-154909082	AGG	iORF	0.12	0.57	0.00018397	53.9
ENSG00000138119.12	ENST00000358334.5_iORF_3	10-:95216655-95216694|95241863-95241902	10-:95216655-95216694|95241863-95241902	TTG	iORF	0.15	0.65	0.00019317	148.5
ENSG00000168393.8	ENST00000305784.2_iORF_2	2-:242617889-242617979	2-:242617889-242617979	ATG	iORF	0.61	0.66	0.00020589	75.7
ENSG00000119333.7	ENST00000451652.1_iORF_1	9-:131403034-131403160	9-:131403034-131403160	ATG	iORF	0.91	0.65	0.00021144	157.2
ENSG00000162368.9	ENST00000371873.5_iORF_1	1+:47834144-47834267	1+:47834144-47834267	ATG	iORF	0.88	0.69	0.00021301	74.6
ENSG00000169592.10	ENST00000562441.1_iORF_4	16+:30007710-30007712|30007867-30007895	16+:30007710-30007712|30007867-30007895	ACG	iORF	0.12	0.67	0.00021662	37.8
ENSG00000075218.14	ENST00000454366.1_iORF_1	22+:46704229-46704292	22+:46704229-46704292	ATG	iORF	0.42	0.63	0.00022564	35.9
ENSG00000144959.5_ENSG00000264711.1	ENST00000538775.1_iORF_2	3-:172428770-172428797	3-:172428770-172428797	CTG	iORF	0.80	0.72	0.00023530	697.3
ENSG00000091409.10	ENST00000264106.6_iORF_2	2+:173292625-173292698|173330266-173330391|173332208-173332288|173333852-173333853	2+:173292625-173292698|173330266-173330391|173332208-173332288|173333852-173333853	ATG	iORF	0.65	0.65	0.00023730	134.1
ENSG00000204382.7	ENST00000437949.2_iORF_5	X+:52238970-52238994	X+:52238970-52238994	GTG	iORF	0.88	0.67	0.00024188	49.9
ENSG00000183461.12	ENST00000399795.3_iORF_5	X+:52511921-52511945	X+:52511921-52511945	GTG	iORF	0.88	0.67	0.00024188	50.0
ENSG00000204379.6	ENST00000399800.3_iORF_5	X-:52260178-52260202	X-:52260178-52260202	GTG	iORF	0.88	0.67	0.00024188	49.9
ENSG00000204376.7	ENST00000396497.3_iORF_5	X-:52533118-52533142	X-:52533118-52533142	GTG	iORF	0.88	0.67	0.00024188	49.9
ENSG00000204375.5	ENST00000429372.2_iORF_5	X-:52546012-52546036	X-:52546012-52546036	GTG	iORF	0.88	0.67	0.00024188	49.9
ENSG00000038274.12	ENST00000518095.1_iORF_2	5+:162939053-162939202|162940560-162940573	5+:162939053-162939202|162940560-162940573	CTG	iORF	0.68	0.53	0.00024908	178.8
ENSG00000137497.13_ENSG00000212089.1	ENST00000351960.6_iORF_8	11-:71716304-71716415|71717080-71717125	11-:71716304-71716415|71717080-71717125	CTG	iORF	0.75	0.54	0.00025048	28.3
ENSG00000177830.13	ENST00000454838.2_iORF_7	11-:902251-902314	11-:902251-902330|902961-903056	ACG	iORF	0.33	0.58	0.00026102	18.6
ENSG00000130725.3	ENST00000253023.3_iORF_4	19-:59068120-59068157|59068258-59068297|59068429-59068476	19-:59068120-59068157|59068258-59068297|59068429-59068476	ATC	iORF	0.43	0.59	0.00027361	64.7
ENSG00000173113.2	ENST00000308774.2_iORF_5	11-:64084779-64084837|64084920-64084964	11-:64084779-64084837|64084920-64084964	ATG	iORF	0.65	0.69	0.00027899	139.3
ENSG00000081870.7	ENST00000194214.5_iORF_1	1-:54395744-54395818|54405657-54405691	1-:54395744-54395818|54405657-54405691	ATG	iORF	0.67	0.58	0.00028392	45.3
ENSG00000153815.12	ENST00000537098.3_iORF_2	16+:81641211-81641297|81654480-81654531|81685807-81685838	16+:81641211-81641297|81654480-81654531|81685807-81685838	TTG	iORF	0.56	0.65	0.00028572	53.9
ENSG00000196867.3	ENST00000301318.3_iORF_0	19+:57051023-57051085|57058876-57058886	19+:57051023-57051085|57058876-57058886	AGG	iORF	0.46	0.61	0.00028580	8.4
ENSG00000185627.13	ENST00000532097.1_iORF_5	11+:239026-239076|244040-244075|244160-244165	11+:239026-239076|244040-244075|244160-244165	TTG	iORF	0.51	0.42	0.00029950	35.1
ENSG00000114956.15	ENST00000264093.4_iORF_2	2+:74173847-74173973	2+:74173847-74173973	CTG	iORF	0.22	0.39	0.00031455	144.3
ENSG00000101474.7	ENST00000447138.1_iORF_4	20-:24964626-24964655|24973229-24973278	20-:24964626-24964655|24973229-24973278	AGG	iORF	0.10	0.26	0.00031572	63.4
ENSG00000070614.10	ENST00000261797.6_iORF_4	5+:149907645-149907708	5+:149907645-149907708	CTG	iORF	0.90	0.20	0.00031962	8.4
ENSG00000212123.3_ENSG00000141994.11	ENST00000309061.7_iORF_0	19-:5790104-5790251	19-:5790104-5790251	ATG	iORF	0.86	0.66	0.00032197	56.7
ENSG00000087077.7	ENST00000200457.4_iORF_1	7+:100465587-100465610|100465729-100465784	7+:100465587-100465610|100465729-100465784	ATG	iORF	0.61	0.54	0.00034026	74.7
ENSG00000170485.12	ENST00000335681.5_iORF_0	2+:101521226-101521248|101541607-101541756|101549371-101549455	2+:101521226-101521248|101541607-101541756|101549371-101549455	ATG	iORF	0.90	0.64	0.00034726	65.7
ENSG00000169241.13	ENST00000484157.1_iORF_0	1+:155108796-155108852|155110036-155110070	1+:155108796-155108852|155110036-155110070	ATG	iORF	0.91	0.65	0.00036077	46.0
ENSG00000141741.7	ENST00000394231.3_iORF_1	17-:37885815-37885858|37885937-37885993	17-:37885815-37885858|37885937-37885993	ATG	iORF	0.80	0.70	0.00037734	91.0
ENSG00000117399.9	ENST00000310955.6_iORF_1	1+:43824935-43825067|43825160-43825265	1+:43824935-43825067|43825160-43825265	ATG	iORF	0.66	0.72	0.00039264	558.0
ENSG00000134668.8	ENST00000452755.2_iORF_0	1-:32263866-32263924|32264042-32264104	1-:32263866-32263924|32264042-32264104	ATG	iORF	0.88	0.49	0.00039465	95.6
ENSG00000196954.8	ENST00000444739.2_iORF_1	11-:104825497-104825584	11-:104825497-104825584	AAG	iORF	0.19	0.64	0.00039832	27.7
ENSG00000135070.9	ENST00000452279.2_iORF_0	9-:88897420-88897435	9-:88897420-88897435	ATG	iORF	0.80	0.72	0.00041649	173.3
ENSG00000159335.11	ENST00000309083.6_iORF_1	12+:6879123-6879165|6879322-6879364	12+:6879123-6879165|6879322-6879364	CTG	iORF	0.46	0.58	0.00041916	160.3
ENSG00000010438.12	ENST00000361005.5_iORF_0	9+:33750695-33750725|33796640-33796724	9+:33750695-33750725|33796640-33796724	ATG	iORF	0.80	0.71	0.00043076	113.0
ENSG00000115216.9	ENST00000379852.3_iORF_4	2+:27656258-27656350|27656539-27656543	2+:27656258-27656350|27656539-27656543	CTG	iORF	0.25	0.26	0.00045191	127.6
ENSG00000171988.13_ENSG00000221063.1	ENST00000399262.2_iORF_2	10-:65024523-65024524|65140077-65140133	10-:65024523-65024524|65140077-65140133	ATG	iORF	0.74	0.62	0.00045894	28.5
ENSG00000126903.11	ENST00000393586.1_iORF_0	X-:153717323-153717413	X-:153717323-153717413	CTG	iORF	0.94	0.14	0.00046950	16.6
ENSG00000125991.14	ENST00000348547.2_iORF_1	20+:34129877-34129934|34130071-34130074	20+:34129877-34129934|34130071-34130074	ATG	iORF	0.80	0.71	0.00051540	120.2
ENSG00000117143.9	ENST00000367926.4_iORF_6	1+:162536048-162536090	1+:162536048-162536090	ATG	iORF	0.88	0.67	0.00052051	39.1
ENSG00000151465.9	ENST00000281141.4_iORF_1	10+:12238257-12238318|12240703-12240732	10+:12238257-12238318|12240703-12240732	ATG	iORF	0.80	0.72	0.00052960	238.8
ENSG00000155304.4	ENST00000285667.3_iORF_1	21-:15753633-15753705	21-:15753633-15753705	ATG	iORF	0.05	0.60	0.00055661	51.5
ENSG00000111371.11	ENST00000439706.1_iORF_14	12-:46623029-46623051|46623346-46623411	12-:46623029-46623051|46623346-46623411	CTG	iORF	0.68	0.49	0.00056225	29.2
ENSG00000139637.9	ENST00000267103.5_iORF_3	12+:53693934-53694046|53696817-53696837	12+:53693934-53694046|53696817-53696837	ATG	iORF	0.90	0.62	0.00059897	55.6
ENSG00000136560.9	ENST00000402568.1_iORF_0	2+:162017877-162017923|162036124-162036255	2+:162017877-162017923|162036124-162036255	ATG	iORF	0.05	0.26	0.00060440	101.6
ENSG00000161249.16	ENST00000436012.1_iORF_0	19-:35996624-35996667|35996840-35996888|36001085-36001123	19-:35996624-35996667|35996840-35996888|36001085-36001123	ACG	iORF	0.76	0.46	0.00060912	39.7
ENSG00000147912.8_ENSG00000107338.8	ENST00000327304.5_iORF_7	9-:37784047-37784060|37784717-37784776	9-:37784047-37784060|37784717-37784776	AGG	iORF	0.41	0.66	0.00068679	64.9
ENSG00000187037.4_ENSG00000086289.7	ENST00000559325.1_iORF_1	7+:37960293-37960536	7+:37960293-37960536	GTG	iORF	0.68	0.65	0.00069600	200.5
ENSG00000119977.16	ENST00000265993.9_iORF_0	10-:97453442-97453604	10-:97453442-97453604	ATG	iORF	0.91	0.54	0.00070132	137.1
ENSG00000116701.10	ENST00000367535.3_iORF_2	1-:183536382-183536480|183538276-183538316	1-:183536382-183536480|183538276-183538316	CTG	iORF	0.78	0.44	0.00072628	49.6
ENSG00000165283.11	ENST00000356493.5_iORF_2	9-:35101762-35101808|35101900-35101938	9-:35101762-35101808|35101900-35101938	ATG	iORF	0.91	0.37	0.00073831	36.5
ENSG00000164077.9	ENST00000296473.3_iORF_1	3-:49967081-49967189	3-:49967081-49967189	GTG	iORF	0.09	0.64	0.00074498	49.0
ENSG00000205426.6	ENST00000327741.5_iORF_2	12-:52682182-52682239	12-:52682182-52682239	ATG	iORF	0.66	0.52	0.00075442	15.6
ENSG00000167114.8_ENSG00000223551.1	ENST00000372870.1_iORF_0	9+:131105411-131105560|131117456-131117469|131117676-131117691	9+:131105411-131105560|131117456-131117469|131117676-131117691	ATG	iORF	0.82	0.24	0.00075838	65.0
ENSG00000080608.9	ENST00000397885.2_iORF_1	9-:2834109-2834166|2837179-2837275	9-:2834109-2834166|2837179-2837275	ATA	iORF	0.66	0.58	0.00076358	72.2
ENSG00000093167.13	ENST00000396428.2_iORF_13	3-:37095426-37095452|37095901-37095920	3-:37095426-37095452|37095901-37095920	ACG	iORF	0.94	0.57	0.00077465	14.3
ENSG00000005302.13	ENST00000312196.4_iORF_0	X+:11776476-11776484|11777911-11777969	X+:11776476-11776484|11777911-11777969	ATG	iORF	0.30	0.64	0.00078961	41.0
ENSG00000170266.11_ENSG00000188167.4	ENST00000307363.5_iORF_5	3-:33114069-33114204	3-:33114069-33114204	ATG	iORF	0.32	0.22	0.00081548	66.3
ENSG00000140043.7_ENSG00000119725.13	ENST00000555044.1_iORF_3	14+:74360612-74360635|74363018-74363022	14+:74360612-74360635|74363018-74363022	ATG	iORF	0.87	0.55	0.00083661	35.4
ENSG00000134452.15	ENST00000379999.5_iORF_0	10+:5945073-5945112	10+:5945073-5945112	ATG	iORF	0.80	0.70	0.00083733	65.5
ENSG00000077463.10	ENST00000601571.1_iORF_3	19-:4175893-4175934|4177075-4177135|4180778-4180836	19-:4175893-4175934|4177075-4177135|4180778-4180836	GTG	iORF	0.85	0.48	0.00085833	32.0
ENSG00000102034.12	ENST00000308167.5_iORF_0	X-:129206299-129206317	X-:129206299-129206317	CTG	iORF	0.90	0.39	0.00086769	4.0
ENSG00000141076.13_ENSG00000132612.14	ENST00000562237.1_iORF_2	16+:69166580-69166592|69167414-69167521|69170598-69170713	16+:69166580-69166592|69167414-69167521|69170598-69170713	GTG	iORF	0.28	0.60	0.00096318	157.1
ENSG00000120913.19_ENSG00000241852.5	ENST00000308354.7_iORF_0	8+:22436821-22437040|22438115-22438127	8+:22436821-22437040|22438115-22438127	CTG	iORF	0.92	0.64	0.00097166	90.3
ENSG00000146540.10_ENSG00000257607.1	ENST00000397098.3_iORF_3	7-:1040115-1040187	7-:1040115-1040187	ATG	iORF	0.42	0.58	0.00099147	72.2
ENSG00000093009.5	ENST00000407835.1_iORF_0	22+:19470300-19470350|19471384-19471523	22+:19470300-19470350|19471384-19471523	GTG	iORF	0.43	0.34	0.0010366	48.5
ENSG00000176170.9	ENST00000323374.4_iORF_0	17+:74381552-74381648	17+:74381552-74381648	ACG	iORF	0.64	0.48	0.0010576	59.8
ENSG00000116285.8	ENST00000377482.5_iORF_4	1-:8075591-8075615	1-:8075591-8075615	ATG	iORF	0.23	0.57	0.0011687	97.5
ENSG00000173889.11	ENST00000494943.1_iORF_1	3-:169890496-169890500|169896560-169896595	3-:169890496-169890500|169896560-169896595	CTG	iORF	0.95	0.61	0.0011719	7.6
ENSG00000175592.4	ENST00000448083.2_iORF_4	11-:65660688-65660767|65667711-65667770	11-:65660688-65660767|65667711-65667770	ACG	iORF	0.80	0.73	0.0011888	367.3
ENSG00000205352.6_ENSG00000197111.11	ENST00000547368.1_iORF_14	12+:53837300-53837429	12+:53837300-53837429	ATG	iORF	0.92	0.12	0.0012260	30.3
ENSG00000180596.7	ENST00000396984.1_iORF_1	6-:26123993-26124056	6-:26123993-26124056	ATG	iORF	0.59	0.57	0.0012377	17.7
ENSG00000162885.8	ENST00000313984.3_iORF_2	1-:235647825-235647831|235652472-235652544	1-:235647825-235647831|235652472-235652544	ATG	iORF	0.41	0.62	0.0013043	14.2
ENSG00000088325.11	ENST00000300403.6_iORF_14	20+:30371627-30371669	20+:30371627-30371669	AAG	iORF	0.80	0.54	0.0013211	55.6
ENSG00000137500.5	ENST00000529689.1_iORF_2	11-:82991249-82991273	11-:82991249-82991273	ATG	iORF	0.41	0.64	0.0013428	26.9
ENSG00000087302.4	ENST00000261700.3_iORF_1	14+:52458034-52458118	14+:52458034-52458118	ATG	iORF	0.06	0.69	0.0014250	85.9
ENSG00000069869.11	ENST00000508342.1_iORF_1	15-:56166187-56166206|56207481-56207555	15-:56166187-56166206|56207481-56207555	ATG	iORF	0.81	0.44	0.0014318	14.1
ENSG00000121579.8_ENSG00000239280.1	ENST00000240922.3_iORF_7	3-:113442814-113442856	3-:113442814-113442856	ATG	iORF	0.92	0.56	0.0014328	35.6
ENSG00000157796.13	ENST00000399820.3_iORF_0	4+:39188190-39188224|39191275-39191319	4+:39188190-39188224|39191275-39191319	ATG	iORF	0.68	0.52	0.0014670	20.5
ENSG00000241685.4_ENSG00000130429.8	ENST00000262942.5_iORF_6	7+:98935875-98935908|98941915-98942020	7+:98935875-98935908|98941915-98942020	ATG	iORF	0.11	0.59	0.0014955	49.9
ENSG00000028839.5	ENST00000237264.4_iORF_3	6+:134301346-134301385	6+:134301346-134301385	AAG	iORF	0.90	0.17	0.0015130	5.0
ENSG00000165916.4	ENST00000298852.3_iORF_2	11-:47446790-47446797|47447417-47447491	11-:47446790-47446797|47447417-47447491	TTG	iORF	0.07	0.65	0.0015889	67.1
ENSG00000115306.11	ENST00000333896.5_iORF_21	2+:54882308-54882341	2+:54882308-54882341	ATC	iORF	0.13	0.59	0.0015979	23.6
ENSG00000111554.10	ENST00000393543.3_iORF_0	12-:68724900-68724915	12-:68724900-68724915	ATG	iORF	0.91	0.43	0.0016000	10.5
ENSG00000112742.5	ENST00000369798.2_iORF_2	6+:80721151-80721211	6+:80721151-80721211	ATC	iORF	0.22	0.18	0.0016004	29.8
ENSG00000163009.4	ENST00000381786.3_iORF_0	2+:10282046-10282081|10282381-10282388	2+:10282046-10282081|10282381-10282388	AGG	iORF	0.45	0.51	0.0016375	8.1
ENSG00000139218.13	ENST00000549162.1_iORF_4	12-:46320538-46320562	12-:46320538-46320562	TTG	iORF	0.92	0.55	0.0017129	14.5
ENSG00000011485.10	ENST00000012443.4_iORF_1	19+:46850459-46850474|46857004-46857055	19+:46850459-46850474|46857004-46857055	ATG	iORF	0.07	0.50	0.0017273	43.8
ENSG00000068971.9	ENST00000164133.2_iORF_4	11+:64693360-64693405|64694183-64694216	11+:64693360-64693405|64694183-64694216	ATC	iORF	0.95	0.42	0.0017583	11.6
ENSG00000143322.15	ENST00000344730.3_iORF_0	1-:179112070-179112142	1-:179112070-179112142	ATG	iORF	0.80	0.67	0.0017643	145.6
ENSG00000167315.13_ENSG00000167306.14	ENST00000592688.1_iORF_1	18-:47373518-47373623	18-:47373518-47373623	ATG	iORF	0.86	0.63	0.0018100	22.8
ENSG00000181392.10_ENSG00000239382.6	ENST00000378875.3_iORF_0	19-:36501824-36501947|36502305-36502366|36503922-36503972	19-:36501824-36501947|36502305-36502366|36503922-36503972	ATG	iORF	0.94	0.63	0.0018458	48.7
ENSG00000163154.5_ENSG00000163156.7	ENST00000368905.4_iORF_4	1+:151138668-151138679|151138946-151138971	1+:151138668-151138679|151138946-151138971	ATG	iORF	0.33	0.65	0.0019040	13.1
ENSG00000124702.13	ENST00000332245.8_iORF_1	6+:42984979-42985063	6+:42984979-42985063	ATG	iORF	0.84	0.60	0.0019195	42.5
ENSG00000155660.6	ENST00000286091.4_iORF_2	7-:148718125-148718221	7-:148718125-148718221	ATG	iORF	0.85	0.21	0.0019483	28.7
ENSG00000162885.8	ENST00000366600.3_iORF_0	1-:235658087-235658099	1-:235658087-235658099	ATG	iORF	0.36	0.68	0.0019531	63.1
ENSG00000138162.13	ENST00000515273.1_iORF_0	10+:123969912-123969924	10+:123969912-123969924	ATG	iORF	0.80	0.72	0.0019531	114.7
ENSG00000104964.10	ENST00000221561.8_iORF_4	19-:3062855-3062912	19-:3062855-3062912	ATG	iORF	0.91	0.56	0.0019536	20.0
ENSG00000006831.9	ENST00000357103.4_iORF_1	12+:1863606-1863648	12+:1863606-1863648	GTG	iORF	0.21	0.11	0.0020305	88.9
ENSG00000055070.12	ENST00000471507.1_iORF_2	1+:16693759-16693803|16717869-16717876	1+:16693759-16693803|16717869-16717876	ATG	iORF	0.88	0.30	0.0020683	51.8
ENSG00000037749.7_ENSG00000164574.11	ENST00000436816.1_iORF_1	5+:153429352-153429469	5+:153429352-153429469	ATG	iORF	0.22	0.55	0.0020846	30.1
ENSG00000259634.1_ENSG00000066427.17	ENST00000393287.5_iORF_0	14-:92563067-92563082	14-:92563067-92563082	AGG	iORF	0.95	0.40	0.0021085	5.3
ENSG00000196968.6	ENST00000372841.3_iORF_0	10+:75532741-75532799|75532947-75533063	10+:75532741-75532799|75532947-75533063	CTG	iORF	0.35	0.47	0.0021378	55.0
ENSG00000213949.4	ENST00000274311.2_iORF_4	5+:52096760-52096835	5+:52096760-52096835	ATG	iORF	0.73	0.25	0.0022046	25.5
ENSG00000135272.5	ENST00000257724.3_iORF_0	7+:114562596-114562623	7+:114562596-114562623	ATG	iORF	0.92	0.64	0.0022123	22.4
ENSG00000189171.9_ENSG00000272030.1	ENST00000392623.1_iORF_2	1-:153591486-153591513	1-:153591486-153591513	ATG	iORF	0.73	0.68	0.0022127	47.3
ENSG00000104886.5	ENST00000586608.2_iORF_0	19-:2234004-2234060|2235760-2235815	19-:2234004-2234060|2235760-2235815	CTG	iORF	0.66	0.06	0.0022237	20.4
ENSG00000092140.10	ENST00000206595.6_iORF_2	14+:31050289-31050322|31055923-31056021|31058588-31058592	14+:31050289-31050322|31055923-31056021|31058588-31058592	ATG	iORF	0.48	0.46	0.0023110	34.9
ENSG00000184384.9	ENST00000524717.1_iORF_0	11-:96074827-96074899	11-:96074827-96074899	GTG	iORF	0.45	0.57	0.0023824	9.0
ENSG00000186283.9	ENST00000367627.3_iORF_1	1+:179054780-179054825	1+:179054780-179054825	ATG	iORF	0.11	0.67	0.0023972	35.8
ENSG00000106683.10	ENST00000336180.2_iORF_0	7+:73500122-73500146	7+:73500122-73500146	ATG	iORF	0.91	0.55	0.0024448	23.5
ENSG00000126461.10	ENST00000360565.3_iORF_3	19+:50154478-50154577	19+:50154478-50154577	AAG	iORF	0.36	0.62	0.0024760	52.9
ENSG00000116898.7	ENST00000373116.5_iORF_2	1-:36926896-36926913|36927688-36927764|36929406-36929424	1-:36926896-36926913|36927688-36927764|36929406-36929424	ATG	iORF	0.88	0.31	0.0025326	82.2
ENSG00000181789.10	ENST00000314797.6_iORF_2	3+:128968577-128968589|128969524-128969577|128971123-128971199	3+:128968577-128968589|128969524-128969577|128971123-128971199	ATG	iORF	0.36	0.63	0.0025830	59.3
ENSG00000066044.9	ENST00000407627.2_iORF_1	19-:8056632-8056683	19-:8056632-8056683	AAG	iORF	0.80	0.52	0.0025844	143.4
ENSG00000138303.13	ENST00000342444.4_iORF_2	10-:73970511-73970589|73972944-73972968	10-:73970511-73970589|73972944-73972968	AAG	iORF	0.82	0.29	0.0026015	27.9
ENSG00000170291.10	ENST00000571146.1_iORF_2	17+:7156286-7156317|7157901-7157987	17+:7156286-7156317|7157901-7157987	GTG	iORF	0.62	0.19	0.0026143	66.9
ENSG00000112715.16	ENST00000372067.3_iORF_0	6+:43738766-43738808	6+:43738766-43738808	GTG	iORF	0.58	0.52	0.0026222	20.0
ENSG00000180817.7	ENST00000373232.3_iORF_2	10-:71974316-71974340	10-:71974316-71974340	TTG	iORF	0.32	0.53	0.0026867	40.5
ENSG00000168275.10	ENST00000366615.4_iORF_2	1+:234509390-234509424|234509975-234509989	1+:234509390-234509424|234509975-234509989	ATC	iORF	0.78	0.64	0.0027615	138.6
ENSG00000128228.4	ENST00000248958.4_iORF_1	22+:21997285-21997347|21998182-21998189	22+:21997285-21997347|21998182-21998189	ATG	iORF	0.75	0.66	0.0028609	72.0
ENSG00000104904.8	ENST00000588673.2_iORF_5	19+:2272780-2272819|2272970-2273015	19+:2272780-2272819|2272970-2273015	ATG	iORF	0.66	0.27	0.0028634	96.8
ENSG00000154945.6	ENST00000285243.6_iORF_1	17-:48778018-48778077|48784881-48784897	17-:48778018-48778077|48784881-48784897	ATG	iORF	0.29	0.26	0.0028723	16.3
ENSG00000144659.6	ENST00000273158.4_iORF_1	3+:39425255-39425284|39430985-39430998	3+:39425255-39425284|39430985-39430998	ATG	iORF	0.88	0.69	0.0029914	52.2
ENSG00000141569.6	ENST00000269383.3_iORF_0	17-:73888223-73888266|73888347-73888403	17-:73888223-73888266|73888347-73888403	ATG	iORF	0.94	0.58	0.0030004	40.7
ENSG00000107929.10	ENST00000316157.3_iORF_6	10-:910113-910176	10-:910113-910176	ATG	iORF	0.80	0.59	0.0030292	83.0
ENSG00000239605.4_ENSG00000143933.12	ENST00000456319.1_iORF_1	2-:47397898-47397903|47399552-47399598|47403579-47403621	2-:47397898-47397903|47399552-47399598|47403579-47403621	TTG	iORF	0.16	0.55	0.0030753	882.0
ENSG00000124228.10	ENST00000371764.4_iORF_2	20+:47836025-47836078|47837988-47838118	20+:47836025-47836078|47837988-47838118	ATG	iORF	0.87	0.67	0.0031309	97.3
ENSG00000162885.8	ENST00000366600.3_iORF_1	1-:235658095-235658138|235667440-235667544	1-:235658095-235658138|235667440-235667544	CTG	iORF	0.32	0.28	0.0033119	93.3
ENSG00000106344.4	ENST00000223073.2_iORF_2	7-:127950976-127950984|127953227-127953264	7-:127950976-127950984|127953227-127953264	GTG	iORF	0.61	0.57	0.0034158	19.1
ENSG00000143815.10	ENST00000272163.4_iORF_4	1-:225607117-225607154|225607416-225607472	1-:225607117-225607154|225607416-225607472	ATA	iORF	0.13	0.29	0.0034241	26.9
ENSG00000108773.6_ENSG00000108774.10	ENST00000547517.1_iORF_1	17-:40282452-40282545	17-:40282452-40282545	CTG	iORF	0.80	0.73	0.0034267	488.2
ENSG00000152223.8	ENST00000282041.5_iORF_0	18-:43524080-43524085|43526628-43526677	18-:43524080-43524085|43526628-43526677	AGG	iORF	0.84	0.08	0.0034685	13.6
ENSG00000166260.6	ENST00000299335.3_iORF_2	17-:53045897-53045984	17-:53045897-53045984	ATG	iORF	0.22	0.66	0.0035264	210.4
ENSG00000263272.1_ENSG00000005100.8	ENST00000225296.3_iORF_4	17-:5365805-5365866|5366848-5366877	17-:5365805-5365866|5366848-5366877	ATG	iORF	0.14	0.44	0.0035324	24.3
ENSG00000185504.12	ENST00000327787.8_iORF_1	17-:79518173-79518215	17-:79518173-79518215	ATG	iORF	0.83	0.58	0.0036155	9.4
ENSG00000134046.7_ENSG00000207233.1	ENST00000256429.3_iORF_0	18-:51750832-51750874	18-:51750832-51750874	GTG	iORF	0.04	0.66	0.0036155	19.0
ENSG00000123219.8	ENST00000510354.1_iORF_5	5-:64847450-64847463|64848319-64848376|64850623-64850688	5-:64847450-64847463|64848319-64848376|64850623-64850688	ATG	iORF	0.95	0.12	0.0037831	27.2
ENSG00000122034.8	ENST00000381140.4_iORF_0	13+:27999043-27999075|28001228-28001289	13+:27999043-27999075|28001228-28001289	TTG	iORF	0.32	0.54	0.0038303	113.1
ENSG00000137509.6_ENSG00000207221.1	ENST00000313010.3_iORF_3	11-:82564289-82564320|82571018-82571104	11-:82564289-82564320|82571018-82571104	CTG	iORF	0.95	0.59	0.0038399	22.5
ENSG00000165629.15	ENST00000356708.7_iORF_3	10+:7830205-7830226|7838083-7838118|7839009-7839097	10+:7830205-7830226|7838083-7838118|7839009-7839097	CTG	iORF	0.72	0.51	0.0038410	441.1
ENSG00000144579.3_ENSG00000199121.2	ENST00000273062.2_iORF_0	2+:219266367-219266435|219266833-219266938|219267071-219267078	2+:219266367-219266435|219266833-219266938|219267071-219267078	ATG	iORF	0.85	0.47	0.0038520	47.5
ENSG00000099901.12_ENSG00000264346.1	ENST00000331821.3_iORF_4	22+:20106569-20106611	22+:20106569-20106611	ATA	iORF	0.47	0.46	0.0040138	29.6
ENSG00000089902.8	ENST00000262241.6_iORF_2	14+:103059458-103059524|103059602-103059617	14+:103059458-103059524|103059602-103059617	ATG	iORF	0.60	0.24	0.0040437	13.2
ENSG00000088298.8_ENSG00000242372.2	ENST00000374436.3_iORF_3	20-:33867848-33867921|33868456-33868509	20-:33867848-33867921|33868456-33868509	ATG	iORF	0.80	0.66	0.0040643	157.0
ENSG00000158710.10	ENST00000368097.4_iORF_1	1-:159889099-159889166|159889450-159889452	1-:159889099-159889166|159889450-159889452	AGG	iORF	0.15	0.71	0.0040671	260.4
ENSG00000116688.12	ENST00000235329.5_iORF_3	1+:12049298-12049400|12052611-12052692	1+:12049298-12049400|12052611-12052692	ATG	iORF	0.61	0.31	0.0041048	41.6
ENSG00000066422.4	ENST00000312938.4_iORF_2	3-:101370070-101370088	3-:101370070-101370088	AGG	iORF	0.70	0.53	0.0041152	5.7
ENSG00000061273.13	ENST00000354334.3_iORF_2	12-:48196042-48196057|48213549-48213552	12-:48196042-48196057|48213549-48213552	CTG	iORF	0.65	0.34	0.0041645	7.1
ENSG00000133812.10_ENSG00000254719.1	ENST00000256190.8_iORF_2	11-:9878185-9878248	11-:9878185-9878248	ATT	iORF	0.12	0.46	0.0043644	23.8
ENSG00000121073.9	ENST00000415270.2_iORF_6	17-:47782625-47782643|47783227-47783258|47783565-47783666	17-:47782625-47782643|47783227-47783258|47783565-47783666	ATC	iORF	0.91	0.20	0.0043682	29.2
ENSG00000125868.11	ENST00000474024.1_iORF_8	20+:17581687-17581690|17585199-17585229	20+:17581687-17581690|17585199-17585229	GTG	iORF	0.61	0.71	0.0044318	106.2
ENSG00000084093.11	ENST00000309042.7_iORF_1	4+:57798049-57798082	4+:57798049-57798082	AAG	iORF	0.77	0.59	0.0044545	5.5
ENSG00000048162.15	ENST00000510123.1_iORF_2	5-:175815473-175815527	5-:175815473-175815590	AGG	iORF	0.48	0.68	0.0045153	46.4
ENSG00000249773.3_ENSG00000146729.5	ENST00000285298.4_iORF_1	7+:56020920-56020968	7+:56020920-56020968	ATG	iORF	0.88	0.70	0.0045602	61.6
ENSG00000141076.13_ENSG00000132612.14	ENST00000254950.11_iORF_3	16+:69349944-69350022|69350127-69350187	16+:69349944-69350022|69350127-69350187	AGG	iORF	0.05	0.52	0.0045764	141.0
ENSG00000126453.5	ENST00000246784.3_iORF_1	19+:50169288-50169324|50169941-50169992	19+:50169258-50169324|50169941-50169992	TTG	iORF	0.86	0.66	0.0045932	53.5
ENSG00000107897.14_ENSG00000263577.1	ENST00000375888.1_iORF_4	10-:27508675-27508696	10-:27508675-27508696	AAG	iORF	0.82	0.49	0.0046387	8.2
ENSG00000106628.6	ENST00000406581.2_iORF_3	7-:44161528-44161591	7-:44161528-44161699	ATG	iORF	0.74	0.48	0.0046613	30.6
ENSG00000127252.4	ENST00000264735.2_iORF_0	3+:192959206-192959322|192973439-192973467	3+:192959206-192959322|192973439-192973467	ATG	iORF	0.89	0.18	0.0046822	14.0
ENSG00000108424.5	ENST00000290158.4_iORF_6	17+:45752083-45752134	17+:45752083-45752134	AAG	iORF	0.32	0.30	0.0047555	50.3
ENSG00000102897.5	ENST00000568663.1_iORF_0	16+:20926942-20927005	16+:20926942-20927005	ATG	iORF	0.86	0.61	0.0048260	11.1
ENSG00000143870.8	ENST00000272227.3_iORF_2	2-:10937307-10937333|10937825-10937883|10942624-10942639	2-:10937307-10937333|10937825-10937883|10942624-10942639	ATT	iORF	0.07	0.39	0.0048647	69.8
ENSG00000113558.14_ENSG00000006837.7	ENST00000265334.4_iORF_13	5-:133685964-133686000	5-:133685964-133686000	ATG	iORF	0.56	0.52	0.0049651	12.0
ENSG00000108557.13	ENST00000353383.1_iORF_2	17+:17696293-17696344	17+:17696293-17696344	ATG	iORF	0.08	0.58	0.0049912	9.6
ENSG00000163517.10	ENST00000295757.3_iORF_0	3+:13522771-13522879	3+:13522771-13522879	ATG	iORF	0.95	0.47	0.0051380	31.9
ENSG00000137822.8	ENST00000563517.1_iORF_3	15+:43668392-43668424|43668652-43668671	15+:43668371-43668424|43668652-43668671	TTG	iORF	0.12	0.43	0.0051597	21.5
ENSG00000037757.9_ENSG00000104979.4	ENST00000588234.1_iORF_4	19+:13885358-13885388|13885465-13885521|13888865-13888872	19+:13885358-13885388|13885465-13885521|13888865-13888872	CTG	iORF	0.26	0.55	0.0052839	44.0
ENSG00000105053.6	ENST00000316763.3_iORF_2	19-:50512624-50512642|50519280-50519298	19-:50512624-50512642|50519280-50519298	ATG	iORF	0.94	0.57	0.0053310	10.8
ENSG00000150687.7	ENST00000280258.5_iORF_3	11+:86518876-86518897	11+:86518876-86518897	ATG	iORF	0.83	0.69	0.0054015	56.4
ENSG00000088888.13	ENST00000428216.2_iORF_4	20+:3835332-3835347	20+:3835332-3835347	ATG	iORF	0.80	0.68	0.0054529	47.9
ENSG00000017260.15	ENST00000359644.3_iORF_2	3+:130649287-130649305	3+:130649287-130649305	GTG	iORF	0.72	0.32	0.0054766	16.7
ENSG00000168066.16	ENST00000377394.3_iORF_1	11-:64532925-64532990|64534371-64534551|64534663-64534723|64535038-64535060	11-:64532925-64532990|64534371-64534551|64534663-64534723|64535038-64535060	ATG	iORF	0.52	0.17	0.0054921	267.9
ENSG00000127483.13	ENST00000312239.5_iORF_11	1-:21100065-21100103|21103089-21103135	1-:21100065-21100103|21103089-21103135	ATG	iORF	0.13	0.43	0.0055010	39.0
ENSG00000107959.11	ENST00000224949.4_iORF_5	10-:3208456-3208572|3209127-3209140	10-:3208456-3208572|3209127-3209140	ATA	iORF	0.43	0.36	0.0055129	20.9
ENSG00000186312.6_ENSG00000169239.8	ENST00000318636.3_iORF_2	X+:15782710-15782788	X+:15782710-15782788	CTG	iORF	0.74	0.54	0.0055316	14.0
ENSG00000001036.9	ENST00000002165.6_iORF_2	6-:143828507-143828561|143832547-143832556	6-:143828507-143828561|143832547-143832556	GTG	iORF	0.17	0.71	0.0055507	91.7
ENSG00000145833.11_ENSG00000181904.8	ENST00000452510.2_iORF_4	5+:134099676-134099781	5+:134099676-134099781	GTG	iORF	0.63	0.66	0.0056037	63.5
ENSG00000101972.14_ENSG00000183918.10	ENST00000371157.3_iORF_0	X+:123189997-123190054	X+:123189997-123190054	CTG	iORF	0.84	0.38	0.0057488	16.3
ENSG00000148339.8	ENST00000373068.2_iORF_2	9+:130863396-130863417	9+:130863396-130863417	AGG	iORF	0.84	0.53	0.0057849	15.7
ENSG00000187239.12	ENST00000446176.2_iORF_1	9-:132740856-132740891|132741596-132741653|132757121-132757137	9-:132740856-132740891|132741596-132741653|132757121-132757137	ATG	iORF	0.57	0.54	0.0058287	43.5
ENSG00000161638.6	ENST00000293379.4_iORF_3	12-:54803090-54803136|54803268-54803285	12-:54803090-54803136|54803268-54803285	ATG	iORF	0.75	0.63	0.0059771	33.7
ENSG00000106105.9	ENST00000389266.3_iORF_1	7+:30634656-30634719	7+:30634656-30634719	CTG	iORF	0.80	0.72	0.0059848	176.6
ENSG00000159788.14	ENST00000344733.5_iORF_2	4+:3388158-3388164|3415798-3415804	4+:3388158-3388164|3415798-3415804	ATG	iORF	0.91	0.34	0.0060105	7.0
ENSG00000105053.6	ENST00000316763.3_iORF_3	19-:50512513-50512525	19-:50512513-50512525	AAG	iORF	0.95	0.18	0.0060105	5.0
ENSG00000258818.2	ENST00000555835.1_iORF_2	14+:21167609-21167696	14+:21167609-21167696	ATG	iORF	0.84	0.29	0.0060826	9.0
ENSG00000172239.9	ENST00000306846.3_iORF_0	5-:43556005-43556062	5-:43556005-43556062	ATA	iORF	0.91	0.42	0.0060926	28.2
ENSG00000174780.11	ENST00000342756.5_iORF_1	4+:57333862-57333910|57335818-57335845	4+:57333862-57333910|57335818-57335845	ATG	iORF	0.88	0.69	0.0061230	56.0
ENSG00000146083.7	ENST00000274811.4_iORF_1	5-:175959444-175959465	5-:175959444-175959517|175963940-175963960	ATG	iORF	0.80	0.48	0.0061964	76.0
ENSG00000120053.9	ENST00000370508.5_iORF_3	10-:101180492-101180537	10-:101180492-101180537	CTG	iORF	0.21	0.65	0.0062451	33.9
ENSG00000213281.4_ENSG00000009307.11	ENST00000369535.4_iORF_18	1-:115256508-115256568	1-:115256508-115256568	GTG	iORF	0.42	0.53	0.0062568	14.5
ENSG00000116350.11	ENST00000605204.1_iORF_2	1-:29508164-29508215	1-:29508164-29508215	ATG	iORF	0.07	0.64	0.0066175	36.1
ENSG00000146731.6_ENSG00000129103.13	ENST00000434526.2_iORF_6	7+:56132014-56132071	7+:56132014-56132071	ATG	iORF	0.75	0.68	0.0068087	74.6
ENSG00000157916.14	ENST00000488353.1_iORF_5	1+:2328601-2328659|2330853-2330953|2332295-2332299	1+:2328601-2328659|2330853-2330953|2332295-2332299	ATG	iORF	0.88	0.60	0.0069422	139.4
ENSG00000198604.6_ENSG00000251726.1	ENST00000360310.1_iORF_3	14-:35234083-35234107	14-:35234083-35234107	ATG	iORF	0.94	0.35	0.0070588	5.0
ENSG00000088205.8	ENST00000263239.2_iORF_3	2+:118583090-118583132	2+:118583090-118583132	ATT	iORF	0.16	0.63	0.0070822	32.6
ENSG00000174099.6	ENST00000535664.1_iORF_1	12+:65720686-65720714|65722305-65722383|65762777-65762806|65847507-65847531	12+:65720686-65720714|65722305-65722383|65762777-65762806|65847507-65847531	ATG	iORF	0.91	0.56	0.0072405	115.2
ENSG00000139842.10	ENST00000375440.4_iORF_3	13+:113888254-113888300|113889376-113889393	13+:113888254-113888300|113889376-113889393	TTG	iORF	0.13	0.61	0.0072541	19.9
ENSG00000137494.9	ENST00000526731.1_iORF_3	11+:82909553-82909580	11+:82909553-82909580	ATG	iORF	0.33	0.45	0.0073699	7.1
ENSG00000183161.3	ENST00000327470.3_iORF_0	11-:22647115-22647205	11-:22647115-22647205	ATG	iORF	0.73	0.52	0.0074192	19.6
ENSG00000125450.6	ENST00000245544.4_iORF_1	17+:73230834-73230883|73231194-73231223	17+:73230834-73230883|73231194-73231223	CTG	iORF	0.27	0.54	0.0074365	21.6
ENSG00000164080.9_ENSG00000164081.8	ENST00000415259.1_iORF_3	3+:51718448-51718475	3+:51718448-51718475	ATG	iORF	0.09	0.68	0.0074718	35.1
ENSG00000170759.10	ENST00000302418.4_iORF_8	10-:32306177-32306198	10-:32306177-32306198	ATC	iORF	0.60	0.24	0.0075138	13.3
ENSG00000163743.9	ENST00000324439.5_iORF_0	4-:76439408-76439474	4-:76439408-76439474	ATG	iORF	0.85	0.46	0.0076896	16.3
ENSG00000110801.9_ENSG00000158023.5	ENST00000541212.1_iORF_6	12+:122326886-122326900|122332644-122332663	12+:122326886-122326900|122332644-122332663	ACG	iORF	0.03	0.66	0.0077034	40.6
ENSG00000173418.7	ENST00000334982.4_iORF_1	20+:20006321-20006402	20+:20006321-20006402	ATG	iORF	0.33	0.35	0.0077596	20.7
ENSG00000125834.8	ENST00000381482.3_iORF_0	20+:2083462-2083612	20+:2083462-2083612	ATG	iORF	0.92	0.55	0.0078722	29.2
ENSG00000135318.7	ENST00000369651.3_iORF_3	6+:86160185-86160196|86176777-86176820	6+:86160185-86160196|86176777-86176820	ACG	iORF	0.80	0.56	0.0079377	21.8
ENSG00000117614.5	ENST00000236273.4_iORF_1	1-:25554697-25554726|25555488-25555519	1-:25554697-25554726|25555488-25555519	GTG	iORF	0.50	0.31	0.0079413	66.1
ENSG00000037474.10	ENST00000264670.6_iORF_2	5-:6607378-6607396	5-:6607378-6607405	ATT	iORF	0.64	0.10	0.0080587	5.6
ENSG00000062582.9_ENSG00000106608.12	ENST00000317534.5_iORF_2	7-:43906470-43906581|43908561-43908621	7-:43906470-43906581|43908561-43908621	AGG	iORF	0.38	0.53	0.0080720	30.2
ENSG00000100578.10	ENST00000354386.6_iORF_2	14+:59014566-59014650	14+:59014566-59014650	GTG	iORF	0.87	0.27	0.0080835	9.6
ENSG00000134644.11	ENST00000373741.4_iORF_1	1-:31538538-31538553	1-:31538538-31538553	ATG	iORF	0.58	0.68	0.0081000	57.7
ENSG00000144659.6	ENST00000273158.4_iORF_2	3+:39437962-39437977	3+:39437962-39437977	GTG	iORF	0.92	0.12	0.0081000	11.5
ENSG00000243444.3_ENSG00000241978.5	ENST00000374525.1_iORF_2	9+:112898428-112898443	9+:112898428-112898443	ATG	iORF	0.75	0.39	0.0081000	384.2
ENSG00000148773.8	ENST00000368654.3_iORF_22	10-:129911842-129911857	10-:129911842-129911857	AGG	iORF	0.84	0.47	0.0081000	10.8
ENSG00000167863.7	ENST00000344546.4_iORF_6	17-:73035362-73035366|73038275-73038352	17-:73035362-73035366|73038275-73038352	ATC	iORF	0.10	0.53	0.0081640	67.2
ENSG00000240370.2_ENSG00000111674.4	ENST00000229277.1_iORF_2	12+:7031320-7031327|7031506-7031535	12+:7031320-7031327|7031506-7031535	AGG	iORF	0.12	0.52	0.0081687	23.4
ENSG00000065135.7	ENST00000369851.4_iORF_4	1+:110121911-110121971	1+:110121911-110121971	ATG	iORF	0.31	0.61	0.0083103	29.3
ENSG00000130816.10_ENSG00000267534.1	ENST00000540357.1_iORF_6	19-:10292724-10292753|10305495-10305508	19-:10292724-10292753|10305495-10305508	ATG	iORF	0.66	0.61	0.0083446	28.3
ENSG00000180901.6	ENST00000322444.6_iORF_0	17+:73043638-73043684|73045314-73045319	17+:73043638-73043684|73045314-73045319	CTG	iORF	0.86	0.64	0.0084031	10.9
ENSG00000115267.5	ENST00000263642.2_iORF_1	2-:163137853-163137880	2-:163137853-163137880	AGG	iORF	0.60	0.51	0.0084447	5.0
ENSG00000124120.6	ENST00000262605.4_iORF_0	20+:43108697-43108745	20+:43108697-43108745	ATG	iORF	0.91	0.62	0.0086647	33.5
ENSG00000123427.11_ENSG00000270039.1	ENST00000300209.8_iORF_2	12+:58166818-58166860	12+:58166818-58166860	ATT	iORF	0.57	0.58	0.0086680	6.5
ENSG00000166133.13	ENST00000315616.7_iORF_0	15+:40861556-40861595	15+:40861556-40861595	ATG	iORF	0.88	0.61	0.0090320	22.6
ENSG00000136159.3	ENST00000258662.2_iORF_1	13+:48611955-48612040|48615055-48615114	13+:48611955-48612040|48615055-48615114	ATC	iORF	0.14	0.49	0.0091190	46.1
ENSG00000132716.14_ENSG00000162735.14	ENST00000326837.2_iORF_7	1-:160209800-160209908	1-:160209800-160209908	AAG	iORF	0.92	0.47	0.0091603	22.7
ENSG00000101161.6	ENST00000266079.4_iORF_2	20+:62641652-62641671|62642637-62642672	20+:62641652-62641671|62642637-62642672	CTG	iORF	0.17	0.51	0.0091695	25.4
ENSG00000068489.8_ENSG00000167447.8	ENST00000262293.4_iORF_4	17+:57262453-57262489	17+:57247163-57247241|57262414-57262489	CTG	iORF	0.91	0.64	0.0092191	40.0
ENSG00000213281.4_ENSG00000009307.11	ENST00000534699.1_iORF_8	1-:115282408-115282480	1-:115282408-115282480	ATG	iORF	0.80	0.69	0.0092541	56.5
ENSG00000144674.12_ENSG00000222208.1	ENST00000356847.4_iORF_2	3+:37360599-37360629	3+:37360599-37360629	AGG	iORF	0.60	0.40	0.0094012	6.2
ENSG00000164253.8	ENST00000296679.4_iORF_0	5-:76785371-76785397|76787994-76788037	5-:76785371-76785397|76787994-76788037	ATG	iORF	0.44	0.70	0.0094891	87.9
ENSG00000064393.11	ENST00000406875.3_iORF_0	7-:139268610-139268679	7-:139268610-139268679	TTG	iORF	0.70	0.58	0.0095046	7.4
ENSG00000254986.3_ENSG00000174483.15	ENST00000531863.1_iORF_2	11+:66249699-66249941|66252643-66252733|66254010-66254029	11+:66249699-66249941|66252643-66252733|66254010-66254029	ATG	iORF	0.17	0.59	0.0095482	104.6
ENSG00000119042.12	ENST00000417098.1_iORF_0	2-:200246537-200246543|200298060-200298183	2-:200246537-200246543|200298060-200298183	ATG	iORF	0.32	0.68	0.0096382	44.7
ENSG00000196873.11	ENST00000360171.6_iORF_0	9+:70860200-70860215|70862528-70862552	9+:70860200-70860215|70862528-70862552	ATG	iORF	0.72	0.41	0.0096389	5.5
ENSG00000204790.8	ENST00000377457.5_iORF_0	9-:69256865-69256889|69259221-69259236	9-:69256865-69256889|69259221-69259236	ATG	iORF	0.72	0.41	0.0096389	5.5
ENSG00000147996.12	ENST00000382405.3_iORF_1	9-:70484447-70484471|70486792-70486807	9-:70484447-70484471|70486792-70486807	ATG	iORF	0.72	0.41	0.0096389	5.5
ENSG00000136827.11	ENST00000351698.4_iORF_2	9-:132581165-132581199|132584859-132584921	9-:132581165-132581199|132584859-132584921	ATG	iORF	0.91	0.59	0.0097338	36.9
ENSG00000168246.5_ENSG00000253218.1	ENST00000393792.2_iORF_0	5-:171661265-171661313	5-:171661265-171661319	AAG	iORF	0.27	0.25	0.0097346	10.7
ENSG00000183011.9	ENST00000333775.5_iORF_6	17-:7760461-7760515	17-:7760461-7760515	ATT	iORF	0.80	0.70	0.0098896	170.2
ENSG00000215533.4_ENSG00000183653.4	ENST00000399921.1_iORF_1	21+:30693692-30693794	21+:30693692-30693794	ATG	iORF	0.42	0.47	0.0098932	14.3
ENSG00000087302.4	ENST00000261700.3_iORF_2	14+:52471097-52471127	14+:52471097-52471127	CTG	iORF	0.09	0.60	0.0099149	26.5
ENSG00000085760.10	ENST00000394600.3_iORF_5	2-:55490786-55490849	2-:55490786-55490849	GTG	iORF	0.18	0.42	0.0099390	19.4
ENSG00000109452.8	ENST00000513000.1_iORF_0	4-:143326446-143326476	4-:143326446-143326476	ATG	iORF	0.49	0.66	0.0099945	41.2
ENSG00000065150.14	ENST00000490680.1_iORF_2	13+:98629017-98629040|98634756-98634837|98637674-98637702	13+:98629017-98629040|98634756-98634837|98637674-98637702	ATG	iORF	0.91	0.17	0.010067	89.6
ENSG00000070770.4	ENST00000262506.3_iORF_2	16-:58230647-58230748|58231536-58231561	16-:58230647-58230748|58231536-58231561	ACG	iORF	0.31	0.29	0.010119	30.0
ENSG00000115234.6	ENST00000233575.2_iORF_2	2+:27597027-27597042|27597212-27597293	2+:27597027-27597042|27597212-27597293	ATG	iORF	0.45	0.40	0.010247	13.2
ENSG00000144580.9	ENST00000273064.6_iORF_3	2+:219445326-219445386	2+:219445326-219445386	ATC	iORF	0.18	0.59	0.010270	20.3
ENSG00000125901.5	ENST00000380325.3_iORF_1	20+:3026805-3026841	20+:3026805-3026841	ACG	iORF	0.65	0.58	0.010299	19.6
ENSG00000162894.7	ENST00000367091.3_iORF_0	1-:207078455-207078470	1-:207078455-207078470	ATG	iORF	0.54	0.67	0.010412	30.8
ENSG00000116260.12	ENST00000367600.5_iORF_2	1+:180124278-180124307|180135625-180135668	1+:180124278-180124307|180135625-180135668	GTG	iORF	0.35	0.61	0.010428	236.4
ENSG00000204120.10_ENSG00000182600.5	ENST00000409196.3_iORF_12	2+:233712192-233712281|233714971-233714990	2+:233712192-233712281|233714971-233714990	AAG	iORF	0.11	0.38	0.010463	12.4
ENSG00000124243.13_ENSG00000265062.1	ENST00000371608.2_iORF_2	20+:49411573-49411621	20+:49411573-49411621	ACG	iORF	0.92	0.52	0.010488	11.4
ENSG00000187531.9_ENSG00000197063.6	ENST00000357736.4_iORF_4	17-:79880896-79880911	17-:79880896-79880911	ATG	iORF	0.62	0.71	0.010547	74.3
ENSG00000130479.6	ENST00000324096.4_iORF_1	19+:17831759-17831843	19+:17831759-17831843	ATG	iORF	0.83	0.63	0.010567	15.5
ENSG00000163684.7	ENST00000466547.1_iORF_6	3+:58302698-58302720|58303166-58303198	3+:58302698-58302720|58303166-58303198	ATG	iORF	0.94	0.53	0.010601	8.7
ENSG00000167645.12	ENST00000329420.8_iORF_7	19-:38800163-38800265	19-:38800163-38800265	CTG	iORF	0.81	0.38	0.010751	38.4
ENSG00000119471.10	ENST00000398805.3_iORF_2	9+:115216305-115216371	9+:115216305-115216371	ATT	iORF	0.95	0.60	0.010958	13.7
ENSG00000171471.5	ENST00000306985.4_iORF_1	12+:117013854-117013869	12+:117013854-117013869	ACG	iORF	0.76	0.25	0.011056	6.2
ENSG00000012660.9_ENSG00000217527.1	ENST00000542638.1_iORF_4	6-:53156652-53156745	6-:53156652-53156745	ATG	iORF	0.17	0.56	0.011061	63.0
ENSG00000158290.12	ENST00000371322.5_iORF_2	X-:119694162-119694213	X-:119694162-119694336	ACG	iORF	0.77	0.34	0.011110	19.2
ENSG00000119421.5	ENST00000373768.3_iORF_2	9-:124914566-124914632	9-:124914566-124914632	GTG	iORF	0.66	0.60	0.011354	26.9
ENSG00000133193.8	ENST00000403627.3_iORF_2	17-:71228243-71228327	17-:71228243-71228375	GTG	iORF	0.82	0.59	0.011409	64.5
ENSG00000119392.10	ENST00000309971.4_iORF_1	9+:131271365-131271376|131277807-131277910	9+:131271365-131271376|131277807-131277910	ATG	iORF	0.88	0.65	0.011533	26.3
ENSG00000170425.3	ENST00000304222.2_iORF_5	17+:15878180-15878195	17+:15878180-15878195	ATG	iORF	0.80	0.56	0.011563	15.4
ENSG00000186298.7	ENST00000546933.1_iORF_5	12-:111169640-111169682	12-:111169640-111169682	ATG	iORF	0.84	0.10	0.011654	19.7
ENSG00000140995.12	ENST00000418391.2_iORF_6	16+:90024015-90024051	16+:90024015-90024051	AGG	iORF	0.75	0.52	0.011654	9.3
ENSG00000186283.9	ENST00000367627.3_iORF_0	1+:179051385-179051490	1+:179051385-179051490	CTG	iORF	0.46	0.57	0.011663	36.6
ENSG00000116649.5	ENST00000376957.2_iORF_1	1-:11116687-11116702	1-:11116687-11116702	ATG	iORF	0.10	0.42	0.011680	15.9
ENSG00000132382.10	ENST00000254718.4_iORF_3	17-:4445143-4445186|4445758-4445763	17-:4445143-4445186|4445758-4445763	ATC	iORF	0.21	0.41	0.011797	17.4
ENSG00000007202.10	ENST00000528896.2_iORF_3	17-:26968930-26968978	17-:26968930-26968978	ATG	iORF	0.39	0.21	0.011925	6.7
ENSG00000053372.4	ENST00000330263.4_iORF_1	1+:19582449-19582545|19583557-19583614	1+:19582449-19582545|19583557-19583614	ATG	iORF	0.62	0.63	0.012091	329.2
ENSG00000112419.10_ENSG00000135521.8	ENST00000440869.2_iORF_6	6+:144033273-144033306	6+:144033273-144033306	ATG	iORF	0.15	0.59	0.012257	14.7
ENSG00000140157.10	ENST00000337451.3_iORF_1	15-:23021281-23021314	15-:23021281-23021314	ATG	iORF	0.84	0.56	0.012257	15.8
ENSG00000076928.13	ENST00000378152.4_iORF_0	19+:42410174-42410177|42410854-42410938	19+:42410174-42410177|42410854-42410938	AAG	iORF	0.14	0.46	0.012351	17.2
ENSG00000133398.3	ENST00000255764.3_iORF_1	5-:6374438-6374471	5-:6374438-6374471	ATG	iORF	0.03	0.70	0.012360	55.3
ENSG00000145220.9	ENST00000343470.4_iORF_7	4-:4281186-4281222	4-:4281186-4281222	ATC	iORF	0.36	0.61	0.012421	15.7
ENSG00000113758.9	ENST00000512501.1_iORF_5	5-:176885134-176885185	5-:176885134-176885185	AGG	iORF	0.18	0.56	0.012458	21.0
ENSG00000170509.7_ENSG00000240966.2	ENST00000358290.4_iORF_2	4-:88303447-88303514|88312012-88312017	4-:88303447-88303514|88312012-88312017	ATA	iORF	0.11	0.67	0.012502	58.8
ENSG00000232119.3	ENST00000371317.5_iORF_2	X+:119739278-119739302	X+:119739278-119739302	ATG	iORF	0.91	0.29	0.012512	14.5
ENSG00000173727.7	ENST00000309775.7_iORF_0	11+:65222938-65223019	11+:65222938-65223019	CTG	iORF	0.08	0.20	0.012558	33.0
ENSG00000198538.6_ENSG00000204604.5	ENST00000457749.2_iORF_4	19-:53304825-53304915	19-:53304825-53304915	AGG	iORF	0.32	0.33	0.012571	13.0
ENSG00000038382.13	ENST00000344204.4_iORF_0	5+:14406683-14406781|14419886-14419908	5+:14406683-14406781|14419886-14419908	ATG	iORF	0.78	0.54	0.012578	35.9
ENSG00000147789.11	ENST00000528372.1_iORF_0	8+:146062833-146062892|146066739-146066752	8+:146062833-146062892|146066739-146066752	ATG	iORF	0.95	0.55	0.012909	11.7
ENSG00000138356.9	ENST00000374700.2_iORF_0	2+:201476157-201476196	2+:201476157-201476196	ATG	iORF	0.95	0.13	0.013024	14.1
ENSG00000167705.7	ENST00000301336.6_iORF_0	17-:1552099-1552138	17-:1552099-1552138	ATG	iORF	0.92	0.57	0.013024	14.1
ENSG00000146731.6_ENSG00000129103.13	ENST00000434526.2_iORF_10	7+:56136183-56136225	7+:56136183-56136225	AGG	iORF	0.46	0.64	0.013027	30.9
ENSG00000184640.13	ENST00000329047.8_iORF_9	17+:75398293-75398308	17+:75398293-75398308	ATG	iORF	0.80	0.67	0.013081	38.4
ENSG00000064652.6	ENST00000513881.1_iORF_2	5+:122181356-122181388|122272428-122272441	5+:122181356-122181388|122272428-122272441	ATG	iORF	0.46	0.49	0.013122	30.6
ENSG00000086712.8	ENST00000380122.5_iORF_0	X+:16847718-16847742	X+:16847718-16847742	ACG	iORF	0.64	0.60	0.013209	17.1
ENSG00000159692.11	ENST00000382952.3_iORF_5	4-:1209840-1209915	4-:1209840-1209915	ATG	iORF	0.89	0.59	0.013328	25.1
ENSG00000242485.1	ENST00000344843.7_iORF_5	1-:1341255-1341266|1342288-1342331	1-:1341255-1341266|1342288-1342331	ATG	iORF	0.37	0.55	0.013461	16.0
ENSG00000116977.14	ENST00000366584.4_iORF_6	1+:236702198-236702213	1+:236702198-236702213	ATG	iORF	0.88	0.13	0.013597	15.4
ENSG00000137106.13_ENSG00000236156.2	ENST00000318158.6_iORF_3	9+:37424867-37424894	9+:37424867-37424894	ATG	iORF	0.34	0.18	0.013639	71.6
ENSG00000095383.15	ENST00000375064.1_iORF_0	9-:101017521-101017599	9-:101017521-101017599	ATG	iORF	0.36	0.18	0.013675	39.9
ENSG00000149179.9	ENST00000278460.7_iORF_0	11+:47073955-47074069|47159195-47159204	11+:47008854-47008861|47073938-47074069|47159195-47159204	AGG	iORF	0.08	0.40	0.013760	21.3
ENSG00000168000.10_ENSG00000214753.2	ENST00000301785.5_iORF_6	11-:62484570-62484615	11-:62484570-62484615	ATA	iORF	0.39	0.63	0.013833	12.7
ENSG00000175792.7_ENSG00000212344.1	ENST00000322623.5_iORF_3	3-:127831825-127831863|127838170-127838255	3-:127831825-127831863|127838170-127838255	ATG	iORF	0.74	0.52	0.013841	133.7
ENSG00000145388.10	ENST00000388822.5_iORF_1	4+:119631339-119631378	4+:119631339-119631378	AGG	iORF	0.17	0.59	0.013986	12.0
ENSG00000173039.14	ENST00000406246.3_iORF_3	11-:65423343-65423406|65425757-65425763	11-:65423343-65423406|65425757-65425763	ATA	iORF	0.40	0.58	0.014058	17.1
ENSG00000168288.8	ENST00000303319.5_iORF_2	2-:150438730-150438785|150443602-150443604	2-:150438730-150438785|150443602-150443663|150444177-150444220	ATG	iORF	0.28	0.45	0.014073	26.0
ENSG00000104164.6_ENSG00000137767.9	ENST00000260324.7_iORF_2	15+:45974818-45974859|45980534-45980556	15+:45974818-45974859|45980534-45980556	CTG	iORF	0.94	0.32	0.014331	18.4
ENSG00000130826.11	ENST00000369550.5_iORF_2	X+:153994637-153994675|153995271-153995314	X+:153994637-153994675|153995271-153995314	ACG	iORF	0.14	0.60	0.014388	28.4
ENSG00000142089.11_ENSG00000270030.1	ENST00000399808.4_iORF_1	11-:320677-320773	11-:320677-320773	GTG	iORF	0.11	0.55	0.014400	130.9
ENSG00000132669.8	ENST00000255006.6_iORF_1	20+:19955846-19955957	20+:19955846-19955957	CTG	iORF	0.44	0.43	0.014559	25.6
ENSG00000225921.2	ENST00000451315.2_iORF_1	6+:13618307-13618371|13620439-13620465	6+:13618307-13618371|13620439-13620465	ATG	iORF	0.14	0.69	0.014675	43.6
ENSG00000158406.2	ENST00000289352.1_iORF_1	6-:26285480-26285519	6-:26285480-26285519	CTG	iORF	0.95	0.61	0.014711	11.7
ENSG00000103168.12	ENST00000566732.1_iORF_2	16-:84217365-84217383	16-:84217365-84217383	ATG	iORF	0.92	0.51	0.014753	11.8
ENSG00000137124.6	ENST00000377698.3_iORF_2	9+:38395872-38395986	9+:38395872-38395986	ATG	iORF	0.87	0.57	0.014787	34.7
ENSG00000184825.4	ENST00000377459.1_iORF_1	6+:27115037-27115085	6+:27115037-27115085	TTG	iORF	0.94	0.34	0.014898	14.0
ENSG00000107897.14_ENSG00000263577.1	ENST00000375888.1_iORF_2	10-:27529291-27529381	10-:27529291-27529381	CTG	iORF	0.11	0.38	0.014997	31.7
ENSG00000124571.13	ENST00000265351.7_iORF_3	6-:43535002-43535032	6-:43535002-43535032	CTG	iORF	0.94	0.49	0.015103	9.8
ENSG00000164040.12	ENST00000520121.1_iORF_1	4-:129208800-129208884	4-:129208800-129208884	ACG	iORF	0.31	0.32	0.015276	19.4
ENSG00000181392.10_ENSG00000239382.6	ENST00000378875.3_iORF_3	19-:36501913-36501947|36502305-36502343	19-:36501913-36501947|36502305-36502343	GTG	iORF	0.87	0.45	0.015276	12.9
ENSG00000114744.4	ENST00000473414.1_iORF_2	3-:149469221-149469254	3-:149469221-149469254	GTG	iORF	0.39	0.55	0.015316	8.7
ENSG00000100813.10	ENST00000555053.1_iORF_5	14-:23550966-23550993	14-:23550966-23550993	AAG	iORF	0.61	0.54	0.015509	12.3
ENSG00000004897.7	ENST00000066544.3_iORF_1	17-:45199895-45199919	17-:45199895-45199919	TTG	iORF	0.90	0.13	0.015573	4.8
ENSG00000064933.12	ENST00000441310.2_iORF_2	2+:190660555-190660567	2+:190660555-190660567	ATG	iORF	0.95	0.10	0.015625	7.2
ENSG00000024862.12	ENST00000332797.6_iORF_0	6+:139097226-139097244	6+:139097226-139097244	CTG	iORF	0.80	0.58	0.015625	17.8
ENSG00000136811.12	ENST00000372791.3_iORF_3	9+:131221910-131221928	9+:131221910-131221928	GTG	iORF	0.42	0.58	0.015625	18.3
ENSG00000138134.7_ENSG00000180139.10	ENST00000371926.3_iORF_2	10+:90670689-90670707	10+:90670689-90670707	ATT	iORF	0.48	0.11	0.015625	6.2
ENSG00000177675.4_ENSG00000177575.8	ENST00000416109.2_iORF_1	12-:7521961-7521973	12-:7521961-7521973	ATG	iORF	0.40	0.30	0.015625	101.7
ENSG00000147905.13	ENST00000336755.5_iORF_0	9+:37304216-37304261	9+:37304216-37304261	ATG	iORF	0.14	0.62	0.015679	13.9
ENSG00000162607.8	ENST00000339950.4_iORF_6	1+:62907947-62907970|62908829-62908869	1+:62907947-62907970|62908829-62908869	ATG	iORF	0.89	0.62	0.015699	16.0
ENSG00000136026.9_ENSG00000238609.1	ENST00000378026.4_iORF_1	12-:106633943-106634024	12-:106633943-106634024	AGG	iORF	0.36	0.16	0.015717	29.7
ENSG00000135506.11	ENST00000257966.8_iORF_5	12+:58088065-58088106|58088532-58088554	12+:58088065-58088106|58088532-58088554	ATG	iORF	0.70	0.60	0.015816	23.7
ENSG00000184922.9	ENST00000328118.3_iORF_2	17+:43308016-43308054|43309733-43309782	17+:43308016-43308054|43309733-43309782	ATG	iORF	0.91	0.56	0.016042	25.5
ENSG00000124275.10	ENST00000264668.2_iORF_1	5+:7875403-7875418	5+:7873627-7873639|7875370-7875418	ATG	iORF	0.85	0.42	0.016269	6.9
ENSG00000076053.6_ENSG00000076043.5	ENST00000544582.1_iORF_6	11+:114271487-114271489|114272419-114272432	11+:114271487-114271489|114272419-114272432	AGG	iORF	0.14	0.11	0.016269	11.5
ENSG00000169045.13	ENST00000329433.6_iORF_14	5-:179048281-179048383	5-:179048281-179048383	ATG	iORF	0.29	0.49	0.016290	72.4
ENSG00000111602.7	ENST00000553532.1_iORF_3	12-:56811968-56812067	12-:56811968-56812067	AGG	iORF	0.93	0.55	0.016316	10.5
ENSG00000133142.13	ENST00000472484.1_iORF_9	X+:102841932-102841959	X+:102841932-102841959	AAG	iORF	0.82	0.47	0.016320	11.7
ENSG00000215301.5	ENST00000399959.2_iORF_1	X+:41193512-41193550|41196660-41196673	X+:41193512-41193550|41196660-41196673	ATG	iORF	0.80	0.73	0.016408	223.2
ENSG00000168883.15	ENST00000409470.1_iORF_4	2+:85843415-85843469	2+:85843415-85843469	ATC	iORF	0.41	0.56	0.016456	21.5
ENSG00000010165.15_ENSG00000213060.4	ENST00000361735.3_iORF_2	1+:171752925-171752949	1+:171752913-171752949	ATG	iORF	0.09	0.18	0.016701	24.7
ENSG00000124942.9	ENST00000378024.4_iORF_46	11-:62285123-62285141	11-:62285123-62285141	TTG	iORF	0.91	0.42	0.016750	9.2
ENSG00000100344.6_ENSG00000138964.12	ENST00000350028.4_iORF_2	22+:44369154-44369196	22+:44369154-44369196	TTG	iORF	0.10	0.59	0.017014	19.1
ENSG00000169398.15	ENST00000517887.1_iORF_10	8-:141756940-141756959|141762330-141762374	8-:141756940-141756959|141762330-141762374	CTG	iORF	0.61	0.60	0.017053	8.6
ENSG00000136811.12	ENST00000372791.3_iORF_6	9+:131231616-131231631	9+:131231616-131231631	TTG	iORF	0.92	0.41	0.017521	7.8
ENSG00000044090.4	ENST00000265348.3_iORF_1	6-:43012964-43013018	6-:43012964-43013018	CTG	iORF	0.60	0.58	0.017563	6.0
ENSG00000083168.5	ENST00000396930.3_iORF_1	8-:41792370-41792385|41794773-41794812	8-:41792370-41792385|41794773-41794812	AAG	iORF	0.91	0.53	0.017563	12.3
ENSG00000163466.11	ENST00000295685.10_iORF_5	2+:219093466-219093517	2+:219093466-219093517	ATG	iORF	0.80	0.25	0.017568	43.9
ENSG00000139289.9	ENST00000266671.5_iORF_2	12-:76425237-76425312	12-:76425237-76425312	GTG	iORF	0.76	0.42	0.017810	1008.5
ENSG00000152556.11	ENST00000547587.1_iORF_4	12+:48516576-48516621	12+:48516576-48516621	ATG	iORF	0.80	0.63	0.017828	56.3
ENSG00000179262.5	ENST00000586534.1_iORF_5	19+:13058704-13058755	19+:13058704-13058755	ATG	iORF	0.72	0.67	0.017975	42.7
ENSG00000141458.8_ENSG00000199366.1	ENST00000269228.5_iORF_2	18-:21153420-21153513	18-:21153420-21153513	ATG	iORF	0.61	0.42	0.018080	35.5
ENSG00000132680.6	ENST00000368321.3_iORF_1	1-:155903449-155903479	1-:155903449-155903479	ATG	iORF	0.25	0.56	0.018224	15.6
ENSG00000132142.15	ENST00000394406.2_iORF_2	17-:35687227-35687263	17-:35687227-35687263	AAG	iORF	0.17	0.54	0.018463	15.4
ENSG00000168411.9	ENST00000571750.1_iORF_7	16-:74660451-74660452|74662349-74662516	16-:74660451-74660452|74662349-74662516	ATT	iORF	0.68	0.59	0.018825	30.9
ENSG00000001497.12	ENST00000374807.5_iORF_4	X-:64749628-64749758|64751236-64751238	X-:64749628-64749758|64751236-64751238	AGG	iORF	0.42	0.23	0.018866	36.4
ENSG00000174720.11	ENST00000344442.5_iORF_2	4+:113568382-113568457	4+:113568382-113568457	AGG	iORF	0.11	0.59	0.018879	9.2
ENSG00000168137.11	ENST00000302463.6_iORF_3	3+:9477555-9477590|9478533-9478570	3+:9477555-9477590|9478533-9478570	AGG	iORF	0.39	0.61	0.018909	14.2
ENSG00000115657.8_ENSG00000198925.6	ENST00000409618.1_iORF_12	2-:220090211-220090294|220091590-220091633	2-:220090211-220090294|220091590-220091633	ATG	iORF	0.16	0.49	0.018980	35.3
ENSG00000116353.11	ENST00000263702.6_iORF_0	1-:29543177-29543197|29557242-29557267	1-:29543177-29543197|29557242-29557267	ACG	iORF	0.07	0.60	0.019078	23.2
ENSG00000178209.10_ENSG00000207574.1	ENST00000345136.3_iORF_7	8-:145003984-145003997|145004103-145004138	8-:145003984-145003997|145004103-145004138	ACG	iORF	0.88	0.39	0.019170	29.0
ENSG00000119888.6_ENSG00000207923.1	ENST00000263735.4_iORF_0	2+:47600956-47601016	2+:47600956-47601016	ATG	iORF	0.74	0.53	0.019196	6.5
ENSG00000165626.12_ENSG00000202508.1	ENST00000396900.2_iORF_0	10-:13541914-13542037	10-:13541914-13542037	AAG	iORF	0.82	0.15	0.019409	13.2
ENSG00000132950.14	ENST00000337963.4_iORF_1	13-:20426282-20426312	13-:20426282-20426312	ATG	iORF	0.95	0.54	0.019581	8.4
ENSG00000171490.8	ENST00000571133.1_iORF_1	16-:11933564-11933618	16-:11933564-11933618	ATC	iORF	0.87	0.69	0.019637	59.4
ENSG00000116604.13_ENSG00000206651.1	ENST00000368240.2_iORF_5	1-:156449382-156449472	1-:156449382-156449472	ATC	iORF	0.11	0.60	0.019706	13.3
ENSG00000168653.6	ENST00000372969.3_iORF_2	1+:39494512-39494578	1+:39494512-39494578	ATG	iORF	0.36	0.69	0.019923	99.4
ENSG00000154719.9	ENST00000352957.4_iORF_1	21-:26978903-26978967|26979714-26979749	21-:26978903-26978967|26979714-26979749	CTG	iORF	0.07	0.60	0.020170	35.6
ENSG00000258539.1_ENSG00000203791.9	ENST00000464099.1_iORF_0	10-:126477706-126477726|126478841-126478907|126480292-126480329	10-:126477706-126477726|126478841-126478907|126480292-126480389	ACG	iORF	0.85	0.69	0.020264	127.5
ENSG00000148773.8	ENST00000368653.3_iORF_25	10-:129921169-129921181	10-:129921169-129921181	ATG	iORF	0.88	0.40	0.020285	9.0
ENSG00000108883.8	ENST00000402521.3_iORF_7	17-:42964087-42964108	17-:42964087-42964108	ATG	iORF	0.09	0.54	0.020304	18.6
ENSG00000087074.7	ENST00000200453.5_iORF_9	19+:49376533-49376566	19+:49376533-49376566	ATG	iORF	0.66	0.55	0.020379	16.8
ENSG00000131462.3	ENST00000251413.3_iORF_2	17+:40762522-40762608|40764092-40764129	17+:40762522-40762608|40764092-40764129	ATG	iORF	0.20	0.35	0.020532	25.4
ENSG00000131711.10	ENST00000296755.7_iORF_2	5+:71490591-71490801	5+:71490591-71490801	ATC	iORF	0.28	0.63	0.020647	35.4
ENSG00000168411.9	ENST00000571750.1_iORF_4	16-:74685969-74686020|74694829-74694895	16-:74685969-74686020|74694829-74694895	AAG	iORF	0.19	0.22	0.020828	39.6
ENSG00000136197.8_ENSG00000106588.6	ENST00000223321.4_iORF_1	7-:42966983-42967007	7-:42966983-42967031	AGG	iORF	0.80	0.07	0.020871	50.0
ENSG00000028528.10	ENST00000559844.1_iORF_3	15+:64404844-64404883|64410315-64410372	15+:64404844-64404883|64410315-64410372	ATG	iORF	0.49	0.66	0.021030	10.9
ENSG00000132963.7	ENST00000380842.4_iORF_3	13+:29236625-29236644|29238645-29238659	13+:29236625-29236644|29238645-29238659	ATG	iORF	0.76	0.53	0.021065	39.3
ENSG00000107959.11	ENST00000224949.4_iORF_3	10-:3212327-3212396	10-:3212327-3212396	ATG	iORF	0.80	0.73	0.021146	256.9
ENSG00000095059.11	ENST00000593423.1_iORF_3	19-:12791084-12791108	19-:12791084-12791108	ATG	iORF	0.80	0.48	0.021270	38.4
ENSG00000108578.10	ENST00000261714.6_iORF_1	17-:28618415-28618454	17-:28618415-28618454	ATG	iORF	0.76	0.68	0.021319	36.9
ENSG00000143322.15	ENST00000504405.1_iORF_1	1-:179089341-179089409|179090729-179090763	1-:179089341-179089409|179090729-179090763	ATA	iORF	0.19	0.50	0.021336	45.5
ENSG00000091436.12	ENST00000375213.3_iORF_4	2+:173955866-173955918|174034532-174034594	2+:173955860-173955918|174034532-174034594	ATC	iORF	0.80	0.08	0.021407	76.5
ENSG00000143870.8	ENST00000272227.3_iORF_3	2-:10927532-10927565|10928822-10928843	2-:10927532-10927565|10928822-10928843	ATA	iORF	0.40	0.17	0.021426	45.9
ENSG00000100714.11	ENST00000216605.8_iORF_1	14+:64882431-64882457|64884605-64884651	14+:64882431-64882457|64884605-64884651	ATG	iORF	0.09	0.51	0.021474	34.0
ENSG00000164933.7	ENST00000297578.4_iORF_2	8-:104427086-104427107	8-:104427086-104427107	ACG	iORF	0.05	0.67	0.021494	39.5
ENSG00000160299.12	ENST00000359568.5_iORF_0	21+:47775476-47775527	21+:47775476-47775527	CTG	iORF	0.26	0.51	0.021498	11.5
ENSG00000096063.10	ENST00000361690.3_iORF_4	6-:35856682-35856700|35858671-35858749	6-:35856682-35856700|35858671-35858749	GTG	iORF	0.33	0.59	0.021624	30.5
ENSG00000118965.10	ENST00000345530.3_iORF_1	2-:20182291-20182295|20188925-20188942	2-:20182291-20182295|20188925-20188942	ATT	iORF	0.36	0.09	0.021752	8.1
ENSG00000107185.8	ENST00000378078.4_iORF_2	9+:35750283-35750304	9+:35750283-35750304	ATG	iORF	0.90	0.49	0.021752	11.6
ENSG00000258289.3_ENSG00000257365.3	ENST00000548752.2_iORF_2	14+:65381182-65381203	14+:65381182-65381203	TTG	iORF	0.91	0.48	0.021752	10.2
ENSG00000128228.4	ENST00000248958.4_iORF_2	22+:21996803-21996812|21997150-21997171	22+:21996803-21996812|21997150-21997171	ACG	iORF	0.87	0.52	0.022000	60.7
ENSG00000070814.13	ENST00000513346.1_iORF_2	5+:149743686-149743815|149747406-149747418	5+:149743686-149743815|149747406-149747418	TTG	iORF	0.84	0.56	0.022043	42.7
ENSG00000105321.8	ENST00000221922.6_iORF_3	19+:47768180-47768203|47769867-47769904	19+:47768180-47768203|47769867-47769904	GTG	iORF	0.55	0.49	0.022139	9.8
ENSG00000103202.8_ENSG00000242612.2	ENST00000444498.1_iORF_0	16+:449037-449070	16+:449037-449070	ATG	iORF	0.87	0.15	0.022228	10.1
ENSG00000144029.7_ENSG00000144026.7	ENST00000272418.2_iORF_4	2-:95775707-95775764	2-:95775707-95775764	AGG	iORF	0.88	0.47	0.022566	21.2
ENSG00000132466.13	ENST00000509867.2_iORF_2	4-:73957975-73958005	4-:73957975-73958005	ATC	iORF	0.87	0.55	0.022579	9.9
ENSG00000175287.14_ENSG00000095319.10	ENST00000419872.1_iORF_0	9+:131702718-131702776|131703723-131703854	9+:131702718-131702776|131703723-131703854	GTG	iORF	0.35	0.16	0.022622	28.0
ENSG00000120437.7	ENST00000541436.1_iORF_3	6+:160198388-160198488|160199201-160199236	6+:160198388-160198488|160199201-160199236	ACG	iORF	0.19	0.52	0.022863	33.5
ENSG00000225663.3	ENST00000573478.1_iORF_4	17-:79781166-79781187|79782162-79782189	17-:79781166-79781187|79782162-79782255	AGG	iORF	0.33	0.52	0.022935	11.5
ENSG00000143740.10	ENST00000366759.4_iORF_1	1+:227935447-227935525	1+:227935447-227935525	ATG	iORF	0.42	0.71	0.023071	91.6
ENSG00000163682.11	ENST00000449470.2_iORF_8	4-:39459914-39459929|39460013-39460016	4-:39459914-39459929|39460013-39460040	ATG	iORF	0.80	0.69	0.023131	47.8
ENSG00000142230.7	ENST00000270225.7_iORF_3	19+:47634230-47634285|47646750-47646785	19+:47634230-47634285|47646750-47646785	AGG	iORF	0.27	0.46	0.023230	72.8
ENSG00000114391.8	ENST00000394077.3_iORF_5	3-:101405380-101405392	3-:101405380-101405392	GTG	iORF	0.20	0.69	0.023447	251.8
ENSG00000151923.13	ENST00000369093.2_iORF_7	10-:121339504-121339522|121341433-121341436	10-:121339504-121339522|121341433-121341436	ATC	iORF	0.87	0.43	0.023548	6.7
ENSG00000167470.8	ENST00000300952.2_iORF_3	19+:1251583-1251616	19+:1251583-1251616	AGG	iORF	0.11	0.61	0.023711	6.0
ENSG00000189403.10_ENSG00000232489.1	ENST00000341423.5_iORF_6	13-:31037475-31037489|31037667-31037674	13-:31037475-31037489|31037667-31037674	GTG	iORF	0.92	0.46	0.023712	9.5
ENSG00000263264.1_ENSG00000104880.13	ENST00000359920.6_iORF_5	19+:7505077-7505104	19+:7505077-7505104	ATG	iORF	0.52	0.52	0.023914	9.6
ENSG00000113368.7	ENST00000261366.5_iORF_12	5+:126156796-126156823	5+:126156796-126156823	ATT	iORF	0.16	0.44	0.023922	12.5
ENSG00000105723.7_ENSG00000105722.5	ENST00000222330.3_iORF_3	19-:42736688-42736712	19-:42736688-42736712	ATG	iORF	0.95	0.45	0.023994	6.0
ENSG00000057252.8	ENST00000367619.3_iORF_6	1+:179316804-179316816	1+:179316804-179316816	ACG	iORF	0.80	0.38	0.024140	8.1
ENSG00000100938.13	ENST00000456667.3_iORF_10	14+:24702466-24702484	14+:24702466-24702484	ATA	iORF	0.45	0.28	0.024158	5.8
ENSG00000133193.8	ENST00000405159.3_iORF_3	17-:71208866-71208879|71223303-71223389	17-:71208866-71208879|71223303-71223389	ATG	iORF	0.91	0.61	0.024239	42.1
ENSG00000104889.4	ENST00000221486.4_iORF_3	19+:12923969-12924020|12924141-12924204	19+:12923969-12924020|12924141-12924204	CTG	iORF	0.47	0.33	0.024280	52.7
ENSG00000108523.11	ENST00000262482.6_iORF_1	17+:4844384-4844435	17+:4844384-4844435	ATG	iORF	0.31	0.64	0.024290	32.1
ENSG00000213445.4	ENST00000394224.3_iORF_1	11+:65416800-65416821	11+:65415107-65415129|65416732-65416821	AGG	iORF	0.49	0.50	0.024487	6.5
ENSG00000107929.10	ENST00000316157.3_iORF_7	10-:909739-909802	10-:909739-909808	GTG	iORF	0.18	0.12	0.024674	66.9
ENSG00000133983.10_ENSG00000213463.3	ENST00000389912.6_iORF_8	14-:70809382-70809394	14-:70809382-70809394	ATG	iORF	0.11	0.39	0.024695	9.9
ENSG00000002549.8	ENST00000226299.4_iORF_5	4+:17581504-17581534	4+:17581504-17581534	GTG	iORF	0.54	0.55	0.024884	7.5
ENSG00000204120.10_ENSG00000182600.5	ENST00000409196.3_iORF_20	2+:233655851-233655869	2+:233655851-233655869	AGG	iORF	0.36	0.46	0.024924	6.6
ENSG00000168411.9	ENST00000571750.1_iORF_8	16-:74678484-74678577	16-:74678484-74678577	AGG	iORF	0.70	0.55	0.024947	24.3
ENSG00000106348.12	ENST00000470772.1_iORF_1	7-:128035084-128035087|128035184-128035244	7-:128035084-128035087|128035184-128035244	ATG	iORF	0.59	0.62	0.025109	7.3
ENSG00000143756.7	ENST00000366862.5_iORF_1	1+:224345188-224345254	1+:224345188-224345254	CTG	iORF	0.84	0.46	0.025130	15.0
ENSG00000183648.5	ENST00000329559.3_iORF_2	14-:92583974-92583986|92587985-92587997	14-:92583974-92583986|92587985-92587997	CTG	iORF	0.08	0.69	0.025222	54.2
ENSG00000112039.3	ENST00000229769.2_iORF_2	6+:35423931-35423964	6+:35423931-35423964	ATT	iORF	0.54	0.53	0.025228	7.7
ENSG00000173207.8	ENST00000308987.5_iORF_6	1+:154950528-154950585	1+:154950528-154950585	ATG	iORF	0.65	0.59	0.025345	14.3
ENSG00000117724.8	ENST00000366955.3_iORF_23	1+:214813872-214813887	1+:214813872-214813887	AAG	iORF	0.91	0.37	0.025600	8.6
ENSG00000151461.15	ENST00000357604.5_iORF_1	10-:12039676-12039742	10-:12039676-12039742	TTG	iORF	0.95	0.33	0.025826	8.2
ENSG00000124942.9	ENST00000378024.4_iORF_27	11-:62292127-62292142	11-:62292127-62292142	AGG	iORF	0.80	0.56	0.025859	16.9
ENSG00000170417.10	ENST00000409173.1_iORF_0	2+:103379070-103379145|103380787-103380847	2+:103379070-103379145|103380787-103380847	AAG	iORF	0.95	0.54	0.025964	18.8
ENSG00000028203.13	ENST00000436874.1_iORF_1	12+:95645798-95645847|95650925-95650951	12+:95645798-95645847|95650925-95650951	ATG	iORF	0.94	0.35	0.025980	14.1
ENSG00000078668.9	ENST00000022615.4_iORF_4	8+:42251775-42251796|42252601-42252622	8+:42251775-42251796|42252601-42252622	ATG	iORF	0.80	0.69	0.025981	45.3
ENSG00000015479.13	ENST00000394805.3_iORF_4	5+:138652750-138652794|138653284-138653336	5+:138652750-138652794|138653284-138653336	ATG	iORF	0.20	0.67	0.026109	50.5
ENSG00000125445.6	ENST00000245539.6_iORF_3	17+:73258013-73258064|73258577-73258607	17+:73258013-73258064|73258577-73258607	ATG	iORF	0.31	0.51	0.026197	88.0
ENSG00000071655.13_ENSG00000127540.7	ENST00000585671.1_iORF_4	19-:1599451-1599559|1605358-1605361	19-:1599451-1599559|1605358-1605361	CTG	iORF	0.39	0.11	0.026346	247.1
ENSG00000126777.13	ENST00000416613.1_iORF_7	14+:56078950-56079043	14+:56078950-56079043	ATA	iORF	0.08	0.59	0.026430	17.0
ENSG00000115207.9	ENST00000359541.2_iORF_3	2-:27560350-27560389	2-:27560350-27560389	GTG	iORF	0.62	0.47	0.026482	7.2
ENSG00000133704.5	ENST00000256079.4_iORF_1	12-:30822128-30822167	12-:30822128-30822167	ATG	iORF	0.04	0.65	0.026482	26.6
ENSG00000145730.16	ENST00000438793.3_iORF_3	5+:102363916-102363940	5+:102363916-102363940	AGG	iORF	0.95	0.45	0.026671	6.1
ENSG00000113312.6	ENST00000231238.5_iORF_1	5+:159437677-159437797	5+:159437677-159437797	ATG	iORF	0.08	0.58	0.026676	41.6
ENSG00000196655.5	ENST00000533632.1_iORF_1	11+:118889635-118889680|118889852-118889891	11+:118889635-118889680|118889852-118889891	ATG	iORF	0.61	0.44	0.026695	22.3
ENSG00000163507.9	ENST00000295746.8_iORF_5	3-:108303970-108304000	3-:108303970-108304000	ATG	iORF	0.22	0.59	0.026828	19.5
ENSG00000108010.7	ENST00000481034.1_iORF_1	10+:131943504-131943555	10+:131943504-131943555	ATG	iORF	0.31	0.72	0.027071	121.2
ENSG00000047365.7	ENST00000303965.4_iORF_0	4-:36069661-36069676	4-:36069661-36069676	ATT	iORF	0.32	0.56	0.027200	12.2
ENSG00000101974.10_ENSG00000207633.1	ENST00000370557.1_iORF_0	X-:138897125-138897140	X-:138897125-138897140	ATG	iORF	0.92	0.05	0.027200	8.0
ENSG00000188643.6	ENST00000368705.2_iORF_8	1-:153580074-153580110	1-:153580074-153580110	ATG	iORF	0.84	0.58	0.027237	21.3
ENSG00000111206.8	ENST00000359843.3_iORF_3	12-:2983418-2983580	12-:2983418-2983580	ATG	iORF	0.21	0.70	0.027418	112.6
ENSG00000109113.13	ENST00000395242.2_iORF_16	17-:27041914-27041918|27042049-27042072	17-:27041914-27041918|27042049-27042072	CTG	iORF	0.55	0.57	0.027424	6.1
ENSG00000205155.3_ENSG00000267328.1	ENST00000587708.2_iORF_5	19+:36237608-36237647	19+:36237608-36237647	ATG	iORF	0.64	0.66	0.027427	31.1
ENSG00000155097.7	ENST00000395862.3_iORF_2	8+:104076991-104077027	8+:104076991-104077027	ATG	iORF	0.62	0.40	0.027464	10.9
ENSG00000152291.9	ENST00000377386.3_iORF_2	2-:85553683-85553833	2-:85553683-85553902	AAG	iORF	0.31	0.67	0.027474	76.1
ENSG00000162227.3_ENSG00000185475.4	ENST00000333449.4_iORF_3	11+:62554959-62554999|62556494-62556511	11+:62554959-62554999|62556494-62556511	GTG	iORF	0.19	0.42	0.027526	56.5
ENSG00000173473.6	ENST00000254480.5_iORF_4	3-:47719757-47719766	3-:47719757-47719766	ATC	iORF	0.26	0.01	0.027778	6.0
ENSG00000113558.14_ENSG00000006837.7	ENST00000265334.4_iORF_19	5-:133695655-133695664	5-:133695655-133695664	ATG	iORF	0.88	0.21	0.027778	6.0
ENSG00000158691.10	ENST00000396827.3_iORF_0	6-:28350324-28350333	6-:28350324-28350333	CTG	iORF	0.88	0.20	0.027778	6.0
ENSG00000103365.11_ENSG00000103356.11	ENST00000309859.4_iORF_2	16-:23486331-23486340	16-:23486331-23486340	AGG	iORF	0.95	0.29	0.027778	4.0
ENSG00000105647.10_ENSG00000216490.3	ENST00000407280.3_iORF_3	19+:18285919-18285955	19+:18285919-18285955	ATG	iORF	0.86	0.58	0.027808	5.2
ENSG00000124380.6_ENSG00000059728.6	ENST00000244227.3_iORF_4	2+:70123626-70123680|70124508-70124520	2+:70123626-70123680|70124508-70124520	ATG	iORF	0.91	0.60	0.027951	34.6
ENSG00000132463.9	ENST00000499044.2_iORF_2	4-:71701961-71701985	4-:71701961-71701985	ATG	iORF	0.55	0.65	0.027957	29.3
ENSG00000198160.10	ENST00000401041.1_iORF_0	1+:67390715-67390778|67391824-67391878	1+:67390715-67390778|67391824-67391878	ATG	iORF	0.64	0.63	0.027998	35.0
ENSG00000139289.9	ENST00000266671.5_iORF_4	12-:76425363-76425414	12-:76425363-76425414	ATG	iORF	0.88	0.68	0.028023	43.5
ENSG00000131263.8	ENST00000332687.6_iORF_2	X-:73811605-73811647	X-:73811605-73811647	ATC	iORF	0.60	0.58	0.028209	6.0
ENSG00000213281.4_ENSG00000009307.11	ENST00000369535.4_iORF_21	1-:115251244-115251274	1-:115251244-115251274	GTG	iORF	0.54	0.21	0.028503	8.9
ENSG00000073792.11	ENST00000421047.2_iORF_2	3-:185410550-185410568|185414399-185414426	3-:185410550-185410568|185414399-185414426	ATG	iORF	0.87	0.58	0.028573	9.5
ENSG00000173960.8	ENST00000309033.4_iORF_4	2+:24194253-24194271	2+:24194253-24194271	ATG	iORF	0.57	0.39	0.028612	5.7
ENSG00000132570.10_ENSG00000152705.6	ENST00000254908.6_iORF_1	5+:134246092-134246110	5+:134246092-134246110	ATG	iORF	0.71	0.43	0.028612	6.8
ENSG00000164754.8_ENSG00000264875.1	ENST00000523986.1_iORF_2	8-:117859916-117859930|117861184-117861254	8-:117859916-117859930|117861184-117861254	AGG	iORF	0.17	0.27	0.028819	106.0
ENSG00000242247.6_ENSG00000100266.13	ENST00000263245.5_iORF_6	22-:43227559-43227628	22-:43227559-43227628	GTG	iORF	0.64	0.62	0.028839	9.1
ENSG00000183856.6	ENST00000361170.2_iORF_9	1-:156510519-156510576	1-:156510519-156510576	ATC	iORF	0.81	0.65	0.028993	9.6
ENSG00000188641.8	ENST00000370192.3_iORF_7	1-:97915639-97915663	1-:97915639-97915663	ATA	iORF	0.95	0.05	0.029005	5.9
ENSG00000099250.13_ENSG00000244356.2	ENST00000374867.2_iORF_5	10-:33515110-33515217|33542955-33542965	10-:33515110-33515217|33542955-33542965	GTG	iORF	0.64	0.11	0.029113	22.0
ENSG00000004700.11	ENST00000421138.2_iORF_9	12-:21624409-21624475	12-:21624409-21624475	TTG	iORF	0.62	0.60	0.029148	9.0
ENSG00000131711.10	ENST00000296755.7_iORF_7	5+:71491250-71491346	5+:71491250-71491346	AAG	iORF	0.94	0.12	0.029251	20.6
ENSG00000168303.6_ENSG00000199273.1	ENST00000306984.6_iORF_1	7-:40172814-40172858|40173827-40173852	7-:40172814-40172858|40173827-40173852	AGG	iORF	0.61	0.46	0.029319	20.2
ENSG00000198910.8_ENSG00000102032.8	ENST00000464845.1_iORF_2	X-:153199915-153199928|153200336-153200344	X-:153199915-153199928|153200336-153200344	ATG	iORF	0.80	0.67	0.029332	35.5
ENSG00000168785.3	ENST00000305798.3_iORF_5	4-:99397434-99397456|99397563-99397580	4-:99397434-99397456|99397563-99397580	ATG	iORF	0.72	0.47	0.029373	5.1
ENSG00000076604.10	ENST00000262395.5_iORF_0	17+:27074253-27074282|27074860-27074965|27075034-27075044	17+:27074253-27074282|27074860-27074965|27075034-27075044	AGG	iORF	0.33	0.64	0.029386	27.4
ENSG00000158373.7_ENSG00000217159.2	ENST00000289316.2_iORF_1	6+:26158518-26158536	6+:26158518-26158536	ATG	iORF	0.91	0.42	0.029448	5.1
ENSG00000135052.12	ENST00000388712.3_iORF_5	9-:88655781-88655783|88661384-88661460	9-:88655781-88655783|88661384-88661460	ACG	iORF	0.40	0.24	0.029892	20.8
ENSG00000132591.7	ENST00000254928.5_iORF_1	17+:27182209-27182302	17+:27182209-27182302	CTG	iORF	0.09	0.41	0.029970	52.6
ENSG00000119471.10	ENST00000398805.3_iORF_1	9+:115166310-115166433	9+:115166310-115166433	AAG	iORF	0.68	0.55	0.030017	47.7
ENSG00000198380.8	ENST00000361060.5_iORF_2	2-:69554184-69554207|69555402-69555487	2-:69554184-69554207|69555402-69555487	ATT	iORF	0.08	0.44	0.030091	38.6
ENSG00000121577.9_ENSG00000138495.2	ENST00000261070.2_iORF_4	3-:119394042-119394080|119396050-119396057	3-:119394042-119394080|119396050-119396057	ATG	iORF	0.88	0.68	0.030175	40.8
ENSG00000164933.7	ENST00000297578.4_iORF_1	8-:104419991-104420006	8-:104419991-104420006	ATG	iORF	0.80	0.69	0.030349	51.0
ENSG00000174442.7	ENST00000307897.5_iORF_2	15+:66801189-66801230|66806325-66806347	15+:66801189-66801230|66806325-66806347	AAG	iORF	0.43	0.61	0.030481	22.5
ENSG00000197223.7	ENST00000407324.1_iORF_3	2-:68280223-68280250	2-:68280223-68280250	ATG	iORF	0.83	0.14	0.030656	8.6
ENSG00000153234.9	ENST00000539077.1_iORF_0	2-:157188991-157189018	2-:157188991-157189018	ATG	iORF	0.88	0.60	0.030656	16.7
ENSG00000031003.6	ENST00000033079.3_iORF_6	5-:137354676-137354703	5-:137354676-137354703	ATC	iORF	0.90	0.15	0.030656	5.0
ENSG00000138834.8	ENST00000356010.5_iORF_0	16+:1812451-1812478	16+:1812451-1812478	AGG	iORF	0.24	0.07	0.030656	17.5
ENSG00000101928.8	ENST00000370783.3_iORF_2	X-:134031020-134031047	X-:134031020-134031047	ATG	iORF	0.71	0.47	0.030656	8.3
ENSG00000173559.8	ENST00000425611.2_iORF_1	2+:192543742-192543751	2+:192543742-192543751	ATG	iORF	0.79	0.51	0.030681	57.5
ENSG00000196465.6_ENSG00000092841.14	ENST00000348108.4_iORF_10	12+:56553409-56553445	12+:56553409-56553445	ATG	iORF	0.59	0.50	0.030695	150.7
ENSG00000100526.15	ENST00000335183.6_iORF_3	14+:54866691-54866694|54868241-54868297|54875462-54875469	14+:54866691-54866694|54868241-54868297|54875462-54875469	ATG	iORF	0.41	0.09	0.030847	51.4
ENSG00000103495.9_ENSG00000167371.12	ENST00000322945.6_iORF_4	16+:29818707-29818782	16+:29818707-29818782	ACG	iORF	0.88	0.70	0.030931	62.7
ENSG00000185222.7	ENST00000372656.3_iORF_6	X+:102612688-102612718	X+:102612688-102612718	AGG	iORF	0.91	0.51	0.031037	11.4
ENSG00000125630.11	ENST00000333990.6_iORF_1	2+:113300141-113300186	2+:113300141-113300186	ATG	iORF	0.54	0.70	0.031128	53.1
ENSG00000173692.8	ENST00000308696.6_iORF_4	2+:232003461-232003564|232010953-232010964	2+:232003461-232003564|232010953-232010964	GTG	iORF	0.49	0.44	0.031210	46.3
ENSG00000147677.6	ENST00000521861.1_iORF_1	8-:117738326-117738380	8-:117738326-117738380	AAG	iORF	0.10	0.62	0.031266	31.0
ENSG00000170509.7_ENSG00000240966.2	ENST00000358290.4_iORF_1	4-:88312058-88312127	4-:88312058-88312127	ATC	iORF	0.88	0.24	0.031338	75.2
ENSG00000092964.12	ENST00000311151.5_iORF_4	8+:26439539-26439569	8+:26439539-26439569	ATG	iORF	0.95	0.22	0.031521	9.3
ENSG00000260092.1_ENSG00000065457.6	ENST00000566445.1_iORF_2	16-:75654582-75654624	16-:75654582-75654624	CTG	iORF	0.52	0.30	0.031524	7.4
ENSG00000198721.8	ENST00000465828.1_iORF_7	6-:4130729-4130794|4131000-4131037	6-:4130729-4130794|4131000-4131037	ATG	iORF	0.91	0.19	0.031587	35.5
ENSG00000196924.10	ENST00000344736.4_iORF_5	X-:153592736-153592740|153592893-153592961	X-:153592736-153592740|153592893-153592961	AAG	iORF	0.25	0.21	0.031691	87.6
ENSG00000198015.8	ENST00000549982.1_iORF_2	12+:93870765-93870793|93873163-93873171	12+:93870765-93870793|93873163-93873171	ATT	iORF	0.66	0.36	0.031751	7.5
ENSG00000124535.11	ENST00000380773.4_iORF_3	6+:2783732-2783795	6+:2783732-2783795	AGG	iORF	0.32	0.52	0.032036	12.2
ENSG00000160087.16	ENST00000360466.2_iORF_6	1-:1190647-1190740	1-:1190647-1190740	ATG	iORF	0.78	0.51	0.032311	21.8
ENSG00000134910.8_ENSG00000252255.1	ENST00000427383.2_iORF_11	11+:125495794-125495839	11+:125495794-125495839	CTG	iORF	0.92	0.04	0.032451	12.7
ENSG00000133316.11_ENSG00000222328.1	ENST00000542347.1_iORF_2	11-:62606981-62607014	11-:62606981-62607014	ATG	iORF	0.88	0.62	0.032451	21.2
ENSG00000198369.5_ENSG00000232693.2	ENST00000443619.2_iORF_1	2-:65540891-65540936	2-:65540891-65540936	AGG	iORF	0.95	0.33	0.032521	6.0
ENSG00000118961.10	ENST00000381090.3_iORF_0	2-:20974700-20974739|20990014-20990068	2-:20974700-20974739|20990014-20990068	ATG	iORF	0.62	0.58	0.032594	11.4
ENSG00000123416.11_ENSG00000200309.1	ENST00000336023.5_iORF_5	12-:49521909-49521936	12-:49521909-49521936	CTG	iORF	0.12	0.72	0.032757	165.3
ENSG00000130303.8	ENST00000252593.6_iORF_1	19-:17516305-17516368	19-:17516305-17516368	ATG	iORF	0.17	0.71	0.032958	106.2
ENSG00000162929.9	ENST00000432605.1_iORF_3	2+:61390083-61390090|61390186-61390194	2+:61390083-61390090|61390186-61390194	ATG	iORF	0.12	0.56	0.033033	12.7
ENSG00000174738.8	ENST00000312521.4_iORF_1	3+:24001205-24001220	3+:24001205-24001220	GTG	iORF	0.55	0.35	0.033033	5.3
ENSG00000086102.14	ENST00000379540.3_iORF_0	9+:33294609-33294720	9+:33294609-33294720	ATC	iORF	0.95	0.58	0.033129	14.4
ENSG00000050405.9_ENSG00000212496.1	ENST00000552783.1_iORF_8	12-:50571555-50571609	12-:50571555-50571609	AAG	iORF	0.86	0.59	0.033858	25.6
ENSG00000129317.10	ENST00000416848.2_iORF_1	12-:44148774-44148804	12-:44148774-44148804	ATG	iORF	0.94	0.47	0.033932	8.2
ENSG00000101928.8	ENST00000370783.3_iORF_1	X-:134033348-134033378	X-:134033348-134033378	ATG	iORF	0.16	0.48	0.033932	9.9
ENSG00000125459.10_ENSG00000203761.4	ENST00000245564.2_iORF_6	1+:155580219-155580348	1+:155580219-155580348	CTG	iORF	0.21	0.36	0.034070	40.5
ENSG00000079785.10	ENST00000381341.2_iORF_2	2+:15743349-15743399|15743937-15743944	2+:15743349-15743399|15743937-15743944	AGG	iORF	0.36	0.61	0.034079	25.6
ENSG00000161217.7_ENSG00000145107.11	ENST00000292823.2_iORF_7	3-:195975097-195975151	3-:195975097-195975151	ATT	iORF	0.48	0.49	0.034197	10.9
ENSG00000167394.8	ENST00000539836.3_iORF_0	16-:31072995-31073052	16-:31072995-31073052	ATC	iORF	0.45	0.38	0.034317	7.5
ENSG00000078618.15	ENST00000354831.7_iORF_7	1-:52264035-52264059	1-:52264035-52264059	ATA	iORF	0.68	0.14	0.034354	6.4
ENSG00000123240.12	ENST00000378748.3_iORF_1	10+:13169862-13169886	10+:13169862-13169886	AGG	iORF	0.88	0.60	0.034354	16.6
ENSG00000167552.9	ENST00000550767.1_iORF_2	12-:49578961-49578988	12-:49578961-49578988	CTG	iORF	0.12	0.72	0.034466	165.3
ENSG00000116285.8	ENST00000377482.5_iORF_5	1-:8073297-8073372	1-:8073297-8073372	CTG	iORF	0.95	0.62	0.034479	16.5
ENSG00000257923.5	ENST00000292538.4_iORF_1	7+:101923341-101923412|101924095-101924117	7+:101923341-101923412|101924095-101924117	ATG	iORF	0.64	0.35	0.034505	14.3
ENSG00000172432.14	ENST00000307126.5_iORF_0	6-:43589478-43589527|43589739-43589741	6-:43589478-43589527|43589739-43589741	AGG	iORF	0.63	0.52	0.034820	7.3
ENSG00000143322.15	ENST00000504405.1_iORF_2	1-:179095702-179095789	1-:179095702-179095789	TTG	iORF	0.73	0.22	0.034826	16.2
ENSG00000186660.14_ENSG00000242689.1	ENST00000316059.6_iORF_0	11+:58377779-58377807|58378422-58378460	11+:58377779-58377807|58378422-58378460	AAG	iORF	0.24	0.52	0.035165	46.2
ENSG00000108963.13_ENSG00000262664.1	ENST00000572195.1_iORF_5	17+:1945514-1945525|1945898-1946052	17+:1945514-1945525|1945898-1946052	ATC	iORF	0.60	0.58	0.035193	49.4
ENSG00000152492.9	ENST00000392456.3_iORF_3	3+:191098681-191098721|191100534-191100548	3+:191098681-191098721|191100534-191100548	ATC	iORF	0.50	0.20	0.035265	12.4
ENSG00000025293.11	ENST00000374012.3_iORF_1	20+:34430574-34430616	20+:34430511-34430616	ATG	iORF	0.92	0.63	0.035314	19.5
ENSG00000187522.9	ENST00000437161.2_iORF_2	10+:14882077-14882107	10+:14881904-14881984|14882073-14882107	TTG	iORF	0.83	0.22	0.035328	11.2
ENSG00000078699.17	ENST00000375279.2_iORF_2	20+:32217636-32217654	20+:32217603-32217654	ATG	iORF	0.66	0.17	0.035494	4.0
ENSG00000139734.13_ENSG00000265745.1	ENST00000400324.4_iORF_3	13-:60667777-60667831	13-:60667777-60667831	ATT	iORF	0.58	0.56	0.035811	14.2
ENSG00000163110.10	ENST00000317968.4_iORF_3	4+:95561469-95561517	4+:95561469-95561517	ATC	iORF	0.31	0.07	0.036073	21.3
ENSG00000106636.3	ENST00000223369.2_iORF_3	7+:44246001-44246084|44246986-44246993	7+:44244201-44244249|44245983-44246084|44246986-44246993	ACG	iORF	0.81	0.18	0.036199	15.9
ENSG00000137574.6	ENST00000260129.5_iORF_3	8+:56723596-56723629	8+:56723596-56723629	AGG	iORF	0.29	0.48	0.036662	7.4
ENSG00000134419.11_ENSG00000170540.10	ENST00000576436.1_iORF_7	16-:18800314-18800389	16-:18800314-18800389	ATG	iORF	0.88	0.32	0.036696	79.0
ENSG00000054277.8_ENSG00000203668.1	ENST00000366554.2_iORF_2	1-:241803197-241803254	1-:241803197-241803254	CTG	iORF	0.61	0.54	0.036697	7.0
ENSG00000136930.8	ENST00000259457.3_iORF_4	9-:127115940-127115964	9-:127115940-127115964	AGG	iORF	0.37	0.68	0.036842	35.5
ENSG00000057663.8_ENSG00000244710.2	ENST00000343245.3_iORF_2	6-:106764001-106764067	6-:106764001-106764067	ATG	iORF	0.91	0.39	0.037000	34.7
ENSG00000167645.12	ENST00000591784.1_iORF_8	19-:38800163-38800223	19-:38800163-38800283|38806386-38806413	ATG	iORF	0.20	0.60	0.037065	32.4
ENSG00000168137.11	ENST00000402198.1_iORF_4	3+:9477555-9477590|9482139-9482167	3+:9477555-9477590|9482139-9482167	AGG	iORF	0.39	0.61	0.037135	14.2
ENSG00000100348.5	ENST00000216185.2_iORF_1	22-:36876696-36876777	22-:36876696-36876777	ATG	iORF	0.24	0.42	0.037179	24.0
ENSG00000157870.10	ENST00000419916.2_iORF_2	1+:2520457-2520479|2520848-2520853	1+:2520457-2520479|2520848-2520853	CTG	iORF	0.95	0.54	0.037235	8.3
ENSG00000269690.1_ENSG00000221028.1	ENST00000295624.6_iORF_0	1+:201777598-201777658	1+:201777598-201777658	AGG	iORF	0.95	0.54	0.037495	6.2
ENSG00000157045.4	ENST00000287706.3_iORF_0	16-:15141868-15141928	16-:15141868-15141928	CTG	iORF	0.95	0.49	0.037495	9.5
ENSG00000135862.5	ENST00000258341.4_iORF_8	1+:183072721-183072742	1+:183072721-183072742	AGG	iORF	0.87	0.46	0.037598	5.5
ENSG00000153130.13	ENST00000394203.3_iORF_2	4+:141300277-141300328	4+:141300277-141300328	ATT	iORF	0.62	0.68	0.037934	40.3
ENSG00000087470.13	ENST00000266481.6_iORF_0	12+:32893047-32893086	12+:32893047-32893086	AGG	iORF	0.40	0.53	0.037944	14.4
ENSG00000092108.16	ENST00000458591.2_iORF_1	14+:31171563-31171581|31175028-31175082	14+:31171563-31171581|31175028-31175082	ATA	iORF	0.88	0.47	0.038080	6.1
ENSG00000186298.7	ENST00000546933.1_iORF_6	12-:111168414-111168483	12-:111168414-111168483	TTG	iORF	0.59	0.62	0.038213	10.3
ENSG00000198042.6	ENST00000360128.6_iORF_1	8+:33346123-33346147|33346251-33346272	8+:33346078-33346147|33346251-33346272	ATG	iORF	0.94	0.65	0.038271	9.5
ENSG00000169499.10	ENST00000420274.1_iORF_0	8+:38775454-38775588|38793511-38793554	8+:38775454-38775588|38793511-38793554	ATG	iORF	0.60	0.23	0.038426	17.9
ENSG00000128534.3	ENST00000422760.1_iORF_4	7+:117828383-117828416	7+:117828383-117828416	ATG	iORF	0.68	0.56	0.038567	8.9
ENSG00000115761.11	ENST00000381685.5_iORF_3	2-:10729247-10729283	2-:10729247-10729283	AGG	iORF	0.63	0.61	0.038629	16.3
ENSG00000139597.12_ENSG00000244754.4	ENST00000267068.3_iORF_0	13-:33111112-33111148	13-:33111112-33111164|33112754-33112774	TTG	iORF	0.31	0.52	0.038629	10.3
ENSG00000122515.10	ENST00000309315.4_iORF_1	7+:44796115-44796138|44796545-44796597	7+:44796115-44796138|44796545-44796597	TTG	iORF	0.62	0.58	0.039123	21.0
ENSG00000108292.12	ENST00000325718.7_iORF_0	17+:36863208-36863282|36863738-36863739	17+:36861961-36861994|36863202-36863282|36863738-36863739	ATG	iORF	0.95	0.62	0.039123	12.0
ENSG00000134363.7	ENST00000396947.3_iORF_5	5+:52779935-52779959	5+:52779935-52779959	ATG	iORF	0.74	0.41	0.039192	4.8
ENSG00000213593.5_ENSG00000198561.8	ENST00000532245.1_iORF_17	11+:57571185-57571276|57572134-57572142	11+:57571185-57571276|57572134-57572142	ATT	iORF	0.67	0.48	0.039443	14.8
ENSG00000152944.4	ENST00000282892.3_iORF_3	12+:27179371-27179467|27180279-27180306	12+:27179371-27179467|27180279-27180306	ATG	iORF	0.60	0.23	0.039529	14.9
ENSG00000112983.13	ENST00000230901.5_iORF_7	5-:137506063-137506081	5-:137506063-137506081	AAG	iORF	0.80	0.39	0.039695	8.6
ENSG00000156860.11	ENST00000356166.6_iORF_2	16+:30671587-30671629	16+:30671254-30671298|30671583-30671629	ATG	iORF	0.20	0.67	0.039978	40.6
ENSG00000111641.6	ENST00000399466.2_iORF_4	12-:6675361-6675445	12-:6675361-6675487	ATG	iORF	0.91	0.18	0.040352	35.0
ENSG00000116747.8	ENST00000367441.1_iORF_12	1+:193045632-193045701	1+:193045632-193045701	ATG	iORF	0.60	0.61	0.040415	10.9
ENSG00000133789.10	ENST00000318950.6_iORF_1	11+:9754147-9754201	11+:9754129-9754201	AAG	iORF	0.06	0.66	0.040465	14.4
ENSG00000168496.3_ENSG00000134824.9	ENST00000257261.6_iORF_5	11+:61605250-61605301	11+:61605250-61605301	ATG	iORF	0.41	0.71	0.040487	82.9
ENSG00000129250.7	ENST00000320785.5_iORF_1	17+:4904520-4904655	17+:4904520-4904655	AGG	iORF	0.41	0.40	0.040637	22.3
ENSG00000112984.7	ENST00000394894.3_iORF_4	5+:137522047-137522101	5+:137522047-137522101	TTG	iORF	0.52	0.65	0.040683	36.1
ENSG00000100462.11	ENST00000216350.8_iORF_3	14-:23393371-23393392|23393478-23393577	14-:23393371-23393392|23393478-23393577	ACG	iORF	0.47	0.33	0.040832	37.9
ENSG00000008282.3	ENST00000455385.2_iORF_5	7-:105733521-105733551	7-:105733521-105733551	GTG	iORF	0.35	0.56	0.040862	17.0
ENSG00000067057.12	ENST00000381125.4_iORF_2	10+:3147339-3147351|3147584-3147693|3149405-3149449	10+:3147339-3147351|3147584-3147693|3149405-3149449	ACG	iORF	0.64	0.15	0.040907	108.0
ENSG00000151687.10_ENSG00000223249.1	ENST00000520309.1_iORF_0	2+:190554270-190554309	2+:190554270-190554309	AGG	iORF	0.36	0.47	0.040941	7.0
ENSG00000112514.11	ENST00000374500.5_iORF_8	6-:33385882-33385903	6-:33385882-33385903	ATG	iORF	0.69	0.68	0.040960	46.8
ENSG00000136940.9	ENST00000259467.4_iORF_3	9-:125585346-125585367	9-:125585346-125585367	TTG	iORF	0.71	0.46	0.040960	9.8
ENSG00000117289.7	ENST00000369317.4_iORF_2	1+:145438966-145439020	1+:145438966-145439020	TTG	iORF	0.70	0.38	0.040969	9.1
ENSG00000149503.8	ENST00000278849.4_iORF_2	11+:61906466-61906477|61907705-61907757|61908175-61908208	11+:61906466-61906477|61907705-61907757|61908175-61908208	AGG	iORF	0.48	0.15	0.040971	21.9
ENSG00000197712.7	ENST00000358869.2_iORF_1	4+:38879820-38879958	4+:38879820-38879958	ATG	iORF	0.62	0.16	0.041120	20.3
ENSG00000243444.3_ENSG00000241978.5	ENST00000374525.1_iORF_5	9+:112898903-112898936	9+:112898903-112898936	AAG	iORF	0.11	0.16	0.041142	26.3
ENSG00000176148.11	ENST00000432887.1_iORF_1	11+:33065350-33065440	11+:33065350-33065440	ATG	iORF	0.60	0.53	0.041308	10.3
ENSG00000175324.5_ENSG00000253739.1	ENST00000311351.4_iORF_3	8-:38029509-38029527	8-:38029509-38029527	ATG	iORF	0.94	0.02	0.041436	8.9
ENSG00000007202.10	ENST00000528896.2_iORF_1	17-:26948484-26948516|26950777-26950820	17-:26948484-26948516|26950777-26950820	AAG	iORF	0.69	0.31	0.041480	12.1
ENSG00000143420.13	ENST00000361631.5_iORF_3	1-:150599959-150599983	1-:150599959-150599983	CTG	iORF	0.78	0.48	0.041551	8.5
ENSG00000116209.7	ENST00000234831.5_iORF_3	1-:54512980-54513028	1-:54512980-54513028	ATG	iORF	0.89	0.23	0.041624	25.4
ENSG00000112378.11	ENST00000421351.3_iORF_1	6-:138417621-138417631|138428263-138428337	6-:138417621-138417631|138428263-138428337	GTG	iORF	0.49	0.65	0.041662	50.7
ENSG00000064601.12	ENST00000372459.2_iORF_3	20+:44520556-44520634	20+:44520556-44520634	TTG	iORF	0.21	0.50	0.041760	56.6
ENSG00000065911.7	ENST00000394053.2_iORF_4	2+:74432953-74433016|74434830-74434854	2+:74432953-74433016|74434830-74434854	TTG	iORF	0.53	0.21	0.041863	22.2
ENSG00000015479.13	ENST00000394805.3_iORF_14	5+:138643223-138643265	5+:138643223-138643265	ATC	iORF	0.46	0.66	0.042148	24.9
ENSG00000123562.12	ENST00000451301.1_iORF_15	X-:102931437-102931464	X-:102931437-102931464	TTG	iORF	0.32	0.40	0.042264	27.7
ENSG00000141510.11_ENSG00000262251.1	ENST00000269305.4_iORF_3	17-:7572966-7573008|7573926-7573950	17-:7572966-7573008|7573926-7573950	AGG	iORF	0.42	0.17	0.042364	9.6
ENSG00000149639.10	ENST00000237536.4_iORF_2	20-:35437115-35437142	20-:35437115-35437142	AGG	iORF	0.33	0.64	0.042371	21.6
ENSG00000162613.12	ENST00000436586.2_iORF_8	1-:78435649-78435673	1-:78435649-78435673	AGG	iORF	0.91	0.51	0.042460	13.1
ENSG00000133789.10	ENST00000318950.6_iORF_3	11+:9749615-9749660	11+:9749615-9749660	AGG	iORF	0.89	0.52	0.042532	9.6
ENSG00000080608.9	ENST00000397885.2_iORF_2	9-:2833420-2833432|2834030-2834048	9-:2833420-2833432|2834030-2834048	GTG	iORF	0.91	0.56	0.042601	17.7
ENSG00000159086.10	ENST00000331923.4_iORF_0	21-:34123331-34123343|34123429-34123459	21-:34123331-34123343|34123429-34123459	ACG	iORF	0.81	0.44	0.042646	7.1
ENSG00000125351.6	ENST00000345865.2_iORF_0	X-:118986740-118986779	X-:118986740-118986779	ATA	iORF	0.37	0.37	0.042704	10.0
ENSG00000170291.10	ENST00000571146.1_iORF_3	17+:7156139-7156149|7156236-7156271	17+:7156139-7156149|7156236-7156271	CTG	iORF	0.88	0.56	0.042707	59.4
ENSG00000256223.1_ENSG00000090612.16	ENST00000536435.2_iORF_1	12+:133778736-133778748	12+:133778736-133778748	CTG	iORF	0.95	0.20	0.042969	3.3
ENSG00000108406.5	ENST00000251241.4_iORF_0	17+:57643997-57644120	17+:57643997-57644120	ATG	iORF	0.91	0.58	0.042997	72.6
ENSG00000074416.9	ENST00000265052.5_iORF_1	3-:127500667-127500718	3-:127500667-127500718	ATG	iORF	0.95	0.60	0.043160	12.8
ENSG00000148773.8	ENST00000368653.3_iORF_0	10-:129911842-129911866|129914754-129914800|129917516-129917575	10-:129911842-129911866|129914754-129914800|129917516-129917575	ATG	iORF	0.29	0.61	0.043165	96.5
ENSG00000203995.5	ENST00000371528.1_iORF_0	1+:53308604-53308645|53320136-53320176	1+:53308604-53308645|53320136-53320176	CTG	iORF	0.57	0.61	0.043193	8.0
ENSG00000232119.3	ENST00000371315.3_iORF_4	X+:119739278-119739302	X+:119739266-119739302	ATG	iORF	0.92	0.31	0.043256	14.5
ENSG00000163918.6	ENST00000296273.2_iORF_5	3-:186512501-186512531	3-:186512501-186512531	ATG	iORF	0.34	0.62	0.043266	23.6
ENSG00000130731.11	ENST00000338401.4_iORF_7	16-:684613-684644|684718-684797|686093-686211	16-:684613-684644|684718-684797|686093-686211	GTG	iORF	0.39	0.68	0.043306	61.8
ENSG00000040275.12	ENST00000265295.4_iORF_16	5+:169028409-169028442	5+:169028409-169028442	AAG	iORF	0.95	0.45	0.043480	7.0
ENSG00000266967.2_ENSG00000267230.1	ENST00000427569.2_iORF_2	17-:41116178-41116208	17-:41116178-41116208	AAG	iORF	0.76	0.68	0.043654	41.0
ENSG00000146282.13	ENST00000369536.5_iORF_0	6-:88273855-88273894	6-:88273855-88273894	ATT	iORF	0.35	0.63	0.044089	13.1
ENSG00000073614.7	ENST00000399788.2_iORF_2	12-:420078-420102	12-:420078-420102	ACG	iORF	0.90	0.56	0.044315	4.9
ENSG00000139343.6	ENST00000266735.5_iORF_5	12+:96259799-96259841	12+:96259799-96259841	ATA	iORF	0.86	0.63	0.044440	23.0
ENSG00000120694.15	ENST00000445273.2_iORF_5	13-:31729694-31729791|31732942-31732986	13-:31729694-31729791|31732942-31732986	TTG	iORF	0.63	0.55	0.044457	27.5
ENSG00000115306.11	ENST00000333896.5_iORF_20	2+:54844780-54844825|54845214-54845220	2+:54844780-54844825|54845214-54845220	CTG	iORF	0.73	0.56	0.044548	24.7
ENSG00000171103.6	ENST00000306108.5_iORF_0	2-:29092926-29092998	2-:29092926-29092998	ATG	iORF	0.11	0.68	0.044551	38.8
ENSG00000197102.6	ENST00000360184.4_iORF_21	14+:102446276-102446311|102446700-102446704	14+:102446276-102446311|102446700-102446704	CTG	iORF	0.72	0.59	0.044673	14.3
ENSG00000225190.4	ENST00000430334.3_iORF_1	17-:43555482-43555513|43559802-43559831	17-:43555482-43555513|43559802-43559831	ATG	iORF	0.65	0.56	0.044748	15.1
ENSG00000105676.9	ENST00000269932.6_iORF_11	19+:19162510-19162603	19+:19162510-19162603	GTG	iORF	0.60	0.56	0.044768	13.3
ENSG00000092036.12_ENSG00000129474.11	ENST00000541587.1_iORF_15	14-:23421778-23421799	14-:23421778-23421799	ATG	iORF	0.36	0.46	0.044827	7.2
ENSG00000038219.8	ENST00000040738.5_iORF_1	4-:13604015-13604033	4-:13604015-13604033	AAG	iORF	0.27	0.40	0.045267	9.2
ENSG00000171634.12_ENSG00000265052.1	ENST00000321892.4_iORF_2	17+:65850851-65850878|65862579-65862600	17+:65850851-65850878|65862579-65862600	CTG	iORF	0.24	0.42	0.045441	9.1
ENSG00000111790.9	ENST00000229395.3_iORF_2	12+:27107155-27107179	12+:27107155-27107179	ATG	iORF	0.25	0.53	0.045598	10.4
ENSG00000115641.14	ENST00000409177.1_iORF_10	2-:106002969-106002997|106015678-106015692	2-:106002969-106002997|106015678-106015692	CTG	iORF	0.04	0.59	0.045969	43.8
ENSG00000197102.6	ENST00000360184.4_iORF_3	14+:102510780-102510801	14+:102510780-102510801	ATG	iORF	0.23	0.71	0.046230	71.2
ENSG00000168385.13	ENST00000402092.2_iORF_24	2+:242276927-242276931|242277087-242277101	2+:242276927-242276931|242277087-242277101	ATG	iORF	0.91	0.47	0.046279	11.6
ENSG00000184110.10	ENST00000566866.1_iORF_7	16+:28735986-28736016	16+:28735986-28736016	GTG	iORF	0.10	0.43	0.046396	26.3
ENSG00000205609.8	ENST00000398943.3_iORF_5	16-:28401928-28401958	16-:28401928-28401958	GTG	iORF	0.10	0.43	0.046396	26.3
ENSG00000173113.2	ENST00000308774.2_iORF_7	11-:64084555-64084597	11-:64084555-64084597	AAG	iORF	0.16	0.51	0.046445	59.4
ENSG00000164022.12	ENST00000394701.4_iORF_1	4+:107249398-107249400|107252828-107252880	4+:107249398-107249400|107252828-107252880	AGG	iORF	0.25	0.56	0.046560	26.6
ENSG00000101266.12	ENST00000400227.3_iORF_3	20-:485838-485865	20-:485838-485865	ATG	iORF	0.76	0.54	0.046786	15.9
ENSG00000088205.8	ENST00000263239.2_iORF_6	2+:118575052-118575118	2+:118575052-118575118	ATG	iORF	0.92	0.62	0.046914	20.1
ENSG00000112312.5	ENST00000230056.3_iORF_9	6+:24784333-24784375	6+:24784333-24784375	TTG	iORF	0.07	0.63	0.047067	27.1
ENSG00000115806.8	ENST00000234160.4_iORF_1	2+:171812986-171813004	2+:171812986-171813004	AGG	iORF	0.44	0.29	0.047554	16.1
ENSG00000143870.8	ENST00000272227.3_iORF_4	2-:10925090-10925156|10927406-10927427	2-:10925090-10925156|10927406-10927427	AGG	iORF	0.91	0.50	0.047872	27.7
ENSG00000130695.9	ENST00000476272.2_iORF_1	1+:26582307-26582356|26584087-26584182	1+:26582307-26582356|26584087-26584182	TTG	iORF	0.94	0.52	0.047896	25.5
ENSG00000004487.11	ENST00000400181.4_iORF_6	1+:23382452-23382531|23383976-23384029	1+:23382452-23382531|23383976-23384029	AGG	iORF	0.11	0.25	0.047965	37.4
ENSG00000144746.6	ENST00000273258.3_iORF_1	3+:69134290-69134374|69150989-69151073	3+:69134290-69134374|69150989-69151073	ATG	iORF	0.74	0.33	0.048005	53.6
ENSG00000100201.14	ENST00000396821.3_iORF_2	22-:38901964-38902090	22-:38901964-38902090	ATC	iORF	0.54	0.43	0.048072	234.7
ENSG00000161013.12	ENST00000337755.5_iORF_4	5-:179226983-179226995	5-:179226983-179226995	AGG	iORF	0.93	0.15	0.048084	5.2
ENSG00000198087.7	ENST00000359314.5_iORF_8	6+:47471054-47471066	6+:47471054-47471066	ATG	iORF	0.79	0.23	0.048084	7.3
ENSG00000115641.14	ENST00000344213.4_iORF_4	2-:106013110-106013154|106015298-106015299	2-:106013110-106013154|106015298-106015299	GTG	iORF	0.49	0.13	0.048110	151.3
ENSG00000145623.8	ENST00000274276.3_iORF_8	5+:38924647-38924680	5+:38924647-38924680	ATC	iORF	0.93	0.14	0.048155	9.3
ENSG00000131747.10	ENST00000423485.1_iORF_1	17-:38551745-38551778	17-:38551745-38551778	AAG	iORF	0.34	0.67	0.048363	30.7
ENSG00000083444.12	ENST00000196061.4_iORF_1	1+:12014915-12014950|12016973-12016977	1+:12014915-12014950|12016973-12016977	CTG	iORF	0.90	0.33	0.048475	16.2
ENSG00000170448.7	ENST00000507489.1_iORF_0	4-:47900777-47900807	4-:47900777-47900807	AAG	iORF	0.52	0.62	0.048927	6.5
ENSG00000077782.15	ENST00000425967.3_iORF_3	8-:38285605-38285611|38285869-38285953	8-:38285605-38285611|38285869-38285953	ATG	iORF	0.47	0.56	0.049264	16.9
ENSG00000185624.10	ENST00000331483.4_iORF_4	17-:79817197-79817263	17-:79817197-79817263	ATG	iORF	0.72	0.70	0.049331	69.0
ENSG00000196235.9	ENST00000359191.6_iORF_5	19+:39944089-39944161|39948314-39948374	19+:39944089-39944161|39948314-39948374	AAG	iORF	0.45	0.47	0.049373	25.2
ENSG00000154380.12	ENST00000284563.6_iORF_5	1-:225700384-225700416|225700572-225700591	1-:225700384-225700416|225700572-225700591	GTG	iORF	0.38	0.62	0.049380	17.2
ENSG00000057019.11	ENST00000326840.6_iORF_2	3-:98600584-98600608	3-:98600584-98600608	ATG	iORF	0.21	0.71	0.049447	73.3
ENSG00000176485.6	ENST00000323646.5_iORF_8	11-:63357795-63357840|63365532-63365562	11-:63357795-63357840|63365532-63365562	ATG	iORF	0.39	0.26	0.049650	31.4
ENSG00000168906.8	ENST00000409017.1_iORF_3	2+:85769752-85769839	2+:85769752-85769839	AGG	iORF	0.16	0.50	0.049697	58.4
ENSG00000104408.5_ENSG00000243287.2	ENST00000220849.5_iORF_4	8-:109215690-109215717	8-:109215690-109215717	ATT	iORF	0.09	0.50	0.049723	20.4
ENSG00000146457.10	ENST00000358372.4_iORF_8	6+:160176140-160176233	6+:160176140-160176233	AGG	iORF	0.79	0.48	0.049969	12.4
ENSG00000138180.11	ENST00000371485.3_iORF_5	10+:95262888-95262948	10+:95262885-95262948	CTG	iORF	0.25	0.39	1.0063e-06	92.9
ENSG00000081721.7	ENST00000367943.4_iORF_1	1+:161719616-161719736	1+:161719598-161719736	ATG	iORF	0.25	0.71	1.0209e-12	175.8
ENSG00000134668.8	ENST00000452755.2_iORF_2	1-:32264173-32264215	1-:32264173-32264266	CTG	iORF	0.10	0.61	1.0231e-05	27.6
ENSG00000126934.9	ENST00000262948.5_iORF_4	19-:4110649-4110653|4117416-4117511	19-:4110649-4110653|4117416-4117511	ATG	iORF	0.57	0.68	1.0870e-06	179.4
ENSG00000002330.9	ENST00000394532.3_iORF_0	11-:64039110-64039275|64051653-64051728	11-:64039110-64039275|64051653-64051728	ATC	iORF	0.37	0.17	1.1083e-07	665.5
ENSG00000175764.10	ENST00000321582.5_iORF_0	9-:124855432-124855555	9-:124855432-124855555	ATG	iORF	0.92	0.64	1.1347e-12	53.5
ENSG00000129354.7	ENST00000590923.1_iORF_0	19-:10687896-10687965	19-:10687896-10687965	ATG	iORF	0.40	0.73	1.1452e-11	856.5
ENSG00000125944.14	ENST00000302271.6_iORF_5	1-:23664323-23664354|23664982-23665089	1-:23664323-23664354|23664982-23665089	ATG	iORF	0.80	0.72	1.2075e-10	434.8
ENSG00000139289.9	ENST00000266671.5_iORF_1	12-:76425067-76425208	12-:76425067-76425208	GTG	iORF	0.51	0.71	1.2236e-15	3345.0
ENSG00000127252.4	ENST00000264735.2_iORF_1	3+:192959120-192959168	3+:192959120-192959168	GTG	iORF	0.30	0.56	1.2336e-05	15.1
ENSG00000121073.9	ENST00000415270.2_iORF_4	17-:47785227-47785281	17-:47785227-47785281	ATG	iORF	0.61	0.70	1.3569e-08	110.9
ENSG00000169972.7	ENST00000379031.5_iORF_2	1+:1244916-1244983|1245060-1245231|1246013-1246068|1246288-1246301	1+:1244916-1244983|1245060-1245231|1246013-1246068|1246288-1246301	CTG	iORF	0.60	0.67	1.3961e-06	105.8
ENSG00000123374.6	ENST00000266970.4_iORF_6	12+:56361711-56361718|56361832-56361953|56362561-56362592	12+:56361711-56361718|56361832-56361953|56362561-56362592	TTG	iORF	0.84	0.65	1.4134e-06	82.9
ENSG00000183309.7	ENST00000501748.2_iORF_1	8+:144732121-144732163	8+:144732121-144732163	ATG	iORF	0.37	0.66	1.4632e-07	15.6
ENSG00000126246.5_ENSG00000161265.10	ENST00000592537.1_iORF_2	19-:36231414-36231462	19-:36231414-36231462	ATG	iORF	0.45	0.54	1.5310e-05	10.7
ENSG00000082641.11	ENST00000361665.3_iORF_15	17+:46128667-46128697	17+:46128667-46128697	ATG	iORF	0.24	0.65	1.5382e-05	28.4
ENSG00000168883.15	ENST00000409470.1_iORF_2	2+:85843553-85843586|85846342-85846412|85848607-85848702|85850768-85850780	2+:85843553-85843586|85846342-85846412|85848607-85848702|85850768-85850780	ATG	iORF	0.43	0.68	1.5670e-08	276.7
ENSG00000064666.10	ENST00000263097.4_iORF_2	19+:1031082-1031169	19+:1031082-1031169	ATG	iORF	0.43	0.67	1.6184e-06	157.9
ENSG00000213465.3_ENSG00000110025.8	ENST00000377244.3_iORF_1	11+:64795028-64795100	11+:64795028-64795100	ATG	iORF	0.22	0.69	1.6496e-07	156.3
ENSG00000145191.7_ENSG00000182580.2	ENST00000424196.1_iORF_36	3+:184035142-184035223	3+:184035142-184035223	GTG	iORF	0.02	0.62	1.6614e-06	121.8
ENSG00000110344.5	ENST00000252108.3_iORF_0	11+:118239345-118239486	11+:118239345-118239486	ATG	iORF	0.87	0.60	1.6692e-05	113.4
ENSG00000139163.11	ENST00000266517.4_iORF_1	12+:22778137-22778344	12+:22778137-22778344	ATT	iORF	0.52	0.43	1.6879e-06	206.7
ENSG00000141002.14_ENSG00000258947.2	ENST00000263346.8_iORF_3	16+:89940148-89940267|89949758-89949759	16+:89940148-89940267|89949758-89949759	ATT	iORF	0.14	0.68	1.7547e-05	82.3
ENSG00000105401.2_ENSG00000221566.1	ENST00000222005.2_iORF_2	19-:10506776-10506879|10514053-10514109	19-:10506776-10506879|10514053-10514109	AAG	iORF	0.18	0.64	1.7972e-07	129.3
ENSG00000103005.7	ENST00000219281.3_iORF_1	16+:58035433-58035485|58036382-58036435	16+:58035433-58035485|58036382-58036435	ATG	iORF	0.80	0.22	1.8020e-06	135.2
ENSG00000110321.11	ENST00000339995.5_iORF_13	11-:10825067-10825137|10825445-10825597|10825683-10825716	11-:10825067-10825137|10825445-10825597|10825683-10825716	ATG	iORF	0.31	0.30	1.8484e-05	136.7
ENSG00000197530.8	ENST00000505820.2_iORF_0	1+:1550988-1551013|1551887-1551910	1+:1550988-1551013|1551887-1551910	ATG	iORF	0.92	0.41	1.8657e-06	23.4
ENSG00000087460.19	ENST00000371085.3_iORF_9	20+:57470732-57470739|57473995-57474040|57478585-57478626	20+:57470723-57470739|57473995-57474040|57478585-57478626	ATG	iORF	0.09	0.25	1.9065e-08	228.0
ENSG00000011422.7	ENST00000339082.3_iORF_2	19-:44160726-44160792|44169467-44169470	19-:44160726-44160792|44169467-44169470	CTG	iORF	0.88	0.67	1.9173e-05	52.2
ENSG00000169062.10	ENST00000375299.3_iORF_0	13+:115048397-115048418|115051776-115051782	13+:115048397-115048418|115051776-115051782	ATA	iORF	0.39	0.18	1.9584e-06	22.6
ENSG00000105171.5	ENST00000585603.1_iORF_2	19+:30099575-30099616|30101315-30101349	19+:30099575-30099616|30101315-30101349	ATG	iORF	0.80	0.72	1.9740e-05	166.3
ENSG00000104679.6	ENST00000411463.1_iORF_0	8+:23146058-23146146|23146528-23146572	8+:23146058-23146146|23146528-23146572	GTG	iORF	0.32	0.57	1.9873e-07	68.0
ENSG00000181991.11	ENST00000325844.4_iORF_4	15+:89011197-89011255|89015857-89015895	15+:89011197-89011255|89015857-89015895	ACG	iORF	0.13	0.47	2.0344e-05	47.7
ENSG00000175711.4	ENST00000320865.3_iORF_0	17-:81006351-81006420	17-:81006351-81006420	ATG	iORF	0.78	0.72	2.1627e-14	123.8
ENSG00000220201.3_ENSG00000161847.9	ENST00000541276.1_iORF_5	19-:10421568-10421616|10426061-10426121	19-:10421568-10421616|10426061-10426121	GTG	iORF	0.80	0.51	2.2115e-05	72.7
ENSG00000172216.4	ENST00000303004.3_iORF_2	20+:48807913-48807991	20+:48807913-48807991	ACG	iORF	0.62	0.33	2.2247e-06	92.7
ENSG00000171160.13	ENST00000335628.3_iORF_0	10-:99377052-99377079|99393103-99393241	10-:99377052-99377079|99393103-99393241	ATG	iORF	0.82	0.72	2.2253e-08	30.4
ENSG00000106263.13	ENST00000360876.4_iORF_3	7+:2394842-2395046	7+:2394842-2395046	ATG	iORF	0.11	0.64	2.3086e-07	189.6
ENSG00000150687.7	ENST00000280258.5_iORF_2	11+:86518944-86519148	11+:86518944-86519148	ATG	iORF	0.06	0.71	2.3986e-05	172.3
ENSG00000134698.10	ENST00000373210.3_iORF_0	1+:36282602-36282648|36288462-36288470	1+:36282602-36282648|36288462-36288470	ATG	iORF	0.90	0.47	2.4923e-05	6.0
ENSG00000088298.8_ENSG00000242372.2	ENST00000374492.3_iORF_7	20-:33732810-33732821|33734627-33734738|33734954-33735000	20-:33732810-33732821|33734627-33734738|33734954-33735000	GTG	iORF	0.94	0.69	2.5295e-07	52.6
ENSG00000181026.13	ENST00000332810.3_iORF_2	15+:89169507-89169600	15+:89169507-89169600	AGG	iORF	0.30	0.41	2.5636e-10	147.9
ENSG00000185009.8	ENST00000372745.1_iORF_5	10-:75897899-75898046	10-:75897899-75898046	ATT	iORF	0.56	0.55	2.6056e-05	32.9
ENSG00000111906.13	ENST00000398153.2_iORF_0	6-:125621711-125621792	6-:125621711-125621792	CTG	iORF	0.41	0.49	2.6679e-05	47.5
ENSG00000137807.9	ENST00000260363.4_iORF_4	15+:69709791-69709850|69713985-69714091|69714330-69714354	15+:69709791-69709850|69713985-69714091|69714330-69714354	CTG	iORF	0.04	0.65	2.7061e-08	122.3
ENSG00000133142.13	ENST00000372629.4_iORF_3	X+:102841173-102841227	X+:102841173-102841227	CTG	iORF	0.47	0.12	2.7246e-08	274.7
ENSG00000145191.7_ENSG00000182580.2	ENST00000310118.4_iORF_23	3+:184017157-184017189|184017638-184017693	3+:184017157-184017189|184017638-184017693	ATG	iORF	0.15	0.66	2.7418e-07	361.4
ENSG00000103495.9_ENSG00000167371.12	ENST00000322945.6_iORF_10	16+:29818398-29818488	16+:29818398-29818488	CTG	iORF	0.60	0.62	2.7619e-05	24.0
ENSG00000143183.12	ENST00000367881.5_iORF_5	1-:165738011-165738083	1-:165738011-165738083	GTG	iORF	0.72	0.65	2.8320e-05	213.1
ENSG00000198517.5_ENSG00000256005.1	ENST00000403150.1_iORF_2	7+:1579616-1579652	7+:1579616-1579652	ATG	iORF	0.27	0.62	3.0367e-05	82.1
ENSG00000214706.6_ENSG00000243477.1	ENST00000336089.4_iORF_0	3-:50329734-50329839	3-:50329734-50329839	ATG	iORF	0.53	0.73	3.1094e-14	585.0
ENSG00000050393.7	ENST00000379170.4_iORF_1	6-:13807270-13807276|13814246-13814366	6-:13807270-13807276|13814246-13814366	ATG	iORF	0.08	0.70	3.2258e-05	112.3
ENSG00000136930.8	ENST00000259457.3_iORF_2	9-:127176274-127176284|127177120-127177212	9-:127176274-127176284|127177120-127177212	ATG	iORF	0.88	0.70	3.2368e-05	107.8
ENSG00000136830.7	ENST00000373312.3_iORF_3	9-:130279488-130279495|130280104-130280178	9-:130279488-130279495|130280104-130280178	ATG	iORF	0.37	0.65	3.2579e-05	100.7
ENSG00000160957.8	ENST00000428558.2_iORF_1	8-:145741964-145742033	8-:145741964-145742063	ATG	iORF	0.38	0.49	3.2758e-06	20.7
ENSG00000204382.7	ENST00000437949.2_iORF_3	X+:52239018-52239051|52240457-52240599|52241126-52241224	X+:52239018-52239051|52240457-52240599|52241126-52241224	CTG	iORF	0.40	0.72	3.5673e-06	343.1
ENSG00000204379.6	ENST00000399800.3_iORF_3	X-:52257948-52258046|52258573-52258715|52260121-52260154	X-:52257948-52258046|52258573-52258715|52260121-52260154	CTG	iORF	0.40	0.72	3.5684e-06	341.6
ENSG00000183461.12	ENST00000399795.3_iORF_3	X+:52511969-52512002|52513408-52513550|52514077-52514175	X+:52511969-52512002|52513408-52513550|52514077-52514175	CTG	iORF	0.40	0.72	3.5720e-06	341.6
ENSG00000204375.5	ENST00000429372.2_iORF_3	X-:52543782-52543880|52544407-52544549|52545955-52545988	X-:52543782-52543880|52544407-52544549|52545955-52545988	CTG	iORF	0.40	0.72	3.5720e-06	341.6
ENSG00000204376.7	ENST00000396497.3_iORF_3	X-:52530888-52530986|52531513-52531655|52533061-52533094	X-:52530888-52530986|52531513-52531655|52533061-52533094	CTG	iORF	0.40	0.72	3.5721e-06	341.6
ENSG00000101182.10	ENST00000370873.4_iORF_2	20-:60714937-60714961|60715873-60715978	20-:60714937-60714961|60715873-60715978	TTG	iORF	0.35	0.54	3.7057e-13	741.6
ENSG00000094975.9	ENST00000608151.1_iORF_0	1+:172502519-172502579	1+:172502519-172502579	GTG	iORF	0.80	0.60	3.7933e-06	132.5
ENSG00000123843.8	ENST00000367076.3_iORF_5	1+:207263784-207263826|207264988-207265018	1+:207263784-207263826|207264988-207265018	ATG	iORF	0.76	0.56	4.0641e-05	93.7
ENSG00000104805.11	ENST00000405315.4_iORF_2	19+:49407646-49407711|49409009-49409022	19+:49407646-49407711|49409009-49409022	ATG	iORF	0.43	0.67	4.1159e-06	171.6
ENSG00000185043.6	ENST00000328649.6_iORF_1	15-:90774421-90774445|90774588-90774672	15-:90774421-90774445|90774588-90774672	TTG	iORF	0.55	0.64	4.1378e-06	128.4
ENSG00000124357.8	ENST00000455662.2_iORF_2	2+:71295775-71295838	2+:71295775-71295838	ACG	iORF	0.09	0.61	4.3703e-06	57.8
ENSG00000170425.3	ENST00000304222.2_iORF_2	17+:15878102-15878165	17+:15878102-15878165	GTG	iORF	0.11	0.72	4.3788e-07	254.7
ENSG00000084092.6	ENST00000264230.4_iORF_0	4-:57843333-57843678	4-:57843333-57843678	ATG	iORF	0.91	0.50	4.4678e-12	204.4
ENSG00000131462.3	ENST00000251413.3_iORF_1	17+:40762161-40762238|40762440-40762498	17+:40762161-40762238|40762440-40762498	ATG	iORF	0.08	0.70	4.5698e-06	126.1
ENSG00000243444.3_ENSG00000241978.5	ENST00000374525.1_iORF_3	9+:112898620-112898686	9+:112898620-112898686	ATG	iORF	0.80	0.72	4.7179e-05	160.4
ENSG00000136699.15	ENST00000409031.1_iORF_0	2-:130934199-130934210|130939102-130939148	2-:130934199-130934210|130939102-130939148	ATG	iORF	0.76	0.73	4.8151e-12	325.9
ENSG00000214253.4	ENST00000223136.4_iORF_3	7-:100883509-100883528|100884110-100884187|100887287-100887320	7-:100883509-100883528|100884110-100884187|100887287-100887320	ATG	iORF	0.26	0.60	4.9466e-05	36.3
ENSG00000175854.7	ENST00000320188.5_iORF_1	9+:131038987-131039034|131046788-131046861	9+:131038987-131039034|131046788-131046861	CTG	iORF	0.51	0.59	4.9654e-06	112.0
ENSG00000111786.4	ENST00000229390.3_iORF_2	12-:120901892-120901925|120903429-120903590|120907224-120907303	12-:120901892-120901925|120903429-120903590|120907224-120907303	ACG	iORF	0.72	0.59	4.9989e-15	687.0
ENSG00000165006.9	ENST00000545103.1_iORF_0	9+:34179058-34179145	9+:34179058-34179145	ATG	iORF	0.48	0.72	5.0427e-13	186.4
ENSG00000119321.4	ENST00000446284.1_iORF_1	9-:115983534-115983597	9-:115983534-115983597	ACG	iORF	0.95	0.53	5.2952e-06	8.0
ENSG00000259642.1_ENSG00000257028.1	ENST00000542003.1_iORF_0	15+:80215883-80215946	15+:80215883-80215946	AGG	iORF	0.90	0.64	5.2952e-06	7.0
ENSG00000134910.8_ENSG00000252255.1	ENST00000427383.2_iORF_2	11+:125495885-125495907|125496643-125496728|125499126-125499148	11+:125495885-125495907|125496643-125496728|125499126-125499148	GTG	iORF	0.10	0.47	5.3373e-05	216.7
ENSG00000175764.10	ENST00000321582.5_iORF_1	9-:124632968-124632989	9-:124632968-124632989	ATG	iORF	0.91	0.46	5.5000e-05	11.3
ENSG00000161526.10	ENST00000584667.1_iORF_1	17+:73663492-73663558|73664595-73664652	17+:73663492-73663558|73664595-73664652	ACG	iORF	0.94	0.63	5.5011e-05	43.0
ENSG00000158042.8	ENST00000288937.6_iORF_1	11-:6704370-6704511	11-:6704370-6704511	CTG	iORF	0.10	0.67	5.5422e-06	112.7
ENSG00000106400.7	ENST00000305105.2_iORF_1	7+:100865971-100866055|100866757-100866837|100866953-100866960	7+:100865971-100866055|100866757-100866837|100866953-100866960	ATG	iORF	0.09	0.62	5.7388e-07	81.3
ENSG00000272084.1_ENSG00000127481.10	ENST00000375225.3_iORF_6	1-:19407882-19408167	1-:19407882-19408167	ATG	iORF	0.38	0.67	5.9278e-08	188.4
ENSG00000067208.10_ENSG00000234202.2	ENST00000543509.1_iORF_2	1-:93201972-93202140	1-:93201972-93202140	ATG	iORF	0.82	0.50	5.9893e-06	40.7
ENSG00000183011.9	ENST00000575071.1_iORF_3	17-:7760068-7760161|7760302-7760422	17-:7760068-7760161|7760302-7760422	ATG	iORF	0.24	0.71	6.1423e-10	225.7
ENSG00000137804.8	ENST00000559596.1_iORF_4	15+:41634623-41634652|41641295-41641439|41643185-41643204	15+:41634623-41634652|41641295-41641439|41643185-41643204	ATG	iORF	0.77	0.47	6.1625e-07	169.0
ENSG00000168092.9	ENST00000527958.1_iORF_2	11+:117023200-117023244|117030649-117030725	11+:117023200-117023244|117030649-117030725	ATG	iORF	0.26	0.71	6.1650e-07	143.8
ENSG00000065911.7	ENST00000394053.2_iORF_3	2+:74432851-74432902	2+:74432851-74432902	CTG	iORF	0.07	0.56	6.3759e-10	75.9
ENSG00000198546.10_ENSG00000165828.9	ENST00000361518.5_iORF_1	10+:135122894-135122933	10+:135122894-135122933	ATG	iORF	0.88	0.70	6.3884e-06	76.8
ENSG00000153879.4	ENST00000284000.4_iORF_1	19+:33870215-33870374	19+:33870215-33870374	ATG	iORF	0.53	0.68	6.5164e-06	93.6
ENSG00000082153.13	ENST00000409600.1_iORF_1	2+:201680162-201680240|201680389-201680419	2+:201680162-201680240|201680389-201680419	ATG	iORF	0.69	0.73	6.6659e-12	663.9
ENSG00000107262.12	ENST00000472232.3_iORF_0	9-:33264455-33264530	9-:33264455-33264557	CTG	iORF	0.24	0.54	6.8063e-11	162.9
ENSG00000173812.6	ENST00000469257.1_iORF_8	17+:39846113-39846176	17+:39846113-39846176	ACG	iORF	0.61	0.73	6.8280e-05	509.2
ENSG00000169592.10	ENST00000562441.1_iORF_3	16+:30008154-30008181|30012078-30012157|30012249-30012356	16+:30008154-30008181|30012078-30012157|30012249-30012356	ACG	iORF	0.36	0.48	6.9646e-08	148.5
ENSG00000123843.8	ENST00000367078.3_iORF_2	1+:207262931-207262934|207263652-207263763	1+:207262273-207262291|207262826-207262934|207263652-207263763	ATG	iORF	0.52	0.54	6.9992e-06	133.1
ENSG00000168906.8	ENST00000306434.3_iORF_4	2+:85768229-85768277	2+:85768229-85768277	ATG	iORF	0.28	0.69	7.5078e-05	54.5
ENSG00000175471.15	ENST00000312216.8_iORF_1	5-:94278070-94278118	5-:94278070-94278118	ATT	iORF	0.42	0.60	7.6385e-05	14.4
ENSG00000213551.4_ENSG00000182180.9	ENST00000372950.4_iORF_3	10-:75005924-75005934|75006445-75006531	10-:75005924-75005934|75006445-75006531	ATG	iORF	0.66	0.71	7.7641e-07	173.6
ENSG00000101220.13	ENST00000379772.3_iORF_3	20-:3736241-3736254|3739182-3739280	20-:3736241-3736254|3739182-3739280	ATG	iORF	0.88	0.70	7.8173e-05	109.3
ENSG00000167258.9	ENST00000430627.2_iORF_3	17+:37618343-37618493	17+:37618343-37618493	ATG	iORF	0.70	0.65	7.8301e-05	53.3
ENSG00000185928.7_ENSG00000013364.14	ENST00000320330.6_iORF_3	16+:29828192-29828328|29828530-29828574	16+:29828192-29828328|29828530-29828574	ATG	iORF	0.80	0.63	7.8869e-07	101.4
ENSG00000065802.7	ENST00000264607.4_iORF_2	2+:239342254-239342336|239344351-239344488	2+:239342254-239342336|239344351-239344488	AGG	iORF	0.06	0.50	7.9314e-06	101.5
ENSG00000241685.4_ENSG00000130429.8	ENST00000262942.5_iORF_5	7+:98931016-98931040|98935803-98935869	7+:98931016-98931040|98935803-98935869	ATG	iORF	0.37	0.48	7.9463e-05	69.1
ENSG00000268800.1_ENSG00000170584.6	ENST00000302764.4_iORF_1	5-:162884591-162884616|162886867-162886905	5-:162884591-162884616|162886867-162886905	ATG	iORF	0.88	0.54	8.0471e-05	146.4
ENSG00000121410.7_ENSG00000174586.6	ENST00000263100.3_iORF_0	19-:58858868-58858946	19-:58858868-58858946	ATG	iORF	0.08	0.46	8.0511e-05	44.3
ENSG00000169895.5	ENST00000380155.3_iORF_1	X+:16737917-16738022|16753349-16753391	X+:16737917-16738022|16753349-16753391	ATG	iORF	0.05	0.71	8.2267e-10	190.2
ENSG00000148908.10	ENST00000369103.2_iORF_2	10-:121286828-121286921	10-:121286828-121286921	ATG	iORF	0.71	0.72	8.3687e-07	170.1
ENSG00000113719.11	ENST00000393784.3_iORF_2	5+:172341737-172341782	5+:172341737-172341782	ATG	iORF	0.62	0.15	8.4185e-05	38.9
ENSG00000156976.10	ENST00000443963.1_iORF_9	3+:186502225-186502266|186502352-186502392	3+:186502225-186502266|186502352-186502392	ATG	iORF	0.68	0.56	8.4187e-08	255.4
ENSG00000042493.11	ENST00000409921.1_iORF_7	2-:85628907-85628946	2-:85628907-85628946	ATG	iORF	0.80	0.72	8.5280e-06	108.7
ENSG00000067182.3	ENST00000162749.2_iORF_3	12-:6442262-6442313|6442532-6442682|6442902-6443031|6443256-6443289	12-:6442262-6442313|6442532-6442682|6442902-6443031|6443256-6443289	ATA	iORF	0.20	0.40	8.6401e-15	262.4
ENSG00000162704.11	ENST00000359856.6_iORF_3	1-:183602278-183602289|183604651-183604745	1-:183602278-183602289|183604651-183604745	ATG	iORF	0.46	0.71	8.6629e-06	204.5
ENSG00000136261.10	ENST00000433922.2_iORF_3	7+:16714036-16714123	7+:16714036-16714123	ATG	iORF	0.61	0.70	8.7150e-05	86.9
ENSG00000110321.11	ENST00000339995.5_iORF_2	11-:10827457-10827594|10828366-10828432|10828801-10828802	11-:10827457-10827594|10828366-10828432|10828801-10828802	GTG	iORF	0.58	0.73	8.9870e-14	2700.2
ENSG00000166949.11	ENST00000327367.4_iORF_3	15+:67457252-67457372	15+:67457252-67457372	AGG	iORF	0.41	0.48	9.3147e-05	33.6
ENSG00000149932.12	ENST00000566848.1_iORF_0	16+:29974772-29974823	16+:29974772-29974823	ATG	iORF	0.80	0.69	9.3684e-06	56.7
ENSG00000037474.10	ENST00000264670.6_iORF_1	5-:6632730-6632869|6632996-6633016	5-:6632730-6632869|6632996-6633016	GTG	iORF	0.09	0.59	9.4295e-07	103.4
ENSG00000204382.7	ENST00000437949.2_iORF_0	X+:52239044-52239051|52240457-52240504	X+:52239044-52239051|52240457-52240504	ACG	iORF	0.79	0.73	9.5126e-05	1073.9
ENSG00000183461.12	ENST00000399795.3_iORF_0	X+:52511995-52512002|52513408-52513455	X+:52511995-52512002|52513408-52513455	ACG	iORF	0.79	0.73	9.5126e-05	1074.5
ENSG00000204379.6	ENST00000399800.3_iORF_0	X-:52258668-52258715|52260121-52260128	X-:52258668-52258715|52260121-52260128	ACG	iORF	0.79	0.73	9.5126e-05	1074.5
ENSG00000204376.7	ENST00000396497.3_iORF_0	X-:52531608-52531655|52533061-52533068	X-:52531608-52531655|52533061-52533068	ACG	iORF	0.79	0.73	9.5126e-05	1074.5
ENSG00000204375.5	ENST00000429372.2_iORF_0	X-:52544502-52544549|52545955-52545962	X-:52544502-52544549|52545955-52545962	ACG	iORF	0.79	0.73	9.5126e-05	1074.5
ENSG00000165506.10_ENSG00000258450.1	ENST00000298292.8_iORF_0	14-:50100546-50100678	14-:50100546-50100678	ACG	iORF	0.79	0.52	9.5735e-05	53.8
ENSG00000130921.3	ENST00000253233.1_iORF_0	12+:123738268-123738391	12+:123738268-123738391	ATG	iORF	0.10	0.43	9.6144e-09	148.8
ENSG00000130731.11	ENST00000397665.2_iORF_8	16-:685742-685774|686093-686211	16-:685742-685774|686093-686211	GTG	iORF	0.39	0.68	9.6333e-05	55.0
ENSG00000137449.11	ENST00000538197.1_iORF_0	4+:15005123-15005219	4+:15005123-15005219	ACG	iORF	0.91	0.41	9.7222e-05	36.3
ENSG00000164808.12	ENST00000297423.4_iORF_0	8+:48192472-48192556	8+:48192460-48192556	ATG	iORF	0.56	0.12	9.7659e-16	19.1
ENSG00000167792.7	ENST00000322776.6_iORF_3	11+:67375900-67375949|67376022-67376027	11+:67375900-67375949|67376022-67376027	AGG	iORF	0.69	0.63	9.7801e-09	46.4
ENSG00000126432.9	ENST00000265462.4_iORF_2	11+:64085760-64085858|64087205-64087263	11+:64085760-64085858|64087205-64087263	CTG	iORF	0.61	0.52	9.8290e-06	191.7
ENSG00000152795.13	ENST00000295470.5_iORF_1	4-:83350473-83350539	4-:83350473-83350539	CTG	iORF	0.80	0.70	9.9705e-08	100.2
ENSG00000226415.1	ENST00000420977.1_ncRNA_0	1+:77165617-77166223	1+:77165617-77166223	ATC	ncRNA	0.14	0.73	0.0000	2593.7
ENSG00000232527.3	ENST00000539543.1_ncRNA_1	1+:148928382-148928385|148932785-148932920|148933290-148933368|148951244-148951298	1+:148928382-148928385|148932785-148932920|148933290-148933368|148951244-148951298	AGG	ncRNA	0.06	0.64	0.0000	267.7
ENSG00000162909.13	ENST00000474026.1_ncRNA_1	1+:223947082-223947183|223949282-223949319|223949887-223949953|223951851-223951909|223954068-223954133|223957542-223957671	1+:223947013-223947183|223949282-223949319|223949887-223949953|223951851-223951909|223954068-223954133|223957542-223957671	CTG	ncRNA	0.24	0.09	0.0000	1322.0
ENSG00000236698.1	ENST00000419267.1_ncRNA_0	1-:17012115-17012550	1-:17012115-17012550	ATG	ncRNA	0.12	0.69	0.0000	516.3
ENSG00000234741.3	ENST00000422183.1_ncRNA_0	1-:173835318-173835344|173835665-173835705|173835898-173835934|173836128-173836179	1-:173835318-173835344|173835665-173835705|173835898-173835934|173836128-173836179	ATG	ncRNA	0.49	0.73	0.0000	764.0
ENSG00000237510.3	ENST00000471661.1_ncRNA_0	2+:96457967-96458030|96458180-96458294|96458992-96459066|96459478-96459583|96459792-96459921|96462236-96462405	2+:96457967-96458030|96458180-96458294|96458992-96459066|96459478-96459583|96459792-96459921|96462236-96462405	ATG	ncRNA	0.50	0.67	0.0000	331.2
ENSG00000230979.3	ENST00000456046.1_ncRNA_0	2-:47917854-47918001	2-:47917854-47918001	GTG	ncRNA	0.69	0.49	0.0000	722.8
ENSG00000175701.6	ENST00000414416.2_ncRNA_0	2-:110969931-110970102	2-:110969931-110970102	ATG	ncRNA	0.80	0.73	0.0000	1461.4
ENSG00000132967.9	ENST00000255320.6_ncRNA_0	3+:22423309-22423951	3+:22423309-22423951	ATG	ncRNA	0.22	0.73	0.0000	1876.2
ENSG00000241506.1	ENST00000478110.1_ncRNA_0	3+:68684855-68685740	3+:68684855-68685740	ATG	ncRNA	0.88	0.71	0.0000	615.6
ENSG00000270170.1	ENST00000602845.1_ncRNA_0	3+:196669587-196669887	3+:196669587-196669887	ATG	ncRNA	0.53	0.69	0.0000	210.6
ENSG00000229638.1	ENST00000422486.1_ncRNA_0	3-:185135282-185135570	3-:185135282-185135621	AAG	ncRNA	0.28	0.16	0.0000	1068.3
ENSG00000075711.16	ENST00000471733.1_ncRNA_0	3-:196807909-196807988|196812450-196812627|196817782-196817897|196831773-196831876|196842797-196842954|196846280-196846401|196857397-196857542|196863412-196863549|196865092-196865262|196867010-196867135|196869588-196869639|196876613-196876667|196921295-196921460|197009549-197009716|197023216-197023348|197024056-197024075	3-:196807909-196807988|196812450-196812627|196817782-196817897|196831773-196831876|196842797-196842954|196846280-196846401|196857397-196857542|196863412-196863549|196865092-196865262|196867010-196867135|196869588-196869639|196876613-196876667|196921295-196921460|197009549-197009716|197023216-197023348|197024056-197024075	ATG	ncRNA	0.44	0.73	0.0000	730.4
ENSG00000179010.10	ENST00000512914.1_ncRNA_0	4+:6642514-6642973	4+:6642514-6642973	TTG	ncRNA	0.16	0.73	0.0000	5382.0
ENSG00000249936.2	ENST00000394695.2_ncRNA_0	4-:46725846-46726425	4-:46725846-46726425	ATG	ncRNA	0.28	0.23	0.0000	1161.9
ENSG00000109381.15	ENST00000509033.1_ncRNA_0	4-:140036083-140036377	4-:140036083-140036380	AGG	ncRNA	0.28	0.11	0.0000	165.1
ENSG00000185641.5	ENST00000327878.3_ncRNA_0	5-:115387606-115387888	5-:115387606-115387981	AAG	ncRNA	0.78	0.07	0.0000	1679.0
ENSG00000212802.3	ENST00000391491.2_ncRNA_0	6+:12514341-12514956	6+:12514341-12514956	ATG	ncRNA	0.50	0.73	0.0000	5966.2
ENSG00000225648.1	ENST00000423945.1_ncRNA_1	7+:72300234-72300362|72302181-72302188	7+:72300234-72300362|72302181-72302188	ATG	ncRNA	0.80	0.72	0.0000	224.2
ENSG00000233830.2	ENST00000453115.1_ncRNA_0	7-:27497781-27498468	7-:27497781-27498468	ATG	ncRNA	0.80	0.73	0.0000	1550.3
ENSG00000224163.3	ENST00000433622.2_ncRNA_0	7-:128552713-128552785|128552787-128552900|128553018-128553228|128553899-128553954	7-:128552713-128552785|128552787-128552900|128553018-128553228|128553899-128553954	AAG	ncRNA	0.07	0.60	0.0000	297.5
ENSG00000254332.1	ENST00000520239.1_ncRNA_0	8+:70042361-70042580	8+:70042361-70042580	AAG	ncRNA	0.10	0.73	0.0000	1069.2
ENSG00000085719.7	ENST00000517862.1_ncRNA_2	8+:87552502-87552562|87556967-87557102	8+:87552502-87552562|87556967-87557102	AGG	ncRNA	0.54	0.24	0.0000	92.1
ENSG00000178125.10_ENSG00000121022.9	ENST00000521509.1_ncRNA_0	8-:67974084-67974231	8-:67974084-67974231	ATG	ncRNA	0.88	0.62	0.0000	167.3
ENSG00000253341.1	ENST00000517662.1_ncRNA_0	8-:75515522-75515729	8-:75515522-75515729	TTG	ncRNA	0.24	0.27	0.0000	560.9
ENSG00000213551.4_ENSG00000182180.9	ENST00000479005.1_ncRNA_1	10-:75010609-75010749|75011520-75011795|75012227-75012340	10-:75010609-75010749|75011520-75011795|75012227-75012340	TTG	ncRNA	0.49	0.70	0.0000	1529.6
ENSG00000055950.12	ENST00000487059.1_ncRNA_0	10-:102746490-102746953|102747069-102747197	10-:102746490-102746953|102747069-102747197	ACG	ncRNA	0.76	0.26	0.0000	1486.4
ENSG00000139239.6	ENST00000266610.5_ncRNA_0	12+:63359113-63359752	12+:63359113-63359752	AGG	ncRNA	0.79	0.73	0.0000	6153.7
ENSG00000198431.11	ENST00000394214.3_ncRNA_0	12+:104659086-104659359|104659410-104659617	12+:104659086-104659359|104659410-104659617	ATG	ncRNA	0.36	0.73	0.0000	6545.3
ENSG00000130787.9	ENST00000535831.1_ncRNA_0	12+:123332598-123332641|123333012-123333155|123333342-123333399|123334421-123334502|123335381-123335458|123335782-123335844|123338589-123338730|123339451-123339509|123339599-123339675|123339811-123339952|123340097-123340159|123340377-123340450|123340526-123340710|123340802-123340891|123340978-123341095|123341171-123341273|123341567-123341795	12+:123332598-123332641|123333012-123333155|123333342-123333399|123334421-123334502|123335381-123335458|123335782-123335844|123338589-123338730|123339451-123339509|123339599-123339675|123339811-123339952|123340097-123340159|123340377-123340450|123340526-123340710|123340802-123340891|123340978-123341095|123341171-123341273|123341567-123341795	ATC	ncRNA	0.34	0.39	0.0000	402.5
ENSG00000186076.4	ENST00000548270.1_ncRNA_0	12-:94034597-94035362	12-:94034597-94035362	ATG	ncRNA	0.80	0.73	0.0000	3961.5
ENSG00000089053.8	ENST00000422342.2_ncRNA_0	12-:121746282-121746494|121747503-121747618	12-:121746282-121746494|121747503-121747618	ATC	ncRNA	0.31	0.46	0.0000	168.2
ENSG00000214182.5	ENST00000607242.1_ncRNA_0	13+:82264262-82264535	13+:82264259-82264535	AAG	ncRNA	0.30	0.55	0.0000	3445.9
ENSG00000227879.2	ENST00000442352.1_ncRNA_0	13-:19775776-19775962|19778479-19778572	13-:19775776-19775962|19778479-19778572	ATA	ncRNA	0.64	0.11	0.0000	65.9
ENSG00000151327.8	ENST00000554052.1_ncRNA_0	14+:35515675-35515834|35519238-35519343	14+:35515675-35515834|35519238-35519343	GTG	ncRNA	0.09	0.43	0.0000	288.2
ENSG00000258427.3	ENST00000555532.2_ncRNA_0	14+:60864474-60864732	14+:60864474-60864732	ATG	ncRNA	0.80	0.73	0.0000	1497.2
ENSG00000140157.10	ENST00000559571.1_ncRNA_0	15-:23034206-23034320	15-:23034206-23034320	ATG	ncRNA	0.77	0.73	0.0000	645.1
ENSG00000162086.10	ENST00000575234.1_ncRNA_1	16+:3358428-3358890	16+:3358428-3358890	ATG	ncRNA	0.85	0.57	0.0000	93.6
ENSG00000227077.2	ENST00000536115.1_ncRNA_0	17+:18476080-18476275	17+:18476080-18476275	GTG	ncRNA	0.53	0.73	0.0000	2021.9
ENSG00000235552.4	ENST00000489915.1_ncRNA_0	18-:6462142-6462649	18-:6462142-6462649	GTG	ncRNA	0.26	0.69	0.0000	3547.6
ENSG00000188985.5	ENST00000307796.6_ncRNA_0	18-:23750744-23750766|23750882-23751304	18-:23750744-23750766|23750882-23751304	TTG	ncRNA	0.13	0.66	0.0000	513.4
ENSG00000235036.3	ENST00000456064.1_ncRNA_0	20-:10594083-10594464	20-:10594083-10594464	CTG	ncRNA	0.06	0.70	0.0000	250.1
ENSG00000088298.8_ENSG00000242372.2	ENST00000424358.1_ncRNA_1	20-:33865516-33865735|33865848-33865902	20-:33865516-33865735|33865848-33865902	GTG	ncRNA	0.32	0.67	0.0000	469.4
ENSG00000230043.1	ENST00000415187.1_ncRNA_0	20-:49457151-49457259	20-:49457151-49457259	ATC	ncRNA	0.71	0.72	0.0000	5296.8
ENSG00000159147.13_ENSG00000241837.2	ENST00000491703.1_ncRNA_0	21-:35279608-35279757|35281385-35281515|35284592-35284703|35286753-35286804	21-:35279608-35279757|35281385-35281515|35284592-35284703|35286753-35286804	GTG	ncRNA	0.63	0.72	0.0000	762.1
ENSG00000182841.8	ENST00000458605.1_ncRNA_0	22-:42970738-42970824|42971936-42972132|42972517-42972615|42972986-42973032	22-:42970738-42970824|42971936-42972132|42972517-42972615|42972986-42973032	CTG	ncRNA	0.21	0.62	0.0000	366.8
ENSG00000204382.7	ENST00000375612.4_ncRNA_1	X+:52239270-52239371|52240457-52240599|52241126-52241253|52243843-52243866	X+:52239270-52239371|52240457-52240599|52241126-52241253|52243843-52243866	CTG	ncRNA	0.06	0.54	0.0000	1030.4
ENSG00000183461.12	ENST00000338266.5_ncRNA_1	X+:52512221-52512322|52513408-52513550|52514077-52514204|52516794-52516817	X+:52512221-52512322|52513408-52513550|52514077-52514204|52516794-52516817	CTG	ncRNA	0.06	0.54	0.0000	1030.6
ENSG00000230629.2	ENST00000429775.2_ncRNA_0	X+:70182861-70183143	X+:70182858-70183143	GTG	ncRNA	0.20	0.28	0.0000	2348.9
ENSG00000184831.9_ENSG00000238103.3	ENST00000330965.4_ncRNA_0	X-:23854858-23855437	X-:23854858-23855437	ATG	ncRNA	0.80	0.73	0.0000	4300.0
ENSG00000204376.7	ENST00000375572.4_ncRNA_1	X-:52528246-52528269|52530859-52530986|52531513-52531655|52532741-52532842	X-:52528246-52528269|52530859-52530986|52531513-52531655|52532741-52532842	CTG	ncRNA	0.06	0.54	0.0000	1030.6
ENSG00000228612.2	ENST00000447818.2_ncRNA_0	X-:79827369-79827573	X-:79827369-79827573	CTG	ncRNA	0.48	0.60	0.0000	73.6
ENSG00000116459.6	ENST00000369721.4_ncRNA_5	1+:111992089-111992104	1+:111992089-111992104	TTG	ncRNA	0.88	0.55	0.00010000	14.9
ENSG00000135624.11	ENST00000461290.1_ncRNA_5	2+:73461478-73461493	2+:73461478-73461493	GTG	ncRNA	0.79	0.66	0.00010000	421.6
ENSG00000149925.12	ENST00000562302.1_ncRNA_16	16+:30075758-30075773	16+:30075758-30075773	ATT	ncRNA	0.80	0.61	0.00010000	195.6
ENSG00000214719.7_ENSG00000250462.4	ENST00000579301.1_ncRNA_0	17+:28927882-28927897	17+:28927882-28927897	ATG	ncRNA	0.80	0.71	0.00010000	93.3
ENSG00000213698.2	ENST00000395709.2_ncRNA_0	X-:71947801-71947816	X-:71947801-71947816	ATG	ncRNA	0.71	0.56	0.00010000	16.8
ENSG00000215447.3	ENST00000454115.2_ncRNA_0	21+:46708140-46708159|46709265-46709353|46710385-46710401	21+:46708140-46708159|46709265-46709353|46710385-46710401	CTG	ncRNA	0.95	0.18	0.00010097	16.1
ENSG00000179218.9	ENST00000587486.2_ncRNA_2	19+:13049992-13050049|13050241-13050340	19+:13049992-13050049|13050241-13050340	TTG	ncRNA	0.04	0.71	0.00010161	227.9
ENSG00000085982.9	ENST00000496298.1_ncRNA_0	2-:234398025-234398129|234398307-234398323	2-:234398025-234398129|234398307-234398323	ATG	ncRNA	0.86	0.66	0.00010548	13.4
ENSG00000250697.1_ENSG00000250672.1	ENST00000510162.1_ncRNA_0	5-:33090231-33090261	5-:33090231-33090261	CTG	ncRNA	0.02	0.71	0.00010681	73.8
ENSG00000223784.1	ENST00000417112.1_ncRNA_0	10+:6779397-6779590|6780318-6780329	10+:6779397-6779590|6780318-6780329	ATG	ncRNA	0.85	0.66	0.00010727	63.3
ENSG00000196284.9	ENST00000459689.1_ncRNA_0	6-:45218854-45218873|45332937-45333038	6-:45218854-45218873|45332937-45333038	ATG	ncRNA	0.94	0.64	0.00010742	24.4
ENSG00000169689.10	ENST00000580090.1_ncRNA_3	17-:79977061-79977095|79977168-79977257|79977733-79977751	17-:79977061-79977095|79977168-79977257|79977733-79977751	AGG	ncRNA	0.38	0.59	0.00011130	54.6
ENSG00000242294.2_ENSG00000085514.11	ENST00000473757.1_ncRNA_0	7+:99933771-99933843|99935801-99935849	7+:99933771-99933843|99935801-99935849	GTG	ncRNA	0.88	0.67	0.00011170	61.2
ENSG00000007202.10	ENST00000580882.1_ncRNA_0	17-:26972074-26972116	17-:26972074-26972116	ATG	ncRNA	0.76	0.71	0.00011352	99.5
ENSG00000197302.6_ENSG00000259810.2	ENST00000542684.1_ncRNA_1	16+:31724637-31724667	16+:31724637-31724667	CTG	ncRNA	0.91	0.64	0.00011762	39.5
ENSG00000162191.9	ENST00000533476.1_ncRNA_6	11-:62446382-62446460	11-:62446382-62446484	CTG	ncRNA	0.15	0.66	0.00011766	313.6
ENSG00000197622.8	ENST00000483763.1_ncRNA_4	1-:151028226-151028343	1-:151028226-151028343	TTG	ncRNA	0.49	0.71	0.00011822	174.8
ENSG00000140451.8	ENST00000560444.1_ncRNA_0	15-:65114456-65114561	15-:65114456-65114561	ATC	ncRNA	0.10	0.30	0.00011994	41.3
ENSG00000251111.2	ENST00000510322.2_ncRNA_0	4-:56218530-56218569	4-:56218530-56218569	AAG	ncRNA	0.11	0.64	0.00012734	23.8
ENSG00000162086.10	ENST00000498240.2_ncRNA_0	16+:3355634-3355643|3358312-3358321	16+:3355634-3355643|3358312-3358321	CTG	ncRNA	0.88	0.49	0.00012860	58.2
ENSG00000125534.5	ENST00000473620.1_ncRNA_3	20+:62152170-62152188	20+:62152170-62152188	ATG	ncRNA	0.61	0.72	0.00012860	609.6
ENSG00000200795.1	ENST00000363925.1_ncRNA_0	12-:120730975-120731011	12-:120730975-120731011	ATG	ncRNA	0.51	0.73	0.00012984	302.5
ENSG00000232956.4	ENST00000578968.1_ncRNA_0	7-:45025674-45025696|45026123-45026161	7-:45025674-45025696|45026123-45026161	CTG	ncRNA	0.16	0.72	0.00013271	122.1
ENSG00000269893.2	ENST00000602520.1_ncRNA_3	4+:119199941-119199947|119200543-119200585	4+:119199941-119199947|119200543-119200585	GTG	ncRNA	0.88	0.68	0.00013456	41.4
ENSG00000092929.7	ENST00000588774.1_ncRNA_4	17-:73840084-73840126	17-:73840084-73840153	ATG	ncRNA	0.42	0.61	0.00013525	25.1
ENSG00000269439.1	ENST00000596643.1_ncRNA_0	19-:17622167-17622251	19-:17622167-17622251	ATG	ncRNA	0.49	0.28	0.00013630	11.0
ENSG00000268119.1	ENST00000597444.1_ncRNA_0	19-:21646575-21646635	19-:21646575-21646635	ATT	ncRNA	0.31	0.52	0.00014006	44.9
ENSG00000231916.1	ENST00000440505.1_ncRNA_0	7+:38351154-38351199	7+:38351154-38351199	GTG	ncRNA	0.50	0.65	0.00014121	27.1
ENSG00000198131.9_ENSG00000142396.6	ENST00000434052.1_ncRNA_3	19+:58817481-58817523	19+:58817481-58817523	AGG	ncRNA	0.12	0.64	0.00014324	456.5
ENSG00000165283.11	ENST00000487490.1_ncRNA_1	9-:35102097-35102151	9-:35102097-35102151	ATG	ncRNA	0.83	0.69	0.00014560	63.3
ENSG00000065268.6	ENST00000591997.1_ncRNA_2	19+:984055-984097	19+:984055-984097	ATG	ncRNA	0.33	0.69	0.00014673	41.0
ENSG00000214765.4	ENST00000450436.1_ncRNA_0	7-:45805407-45805411|45808258-45808311	7-:45805407-45805411|45808258-45808311	ATG	ncRNA	0.92	0.65	0.00014903	22.2
ENSG00000263931.1_ENSG00000266411.1	ENST00000580149.1_ncRNA_0	17-:61028191-61028218	17-:61028191-61028218	CTG	ncRNA	0.48	0.72	0.00015242	118.5
ENSG00000168476.7	ENST00000519074.1_ncRNA_1	8-:21999053-21999131	8-:21999053-21999167	CTG	ncRNA	0.76	0.69	0.00015384	330.4
ENSG00000240785.1	ENST00000490372.1_ncRNA_0	5+:18049694-18049766	5+:18049694-18049766	AAG	ncRNA	0.42	0.72	0.00015512	213.2
ENSG00000152127.4	ENST00000481801.1_ncRNA_0	2+:135011836-135011881	2+:135011836-135011881	ATG	ncRNA	0.68	0.61	0.00015894	116.0
ENSG00000204588.5	ENST00000419296.1_ncRNA_0	2+:110744707-110744767	2+:110744707-110744767	ATG	ncRNA	0.90	0.42	0.00015994	9.7
ENSG00000205105.5	ENST00000535895.1_ncRNA_0	13+:47065172-47065256	13+:47065172-47065256	ATC	ncRNA	0.12	0.71	0.00016191	104.4
ENSG00000234327.3	ENST00000413077.1_ncRNA_0	17+:5015335-5015407	17+:5015275-5015407	ACG	ncRNA	0.24	0.61	0.00016242	36.6
ENSG00000168175.10	ENST00000554364.1_ncRNA_6	14+:55518397-55518427	14+:55518397-55518427	CTG	ncRNA	0.03	0.70	0.00016254	67.5
ENSG00000267575.2_ENSG00000267623.2	ENST00000586784.1_ncRNA_2	19+:28288975-28289092	19+:28288975-28289092	CTG	ncRNA	0.03	0.64	0.00016557	40.0
ENSG00000267405.1	ENST00000591137.1_ncRNA_1	17-:42872476-42872480|42874930-42874986	17-:42872476-42872480|42874930-42874986	TTG	ncRNA	0.34	0.39	0.00016777	51.4
ENSG00000249673.2	ENST00000505731.1_ncRNA_0	4+:2936778-2936934	4+:2936778-2936934	ACG	ncRNA	0.61	0.61	0.00016877	64.4
ENSG00000237973.1_ENSG00000198744.5	ENST00000514057.1_ncRNA_4	1+:569285-569402	1+:569285-569402	ATA	ncRNA	0.02	0.68	0.00017468	264.6
ENSG00000111846.11	ENST00000474983.1_ncRNA_3	6+:10527709-10527742	6+:10527709-10527742	ATG	ncRNA	0.26	0.59	0.00017575	15.7
ENSG00000264281.2	ENST00000597044.1_ncRNA_1	5+:55240603-55240663	5+:55240603-55240663	ATG	ncRNA	0.91	0.51	0.00017760	13.6
ENSG00000059145.14	ENST00000515195.1_ncRNA_5	16-:1429043-1429109	16-:1429043-1429109	ACG	ncRNA	0.41	0.41	0.00017993	11.0
ENSG00000090006.13	ENST00000595665.1_ncRNA_3	19+:41120182-41120275	19+:41120182-41120275	CTG	ncRNA	0.83	0.56	0.00018423	60.7
ENSG00000196678.9_ENSG00000188215.5	ENST00000566223.1_ncRNA_0	16-:20817695-20817752	16-:20817695-20817752	ATG	ncRNA	0.80	0.70	0.00018613	65.2
ENSG00000178149.12_ENSG00000207605.1	ENST00000498794.1_ncRNA_1	3-:49054202-49054280	3-:49054202-49054280	AAG	ncRNA	0.15	0.42	0.00018804	24.3
ENSG00000224167.1	ENST00000456651.1_ncRNA_0	1+:113392956-113393025	1+:113392956-113393025	ATG	ncRNA	0.48	0.47	0.00018909	10.0
ENSG00000184162.10	ENST00000537399.1_ncRNA_7	19-:19313941-19313989	19-:19313941-19313989	GTG	ncRNA	0.83	0.70	0.00019429	67.2
ENSG00000170846.11	ENST00000307533.6_ncRNA_0	4+:6675805-6675940	4+:6675805-6675940	TTG	ncRNA	0.37	0.42	0.00019572	43.4
ENSG00000238199.1	ENST00000433562.1_ncRNA_0	1-:11338914-11338925|11339224-11339264	1-:11338914-11338925|11339224-11339264	ATG	ncRNA	0.53	0.56	0.00019830	15.9
ENSG00000008394.8_ENSG00000256564.1	ENST00000537878.1_ncRNA_2	12+:16507164-16507182	12+:16507164-16507182	ATT	ncRNA	0.45	0.71	0.00019869	243.3
ENSG00000123416.11_ENSG00000200309.1	ENST00000332858.6_ncRNA_11	12-:49523950-49523998	12-:49523950-49523998	ATG	ncRNA	0.94	0.52	0.00020452	8.3
ENSG00000204435.9_ENSG00000240053.8	ENST00000475875.1_ncRNA_0	6+:31633967-31633985|31634597-31634606	6+:31633967-31633985|31634597-31634606	CTG	ncRNA	0.15	0.73	0.00020614	289.5
ENSG00000250982.2	ENST00000513369.2_ncRNA_0	16-:28251428-28251476	16-:28251428-28251476	ATC	ncRNA	0.15	0.63	0.00020728	822.8
ENSG00000243635.1	ENST00000486888.1_ncRNA_0	3+:104222050-104222110	3+:104222050-104222110	CTG	ncRNA	0.11	0.72	0.00021027	154.6
ENSG00000111348.4	ENST00000539131.1_ncRNA_3	12-:15100831-15100883|15101733-15101804	12-:15100831-15100883|15101733-15101804	ATG	ncRNA	0.40	0.63	0.00021060	54.4
ENSG00000148634.11	ENST00000505760.1_ncRNA_2	10-:69826960-69826974|69832639-69832865	10-:69826960-69826974|69832639-69832865	ATG	ncRNA	0.88	0.58	0.00021084	179.8
ENSG00000166888.6_ENSG00000263832.1	ENST00000555222.1_ncRNA_2	12-:57492793-57492847	12-:57492793-57492847	AAG	ncRNA	0.27	0.25	0.00021337	10.8
ENSG00000139746.11_ENSG00000252496.1	ENST00000472143.2_ncRNA_0	13-:79979898-79979952	13-:79979898-79979952	CTG	ncRNA	0.73	0.68	0.00021337	40.5
ENSG00000250786.1_ENSG00000239112.1	ENST00000508179.1_ncRNA_0	5+:9546609-9546642|9549101-9549203	5+:9546609-9546642|9549101-9549203	GTG	ncRNA	0.49	0.38	0.00021443	20.5
ENSG00000005448.12	ENST00000468778.1_ncRNA_3	2+:74648892-74648961	2+:74648892-74648961	TTG	ncRNA	0.49	0.72	0.00022109	201.6
ENSG00000170667.10_ENSG00000228049.5	ENST00000443430.2_ncRNA_0	7-:102212914-102212968	7-:102212914-102212968	ATG	ncRNA	0.46	0.70	0.00022133	340.8
ENSG00000187951.6_ENSG00000206846.1	ENST00000567449.1_ncRNA_0	15+:30918370-30918397	15+:30918370-30918397	ATG	ncRNA	0.64	0.71	0.00022253	127.2
ENSG00000169738.3	ENST00000585085.1_ncRNA_2	17-:79995049-79995103	17-:79995049-79995103	ATG	ncRNA	0.91	0.62	0.00022276	27.8
ENSG00000249673.2	ENST00000505731.1_ncRNA_2	4+:2936700-2936736	4+:2936700-2936736	CTG	ncRNA	0.88	0.57	0.00023521	40.2
ENSG00000099817.7	ENST00000586817.1_ncRNA_3	19-:1091807-1091906|1093902-1093938	19-:1091807-1091906|1093902-1093938	ATG	ncRNA	0.66	0.48	0.00023561	49.7
ENSG00000049656.9	ENST00000503042.1_ncRNA_1	5-:1325841-1325931|1330394-1330454	5-:1325841-1325931|1330394-1330454	CTG	ncRNA	0.37	0.30	0.00023969	90.4
ENSG00000222041.6	ENST00000409139.1_ncRNA_5	2+:87755089-87755164|87882776-87882865|87906111-87906148	2+:87755089-87755164|87882776-87882865|87906111-87906148	GTG	ncRNA	0.80	0.52	0.00024945	229.5
ENSG00000119185.8	ENST00000463190.1_ncRNA_3	2-:9548220-9548334|9552397-9552534|9554306-9554385|9563501-9563576	2-:9548220-9548334|9552397-9552534|9554306-9554385|9563501-9563651	CTG	ncRNA	0.58	0.55	0.00025433	254.6
ENSG00000173812.6	ENST00000310837.4_ncRNA_12	17+:39847120-39847180	17+:39847120-39847180	ATG	ncRNA	0.92	0.65	0.00025521	27.1
ENSG00000262202.3	ENST00000573866.2_ncRNA_1	17-:19015907-19015931	17-:19015907-19015931	ATC	ncRNA	0.29	0.72	0.00025528	145.4
ENSG00000082641.11	ENST00000579481.1_ncRNA_5	17+:46128163-46128202	17+:46128163-46128202	ATG	ncRNA	0.80	0.72	0.00026077	120.9
ENSG00000083845.4	ENST00000599909.1_ncRNA_2	19+:58898652-58898706|58899503-58899584	19+:58898652-58898706|58899503-58899584	AGG	ncRNA	0.16	0.70	0.00026102	2369.1
ENSG00000225648.1	ENST00000456312.1_ncRNA_4	7+:72301356-72301393|72302181-72302192	7+:72301356-72301393|72302181-72302192	ATC	ncRNA	0.53	0.63	0.00026226	12.8
ENSG00000085117.7	ENST00000529853.1_ncRNA_2	11+:44609091-44609106|44616192-44616267	11+:44609091-44609106|44616192-44616267	CTG	ncRNA	0.79	0.73	0.00026350	353.4
ENSG00000197332.7_ENSG00000267343.1	ENST00000344893.3_ncRNA_0	19+:11750646-11750711|11755053-11755054	19+:11750646-11750711|11755053-11755054	CTG	ncRNA	0.45	0.59	0.00026467	8.9
ENSG00000163597.10	ENST00000590435.1_ncRNA_2	17+:74557423-74557480|74559200-74559254	17+:74557423-74557480|74559200-74559254	GTG	ncRNA	0.40	0.39	0.00027779	34.0
ENSG00000111325.12_ENSG00000182196.9	ENST00000406539.2_ncRNA_7	12+:123459368-123459479	12+:123459368-123459479	ATT	ncRNA	0.15	0.61	0.00028074	37.8
ENSG00000173113.2	ENST00000537918.1_ncRNA_8	11-:64084555-64084606	11-:64084555-64084606	AGG	ncRNA	0.07	0.61	0.00028672	63.4
ENSG00000232797.1	ENST00000443486.1_ncRNA_0	21+:15165099-15165174	21+:15165099-15165174	AGG	ncRNA	0.36	0.45	0.00029544	13.4
ENSG00000229037.2	ENST00000428215.2_ncRNA_0	X+:53835022-53835097	X+:53835022-53835097	ATG	ncRNA	0.11	0.54	0.00029544	18.2
ENSG00000114416.13	ENST00000475315.1_ncRNA_5	3+:180630279-180630342	3+:180630279-180630342	ATG	ncRNA	0.94	0.61	0.00029715	16.8
ENSG00000149531.10	ENST00000482423.1_ncRNA_0	20+:29614298-29614327|29623128-29623159	20+:29614298-29614327|29623128-29623159	AAG	ncRNA	0.10	0.59	0.00029946	20.3
ENSG00000231205.7	ENST00000541160.1_ncRNA_0	19-:20607604-20607751	19-:20607604-20607751	ATG	ncRNA	0.34	0.52	0.00030260	32.7
ENSG00000132424.10	ENST00000498075.1_ncRNA_0	6-:99860189-99860194|99860426-99860615|99862447-99862535	6-:99860189-99860194|99860426-99860615|99862447-99862535	ATG	ncRNA	0.92	0.67	0.00030515	80.0
ENSG00000134086.7	ENST00000477538.1_ncRNA_0	3+:10191532-10191649	3+:10191532-10191649	AGG	ncRNA	0.23	0.44	0.00030647	24.8
ENSG00000099330.4	ENST00000599588.1_ncRNA_1	19+:17339662-17339734	19+:17339662-17339734	CTG	ncRNA	0.60	0.47	0.00030812	7.0
ENSG00000186743.2	ENST00000335020.2_ncRNA_0	6+:116360637-116360658	6+:116360637-116360658	ATC	ncRNA	0.05	0.50	0.00031449	30.2
ENSG00000227063.4	ENST00000546176.1_ncRNA_1	20+:21735890-21735911	20+:21735890-21735911	TTG	ncRNA	0.80	0.45	0.00031449	78.9
ENSG00000105738.6	ENST00000476317.2_ncRNA_0	19+:38571896-38571968	19+:38571896-38571968	ATG	ncRNA	0.80	0.73	0.00033146	221.6
ENSG00000261336.1	ENST00000567338.1_ncRNA_0	16-:47600306-47600369	16-:47600306-47600369	CTG	ncRNA	0.10	0.18	0.00033183	29.2
ENSG00000103496.10	ENST00000461455.1_ncRNA_1	16+:31045787-31045895	16+:31045787-31045895	AAG	ncRNA	0.27	0.62	0.00033241	19.1
ENSG00000240135.1	ENST00000490962.1_ncRNA_1	3-:72926932-72927043	3-:72926932-72927043	GTG	ncRNA	0.73	0.63	0.00033242	14.6
ENSG00000166801.11	ENST00000532790.1_ncRNA_0	11+:58916345-58916438	11+:58916345-58916438	ATG	ncRNA	0.47	0.69	0.00033480	144.6
ENSG00000196369.6	ENST00000467933.1_ncRNA_0	1+:143915897-143915939	1+:143915864-143915939	ATG	ncRNA	0.85	0.62	0.00034299	19.5
ENSG00000236933.1	ENST00000412759.1_ncRNA_0	1-:120836178-120836220	1-:120836178-120836253	ATG	ncRNA	0.85	0.62	0.00034299	19.5
ENSG00000229874.2	ENST00000429210.1_ncRNA_0	1-:206135661-206135703	1-:206135661-206135736	ATG	ncRNA	0.85	0.62	0.00034299	19.5
ENSG00000117335.14	ENST00000469535.1_ncRNA_4	1+:207925435-207925537	1+:207925435-207925537	ATG	ncRNA	0.88	0.71	0.00034399	102.8
ENSG00000245958.2	ENST00000510011.1_ncRNA_0	4+:120376235-120376288|120381337-120381359	4+:120376235-120376288|120381337-120381359	ATG	ncRNA	0.92	0.64	0.00034580	20.1
ENSG00000123219.8	ENST00000508311.1_ncRNA_4	5-:64858926-64858947	5-:64858926-64858947	CTG	ncRNA	0.80	0.69	0.00034717	44.0
ENSG00000104907.8	ENST00000588511.1_ncRNA_5	19-:13227518-13227539	19-:13227518-13227539	ATG	ncRNA	0.80	0.71	0.00034717	94.9
ENSG00000241316.2_ENSG00000266400.1	ENST00000464420.1_ncRNA_1	3+:67705367-67705472	3+:67705367-67705472	ATG	ncRNA	0.94	0.59	0.00036252	19.6
ENSG00000160753.11	ENST00000492536.1_ncRNA_2	1+:155294930-155295002	1+:155294930-155295002	ATC	ncRNA	0.25	0.62	0.00036268	14.0
ENSG00000056097.11	ENST00000505204.1_ncRNA_1	5-:32420185-32420208|32444334-32444464	5-:32420185-32420208|32444334-32444464	ATG	ncRNA	0.22	0.43	0.00036767	75.2
ENSG00000180304.10	ENST00000558194.1_ncRNA_0	15-:64983711-64983786	15-:64983711-64983786	ATT	ncRNA	0.21	0.56	0.00036961	140.0
ENSG00000141504.7	ENST00000576686.1_ncRNA_1	17-:7530725-7530732|7530870-7531013	17-:7530725-7530732|7530870-7531013	AGG	ncRNA	0.03	0.59	0.00037064	250.1
ENSG00000181991.11	ENST00000558406.1_ncRNA_3	15+:89018369-89018459	15+:89018369-89018459	ATG	ncRNA	0.08	0.66	0.00038139	61.9
ENSG00000068028.13	ENST00000478619.1_ncRNA_1	3-:50374716-50374800	3-:50374716-50374800	GTG	ncRNA	0.88	0.71	0.00038236	115.7
ENSG00000106723.12	ENST00000485565.2_ncRNA_1	9+:91003406-91003453|91041296-91041381	9+:91003406-91003453|91041296-91041381	ACG	ncRNA	0.88	0.71	0.00038352	107.4
ENSG00000170667.10_ENSG00000228049.5	ENST00000443430.2_ncRNA_1	7-:102212964-102213018	7-:102212964-102213018	GTG	ncRNA	0.43	0.60	0.00038830	27.9
ENSG00000164162.8	ENST00000507134.1_ncRNA_0	4-:146019229-146019304	4-:146019229-146019304	CTG	ncRNA	0.92	0.70	0.00039604	49.4
ENSG00000143369.10	ENST00000470432.1_ncRNA_2	1+:150480612-150480660	1+:150480552-150480660	GTG	ncRNA	0.84	0.63	0.00039658	35.2
ENSG00000202538.1	ENST00000365668.1_ncRNA_0	12-:120729641-120729677	12-:120729641-120729677	ATG	ncRNA	0.47	0.73	0.00039870	328.3
ENSG00000100029.13	ENST00000466614.1_ncRNA_3	22-:30985193-30985257|30987796-30987828	22-:30985193-30985257|30987796-30987828	GTG	ncRNA	0.80	0.72	0.00040043	135.7
ENSG00000222041.6	ENST00000409139.1_ncRNA_13	2+:87906185-87906230	2+:87906185-87906230	AAG	ncRNA	0.92	0.55	0.00040514	14.2
ENSG00000172965.10_ENSG00000224959.1	ENST00000439362.1_ncRNA_16	2-:112101695-112101740	2-:112101695-112101740	AAG	ncRNA	0.92	0.55	0.00040514	14.2
ENSG00000130755.8_ENSG00000269246.1	ENST00000599274.1_ncRNA_0	19-:39832431-39832509	19-:39832431-39832509	ATG	ncRNA	0.95	0.16	0.00040541	9.2
ENSG00000234498.2	ENST00000424500.1_ncRNA_0	12+:13028978-13029044	12+:13028978-13029044	AAG	ncRNA	0.71	0.70	0.00041445	608.3
ENSG00000138041.11	ENST00000477749.1_ncRNA_1	2-:55844785-55844818	2-:55844785-55844818	ATG	ncRNA	0.80	0.69	0.00041580	49.6
ENSG00000168575.5_ENSG00000254165.1	ENST00000524237.1_ncRNA_0	8-:42338007-42338031|42396680-42396746	8-:42338007-42338031|42396680-42396746	CTG	ncRNA	0.92	0.62	0.00041628	27.8
ENSG00000234773.2	ENST00000426044.1_ncRNA_0	19+:12305906-12305958|12345527-12345571	19+:12305906-12305958|12345527-12345571	CTG	ncRNA	0.91	0.63	0.00041643	36.9
ENSG00000117054.9_ENSG00000137955.11	ENST00000471759.1_ncRNA_10	1+:76252403-76252418	1+:76252403-76252418	ATG	ncRNA	0.56	0.58	0.00041649	24.0
ENSG00000235884.2	ENST00000550292.1_ncRNA_0	12+:30948694-30948709	12+:30948694-30948709	ATG	ncRNA	0.80	0.68	0.00041649	41.6
ENSG00000123395.10	ENST00000552544.1_ncRNA_1	12+:52464222-52464237	12+:52464222-52464237	ATG	ncRNA	0.80	0.69	0.00041649	320.7
ENSG00000034053.10	ENST00000559814.1_ncRNA_1	15+:29346063-29346078	15+:29346063-29346078	ATG	ncRNA	0.13	0.22	0.00041649	12.3
ENSG00000228624.3	ENST00000519104.1_ncRNA_0	6+:114317113-114317194	6+:114317113-114317194	ACG	ncRNA	0.61	0.44	0.00041978	17.0
ENSG00000230615.2	ENST00000434244.1_ncRNA_0	1+:44516705-44516786	1+:44516705-44516786	ATG	ncRNA	0.94	0.51	0.00041997	13.0
ENSG00000227706.3	ENST00000412872.3_ncRNA_0	6-:68598712-68598713|68598802-68598933	6-:68598712-68598713|68598802-68598933	ATA	ncRNA	0.19	0.14	0.00042144	24.4
ENSG00000255717.2	ENST00000538654.1_ncRNA_1	11-:62622891-62622924	11-:62622891-62622924	TTG	ncRNA	0.80	0.62	0.00042932	290.7
ENSG00000147789.11	ENST00000532382.1_ncRNA_1	8+:146052991-146052994|146054427-146054517	8+:146052991-146052994|146054427-146054517	AGG	ncRNA	0.60	0.53	0.00043016	10.2
ENSG00000227695.1	ENST00000427093.1_ncRNA_0	10+:101686994-101687056|101687916-101687938	10+:101686994-101687056|101687916-101687938	ATG	ncRNA	0.60	0.61	0.00043380	8.0
ENSG00000247516.3	ENST00000502001.2_ncRNA_1	5+:8460085-8460175	5+:8460085-8460175	ATA	ncRNA	0.23	0.29	0.00044566	20.0
ENSG00000106009.11_ENSG00000238857.1	ENST00000493232.1_ncRNA_0	7-:2577702-2577915	7-:2577702-2577915	CTG	ncRNA	0.73	0.51	0.00044656	35.2
ENSG00000250786.1_ENSG00000239112.1	ENST00000508179.1_ncRNA_1	5+:9546492-9546606	5+:9546492-9546606	CTG	ncRNA	0.95	0.51	0.00044707	18.0
ENSG00000245849.2	ENST00000499988.2_ncRNA_0	15-:40986885-40986966	15-:40986885-40986966	ATG	ncRNA	0.90	0.58	0.00045647	8.0
ENSG00000253773.1_ENSG00000202112.1	ENST00000523014.1_ncRNA_0	8+:96416098-96416122	8+:96416098-96416122	AAG	ncRNA	0.40	0.18	0.00045805	24.6
ENSG00000121281.8	ENST00000562623.1_ncRNA_0	16+:50300494-50300518	16+:50300494-50300518	ATG	ncRNA	0.07	0.59	0.00045805	20.0
ENSG00000214925.3	ENST00000399253.3_ncRNA_0	X+:140233334-140233358	X+:140233334-140233358	AAG	ncRNA	0.40	0.17	0.00045805	24.7
ENSG00000100519.7	ENST00000458604.2_ncRNA_2	14+:53180672-53180686|53184798-53184835	14+:53180672-53180686|53184798-53184835	ATA	ncRNA	0.06	0.64	0.00046660	57.0
ENSG00000008128.18_ENSG00000215790.2	ENST00000598846.1_ncRNA_0	1-:1634345-1634438|1634518-1634536	1-:1634345-1634438|1634518-1634536	CTG	ncRNA	0.51	0.65	0.00046689	15.1
ENSG00000107672.10	ENST00000489266.1_ncRNA_1	10-:123733880-123733991	10-:123733880-123733991	ATG	ncRNA	0.94	0.65	0.00046689	23.0
ENSG00000225531.1	ENST00000422849.1_ncRNA_0	9+:109879301-109879391	9+:109879301-109879391	AAG	ncRNA	0.39	0.27	0.00046950	26.7
ENSG00000114650.14	ENST00000420588.1_ncRNA_1	3-:47484469-47484526	3-:47484469-47484526	ATG	ncRNA	0.33	0.59	0.00047363	55.2
ENSG00000177311.6	ENST00000513619.1_ncRNA_0	3+:141087514-141087562	3+:141087514-141087562	ATG	ncRNA	0.70	0.55	0.00047602	30.6
ENSG00000271361.1	ENST00000604204.1_ncRNA_0	6-:3023828-3023951	6-:3023828-3023951	ATG	ncRNA	0.92	0.68	0.00048897	50.5
ENSG00000065923.5_ENSG00000215284.2	ENST00000399931.2_ncRNA_0	X-:46585052-46585157	X-:46585052-46585157	AAG	ncRNA	0.26	0.36	0.00049611	36.0
ENSG00000100575.9	ENST00000216463.4_ncRNA_5	14-:58894109-58894154	14-:58894109-58894154	TTG	ncRNA	0.30	0.53	0.00049625	14.6
ENSG00000169255.9	ENST00000476999.1_ncRNA_1	3-:160822179-160822194|160823022-160823106	3-:160822179-160822194|160823022-160823106	ATG	ncRNA	0.11	0.54	0.00049672	43.2
ENSG00000157227.8	ENST00000547074.1_ncRNA_2	14+:23305958-23306009	14+:23305958-23306009	GTG	ncRNA	0.61	0.65	0.00049748	220.9
ENSG00000196204.7_ENSG00000273313.1	ENST00000404404.1_ncRNA_0	7+:5015945-5015969	7+:5015945-5015969	ATG	ncRNA	0.15	0.40	0.00051451	24.6
ENSG00000241990.1_ENSG00000207875.1	ENST00000416202.1_ncRNA_0	22+:46452749-46452821	22+:46452749-46452821	ATG	ncRNA	0.14	0.42	0.00051802	44.6
ENSG00000169871.8	ENST00000467847.1_ncRNA_0	7+:100730337-100730391	7+:100730337-100730391	ATG	ncRNA	0.66	0.70	0.00052394	63.8
ENSG00000123374.6	ENST00000554619.1_ncRNA_4	12+:56360769-56360868	12+:56360769-56360868	CTG	ncRNA	0.80	0.66	0.00052415	206.2
ENSG00000067182.3	ENST00000538363.1_ncRNA_1	12-:6450989-6451166	12-:6450989-6451166	CTG	ncRNA	0.45	0.57	0.00054380	525.1
ENSG00000120802.9	ENST00000548911.1_ncRNA_4	12+:98909428-98909449	12+:98909428-98909449	TTG	ncRNA	0.80	0.62	0.00054399	344.7
ENSG00000227598.1_ENSG00000265828.1	ENST00000444102.1_ncRNA_0	6-:167412440-167412509	6-:167412440-167412509	CTG	ncRNA	0.87	0.47	0.00055432	24.6
ENSG00000169905.8	ENST00000482587.1_ncRNA_5	1-:179834495-179834546	1-:179834495-179834546	CTG	ncRNA	0.91	0.59	0.00056213	23.4
ENSG00000006062.9	ENST00000587332.1_ncRNA_2	17-:43367983-43368131|43394325-43394381	17-:43367983-43368131|43394325-43394381	ATC	ncRNA	0.88	0.62	0.00056963	113.3
ENSG00000169905.8	ENST00000482587.1_ncRNA_6	1-:179834558-179834609	1-:179834558-179834609	CTG	ncRNA	0.83	0.62	0.00057032	19.3
ENSG00000224189.2	ENST00000417086.1_ncRNA_0	2-:177042151-177042184	2-:177042151-177042184	ATT	ncRNA	0.49	0.48	0.00057216	29.4
ENSG00000089094.12	ENST00000538243.1_ncRNA_0	12-:121905017-121905050	12-:121905017-121905050	ATG	ncRNA	0.13	0.54	0.00057216	27.4
ENSG00000268362.1_ENSG00000213096.5	ENST00000597683.1_ncRNA_0	19+:24216393-24216423|24228985-24229015	19+:24216393-24216423|24228985-24229015	ATG	ncRNA	0.75	0.72	0.00057216	129.3
ENSG00000099804.4	ENST00000586788.1_ncRNA_2	19+:531806-531947	19+:531806-531947	AGG	ncRNA	0.10	0.64	0.00057625	84.4
ENSG00000196531.6_ENSG00000198056.9	ENST00000551520.1_ncRNA_3	12-:57108141-57108198	12-:57108141-57108198	AAG	ncRNA	0.10	0.28	0.00059124	188.1
ENSG00000164056.6	ENST00000515726.1_ncRNA_3	4+:124319089-124319167	4+:124319089-124319167	CTG	ncRNA	0.95	0.67	0.00060744	21.8
ENSG00000236088.5	ENST00000449363.1_ncRNA_0	17-:13937711-13937733|13972588-13972686	17-:13937711-13937733|13972588-13972686	GTG	ncRNA	0.55	0.61	0.00061731	31.7
ENSG00000114388.8	ENST00000487632.1_ncRNA_1	3-:50386867-50386921|50387095-50387264|50387361-50387399	3-:50386867-50386921|50387095-50387264|50387361-50387399	ATC	ncRNA	0.37	0.30	0.00062403	33.1
ENSG00000186281.8	ENST00000482704.1_ncRNA_8	2-:96688417-96688471|96688705-96688771|96688853-96688856	2-:96688417-96688471|96688705-96688771|96688853-96688856	CTG	ncRNA	0.04	0.57	0.00062567	24.7
ENSG00000233527.4	ENST00000448373.2_ncRNA_0	19+:37064329-37064427|37065722-37065780	19+:37064329-37064427|37065722-37065780	CTG	ncRNA	0.53	0.56	0.00063140	17.8
ENSG00000215199.3	ENST00000399764.3_ncRNA_0	9-:34922813-34922843	9-:34922813-34922843	ATG	ncRNA	0.23	0.72	0.00063404	110.2
ENSG00000265962.1	ENST00000579368.1_ncRNA_0	18-:8707487-8707559	18-:8707487-8707559	ATC	ncRNA	0.64	0.09	0.00063406	15.5
ENSG00000149231.7	ENST00000525786.1_ncRNA_1	11-:96120689-96120767	11-:96120689-96120767	GTG	ncRNA	0.12	0.70	0.00065468	243.6
ENSG00000251201.4_ENSG00000134970.13	ENST00000503010.1_ncRNA_4	5-:114961569-114961614	5-:114961569-114961614	GTG	ncRNA	0.80	0.59	0.00065623	366.6
ENSG00000219481.6	ENST00000599069.1_ncRNA_2	1-:16939869-16939935	1-:16939869-16940007	ACG	ncRNA	0.34	0.61	0.00066632	32.3
ENSG00000078140.9_ENSG00000243260.2	ENST00000438068.2_ncRNA_4	4+:39699820-39699904	4+:39699820-39699904	GTG	ncRNA	0.76	0.72	0.00066756	223.6
ENSG00000109111.10	ENST00000583340.1_ncRNA_7	17+:27026868-27026931	17+:27026868-27026931	CTG	ncRNA	0.82	0.59	0.00066921	7.2
ENSG00000185129.4	ENST00000502351.1_ncRNA_1	5+:139492541-139492574	5+:139492541-139492574	CTG	ncRNA	0.88	0.20	0.00070117	32.9
ENSG00000205861.7	ENST00000382133.4_ncRNA_0	13+:24464146-24464173	13+:24464146-24464173	ATG	ncRNA	0.62	0.44	0.00070921	7.0
ENSG00000156858.7	ENST00000564946.1_ncRNA_1	16+:30662966-30662993	16+:30662966-30662993	ATG	ncRNA	0.70	0.63	0.00070921	54.5
ENSG00000164211.8	ENST00000502931.1_ncRNA_1	5-:110835583-110835802	5-:110835583-110835802	ATA	ncRNA	0.95	0.62	0.00071194	37.0
ENSG00000171469.6	ENST00000471053.1_ncRNA_2	19-:9727899-9727902|9728766-9728802	19-:9727899-9727902|9728766-9728802	AGG	ncRNA	0.90	0.61	0.00071499	6.0
ENSG00000215035.2	ENST00000399474.2_ncRNA_0	X-:44335816-44335849	X-:44335816-44335849	CTG	ncRNA	0.09	0.61	0.00071845	18.7
ENSG00000226950.2_ENSG00000212588.1	ENST00000411630.2_ncRNA_2	4+:53579778-53579796	4+:53579778-53579796	ATG	ncRNA	0.80	0.69	0.00072120	57.0
ENSG00000175220.7	ENST00000524594.1_ncRNA_2	11-:46722133-46722151	11-:46722133-46722151	ATG	ncRNA	0.15	0.65	0.00072120	26.6
ENSG00000250312.2	ENST00000511079.1_ncRNA_0	4+:124424-124559	4+:124424-124559	ATC	ncRNA	0.27	0.35	0.00072401	30.5
ENSG00000093167.13	ENST00000490597.1_ncRNA_1	3-:37217555-37217720	3-:37217555-37217720	CTG	ncRNA	0.78	0.72	0.00073542	426.7
ENSG00000076356.6	ENST00000486969.1_ncRNA_0	1-:208417383-208417521	1-:208417383-208417521	TTG	ncRNA	0.74	0.51	0.00074593	42.6
ENSG00000233440.2	ENST00000418454.2_ncRNA_0	13+:23708373-23708406	13+:23708373-23708406	ATC	ncRNA	0.06	0.73	0.00074790	389.0
ENSG00000169905.8	ENST00000482587.1_ncRNA_3	1-:179834631-179834667	1-:179834631-179834667	ATG	ncRNA	0.80	0.64	0.00075618	64.5
ENSG00000120910.10	ENST00000519706.1_ncRNA_0	8+:22350312-22350399	8+:22350312-22350399	GTG	ncRNA	0.18	0.69	0.00075808	58.2
ENSG00000110330.4	ENST00000527910.1_ncRNA_8	11+:102219989-102220025	11+:102219989-102220025	ATG	ncRNA	0.45	0.46	0.00078535	6.0
ENSG00000226950.2_ENSG00000212588.1	ENST00000411630.2_ncRNA_4	4+:53579028-53579067	4+:53578681-53578694|53578990-53579067	ACG	ncRNA	0.74	0.59	0.00078721	19.5
ENSG00000236618.2	ENST00000425081.2_ncRNA_1	17+:1421217-1421292	17+:1421217-1421292	ATC	ncRNA	0.95	0.55	0.00079680	10.2
ENSG00000093183.9	ENST00000456222.1_ncRNA_2	3-:42605456-42605472|42610356-42610502	3-:42605456-42605472|42610356-42610502	AGG	ncRNA	0.67	0.26	0.00080104	43.2
ENSG00000256151.1	ENST00000542980.1_ncRNA_1	12-:131475445-131475682|131476893-131476923	12-:131475445-131475682|131476893-131476923	AGG	ncRNA	0.26	0.56	0.00080173	43.1
ENSG00000255397.1	ENST00000529239.1_ncRNA_0	8-:61850912-61850954	8-:61850912-61850954	GTG	ncRNA	0.68	0.26	0.00080597	20.7
ENSG00000116521.6	ENST00000497470.1_ncRNA_2	1-:155231872-155232061	1-:155231872-155232061	GTG	ncRNA	0.88	0.62	0.00080653	93.3
ENSG00000229989.3	ENST00000436880.2_ncRNA_0	1-:198906488-198906521	1-:198906488-198906521	ATG	ncRNA	0.92	0.60	0.00082309	16.0
ENSG00000267213.3	ENST00000592680.2_ncRNA_0	19-:32896332-32896365	19-:32896332-32896365	ACG	ncRNA	0.92	0.65	0.00082309	25.0
ENSG00000229117.4	ENST00000552314.1_ncRNA_11	12+:56510620-56510725	12+:56510620-56510725	TTG	ncRNA	0.95	0.65	0.00083477	26.1
ENSG00000250346.1	ENST00000509352.1_ncRNA_0	5+:147302443-147302503	5+:147302443-147302503	AAG	ncRNA	0.34	0.54	0.00084267	154.3
ENSG00000267858.1_ENSG00000213753.6	ENST00000493504.1_ncRNA_2	19+:59086892-59086955|59092611-59092635	19+:59086892-59086955|59092611-59092635	ATG	ncRNA	0.77	0.58	0.00086009	50.2
ENSG00000175582.15	ENST00000541795.1_ncRNA_3	11-:73471687-73471747	11-:73471687-73471747	CTG	ncRNA	0.80	0.68	0.00086451	283.2
ENSG00000107581.8_ENSG00000222588.1	ENST00000462527.2_ncRNA_5	10-:120816464-120816548	10-:120816464-120816548	TTG	ncRNA	0.92	0.13	0.00087181	37.0
ENSG00000259918.1	ENST00000567995.1_ncRNA_0	16-:47632665-47632749	16-:47632665-47632749	CTG	ncRNA	0.36	0.22	0.00087421	17.4
ENSG00000034053.10	ENST00000559814.1_ncRNA_0	15+:29131416-29131424|29213842-29213894	15+:29131416-29131424|29213842-29213894	CTG	ncRNA	0.92	0.45	0.00087976	17.0
ENSG00000231770.1	ENST00000453671.1_ncRNA_0	3+:194304764-194304794	3+:194304764-194304794	ATG	ncRNA	0.17	0.60	0.00089092	12.8
ENSG00000188451.7	ENST00000344851.4_ncRNA_0	6-:158658367-158658397	6-:158658367-158658397	AAG	ncRNA	0.76	0.25	0.00089092	5.8
ENSG00000105483.12	ENST00000522051.1_ncRNA_7	19-:48752804-48752834	19-:48752804-48752834	ATG	ncRNA	0.22	0.62	0.00089092	20.6
ENSG00000219565.2	ENST00000572422.1_ncRNA_0	6-:109106891-109106933	6-:109106891-109106933	AAG	ncRNA	0.32	0.56	0.00089731	12.7
ENSG00000172590.14	ENST00000557543.1_ncRNA_2	14+:23299121-23299157|23299261-23299288	14+:23299121-23299157|23299261-23299288	ATG	ncRNA	0.80	0.73	0.00092384	397.9
ENSG00000226666.1	ENST00000432228.1_ncRNA_0	2+:222828231-222828282	2+:222828231-222828282	AAG	ncRNA	0.28	0.72	0.00092553	116.8
ENSG00000122085.12	ENST00000464344.2_ncRNA_0	2-:242033826-242033847|242041667-242041688	2-:242033826-242033847|242041667-242041688	ATG	ncRNA	0.50	0.70	0.00093985	52.7
ENSG00000259964.2	ENST00000569046.1_ncRNA_0	15-:71457628-71457676	15-:71457628-71457676	AAG	ncRNA	0.23	0.69	0.00096649	49.1
ENSG00000222041.6	ENST00000414584.1_ncRNA_8	2+:87755022-87755040	2+:87755022-87755040	ATG	ncRNA	0.80	0.72	0.00097656	144.3
ENSG00000172965.10_ENSG00000224959.1	ENST00000604981.1_ncRNA_6	2-:112252585-112252603	2-:112252585-112252603	ATG	ncRNA	0.80	0.72	0.00097656	144.3
ENSG00000247570.2	ENST00000424643.3_ncRNA_0	8+:70855380-70855428	8+:70855380-70855428	ATA	ncRNA	0.80	0.62	0.00098684	17.4
ENSG00000072135.8	ENST00000462321.1_ncRNA_0	2+:131130489-131130520|131130729-131130797	2+:131130489-131130520|131130729-131130797	GTG	ncRNA	0.33	0.15	0.00099297	28.4
ENSG00000223676.1	ENST00000445636.1_ncRNA_0	13-:50935545-50935581	13-:50935545-50935581	TTG	ncRNA	0.10	0.70	0.0010031	207.7
ENSG00000250746.1	ENST00000509378.1_ncRNA_0	4+:165110446-165110512	4+:165110446-165110512	ATT	ncRNA	0.17	0.69	0.0010097	52.8
ENSG00000164587.7	ENST00000519690.1_ncRNA_3	5-:149829024-149829126	5-:149829024-149829126	CTG	ncRNA	0.80	0.68	0.0010245	293.2
ENSG00000184470.15	ENST00000495655.1_ncRNA_1	22-:19868612-19868696	22-:19868612-19868696	ATG	ncRNA	0.35	0.68	0.0010316	54.1
ENSG00000127564.12	ENST00000572658.1_ncRNA_3	16-:3029651-3029729	16-:3029651-3029729	CTG	ncRNA	0.80	0.72	0.0010328	192.8
ENSG00000100225.13	ENST00000492535.1_ncRNA_4	22+:32887149-32887179	22+:32887149-32887179	CTG	ncRNA	0.27	0.54	0.0010424	9.7
ENSG00000229659.1	ENST00000440913.1_ncRNA_0	10-:75182421-75182454	10-:75182421-75182454	ATG	ncRNA	0.61	0.72	0.0010573	125.8
ENSG00000081692.8	ENST00000485807.1_ncRNA_3	1-:227921603-227921723	1-:227921603-227921723	GTG	ncRNA	0.94	0.10	0.0010606	29.6
ENSG00000100490.5	ENST00000530553.1_ncRNA_0	14-:50862981-50863047|50863460-50863505	14-:50862981-50863047|50863460-50863505	CTG	ncRNA	0.61	0.08	0.0010726	20.6
ENSG00000229373.4	ENST00000426859.1_ncRNA_0	13+:114618922-114618967	13+:114618922-114618967	ATG	ncRNA	0.95	0.65	0.0010854	10.1
ENSG00000115233.7_ENSG00000271924.1	ENST00000478123.1_ncRNA_3	2+:162165030-162165115|162172947-162173000	2+:162165030-162165115|162172947-162173000	CTG	ncRNA	0.14	0.54	0.0010935	423.7
ENSG00000163257.6	ENST00000507731.1_ncRNA_11	4-:17811218-17811281	4-:17811218-17811281	ATG	ncRNA	0.41	0.48	0.0011281	9.4
ENSG00000160570.9	ENST00000593804.1_ncRNA_0	19-:42713857-42713992|42719284-42719404|42721783-42721858	19-:42713857-42713992|42719284-42719404|42721783-42721858	ATA	ncRNA	0.11	0.46	0.0011340	109.7
ENSG00000225137.1	ENST00000435916.1_ncRNA_1	10+:52026518-52026575	10+:52026518-52026575	ATT	ncRNA	0.10	0.60	0.0011452	23.9
ENSG00000133597.5_ENSG00000090266.8	ENST00000479181.1_ncRNA_2	7+:140402673-140402718	7+:140402673-140402718	GTG	ncRNA	0.31	0.20	0.0011601	37.6
ENSG00000135372.4	ENST00000532503.1_ncRNA_4	11+:34128634-34128685	11+:34127281-34127339|34128599-34128685	ATG	ncRNA	0.81	0.66	0.0011714	34.2
ENSG00000174606.8	ENST00000481918.1_ncRNA_0	1-:213188780-213188819	1-:213188780-213188819	GTG	ncRNA	0.75	0.55	0.0011719	14.5
ENSG00000231066.3	ENST00000453156.3_ncRNA_0	X-:14853392-14853431	X-:14853392-14853431	ATG	ncRNA	0.62	0.72	0.0011719	1033.4
ENSG00000067208.10_ENSG00000234202.2	ENST00000474806.1_ncRNA_1	1-:93170293-93170301|93250392-93250504	1-:93170293-93170301|93250392-93250504	ACG	ncRNA	0.91	0.47	0.0012094	66.2
ENSG00000138604.5	ENST00000559798.1_ncRNA_2	15+:69488993-69489071	15+:69488993-69489071	ATC	ncRNA	0.06	0.45	0.0012216	12.1
ENSG00000175061.13	ENST00000581718.1_ncRNA_1	17+:16342368-16342401	17+:16342368-16342401	ATG	ncRNA	0.80	0.73	0.0012314	368.3
ENSG00000164162.8	ENST00000507134.1_ncRNA_1	4-:146019063-146019138	4-:146019063-146019138	ATT	ncRNA	0.59	0.67	0.0012355	10.7
ENSG00000185838.9_ENSG00000215012.4	ENST00000460402.1_ncRNA_1	22-:19776231-19776483|19789523-19789739|19794181-19794280|19799807-19799970|19841965-19842062|19842204-19842223	22-:19776231-19776483|19789523-19789739|19794181-19794280|19799807-19799970|19841965-19842062|19842204-19842223	CTG	ncRNA	0.54	0.51	0.0012970	324.2
ENSG00000122862.4	ENST00000462445.1_ncRNA_3	10+:70847877-70847901	10+:70847877-70847901	TTG	ncRNA	0.80	0.72	0.0013428	279.5
ENSG00000272325.1_ENSG00000124614.9	ENST00000494077.1_ncRNA_4	6-:34393748-34393760	6-:34393748-34393760	CTG	ncRNA	0.80	0.69	0.0013477	47.0
ENSG00000253564.1	ENST00000518337.1_ncRNA_0	8-:74128605-74128656	8-:74128605-74128656	AAG	ncRNA	0.40	0.73	0.0013530	305.6
ENSG00000006712.10	ENST00000598127.1_ncRNA_3	19-:39881576-39881669	19-:39881576-39881669	CTG	ncRNA	0.80	0.72	0.0013856	189.2
ENSG00000188846.9	ENST00000465325.1_ncRNA_7	3+:40498802-40498841	3+:40498802-40498841	ATG	ncRNA	0.91	0.62	0.0013947	28.8
ENSG00000188643.6	ENST00000474991.1_ncRNA_6	1-:153585435-153585540	1-:153585435-153585594	CTG	ncRNA	0.57	0.48	0.0014418	35.8
ENSG00000180198.11	ENST00000447507.1_ncRNA_8	1+:28832593-28832596|28834639-28834762	1+:28832593-28832596|28834639-28834762	TTG	ncRNA	0.08	0.60	0.0014450	51.9
ENSG00000159592.6	ENST00000488278.1_ncRNA_0	1-:46126892-46126897|46151247-46151292|46152664-46152773	1-:46126892-46126897|46151247-46151292|46152664-46152773	CTG	ncRNA	0.15	0.45	0.0014632	74.3
ENSG00000161956.8_ENSG00000129226.9	ENST00000578868.1_ncRNA_11	17+:7465364-7465457	17+:7465334-7465457	GTG	ncRNA	0.09	0.62	0.0014678	43.7
ENSG00000214748.2	ENST00000442158.1_ncRNA_0	X-:136407130-136407172	X-:136407130-136407175	ATG	ncRNA	0.32	0.27	0.0014694	438.4
ENSG00000265185.2	ENST00000577988.1_ncRNA_2	17+:18965242-18965266	17+:18965242-18965266	ATC	ncRNA	0.29	0.69	0.0014792	145.3
ENSG00000262074.3	ENST00000571722.2_ncRNA_3	17-:18967407-18967431	17-:18967407-18967431	ATC	ncRNA	0.29	0.69	0.0014792	145.3
ENSG00000076053.6_ENSG00000076043.5	ENST00000543243.1_ncRNA_2	11+:114310293-114310397|114311377-114311381	11+:114310293-114310397|114311377-114311381	GTG	ncRNA	0.27	0.72	0.0014833	403.6
ENSG00000129083.8_ENSG00000129084.13	ENST00000532088.1_ncRNA_17	11-:14479369-14479426	11-:14479369-14479426	ATG	ncRNA	0.58	0.64	0.0014863	49.4
ENSG00000183258.7	ENST00000505081.1_ncRNA_2	5-:176942647-176942794	5-:176942647-176942794	ATG	ncRNA	0.14	0.41	0.0014943	37.8
ENSG00000230055.2	ENST00000578573.1_ncRNA_2	17+:36886984-36887048|36887572-36887589	17+:36886984-36887048|36887572-36887589	ATG	ncRNA	0.07	0.62	0.0015072	53.9
ENSG00000251003.3_ENSG00000201627.1	ENST00000520594.1_ncRNA_0	8-:106799721-106799760	8-:106799721-106799760	ATG	ncRNA	0.94	0.51	0.0015130	9.0
ENSG00000182628.8_ENSG00000207996.1	ENST00000583927.1_ncRNA_4	17-:57232504-57232576	17-:57232504-57232576	ACG	ncRNA	0.25	0.13	0.0015240	86.5
ENSG00000117395.6	ENST00000483082.1_ncRNA_3	1-:43637893-43637923	1-:43637893-43637923	GTG	ncRNA	0.19	0.71	0.0015272	124.0
ENSG00000167635.7	ENST00000591063.1_ncRNA_11	19+:36706031-36706057|36719649-36719653	19+:36706031-36706057|36719649-36719653	GTG	ncRNA	0.14	0.50	0.0015369	28.5
ENSG00000133641.13	ENST00000548511.1_ncRNA_5	12+:88436601-88436628	12+:88436601-88436628	ATC	ncRNA	0.54	0.46	0.0015459	14.3
ENSG00000110330.4	ENST00000527910.1_ncRNA_2	11+:102219378-102219423	11+:102219378-102219423	ATA	ncRNA	0.39	0.53	0.0015485	158.5
ENSG00000235275.3	ENST00000510337.1_ncRNA_0	5+:122972097-122972145	5+:122972097-122972145	AGG	ncRNA	0.46	0.73	0.0015552	214.8
ENSG00000227969.1	ENST00000427761.1_ncRNA_0	13-:68406833-68406878	13-:68406833-68406878	ATG	ncRNA	0.92	0.56	0.0015819	11.7
ENSG00000112787.8	ENST00000539264.1_ncRNA_1	12+:133136761-133136816|133144066-133144083	12+:133136761-133136816|133144066-133144083	ATG	ncRNA	0.94	0.59	0.0016058	12.0
ENSG00000229132.2	ENST00000428832.2_ncRNA_0	X-:91369348-91369426	X-:91369348-91369426	ATG	ncRNA	0.70	0.72	0.0016191	228.8
ENSG00000159261.6	ENST00000433951.1_ncRNA_0	21-:37858280-37858304	21-:37858280-37858304	AAG	ncRNA	0.80	0.69	0.0016384	55.5
ENSG00000167601.7	ENST00000594880.1_ncRNA_13	19+:41726330-41726405	19+:41726330-41726405	ATG	ncRNA	0.56	0.60	0.0016386	19.4
ENSG00000115325.9	ENST00000475191.1_ncRNA_0	2+:74781881-74781980	2+:74781881-74781980	ATG	ncRNA	0.88	0.53	0.0016495	31.3
ENSG00000254682.1	ENST00000529369.1_ncRNA_0	11+:71159792-71159888	11+:71159792-71159888	ATG	ncRNA	0.94	0.22	0.0016575	16.8
ENSG00000225674.1	ENST00000451446.1_ncRNA_1	13-:24696203-24696251	13-:24696203-24696251	GTG	ncRNA	0.21	0.31	0.0016842	14.3
ENSG00000205763.9	ENST00000381639.3_ncRNA_0	7-:32956955-32957015	7-:32956955-32957015	AAG	ncRNA	0.62	0.43	0.0016964	10.0
ENSG00000204282.3_ENSG00000141524.11	ENST00000593044.1_ncRNA_2	17-:76122954-76122987|76124739-76124790	17-:76122954-76122987|76124739-76124790	TTG	ncRNA	0.80	0.68	0.0017052	85.7
ENSG00000115233.7_ENSG00000271924.1	ENST00000478123.1_ncRNA_1	2+:162164999-162165115|162172947-162173080|162175332-162175353	2+:162164999-162165115|162172947-162173080|162175332-162175353	TTG	ncRNA	0.33	0.41	0.0017104	716.3
ENSG00000169045.13	ENST00000513972.1_ncRNA_6	5-:179050057-179050165|179050595-179050598	5-:179050057-179050165|179050595-179050598	ACG	ncRNA	0.34	0.70	0.0017175	2015.5
ENSG00000100889.7	ENST00000558674.1_ncRNA_0	14+:24563614-24563647	14+:24563614-24563647	ATG	ncRNA	0.80	0.70	0.0017245	54.9
ENSG00000214869.5	ENST00000425942.3_ncRNA_0	7+:27063404-27063455	7+:27063404-27063455	CTG	ncRNA	0.17	0.66	0.0017325	28.5
ENSG00000162517.8	ENST00000478502.1_ncRNA_1	1-:32098831-32098915|32110441-32110465	1-:32098831-32098915|32110441-32110465	ATG	ncRNA	0.04	0.70	0.0017454	193.0
ENSG00000119402.12	ENST00000474117.1_ncRNA_1	9-:123550282-123550327	9-:123550282-123550327	ATG	ncRNA	0.95	0.60	0.0017492	7.0
ENSG00000147403.12_ENSG00000207165.1	ENST00000474786.1_ncRNA_5	X+:153626697-153626735|153626837-153626844	X+:153626697-153626735|153626837-153626844	ATG	ncRNA	0.80	0.72	0.0017547	170.6
ENSG00000175756.9	ENST00000489799.1_ncRNA_6	1-:1310417-1310504	1-:1310417-1310504	CTG	ncRNA	0.88	0.66	0.0017604	56.5
ENSG00000165304.3	ENST00000487398.1_ncRNA_2	9+:36581678-36581736|36589532-36589537	9+:36581678-36581736|36589532-36589537	ATG	ncRNA	0.80	0.70	0.0017713	76.7
ENSG00000255090.1_ENSG00000255015.1	ENST00000532350.1_ncRNA_2	11-:122073651-122073702	11-:122073651-122073702	ATG	ncRNA	0.93	0.53	0.0017774	8.6
ENSG00000204650.9_ENSG00000120088.10	ENST00000585118.1_ncRNA_0	17+:43699380-43699407|43707269-43707305	17+:43699380-43699407|43707269-43707305	ATG	ncRNA	0.63	0.47	0.0017970	12.8
ENSG00000068903.15	ENST00000479290.1_ncRNA_6	19-:39370267-39370330	19-:39370267-39370330	CTG	ncRNA	0.39	0.53	0.0017970	10.7
ENSG00000172965.10_ENSG00000224959.1	ENST00000603827.1_ncRNA_11	2-:112187135-112187168	2-:112187135-112187192	ATG	ncRNA	0.60	0.04	0.0017984	53.3
ENSG00000115289.8	ENST00000496911.1_ncRNA_3	2-:74733990-74734011|74734168-74734243	2-:74733990-74734011|74734168-74734243	ATG	ncRNA	0.51	0.68	0.0018108	57.0
ENSG00000116717.7	ENST00000460575.1_ncRNA_4	1+:68151154-68151181	1+:68151154-68151181	CTG	ncRNA	0.45	0.50	0.0018204	55.0
ENSG00000113441.11_ENSG00000213702.2	ENST00000395784.1_ncRNA_0	5+:96271777-96271882	5+:96271777-96271882	ATG	ncRNA	0.82	0.53	0.0018298	21.1
ENSG00000173660.7	ENST00000496387.1_ncRNA_1	1+:46769399-46769432	1+:46769393-46769432	CTG	ncRNA	0.27	0.63	0.0018620	284.2
ENSG00000011304.12	ENST00000592113.1_ncRNA_7	19+:804044-804101	19+:804044-804101	ATG	ncRNA	0.54	0.71	0.0018641	145.7
ENSG00000172965.10_ENSG00000224959.1	ENST00000439362.1_ncRNA_4	2-:112101777-112101814|112125063-112125152|112252461-112252536	2-:112101777-112101814|112125063-112125152|112252461-112252536	GTG	ncRNA	0.75	0.52	0.0018648	245.4
ENSG00000088451.6	ENST00000498294.1_ncRNA_0	13-:95248300-95248405	13-:95248300-95248405	CTG	ncRNA	0.20	0.66	0.0018738	72.6
ENSG00000173812.6	ENST00000462917.1_ncRNA_9	17+:39846041-39846098	17+:39846041-39846098	ATG	ncRNA	0.12	0.72	0.0018815	175.3
ENSG00000243014.1	ENST00000397729.2_ncRNA_0	3+:116745595-116745622	3+:116745595-116745622	AAG	ncRNA	0.80	0.72	0.0019031	99.5
ENSG00000225302.1	ENST00000453491.1_ncRNA_0	10-:118594741-118594768	10-:118594741-118594768	ATG	ncRNA	0.11	0.43	0.0019031	4.0
ENSG00000186174.8	ENST00000526143.1_ncRNA_2	11-:118795967-118795994	11-:118795967-118795994	ATG	ncRNA	0.79	0.38	0.0019031	7.9
ENSG00000063177.8_ENSG00000268093.1	ENST00000547892.1_ncRNA_4	19-:49122393-49122423	19-:49122393-49122423	CTG	ncRNA	0.70	0.70	0.0019079	315.2
ENSG00000122515.10	ENST00000492001.1_ncRNA_2	7+:44795813-44795852	7+:44795813-44795852	CTG	ncRNA	0.18	0.63	0.0019143	18.6
ENSG00000084623.7	ENST00000471486.1_ncRNA_1	1+:32688160-32688231|32689634-32689659	1+:32688160-32688231|32689634-32689659	ATG	ncRNA	0.80	0.72	0.0019234	213.5
ENSG00000167967.11	ENST00000569796.1_ncRNA_1	16+:2285468-2285573	16+:2285468-2285573	GTG	ncRNA	0.08	0.62	0.0019258	13.1
ENSG00000255198.3	ENST00000564014.1_ncRNA_0	16+:2015083-2015134	16+:2015083-2015134	GTG	ncRNA	0.60	0.54	0.0019407	6.0
ENSG00000181924.6	ENST00000537581.1_ncRNA_3	11-:73587586-73587620|73587801-73587833	11-:73587586-73587620|73587801-73587833	GTG	ncRNA	0.91	0.59	0.0019461	37.2
ENSG00000218510.3	ENST00000434233.1_ncRNA_0	1+:22351710-22351722	1+:22351710-22351722	ATG	ncRNA	0.80	0.62	0.0019531	23.0
ENSG00000243709.1_ENSG00000143811.12	ENST00000489681.1_ncRNA_6	1-:226111660-226111672	1-:226111660-226111672	ATG	ncRNA	0.94	0.24	0.0019531	5.0
ENSG00000232559.2_ENSG00000177418.1	ENST00000445080.2_ncRNA_0	7-:66057318-66057330	7-:66057318-66057330	ATG	ncRNA	0.11	0.37	0.0019531	15.0
ENSG00000122257.14	ENST00000568316.1_ncRNA_0	16+:24551549-24551561	16+:24551549-24551561	ATG	ncRNA	0.88	0.68	0.0019531	61.1
ENSG00000265185.2	ENST00000577988.1_ncRNA_1	17+:18965276-18965288	17+:18965276-18965288	CTG	ncRNA	0.80	0.54	0.0019531	306.8
ENSG00000262074.3	ENST00000571722.2_ncRNA_2	17-:18967385-18967397	17-:18967385-18967397	CTG	ncRNA	0.80	0.54	0.0019531	306.8
ENSG00000229897.2	ENST00000420492.2_ncRNA_0	9+:101369429-101369516	9+:101369429-101369516	TTG	ncRNA	0.05	0.66	0.0019591	31.7
ENSG00000109654.10	ENST00000496978.1_ncRNA_0	4+:154143681-154143750	4+:154143681-154143750	ATG	ncRNA	0.95	0.49	0.0019799	12.0
ENSG00000256537.1	ENST00000544420.1_ncRNA_0	12+:11324093-11324162	12+:11324093-11324162	ATG	ncRNA	0.52	0.43	0.0019799	13.1
ENSG00000215586.2	ENST00000400616.2_ncRNA_0	20-:7812684-7812753	20-:7812684-7812753	AAG	ncRNA	0.17	0.49	0.0019799	28.6
ENSG00000196205.7	ENST00000501580.3_ncRNA_1	9+:135894825-135894864	9+:135894825-135894864	TTG	ncRNA	0.80	0.69	0.0019822	2389.3
ENSG00000257199.2	ENST00000552481.2_ncRNA_0	12-:77377858-77377897	12-:77377858-77377897	AAG	ncRNA	0.88	0.61	0.0019822	92.0
ENSG00000234933.1	ENST00000456658.1_ncRNA_0	20-:32990096-32990138	20-:32990096-32990138	AAG	ncRNA	0.13	0.50	0.0020035	94.2
ENSG00000175772.10	ENST00000436665.2_ncRNA_0	2-:111141891-111141951	2-:111141891-111141951	ATG	ncRNA	0.90	0.42	0.0020128	6.8
ENSG00000273329.1	ENST00000608694.1_ncRNA_0	7-:129251326-129251380	7-:129251326-129251380	ACG	ncRNA	0.95	0.52	0.0020232	7.3
ENSG00000172053.10	ENST00000482261.2_ncRNA_3	3-:49141801-49141879	3-:49141801-49141879	TTG	ncRNA	0.19	0.48	0.0020412	25.0
ENSG00000196756.7_ENSG00000200354.1	ENST00000436764.1_ncRNA_1	20-:37063183-37063269|37063839-37063897	20-:37063183-37063269|37063839-37063897	TTG	ncRNA	0.21	0.60	0.0020496	204.4
ENSG00000234912.5_ENSG00000129657.10	ENST00000366365.2_ncRNA_4	17+:75085012-75085031|75085234-75085251	17+:75085012-75085031|75085234-75085251	ACG	ncRNA	0.53	0.32	0.0020522	8.6
ENSG00000269293.2	ENST00000602810.1_ncRNA_0	6-:28090899-28090989|28104522-28104543	6-:28090899-28090989|28104522-28104543	ACG	ncRNA	0.57	0.27	0.0020617	43.4
ENSG00000112695.7	ENST00000481061.2_ncRNA_1	6-:75953458-75953479	6-:75953458-75953479	GTG	ncRNA	0.80	0.66	0.0020752	312.5
ENSG00000180764.11	ENST00000489875.1_ncRNA_0	10-:95718564-95718585	10-:95718564-95718585	AAG	ncRNA	0.62	0.49	0.0020752	38.2
ENSG00000102901.8	ENST00000569019.1_ncRNA_1	16-:67876957-67877020	16-:67876957-67877020	ATG	ncRNA	0.90	0.47	0.0020791	5.0
ENSG00000223822.2	ENST00000447052.1_ncRNA_0	21+:24763254-24763317	21+:24763254-24763317	AAG	ncRNA	0.94	0.08	0.0020791	11.1
ENSG00000270914.1	ENST00000603287.1_ncRNA_0	1-:12077311-12077365	1-:12077311-12077365	ATG	ncRNA	0.08	0.72	0.0021011	132.8
ENSG00000225137.1	ENST00000435916.1_ncRNA_0	10+:52025411-52025465	10+:52025411-52025465	TTG	ncRNA	0.91	0.37	0.0021011	29.8
ENSG00000151474.15_ENSG00000266321.1	ENST00000492155.1_ncRNA_0	10-:13749365-13749419	10-:13749365-13749419	CTG	ncRNA	0.94	0.63	0.0021011	20.0
ENSG00000076662.5	ENST00000587992.1_ncRNA_0	19-:10445458-10445473	19-:10445458-10445473	ATG	ncRNA	0.41	0.54	0.0021085	14.1
ENSG00000016864.12	ENST00000484163.1_ncRNA_10	3-:52729432-52729501	3-:52729432-52729501	CTG	ncRNA	0.36	0.44	0.0021197	17.9
ENSG00000251066.1	ENST00000512074.1_ncRNA_0	5+:84845323-84845419	5+:84845323-84845419	AAG	ncRNA	0.66	0.17	0.0021316	18.4
ENSG00000172380.5	ENST00000494936.1_ncRNA_3	1-:68243136-68243172	1-:68243136-68243172	CTG	ncRNA	0.51	0.71	0.0021498	178.5
ENSG00000112110.5	ENST00000476826.1_ncRNA_5	6+:160210875-160210905	6+:160210875-160210905	ATG	ncRNA	0.16	0.47	0.0021637	10.0
ENSG00000198496.6_ENSG00000267681.1	ENST00000467245.1_ncRNA_0	17+:41277684-41277787|41283224-41283241	17+:41277684-41277787|41283224-41283241	ATT	ncRNA	0.29	0.45	0.0021640	19.5
ENSG00000117395.6	ENST00000483082.1_ncRNA_2	1-:43637885-43637945	1-:43637885-43637945	TTG	ncRNA	0.33	0.69	0.0022125	276.7
ENSG00000184162.10	ENST00000537399.1_ncRNA_8	19-:19313865-19313892	19-:19313865-19313892	CTG	ncRNA	0.88	0.63	0.0022230	27.6
ENSG00000165271.12	ENST00000464829.1_ncRNA_2	9-:33473875-33473896	9-:33473875-33473896	ATG	ncRNA	0.67	0.71	0.0022268	91.1
ENSG00000254615.2_ENSG00000164830.13	ENST00000577661.1_ncRNA_0	8+:107284211-107284277	8+:107284211-107284277	CTG	ncRNA	0.13	0.53	0.0022288	17.0
ENSG00000164056.6	ENST00000515726.1_ncRNA_1	4+:124319168-124319231	4+:124319168-124319231	GTG	ncRNA	0.92	0.03	0.0022485	26.7
ENSG00000123179.9	ENST00000473576.2_ncRNA_0	13-:50237259-50237331|50265389-50265560	13-:50237259-50237331|50265389-50265560	ATG	ncRNA	0.72	0.53	0.0022539	272.7
ENSG00000143947.8	ENST00000494756.1_ncRNA_4	2+:55459916-55459976	2+:55459916-55459976	CTG	ncRNA	0.30	0.72	0.0022666	229.2
ENSG00000132581.5	ENST00000587338.1_ncRNA_3	17-:26982480-26982501|26989063-26989084	17-:26982480-26982501|26989063-26989084	CTG	ncRNA	0.76	0.69	0.0022768	48.3
ENSG00000047634.10	ENST00000487842.1_ncRNA_5	X+:17764198-17764218|17767519-17767565	X+:17764198-17764218|17767519-17767565	ATG	ncRNA	0.69	0.66	0.0022905	64.7
ENSG00000165072.9_ENSG00000236801.1	ENST00000446071.1_ncRNA_0	9+:72832347-72832407	9+:72832347-72832407	AGG	ncRNA	0.33	0.15	0.0023031	179.9
ENSG00000233016.2	ENST00000416970.1_ncRNA_4	9-:139620792-139620825	9-:139620792-139620825	ATG	ncRNA	0.91	0.57	0.0023087	18.0
ENSG00000204272.6	ENST00000374922.4_ncRNA_1	X+:56758513-56758609	X+:56758513-56758609	ATG	ncRNA	0.78	0.64	0.0023294	24.4
ENSG00000023191.12	ENST00000525522.1_ncRNA_13	11-:504841-504979	11-:504841-504979	CTG	ncRNA	0.31	0.68	0.0023372	144.4
ENSG00000196220.11_ENSG00000206573.4	ENST00000481221.2_ncRNA_1	3-:9433466-9433508	3-:9433466-9433508	GTG	ncRNA	0.94	0.62	0.0023616	20.4
ENSG00000218265.1	ENST00000406274.1_ncRNA_0	6+:13522172-13522211	6+:13522172-13522211	ATT	ncRNA	0.15	0.57	0.0023817	92.3
ENSG00000237298.4	ENST00000431259.2_ncRNA_0	2+:179388043-179388115	2+:179388043-179388115	ATG	ncRNA	0.94	0.48	0.0023824	11.1
ENSG00000269640.1_ENSG00000141971.8	ENST00000534306.1_ncRNA_3	19+:17516896-17516968	19+:17516896-17516968	GTG	ncRNA	0.36	0.15	0.0023824	10.7
ENSG00000169045.13	ENST00000514332.1_ncRNA_11	5-:179050130-179050165|179050595-179050626	5-:179050130-179050165|179050595-179050626	GTG	ncRNA	0.60	0.72	0.0023971	240.1
ENSG00000127603.19	ENST00000467673.1_ncRNA_0	1+:39571162-39571389|39696853-39696857	1+:39571162-39571389|39696853-39696857	ACG	ncRNA	0.68	0.30	0.0023993	206.4
ENSG00000224877.3	ENST00000573090.1_ncRNA_2	17+:79214849-79214867	17+:79214849-79214867	ATG	ncRNA	0.77	0.39	0.0024300	53.2
ENSG00000271199.1_ENSG00000199168.1	ENST00000429124.1_ncRNA_0	X-:73512289-73512364	X-:73512289-73512364	ATA	ncRNA	0.43	0.45	0.0024518	9.3
ENSG00000171606.13	ENST00000601156.1_ncRNA_0	19+:58694606-58694705	19+:58694606-58694705	CTG	ncRNA	0.63	0.70	0.0025087	119.0
ENSG00000127824.9	ENST00000475683.1_ncRNA_2	2-:220116947-220116952|220118577-220118623	2-:220116947-220116952|220118577-220118623	CTG	ncRNA	0.80	0.69	0.0025155	66.9
ENSG00000069974.11_ENSG00000225973.3	ENST00000567948.1_ncRNA_1	15-:55611167-55611206	15-:55611167-55611206	CTG	ncRNA	0.87	0.45	0.0025320	32.1
ENSG00000111846.11	ENST00000461400.1_ncRNA_1	6+:10621597-10621702	6+:10621597-10621702	ATG	ncRNA	0.26	0.62	0.0025374	58.2
ENSG00000120341.14_ENSG00000242193.5	ENST00000476232.2_ncRNA_0	1-:178003887-178003936|178006828-178006866	1-:178003887-178003936|178006828-178006866	ATT	ncRNA	0.81	0.55	0.0025765	11.2
ENSG00000253738.1	ENST00000524003.1_ncRNA_2	8-:92081749-92081836	8-:92081749-92081836	CTG	ncRNA	0.76	0.13	0.0025765	7.4
ENSG00000259480.1	ENST00000558839.1_ncRNA_0	15-:23142481-23142550	15-:23142481-23142550	GTG	ncRNA	0.61	0.15	0.0025778	37.6
ENSG00000120533.8	ENST00000517350.1_ncRNA_5	8+:110346638-110346698	8+:110346638-110346698	ACG	ncRNA	0.20	0.73	0.0026002	301.4
ENSG00000125733.13	ENST00000600491.1_ncRNA_2	19+:6741006-6741084	19+:6741006-6741084	ATG	ncRNA	0.92	0.52	0.0026036	29.2
ENSG00000135446.12	ENST00000551706.1_ncRNA_5	12-:58146091-58146139	12-:58146091-58146139	TTG	ncRNA	0.91	0.48	0.0026289	12.7
ENSG00000130706.8	ENST00000462554.1_ncRNA_2	20+:60881271-60881307	20+:60881271-60881307	ATG	ncRNA	0.36	0.40	0.0026411	116.3
ENSG00000232956.4	ENST00000578968.1_ncRNA_2	7-:45023976-45024025|45025619-45025627	7-:45023976-45024025|45025619-45025696	ATG	ncRNA	0.40	0.67	0.0026882	37.5
ENSG00000207501.1	ENST00000384770.1_ncRNA_0	1+:148241495-148241591	1+:148241495-148241591	ACG	ncRNA	0.27	0.55	0.0026952	19.8
ENSG00000163154.5_ENSG00000163156.7	ENST00000497147.1_ncRNA_6	1+:151139191-151139230	1+:151139191-151139230	ATG	ncRNA	0.92	0.48	0.0026985	8.0
ENSG00000185361.4	ENST00000598107.1_ncRNA_1	19+:4639569-4639641	19+:4639569-4639641	ACG	ncRNA	0.28	0.24	0.0027421	62.8
ENSG00000150093.14	ENST00000464001.1_ncRNA_2	10-:33218931-33218972|33221442-33221518	10-:33218931-33218972|33221442-33221518	ATG	ncRNA	0.07	0.72	0.0027461	441.5
ENSG00000224781.1	ENST00000458691.1_ncRNA_0	X-:52862011-52862053	X-:52862011-52862053	ATG	ncRNA	0.80	0.09	0.0027696	44.1
ENSG00000108671.5	ENST00000578397.1_ncRNA_3	17+:30773977-30774064|30781512-30781530	17+:30773977-30774064|30781512-30781530	AGG	ncRNA	0.40	0.69	0.0027701	74.1
ENSG00000125107.12	ENST00000568158.1_ncRNA_1	16-:58658668-58658698|58663631-58663661	16-:58658668-58658698|58663631-58663661	CTG	ncRNA	0.38	0.69	0.0028226	64.6
ENSG00000173812.6	ENST00000310837.4_ncRNA_16	17+:39847067-39847103	17+:39847067-39847103	ATG	ncRNA	0.94	0.59	0.0028470	12.1
ENSG00000241511.1	ENST00000492525.1_ncRNA_0	8-:29974938-29974983	8-:29974938-29974983	CTG	ncRNA	0.28	0.70	0.0028687	60.6
ENSG00000243701.1	ENST00000466734.1_ncRNA_0	3+:106959588-106959663	3+:106959588-106959663	ATG	ncRNA	0.92	0.60	0.0028723	20.1
ENSG00000125962.10_ENSG00000158301.14	ENST00000476910.2_ncRNA_1	X+:101855897-101855960|101856391-101856403	X+:101855897-101855960|101856391-101856403	ATG	ncRNA	0.60	0.17	0.0028723	10.0
ENSG00000120533.8	ENST00000521619.1_ncRNA_9	8+:110355696-110355771	8+:110355696-110355771	ATG	ncRNA	0.64	0.60	0.0029143	17.5
ENSG00000164023.10	ENST00000515332.1_ncRNA_0	4+:108746383-108746409|108779627-108779709|108816465-108816474	4+:108746383-108746409|108779627-108779709|108816465-108816474	GTG	ncRNA	0.27	0.52	0.0029522	20.3
ENSG00000089159.11	ENST00000547772.1_ncRNA_12	12-:120664671-120664803	12-:120664671-120664803	ATT	ncRNA	0.37	0.41	0.0029760	21.3
ENSG00000006712.10	ENST00000598127.1_ncRNA_1	19-:39880902-39880929|39881457-39881607	19-:39880902-39880929|39881457-39881607	CTG	ncRNA	0.48	0.73	0.0029832	500.4
ENSG00000132424.10	ENST00000498075.1_ncRNA_2	6-:99873095-99873125	6-:99873095-99873125	ACG	ncRNA	0.80	0.69	0.0029875	48.8
ENSG00000132128.12	ENST00000472710.1_ncRNA_1	1-:46745113-46745286|46745863-46745962|46746067-46746232|46746796-46747057|46751033-46752171|46763234-46763305|46763955-46763983	1-:46745113-46745286|46745863-46745962|46746067-46746232|46746796-46747057|46751033-46752171|46763234-46763305|46763955-46763983	AGG	ncRNA	0.73	0.17	0.0030043	656.8
ENSG00000171566.7	ENST00000512719.1_ncRNA_4	4-:155470041-155470087|155471451-155471528	4-:155470041-155470087|155471451-155471528	GTG	ncRNA	0.80	0.72	0.0030305	281.2
ENSG00000233868.1	ENST00000417147.1_ncRNA_0	2+:222809301-222809331	2+:222809301-222809331	GTG	ncRNA	0.17	0.71	0.0030664	116.5
ENSG00000223482.3	ENST00000446751.1_ncRNA_3	10-:89005883-89005913	10-:89005883-89005913	ATG	ncRNA	0.21	0.63	0.0030664	21.3
ENSG00000250825.1	ENST00000505622.1_ncRNA_0	15-:96984795-96984825	15-:96984795-96984825	GTG	ncRNA	0.13	0.69	0.0030664	43.1
ENSG00000086232.8	ENST00000461493.1_ncRNA_0	7-:6094302-6094335|6098596-6098602	7-:6094302-6094335|6098596-6098602	ATG	ncRNA	0.72	0.61	0.0030870	25.3
ENSG00000151474.15_ENSG00000266321.1	ENST00000492155.1_ncRNA_1	10-:13749213-13749261	10-:13749213-13749261	GTG	ncRNA	0.22	0.59	0.0030927	14.0
ENSG00000005448.12	ENST00000469321.1_ncRNA_4	2+:74649380-74649482	2+:74649380-74649482	TTG	ncRNA	0.15	0.62	0.0031131	36.4
ENSG00000092531.5	ENST00000566141.1_ncRNA_1	15+:42787861-42787911|42797319-42797320	15+:42787861-42787911|42797319-42797320	GTG	ncRNA	0.18	0.45	0.0031312	17.5
ENSG00000261801.1	ENST00000568087.1_ncRNA_1	15-:74212357-74212379|74220117-74220212	15-:74212357-74212379|74220117-74220212	TTG	ncRNA	0.25	0.52	0.0031466	21.0
ENSG00000171988.13_ENSG00000221063.1	ENST00000489372.2_ncRNA_4	10-:65028734-65028761	10-:65028734-65028761	GTG	ncRNA	0.30	0.38	0.0032039	19.0
ENSG00000100650.11	ENST00000554465.1_ncRNA_3	14+:70233928-70233972|70234854-70234864	14+:70233865-70233972|70234854-70234864	ACG	ncRNA	0.35	0.73	0.0032893	213.4
ENSG00000256151.1	ENST00000542980.1_ncRNA_2	12-:131476943-131477013|131478364-131478438	12-:131476943-131477013|131478364-131478438	CTG	ncRNA	0.16	0.40	0.0033393	38.0
ENSG00000093167.13	ENST00000490597.1_ncRNA_5	3-:37217724-37217742	3-:37217724-37217742	ATC	ncRNA	0.33	0.71	0.0033436	80.3
ENSG00000258427.3	ENST00000555532.2_ncRNA_1	14+:60864846-60864999	14+:60864846-60864999	AAG	ncRNA	0.68	0.11	0.0033604	340.5
ENSG00000173812.6	ENST00000310837.4_ncRNA_15	17+:39847339-39847366	17+:39847339-39847366	ATG	ncRNA	0.90	0.09	0.0033752	11.0
ENSG00000206560.6	ENST00000461696.1_ncRNA_4	3-:15839207-15839234	3-:15839207-15839234	TTG	ncRNA	0.80	0.66	0.0034647	33.5
ENSG00000166484.15	ENST00000570306.1_ncRNA_3	17+:19286520-19286544	17+:19286520-19286544	CTG	ncRNA	0.72	0.52	0.0034680	5.3
ENSG00000184584.8	ENST00000507297.1_ncRNA_3	5-:138861210-138861289|138861794-138861887|138862134-138862139	5-:138861210-138861289|138861794-138861887|138862134-138862139	CTG	ncRNA	0.17	0.60	0.0035049	79.4
ENSG00000184436.7	ENST00000471073.1_ncRNA_2	22-:21355933-21355966	22-:21355933-21355966	ATG	ncRNA	0.73	0.59	0.0035057	23.3
ENSG00000145868.12	ENST00000504971.1_ncRNA_0	5+:147774307-147774364	5+:147774307-147774364	ATT	ncRNA	0.15	0.65	0.0035599	23.7
ENSG00000180257.8_ENSG00000242779.2	ENST00000270443.4_ncRNA_0	19-:53490039-53490096	19-:53490039-53490096	ATG	ncRNA	0.76	0.17	0.0035599	27.9
ENSG00000169972.7	ENST00000463758.1_ncRNA_5	1+:1244178-1244271	1+:1244178-1244271	ATG	ncRNA	0.92	0.64	0.0036042	27.2
ENSG00000124164.11	ENST00000265619.2_ncRNA_4	20+:56964447-56964510	20+:56964447-56964510	ATT	ncRNA	0.20	0.65	0.0036582	65.4
ENSG00000172965.10_ENSG00000224959.1	ENST00000439494.1_ncRNA_13	2-:112227501-112227564|112229565-112229598	2-:112227501-112227564|112229565-112229598	ATG	ncRNA	0.52	0.40	0.0036695	30.0
ENSG00000236750.1	ENST00000414800.1_ncRNA_0	2-:96307547-96307562	2-:96307547-96307562	ATG	ncRNA	0.76	0.19	0.0037000	5.3
ENSG00000269893.2	ENST00000602573.1_ncRNA_5	4+:119200219-119200234	4+:119200219-119200234	ATG	ncRNA	0.80	0.68	0.0037000	37.0
ENSG00000240366.1	ENST00000497944.1_ncRNA_0	15-:75478991-75479006	15-:75478991-75479006	GTG	ncRNA	0.47	0.61	0.0037000	19.2
ENSG00000131797.8	ENST00000254109.5_ncRNA_0	16+:31712009-31712024	16+:31712000-31712024	CTG	ncRNA	0.91	0.20	0.0037000	11.0
ENSG00000228887.2	ENST00000585891.1_ncRNA_0	19+:14181165-14181228	19+:14181165-14181228	ATT	ncRNA	0.80	0.72	0.0037246	164.9
ENSG00000121775.13_ENSG00000266203.1	ENST00000476968.1_ncRNA_0	1+:32557308-32557506	1+:32557308-32557506	TTG	ncRNA	0.53	0.07	0.0037579	42.6
ENSG00000172965.10_ENSG00000224959.1	ENST00000603827.1_ncRNA_3	2-:112186990-112187149	2-:112186990-112187149	ATG	ncRNA	0.38	0.73	0.0037848	307.5
ENSG00000175216.10	ENST00000525248.1_ncRNA_2	11-:46842757-46842793	11-:46842757-46842793	CTG	ncRNA	0.80	0.72	0.0037880	189.1
ENSG00000114209.10	ENST00000483451.1_ncRNA_4	3-:167437945-167437993	3-:167437945-167437993	ATT	ncRNA	0.14	0.69	0.0038186	65.9
ENSG00000163479.9	ENST00000488179.2_ncRNA_7	1-:155988148-155988159|155989803-155989813	1-:155988148-155988159|155989803-155989813	TTG	ncRNA	0.12	0.67	0.0038349	33.0
ENSG00000126088.8	ENST00000486699.1_ncRNA_10	1+:45478507-45478540	1+:45478507-45478540	ATG	ncRNA	0.94	0.65	0.0038692	18.1
ENSG00000229373.4	ENST00000426859.1_ncRNA_1	13+:114618770-114618803	13+:114618770-114618803	ATG	ncRNA	0.95	0.59	0.0038692	7.9
ENSG00000249210.1	ENST00000503632.1_ncRNA_0	19+:47062445-47062478	19+:47062445-47062478	AAG	ncRNA	0.44	0.72	0.0038692	872.9
ENSG00000213553.3	ENST00000413306.2_ncRNA_0	2+:38708966-38708993	2+:38708966-38708993	GTG	ncRNA	0.80	0.37	0.0039063	316.9
ENSG00000172965.10_ENSG00000224959.1	ENST00000409569.2_ncRNA_5	2-:112187164-112187197|112252461-112252536	2-:112187164-112187197|112252461-112252536	GTG	ncRNA	0.64	0.52	0.0039417	216.9
ENSG00000139971.11_ENSG00000257621.3	ENST00000554360.1_ncRNA_0	14-:58758397-58758425|58764672-58764704	14-:58758397-58758425|58764672-58764704	GTG	ncRNA	0.88	0.69	0.0040019	58.3
ENSG00000103168.12	ENST00000564208.1_ncRNA_0	16-:84218488-84218505|84220506-84220603	16-:84218488-84218505|84220506-84220603	CTG	ncRNA	0.88	0.68	0.0040190	84.0
ENSG00000135480.10_ENSG00000170442.7	ENST00000547613.1_ncRNA_4	12+:52629035-52629150|52631292-52631348	12+:52629035-52629150|52631292-52631348	TTG	ncRNA	0.12	0.67	0.0040291	141.5
ENSG00000214826.4	ENST00000290818.6_ncRNA_0	12-:9600663-9600717	12-:9600663-9600735	ATT	ncRNA	0.67	0.60	0.0040448	15.8
ENSG00000103254.5	ENST00000566525.1_ncRNA_0	16+:772317-772557	16+:772317-772557	CTG	ncRNA	0.66	0.53	0.0040708	36.0
ENSG00000111325.12_ENSG00000182196.9	ENST00000406539.2_ncRNA_9	12+:123459522-123459582	12+:123459522-123459582	GTG	ncRNA	0.30	0.44	0.0040843	26.8
ENSG00000172965.10_ENSG00000224959.1	ENST00000441075.1_ncRNA_0	2-:112227563-112227564|112252461-112252484	2-:112227563-112227564|112252461-112252484	GTG	ncRNA	0.49	0.62	0.0041119	532.4
ENSG00000167792.7	ENST00000532260.1_ncRNA_2	11+:67374434-67374452	11+:67374434-67374452	ATG	ncRNA	0.80	0.73	0.0041152	294.5
ENSG00000229117.4	ENST00000358888.7_ncRNA_2	12+:56510571-56510601	12+:56510571-56510601	ATG	ncRNA	0.55	0.72	0.0041152	1401.4
ENSG00000142002.12	ENST00000597145.1_ncRNA_4	19-:4704270-4704316|4705869-4705928	19-:4704270-4704316|4705869-4705928	AGG	ncRNA	0.63	0.07	0.0042620	22.6
ENSG00000167797.3	ENST00000525402.1_ncRNA_3	11-:67275742-67275853	11-:67275742-67275853	TTG	ncRNA	0.53	0.59	0.0042924	45.1
ENSG00000163507.9	ENST00000487834.1_ncRNA_2	3-:108308370-108308433	3-:108308370-108308433	CTG	ncRNA	0.66	0.66	0.0043644	32.3
ENSG00000125746.10	ENST00000588420.1_ncRNA_0	19-:46145511-46145610	19-:46145511-46145610	ATG	ncRNA	0.48	0.64	0.0043762	30.5
ENSG00000103043.10	ENST00000571759.1_ncRNA_1	16-:70721830-70721893	16-:70721830-70721893	CTG	ncRNA	0.95	0.64	0.0044114	15.8
ENSG00000165233.13	ENST00000475574.1_ncRNA_5	9+:95872958-95873003|95874499-95874508	9+:95872916-95873003|95874499-95874508	ATG	ncRNA	0.42	0.52	0.0045318	21.3
ENSG00000171224.7	ENST00000491890.1_ncRNA_3	10+:71391458-71391554	10+:71391458-71391554	ATG	ncRNA	0.13	0.64	0.0045365	26.0
ENSG00000261373.1	ENST00000562866.1_ncRNA_1	16+:89782989-89783049	16+:89782989-89783049	ATG	ncRNA	0.22	0.51	0.0045430	15.8
ENSG00000248594.2_ENSG00000234608.3	ENST00000428207.1_ncRNA_4	12-:112277654-112277702	12-:112277654-112277702	GTG	ncRNA	0.24	0.15	0.0045667	17.0
ENSG00000249936.2	ENST00000394695.2_ncRNA_1	4-:46726424-46726460	4-:46726424-46726460	CTG	ncRNA	0.33	0.72	0.0046088	190.3
ENSG00000267321.1_ENSG00000207297.1	ENST00000592381.1_ncRNA_0	17+:33895428-33895455	17+:33895428-33895455	ATG	ncRNA	0.80	0.62	0.0046088	86.7
ENSG00000269834.1	ENST00000596746.1_ncRNA_1	19-:52900893-52900929	19-:52900893-52900929	ACG	ncRNA	0.94	0.57	0.0046088	10.7
ENSG00000268362.1_ENSG00000213096.5	ENST00000597683.1_ncRNA_1	19+:24216342-24216363	19+:24216342-24216363	ACG	ncRNA	0.88	0.63	0.0046387	24.0
ENSG00000175756.9	ENST00000489799.1_ncRNA_3	1-:1310080-1310170|1310376-1310433	1-:1310080-1310170|1310376-1310433	ATT	ncRNA	0.80	0.71	0.0046475	238.6
ENSG00000247271.2	ENST00000501079.1_ncRNA_0	11+:10879875-10879913|10886807-10886868	11+:10879875-10879913|10886807-10886868	TTG	ncRNA	0.17	0.71	0.0047144	114.7
ENSG00000104518.6	ENST00000531184.1_ncRNA_3	8+:144640561-144640621|144641501-144641522	8+:144640561-144640621|144641501-144641522	ACG	ncRNA	0.91	0.66	0.0047486	57.1
ENSG00000066084.8_ENSG00000200428.1	ENST00000549620.1_ncRNA_0	12+:50898782-50898845	12+:50898782-50898845	ATG	ncRNA	0.65	0.52	0.0047644	13.4
ENSG00000118600.7	ENST00000537982.1_ncRNA_5	12+:64174823-64174847	12+:64174823-64174847	ATG	ncRNA	0.84	0.64	0.0047730	25.8
ENSG00000263934.2	ENST00000584923.1_ncRNA_1	17+:19091405-19091435	17+:19091405-19091435	ACG	ncRNA	0.14	0.41	0.0048905	1584.2
ENSG00000154518.5	ENST00000497075.1_ncRNA_3	2-:176044905-176044906|176046082-176046165	2-:176044905-176044906|176046082-176046165	CTG	ncRNA	0.80	0.71	0.0049125	1121.9
ENSG00000127184.6_ENSG00000199262.1	ENST00000511472.1_ncRNA_1	5+:85913813-85913870|85915169-85915286	5+:85913813-85913870|85915169-85915286	GTG	ncRNA	0.50	0.72	0.0049244	628.2
ENSG00000038210.9	ENST00000510415.1_ncRNA_1	4+:25163064-25163100	4+:25163064-25163100	ACG	ncRNA	0.31	0.54	0.0049651	9.2
ENSG00000177738.3_ENSG00000177721.3	ENST00000503152.1_ncRNA_0	5-:43067419-43067455	5-:43067419-43067455	ATC	ncRNA	0.44	0.54	0.0049651	8.1
ENSG00000129351.13	ENST00000587928.1_ncRNA_3	19+:10793230-10793380|10793800-10793938|10794041-10794218|10794311-10794465|10794592-10794646|10795091-10795141	19+:10793230-10793380|10793800-10793938|10794041-10794218|10794311-10794465|10794592-10794646|10795091-10795141	TTG	ncRNA	0.55	0.24	0.0049992	1335.2
ENSG00000080822.12_ENSG00000080819.2	ENST00000507411.1_ncRNA_3	3-:98240260-98240286|98241692-98241699	3-:98240260-98240286|98241692-98241699	ATG	ncRNA	0.69	0.72	0.0050226	440.3
ENSG00000147586.5_ENSG00000076554.11	ENST00000523319.2_ncRNA_5	8-:80976729-80976798	8-:80976729-80976798	AAG	ncRNA	0.16	0.55	0.0050356	51.5
ENSG00000175216.10	ENST00000525248.1_ncRNA_4	11-:46842771-46842799|46867770-46867790	11-:46842771-46842799|46867770-46867790	TTG	ncRNA	0.64	0.62	0.0050374	53.7
ENSG00000172936.8	ENST00000484513.1_ncRNA_0	3+:38182293-38182339|38182622-38182777	3+:38182293-38182339|38182622-38182777	AAG	ncRNA	0.78	0.40	0.0050551	29.6
ENSG00000180198.11	ENST00000437681.1_ncRNA_9	1+:28835701-28835791	1+:28835701-28835791	ATG	ncRNA	0.18	0.62	0.0050647	47.6
ENSG00000163597.10	ENST00000586942.1_ncRNA_3	17+:74553906-74553939|74554455-74554491	17+:74553906-74553939|74554455-74554491	ACG	ncRNA	0.91	0.60	0.0050923	34.5
ENSG00000257267.1	ENST00000399070.3_ncRNA_2	18+:32871024-32871129	18+:32871024-32871129	ATT	ncRNA	0.42	0.59	0.0051311	14.9
ENSG00000110696.5	ENST00000525256.1_ncRNA_1	11+:16760225-16760388|16766147-16766158	11+:16760225-16760388|16766147-16766158	GTG	ncRNA	0.53	0.72	0.0051473	1780.8
ENSG00000205307.6_ENSG00000077454.11	ENST00000467201.1_ncRNA_0	7-:100176017-100176125	7-:100176017-100176125	AAG	ncRNA	0.57	0.39	0.0052421	11.9
ENSG00000235574.1	ENST00000450406.1_ncRNA_0	7-:27531510-27531549	7-:27531510-27531549	CTG	ncRNA	0.19	0.65	0.0052838	26.7
ENSG00000090857.9	ENST00000561920.1_ncRNA_0	16+:70148281-70148317	16+:70148281-70148317	GTG	ncRNA	0.90	0.55	0.0053310	14.8
ENSG00000135480.10_ENSG00000170442.7	ENST00000546666.1_ncRNA_8	12+:52626456-52626537	12+:52626456-52626537	ATG	ncRNA	0.61	0.69	0.0053333	64.3
ENSG00000120727.8	ENST00000510409.1_ncRNA_3	5+:138677609-138677669|138699447-138699477	5+:138677609-138677669|138699447-138699477	GTG	ncRNA	0.80	0.58	0.0055549	236.6
ENSG00000224167.1	ENST00000456651.1_ncRNA_1	1+:113392908-113392938	1+:113392908-113392938	GTG	ncRNA	0.95	0.40	0.0055616	5.0
ENSG00000169020.5	ENST00000505852.1_ncRNA_2	4-:667123-667190|668000-668083	4-:667123-667190|668000-668083	CTG	ncRNA	0.09	0.55	0.0055631	163.8
ENSG00000123684.8	ENST00000488600.1_ncRNA_2	1-:212002640-212002661|212003524-212003596	1-:212002640-212002661|212003524-212003596	ATG	ncRNA	0.16	0.54	0.0055696	44.0
ENSG00000115694.10	ENST00000483603.1_ncRNA_8	2-:242447523-242447550|242447919-242447985	2-:242447523-242447550|242447919-242447985	CTG	ncRNA	0.73	0.62	0.0055751	50.5
ENSG00000163527.5	ENST00000453168.1_ncRNA_2	3+:31574222-31574354	3+:31574222-31574354	CTG	ncRNA	0.91	0.63	0.0056177	64.9
ENSG00000110619.12_ENSG00000201616.1	ENST00000526890.1_ncRNA_13	11-:3050611-3050638	11-:3050611-3050638	CTG	ncRNA	0.87	0.51	0.0056271	14.9
ENSG00000218014.1_ENSG00000211530.1	ENST00000405746.1_ncRNA_1	6+:72294423-72294453	6+:72294423-72294453	ATG	ncRNA	0.53	0.72	0.0056287	185.5
ENSG00000198964.9_ENSG00000230036.1	ENST00000492601.2_ncRNA_3	10-:52178039-52178069	10-:52178039-52178069	ACG	ncRNA	0.38	0.68	0.0056287	44.0
ENSG00000178980.10	ENST00000598083.1_ncRNA_2	19+:48284148-48284178	19+:48284148-48284178	ATG	ncRNA	0.65	0.64	0.0056287	21.5
ENSG00000117054.9_ENSG00000137955.11	ENST00000471759.1_ncRNA_5	1+:76253215-76253289|76254843-76254868	1+:76253215-76253289|76254843-76254868	ATG	ncRNA	0.80	0.11	0.0056442	108.1
ENSG00000147669.6	ENST00000519765.1_ncRNA_1	8+:101162895-101162937	8+:101162895-101162937	TTG	ncRNA	0.80	0.56	0.0056493	92.3
ENSG00000185453.8_ENSG00000178150.4	ENST00000602172.1_ncRNA_5	19+:48758983-48759051|48759607-48759608	19+:48758983-48759051|48759607-48759608	CTG	ncRNA	0.92	0.62	0.0056510	18.1
ENSG00000213904.4_ENSG00000253048.1	ENST00000593491.2_ncRNA_0	19+:42912433-42912577	19+:42912433-42912577	ATG	ncRNA	0.95	0.61	0.0056714	18.6
ENSG00000150991.10	ENST00000536661.1_ncRNA_9	12-:125399282-125399324	12-:125399282-125399324	CTG	ncRNA	0.95	0.60	0.0058098	7.0
ENSG00000110330.4	ENST00000527910.1_ncRNA_6	11+:102219799-102219841	11+:102219799-102219841	ATG	ncRNA	0.87	0.58	0.0058978	18.0
ENSG00000067798.9	ENST00000549369.1_ncRNA_2	12+:78334087-78334129	12+:78334087-78334129	CTG	ncRNA	0.32	0.62	0.0058978	10.3
ENSG00000197622.8	ENST00000483763.1_ncRNA_7	1-:151028380-151028416	1-:151028380-151028416	CTG	ncRNA	0.29	0.60	0.0059118	23.4
ENSG00000115289.8	ENST00000496911.1_ncRNA_4	2-:74734357-74734393	2-:74734357-74734393	ATG	ncRNA	0.92	0.68	0.0059118	44.4
ENSG00000178694.5	ENST00000468555.1_ncRNA_1	3+:93781921-93781982|93782655-93782669	3+:93781921-93781982|93782655-93782669	TTG	ncRNA	0.15	0.61	0.0059269	23.0
ENSG00000141543.5	ENST00000575957.1_ncRNA_4	17-:78120763-78120823	17-:78120763-78120901	AGG	ncRNA	0.70	0.29	0.0059522	285.2
ENSG00000213523.5_ENSG00000113108.13	ENST00000602775.1_ncRNA_4	5-:139936906-139936939	5-:139936906-139936939	ATG	ncRNA	0.06	0.67	0.0059720	35.9
ENSG00000160752.10	ENST00000487002.1_ncRNA_12	1+:155279512-155279554	1+:155279512-155279554	ATG	ncRNA	0.95	0.51	0.0059885	6.0
ENSG00000248092.3	ENST00000513560.2_ncRNA_0	5-:43603123-43603135	5-:43603123-43603135	ATG	ncRNA	0.80	0.61	0.0060105	18.4
ENSG00000266962.1	ENST00000590513.1_ncRNA_2	17-:40706727-40706739	17-:40706727-40706739	GTG	ncRNA	0.36	0.41	0.0060105	9.0
ENSG00000152433.10_ENSG00000186230.6	ENST00000597296.1_ncRNA_1	19+:57946724-57946736	19+:57946724-57946736	ATG	ncRNA	0.80	0.72	0.0060105	114.7
ENSG00000077044.5	ENST00000490764.1_ncRNA_0	2+:234328017-234328067|234343025-234343032	2+:234328017-234328067|234343025-234343032	TTG	ncRNA	0.10	0.48	0.0060926	29.9
ENSG00000174977.7	ENST00000447794.1_ncRNA_0	17+:18553719-18553776	17+:18553719-18553776	ATA	ncRNA	0.91	0.42	0.0060926	28.2
ENSG00000232295.3_ENSG00000233237.2	ENST00000426635.2_ncRNA_0	6-:72130271-72130466	6-:72130271-72130466	TTG	ncRNA	0.85	0.49	0.0061257	24.6
ENSG00000181392.10_ENSG00000239382.6	ENST00000471323.1_ncRNA_2	19-:36501750-36501816	19-:36501750-36501816	CTG	ncRNA	0.24	0.31	0.0061443	12.0
ENSG00000156171.10	ENST00000463682.1_ncRNA_0	1-:111680167-111680188	1-:111680167-111680188	ATG	ncRNA	0.80	0.72	0.0061829	106.2
ENSG00000178149.12_ENSG00000207605.1	ENST00000498794.1_ncRNA_2	3-:49055402-49055423	3-:49055402-49055423	GTG	ncRNA	0.08	0.54	0.0061829	14.0
ENSG00000222041.6	ENST00000455131.1_ncRNA_10	2+:87820737-87820758	2+:87820737-87820758	ATG	ncRNA	0.19	0.62	0.0061964	113.2
ENSG00000122545.13	ENST00000475109.1_ncRNA_0	7+:35840876-35840880|35872407-35872424	7+:35840876-35840880|35872407-35872424	ATG	ncRNA	0.80	0.64	0.0061964	332.9
ENSG00000003056.3	ENST00000540837.1_ncRNA_3	12-:9098881-9099001|9102083-9102125	12-:9098881-9099001|9102083-9102125	CTG	ncRNA	0.80	0.68	0.0062154	342.4
ENSG00000259972.1_ENSG00000214331.4	ENST00000568371.1_ncRNA_0	16-:74401988-74402012	16-:74401988-74402012	TTG	ncRNA	0.89	0.20	0.0062389	10.1
ENSG00000180198.11	ENST00000437681.1_ncRNA_10	1+:28835352-28835385	1+:28835352-28835385	ATC	ncRNA	0.28	0.68	0.0063193	47.1
ENSG00000160752.10	ENST00000487002.1_ncRNA_11	1+:155279566-155279602	1+:155279566-155279602	ATG	ncRNA	0.32	0.56	0.0063572	9.0
ENSG00000111325.12_ENSG00000182196.9	ENST00000540382.1_ncRNA_8	12+:123465292-123465325	12+:123465292-123465325	GTG	ncRNA	0.80	0.68	0.0063694	35.5
ENSG00000178982.5	ENST00000588422.1_ncRNA_4	19+:39109845-39109957|39110976-39111017	19+:39109845-39109957|39110976-39111017	TTG	ncRNA	0.28	0.47	0.0063702	1683.0
ENSG00000167967.11	ENST00000569796.1_ncRNA_2	16+:2283906-2283999	16+:2283906-2283999	GTG	ncRNA	0.41	0.55	0.0064020	12.6
ENSG00000101901.6	ENST00000492038.1_ncRNA_2	X+:110925509-110925522|110928192-110928331|110929364-110929383	X+:110925509-110925522|110928192-110928331|110929364-110929383	ATT	ncRNA	0.58	0.07	0.0064808	37.1
ENSG00000229715.4	ENST00000428783.1_ncRNA_0	13+:32526702-32526735	13+:32526702-32526735	CTG	ncRNA	0.80	0.71	0.0065319	69.9
ENSG00000126226.17	ENST00000493650.1_ncRNA_1	13-:113841670-113841715	13-:113841670-113841715	ATG	ncRNA	0.71	0.58	0.0066304	24.7
ENSG00000272622.1_ENSG00000261379.1	ENST00000607970.1_ncRNA_0	2+:227672262-227672304	2+:227672262-227672304	ATG	ncRNA	0.94	0.34	0.0066579	13.2
ENSG00000138041.11	ENST00000477749.1_ncRNA_0	2-:55844710-55844725	2-:55844710-55844725	ATG	ncRNA	0.80	0.70	0.0066639	56.5
ENSG00000232083.2	ENST00000545500.1_ncRNA_0	17-:78576348-78576363	17-:78576348-78576363	GTG	ncRNA	0.42	0.35	0.0066639	69.9
ENSG00000230837.1	ENST00000413849.1_ncRNA_0	20-:32339972-32339987	20-:32339972-32339987	GTG	ncRNA	0.42	0.15	0.0066639	69.9
ENSG00000169905.8	ENST00000482587.1_ncRNA_4	1-:179834921-179834978	1-:179834921-179834978	ATT	ncRNA	0.38	0.20	0.0067064	28.5
ENSG00000005206.12	ENST00000592738.2_ncRNA_0	19+:2340168-2340170|2340895-2341016	19+:2340168-2340170|2340895-2341016	AGG	ncRNA	0.47	0.23	0.0067143	17.6
ENSG00000001460.13	ENST00000468303.1_ncRNA_1	1-:24727938-24727946|24740163-24740200	1-:24727938-24727946|24740163-24740200	TTG	ncRNA	0.92	0.60	0.0067874	10.6
ENSG00000133678.9	ENST00000483732.1_ncRNA_0	10+:81841696-81841700|81841900-81841920	10+:81841678-81841700|81841900-81841920	ATG	ncRNA	0.94	0.10	0.0068460	9.6
ENSG00000172974.10	ENST00000393177.3_ncRNA_1	2+:65432155-65432179	2+:65432155-65432179	GTG	ncRNA	0.80	0.67	0.0068587	140.6
ENSG00000171988.13_ENSG00000221063.1	ENST00000489372.2_ncRNA_1	10-:65028560-65028617	10-:65028560-65028617	ATG	ncRNA	0.76	0.63	0.0068876	36.5
ENSG00000269834.1	ENST00000598892.1_ncRNA_0	19-:52900806-52900863	19-:52900806-52900878	ATG	ncRNA	0.92	0.11	0.0068876	19.0
ENSG00000205659.6_ENSG00000258513.1	ENST00000553404.1_ncRNA_0	14+:74564523-74564563|74665624-74665680	14+:74564523-74564563|74665624-74665680	ATG	ncRNA	0.38	0.59	0.0069413	19.7
ENSG00000033178.8	ENST00000429659.3_ncRNA_0	4-:68528852-68528900	4-:68528852-68528900	TTG	ncRNA	0.84	0.51	0.0069636	10.0
ENSG00000223482.3	ENST00000446751.1_ncRNA_2	10-:89048199-89048247	10-:89048199-89048252|89086386-89086423	GTG	ncRNA	0.79	0.18	0.0069636	15.1
ENSG00000005884.13	ENST00000570989.1_ncRNA_8	17+:48141451-48141553	17+:48141451-48141553	GTG	ncRNA	0.48	0.25	0.0069755	28.2
ENSG00000183963.14	ENST00000489337.1_ncRNA_4	22+:31477412-31477439	22+:31477412-31477439	CTG	ncRNA	0.48	0.72	0.0070995	459.2
ENSG00000100823.7	ENST00000557159.1_ncRNA_16	14+:20923847-20923874	14+:20923847-20923874	ATG	ncRNA	0.91	0.58	0.0072872	19.2
ENSG00000181555.15	ENST00000492397.1_ncRNA_0	3-:47125267-47125291	3-:47125267-47125291	AAG	ncRNA	0.80	0.62	0.0072913	18.6
ENSG00000213402.2_ENSG00000172725.9	ENST00000545736.1_ncRNA_1	11-:67209948-67210059	11-:67209948-67210059	ATG	ncRNA	0.44	0.51	0.0073242	102.5
ENSG00000241472.2	ENST00000474795.1_ncRNA_0	3-:62302863-62302867|62303482-62303514	3-:62302863-62302867|62303482-62303556	ATG	ncRNA	0.41	0.54	0.0073307	13.6
ENSG00000267575.2_ENSG00000267623.2	ENST00000586784.1_ncRNA_0	19+:28284394-28284421	19+:28284394-28284421	ATG	ncRNA	0.77	0.69	0.0073699	47.0
ENSG00000228340.1_ENSG00000266140.1	ENST00000432910.1_ncRNA_2	20+:58713549-58713576	20+:58713549-58713576	ATG	ncRNA	0.95	0.47	0.0073699	5.5
ENSG00000100335.8	ENST00000478342.1_ncRNA_1	22+:39898332-39898359	22+:39898332-39898359	GTG	ncRNA	0.84	0.47	0.0073699	9.0
ENSG00000197989.9	ENST00000461448.1_ncRNA_1	1-:28908244-28908301	1-:28908244-28908301	CTG	ncRNA	0.08	0.71	0.0074235	107.8
ENSG00000186594.8	ENST00000577164.1_ncRNA_0	17-:1617265-1617308|1617664-1617669	17-:1617265-1617308|1617664-1617669	CTG	ncRNA	0.12	0.54	0.0074379	23.6
ENSG00000126456.11	ENST00000594387.1_ncRNA_6	19-:50165795-50165874|50166444-50166512	19-:50165795-50165874|50166444-50166512	TTG	ncRNA	0.80	0.53	0.0074597	71.6
ENSG00000142937.7_ENSG00000207421.1	ENST00000485390.1_ncRNA_7	1+:45241498-45241558	1+:45241474-45241558	ATG	ncRNA	0.89	0.60	0.0074693	43.7
ENSG00000117523.11	ENST00000463586.1_ncRNA_3	1+:171481202-171481298	1+:171481202-171481298	TTG	ncRNA	0.13	0.65	0.0074800	559.0
ENSG00000242861.1_ENSG00000196187.7	ENST00000474478.1_ncRNA_0	1-:226049916-226050051|226050154-226050232	1-:226049916-226050051|226050154-226050241	AAG	ncRNA	0.94	0.29	0.0075578	45.4
ENSG00000189283.5	ENST00000490952.1_ncRNA_0	3-:61186292-61186339|61236974-61236981	3-:61186292-61186339|61236974-61236981	CTG	ncRNA	0.78	0.62	0.0076305	30.6
ENSG00000198521.7	ENST00000599414.1_ncRNA_1	19-:22034161-22034162|22034706-22034798	19-:22034161-22034162|22034706-22034798	GTG	ncRNA	0.25	0.13	0.0076572	21.0
ENSG00000261801.1	ENST00000567257.1_ncRNA_0	15-:74212280-74212373	15-:74212280-74212373	CTG	ncRNA	0.10	0.48	0.0076750	33.3
ENSG00000231607.4	ENST00000235290.3_ncRNA_1	13-:50656023-50656050	13-:50656023-50656050	ATG	ncRNA	0.80	0.66	0.0077715	26.1
ENSG00000204822.6_ENSG00000135637.9	ENST00000467349.1_ncRNA_2	2-:74699361-74699379|74699484-74699517	2-:74699361-74699379|74699484-74699517	ACG	ncRNA	0.35	0.66	0.0077773	122.4
ENSG00000223380.3	ENST00000453618.1_ncRNA_3	1+:145096469-145096493	1+:145096469-145096493	CTG	ncRNA	0.70	0.71	0.0078125	68.0
ENSG00000267757.1	ENST00000591087.1_ncRNA_0	19+:46144929-46145010	19+:46144929-46145010	AGG	ncRNA	0.16	0.62	0.0078873	17.0
ENSG00000101019.17	ENST00000472559.1_ncRNA_5	20-:33894745-33894826	20-:33894745-33894826	CTG	ncRNA	0.66	0.40	0.0078873	9.2
ENSG00000196465.6_ENSG00000092841.14	ENST00000550184.1_ncRNA_12	12+:56553406-56553445	12+:56553406-56553445	GTG	ncRNA	0.07	0.61	0.0078943	154.3
ENSG00000186314.7	ENST00000515475.1_ncRNA_0	5-:145199492-145199581|145202639-145202697|145214739-145214796	5-:145199492-145199581|145202639-145202697|145214739-145214796	GTG	ncRNA	0.95	0.10	0.0079806	33.0
ENSG00000089693.6	ENST00000541346.1_ncRNA_3	12-:6862121-6862133	12-:6862121-6862133	ATG	ncRNA	0.80	0.69	0.0080316	592.4
ENSG00000214003.2	ENST00000397213.2_ncRNA_0	7+:152446640-152446679	7+:152446640-152446679	CTG	ncRNA	0.08	0.29	0.0080385	63.4
ENSG00000246582.2	ENST00000500853.1_ncRNA_1	8+:23082901-23082940	8+:23082901-23082940	ATG	ncRNA	0.82	0.58	0.0080385	6.3
ENSG00000256081.2	ENST00000541653.2_ncRNA_0	14-:22054075-22054114	14-:22054075-22054114	ATT	ncRNA	0.08	0.65	0.0080385	23.0
ENSG00000091436.12	ENST00000476618.1_ncRNA_2	2+:173940600-173940615	2+:173940600-173940615	ATG	ncRNA	0.80	0.73	0.0081000	253.3
ENSG00000078140.9_ENSG00000243260.2	ENST00000438068.2_ncRNA_8	4+:39699780-39699795	4+:39699780-39699795	GTG	ncRNA	0.49	0.67	0.0081000	31.4
ENSG00000123395.10	ENST00000552544.1_ncRNA_5	12+:52467359-52467374	12+:52467359-52467374	GTG	ncRNA	0.88	0.42	0.0081000	29.5
ENSG00000112514.11	ENST00000465956.1_ncRNA_13	6-:33385648-33385660	6-:33385648-33385660	TTG	ncRNA	0.80	0.57	0.0081939	15.4
ENSG00000129235.6	ENST00000574429.1_ncRNA_5	17+:6544367-6544424	17+:6544367-6544424	GTG	ncRNA	0.80	0.66	0.0082291	34.1
ENSG00000115541.6_ENSG00000231699.1	ENST00000463841.1_ncRNA_8	2+:198368011-198368041	2+:198368011-198368041	ATG	ncRNA	0.45	0.46	0.0083311	10.1
ENSG00000182921.9	ENST00000469247.1_ncRNA_0	3-:73232409-73232439	3-:73232409-73232439	AAG	ncRNA	0.38	0.49	0.0083311	8.6
ENSG00000248923.1_ENSG00000249192.1	ENST00000498999.2_ncRNA_0	5-:134263038-134263068	5-:134263038-134263068	ATG	ncRNA	0.81	0.45	0.0083311	6.6
ENSG00000227240.1_ENSG00000233057.1	ENST00000421195.1_ncRNA_0	1+:194158557-194158587	1+:194158557-194158587	ATT	ncRNA	0.25	0.41	0.0083610	6.5
ENSG00000267575.2_ENSG00000267623.2	ENST00000586220.1_ncRNA_3	19+:28284995-28285025	19+:28284995-28285025	ATG	ncRNA	0.90	0.20	0.0083610	5.4
ENSG00000228470.1_ENSG00000152104.7	ENST00000491277.1_ncRNA_8	1-:214706687-214706714	1-:214706687-214706714	CTG	ncRNA	0.81	0.05	0.0084447	8.4
ENSG00000089159.11	ENST00000440827.3_ncRNA_7	12-:120703464-120703491	12-:120703464-120703491	ACG	ncRNA	0.35	0.72	0.0085197	118.3
ENSG00000138750.10	ENST00000508604.1_ncRNA_0	4-:77036518-77036644	4-:77036518-77036644	TTG	ncRNA	0.59	0.58	0.0085695	33.8
ENSG00000148019.8	ENST00000536374.1_ncRNA_1	9+:80851165-80851270	9+:80851102-80851270	CTG	ncRNA	0.41	0.43	0.0085829	23.5
ENSG00000164104.7	ENST00000511316.1_ncRNA_4	4-:174255439-174255559	4-:174255439-174255559	GTG	ncRNA	0.35	0.72	0.0085873	381.5
ENSG00000129083.8_ENSG00000129084.13	ENST00000533331.1_ncRNA_24	11-:14541889-14541913	11-:14541889-14541913	ATA	ncRNA	0.80	0.65	0.0086319	25.3
ENSG00000228681.1	ENST00000434254.1_ncRNA_0	2+:225159724-225159766	2+:225159724-225159766	AAG	ncRNA	0.80	0.70	0.0086680	53.6
ENSG00000180198.11	ENST00000437681.1_ncRNA_5	1+:28835459-28835537	1+:28835459-28835537	TTG	ncRNA	0.72	0.71	0.0086970	111.6
ENSG00000263934.2	ENST00000584923.1_ncRNA_4	17+:19091346-19091370	17+:19091346-19091370	ATC	ncRNA	0.29	0.69	0.0087001	145.3
ENSG00000264940.2	ENST00000580533.1_ncRNA_2	17-:19093516-19093540	17-:19093516-19093540	ATC	ncRNA	0.29	0.69	0.0087001	145.3
ENSG00000035928.10	ENST00000504849.1_ncRNA_1	4-:39367918-39367939	4-:39367918-39367939	ATG	ncRNA	0.80	0.58	0.0087039	40.1
ENSG00000178035.7	ENST00000491610.1_ncRNA_4	3-:49064415-49064480|49065142-49065158	3-:49064415-49064480|49065142-49065158	CTG	ncRNA	0.68	0.66	0.0087054	58.6
ENSG00000135845.5	ENST00000484368.1_ncRNA_5	1-:172369015-172369042	1-:172369015-172369042	ATG	ncRNA	0.92	0.58	0.0087495	13.4
ENSG00000071054.11_ENSG00000233404.2	ENST00000491743.1_ncRNA_1	2+:102486116-102486281	2+:102486116-102486281	GTG	ncRNA	0.56	0.05	0.0088979	72.6
ENSG00000126777.13	ENST00000554306.1_ncRNA_0	14+:56128294-56128354	14+:56128294-56128354	AAG	ncRNA	0.16	0.64	0.0089033	61.5
ENSG00000105778.13_ENSG00000122642.6	ENST00000441407.1_ncRNA_1	7+:32768516-32768579	7+:32768516-32768579	ATG	ncRNA	0.91	0.61	0.0089210	25.5
ENSG00000100883.7	ENST00000553544.1_ncRNA_1	14+:35452397-35452421|35465882-35465894	14+:35452397-35452421|35465882-35465894	ACG	ncRNA	0.23	0.70	0.0089235	59.2
ENSG00000069974.11_ENSG00000225973.3	ENST00000436697.2_ncRNA_0	15-:55609825-55609864	15-:55609825-55609990	ATG	ncRNA	0.71	0.30	0.0090320	15.4
ENSG00000035115.17	ENST00000471948.1_ncRNA_1	2-:249835-249844|253004-253028	2-:249835-249844|253004-253028	ATG	ncRNA	0.94	0.47	0.0091537	7.0
ENSG00000139597.12_ENSG00000244754.4	ENST00000483088.1_ncRNA_1	13-:33112803-33112821|33112914-33112929	13-:33112803-33112821|33112914-33112938	ATC	ncRNA	0.17	0.25	0.0091537	10.8
ENSG00000160753.11	ENST00000479924.1_ncRNA_1	1+:155295438-155295463|155295654-155295701|155296688-155296709	1+:155295438-155295463|155295654-155295701|155296688-155296709	ATG	ncRNA	0.94	0.65	0.0092141	30.1
ENSG00000157870.10	ENST00000477045.1_ncRNA_1	1+:2518713-2518734|2519179-2519221	1+:2518713-2518734|2519179-2519221	ACG	ncRNA	0.91	0.57	0.0092385	28.2
ENSG00000247516.3	ENST00000502001.2_ncRNA_0	5+:8457851-8457879|8460045-8460089	5+:8457851-8457879|8460045-8460089	ATG	ncRNA	0.92	0.60	0.0092662	27.1
ENSG00000203950.6	ENST00000522309.1_ncRNA_1	X-:134185338-134185398|134185946-134186138	X-:134185338-134185398|134185946-134186138	ATG	ncRNA	0.81	0.61	0.0093708	344.5
ENSG00000198169.4	ENST00000530353.1_ncRNA_0	8-:145980190-145980220	8-:145980190-145980220	ATG	ncRNA	0.88	0.59	0.0094012	15.3
ENSG00000072135.8	ENST00000462321.1_ncRNA_1	2+:131130451-131130520	2+:131130451-131130520	CTG	ncRNA	0.37	0.50	0.0094096	28.5
ENSG00000111237.14	ENST00000550267.1_ncRNA_8	12-:110937335-110937351|110939853-110939909	12-:110937335-110937351|110939853-110939909	CTG	ncRNA	0.05	0.66	0.0094809	45.7
ENSG00000176170.9	ENST00000591762.1_ncRNA_1	17+:74379601-74379610|74381531-74381648	17+:74379601-74379610|74381531-74381648	ATG	ncRNA	0.19	0.49	0.0095378	64.8
ENSG00000116251.5_ENSG00000226944.1	ENST00000480661.1_ncRNA_3	1-:6259303-6259366	1-:6259303-6259366	CTG	ncRNA	0.56	0.35	0.0096303	13.7
ENSG00000259943.1	ENST00000567508.1_ncRNA_0	1-:40723201-40723264	1-:40723201-40723264	TTG	ncRNA	0.11	0.58	0.0096303	6.0
ENSG00000218565.2	ENST00000403909.2_ncRNA_0	6+:139659802-139659850	6+:139659802-139659850	CTG	ncRNA	0.76	0.60	0.0097346	16.8
ENSG00000177600.4	ENST00000525722.1_ncRNA_3	11+:811612-811645|812534-812576	11+:811612-811645|812534-812576	ATG	ncRNA	0.80	0.73	0.0097809	534.3
ENSG00000168175.10	ENST00000554364.1_ncRNA_4	14+:55518499-55518521|55529335-55529355	14+:55518499-55518521|55529335-55529355	CTG	ncRNA	0.80	0.58	0.0097899	86.9
ENSG00000170855.3	ENST00000302432.3_ncRNA_2	12-:120882631-120882706	12-:120882631-120882706	ATG	ncRNA	0.91	0.62	0.0098041	39.9
ENSG00000131100.8	ENST00000478963.1_ncRNA_4	22-:18102288-18102292|18111368-18111430	22-:18102288-18102292|18111368-18111430	CTG	ncRNA	0.80	0.25	0.0098546	350.7
ENSG00000129351.13	ENST00000587928.1_ncRNA_5	19+:10765080-10765163|10781191-10781234	19+:10765080-10765163|10781191-10781234	GTG	ncRNA	0.28	0.26	0.0098620	419.4
ENSG00000270983.1	ENST00000604304.1_ncRNA_0	6+:142384154-142384190	6+:142384136-142384190	AAG	ncRNA	0.95	0.47	0.0098635	5.2
ENSG00000010278.7	ENST00000538418.1_ncRNA_2	12+:6334623-6334674	12+:6334623-6334674	ATG	ncRNA	0.80	0.06	0.0099390	134.3
ENSG00000153363.8_ENSG00000236809.2	ENST00000423222.1_ncRNA_0	1+:211564959-211564989	1+:211564959-211564989	ATG	ncRNA	0.82	0.58	0.0099945	8.5
ENSG00000213593.5_ENSG00000198561.8	ENST00000533321.1_ncRNA_13	11+:57509659-57509689	11+:57509659-57509689	GTG	ncRNA	0.92	0.41	0.0099945	19.3
ENSG00000203907.5_ENSG00000238464.1	ENST00000424573.1_ncRNA_0	6-:74082830-74082986	6-:74082830-74082986	ATG	ncRNA	0.80	0.73	0.010225	1271.0
ENSG00000100403.10	ENST00000486331.1_ncRNA_2	22+:41721749-41721827	22+:41721749-41721827	ATC	ncRNA	0.74	0.63	0.010233	10.8
ENSG00000184162.10	ENST00000539693.1_ncRNA_5	19-:19314083-19314131	19-:19314083-19314131	CTG	ncRNA	0.87	0.71	0.010251	112.7
ENSG00000100058.8	ENST00000382734.5_ncRNA_0	22+:25844136-25844202	22+:25844136-25844202	TTG	ncRNA	0.31	0.37	0.010324	36.5
ENSG00000185567.6	ENST00000555122.1_ncRNA_0	14-:105423841-105423845|105423950-105423961	14-:105423841-105423845|105423950-105423961	ATG	ncRNA	0.88	0.45	0.010412	28.0
ENSG00000228057.1	ENST00000425785.1_ncRNA_0	1+:98011922-98011994	1+:98011922-98011994	AAG	ncRNA	0.86	0.46	0.010432	8.1
ENSG00000125611.11_ENSG00000228251.1	ENST00000489052.1_ncRNA_2	2+:113342038-113342063|113343550-113343564	2+:113342038-113342063|113343550-113343564	ATG	ncRNA	0.73	0.58	0.010485	19.0
ENSG00000160336.10	ENST00000424846.3_ncRNA_0	19+:53945061-53945196	19+:53945061-53945196	ATG	ncRNA	0.36	0.51	0.010649	24.5
ENSG00000100650.11	ENST00000554465.1_ncRNA_7	14+:70233891-70233972	14+:70233891-70233972	CTG	ncRNA	0.57	0.71	0.010760	165.4
ENSG00000197555.5	ENST00000556408.1_ncRNA_0	14+:71979492-71979562|71995415-71995423	14+:71979492-71979562|71995415-71995423	CTG	ncRNA	0.89	0.07	0.010872	12.5
ENSG00000189223.9	ENST00000333145.5_ncRNA_0	2+:113993137-113993147|113994089-113994115	2+:113993137-113993147|113994089-113994115	ATG	ncRNA	0.71	0.61	0.010886	16.9
ENSG00000143774.12	ENST00000491613.1_ncRNA_5	1+:228328842-228328899	1+:228328842-228328899	CTG	ncRNA	0.62	0.51	0.010975	10.0
ENSG00000137106.13_ENSG00000236156.2	ENST00000487399.1_ncRNA_1	9+:37422747-37422802|37424841-37424894	9+:37422747-37422802|37424841-37424894	ATG	ncRNA	0.72	0.71	0.011165	564.0
ENSG00000188976.6	ENST00000477976.1_ncRNA_3	1-:892338-892405|892478-892522	1-:892338-892405|892478-892522	AGG	ncRNA	0.26	0.40	0.011265	24.4
ENSG00000169727.8	ENST00000392357.1_ncRNA_4	17+:80011189-80011242|80011743-80011780	17+:80011189-80011242|80011743-80011780	AAG	ncRNA	0.07	0.25	0.011405	37.6
ENSG00000259974.2	ENST00000564492.1_ncRNA_1	20-:22545713-22545754|22547320-22547360	20-:22545713-22545754|22547320-22547360	ATG	ncRNA	0.91	0.64	0.011416	48.1
ENSG00000140575.8	ENST00000559809.1_ncRNA_4	15+:90931622-90931628|90934005-90934161	15+:90931622-90931628|90934005-90934161	ATG	ncRNA	0.55	0.30	0.011440	31.0
ENSG00000243537.1	ENST00000479066.1_ncRNA_0	8+:134338281-134338320	8+:134338281-134338320	AAG	ncRNA	0.80	0.72	0.011472	98.0
ENSG00000254635.1	ENST00000528337.1_ncRNA_0	10-:28813532-28813540|28814876-28814907	10-:28813532-28813540|28814876-28814907	TTG	ncRNA	0.66	0.53	0.011472	5.0
ENSG00000246582.2	ENST00000500853.1_ncRNA_0	8+:23082754-23082835	8+:23082754-23082835	ACG	ncRNA	0.38	0.62	0.011553	12.4
ENSG00000134905.12	ENST00000540006.1_ncRNA_1	13-:111293883-111293955|111294661-111294688	13-:111293883-111293955|111294661-111294688	CTG	ncRNA	0.50	0.15	0.011612	13.0
ENSG00000223797.1	ENST00000425156.1_ncRNA_0	3-:40493256-40493273|40494612-40494658	3-:40493256-40493273|40494612-40494658	ATG	ncRNA	0.90	0.49	0.011629	6.2
ENSG00000255458.1	ENST00000532680.1_ncRNA_0	4+:39640849-39640912	4+:39640849-39640912	ATG	ncRNA	0.90	0.58	0.011629	5.0
ENSG00000267751.1	ENST00000589457.1_ncRNA_0	19-:567505-567538	19-:567505-567538	ATG	ncRNA	0.95	0.56	0.011761	8.8
ENSG00000153914.11	ENST00000519259.1_ncRNA_1	5+:65459698-65459782	5+:65459698-65459782	ATG	ncRNA	0.48	0.23	0.011855	17.0
ENSG00000062582.9_ENSG00000106608.12	ENST00000467084.1_ncRNA_5	7-:43909235-43909283	7-:43909235-43909295	AAG	ncRNA	0.66	0.18	0.011925	5.1
ENSG00000232593.2_ENSG00000251707.1	ENST00000604369.1_ncRNA_0	X+:53123632-53123656|53128653-53128677	X+:53123632-53123656|53128653-53128677	CTG	ncRNA	0.70	0.45	0.011925	7.3
ENSG00000142920.12	ENST00000471119.1_ncRNA_0	1+:33546852-33546894	1+:33546852-33546894	CTG	ncRNA	0.14	0.32	0.011981	10.8
ENSG00000113732.4_ENSG00000212402.1	ENST00000521201.1_ncRNA_4	5+:172413727-172413755|172414092-172414106	5+:172413727-172413755|172414092-172414106	AAG	ncRNA	0.57	0.68	0.011981	33.7
ENSG00000111846.11	ENST00000474983.1_ncRNA_9	6+:10527822-10527864	6+:10527822-10527864	ATG	ncRNA	0.66	0.53	0.011981	5.0
ENSG00000228300.9	ENST00000485191.1_ncRNA_5	19+:1279039-1279072	19+:1278979-1279072	AGG	ncRNA	0.06	0.57	0.012257	9.1
ENSG00000117410.9	ENST00000468183.1_ncRNA_5	1+:44440648-44440672	1+:44440648-44440672	GTG	ncRNA	0.19	0.68	0.012292	47.4
ENSG00000089159.11	ENST00000547772.1_ncRNA_13	12-:120664732-120664756	12-:120664732-120664756	ATG	ncRNA	0.35	0.54	0.012302	11.3
ENSG00000240135.1	ENST00000490962.1_ncRNA_0	3-:72926645-72926696	3-:72926645-72926696	TTG	ncRNA	0.17	0.65	0.012305	25.2
ENSG00000214783.5_ENSG00000272655.1	ENST00000427076.1_ncRNA_0	7-:44053245-44053278|44054204-44054315	7-:44053245-44053278|44054204-44054315	AAG	ncRNA	0.33	0.46	0.012341	53.1
ENSG00000175582.15	ENST00000541795.1_ncRNA_5	11-:73471707-73471779	11-:73471707-73471779	GTG	ncRNA	0.61	0.71	0.012368	266.6
ENSG00000201801.1	ENST00000364931.1_ncRNA_0	1-:11969901-11969955	1-:11969901-11969955	ATC	ncRNA	0.07	0.73	0.012385	270.0
ENSG00000075711.16	ENST00000471733.1_ncRNA_3	3-:197023290-197023348|197024056-197024106|197025406-197025427	3-:197023290-197023348|197024056-197024106|197025406-197025427	GTG	ncRNA	0.76	0.55	0.012404	62.9
ENSG00000059573.4	ENST00000483788.1_ncRNA_2	10-:97402849-97402963	10-:97402849-97402963	ATT	ncRNA	0.11	0.49	0.012423	36.8
ENSG00000218510.3	ENST00000416769.1_ncRNA_2	1+:22357003-22357048	1+:22357003-22357048	ATG	ncRNA	0.69	0.48	0.012425	8.0
ENSG00000160209.14	ENST00000398085.3_ncRNA_2	21+:45153980-45154004|45161547-45161577	21+:45153980-45154004|45161547-45161577	CTG	ncRNA	0.08	0.66	0.012598	43.9
ENSG00000185215.4	ENST00000559195.1_ncRNA_6	14+:103589798-103589820|103592646-103592672	14+:103589798-103589820|103592646-103592672	GTG	ncRNA	0.26	0.46	0.012731	14.4
ENSG00000167601.7	ENST00000594880.1_ncRNA_4	19+:41726669-41726747	19+:41726669-41726747	ATG	ncRNA	0.60	0.59	0.012743	281.8
ENSG00000115233.7_ENSG00000271924.1	ENST00000478123.1_ncRNA_4	2+:162172968-162173016	2+:162172968-162173016	ATA	ncRNA	0.07	0.73	0.012847	247.4
ENSG00000116586.7	ENST00000489664.1_ncRNA_3	1+:156024645-156024669	1+:156024645-156024669	CTG	ncRNA	0.80	0.71	0.012878	76.8
ENSG00000138686.5	ENST00000502444.1_ncRNA_1	4-:122791486-122791510	4-:122791486-122791549	CTG	ncRNA	0.88	0.57	0.012878	18.7
ENSG00000197989.9	ENST00000461448.1_ncRNA_0	1-:28908104-28908248	1-:28908104-28908254	GTG	ncRNA	0.60	0.13	0.012894	135.0
ENSG00000101246.15	ENST00000609243.1_ncRNA_9	20-:62331978-62332054|62333181-62333192	20-:62331978-62332054|62333181-62333192	AGG	ncRNA	0.40	0.14	0.012915	20.3
ENSG00000126456.11	ENST00000594387.1_ncRNA_7	19-:50166659-50166746	19-:50166659-50166771|50167930-50167977	ATG	ncRNA	0.63	0.45	0.012921	48.7
ENSG00000196465.6_ENSG00000092841.14	ENST00000548548.1_ncRNA_22	12+:56551218-56551263	12+:56551218-56551263	AGG	ncRNA	0.27	0.54	0.012980	9.9
ENSG00000178694.5	ENST00000468555.1_ncRNA_0	3+:93781973-93781982|93782655-93782733	3+:93781973-93781982|93782655-93782733	CTG	ncRNA	0.92	0.67	0.013003	33.1
ENSG00000164068.11	ENST00000487805.2_ncRNA_0	3+:49758636-49758738	3+:49758636-49758738	CTG	ncRNA	0.84	0.39	0.013327	8.0
ENSG00000125656.4	ENST00000596070.1_ncRNA_1	19+:6361898-6361955	19+:6361898-6361955	ATG	ncRNA	0.27	0.70	0.013496	76.6
ENSG00000223482.3	ENST00000446751.1_ncRNA_5	10-:89096543-89096561	10-:89096543-89096561	CTG	ncRNA	0.69	0.27	0.013545	5.7
ENSG00000106610.10	ENST00000416602.2_ncRNA_0	7+:66767654-66767756	7+:66767654-66767756	ATG	ncRNA	0.40	0.64	0.013551	25.1
ENSG00000111639.3	ENST00000543164.1_ncRNA_4	12-:6602844-6602937	12-:6602844-6602940	CTG	ncRNA	0.13	0.50	0.013669	185.7
ENSG00000140939.10	ENST00000568503.1_ncRNA_1	16+:67208763-67208847|67208949-67209000	16+:67208763-67208847|67208949-67209000	CTG	ncRNA	0.46	0.50	0.013704	19.8
ENSG00000178467.13_ENSG00000178252.13	ENST00000484115.1_ncRNA_2	3+:49044208-49044340	3+:49044208-49044340	GTG	ncRNA	0.74	0.51	0.013830	12.0
ENSG00000118600.7	ENST00000537982.1_ncRNA_6	12+:64174062-64174140	12+:64174062-64174140	TTG	ncRNA	0.91	0.57	0.013838	19.1
ENSG00000120896.9	ENST00000517535.1_ncRNA_1	8+:22423804-22423997|22424173-22424226|22424334-22424381|22424573-22424688|22426660-22426786|22428422-22428734|22429230-22429334|22429852-22429959|22432179-22432241	8+:22423804-22423997|22424173-22424226|22424334-22424381|22424573-22424688|22426660-22426786|22428422-22428734|22429230-22429334|22429852-22429959|22432179-22432241	AGG	ncRNA	0.11	0.44	0.013870	372.8
ENSG00000167595.10	ENST00000600988.1_ncRNA_0	19+:36250790-36250829	19+:36250790-36250829	ATC	ncRNA	0.53	0.59	0.013986	6.8
ENSG00000250312.2	ENST00000511079.1_ncRNA_1	4+:124509-124524	4+:124509-124524	ATG	ncRNA	0.91	0.16	0.014054	14.3
ENSG00000173715.11_ENSG00000173653.3	ENST00000533277.1_ncRNA_0	11+:66613524-66613566	11+:66613524-66613566	TTG	ncRNA	0.69	0.28	0.014232	13.9
ENSG00000261461.1	ENST00000568522.1_ncRNA_0	16-:34404568-34404604	16-:34404568-34404604	CTG	ncRNA	0.04	0.73	0.014272	241.3
ENSG00000143222.7	ENST00000482672.1_ncRNA_6	1+:161126740-161126815	1+:161126740-161126815	ATG	ncRNA	0.68	0.55	0.014386	22.4
ENSG00000143774.12	ENST00000470040.1_ncRNA_1	1+:228334559-228334639|228335106-228335245|228336071-228336140	1+:228334559-228334639|228335106-228335245|228336071-228336140	AGG	ncRNA	0.18	0.63	0.014393	128.3
ENSG00000186162.6	ENST00000424691.1_ncRNA_0	3-:10067727-10067874	3-:10067727-10067874	ATG	ncRNA	0.88	0.65	0.014505	98.0
ENSG00000126088.8	ENST00000486699.1_ncRNA_9	1+:45479429-45479463|45479580-45479606	1+:45479429-45479463|45479580-45479606	ACG	ncRNA	0.54	0.54	0.014623	19.6
ENSG00000145191.7_ENSG00000182580.2	ENST00000464548.1_ncRNA_55	3+:184049076-184049097	3+:184049076-184049097	GTG	ncRNA	0.17	0.43	0.014645	36.7
ENSG00000259974.2	ENST00000564492.1_ncRNA_0	20-:22547429-22547443|22548431-22548495	20-:22547429-22547443|22548431-22548495	ATC	ncRNA	0.94	0.44	0.014653	37.9
ENSG00000127483.13	ENST00000487117.1_ncRNA_6	1-:21106962-21107016	1-:21106962-21107016	CTG	ncRNA	0.25	0.70	0.014819	124.8
ENSG00000169398.15	ENST00000523797.1_ncRNA_3	8-:141935743-141935842	8-:141935743-141935842	CTG	ncRNA	0.81	0.62	0.014864	50.6
ENSG00000215039.2	ENST00000536388.1_ncRNA_0	12-:6560129-6560146|6560634-6560659	12-:6560129-6560146|6560634-6560659	ATG	ncRNA	0.95	0.60	0.014887	7.0
ENSG00000267169.1	ENST00000588387.1_ncRNA_0	19+:14266201-14266243	19+:14266201-14266243	ATG	ncRNA	0.52	0.56	0.014887	11.0
ENSG00000146701.7	ENST00000492663.1_ncRNA_3	7+:75684151-75684163	7+:75684151-75684163	ATG	ncRNA	0.80	0.66	0.014945	43.4
ENSG00000196220.11_ENSG00000206573.4	ENST00000481221.2_ncRNA_2	3-:9432169-9432181|9433362-9433440	3-:9432169-9432181|9433362-9433440	ATG	ncRNA	0.75	0.28	0.015043	15.7
ENSG00000123179.9	ENST00000473576.2_ncRNA_1	13-:50235103-50235325	13-:50235103-50235325	CTG	ncRNA	0.40	0.67	0.015206	66.7
ENSG00000148153.9	ENST00000481146.2_ncRNA_2	9-:115478769-115478793	9-:115478769-115478793	CTG	ncRNA	0.88	0.46	0.015227	30.0
ENSG00000145191.7_ENSG00000182580.2	ENST00000476461.1_ncRNA_79	3+:184017361-184017406	3+:184017361-184017406	CTG	ncRNA	0.90	0.61	0.015303	7.1
ENSG00000118939.13_ENSG00000136153.15	ENST00000563635.1_ncRNA_5	13+:76123933-76123998|76124111-76124123|76134888-76134904	13+:76123924-76123998|76124111-76124123|76134888-76134904	CTG	ncRNA	0.67	0.18	0.015430	59.8
ENSG00000183741.7	ENST00000469420.1_ncRNA_1	22-:39268200-39268221	22-:39268200-39268221	ATG	ncRNA	0.11	0.69	0.015477	47.9
ENSG00000145287.6	ENST00000515389.1_ncRNA_2	4-:84015839-84015944|84035818-84035848	4-:84015839-84015944|84035818-84035848	ATT	ncRNA	0.80	0.71	0.015530	193.7
ENSG00000215817.3	ENST00000431766.2_ncRNA_1	1-:219786428-219786452	1-:219786428-219786452	CTG	ncRNA	0.95	0.46	0.015573	8.3
ENSG00000214558.3	ENST00000414090.2_ncRNA_0	6+:66011363-66011387	6+:66011363-66011387	CTG	ncRNA	0.95	0.46	0.015573	8.3
ENSG00000175832.8	ENST00000585508.1_ncRNA_0	17-:41622698-41622722	17-:41622698-41622722	ATG	ncRNA	0.80	0.64	0.015573	79.5
ENSG00000233459.1	ENST00000430003.1_ncRNA_0	2-:204500691-204500703	2-:204500691-204500703	CTG	ncRNA	0.92	0.19	0.015625	5.6
ENSG00000206560.6	ENST00000461696.1_ncRNA_1	3-:15839377-15839395	3-:15839377-15839395	ATG	ncRNA	0.61	0.72	0.015625	149.7
ENSG00000169228.9_ENSG00000213347.6	ENST00000512758.1_ncRNA_1	5-:176730592-176730604	5-:176730592-176730604	ATG	ncRNA	0.80	0.68	0.015625	121.7
ENSG00000247556.2	ENST00000500949.2_ncRNA_0	15+:41576216-41576228	15+:41576216-41576228	ATG	ncRNA	0.80	0.66	0.015625	126.1
ENSG00000120509.6	ENST00000473667.1_ncRNA_3	X-:69509414-69509432	X-:69509414-69509432	ATG	ncRNA	0.06	0.59	0.015625	18.6
ENSG00000144724.14	ENST00000495879.1_ncRNA_3	3+:61547258-61547372	3+:61547258-61547372	ATG	ncRNA	0.92	0.62	0.015740	30.4
ENSG00000172671.15	ENST00000497028.1_ncRNA_0	10-:46168111-46168132	10-:46168111-46168132	CTG	ncRNA	0.91	0.43	0.015850	8.3
ENSG00000159352.11	ENST00000476855.1_ncRNA_2	1+:151234647-151234716	1+:151234647-151234716	GTG	ncRNA	0.88	0.42	0.015961	69.9
ENSG00000172965.10_ENSG00000224959.1	ENST00000604981.1_ncRNA_12	2-:112187181-112187197|112227363-112227491	2-:112187181-112187197|112227363-112227491	ATG	ncRNA	0.92	0.63	0.015987	36.3
ENSG00000232098.2	ENST00000597980.1_ncRNA_0	19-:58919719-58919758	19-:58919719-58919758	ATC	ncRNA	0.92	0.08	0.016063	16.3
ENSG00000226688.2	ENST00000414006.1_ncRNA_1	10-:97664617-97664692|97667419-97667494	10-:97664617-97664692|97667419-97667494	CTG	ncRNA	0.26	0.37	0.016187	52.2
ENSG00000153310.14_ENSG00000264653.1	ENST00000518285.1_ncRNA_12	8-:130983164-130983218	8-:130983164-130983218	TTG	ncRNA	0.94	0.18	0.016227	18.0
ENSG00000039650.5	ENST00000594661.1_ncRNA_0	19-:50367576-50367630	19-:50367576-50367630	ATC	ncRNA	0.94	0.28	0.016227	23.9
ENSG00000114650.14	ENST00000420588.1_ncRNA_2	3-:47484368-47484431	3-:47484368-47484431	ATG	ncRNA	0.71	0.43	0.016281	25.9
ENSG00000115289.8	ENST00000496911.1_ncRNA_5	2-:74734292-74734358	2-:74734292-74734358	ATG	ncRNA	0.51	0.39	0.016670	32.8
ENSG00000125107.12	ENST00000568158.1_ncRNA_0	16-:58633368-58633410	16-:58633368-58633410	ATG	ncRNA	0.64	0.71	0.016693	112.5
ENSG00000139436.16	ENST00000548643.1_ncRNA_1	12-:110434055-110434118	12-:110434055-110434118	CTG	ncRNA	0.91	0.47	0.016746	17.9
ENSG00000110321.11	ENST00000532383.1_ncRNA_16	11-:10823232-10823268	11-:10823232-10823268	AGG	ncRNA	0.84	0.59	0.016762	22.4
ENSG00000204392.6	ENST00000470083.1_ncRNA_1	6-:31765533-31765659|31765766-31765826|31766253-31766284|31774531-31774578	6-:31765533-31765659|31765766-31765826|31766253-31766284|31774531-31774578	CTG	ncRNA	0.31	0.61	0.016968	94.2
ENSG00000104872.6	ENST00000599791.1_ncRNA_5	19-:49954772-49954904	19-:49954772-49954904	CTG	ncRNA	0.88	0.42	0.016975	113.2
ENSG00000139354.6	ENST00000547739.1_ncRNA_5	12+:100967525-100967549	12+:100967525-100967549	TTG	ncRNA	0.80	0.71	0.016986	72.4
ENSG00000092094.6	ENST00000556439.1_ncRNA_4	14-:20922884-20922956	14-:20922884-20922956	CTG	ncRNA	0.51	0.68	0.017029	88.8
ENSG00000243566.2_ENSG00000135205.10	ENST00000418663.1_ncRNA_1	7+:76178724-76178817	7+:76178724-76178817	ATC	ncRNA	0.21	0.25	0.017038	19.8
ENSG00000023191.12	ENST00000526295.1_ncRNA_12	11-:502233-502249|504823-504876	11-:502233-502249|504823-504879	ATC	ncRNA	0.08	0.31	0.017104	189.1
ENSG00000070010.14	ENST00000459854.1_ncRNA_5	22-:19466639-19466681	22-:19466639-19466681	CTG	ncRNA	0.92	0.60	0.017203	15.0
ENSG00000152127.4	ENST00000468758.1_ncRNA_1	2+:134877574-134877637	2+:134877574-134877637	ACG	ncRNA	0.59	0.65	0.017370	76.7
ENSG00000168209.4	ENST00000473155.1_ncRNA_1	10+:74033748-74033793	10+:74033748-74033793	ACG	ncRNA	0.59	0.57	0.017434	68.4
ENSG00000074800.9_ENSG00000236269.1	ENST00000464920.1_ncRNA_8	1-:8921267-8921291	1-:8921267-8921291	GTG	ncRNA	0.76	0.38	0.017606	6.0
ENSG00000189014.6	ENST00000450289.1_ncRNA_0	10+:47396754-47396778	10+:47396754-47396778	AAG	ncRNA	0.27	0.10	0.017606	6.3
ENSG00000149532.11	ENST00000474684.1_ncRNA_3	11-:61196685-61196762|61197385-61197386	11-:61196685-61196762|61197385-61197386	GTG	ncRNA	0.28	0.62	0.017638	92.5
ENSG00000228121.1	ENST00000412562.1_ncRNA_0	1+:59466124-59466166	1+:59466124-59466166	CTG	ncRNA	0.19	0.66	0.017656	27.5
ENSG00000119688.16	ENST00000465085.2_ncRNA_2	14-:74754905-74754947	14-:74754905-74754947	AGG	ncRNA	0.95	0.59	0.017656	8.8
ENSG00000111639.3	ENST00000543164.1_ncRNA_5	12-:6602123-6602138|6602624-6602645	12-:6602123-6602138|6602624-6602645	ACG	ncRNA	0.80	0.71	0.017681	117.8
ENSG00000157227.8	ENST00000547074.1_ncRNA_3	14+:23305825-23305885	14+:23305825-23305885	ATC	ncRNA	0.80	0.64	0.017803	212.3
ENSG00000110330.4	ENST00000527910.1_ncRNA_7	11+:102219713-102219767	11+:102219713-102219767	ATT	ncRNA	0.20	0.22	0.017875	13.1
ENSG00000167863.7	ENST00000582341.1_ncRNA_5	17-:73038271-73038352	17-:73038271-73038352	ATC	ncRNA	0.10	0.53	0.018044	67.2
ENSG00000257219.1	ENST00000550380.1_ncRNA_0	12+:76653727-76653761|76685895-76685918	12+:76653727-76653761|76685895-76685918	ATC	ncRNA	0.95	0.18	0.018067	7.5
ENSG00000260136.1	ENST00000570080.1_ncRNA_0	16+:23464313-23464415	16+:23464313-23464415	ATG	ncRNA	0.75	0.66	0.018254	33.7
ENSG00000119431.5	ENST00000485934.1_ncRNA_4	9-:116136603-116136687	9-:116136603-116136687	CTG	ncRNA	0.10	0.65	0.018272	32.7
ENSG00000238266.1	ENST00000436383.1_ncRNA_0	10+:6821816-6821849|6823265-6823301	10+:6821816-6821849|6823265-6823301	ATG	ncRNA	0.92	0.67	0.018337	30.6
ENSG00000163507.9	ENST00000487834.1_ncRNA_3	3-:108308242-108308314	3-:108308242-108308314	GTG	ncRNA	0.91	0.35	0.018369	28.0
ENSG00000101294.12	ENST00000487964.1_ncRNA_5	20+:30135299-30135323	20+:30135299-30135323	CTG	ncRNA	0.25	0.69	0.018418	51.1
ENSG00000239467.1	ENST00000429172.1_ncRNA_0	2+:171627644-171627701	2+:171627644-171627701	CTG	ncRNA	0.94	0.60	0.018567	14.5
ENSG00000108021.15	ENST00000463468.1_ncRNA_3	10+:5756102-5756159	10+:5756102-5756159	ATT	ncRNA	0.84	0.54	0.018567	6.1
ENSG00000171853.11	ENST00000482645.1_ncRNA_4	2+:3391515-3391581	2+:3391515-3391581	ATG	ncRNA	0.65	0.19	0.018590	15.0
ENSG00000172965.10_ENSG00000224959.1	ENST00000441075.1_ncRNA_7	2-:112227512-112227548	2-:112227512-112227548	ACG	ncRNA	0.72	0.62	0.018860	124.9
ENSG00000116337.11	ENST00000534144.1_ncRNA_3	1+:110168782-110168854	1+:110168782-110168854	CTG	ncRNA	0.11	0.60	0.018909	22.8
ENSG00000197555.5	ENST00000555989.1_ncRNA_1	14+:71880667-71880730	14+:71880667-71880730	TTG	ncRNA	0.62	0.46	0.018937	6.9
ENSG00000236814.1	ENST00000435260.1_ncRNA_0	8-:56963200-56963251	8-:56963200-56963251	ATA	ncRNA	0.09	0.60	0.018999	22.8
ENSG00000165948.6	ENST00000553350.1_ncRNA_1	14+:94547747-94547795|94563232-94563311|94569848-94569886	14+:94547747-94547795|94563232-94563311|94569848-94569886	CTG	ncRNA	0.68	0.61	0.019205	85.1
ENSG00000224411.2	ENST00000530115.1_ncRNA_0	11-:27912047-27912083	11-:27912047-27912083	AGG	ncRNA	0.02	0.69	0.019303	47.6
ENSG00000114978.13	ENST00000497054.1_ncRNA_4	2-:74399861-74399876|74405787-74405814	2-:74399861-74399876|74405787-74405814	CTG	ncRNA	0.80	0.67	0.019346	268.0
ENSG00000223960.2	ENST00000454488.1_ncRNA_0	2+:179278705-179278732	2+:179278705-179278732	ATG	ncRNA	0.88	0.61	0.019407	17.8
ENSG00000132429.5	ENST00000474760.1_ncRNA_0	6-:105609986-105610013	6-:105609986-105610013	CTG	ncRNA	0.86	0.58	0.019407	12.5
ENSG00000243444.3_ENSG00000241978.5	ENST00000482335.1_ncRNA_6	9+:112900589-112900625	9+:112900589-112900625	AAG	ncRNA	0.29	0.59	0.019477	23.1
ENSG00000069998.8	ENST00000480451.1_ncRNA_1	22-:17630571-17630622	22-:17630571-17630622	TTG	ncRNA	0.16	0.32	0.019525	20.2
ENSG00000146112.7	ENST00000467662.1_ncRNA_0	6-:30645045-30645065|30646955-30646965	6-:30645045-30645065|30646955-30646965	CTG	ncRNA	0.89	0.59	0.019581	12.5
ENSG00000148120.10_ENSG00000207864.1	ENST00000462125.1_ncRNA_1	9+:97683561-97683591	9+:97683561-97683591	ATG	ncRNA	0.80	0.70	0.019581	53.5
ENSG00000112787.8	ENST00000539264.1_ncRNA_0	12+:133136658-133136688	12+:133136658-133136688	ATG	ncRNA	0.09	0.56	0.019581	15.5
ENSG00000131165.10	ENST00000550872.1_ncRNA_4	16-:89724055-89724085	16-:89724055-89724085	TTG	ncRNA	0.33	0.68	0.019581	38.4
ENSG00000168610.10	ENST00000498330.1_ncRNA_10	17-:40477122-40477152	17-:40477122-40477152	ATG	ncRNA	0.13	0.61	0.019581	18.8
ENSG00000163257.6	ENST00000507731.1_ncRNA_1	4-:17812114-17812252	4-:17812114-17812252	GTG	ncRNA	0.11	0.63	0.019582	112.6
ENSG00000157540.15_ENSG00000267937.1	ENST00000462274.1_ncRNA_0	21+:38739883-38739930|38844985-38845100	21+:38739883-38739930|38844985-38845100	CTG	ncRNA	0.60	0.57	0.019803	24.7
ENSG00000164032.7	ENST00000511203.1_ncRNA_2	4-:100871320-100871362	4-:100871320-100871362	CTG	ncRNA	0.71	0.73	0.019831	861.9
ENSG00000187736.8_ENSG00000213901.6	ENST00000481764.1_ncRNA_0	2-:220024018-220024053|220025441-220025484	2-:220024018-220024053|220025441-220025484	GTG	ncRNA	0.91	0.58	0.019936	21.0
ENSG00000148950.5	ENST00000533921.1_ncRNA_1	11-:31509751-31509788|31531065-31531106	11-:31509751-31509788|31531065-31531106	GTG	ncRNA	0.38	0.53	0.019936	23.8
ENSG00000103024.3	ENST00000565379.1_ncRNA_3	16-:1821066-1821144	16-:1821066-1821144	ACG	ncRNA	0.95	0.05	0.020044	13.0
ENSG00000217801.5	ENST00000427998.1_ncRNA_0	1+:1001352-1001382	1+:1001352-1001382	ATG	ncRNA	0.95	0.37	0.020095	5.7
ENSG00000123562.12	ENST00000492116.1_ncRNA_10	X-:102931967-102931979|102940098-102940134	X-:102931967-102931979|102940098-102940140	CTG	ncRNA	0.38	0.43	0.020106	81.6
ENSG00000136536.10	ENST00000473749.1_ncRNA_6	2+:160599651-160599681	2+:160599651-160599681	AAG	ncRNA	0.43	0.35	0.020195	29.0
ENSG00000114209.10	ENST00000483451.1_ncRNA_12	3-:167437941-167437956	3-:167437941-167437956	TTG	ncRNA	0.91	0.47	0.020275	10.8
ENSG00000265451.1_ENSG00000264229.1	ENST00000580972.1_ncRNA_0	2+:122288489-122288501	2+:122288489-122288501	ATG	ncRNA	0.80	0.67	0.020285	164.1
ENSG00000234912.5_ENSG00000129657.10	ENST00000366365.2_ncRNA_5	17+:75084951-75084963	17+:75084951-75084963	CTG	ncRNA	0.94	0.25	0.020285	5.1
ENSG00000248968.1_ENSG00000150753.7	ENST00000510326.1_ncRNA_3	5+:10250442-10250484	5+:10250442-10250484	TTG	ncRNA	0.73	0.73	0.020346	400.6
ENSG00000149743.9	ENST00000539595.1_ncRNA_1	11-:63992962-63993052|63993257-63993332	11-:63992962-63993052|63993257-63993332	ATG	ncRNA	0.62	0.60	0.020374	31.9
ENSG00000196110.3	ENST00000588336.1_ncRNA_1	19-:9420192-9420258	19-:9420192-9420258	GTG	ncRNA	0.87	0.60	0.020630	33.9
ENSG00000229388.1_ENSG00000270103.2	ENST00000387069.1_ncRNA_0	1+:28975195-28975225	1+:28975195-28975225	ATA	ncRNA	0.07	0.73	0.020712	640.2
ENSG00000167721.6	ENST00000576202.1_ncRNA_3	17-:2238885-2239024|2239330-2239335	17-:2238885-2239024|2239330-2239335	AGG	ncRNA	0.18	0.52	0.020759	63.1
ENSG00000213742.2	ENST00000428254.1_ncRNA_0	20+:25604958-25605027	20+:25604958-25605027	CTG	ncRNA	0.90	0.55	0.020773	7.3
ENSG00000165644.6	ENST00000460899.1_ncRNA_0	10-:76993830-76993983|76994367-76994409	10-:76993830-76993983|76994367-76994409	CTG	ncRNA	0.24	0.39	0.020960	30.9
ENSG00000237077.1	ENST00000422418.1_ncRNA_0	2+:78020084-78020117	2+:78020084-78020117	ATC	ncRNA	0.15	0.53	0.021007	303.9
ENSG00000220744.1	ENST00000406671.1_ncRNA_0	6+:127683696-127683729	6+:127683696-127683729	AAG	ncRNA	0.53	0.15	0.021007	33.6
ENSG00000183199.6	ENST00000505987.1_ncRNA_0	4+:88813791-88813830	4+:88813791-88813830	AAG	ncRNA	0.31	0.72	0.021534	145.2
ENSG00000163697.12	ENST00000503555.1_ncRNA_0	4-:41145038-41145116	4-:41145038-41145116	ATG	ncRNA	0.21	0.71	0.021571	86.9
ENSG00000072135.8	ENST00000462321.1_ncRNA_3	2+:131130842-131130863	2+:131130842-131130863	CTG	ncRNA	0.19	0.53	0.021752	10.9
ENSG00000242282.2_ENSG00000171865.5	ENST00000422961.1_ncRNA_1	2-:3581786-3581807	2-:3581786-3581807	ATG	ncRNA	0.85	0.44	0.021752	7.4
ENSG00000134852.10_ENSG00000223305.1	ENST00000513033.1_ncRNA_1	4-:56376188-56376209	4-:56376188-56376209	CTG	ncRNA	0.92	0.08	0.021752	11.4
ENSG00000141736.9	ENST00000584014.1_ncRNA_2	17+:37844458-37844494	17+:37844458-37844494	ATA	ncRNA	0.41	0.42	0.021769	5.0
ENSG00000117682.12	ENST00000527611.1_ncRNA_3	1+:26758814-26758867|26759381-26759415	1+:26758814-26758867|26759381-26759415	AGG	ncRNA	0.18	0.34	0.021779	22.3
ENSG00000248968.1_ENSG00000150753.7	ENST00000511995.1_ncRNA_4	5+:10264884-10264917	5+:10264884-10264917	CTG	ncRNA	0.80	0.72	0.022027	121.0
ENSG00000100823.7	ENST00000557159.1_ncRNA_6	14+:20923480-20923552	14+:20923420-20923552	CTG	ncRNA	0.80	0.40	0.022071	233.5
ENSG00000214087.4	ENST00000573569.1_ncRNA_0	17-:79649172-79649179|79650042-79650156|79650565-79650609	17-:79649172-79649179|79650042-79650156|79650565-79650609	ATG	ncRNA	0.91	0.56	0.022177	106.2
ENSG00000255717.2	ENST00000535076.1_ncRNA_3	11-:62620123-62620153|62620282-62620285	11-:62620123-62620153|62620282-62620285	ATG	ncRNA	0.48	0.64	0.022228	20.8
ENSG00000117543.15	ENST00000490732.1_ncRNA_7	1-:101491271-101491292	1-:101491271-101491292	GTG	ncRNA	0.75	0.09	0.022322	16.7
ENSG00000203875.6	ENST00000369605.4_ncRNA_3	6-:86387531-86387552	6-:86387531-86387552	ATG	ncRNA	0.88	0.31	0.022322	32.4
ENSG00000137497.13_ENSG00000212089.1	ENST00000534987.1_ncRNA_4	11-:71780910-71780931	11-:71780910-71780931	CTG	ncRNA	0.80	0.68	0.022322	222.8
ENSG00000100445.12	ENST00000556262.1_ncRNA_2	14-:24911592-24911613	14-:24911592-24911613	ATG	ncRNA	0.74	0.59	0.022322	16.5
ENSG00000188976.6	ENST00000477976.1_ncRNA_4	1-:892603-892645	1-:892603-892645	AAG	ncRNA	0.09	0.60	0.022394	21.6
ENSG00000156795.2	ENST00000523551.1_ncRNA_0	8+:124429089-124429096|124440163-124440222	8+:124429089-124429096|124440163-124440222	ATG	ncRNA	0.92	0.35	0.022491	16.8
ENSG00000224189.2	ENST00000452365.1_ncRNA_3	2-:177043790-177043826|177053146-177053164	2-:177043790-177043826|177053146-177053164	ACG	ncRNA	0.91	0.60	0.022533	23.9
ENSG00000020129.11	ENST00000459931.1_ncRNA_4	1+:36023760-36023805	1+:36023760-36023805	ATC	ncRNA	0.53	0.57	0.022701	33.9
ENSG00000133641.13	ENST00000548511.1_ncRNA_4	12+:88437421-88437472	12+:88437421-88437472	CTG	ncRNA	0.90	0.61	0.022767	16.5
ENSG00000117054.9_ENSG00000137955.11	ENST00000471759.1_ncRNA_11	1+:76252491-76252518	1+:76252491-76252518	ATG	ncRNA	0.94	0.30	0.023094	13.8
ENSG00000198131.9_ENSG00000142396.6	ENST00000413518.1_ncRNA_8	19+:58823547-58823643	19+:58823547-58823643	GTG	ncRNA	0.32	0.68	0.023108	68.1
ENSG00000180304.10	ENST00000558194.1_ncRNA_2	15-:64982660-64982708	15-:64982660-64982708	ATG	ncRNA	0.04	0.68	0.023148	45.8
ENSG00000140575.8	ENST00000558003.1_ncRNA_5	15+:91016951-91017020	15+:91016951-91017020	GTG	ncRNA	0.48	0.60	0.023182	30.9
ENSG00000074800.9_ENSG00000236269.1	ENST00000464920.1_ncRNA_3	1-:8925495-8925541|8926337-8926339	1-:8925495-8925541|8926337-8926339	AGG	ncRNA	0.17	0.73	0.023250	644.9
ENSG00000145191.7_ENSG00000182580.2	ENST00000473311.1_ncRNA_31	3+:183905454-183905549|183905648-183905771|183905928-183906195|183906451-183906458|183906548-183906563	3+:183905454-183905549|183905648-183905771|183905928-183906195|183906451-183906458|183906548-183906563	GTG	ncRNA	0.18	0.60	0.023287	230.1
ENSG00000167965.13	ENST00000564294.1_ncRNA_5	16+:2255844-2255876|2256031-2256047	16+:2255844-2255876|2256031-2256047	ATG	ncRNA	0.63	0.55	0.023350	35.4
ENSG00000256238.1	ENST00000537175.1_ncRNA_0	12-:16554716-16554761	12-:16554716-16554761	AAG	ncRNA	0.69	0.46	0.023451	6.4
ENSG00000268800.1_ENSG00000170584.6	ENST00000521797.1_ncRNA_2	5-:162884004-162884086|162884567-162884578	5-:162884004-162884086|162884567-162884578	ATG	ncRNA	0.86	0.55	0.023530	34.6
ENSG00000237973.1_ENSG00000198744.5	ENST00000414273.1_ncRNA_9	1+:567282-567318	1+:567282-567318	ATG	ncRNA	0.07	0.55	0.023571	97.9
ENSG00000110619.12_ENSG00000201616.1	ENST00000526890.1_ncRNA_10	11-:3040390-3040486	11-:3040390-3040486	CTG	ncRNA	0.55	0.56	0.023606	31.5
ENSG00000214756.3_ENSG00000206597.1	ENST00000398922.2_ncRNA_3	11+:62433302-62433418|62433825-62433880	11+:62433302-62433418|62433825-62433880	GTG	ncRNA	0.90	0.58	0.023754	43.5
ENSG00000243147.3_ENSG00000225991.1	ENST00000483992.1_ncRNA_4	2+:28002444-28002471	2+:28002444-28002471	ATG	ncRNA	0.92	0.62	0.023853	18.4
ENSG00000165233.13	ENST00000475574.1_ncRNA_2	9+:95870035-95870109|95872849-95872898	9+:95870035-95870109|95872849-95872898	AGG	ncRNA	0.72	0.50	0.023879	91.2
ENSG00000136718.5	ENST00000462392.1_ncRNA_5	2+:131102270-131102285|131102948-131102954	2+:131102219-131102285|131102948-131102954	ATG	ncRNA	0.57	0.45	0.023887	9.0
ENSG00000119707.9	ENST00000532683.1_ncRNA_2	14+:73525317-73525365	14+:73525317-73525365	CTG	ncRNA	0.80	0.73	0.024008	385.1
ENSG00000067208.10_ENSG00000234202.2	ENST00000474806.1_ncRNA_0	1-:93250532-93250610	1-:93250532-93250610	AAG	ncRNA	0.13	0.71	0.024107	107.5
ENSG00000138757.10_ENSG00000201644.1	ENST00000507701.1_ncRNA_2	4-:76587135-76587233|76598391-76598419	4-:76587135-76587233|76598391-76598419	ACG	ncRNA	0.09	0.66	0.024290	121.5
ENSG00000228523.1	ENST00000432257.1_ncRNA_0	1+:67744030-67744090	1+:67744030-67744090	AGG	ncRNA	0.25	0.60	0.024328	17.0
ENSG00000188643.6	ENST00000474991.1_ncRNA_3	1-:153580488-153580563	1-:153580488-153580563	ATG	ncRNA	0.26	0.70	0.024404	314.2
ENSG00000272084.1_ENSG00000127481.10	ENST00000459947.1_ncRNA_9	1-:19401248-19401311	1-:19401248-19401311	CTG	ncRNA	0.83	0.62	0.024478	19.0
ENSG00000197302.6_ENSG00000259810.2	ENST00000542684.1_ncRNA_0	16+:31724726-31724756|31765086-31765119	16+:31724726-31724756|31765086-31765119	ACG	ncRNA	0.88	0.56	0.024478	40.6
ENSG00000138686.5	ENST00000502444.1_ncRNA_0	4-:122791473-122791494	4-:122791473-122791494	CTG	ncRNA	0.88	0.28	0.024487	25.6
ENSG00000223784.1	ENST00000417112.1_ncRNA_2	10+:6779483-6779590|6780318-6780325	10+:6779483-6779590|6780318-6780325	TTG	ncRNA	0.11	0.63	0.024758	32.1
ENSG00000248594.2_ENSG00000234608.3	ENST00000442119.1_ncRNA_1	12-:112277654-112277807|112278136-112278145	12-:112277654-112277807|112278136-112278172	ATT	ncRNA	0.57	0.42	0.024809	27.1
ENSG00000166295.4	ENST00000478193.1_ncRNA_2	10+:73975827-73975830|73990123-73990192	10+:73975827-73975830|73990123-73990192	GTG	ncRNA	0.49	0.71	0.024866	82.3
ENSG00000087460.19	ENST00000485673.1_ncRNA_22	20+:57464566-57464602	20+:57464566-57464602	TTG	ncRNA	0.95	0.64	0.024952	9.6
ENSG00000266967.2_ENSG00000267230.1	ENST00000492036.1_ncRNA_3	17-:41113328-41113364	17-:41113328-41113364	ATG	ncRNA	0.74	0.56	0.025274	15.6
ENSG00000197989.9	ENST00000461448.1_ncRNA_2	1-:28908304-28908337	1-:28908304-28908337	CTG	ncRNA	0.80	0.64	0.025364	64.4
ENSG00000172053.10	ENST00000494838.1_ncRNA_2	3-:49140790-49140820	3-:49140790-49140820	GTG	ncRNA	0.80	0.25	0.025371	27.3
ENSG00000171735.14	ENST00000476163.1_ncRNA_4	1+:6845592-6845635|6885151-6885270|6931816-6931825	1+:6845592-6845635|6885151-6885270|6931816-6931825	GTG	ncRNA	0.18	0.24	0.025421	100.0
ENSG00000104823.4_ENSG00000104824.12	ENST00000600178.1_ncRNA_4	19-:39322027-39322045	19-:39322027-39322045	ATG	ncRNA	0.88	0.57	0.025579	23.8
ENSG00000197070.9	ENST00000491911.1_ncRNA_0	9+:140509560-140509590	9+:140509560-140509590	GTG	ncRNA	0.75	0.24	0.025585	5.3
ENSG00000117335.14	ENST00000469535.1_ncRNA_3	1+:207925431-207925446	1+:207925431-207925446	CTG	ncRNA	0.39	0.72	0.025600	147.5
ENSG00000222414.1	ENST00000410482.1_ncRNA_0	10-:103124668-103124683	10-:103124668-103124683	AGG	ncRNA	0.08	0.46	0.025600	115.2
ENSG00000226328.2_ENSG00000273243.1	ENST00000426282.2_ncRNA_0	22-:45559593-45559608	22-:45559593-45559608	ATG	ncRNA	0.09	0.62	0.025600	21.8
ENSG00000092094.6	ENST00000556439.1_ncRNA_5	14-:20922819-20922882	14-:20922819-20922882	TTG	ncRNA	0.32	0.71	0.025622	87.1
ENSG00000163938.12	ENST00000496254.1_ncRNA_3	3+:52721611-52721631|52722124-52722208|52723089-52723093	3+:52721611-52721631|52722124-52722208|52723089-52723093	ATG	ncRNA	0.91	0.17	0.025695	52.0
ENSG00000067182.3	ENST00000538363.1_ncRNA_4	12-:6450999-6451011	12-:6450999-6451011	ATG	ncRNA	0.80	0.73	0.025845	231.7
ENSG00000126088.8	ENST00000486699.1_ncRNA_11	1+:45479263-45479284	1+:45479263-45479284	AGG	ncRNA	0.09	0.33	0.025952	15.1
ENSG00000163166.9	ENST00000486662.1_ncRNA_2	2-:128283905-128284013	2-:128283905-128284013	ATG	ncRNA	0.59	0.67	0.026181	112.2
ENSG00000132967.9	ENST00000451497.1_ncRNA_1	3+:22423452-22423473	3+:22423452-22423473	GTG	ncRNA	0.92	0.46	0.026335	9.5
ENSG00000176101.7	ENST00000463511.1_ncRNA_1	9+:140083432-140083603|140084258-140084366	9+:140083432-140083603|140084258-140084366	CTG	ncRNA	0.48	0.15	0.026436	168.0
ENSG00000185619.13	ENST00000475288.1_ncRNA_4	4+:699572-699641	4+:699572-699641	ATG	ncRNA	0.42	0.34	0.026486	10.7
ENSG00000224597.5	ENST00000537908.1_ncRNA_1	10+:29704292-29704341|29709419-29709439	10+:29704292-29704341|29709419-29709439	TTG	ncRNA	0.81	0.16	0.026486	12.0
ENSG00000100897.13_ENSG00000139914.6	ENST00000561056.1_ncRNA_0	14+:24584058-24584133|24584751-24584796	14+:24584058-24584133|24584751-24584796	TTG	ncRNA	0.05	0.67	0.026554	63.2
ENSG00000116525.9	ENST00000485148.1_ncRNA_0	1-:33647604-33647628	1-:33647604-33647628	CTG	ncRNA	0.80	0.62	0.026671	18.7
ENSG00000133065.6	ENST00000484000.1_ncRNA_9	1-:205782850-205782874	1-:205782850-205782874	ACG	ncRNA	0.37	0.55	0.026671	12.2
ENSG00000139746.11_ENSG00000252496.1	ENST00000472143.2_ncRNA_1	13-:79980192-79980216	13-:79980192-79980216	GTG	ncRNA	0.94	0.16	0.026671	8.6
ENSG00000243566.2_ENSG00000135205.10	ENST00000418663.1_ncRNA_0	7+:76178892-76179075	7+:76178892-76179075	ATG	ncRNA	0.19	0.52	0.026728	33.5
ENSG00000233232.2_ENSG00000188603.12	ENST00000564574.1_ncRNA_0	16-:28500669-28500707|28503034-28503080	16-:28500669-28500707|28503034-28503080	ATG	ncRNA	0.88	0.70	0.026812	65.8
ENSG00000131732.7	ENST00000507402.1_ncRNA_0	5+:80607055-80607098|80608362-80608481	5+:80607055-80607098|80608362-80608481	GTG	ncRNA	0.42	0.51	0.027091	53.4
ENSG00000114861.14_ENSG00000242094.1	ENST00000498154.1_ncRNA_4	3-:71630877-71630949	3-:71630877-71630949	CTG	ncRNA	0.94	0.59	0.027095	14.0
ENSG00000115233.7_ENSG00000271924.1	ENST00000478123.1_ncRNA_6	2+:162164972-162164987	2+:162164972-162164987	ATG	ncRNA	0.80	0.71	0.027200	109.6
ENSG00000233565.1	ENST00000451924.1_ncRNA_0	3-:186640074-186640089	3-:186640074-186640089	AAG	ncRNA	0.54	0.56	0.027200	12.5
ENSG00000226259.6	ENST00000506804.3_ncRNA_0	5+:69713739-69713746|69716075-69716083	5+:69713691-69713746|69716075-69716083	ATT	ncRNA	0.91	0.28	0.027200	7.5
ENSG00000249279.1	ENST00000503882.1_ncRNA_0	5-:60548661-60548676	5-:60548661-60548676	ATG	ncRNA	0.92	0.37	0.027200	5.5
ENSG00000151914.13	ENST00000521104.1_ncRNA_23	6-:56558077-56558092	6-:56558077-56558092	ATG	ncRNA	0.89	0.27	0.027200	8.7
ENSG00000106692.9	ENST00000479846.1_ncRNA_1	9+:108335955-108335970	9+:108335955-108335970	ATG	ncRNA	0.39	0.52	0.027200	10.8
ENSG00000178105.5	ENST00000534221.1_ncRNA_6	11+:108800334-108800349	11+:108800334-108800349	GTG	ncRNA	0.91	0.42	0.027200	8.0
ENSG00000213942.3	ENST00000498412.1_ncRNA_0	12-:6518802-6518817	12-:6518802-6518817	GTG	ncRNA	0.42	0.15	0.027200	67.5
ENSG00000140319.6	ENST00000558243.1_ncRNA_2	15-:40331346-40331361	15-:40331346-40331361	CTG	ncRNA	0.80	0.71	0.027200	67.1
ENSG00000257074.2	ENST00000431093.2_ncRNA_0	19-:34787180-34787195	19-:34787180-34787195	AAG	ncRNA	0.57	0.56	0.027200	12.8
ENSG00000180182.6	ENST00000482034.1_ncRNA_1	X-:40595058-40595073	X-:40595058-40595073	GTG	ncRNA	0.78	0.37	0.027200	8.0
ENSG00000123728.5	ENST00000490400.1_ncRNA_0	X-:131353436-131353451	X-:131353436-131353451	ATG	ncRNA	0.80	0.66	0.027200	27.0
ENSG00000213551.4_ENSG00000182180.9	ENST00000479005.1_ncRNA_5	10-:75011742-75011795|75012227-75012240	10-:75011742-75011795|75012227-75012240	ATG	ncRNA	0.51	0.27	0.027257	114.5
ENSG00000197930.8	ENST00000553714.1_ncRNA_2	14-:53110287-53110348|53112871-53112960	14-:53110287-53110348|53112871-53112960	TTG	ncRNA	0.09	0.59	0.027394	46.6
ENSG00000160972.5	ENST00000526183.1_ncRNA_0	8+:145715433-145715577	8+:145715430-145715577	AGG	ncRNA	0.92	0.06	0.027587	52.9
ENSG00000123562.12	ENST00000474653.1_ncRNA_8	X-:102933501-102933528|102940098-102940140	X-:102933501-102933528|102940098-102940140	CTG	ncRNA	0.14	0.60	0.027675	98.2
ENSG00000125459.10_ENSG00000203761.4	ENST00000462978.1_ncRNA_4	1+:155699123-155699150	1+:155699123-155699150	AAG	ncRNA	0.88	0.67	0.027693	33.3
ENSG00000144579.3_ENSG00000199121.2	ENST00000491064.1_ncRNA_2	2+:219263026-219263035	2+:219263026-219263035	ATG	ncRNA	0.80	0.58	0.027778	16.0
ENSG00000114209.10	ENST00000481136.1_ncRNA_11	3-:167452649-167452658	3-:167452649-167452658	GTG	ncRNA	0.95	0.52	0.027778	8.0
ENSG00000179010.10	ENST00000512914.1_ncRNA_6	4+:6643855-6643864	4+:6643855-6643864	AGG	ncRNA	0.95	0.18	0.027778	4.0
ENSG00000250826.2	ENST00000512222.2_ncRNA_0	4+:83050800-83050809	4+:83050800-83050809	AGG	ncRNA	0.80	0.09	0.027778	14.3
ENSG00000231721.2_ENSG00000199627.1	ENST00000451786.1_ncRNA_0	7-:130792747-130792756	7-:130792747-130792756	CTG	ncRNA	0.91	0.42	0.027778	9.2
ENSG00000245910.4_ENSG00000254341.1	ENST00000521127.1_ncRNA_6	8-:67834849-67834858	8-:67834849-67834858	ATG	ncRNA	0.57	0.04	0.027778	5.3
ENSG00000136888.6	ENST00000473413.1_ncRNA_2	9+:117350076-117350085	9+:117350076-117350085	GTG	ncRNA	0.40	0.29	0.027778	15.8
ENSG00000249489.1	ENST00000515281.1_ncRNA_0	11-:88141346-88141355	11-:88141346-88141355	AAG	ncRNA	0.80	0.73	0.027778	1048.4
ENSG00000256594.3	ENST00000575094.1_ncRNA_0	12+:9800873-9800882	12+:9800873-9800882	CTG	ncRNA	0.80	0.50	0.027778	31.0
ENSG00000041357.11	ENST00000559934.1_ncRNA_8	15+:78832800-78832809	15+:78832800-78832809	ATT	ncRNA	0.88	0.23	0.027778	30.0
ENSG00000162086.10	ENST00000575234.1_ncRNA_3	16+:3358392-3358401	16+:3358392-3358401	GTG	ncRNA	0.91	0.26	0.027778	5.8
ENSG00000131469.8	ENST00000593262.1_ncRNA_10	17+:41150500-41150509	17+:41150500-41150509	TTG	ncRNA	0.92	0.05	0.027778	4.1
ENSG00000132475.4_ENSG00000263565.1	ENST00000586518.1_ncRNA_3	17-:73775751-73775760	17-:73775751-73775760	GTG	ncRNA	0.80	0.34	0.027778	2654.0
ENSG00000171700.9	ENST00000493165.1_ncRNA_1	20-:62708289-62708298	20-:62708289-62708298	CTG	ncRNA	0.88	0.44	0.027778	9.0
ENSG00000142168.10_ENSG00000238390.1	ENST00000470944.1_ncRNA_1	21+:33032067-33032076	21+:33032067-33032076	GTG	ncRNA	0.80	0.73	0.027778	375.6
ENSG00000102290.17_ENSG00000211526.1	ENST00000435214.1_ncRNA_0	X+:91715942-91715951	X+:91715942-91715951	AGG	ncRNA	0.80	0.58	0.027778	15.5
ENSG00000123595.5	ENST00000243325.5_ncRNA_3	X+:13707318-13707407|13726839-13726891	X+:13707318-13707407|13726839-13726891	CTG	ncRNA	0.70	0.50	0.027791	43.8
ENSG00000166851.10	ENST00000564202.1_ncRNA_2	16+:23690482-23690596	16+:23690482-23690596	AGG	ncRNA	0.80	0.13	0.027849	183.6
ENSG00000067798.9	ENST00000549369.1_ncRNA_1	12+:78334180-78334195	12+:78334180-78334195	ATG	ncRNA	0.80	0.62	0.027875	21.6
ENSG00000163684.7	ENST00000477305.1_ncRNA_1	3+:58292122-58292144|58296233-58296262	3+:58292122-58292144|58296233-58296262	AGG	ncRNA	0.18	0.48	0.028023	53.5
ENSG00000272620.1	ENST00000608442.1_ncRNA_0	4+:7774013-7774067	4+:7774013-7774067	ATG	ncRNA	0.34	0.46	0.028089	12.6
ENSG00000189171.9_ENSG00000272030.1	ENST00000491177.1_ncRNA_7	1-:153599954-153599996	1-:153599954-153599996	CTG	ncRNA	0.91	0.57	0.028209	17.2
ENSG00000198131.9_ENSG00000142396.6	ENST00000434052.1_ncRNA_7	19+:58816808-58816811|58817453-58817465	19+:58816808-58816811|58817453-58817465	GTG	ncRNA	0.80	0.72	0.028290	134.8
ENSG00000065978.13	ENST00000467957.1_ncRNA_2	1+:43149119-43149137|43159160-43159166	1+:43149119-43149137|43159160-43159166	ATA	ncRNA	0.43	0.47	0.028484	11.2
ENSG00000113658.12	ENST00000509962.1_ncRNA_6	5+:135489370-135489388	5+:135489370-135489388	ATG	ncRNA	0.27	0.47	0.028612	10.3
ENSG00000169045.13	ENST00000513972.1_ncRNA_23	5-:179050659-179050677	5-:179050659-179050677	CTG	ncRNA	0.88	0.61	0.028612	20.3
ENSG00000203875.6	ENST00000420199.1_ncRNA_5	6-:86387564-86387582	6-:86387564-86387582	CTG	ncRNA	0.35	0.29	0.028612	21.4
ENSG00000268119.1	ENST00000597444.1_ncRNA_1	19-:21639335-21639353	19-:21639335-21639353	AAG	ncRNA	0.25	0.43	0.028612	8.8
ENSG00000134597.9	ENST00000469953.1_ncRNA_1	X+:129545373-129545391	X+:129545373-129545391	AGG	ncRNA	0.78	0.43	0.028612	10.3
ENSG00000082641.11	ENST00000579481.1_ncRNA_10	17+:46128116-46128185	17+:46128116-46128185	TTG	ncRNA	0.88	0.69	0.028615	60.3
ENSG00000121101.11_ENSG00000200997.1	ENST00000390893.1_ncRNA_0	17-:56709080-56709170	17-:56709080-56709170	ATA	ncRNA	0.23	0.26	0.028750	25.6
ENSG00000270136.1_ENSG00000158747.9	ENST00000467029.1_ncRNA_5	1+:19950004-19950037	1+:19950004-19950037	ATT	ncRNA	0.84	0.58	0.028811	20.2
ENSG00000197622.8	ENST00000483763.1_ncRNA_6	1-:151028198-151028282	1-:151028198-151028282	GTG	ncRNA	0.84	0.67	0.029036	45.2
ENSG00000112514.11	ENST00000465956.1_ncRNA_6	6-:33385543-33385636	6-:33385543-33385636	ATG	ncRNA	0.71	0.60	0.029103	78.3
ENSG00000182004.8	ENST00000475035.1_ncRNA_1	1+:203830787-203830868	1+:203830787-203830868	ATG	ncRNA	0.74	0.73	0.029303	792.4
ENSG00000180198.11	ENST00000437681.1_ncRNA_15	1+:28835552-28835630	1+:28835552-28835630	TTG	ncRNA	0.86	0.56	0.029670	27.5
ENSG00000235001.2	ENST00000422633.1_ncRNA_0	Y-:5206893-5206971	Y-:5206893-5206971	ATG	ncRNA	0.80	0.69	0.029670	91.8
ENSG00000183955.8	ENST00000537270.1_ncRNA_0	12+:123868745-123868755|123872988-123873026	12+:123868745-123868755|123872988-123873026	ATG	ncRNA	0.80	0.72	0.029677	188.5
ENSG00000129235.6	ENST00000576020.1_ncRNA_2	17+:6544402-6544420|6545072-6545099	17+:6544402-6544420|6545072-6545099	ATG	ncRNA	0.80	0.70	0.029684	810.1
ENSG00000120533.8	ENST00000521619.1_ncRNA_7	8+:110351581-110351617	8+:110351581-110351617	ATG	ncRNA	0.29	0.71	0.029907	75.1
ENSG00000165417.7_ENSG00000221303.1	ENST00000556268.1_ncRNA_5	14-:81687512-81687548	14-:81687512-81687548	CTG	ncRNA	0.91	0.58	0.030240	17.9
ENSG00000187118.8	ENST00000396610.2_ncRNA_5	3+:28361038-28361152	3+:28361038-28361152	ATA	ncRNA	0.81	0.19	0.030645	18.6
ENSG00000223380.3	ENST00000453618.1_ncRNA_2	1+:145096520-145096544	1+:145096520-145096544	GTG	ncRNA	0.13	0.71	0.030649	68.1
ENSG00000149743.9	ENST00000539595.1_ncRNA_2	11-:63992994-63993018	11-:63992994-63993018	ATG	ncRNA	0.29	0.63	0.030649	28.4
ENSG00000232238.1	ENST00000445109.1_ncRNA_0	2+:149352837-149352864	2+:149352837-149352864	ATG	ncRNA	0.12	0.49	0.030656	79.4
ENSG00000100575.9	ENST00000216463.4_ncRNA_6	14-:58893920-58893947	14-:58893920-58893947	ATA	ncRNA	0.65	0.48	0.030656	5.7
ENSG00000269640.1_ENSG00000141971.8	ENST00000534306.1_ncRNA_4	19+:17516645-17516672	19+:17516645-17516672	GTG	ncRNA	0.92	0.49	0.030656	8.9
ENSG00000199568.1	ENST00000362698.1_ncRNA_0	15+:65588460-65588484	15+:65588460-65588484	CTG	ncRNA	0.61	0.68	0.030679	168.2
ENSG00000244052.1	ENST00000463742.1_ncRNA_0	8-:103935651-103935702	8-:103935651-103935702	AAG	ncRNA	0.72	0.16	0.030931	134.9
ENSG00000213930.7_ENSG00000137070.13	ENST00000465543.2_ncRNA_0	9+:34647061-34647151	9+:34647061-34647151	CTG	ncRNA	0.59	0.30	0.031062	17.5
ENSG00000143947.8	ENST00000494756.1_ncRNA_7	2+:55459830-55459878	2+:55459830-55459878	ATC	ncRNA	0.08	0.57	0.031073	21.6
ENSG00000079785.10	ENST00000470674.1_ncRNA_4	2+:15768803-15768821	2+:15768803-15768821	ATC	ncRNA	0.20	0.40	0.031227	9.1
ENSG00000023191.12	ENST00000525522.1_ncRNA_14	11-:500484-500631	11-:500484-500631	AAG	ncRNA	0.74	0.11	0.031510	66.3
ENSG00000248594.2_ENSG00000234608.3	ENST00000428207.1_ncRNA_2	12-:112279639-112279687	12-:112279639-112279702	CTG	ncRNA	0.92	0.05	0.031520	19.7
ENSG00000124357.8	ENST00000489309.1_ncRNA_4	2+:71297669-71297702	2+:71297669-71297702	ATG	ncRNA	0.75	0.67	0.031706	31.7
ENSG00000251562.3	ENST00000534336.1_ncRNA_6	11+:65266557-65266608	11+:65266557-65266608	AGG	ncRNA	0.44	0.63	0.032272	21.5
ENSG00000101365.16	ENST00000474315.1_ncRNA_1	20-:2639154-2639168|2639404-2639483|2640170-2640231|2640344-2640439|2640675-2640822|2640908-2641011|2641102-2641236|2641342-2641475|2641554-2641615|2644091-2644212|2644305-2644404|2644570-2644651|2644798-2644834	20-:2639154-2639168|2639404-2639483|2640170-2640231|2640344-2640439|2640675-2640822|2640908-2641011|2641102-2641236|2641342-2641475|2641554-2641615|2644091-2644212|2644305-2644404|2644570-2644651|2644798-2644834	ATG	ncRNA	0.80	0.73	0.032383	2562.8
ENSG00000222041.6	ENST00000331944.6_ncRNA_7	2+:87755089-87755164|87820725-87820758	2+:87755089-87755164|87820725-87820758	GTG	ncRNA	0.64	0.52	0.032432	213.3
ENSG00000118181.6	ENST00000524864.1_ncRNA_4	11-:118888149-118888191	11-:118888149-118888191	ATG	ncRNA	0.80	0.57	0.032454	38.3
ENSG00000228106.1_ENSG00000234523.1	ENST00000426045.1_ncRNA_1	1+:223010377-223010422	1+:223010377-223010422	ATG	ncRNA	0.53	0.56	0.032521	5.7
ENSG00000218510.3	ENST00000416769.1_ncRNA_1	1+:22352121-22352136	1+:22352121-22352136	GTG	ncRNA	0.88	0.50	0.033033	10.1
ENSG00000105738.6	ENST00000476317.2_ncRNA_6	19+:38423289-38423304	19+:38423289-38423304	CTG	ncRNA	0.80	0.61	0.033033	22.5
ENSG00000087460.19	ENST00000469431.1_ncRNA_16	20+:57464376-57464391	20+:57464310-57464391	CTG	ncRNA	0.80	0.53	0.033033	35.7
ENSG00000114416.13	ENST00000476672.1_ncRNA_4	3+:180685902-180685926	3+:180685902-180685926	TTG	ncRNA	0.80	0.71	0.033043	67.7
ENSG00000167283.3_ENSG00000263889.1	ENST00000529790.1_ncRNA_3	11+:118272358-118272400	11+:118272358-118272400	ACG	ncRNA	0.54	0.70	0.033097	367.3
ENSG00000173327.3	ENST00000524856.1_ncRNA_0	11-:65381438-65381483	11-:65381438-65381483	ATG	ncRNA	0.80	0.70	0.033237	74.3
ENSG00000210049.1_ENSG00000210195.2	ENST00000387347.2_ncRNA_52	MT+:2632-2707	MT+:2632-2707	ATG	ncRNA	0.02	0.65	0.033252	87.5
ENSG00000140264.15_ENSG00000242028.1	ENST00000475927.1_ncRNA_3	15+:44085184-44085211	15+:44085184-44085211	GTG	ncRNA	0.88	0.53	0.033257	185.7
ENSG00000008513.10	ENST00000519435.1_ncRNA_2	8-:134511403-134511432|134558016-134558041	8-:134511403-134511432|134558016-134558041	ATG	ncRNA	0.13	0.64	0.033347	26.0
ENSG00000204842.10_ENSG00000272215.1	ENST00000392645.2_ncRNA_3	12-:112036196-112036250	12-:112036196-112036250	ATC	ncRNA	0.11	0.58	0.033347	6.0
ENSG00000100526.15	ENST00000216414.8_ncRNA_4	14+:54866691-54866694|54868241-54868297|54884565-54884596	14+:54866691-54866694|54868241-54868297|54884565-54884596	ATG	ncRNA	0.41	0.09	0.033360	47.8
ENSG00000235546.2	ENST00000452760.2_ncRNA_0	17+:20516253-20516301	17+:20516253-20516301	CTG	ncRNA	0.31	0.47	0.033394	7.8
ENSG00000111144.5	ENST00000553041.1_ncRNA_10	12-:96422836-96422911	12-:96422836-96422911	AAG	ncRNA	0.51	0.51	0.033517	16.2
ENSG00000141086.13_ENSG00000205220.7	ENST00000575556.1_ncRNA_2	16-:67970672-67970702	16-:67970672-67970702	CTG	ncRNA	0.88	0.63	0.033558	21.9
ENSG00000197043.9	ENST00000520378.1_ncRNA_5	5-:150537321-150537336	5-:150537321-150537336	TTG	ncRNA	0.09	0.66	0.033736	37.1
ENSG00000241255.1	ENST00000473603.1_ncRNA_0	11+:33258940-33258955	11+:33258940-33258955	AAG	ncRNA	0.52	0.73	0.033736	301.3
ENSG00000171848.9	ENST00000462343.1_ncRNA_2	2+:10267055-10267096|10267213-10267217	2+:10267055-10267096|10267213-10267217	CTG	ncRNA	0.80	0.17	0.033892	57.8
ENSG00000072135.8	ENST00000462321.1_ncRNA_2	2+:131130877-131130907	2+:131130877-131130907	ATG	ncRNA	0.81	0.48	0.033932	9.8
ENSG00000083838.11	ENST00000391694.4_ncRNA_0	19+:58988549-58988579	19+:58988549-58988579	ATC	ncRNA	0.62	0.46	0.033932	5.3
ENSG00000243927.1_ENSG00000266007.1	ENST00000488492.1_ncRNA_4	21+:35445538-35445568	21+:35445538-35445568	ATG	ncRNA	0.88	0.56	0.033932	13.3
ENSG00000198721.8	ENST00000464057.1_ncRNA_3	6-:4133916-4133935|4135744-4135794	6-:4133916-4133935|4135744-4135794	ATG	ncRNA	0.80	0.73	0.034118	297.6
ENSG00000267530.2	ENST00000606242.1_ncRNA_1	19+:783306-783330|784814-784841	19+:783306-783330|784814-784841	GTG	ncRNA	0.59	0.16	0.034166	9.0
ENSG00000202198.1	ENST00000365328.1_ncRNA_1	6+:52860525-52860582	6+:52860525-52860582	ATG	ncRNA	0.15	0.22	0.034330	19.2
ENSG00000201428.1	ENST00000364558.1_ncRNA_0	12+:112704988-112705045	12+:112704988-112705045	ATG	ncRNA	0.15	0.22	0.034330	19.2
ENSG00000163257.6	ENST00000507731.1_ncRNA_0	4-:17812142-17812166	4-:17812142-17812166	ACG	ncRNA	0.80	0.67	0.034354	157.0
ENSG00000125459.10_ENSG00000203761.4	ENST00000314835.5_ncRNA_5	1+:155715799-155715928	1+:155715799-155715928	CTG	ncRNA	0.21	0.36	0.034382	40.5
ENSG00000171863.8_ENSG00000252531.1	ENST00000481006.1_ncRNA_3	2+:3623233-3623274|3623406-3623428	2+:3623233-3623274|3623406-3623428	ATG	ncRNA	0.80	0.73	0.034519	274.1
ENSG00000196510.8_ENSG00000111229.11	ENST00000546720.1_ncRNA_5	12-:110825624-110825660	12-:110825624-110825660	ATC	ncRNA	0.91	0.51	0.034596	14.9
ENSG00000136527.13	ENST00000465245.1_ncRNA_5	3-:185655680-185655740	3-:185655680-185655740	GTG	ncRNA	0.65	0.52	0.034694	209.1
ENSG00000164032.7	ENST00000511203.1_ncRNA_3	4-:100871345-100871384	4-:100871345-100871384	GTG	ncRNA	0.66	0.68	0.034865	535.0
ENSG00000213236.3	ENST00000440317.1_ncRNA_0	2-:127315031-127315058	2-:127315031-127315058	ATC	ncRNA	0.70	0.53	0.035156	332.1
ENSG00000261645.1	ENST00000530835.1_ncRNA_1	11+:90016975-90017002	11+:90016975-90017002	CTG	ncRNA	0.12	0.72	0.035156	165.3
ENSG00000251257.1	ENST00000510137.1_ncRNA_0	5-:38466394-38466500|38468340-38468381	5-:38466394-38466500|38468340-38468381	ATG	ncRNA	0.81	0.65	0.035568	31.2
ENSG00000172053.10	ENST00000470619.1_ncRNA_1	3-:49140790-49140864|49141063-49141139|49141295-49141405|49141756-49141904|49142049-49142124	3-:49140790-49140864|49141063-49141139|49141295-49141405|49141756-49141904|49142049-49142124	CTG	ncRNA	0.43	0.27	0.035614	837.0
ENSG00000269293.2	ENST00000602810.1_ncRNA_1	6-:28090948-28090989|28104522-28104565	6-:28090948-28090989|28104522-28104565	CTG	ncRNA	0.37	0.64	0.035674	41.8
ENSG00000167635.7	ENST00000587285.1_ncRNA_5	19+:36726575-36726590	19+:36726575-36726590	ATG	ncRNA	0.24	0.71	0.035707	71.9
ENSG00000100714.11	ENST00000555858.1_ncRNA_4	14+:64902384-64902389|64905813-64905829	14+:64902384-64902389|64905813-64905829	AAG	ncRNA	0.90	0.54	0.036094	4.7
ENSG00000100526.15	ENST00000555837.1_ncRNA_1	14+:54863771-54863795|54868241-54868297|54875462-54875469	14+:54863771-54863795|54868241-54868297|54875462-54875469	GTG	ncRNA	0.20	0.24	0.036615	165.1
ENSG00000230318.2	ENST00000422187.2_ncRNA_0	1-:220488090-220488123	1-:220488090-220488123	CTG	ncRNA	0.64	0.63	0.036662	20.3
ENSG00000214756.3_ENSG00000206597.1	ENST00000398922.2_ncRNA_1	11+:62433351-62433418|62433825-62433836	11+:62433351-62433418|62433825-62433836	ATG	ncRNA	0.54	0.68	0.037052	60.3
ENSG00000123136.10	ENST00000587730.1_ncRNA_4	19-:14519959-14519996|14520114-14520248	19-:14519959-14519996|14520114-14520248	ATC	ncRNA	0.88	0.63	0.037238	46.2
ENSG00000106263.13	ENST00000463229.2_ncRNA_7	7+:2403388-2403395|2404006-2404041	7+:2403388-2403395|2404006-2404041	AAG	ncRNA	0.49	0.68	0.037469	38.8
ENSG00000148120.10_ENSG00000207864.1	ENST00000471978.1_ncRNA_0	9+:97767831-97767894	9+:97767831-97767894	ATG	ncRNA	0.63	0.66	0.037637	162.9
ENSG00000128159.7	ENST00000498611.1_ncRNA_0	22-:50683063-50683135	22-:50683063-50683135	CTG	ncRNA	0.92	0.54	0.038080	11.9
ENSG00000210049.1_ENSG00000210195.2	ENST00000387347.2_ncRNA_27	MT+:2999-3029	MT+:2999-3029	AGG	ncRNA	0.80	0.62	0.038518	252.1
ENSG00000136935.9_ENSG00000173611.13	ENST00000362443.1_ncRNA_0	9-:127649762-127649798	9-:127649762-127649798	ATG	ncRNA	0.51	0.73	0.038629	226.0
ENSG00000115486.7	ENST00000481541.1_ncRNA_1	2-:85786013-85786198|85788508-85788551	2-:85786013-85786198|85788508-85788551	ATG	ncRNA	0.80	0.73	0.038741	479.6
ENSG00000228040.1	ENST00000416137.1_ncRNA_0	1-:113433388-113433424	1-:113433388-113433424	AGG	ncRNA	0.27	0.12	0.038969	24.0
ENSG00000177082.8	ENST00000560966.1_ncRNA_2	15-:85191786-85191822	15-:85191786-85191822	ATG	ncRNA	0.84	0.51	0.038969	7.0
ENSG00000234785.1_ENSG00000264759.1	ENST00000434365.1_ncRNA_1	X+:114938134-114938170	X+:114938134-114938170	ATG	ncRNA	0.44	0.71	0.039138	74.8
ENSG00000065154.7	ENST00000490096.1_ncRNA_2	10-:126100559-126100610	10-:126100559-126100610	TTG	ncRNA	0.74	0.55	0.039777	19.0
ENSG00000087274.12	ENST00000506157.1_ncRNA_3	4+:2901080-2901122	4+:2901068-2901122	AGG	ncRNA	0.84	0.26	0.040083	24.7
ENSG00000141526.10_ENSG00000268852.1	ENST00000583444.1_ncRNA_2	17+:80186932-80186986	17+:80186932-80186986	AGG	ncRNA	0.08	0.70	0.040237	66.9
ENSG00000167272.6	ENST00000542776.1_ncRNA_2	12-:121017321-121017387	12-:121017321-121017387	ATG	ncRNA	0.31	0.42	0.040547	15.9
ENSG00000130402.7	ENST00000588618.1_ncRNA_4	19+:39138289-39138310	19+:39138289-39138310	AAG	ncRNA	0.56	0.67	0.040960	35.7
ENSG00000213707.2	ENST00000395823.2_ncRNA_0	22+:26956634-26956655	22+:26956634-26956655	GTG	ncRNA	0.92	0.46	0.040960	9.5
ENSG00000126777.13	ENST00000554306.1_ncRNA_1	14+:56128304-56128334	14+:56128304-56128334	TTG	ncRNA	0.11	0.40	0.041060	46.2
ENSG00000104907.8	ENST00000588511.1_ncRNA_4	19-:13226955-13227245|13227466-13227494	19-:13226955-13227245|13227466-13227494	ATT	ncRNA	0.07	0.38	0.041131	223.3
ENSG00000147274.10_ENSG00000206979.1	ENST00000565907.1_ncRNA_1	X-:135961578-135961612|135962755-135962778	X-:135961578-135961612|135962755-135962778	TTG	ncRNA	0.23	0.50	0.041261	152.5
ENSG00000144635.4	ENST00000474077.1_ncRNA_4	3-:32612274-32612292	3-:32612274-32612292	TTG	ncRNA	0.49	0.29	0.041436	17.0
ENSG00000117143.9	ENST00000476240.1_ncRNA_7	1+:162532266-162532284	1+:162532266-162532284	ATG	ncRNA	0.31	0.05	0.041588	18.2
ENSG00000189283.5	ENST00000490952.1_ncRNA_1	3-:60807626-60807647	3-:60807626-60807647	CTG	ncRNA	0.90	0.40	0.041624	8.3
ENSG00000090316.11	ENST00000515766.1_ncRNA_5	4+:1333386-1333407	4+:1333386-1333407	GTG	ncRNA	0.92	0.37	0.041624	6.0
ENSG00000186594.8	ENST00000577164.1_ncRNA_3	17-:1617237-1617258	17-:1617237-1617258	GTG	ncRNA	0.27	0.48	0.041624	11.0
ENSG00000166689.10_ENSG00000266493.1	ENST00000531776.1_ncRNA_2	11-:16810633-16810828	11-:16810633-16810828	TTG	ncRNA	0.45	0.38	0.041680	22.1
ENSG00000096746.13	ENST00000478698.1_ncRNA_12	10+:70098978-70098983|70099196-70099230	10+:70098978-70098983|70099196-70099230	AAG	ncRNA	0.13	0.24	0.041957	30.9
ENSG00000127022.10	ENST00000505090.1_ncRNA_8	5+:179151767-179151784|179153680-179153681	5+:179151767-179151784|179153680-179153681	AGG	ncRNA	0.60	0.52	0.042306	51.8
ENSG00000127564.12	ENST00000572658.1_ncRNA_4	16-:3029679-3029871	16-:3029679-3029871	CTG	ncRNA	0.06	0.39	0.042563	123.4
ENSG00000233325.3	ENST00000412105.1_ncRNA_0	13+:21875582-21875594|21875620-21875650	13+:21875582-21875594|21875620-21875650	GTG	ncRNA	0.95	0.53	0.042646	5.0
ENSG00000136877.10	ENST00000488307.1_ncRNA_3	9+:130566564-130566621	9+:130566564-130566621	ATG	ncRNA	0.24	0.07	0.042662	53.0
ENSG00000137106.13_ENSG00000236156.2	ENST00000493368.1_ncRNA_4	9+:37428486-37428573	9+:37428486-37428573	CTG	ncRNA	0.45	0.29	0.042672	54.8
ENSG00000123395.10	ENST00000552544.1_ncRNA_3	12+:52464169-52464205	12+:52464169-52464205	TTG	ncRNA	0.88	0.29	0.042717	117.7
ENSG00000153904.14_ENSG00000272691.1	ENST00000467666.1_ncRNA_4	1-:85961910-85961964|86041514-86041529	1-:85961910-85961964|86041514-86041529	ATG	ncRNA	0.46	0.58	0.042837	20.8
ENSG00000110367.7	ENST00000531971.1_ncRNA_0	11-:118657073-118657157	11-:118657073-118657157	GTG	ncRNA	0.10	0.72	0.042929	211.5
ENSG00000158163.10	ENST00000489121.1_ncRNA_0	3-:137820319-137820331	3-:137820319-137820331	CTG	ncRNA	0.88	0.15	0.042969	12.4
ENSG00000151208.12_ENSG00000243446.2	ENST00000475613.2_ncRNA_0	10-:79589986-79589998	10-:79589986-79589998	AAG	ncRNA	0.91	0.27	0.042969	5.7
ENSG00000257557.1	ENST00000552885.1_ncRNA_0	12+:80329394-80329406	12+:80329394-80329406	ATA	ncRNA	0.95	0.02	0.042969	4.0
ENSG00000256151.1	ENST00000542980.1_ncRNA_3	12-:131478448-131478460	12-:131478448-131478460	GTG	ncRNA	0.65	0.10	0.042969	7.8
ENSG00000103723.8_ENSG00000259707.1	ENST00000560043.1_ncRNA_0	15-:83360474-83360486	15-:83360474-83360486	AGG	ncRNA	0.80	0.61	0.042969	21.4
ENSG00000132205.6	ENST00000583776.1_ncRNA_1	18+:2909775-2909787	18+:2909775-2909787	AAG	ncRNA	0.76	0.05	0.042969	5.0
ENSG00000160953.10	ENST00000588351.1_ncRNA_0	19+:1356351-1356448|1357007-1357042	19+:1356351-1356448|1357007-1357042	TTG	ncRNA	0.73	0.42	0.042974	20.9
ENSG00000205352.6_ENSG00000197111.11	ENST00000551365.1_ncRNA_11	12+:53836479-53836521	12+:53836479-53836521	CTG	ncRNA	0.62	0.73	0.043140	225.8
ENSG00000092036.12_ENSG00000129474.11	ENST00000553794.1_ncRNA_12	14-:23425997-23426078	14-:23425997-23426078	CTG	ncRNA	0.95	0.25	0.043193	10.8
ENSG00000259001.2	ENST00000554988.1_ncRNA_0	14-:20811530-20811557	14-:20811530-20811557	AAG	ncRNA	0.12	0.73	0.043270	733.6
ENSG00000106263.13	ENST00000468611.1_ncRNA_5	7+:2418782-2418877|2419028-2419041	7+:2418782-2418877|2419028-2419041	AAG	ncRNA	0.55	0.18	0.043985	44.3
[truncated: 7,108 more rows]
