# Supplementary material for: Upstream open reading frame translation enhances immunogenic peptide presentation in mitotically arrested cancer cells
Source: Nat Commun. 2025 Aug 27;16:8008. doi: 10.1038/s41467-025-63405-2 (PMC12391379; doi:10.1038/s41467-025-63405-2)
Supplement: Supplementary file 12 — Supplementary Data 10 [file 41467_2025_63405_MOESM12_ESM.xlsx]

## Sheet: Sheet 1 - S11_RPE1_CTRL_Rep1n2_
Supplementary Data 10. Actively translated non-canonical ORFs in RPE-1 cells treated with DMSO for 16 hours
Gene	Id	Location	Candidate Location	Codon	Type	Start	Range	p value	Total
ENSG00000142669.9	ENST00000319041.6_dORF_1	1+:26607572-26607614	1+:26607572-26607614	GTG	dORF	0.45	0.47	1.0000	135.1
ENSG00000116171.12	ENST00000478631.2_dORF_0	1+:53516357-53516369	1+:53516357-53516369	AGG	dORF	0.85	0.26	0.61533	9.1
ENSG00000143742.8	ENST00000366839.4_dORF_0	1+:225977025-225977061	1+:225977025-225977061	AAG	dORF	0.73	0.37	0.14970	7.5
ENSG00000270188.1	ENST00000604646.1_dORF_0	1-:238107192-238107201	1-:238107192-238107201	GTG	dORF	0.83	0.40	0.55556	10.8
ENSG00000115641.14	ENST00000452732.1_dORF_0	2-:105979815-105979878	2-:105979815-105979878	GTG	dORF	0.54	0.31	0.23125	16.4
ENSG00000153551.9	ENST00000334983.5_dORF_0	3+:32495896-32495911	3+:32495896-32495911	AAG	dORF	0.83	0.40	0.34390	11.0
ENSG00000204628.7_ENSG00000264549.1	ENST00000504128.1_dORF_5	5-:180663976-180664006	5-:180663976-180664006	GTG	dORF	0.64	0.40	1.0000	11.7
ENSG00000106211.8	ENST00000447574.1_dORF_1	7+:75933168-75933182|75933300-75933490	7+:75933168-75933182|75933300-75933490	ACG	dORF	0.12	0.39	1.0000	78.7
ENSG00000105974.7	ENST00000451122.1_dORF_2	7+:116166641-116166743|116198999-116199341	7+:116166641-116166743|116198999-116199341	ATG	dORF	0.09	0.38	1.0000	417.2
ENSG00000270672.1	ENST00000604952.1_dORF_0	7+:142375362-142375389	7+:142375362-142375389	AGG	dORF	0.83	0.20	0.27427	15.2
ENSG00000156482.6	ENST00000518850.1_dORF_0	8-:99054028-99054078|99054872-99054882	8-:99054028-99054078|99054872-99054882	ATT	dORF	0.09	0.32	0.0085930	45.4
ENSG00000244242.1_ENSG00000229512.1	ENST00000433655.1_dORF_3	11-:1774732-1774900|1775032-1775131|1775223-1775319	11-:1774732-1774900|1775032-1775131|1775223-1775319	ATT	dORF	0.37	0.09	1.0000	1094.7
ENSG00000255823.1	ENST00000536684.1_dORF_0	11-:10529473-10529485	11-:10529473-10529485	AAG	dORF	0.83	0.47	0.69947	168.4
ENSG00000254772.5_ENSG00000149016.11	ENST00000496634.2_dORF_1	11-:62327150-62327309|62327540-62327665|62327753-62327926|62334277-62334482|62334870-62335000|62338436-62338475	11-:62327150-62327309|62327540-62327665|62327753-62327926|62334277-62334482|62334870-62335000|62338436-62338475	ATC	dORF	0.28	0.37	1.0000	154.7
ENSG00000196465.6_ENSG00000092841.14	ENST00000548400.1_dORF_0	12+:56555187-56555199	12+:56555187-56555199	CTG	dORF	0.83	0.21	0.0019531	27.0
ENSG00000125148.6	ENST00000245185.5_dORF_1	16+:56642958-56642969|56643174-56643295	16+:56642958-56642969|56643174-56643295	CTG	dORF	0.09	0.45	0.78996	111.3
ENSG00000140988.11_ENSG00000255513.1	ENST00000526586.2_dORF_2	16-:2012098-2012137	16-:2012098-2012137	GTG	dORF	0.59	0.31	1.0000	12.8
ENSG00000161956.8_ENSG00000129226.9	ENST00000581544.1_dORF_2	17+:7477924-7477996|7479841-7480010|7480373-7480483|7480661-7480805|7480886-7481252	17+:7477924-7477996|7479841-7480010|7480373-7480483|7480661-7480805|7480886-7481252	GTG	dORF	0.21	0.33	0.96286	202.1
ENSG00000170296.5_ENSG00000181885.14	ENST00000302386.5_dORF_0	17-:7144048-7144066	17-:7144048-7144066	AGG	dORF	0.56	0.24	0.058578	8.5
ENSG00000125686.7	ENST00000300651.6_dORF_0	17-:37562996-37563005	17-:37562996-37563005	ATA	dORF	0.83	0.38	0.30556	8.0
ENSG00000115268.5	ENST00000586096.2_dORF_4	19+:1440356-1440461	19+:1440356-1440461	ATC	dORF	0.78	0.19	1.0000	51.7
ENSG00000186010.14_ENSG00000250067.7	ENST00000502506.2_dORF_0	19+:19638827-19638935	19+:19638827-19638935	GTG	dORF	0.32	0.45	0.0014064	49.0
ENSG00000213988.5_ENSG00000224864.3	ENST00000469078.1_dORF_0	19+:20236177-20236216	19+:20236177-20236216	AAG	dORF	0.13	0.24	0.41133	8.5
ENSG00000108107.8	ENST00000560583.1_dORF_2	19+:55899616-55899700	19+:55899616-55899700	ATC	dORF	0.83	0.32	1.0000	136.5
ENSG00000105193.4	ENST00000339471.4_dORF_1	19-:39923912-39924017	19-:39923912-39924017	ATC	dORF	0.28	0.47	1.0000	294.6
ENSG00000125534.5	ENST00000370179.3_dORF_0	20+:62153259-62153274	20+:62153259-62153274	CTG	dORF	0.83	0.33	0.34390	5.0
ENSG00000142168.10_ENSG00000238390.1	ENST00000270142.6_dORF_0	21+:33040903-33040909	21+:33040903-33040909	ATG	dORF	0.83	0.00	0.25000	23.0
ENSG00000100097.7	ENST00000425542.1_dORF_1	22+:38072995-38073072|38074489-38074661|38075609-38075756	22+:38072995-38073072|38074489-38074661|38075609-38075756	CTG	dORF	0.69	0.46	1.0000	2806.3
ENSG00000100097.7	ENST00000425542.1_dORF_4	22+:38073050-38073072|38074489-38074500	22+:38073050-38073072|38074489-38074500	AGG	dORF	0.09	0.28	0.81906	38.3
ENSG00000100101.13_ENSG00000100106.15	ENST00000455236.2_dORF_1	22+:38151167-38151197|38151556-38151663|38153619-38154145|38155160-38155271|38161676-38161824|38164080-38164183|38165034-38165194|38165268-38165382|38167656-38167743|38168607-38168769	22+:38151167-38151197|38151556-38151663|38153619-38154145|38155160-38155271|38161676-38161824|38164080-38164183|38165034-38165194|38165268-38165382|38167656-38167743|38168607-38168769	GTG	dORF	0.13	0.30	1.0000	80.0
ENSG00000157916.14	ENST00000605895.1_iORF_0	1+:2330929-2330941	1+:2330929-2330941	ATC	iORF	0.83	0.25	0.15625	5.7
ENSG00000116288.8	ENST00000493678.1_iORF_0	1+:8045082-8045088	1+:8045082-8045088	AAG	iORF	0.83	0.00	0.40000	18.0
ENSG00000130939.14	ENST00000253251.8_iORF_0	1+:10182087-10182099	1+:10182087-10182099	AGG	iORF	0.83	0.40	0.33008	10.0
ENSG00000142669.9	ENST00000319041.6_iORF_2	1+:26607331-26607346	1+:26607331-26607346	AGG	iORF	0.83	0.38	0.83692	8.0
ENSG00000025800.9_ENSG00000250135.1	ENST00000373625.3_iORF_1	1+:32622526-32622532	1+:32622526-32622532	ATG	iORF	0.83	0.00	0.40000	5.0
ENSG00000025800.9_ENSG00000250135.1	ENST00000373625.3_iORF_0	1+:32632876-32632888	1+:32632876-32632888	AGG	iORF	0.83	0.35	0.45229	6.1
ENSG00000142949.12	ENST00000359947.4_iORF_1	1+:44072527-44072533	1+:44072527-44072533	AGG	iORF	0.83	0.00	1.0000	8.0
ENSG00000117410.9	ENST00000472174.2_iORF_1	1+:44442728-44442740	1+:44442728-44442740	AGG	iORF	0.09	0.22	1.0000	12.0
ENSG00000117411.12	ENST00000372324.1_iORF_0	1+:44447119-44447128	1+:44447119-44447128	CTG	iORF	0.83	0.40	0.30556	10.0
ENSG00000162368.9	ENST00000371873.5_iORF_0	1+:47840910-47840916	1+:47840910-47840916	ATA	iORF	0.83	0.00	0.25000	6.0
ENSG00000142871.11	ENST00000451137.2_iORF_0	1+:86048210-86048225	1+:86048210-86048225	ACG	iORF	0.83	0.12	0.61888	13.0
ENSG00000116489.8	ENST00000263168.3_iORF_0	1+:113202337-113202394	1+:113202337-113202394	ATC	iORF	0.83	0.45	0.0019409	31.9
ENSG00000163399.11	ENST00000295598.5_iORF_0	1+:116931630-116931639	1+:116931630-116931639	TTG	iORF	0.85	0.19	0.60938	6.0
ENSG00000163399.11	ENST00000295598.5_iORF_1	1+:116936279-116936288	1+:116936279-116936288	AGG	iORF	0.83	0.36	0.55556	7.1
ENSG00000143373.13	ENST00000324048.5_iORF_0	1+:151259866-151259881	1+:151259866-151259881	AGG	iORF	0.83	0.33	0.34390	5.0
ENSG00000160789.15	ENST00000368300.4_iORF_2	1+:156084879-156084909	1+:156084879-156084909	AGG	iORF	0.86	0.38	0.19191	9.1
ENSG00000160789.15	ENST00000368300.4_iORF_4	1+:156100481-156100496	1+:156100481-156100496	AGG	iORF	0.30	0.37	0.57351	8.0
ENSG00000183853.13	ENST00000359209.6_iORF_1	1+:158054244-158054250	1+:158054244-158054250	CTG	iORF	0.83	0.00	0.25000	6.0
ENSG00000183853.13	ENST00000359209.6_iORF_0	1+:158058239-158058244|158059291-158059298	1+:158058239-158058244|158059291-158059298	ATA	iORF	0.83	0.40	0.33008	10.0
ENSG00000162733.12_ENSG00000243173.2	ENST00000367922.3_iORF_1	1+:162748386-162748392	1+:162748386-162748392	AAG	iORF	0.83	0.00	1.0000	8.0
ENSG00000143228.8	ENST00000271452.3_iORF_0	1+:163297341-163297352|163298017-163298018	1+:163297341-163297352|163298017-163298018	ATT	iORF	0.83	0.40	0.33008	11.0
ENSG00000143337.14	ENST00000271583.3_iORF_0	1+:179887339-179887354	1+:179887339-179887354	CTG	iORF	0.83	0.35	0.34390	6.0
ENSG00000116260.12	ENST00000367600.5_iORF_1	1+:180124050-180124125	1+:180124050-180124125	GTG	iORF	0.13	0.33	0.15278	42.3
ENSG00000116260.12	ENST00000367600.5_iORF_2	1+:180135659-180135668	1+:180135659-180135668	CTG	iORF	0.83	0.36	0.60938	7.0
ENSG00000198700.5	ENST00000361565.4_iORF_1	1+:201843489-201843500|201843959-201843963	1+:201843489-201843500|201843959-201843963	GTG	iORF	0.83	0.45	1.0000	35.0
ENSG00000092969.7	ENST00000366929.4_iORF_0	1+:218520239-218520245	1+:218520239-218520245	AGG	iORF	0.83	0.00	0.25000	5.0
ENSG00000162852.9_ENSG00000225300.1	ENST00000366513.4_iORF_0	1+:246810602-246810617	1+:246810602-246810617	CTG	iORF	0.83	0.35	0.34390	6.0
ENSG00000074800.9_ENSG00000236269.1	ENST00000234590.4_iORF_2	1-:8922975-8923004|8923293-8923306	1-:8922975-8923004|8923293-8923306	GTG	iORF	0.09	0.36	0.87341	71.9
ENSG00000074800.9_ENSG00000236269.1	ENST00000234590.4_iORF_3	1-:8926496-8926508	1-:8926496-8926508	AGG	iORF	0.83	0.34	0.81679	5.8
ENSG00000272084.1_ENSG00000127481.10	ENST00000375267.2_iORF_1	1-:19494595-19494601	1-:19494595-19494601	CTG	iORF	0.83	0.00	1.0000	13.0
ENSG00000127463.9	ENST00000477853.1_iORF_1	1-:19566860-19566869	1-:19566860-19566869	GTG	iORF	0.83	0.38	1.0000	8.0
ENSG00000125944.14	ENST00000374612.1_iORF_1	1-:23637271-23637280	1-:23637271-23637280	AAG	iORF	0.82	0.31	1.0000	9.5
ENSG00000134644.11	ENST00000440538.2_iORF_0	1-:31532298-31532307	1-:31532298-31532307	TTG	iORF	0.83	0.36	0.30556	7.0
ENSG00000126067.7	ENST00000373237.3_iORF_0	1-:36068922-36068975|36070833-36070846	1-:36068922-36068975|36070833-36070846	ATG	iORF	0.63	0.37	0.060061	19.5
ENSG00000116133.7	ENST00000371269.3_iORF_0	1-:55318027-55318059|55319106-55319110	1-:55318027-55318059|55319106-55319110	ATG	iORF	0.83	0.09	0.18006	22.2
ENSG00000132485.8_ENSG00000207721.1	ENST00000370920.3_iORF_0	1-:71542546-71542552	1-:71542546-71542552	ATG	iORF	0.83	0.00	0.25000	8.0
ENSG00000162618.8	ENST00000370742.3_iORF_0	1-:79404901-79404916	1-:79404901-79404916	ATA	iORF	0.83	0.41	0.34390	12.0
ENSG00000174021.6	ENST00000370641.3_iORF_0	1-:84967597-84967621	1-:84967597-84967621	CTG	iORF	0.12	0.26	0.17920	13.8
ENSG00000174021.6	ENST00000370641.3_iORF_1	1-:84967628-84967640	1-:84967628-84967640	CTG	iORF	0.13	0.18	0.75586	4.4
ENSG00000153904.14	ENST00000284031.8_iORF_0	1-:85816138-85816153	1-:85816138-85816153	CTG	iORF	0.47	0.33	0.052300	5.0
ENSG00000117519.11	ENST00000370206.4_iORF_0	1-:95363481-95363487	1-:95363481-95363487	ATA	iORF	0.83	0.00	0.25000	5.0
ENSG00000188641.8	ENST00000370192.3_iORF_0	1-:98205987-98205999	1-:98205987-98205999	CTG	iORF	0.83	0.36	0.33008	7.0
ENSG00000134202.6	ENST00000540225.1_iORF_0	1-:110282051-110282078	1-:110282051-110282078	ATT	iORF	0.85	0.34	0.069101	7.0
ENSG00000134250.13	ENST00000256646.2_iORF_1	1-:120462946-120462973	1-:120462946-120462973	ACG	iORF	0.68	0.28	1.0000	8.0
ENSG00000143387.8	ENST00000271651.3_iORF_0	1-:150778394-150778400	1-:150778394-150778400	AGG	iORF	0.83	0.00	0.25000	5.0
ENSG00000246203.2_ENSG00000163374.15	ENST00000368339.5_iORF_0	1-:155657965-155657980	1-:155657965-155657980	CTG	iORF	0.83	0.33	0.46022	5.0
ENSG00000163468.10	ENST00000295688.3_iORF_2	1-:156290784-156290790	1-:156290784-156290790	ATA	iORF	0.83	0.00	1.0000	5.9
ENSG00000121486.7	ENST00000367506.5_iORF_0	1-:185097851-185097857	1-:185097851-185097857	TTG	iORF	0.83	0.00	0.25000	5.0
ENSG00000091483.6	ENST00000366560.3_iORF_0	1-:241680567-241680579	1-:241680567-241680579	TTG	iORF	0.83	0.38	0.57813	8.2
ENSG00000084733.6	ENST00000264710.4_iORF_0	2+:26350053-26350059	2+:26350053-26350059	GTG	iORF	0.83	0.00	0.25000	6.0
ENSG00000014641.13	ENST00000233114.8_iORF_0	2+:63822578-63822593	2+:63822578-63822593	ATA	iORF	0.83	0.33	0.61888	5.0
ENSG00000169604.15_ENSG00000199460.2	ENST00000303714.4_iORF_1	2+:69304567-69304582	2+:69304567-69304582	ATG	iORF	0.83	0.39	0.34390	9.0
ENSG00000169564.5	ENST00000303577.5_iORF_0	2+:70315360-70315513	2+:70315360-70315513	TTG	iORF	0.09	0.43	0.090494	78.3
ENSG00000135624.11	ENST00000258091.5_iORF_1	2+:73474980-73474992	2+:73474980-73474992	TTG	iORF	0.83	0.34	1.0000	5.7
ENSG00000128654.9	ENST00000249442.6_iORF_0	2+:177194152-177194154|177195311-177195318	2+:177194152-177194154|177195311-177195318	AGG	iORF	0.83	0.35	0.30556	6.0
ENSG00000130508.6	ENST00000252804.4_iORF_0	2-:1684026-1684032	2-:1684026-1684032	CTG	iORF	0.83	0.00	0.25000	14.0
ENSG00000143870.8	ENST00000272227.3_iORF_2	2-:10933289-10933301	2-:10933289-10933301	ATG	iORF	0.83	0.40	1.0000	11.0
ENSG00000143870.8	ENST00000272227.3_iORF_1	2-:10933301-10933316	2-:10933301-10933316	GTG	iORF	0.83	0.40	0.88915	11.0
ENSG00000151779.8	ENST00000281513.5_iORF_0	2-:15427227-15427239	2-:15427227-15427239	AAG	iORF	0.83	0.42	0.33008	14.0
ENSG00000118965.10	ENST00000345530.3_iORF_0	2-:20166645-20166651	2-:20166645-20166651	CTG	iORF	0.83	0.00	0.25000	8.0
ENSG00000068697.6	ENST00000175091.4_iORF_0	2-:20240768-20240772|20251170-20251211	2-:20240768-20240772|20251170-20251211	ATG	iORF	0.56	0.10	0.31753	19.9
ENSG00000115884.6	ENST00000381150.1_iORF_1	2-:20403622-20403652	2-:20403622-20403652	AGG	iORF	0.83	0.14	0.48250	22.9
ENSG00000084754.6	ENST00000380649.3_iORF_0	2-:26415286-26415293|26416445-26416447	2-:26415286-26415293|26416445-26416447	AGG	iORF	0.83	0.32	0.43750	5.0
ENSG00000180398.7	ENST00000409105.1_iORF_0	2-:47136230-47136245	2-:47136230-47136245	AGG	iORF	0.86	0.34	0.57351	5.5
ENSG00000239605.4_ENSG00000143933.12	ENST00000456319.1_iORF_0	2-:47389773-47389779	2-:47389773-47389779	ATT	iORF	0.83	0.00	0.25000	6.0
ENSG00000115310.13	ENST00000317610.7_iORF_2	2-:55214696-55214720	2-:55214696-55214720	TTG	iORF	0.19	0.18	0.69642	55.4
ENSG00000115310.13	ENST00000317610.7_iORF_1	2-:55277032-55277116	2-:55277032-55277116	TTG	iORF	0.68	0.29	0.98142	54.4
ENSG00000082898.12	ENST00000401558.2_iORF_0	2-:61715806-61715827	2-:61715806-61715827	CTG	iORF	0.83	0.41	0.063081	12.0
ENSG00000115641.14	ENST00000452732.1_iORF_1	2-:106002875-106002893	2-:106002875-106002893	CTG	iORF	0.84	0.27	0.21537	5.9
ENSG00000173272.9_ENSG00000265575.1	ENST00000309451.6_iORF_1	2-:132249849-132249858	2-:132249849-132249858	AGG	iORF	0.83	0.35	0.30556	6.0
ENSG00000196151.6	ENST00000409990.3_iORF_0	2-:160104938-160104950	2-:160104938-160104950	AGG	iORF	0.83	0.35	0.33008	6.0
ENSG00000119041.6	ENST00000263956.3_iORF_0	2-:197653966-197653972	2-:197653966-197653972	ATC	iORF	0.83	0.00	0.25000	10.0
ENSG00000065413.12_ENSG00000236977.1	ENST00000282272.8_iORF_0	2-:197872552-197872567	2-:197872552-197872567	CTG	iORF	0.83	0.35	0.34390	6.0
ENSG00000115524.11	ENST00000335508.6_iORF_0	2-:198270075-198270090	2-:198270075-198270090	AAG	iORF	0.83	0.40	0.34390	10.0
ENSG00000115414.14	ENST00000354785.4_iORF_2	2-:216259342-216259354	2-:216259342-216259354	CTG	iORF	0.83	0.41	0.33008	12.0
ENSG00000115414.14	ENST00000354785.4_iORF_1	2-:216296606-216296621	2-:216296606-216296621	GTG	iORF	0.83	0.42	0.82921	13.8
ENSG00000187957.7	ENST00000341772.4_iORF_0	2-:230223329-230223338	2-:230223329-230223338	ATG	iORF	0.83	0.42	0.43750	14.0
ENSG00000115677.12	ENST00000310931.4_iORF_1	2-:242169089-242169098	2-:242169089-242169098	CTG	iORF	0.83	0.36	1.0000	7.0
ENSG00000241553.8_ENSG00000214021.11	ENST00000424442.1_iORF_0	3+:9841951-9841975	3+:9841951-9841975	CTG	iORF	0.83	0.41	0.046310	13.0
ENSG00000174748.14	ENST00000354811.5_iORF_3	3+:23960697-23960745	3+:23960697-23960745	ACG	iORF	0.38	0.40	0.67813	15.1
ENSG00000168036.12	ENST00000349496.5_iORF_2	3+:41280790-41280796	3+:41280790-41280796	AGG	iORF	0.83	0.00	0.66142	5.1
ENSG00000144810.11	ENST00000261037.3_iORF_2	3+:99513779-99513827	3+:99513779-99513827	AGG	iORF	0.12	0.34	0.86993	26.4
ENSG00000144810.11	ENST00000261037.3_iORF_1	3+:99514694-99514712	3+:99514694-99514712	AGG	iORF	0.75	0.41	1.0000	44.0
ENSG00000170017.8	ENST00000306107.5_iORF_1	3+:105264133-105264151	3+:105264133-105264151	ATG	iORF	0.13	0.20	1.0000	4.3
ENSG00000163754.13	ENST00000345003.4_iORF_0	3+:148714587-148714599	3+:148714587-148714599	AGG	iORF	0.83	0.38	0.33008	8.0
ENSG00000163661.3	ENST00000295927.3_iORF_0	3+:157155701-157155703|157160154-157160161	3+:157155674-157155703|157160154-157160161	AGG	iORF	0.58	0.25	0.43750	3.0
ENSG00000136518.12	ENST00000429709.2_iORF_0	3+:179294694-179294700	3+:179294694-179294700	GTG	iORF	0.83	0.00	0.25000	5.0
ENSG00000272127.1_ENSG00000178567.5	ENST00000322716.5_iORF_0	3-:37033940-37033949	3-:37033940-37033949	ATC	iORF	0.83	0.32	0.30556	5.0
ENSG00000163930.5	ENST00000460680.1_iORF_1	3-:52440306-52440315	3-:52440306-52440315	ATG	iORF	0.83	0.32	0.30556	5.0
ENSG00000163320.6_ENSG00000241535.1	ENST00000309534.6_iORF_0	3-:88104668-88104680	3-:88104668-88104680	ATA	iORF	0.83	0.38	0.33008	8.0
ENSG00000065534.14	ENST00000360304.3_iORF_0	3-:123426813-123426828	3-:123426813-123426828	CTG	iORF	0.83	0.40	0.34390	10.0
ENSG00000169714.12	ENST00000502976.1_iORF_0	3-:128889308-128889350	3-:128889308-128889350	CTG	iORF	0.13	0.26	0.15591	8.9
ENSG00000175054.10	ENST00000350721.4_iORF_0	3-:142259815-142259830	3-:142259815-142259830	ATG	iORF	0.83	0.37	0.34390	7.0
ENSG00000169908.6	ENST00000493348.1_iORF_4	3-:149093555-149093556|149095157-149095168	3-:149093555-149093556|149095157-149095168	GTG	iORF	0.83	0.34	0.82264	5.6
ENSG00000163110.10	ENST00000317968.4_iORF_0	4+:95494504-95494525	4+:95494504-95494525	ATC	iORF	0.50	0.21	0.063081	7.4
ENSG00000109475.12	ENST00000394665.1_iORF_0	4+:109543132-109543144	4+:109543132-109543144	ATA	iORF	0.83	0.22	0.61533	8.6
ENSG00000185049.8	ENST00000382882.3_iORF_0	4-:1993332-1993344	4-:1993332-1993344	AGG	iORF	0.83	0.41	0.33008	12.0
ENSG00000163453.7_ENSG00000238541.1	ENST00000295666.4_iORF_1	4-:57899374-57899431	4-:57899374-57899431	GTG	iORF	0.83	0.36	0.73715	32.3
ENSG00000163453.7_ENSG00000238541.1	ENST00000295666.4_iORF_3	4-:57907036-57907063	4-:57907036-57907063	ATG	iORF	0.83	0.43	0.56297	16.0
ENSG00000163453.7_ENSG00000238541.1	ENST00000295666.4_iORF_2	4-:57976195-57976234	4-:57976195-57976234	AGG	iORF	0.76	0.45	0.31090	28.0
ENSG00000163453.7_ENSG00000238541.1	ENST00000295666.4_iORF_0	4-:57976227-57976401	4-:57976227-57976401	CTG	iORF	0.82	0.46	0.99170	198.8
ENSG00000152795.13	ENST00000502762.1_iORF_0	4-:83348643-83348652	4-:83348643-83348652	ATA	iORF	0.83	0.40	0.30556	11.0
ENSG00000138674.12_ENSG00000251022.2	ENST00000443462.2_iORF_3	4-:83774831-83774840	4-:83774831-83774840	AGG	iORF	0.83	0.39	1.0000	9.0
ENSG00000173085.9	ENST00000311469.4_iORF_0	4-:84188746-84188752	4-:84188746-84188752	ATC	iORF	0.83	0.00	0.25000	5.0
ENSG00000164111.10	ENST00000296511.5_iORF_1	4-:122607504-122607519	4-:122607504-122607519	AGG	iORF	0.83	0.36	0.61888	6.3
ENSG00000113387.7	ENST00000265073.4_iORF_1	5+:32591745-32591754	5+:32591745-32591754	ATC	iORF	0.83	0.32	0.30556	5.0
ENSG00000172262.7_ENSG00000249779.1	ENST00000509634.1_iORF_0	5+:43122255-43122270	5+:43122255-43122270	CTG	iORF	0.83	0.37	0.34390	7.0
ENSG00000164294.9	ENST00000503787.1_iORF_0	5+:54459990-54459999	5+:54459990-54459999	CTG	iORF	0.83	0.30	0.11111	8.2
ENSG00000083312.13	ENST00000337273.5_iORF_0	5+:72189065-72189073|72189203-72189207	5+:72189065-72189073|72189203-72189207	AAG	iORF	0.83	0.36	0.33008	7.0
ENSG00000038427.11	ENST00000265077.3_iORF_4	5+:82817447-82817453	5+:82817447-82817453	CTG	iORF	0.83	0.00	1.0000	5.9
ENSG00000038427.11	ENST00000265077.3_iORF_3	5+:82836237-82836246	5+:82836237-82836246	AAG	iORF	0.83	0.35	1.0000	6.0
ENSG00000251314.2_ENSG00000153113.19	ENST00000395813.1_iORF_0	5+:96076977-96076989	5+:96076977-96076989	AGG	iORF	0.83	0.40	0.33008	11.0
ENSG00000134987.7	ENST00000506538.2_iORF_0	5+:110439996-110440008	5+:110439996-110440008	ATT	iORF	0.83	0.39	0.45229	9.8
ENSG00000112984.7	ENST00000394894.3_iORF_1	5+:137519411-137519429	5+:137519411-137519429	AGG	iORF	0.83	0.43	1.0000	17.0
ENSG00000112984.7	ENST00000394894.3_iORF_2	5+:137521372-137521384	5+:137521372-137521384	AAG	iORF	0.83	0.40	0.73699	11.0
ENSG00000044115.16	ENST00000302763.7_iORF_1	5+:138266518-138266524	5+:138266518-138266524	AGG	iORF	0.83	0.00	1.0000	8.1
ENSG00000113141.11	ENST00000417647.2_iORF_0	5+:140038351-140038360	5+:140038351-140038360	CTG	iORF	0.83	0.36	0.30556	7.0
ENSG00000113716.8	ENST00000502717.1_iORF_0	5+:149384423-149384432	5+:149384423-149384432	ATC	iORF	0.83	0.38	0.43750	8.0
ENSG00000164611.8	ENST00000352433.5_iORF_0	5+:159855666-159855675	5+:159855666-159855675	TTG	iORF	0.83	0.39	0.30556	9.0
ENSG00000113643.4	ENST00000231572.3_iORF_0	5+:167919772-167919787	5+:167919772-167919787	ATC	iORF	0.83	0.33	0.59040	5.0
ENSG00000169230.5	ENST00000303204.4_iORF_0	5+:176731837-176731849	5+:176731837-176731849	ACG	iORF	0.83	0.35	0.75586	5.8
ENSG00000161011.15	ENST00000389805.4_iORF_0	5+:179263438-179263453	5+:179263438-179263453	CTG	iORF	0.83	0.34	0.59040	5.3
ENSG00000113048.12_ENSG00000244748.2	ENST00000513900.1_iORF_0	5-:71533895-71533904	5-:71533895-71533904	CTG	iORF	0.83	0.42	0.30556	16.0
ENSG00000113083.8	ENST00000231004.4_iORF_0	5-:121413282-121413354	5-:121413282-121413354	ATC	iORF	0.76	0.31	0.48400	21.8
ENSG00000168944.11	ENST00000306467.5_iORF_0	5-:122751726-122751732	5-:122751726-122751732	ATT	iORF	0.83	0.00	0.25000	8.0
ENSG00000138829.6	ENST00000508053.1_iORF_1	5-:127595360-127595372	5-:127595360-127595372	AGG	iORF	0.83	0.35	0.33008	6.0
ENSG00000133706.13	ENST00000394434.2_iORF_0	5-:145543952-145543967	5-:145543952-145543967	CTG	iORF	0.83	0.39	0.34390	9.0
ENSG00000197043.9	ENST00000354546.5_iORF_1	5-:150512114-150512126	5-:150512114-150512126	ATG	iORF	0.83	0.36	1.0000	7.0
ENSG00000113140.6	ENST00000231061.4_iORF_2	5-:151045924-151045960	5-:151045924-151045960	CTG	iORF	0.37	0.41	0.91492	42.4
ENSG00000113140.6	ENST00000231061.4_iORF_3	5-:151051137-151051164	5-:151051137-151051164	CTG	iORF	0.12	0.33	0.61639	18.6
ENSG00000113140.6	ENST00000231061.4_iORF_4	5-:151052760-151052775	5-:151052760-151052775	ATC	iORF	0.09	0.19	1.0000	14.1
ENSG00000113739.6	ENST00000265087.4_iORF_1	5-:172745003-172745159	5-:172745003-172745159	CTG	iORF	0.39	0.46	0.080528	165.9
ENSG00000113739.6	ENST00000265087.4_iORF_2	5-:172750261-172750300	5-:172750261-172750300	ACG	iORF	0.83	0.46	0.80102	47.7
ENSG00000161013.12	ENST00000292591.7_iORF_0	5-:179233555-179233570	5-:179233555-179233570	ATG	iORF	0.83	0.35	0.59040	6.0
ENSG00000204628.7_ENSG00000264549.1	ENST00000511900.1_iORF_6	5-:180670784-180670796	5-:180670784-180670796	CTG	iORF	0.34	0.13	0.24235	6.5
ENSG00000168298.4	ENST00000304218.3_iORF_1	6+:26156701-26156755	6+:26156701-26156755	AGG	iORF	0.09	0.39	0.50508	46.5
ENSG00000158373.7_ENSG00000217159.2	ENST00000377777.4_iORF_1	6+:26158539-26158587	6+:26158539-26158587	AGG	iORF	0.77	0.45	1.0000	26.8
ENSG00000203813.4	ENST00000369163.2_iORF_1	6+:27778080-27778122	6+:27778080-27778122	AGG	iORF	0.13	0.25	0.70562	6.8
ENSG00000196230.8	ENST00000327892.8_iORF_1	6+:30691230-30691245	6+:30691230-30691245	AGG	iORF	0.84	0.06	1.0000	6.2
ENSG00000112081.12	ENST00000477442.2_iORF_1	6+:36566703-36566727	6+:36566703-36566727	TTG	iORF	0.09	0.41	0.17920	37.9
ENSG00000112081.12	ENST00000373715.6_iORF_0	6+:36568934-36568967|36569484-36569496	6+:36568934-36568967|36569484-36569496	AAG	iORF	0.35	0.44	0.39784	25.8
ENSG00000096384.15	ENST00000371646.5_iORF_1	6+:44217542-44217566	6+:44217524-44217566	AGG	iORF	0.13	0.34	0.38144	21.4
ENSG00000096384.15	ENST00000371646.5_iORF_3	6+:44217757-44217787	6+:44217757-44217787	GTG	iORF	0.86	0.39	0.66273	10.6
ENSG00000096384.15	ENST00000371646.5_iORF_4	6+:44219573-44219588	6+:44219573-44219588	ATG	iORF	0.83	0.39	0.61888	9.4
ENSG00000096384.15	ENST00000371646.5_iORF_2	6+:44221058-44221100	6+:44221058-44221100	TTG	iORF	0.71	0.12	0.41400	11.5
ENSG00000154079.5	ENST00000370474.3_iORF_0	6+:71289165-71289177	6+:71289165-71289177	AGG	iORF	0.85	0.10	0.45229	4.0
ENSG00000146243.9	ENST00000369940.2_iORF_0	6+:79577453-79577459	6+:79577453-79577459	AAG	iORF	0.83	0.00	0.25000	5.0
ENSG00000112306.7_ENSG00000200534.1	ENST00000230050.3_iORF_0	6+:133136181-133136190	6+:133136181-133136190	ATG	iORF	0.85	0.35	0.14063	9.8
ENSG00000239264.4_ENSG00000124802.7	ENST00000379757.4_iORF_0	6-:7891881-7891929	6-:7891881-7891929	CTG	iORF	0.13	0.29	0.42265	17.5
ENSG00000111799.16	ENST00000322507.8_iORF_1	6-:75893173-75893188	6-:75893173-75893188	CTG	iORF	0.83	0.40	0.46022	10.8
ENSG00000111897.6	ENST00000339697.4_iORF_0	6-:122773055-122773061	6-:122773055-122773061	CTG	iORF	0.83	0.00	0.25000	7.0
ENSG00000146425.6	ENST00000367089.3_iORF_0	6-:159058856-159058862	6-:159058856-159058862	ATG	iORF	0.83	0.00	0.25000	9.0
ENSG00000092820.13	ENST00000337147.7_iORF_1	6-:159208176-159208206	6-:159208176-159208206	GTG	iORF	0.13	0.34	0.99994	6.0
ENSG00000136295.10	ENST00000258796.7_iORF_1	7+:2689574-2689586	7+:2689574-2689586	ACG	iORF	0.83	0.33	1.0000	5.2
ENSG00000136279.14_ENSG00000239775.1	ENST00000494774.1_iORF_1	7+:44100426-44100432	7+:44100426-44100432	AGG	iORF	0.83	0.00	1.0000	9.0
ENSG00000135272.5	ENST00000257724.3_iORF_0	7+:114562596-114562623	7+:114562596-114562623	ATG	iORF	0.78	0.38	0.00055625	10.0
ENSG00000128595.12_ENSG00000244218.2	ENST00000249364.4_iORF_0	7+:128407633-128407657	7+:128407633-128407657	CTG	iORF	0.12	0.12	0.67971	11.0
ENSG00000128591.11	ENST00000325888.8_iORF_1	7+:128493666-128493675|128493768-128493786	7+:128493666-128493675|128493768-128493786	ACG	iORF	0.83	0.41	1.0000	12.0
ENSG00000122566.16	ENST00000354667.4_iORF_0	7-:26236963-26236996	7-:26236963-26236996	CTG	iORF	0.83	0.42	0.54139	15.0
ENSG00000136193.12	ENST00000242059.5_iORF_0	7-:29983661-29983673	7-:29983661-29983673	GTG	iORF	0.83	0.36	0.33008	7.0
ENSG00000146674.10	ENST00000275521.6_iORF_0	7-:45954494-45954530	7-:45954494-45954530	AGG	iORF	0.27	0.37	0.061620	12.8
ENSG00000153993.9	ENST00000284136.6_iORF_0	7-:84751092-84751104	7-:84751092-84751104	CTG	iORF	0.83	0.33	0.33008	5.0
ENSG00000146918.15	ENST00000409339.3_iORF_0	7-:158449386-158449392	7-:158449386-158449392	GTG	iORF	0.83	0.00	0.25000	13.0
ENSG00000134014.12	ENST00000256398.8_iORF_0	8+:27989886-27989898	8+:27989886-27989898	ACG	iORF	0.83	0.36	0.33008	7.0
ENSG00000104660.13_ENSG00000104671.3	ENST00000321250.8_iORF_0	8+:29961917-29961923	8+:29961917-29961923	TTG	iORF	0.83	0.00	0.25000	7.0
ENSG00000164733.16	ENST00000533455.1_iORF_1	8-:11706644-11706673|11708374-11708378	8-:11706644-11706673|11708374-11708378	CTG	iORF	0.70	0.17	0.64985	7.9
ENSG00000173530.5	ENST00000312584.3_iORF_0	8-:23021332-23021359	8-:23021332-23021359	ATG	iORF	0.86	0.16	0.58320	12.2
ENSG00000156675.11	ENST00000330843.4_iORF_0	8-:37720573-37720582	8-:37720573-37720582	ATG	iORF	0.83	0.35	0.30556	6.0
ENSG00000104332.7_ENSG00000253509.1	ENST00000220772.3_iORF_3	8-:41161021-41161057|41166134-41166152	8-:41161021-41161057|41166134-41166152	AAG	iORF	0.53	0.46	0.60326	44.7
ENSG00000104332.7_ENSG00000253509.1	ENST00000220772.3_iORF_2	8-:41161032-41161057|41166134-41166136	8-:41161032-41161057|41166134-41166136	AGG	iORF	0.46	0.25	0.50341	67.2
ENSG00000104332.7_ENSG00000253509.1	ENST00000220772.3_iORF_1	8-:41166211-41166283	8-:41166211-41166283	CTG	iORF	0.68	0.32	0.70357	61.7
ENSG00000104368.13	ENST00000220809.4_iORF_0	8-:42036554-42036581|42037443-42037449	8-:42036554-42036581|42037443-42037461	AGG	iORF	0.85	0.12	0.47441	13.5
ENSG00000135046.9	ENST00000257497.6_iORF_1	9+:75773629-75773653	9+:75773629-75773653	AAG	iORF	0.44	0.27	0.22933	17.9
ENSG00000135046.9	ENST00000257497.6_iORF_0	9+:75773675-75773702	9+:75773675-75773702	ATC	iORF	0.77	0.40	0.96484	31.0
ENSG00000135046.9	ENST00000257497.6_iORF_2	9+:75777737-75777776	9+:75777737-75777776	ATC	iORF	0.23	0.43	0.063114	17.0
ENSG00000135069.9	ENST00000376588.3_iORF_0	9+:80943095-80943104	9+:80943095-80943104	AGG	iORF	0.83	0.32	0.30556	5.0
ENSG00000106829.14_ENSG00000240979.1	ENST00000376520.4_iORF_0	9+:82333849-82333858	9+:82333849-82333858	AGG	iORF	0.83	0.36	0.30556	7.0
ENSG00000136824.14	ENST00000286398.7_iORF_0	9+:106888988-106889000	9+:106888988-106889000	TTG	iORF	0.83	0.33	0.33008	5.0
ENSG00000136869.13	ENST00000355622.6_iORF_0	9+:120475584-120475590	9+:120475584-120475590	AAG	iORF	0.83	0.00	0.25000	5.0
ENSG00000167123.14_ENSG00000273186.1	ENST00000372838.4_iORF_0	9+:131186783-131186798	9+:131186783-131186798	ATC	iORF	0.83	0.33	0.34390	5.0
ENSG00000186350.8	ENST00000481739.1_iORF_0	9+:137326050-137326053|137328312-137328321	9+:137326050-137326053|137328312-137328321	AAG	iORF	0.83	0.41	0.33008	13.0
ENSG00000107186.12_ENSG00000234740.1	ENST00000546205.1_iORF_0	9-:13168422-13168428	9-:13168422-13168428	GTG	iORF	0.83	0.00	0.25000	5.0
ENSG00000137154.8	ENST00000380394.4_iORF_0	9-:19376312-19376348	9-:19376312-19376348	ACG	iORF	0.60	0.42	0.14970	13.1
ENSG00000137076.14	ENST00000314888.9_iORF_1	9-:35719527-35719548	9-:35719527-35719548	CTG	iORF	0.83	0.41	1.0000	12.0
ENSG00000165119.14	ENST00000360384.5_iORF_3	9-:86586844-86586865	9-:86586844-86586865	ACG	iORF	0.83	0.38	1.0000	9.9
ENSG00000165119.14	ENST00000360384.5_iORF_2	9-:86587072-86587093	9-:86587072-86587093	AGG	iORF	0.85	0.21	1.0000	8.5
ENSG00000165119.14	ENST00000360384.5_iORF_1	9-:86587834-86587852	9-:86587834-86587852	CTG	iORF	0.83	0.10	1.0000	30.7
ENSG00000135052.12	ENST00000388712.3_iORF_0	9-:88655781-88655783|88661384-88661391	9-:88655781-88655783|88661384-88661391	ACG	iORF	0.83	0.40	0.30556	10.0
ENSG00000090054.9	ENST00000262554.2_iORF_0	9-:94817754-94817760	9-:94817754-94817760	GTG	iORF	0.83	0.00	0.25000	5.0
ENSG00000136925.10	ENST00000341170.4_iORF_0	9-:100364800-100364806	9-:100364800-100364806	CTG	iORF	0.83	0.00	0.25000	8.0
ENSG00000136810.8	ENST00000374517.5_iORF_0	9-:113013148-113013159|113013637-113013674	9-:113013148-113013159|113013637-113013674	GTG	iORF	0.86	0.28	0.067112	9.7
ENSG00000148229.8	ENST00000374171.4_iORF_0	9-:116172530-116172539	9-:116172530-116172539	ATG	iORF	0.83	0.35	0.30556	6.0
ENSG00000119446.9	ENST00000417201.3_iORF_0	9-:125007555-125007570	9-:125007555-125007570	ATC	iORF	0.83	0.38	0.46022	8.3
ENSG00000044574.7	ENST00000324460.6_iORF_2	9-:128001292-128001301	9-:128001292-128001301	AAG	iORF	0.83	0.38	0.43750	8.0
ENSG00000213221.4_ENSG00000187796.9	ENST00000371738.3_iORF_0	9-:139257566-139257578	9-:139257566-139257578	CTG	iORF	0.83	0.33	0.33008	5.0
ENSG00000151465.9	ENST00000281141.4_iORF_0	10+:12288274-12288276|12291579-12291616	10+:12288274-12288276|12291579-12291616	AGG	iORF	0.60	0.37	0.0096389	12.0
ENSG00000214655.6	ENST00000398706.2_iORF_0	10+:75557003-75557015	10+:75557003-75557015	AGG	iORF	0.83	0.38	0.33008	8.0
ENSG00000122861.11	ENST00000372764.3_iORF_1	10+:75673483-75673516|75673737-75673740	10+:75673483-75673516|75673737-75673740	TTG	iORF	0.63	0.46	0.49394	41.2
ENSG00000035403.12	ENST00000372755.3_iORF_0	10+:75842290-75842302|75843123-75843159	10+:75842290-75842302|75843123-75843159	GTG	iORF	0.86	0.26	0.42299	7.1
ENSG00000156110.9_ENSG00000214626.2	ENST00000372734.3_iORF_0	10+:76468169-76468184	10+:76468169-76468184	CTG	iORF	0.83	0.37	0.46022	7.0
ENSG00000108175.12	ENST00000334512.5_iORF_1	10+:81063855-81063867	10+:81063855-81063867	AGG	iORF	0.83	0.42	1.0000	14.0
ENSG00000253626.2	ENST00000520547.2_iORF_1	10+:81272643-81272679	10+:81272643-81272679	ATG	iORF	0.64	0.37	1.0000	7.7
ENSG00000165678.15	ENST00000372134.3_iORF_1	10+:85910497-85910536	10+:85910497-85910536	GTG	iORF	0.36	0.39	0.15305	12.4
ENSG00000099194.5_ENSG00000256545.1	ENST00000370355.2_iORF_1	10+:102112177-102112253|102114183-102114188	10+:102112177-102112253|102114183-102114188	GTG	iORF	0.22	0.45	0.67931	37.9
ENSG00000099194.5_ENSG00000256545.1	ENST00000370355.2_iORF_2	10+:102116423-102116471	10+:102116423-102116471	CTG	iORF	0.82	0.34	0.41977	32.5
ENSG00000150093.14	ENST00000396033.2_iORF_1	10-:33200381-33200402	10-:33200381-33200402	CTG	iORF	0.83	0.42	1.0000	14.5
ENSG00000099250.13_ENSG00000244356.2	ENST00000374875.1_iORF_0	10-:33502479-33502518	10-:33502479-33502518	CTG	iORF	0.38	0.38	0.56754	8.3
ENSG00000042286.10	ENST00000307864.1_iORF_0	10-:71877606-71877612	10-:71877606-71877612	AAG	iORF	0.83	0.00	0.25000	6.0
ENSG00000197746.9_ENSG00000238446.1	ENST00000394934.1_iORF_2	10-:73578863-73578868|73579221-73579258	10-:73578863-73578868|73579221-73579258	AGG	iORF	0.83	0.47	0.35747	109.0
ENSG00000197746.9_ENSG00000238446.1	ENST00000394934.1_iORF_3	10-:73591619-73591631	10-:73591619-73591631	GTG	iORF	0.83	0.43	0.73291	18.9
ENSG00000138279.11	ENST00000372921.5_iORF_0	10-:75139690-75139705	10-:75139690-75139705	ATC	iORF	0.83	0.38	0.34390	8.0
ENSG00000138138.9_ENSG00000243782.2	ENST00000308448.7_iORF_0	10-:89552430-89552445	10-:89552430-89552445	CTG	iORF	0.83	0.35	0.46022	6.1
ENSG00000138119.12	ENST00000371501.4_iORF_0	10-:95097614-95097626	10-:95097614-95097626	AGG	iORF	0.83	0.36	0.45229	6.8
ENSG00000119977.16	ENST00000265993.9_iORF_0	10-:97453442-97453502	10-:97453442-97453502	AGG	iORF	0.54	0.45	2.3065e-05	36.5
ENSG00000076685.14	ENST00000343289.5_iORF_0	10-:104853056-104853066|104853728-104853730	10-:104853056-104853066|104853728-104853730	AGG	iORF	0.83	0.40	0.33008	10.0
ENSG00000185627.13	ENST00000532097.1_iORF_1	11+:247326-247350	11+:247326-247350	ATC	iORF	0.86	0.34	0.066466	5.0
ENSG00000177600.4	ENST00000530797.1_iORF_2	11+:810262-810271	11+:810262-810271	CTG	iORF	0.83	0.26	0.29422	15.7
ENSG00000167325.10	ENST00000300738.5_iORF_0	11+:4142993-4142995|4143370-4143383	11+:4142993-4142995|4143370-4143383	AGG	iORF	0.83	0.39	0.34390	9.0
ENSG00000166311.5	ENST00000342245.4_iORF_1	11+:6412048-6412057	11+:6412048-6412057	ATC	iORF	0.83	0.36	1.0000	7.0
ENSG00000213593.5_ENSG00000198561.8	ENST00000534355.1_iORF_0	11+:57509306-57509321	11+:57509306-57509321	ACG	iORF	0.83	0.38	0.32320	8.0
ENSG00000110092.3	ENST00000227507.2_iORF_1	11+:69458741-69458759|69462761-69462767	11+:69458741-69458759|69462761-69462767	TTG	iORF	0.79	0.45	0.074042	34.1
ENSG00000150687.7	ENST00000280258.5_iORF_0	11+:86518737-86518749	11+:86518737-86518749	TTG	iORF	0.50	0.40	0.50000	11.0
ENSG00000134910.8_ENSG00000252255.1	ENST00000392708.4_iORF_0	11+:125483041-125483062	11+:125483041-125483062	ATA	iORF	0.85	0.34	0.22352	6.8
ENSG00000244242.1_ENSG00000229512.1	ENST00000433655.1_iORF_5	11-:1780215-1780245	11-:1780215-1780245	ATG	iORF	0.66	0.17	0.78542	13.0
ENSG00000166313.14	ENST00000311051.3_iORF_0	11-:6424992-6425004	11-:6424992-6425004	CTG	iORF	0.83	0.38	0.33008	8.0
ENSG00000175216.10	ENST00000415402.1_iORF_0	11-:46789131-46789146	11-:46789131-46789146	AGG	iORF	0.83	0.39	0.34390	9.0
ENSG00000089597.12	ENST00000356638.3_iORF_1	11-:62397729-62397748|62397850-62397864	11-:62397729-62397748|62397850-62397864	CTG	iORF	0.19	0.45	0.054355	28.8
ENSG00000184743.8	ENST00000398868.3_iORF_1	11-:63426299-63426323	11-:63426299-63426323	ATT	iORF	0.86	0.32	1.0000	5.0
ENSG00000175592.4	ENST00000312562.2_iORF_1	11-:65660390-65660399	11-:65660390-65660399	ATC	iORF	0.85	0.11	0.94169	4.9
ENSG00000109971.9	ENST00000453788.2_iORF_0	11-:122928454-122928529	11-:122928454-122928529	AGG	iORF	0.41	0.29	0.35084	49.3
ENSG00000120451.6	ENST00000265909.4_iORF_0	11-:130784162-130784171	11-:130784162-130784171	ATA	iORF	0.83	0.40	0.30556	10.0
ENSG00000078237.4	ENST00000179259.4_iORF_0	12+:4460461-4460467	12+:4460461-4460467	AAG	iORF	0.83	0.00	0.25000	6.0
ENSG00000111640.10	ENST00000396859.1_iORF_10	12+:6646483-6646528	12+:6646483-6646528	CTG	iORF	0.09	0.24	0.88517	59.0
ENSG00000111640.10	ENST00000396859.1_iORF_11	12+:6646524-6646556|6646749-6646750	12+:6646515-6646556|6646749-6646750	ATG	iORF	0.41	0.18	0.034124	28.9
ENSG00000111640.10	ENST00000396859.1_iORF_9	12+:6646546-6646556|6646749-6646817	12+:6646546-6646556|6646749-6646817	AGG	iORF	0.24	0.29	0.83892	72.1
ENSG00000111640.10	ENST00000396859.1_iORF_6	12+:6646783-6646897	12+:6646783-6646897	CTG	iORF	0.22	0.43	0.15158	274.5
ENSG00000111669.10	ENST00000229270.4_iORF_1	12+:6976827-6976845|6978027-6978081	12+:6976827-6976845|6978027-6978081	AGG	iORF	0.35	0.42	0.69754	23.9
ENSG00000111669.10	ENST00000229270.4_iORF_2	12+:6978264-6978273	12+:6978264-6978273	CTG	iORF	0.30	0.12	1.0000	8.7
ENSG00000240370.2_ENSG00000111674.4	ENST00000535366.1_iORF_0	12+:7027155-7027167	12+:7027155-7027167	AGG	iORF	0.83	0.34	0.87500	5.8
ENSG00000013588.5_ENSG00000207817.1	ENST00000014914.5_iORF_2	12+:13061730-13061745	12+:13061730-13061745	ACG	iORF	0.83	0.35	0.75990	6.1
ENSG00000013588.5_ENSG00000207817.1	ENST00000014914.5_iORF_1	12+:13061941-13061968	12+:13061941-13061968	CTG	iORF	0.63	0.42	0.58320	15.1
ENSG00000167553.10	ENST00000301072.6_iORF_3	12+:49663413-49663449	12+:49663413-49663449	GTG	iORF	0.86	0.37	0.90005	7.3
ENSG00000167553.10	ENST00000301072.6_iORF_4	12+:49663698-49663731	12+:49663698-49663731	AGG	iORF	0.13	0.14	0.92555	5.7
ENSG00000167553.10	ENST00000301072.6_iORF_1	12+:49666043-49666139	12+:49666043-49666139	GTG	iORF	0.85	0.38	0.11282	30.5
ENSG00000167779.3	ENST00000301464.3_iORF_1	12+:53495917-53495944	12+:53495917-53495944	AAG	iORF	0.81	0.39	0.35499	8.8
ENSG00000205352.6_ENSG00000197111.11	ENST00000359462.5_iORF_4	12+:53853086-53853113	12+:53853086-53853113	CTG	iORF	0.55	0.37	0.25500	7.8
ENSG00000205352.6_ENSG00000197111.11	ENST00000359462.5_iORF_3	12+:53858619-53858634	12+:53858619-53858634	AGG	iORF	0.83	0.43	0.77959	17.0
ENSG00000196465.6_ENSG00000092841.14	ENST00000547649.1_iORF_1	12+:56553394-56553445	12+:56553394-56553445	TTG	iORF	0.69	0.37	0.47877	14.6
ENSG00000123384.9	ENST00000243077.3_iORF_3	12+:57538836-57538860	12+:57538836-57538860	AGG	iORF	0.21	0.14	1.0000	13.7
ENSG00000123384.9	ENST00000243077.3_iORF_6	12+:57588136-57588175	12+:57588136-57588175	GTG	iORF	0.86	0.33	1.0000	5.0
ENSG00000123384.9	ENST00000243077.3_iORF_5	12+:57594256-57594271	12+:57594256-57594271	CTG	iORF	0.83	0.36	0.90036	6.7
ENSG00000166986.8	ENST00000262027.5_iORF_1	12+:57883231-57883237	12+:57883231-57883237	ATT	iORF	0.83	0.00	0.25000	7.0
ENSG00000111142.9	ENST00000323666.5_iORF_0	12+:95907561-95907567	12+:95907561-95907567	TTG	iORF	0.83	0.00	0.25000	5.0
ENSG00000139343.6	ENST00000266735.5_iORF_1	12+:96254976-96254985	12+:96254976-96254985	ATG	iORF	0.83	0.36	0.43750	6.6
ENSG00000166598.8	ENST00000299767.5_iORF_0	12+:104336434-104336503	12+:104336434-104336503	ATC	iORF	0.27	0.34	0.057602	27.7
ENSG00000166598.8	ENST00000299767.5_iORF_1	12+:104336870-104336885	12+:104336870-104336885	TTG	iORF	0.86	0.25	0.61888	6.9
ENSG00000067182.3	ENST00000162749.2_iORF_1	12-:6443346-6443367	12-:6443346-6443367	TTG	iORF	0.32	0.37	0.11426	7.5
ENSG00000133704.5	ENST00000256079.4_iORF_0	12-:30827608-30827617	12-:30827608-30827617	ATA	iORF	0.83	0.39	0.30556	9.0
ENSG00000139211.5	ENST00000429635.1_iORF_0	12-:47471934-47471943	12-:47471934-47471943	TTG	iORF	0.83	0.32	0.30556	5.0
ENSG00000123416.11	ENST00000336023.5_iORF_2	12-:49522231-49522282	12-:49522231-49522282	ATG	iORF	0.69	0.26	0.042923	25.2
ENSG00000123416.11	ENST00000336023.5_iORF_1	12-:49522617-49522713	12-:49522617-49522713	GTG	iORF	0.86	0.41	0.0068091	35.2
ENSG00000167552.9	ENST00000550767.1_iORF_2	12-:49579283-49579364	12-:49579283-49579364	ATC	iORF	0.12	0.36	0.14070	32.5
ENSG00000167552.9	ENST00000550767.1_iORF_3	12-:49580120-49580153	12-:49580120-49580153	AGG	iORF	0.13	0.14	0.58811	5.7
ENSG00000161638.6	ENST00000293379.4_iORF_2	12-:54793525-54793542|54793647-54793684	12-:54793525-54793542|54793647-54793684	AAG	iORF	0.13	0.41	0.22315	18.6
ENSG00000161638.6	ENST00000293379.4_iORF_3	12-:54798590-54798605	12-:54798590-54798605	AGG	iORF	0.62	0.04	0.32320	13.1
ENSG00000161638.6	ENST00000293379.4_iORF_1	12-:54798630-54798678|54798949-54798952	12-:54798630-54798678|54798949-54798952	ATG	iORF	0.79	0.44	0.24602	19.9
ENSG00000135404.7	ENST00000552692.1_iORF_0	12-:56121104-56121119	12-:56121104-56121119	GTG	iORF	0.83	0.07	0.42649	14.4
ENSG00000135446.12	ENST00000257904.6_iORF_0	12-:58144803-58144833	12-:58144803-58144833	ATG	iORF	0.73	0.35	0.057696	6.0
ENSG00000111012.5_ENSG00000037897.12	ENST00000324871.7_iORF_0	12-:58162906-58162912	12-:58162906-58162912	ATC	iORF	0.83	0.00	0.25000	7.0
ENSG00000204842.10_ENSG00000272215.1	ENST00000377617.3_iORF_0	12-:111947717-111947726	12-:111947717-111947726	ATC	iORF	0.83	0.38	0.30556	8.0
ENSG00000150991.10	ENST00000339647.5_iORF_9	12-:125396363-125396393	12-:125396363-125396393	AAG	iORF	0.53	0.34	0.73550	6.3
ENSG00000150991.10	ENST00000339647.5_iORF_10	12-:125396377-125396392	12-:125396377-125396392	AGG	iORF	0.83	0.33	0.85039	5.1
ENSG00000150991.10	ENST00000339647.5_iORF_7	12-:125396591-125396609	12-:125396591-125396609	CTG	iORF	0.72	0.37	0.65338	13.4
ENSG00000150991.10	ENST00000339647.5_iORF_2	12-:125396705-125396780	12-:125396705-125396780	CTG	iORF	0.31	0.22	0.91259	16.2
ENSG00000150991.10	ENST00000339647.5_iORF_5	12-:125396819-125396837	12-:125396819-125396837	CTG	iORF	0.72	0.37	0.65338	13.4
ENSG00000150991.10	ENST00000339647.5_iORF_3	12-:125396933-125397008	12-:125396933-125397008	CTG	iORF	0.31	0.22	0.82932	16.0
ENSG00000150991.10	ENST00000339647.5_iORF_6	12-:125397047-125397065	12-:125397047-125397065	CTG	iORF	0.72	0.37	0.65338	13.4
ENSG00000150991.10	ENST00000339647.5_iORF_4	12-:125397275-125397293	12-:125397275-125397293	CTG	iORF	0.62	0.32	0.89953	15.2
ENSG00000187676.7_ENSG00000229427.1	ENST00000343307.4_iORF_0	13+:31848761-31848765|31850838-31850840	13+:31848761-31848765|31850838-31850840	TTG	iORF	0.83	0.00	0.25000	15.0
ENSG00000204977.5_ENSG00000198553.4	ENST00000356017.4_iORF_0	13+:50587095-50587101	13+:50587095-50587101	ATT	iORF	0.83	0.00	0.40000	10.0
ENSG00000065150.14	ENST00000490680.1_iORF_1	13+:98670787-98670799	13+:98670787-98670799	ATG	iORF	0.83	0.36	0.82374	6.8
ENSG00000198176.8	ENST00000375370.5_iORF_0	13+:114288241-114288250	13+:114288241-114288250	ATG	iORF	0.83	0.35	0.30556	6.0
ENSG00000133104.8	ENST00000494062.2_iORF_0	13-:36886463-36886502	13-:36886463-36886502	ATC	iORF	0.85	0.36	0.0096389	11.0
ENSG00000187498.10	ENST00000375820.4_iORF_1	13-:110830476-110830485	13-:110830476-110830485	CTG	iORF	0.49	0.18	1.0000	7.0
ENSG00000100823.7	ENST00000216714.3_iORF_0	14+:20925270-20925279	14+:20925270-20925279	CTG	iORF	0.83	0.36	0.43750	7.0
ENSG00000197324.4	ENST00000359591.4_iORF_3	14+:23344819-23344840	14+:23344819-23344840	TTG	iORF	0.69	0.33	0.98590	6.4
ENSG00000197324.4	ENST00000359591.4_iORF_2	14+:23345185-23345194	14+:23345185-23345194	CTG	iORF	0.83	0.39	1.0000	9.0
ENSG00000100731.11	ENST00000304743.2_iORF_0	14+:71572155-71572157|71575320-71575327	14+:71572155-71572157|71575320-71575327	AGG	iORF	0.83	0.39	0.30556	9.0
ENSG00000136319.7	ENST00000258821.3_iORF_0	14-:20763611-20763620	14-:20763611-20763620	TTG	iORF	0.83	0.40	0.30556	11.0
ENSG00000119655.4	ENST00000555619.1_iORF_1	14-:74951245-74951257	14-:74951245-74951257	ATG	iORF	0.83	0.41	0.87500	12.8
ENSG00000119655.4	ENST00000555619.1_iORF_0	14-:74953118-74953139|74959895-74959931	14-:74953118-74953139|74959895-74959931	CTG	iORF	0.61	0.44	0.22349	27.0
ENSG00000170348.4	ENST00000303575.4_iORF_1	14-:75601591-75601642	14-:75601591-75601642	CTG	iORF	0.82	0.44	0.15753	25.8
ENSG00000165417.7_ENSG00000221303.1	ENST00000553612.1_iORF_0	14-:81663782-81663794	14-:81663782-81663794	CTG	iORF	0.83	0.33	0.33008	5.0
ENSG00000183648.5	ENST00000329559.3_iORF_0	14-:92588000-92588006	14-:92588000-92588006	CTG	iORF	0.83	0.00	0.25000	9.0
ENSG00000080824.14	ENST00000216281.8_iORF_0	14-:102549953-102549968	14-:102549953-102549968	ATC	iORF	0.34	0.34	0.82080	5.8
ENSG00000185567.6	ENST00000333244.5_iORF_1	14-:105410701-105410713	14-:105410701-105410713	CTG	iORF	0.80	0.28	1.0000	7.5
ENSG00000171262.7	ENST00000397609.2_iORF_0	15+:38773596-38773611	15+:38773596-38773611	ATC	iORF	0.83	0.35	0.34390	6.0
ENSG00000137801.9	ENST00000260356.5_iORF_2	15+:39876284-39876359	15+:39876284-39876359	AAG	iORF	0.51	0.43	0.90404	43.9
ENSG00000137801.9	ENST00000260356.5_iORF_1	15+:39877756-39877764|39879547-39879650	15+:39877756-39877764|39879547-39879650	CTG	iORF	0.50	0.46	0.70515	142.2
ENSG00000137801.9	ENST00000260356.5_iORF_6	15+:39880267-39880306	15+:39880267-39880306	CTG	iORF	0.70	0.38	0.13169	18.5
ENSG00000137801.9	ENST00000260356.5_iORF_4	15+:39880754-39880802	15+:39880754-39880802	ATG	iORF	0.09	0.42	0.40000	39.5
ENSG00000137801.9	ENST00000260356.5_iORF_3	15+:39881220-39881283	15+:39881220-39881283	CTG	iORF	0.70	0.46	0.18954	41.0
ENSG00000137801.9	ENST00000260356.5_iORF_5	15+:39885867-39885869|39886299-39886333	15+:39885867-39885869|39886299-39886333	AGG	iORF	0.76	0.45	0.73423	33.7
ENSG00000167004.8	ENST00000300289.5_iORF_1	15+:44053652-44053682	15+:44053652-44053682	AGG	iORF	0.85	0.37	0.66038	12.0
ENSG00000033800.9	ENST00000545237.1_iORF_0	15+:68480085-68480094	15+:68480085-68480094	AAG	iORF	0.83	0.41	0.30556	13.0
ENSG00000137818.7	ENST00000260379.6_iORF_3	15+:69747549-69747626|69747766-69747770	15+:69747549-69747626|69747766-69747770	AGG	iORF	0.09	0.42	0.00041052	68.8
ENSG00000104067.12	ENST00000356107.6_iORF_0	15-:30019016-30019025	15-:30019016-30019025	ATC	iORF	0.83	0.39	0.30556	9.0
ENSG00000182718.12	ENST00000332680.4_iORF_3	15-:60643413-60643446	15-:60643413-60643446	GTG	iORF	0.09	0.25	0.92594	13.6
ENSG00000182718.12	ENST00000332680.4_iORF_2	15-:60648134-60648152	15-:60648134-60648152	GTG	iORF	0.83	0.43	0.49283	22.1
ENSG00000182718.12	ENST00000332680.4_iORF_1	15-:60656689-60656722|60674540-60674543	15-:60656689-60656722|60674540-60674543	AAG	iORF	0.23	0.45	0.58582	26.1
ENSG00000166794.4	ENST00000300026.3_iORF_1	15-:64448280-64448286	15-:64448280-64448286	ATG	iORF	0.83	0.00	0.50000	14.7
ENSG00000067225.13	ENST00000335181.5_iORF_9	15-:72494816-72494849	15-:72494816-72494849	AGG	iORF	0.74	0.43	0.89164	19.1
ENSG00000067225.13	ENST00000335181.5_iORF_12	15-:72494960-72494961|72499068-72499091	15-:72494960-72494961|72499068-72499091	AGG	iORF	0.83	0.42	0.95065	13.3
ENSG00000067225.13	ENST00000565154.1_iORF_11	15-:72495528-72495529|72499068-72499091	15-:72495528-72495529|72499068-72499091	AGG	iORF	0.83	0.42	0.95065	13.3
ENSG00000162065.7_ENSG00000162066.10	ENST00000564973.1_iORF_2	16+:2569380-2569402|2569541-2569570	16+:2569380-2569402|2569541-2569570	ATG	iORF	0.23	0.34	0.47543	18.2
ENSG00000140682.14	ENST00000394863.3_iORF_1	16+:31487448-31487460	16+:31487448-31487460	GTG	iORF	0.83	0.38	1.0000	8.1
ENSG00000087245.8	ENST00000219070.4_iORF_3	16+:55517996-55518038	16+:55517996-55518038	CTG	iORF	0.75	0.46	0.021260	45.6
ENSG00000087245.8	ENST00000219070.4_iORF_4	16+:55522503-55522530	16+:55522503-55522530	ATT	iORF	0.83	0.15	0.15576	21.4
ENSG00000087245.8	ENST00000219070.4_iORF_1	16+:55536764-55536800|55539250-55539286	16+:55536764-55536800|55539250-55539286	ATA	iORF	0.69	0.32	0.65814	32.7
ENSG00000067955.9	ENST00000412916.2_iORF_0	16+:67100637-67100646	16+:67100637-67100646	CTG	iORF	0.83	0.36	0.30556	7.0
ENSG00000103018.12_ENSG00000260108.1	ENST00000307892.8_iORF_0	16+:69481120-69481135	16+:69481120-69481135	AGG	iORF	0.56	0.37	0.34830	7.6
ENSG00000185324.17	ENST00000353379.7_iORF_0	16+:89758234-89758240	16+:89758234-89758240	CTG	iORF	0.83	0.00	0.25000	6.0
ENSG00000134419.11_ENSG00000170540.10	ENST00000304414.7_iORF_0	16-:18809349-18809355	16-:18809349-18809355	ATC	iORF	0.83	0.00	0.25000	10.0
ENSG00000171241.4	ENST00000303383.3_iORF_0	16-:46650026-46650038	16-:46650026-46650038	AGG	iORF	0.83	0.33	0.33008	5.0
ENSG00000069329.11	ENST00000299138.7_iORF_0	16-:46696330-46696345	16-:46696330-46696345	CTG	iORF	0.83	0.44	0.59040	21.0
ENSG00000159720.7	ENST00000540149.1_iORF_0	16-:67478540-67478570	16-:67478540-67478570	AGG	iORF	0.78	0.35	0.39932	6.1
ENSG00000108963.13_ENSG00000262664.1	ENST00000263083.6_iORF_0	17+:1940138-1940147	17+:1940138-1940147	AGG	iORF	0.83	0.40	0.30556	11.0
ENSG00000132507.13	ENST00000571955.1_iORF_0	17+:7214409-7214441|7214668-7214672	17+:7214409-7214441|7214668-7214672	ATG	iORF	0.65	0.37	0.64935	7.7
ENSG00000011295.11_ENSG00000243686.2	ENST00000470649.1_iORF_0	17+:15929995-15930007	17+:15929995-15930007	CTG	iORF	0.83	0.38	0.33008	8.0
ENSG00000170315.9	ENST00000535788.1_iORF_2	17+:16285408-16285441	17+:16285408-16285441	AGG	iORF	0.72	0.43	0.71158	19.7
ENSG00000170315.9	ENST00000302182.3_iORF_3	17+:16285636-16285669	17+:16285636-16285669	AGG	iORF	0.72	0.43	0.51526	17.9
ENSG00000170315.9	ENST00000302182.3_iORF_4	17+:16285672-16285693	17+:16285672-16285693	GTG	iORF	0.86	0.25	0.74740	7.8
ENSG00000131899.6	ENST00000316843.4_iORF_0	17+:18138618-18138626|18138783-18138784	17+:18138618-18138626|18138783-18138784	GTG	iORF	0.83	0.40	0.30556	11.0
ENSG00000072210.14	ENST00000339618.4_iORF_0	17+:19552402-19552411	17+:19552402-19552411	ATA	iORF	0.83	0.36	0.30556	7.0
ENSG00000006125.12_ENSG00000239520.1	ENST00000312678.8_iORF_1	17+:33951528-33951537	17+:33951528-33951537	ATG	iORF	0.83	0.36	1.0000	7.0
ENSG00000131469.8	ENST00000589913.1_iORF_0	17+:41152085-41152109	17+:41152085-41152109	AAG	iORF	0.82	0.40	0.55505	10.8
ENSG00000005884.13	ENST00000320031.8_iORF_3	17+:48154798-48154811|48155409-48155432	17+:48154798-48154811|48155409-48155432	ACG	iORF	0.13	0.24	0.95461	16.6
ENSG00000005884.13	ENST00000320031.8_iORF_2	17+:48156620-48156622|48156798-48156921|48157625-48157626	17+:48156620-48156622|48156798-48156921|48157625-48157626	CTG	iORF	0.32	0.36	0.71397	37.3
ENSG00000005884.13	ENST00000320031.8_iORF_1	17+:48157627-48157678	17+:48157627-48157678	CTG	iORF	0.09	0.42	0.64635	42.9
ENSG00000136485.10	ENST00000310827.4_iORF_0	17+:61662606-61662621	17+:61662606-61662621	CTG	iORF	0.83	0.42	0.75990	13.5
ENSG00000130935.5	ENST00000253247.4_iORF_0	17+:65732799-65732808	17+:65732799-65732808	ATT	iORF	0.83	0.32	0.30556	5.0
ENSG00000123700.4	ENST00000243457.3_iORF_0	17+:68171772-68171781	17+:68171772-68171781	ATG	iORF	0.83	0.36	0.30556	7.0
ENSG00000141219.11_ENSG00000265010.1	ENST00000359042.2_iORF_0	17+:71232460-71232469	17+:71232460-71232469	AAG	iORF	0.83	0.32	0.30556	5.0
ENSG00000108953.12	ENST00000264335.8_iORF_0	17-:1264515-1264539	17-:1264515-1264539	AGG	iORF	0.83	0.43	0.35058	16.0
ENSG00000108953.12	ENST00000264335.8_iORF_1	17-:1265286-1265295	17-:1265286-1265295	CTG	iORF	0.83	0.34	0.43750	5.5
ENSG00000108518.7	ENST00000574872.1_iORF_1	17-:4849247-4849271	17-:4849247-4849271	AAG	iORF	0.73	0.38	1.0000	7.9
ENSG00000263272.1_ENSG00000005100.8	ENST00000225698.4_iORF_0	17-:5341574-5341593|5342161-5342184	17-:5341574-5341593|5342161-5342184	CTG	iORF	0.86	0.40	0.86658	13.8
ENSG00000178999.8	ENST00000316199.6_iORF_0	17-:8111142-8111151	17-:8111142-8111151	CTG	iORF	0.83	0.40	0.30556	11.0
ENSG00000109113.13	ENST00000447716.1_iORF_0	17-:27044280-27044309|27045139-27045143	17-:27044280-27044309|27045139-27045143	CTG	iORF	0.83	0.43	0.28481	16.0
ENSG00000108861.4	ENST00000226004.3_iORF_0	17-:41852250-41852259	17-:41852250-41852259	ATG	iORF	0.83	0.39	0.30556	9.0
ENSG00000108826.11	ENST00000225969.4_iORF_0	17-:48445610-48445619	17-:48445610-48445619	AGG	iORF	0.83	0.37	0.30556	7.5
ENSG00000185624.10	ENST00000331483.4_iORF_2	17-:79803790-79803835	17-:79803790-79803835	CTG	iORF	0.69	0.45	0.19372	27.9
ENSG00000169710.6	ENST00000306749.2_iORF_1	17-:80037035-80037050	17-:80037035-80037050	CTG	iORF	0.83	0.40	1.0000	9.8
ENSG00000176890.11	ENST00000323274.10_iORF_0	18+:657915-657947|659640-659644	18+:657915-657947|659640-659644	ATT	iORF	0.09	0.36	0.41026	25.1
ENSG00000128791.7	ENST00000262120.5_iORF_0	18+:9337246-9337261	18+:9337246-9337261	CTG	iORF	0.83	0.37	0.46022	7.0
ENSG00000172270.14	ENST00000353555.4_iORF_1	19+:580780-580782|581314-581324	19+:580780-580782|581314-581324	AGG	iORF	0.83	0.35	0.70183	5.9
ENSG00000064666.10	ENST00000263097.4_iORF_1	19+:1036467-1036482	19+:1036467-1036482	AAG	iORF	0.83	0.39	0.96416	9.8
ENSG00000104904.8	ENST00000602676.2_iORF_0	19+:2269605-2269632	19+:2269605-2269632	ATC	iORF	0.76	0.39	0.13485	15.7
ENSG00000183019.3_ENSG00000181029.7	ENST00000596148.1_iORF_1	19+:7747206-7747212	19+:7747206-7747212	AGG	iORF	0.83	0.00	0.40000	9.9
ENSG00000130164.7	ENST00000557933.1_iORF_1	19+:11222204-11222237	19+:11222204-11222237	AGG	iORF	0.57	0.41	1.0000	12.0
ENSG00000126254.7	ENST00000262633.4_iORF_1	19+:36124902-36124920	19+:36124902-36124920	AGG	iORF	0.31	0.36	1.0000	7.1
ENSG00000178982.5	ENST00000248342.4_iORF_0	19+:39123309-39123318|39125632-39125644	19+:39123309-39123318|39125632-39125644	ATC	iORF	0.85	0.35	0.041624	9.2
ENSG00000142230.7	ENST00000270225.7_iORF_1	19+:47646773-47646785	19+:47646773-47646785	TTG	iORF	0.83	0.33	0.33008	5.0
ENSG00000104805.11	ENST00000263273.5_iORF_1	19+:49425130-49425160	19+:49425130-49425160	AGG	iORF	0.37	0.14	0.77097	12.7
ENSG00000083828.11_ENSG00000198466.8	ENST00000598885.1_iORF_0	19+:58301715-58301730	19+:58301715-58301730	ATG	iORF	0.83	0.37	0.34390	7.0
ENSG00000099817.7	ENST00000215587.7_iORF_0	19-:1094033-1094075	19-:1094033-1094075	GTG	iORF	0.44	0.38	0.066095	18.9
ENSG00000167658.11	ENST00000309311.6_iORF_0	19-:3982421-3982422|3982804-3982860	19-:3982421-3982422|3982804-3982860	ACG	iORF	0.22	0.44	0.16003	34.4
ENSG00000167658.11	ENST00000309311.6_iORF_2	19-:3983161-3983185	19-:3983161-3983185	ATG	iORF	0.42	0.42	0.93750	14.3
ENSG00000141985.5	ENST00000417295.2_iORF_0	19-:4364167-4364173	19-:4364167-4364173	AGG	iORF	0.83	0.00	0.25000	8.0
ENSG00000197256.6	ENST00000589359.1_iORF_1	19-:11304136-11304142	19-:11304136-11304142	AGG	iORF	0.83	0.00	1.0000	13.0
ENSG00000130522.4	ENST00000252818.3_iORF_1	19-:18392260-18392272	19-:18392260-18392272	ATG	iORF	0.83	0.42	0.57813	13.4
ENSG00000105186.10_ENSG00000242436.2	ENST00000306065.4_iORF_0	19-:33149893-33149908	19-:33149893-33149908	ATG	iORF	0.83	0.33	0.34390	5.0
ENSG00000105193.4	ENST00000251453.3_iORF_3	19-:39923989-39924028	19-:39923989-39924028	AAG	iORF	0.13	0.23	0.33152	8.2
ENSG00000105193.4	ENST00000339471.4_iORF_2	19-:39924352-39924401|39926246-39926272	19-:39924352-39924401|39926246-39926272	TTG	iORF	0.56	0.44	0.22265	43.1
ENSG00000125818.13	ENST00000335877.6_iORF_0	20+:1115946-1115949|1143773-1143779	20+:1115946-1115949|1143773-1143779	CTG	iORF	0.83	0.39	0.60938	9.0
ENSG00000171867.12	ENST00000379440.4_iORF_0	20+:4679910-4679919	20+:4679910-4679919	ATG	iORF	0.85	0.29	0.43750	4.0
ENSG00000088367.16	ENST00000338074.2_iORF_0	20+:34770241-34770253	20+:34770241-34770253	CTG	iORF	0.83	0.35	0.33008	6.0
ENSG00000166913.8	ENST00000353703.4_iORF_1	20+:43530353-43530377	20+:43530353-43530377	CTG	iORF	0.29	0.35	0.38864	9.1
ENSG00000064601.12	ENST00000372484.3_iORF_1	20+:44520607-44520634	20+:44520607-44520634	ATG	iORF	0.85	0.37	0.15328	16.4
ENSG00000101138.7	ENST00000217109.4_iORF_0	20+:54972329-54972338	20+:54972329-54972338	AGG	iORF	0.83	0.41	0.30556	12.0
ENSG00000087460.19	ENST00000354359.7_iORF_0	20+:57485832-57485841	20+:57485832-57485841	CTG	iORF	0.83	0.36	0.43750	7.0
ENSG00000130706.8	ENST00000253003.2_iORF_2	20+:60881371-60881376|60881703-60881707	20+:60881371-60881376|60881703-60881707	AGG	iORF	0.83	0.32	1.0000	5.0
ENSG00000130706.8	ENST00000253003.2_iORF_1	20+:60883164-60883197	20+:60883164-60883197	ATC	iORF	0.09	0.27	0.78067	23.0
ENSG00000171858.13	ENST00000370592.2_iORF_2	20+:60962441-60962444|60962666-60962675	20+:60962441-60962444|60962666-60962675	ATG	iORF	0.83	0.42	0.69671	14.1
ENSG00000132646.6_ENSG00000212517.1	ENST00000379160.3_iORF_1	20-:5100338-5100359	20-:5100338-5100359	ATA	iORF	0.83	0.41	0.34464	24.4
ENSG00000101439.4	ENST00000376925.3_iORF_1	20-:23614584-23614611	20-:23614584-23614611	ACG	iORF	0.48	0.40	0.88450	10.5
ENSG00000088298.8_ENSG00000242372.2	ENST00000374436.3_iORF_1	20-:33867787-33867817	20-:33867787-33867817	AGG	iORF	0.32	0.23	0.29056	10.0
ENSG00000198959.7	ENST00000361475.2_iORF_2	20-:36766679-36766697	20-:36766679-36766697	GTG	iORF	0.86	0.33	0.23975	6.0
ENSG00000198959.7	ENST00000361475.2_iORF_1	20-:36770595-36770601|36775118-36775157	20-:36770595-36770601|36775118-36775157	ATG	iORF	0.52	0.24	0.83916	17.3
ENSG00000159140.13	ENST00000356577.4_iORF_1	21+:34923255-34923276	21+:34923255-34923276	AGG	iORF	0.83	0.38	0.81744	8.1
ENSG00000159228.8	ENST00000290349.6_iORF_1	21+:37442429-37442435	21+:37442429-37442435	ATG	iORF	0.83	0.00	0.51221	13.0
ENSG00000142192.16	ENST00000346798.3_iORF_0	21-:27484396-27484408	21-:27484396-27484408	GTG	iORF	0.83	0.37	0.30053	7.3
ENSG00000100225.13	ENST00000266087.7_iORF_1	22+:32894387-32894396	22+:32894387-32894396	ACG	iORF	0.83	0.32	0.43750	5.0
ENSG00000100129.13	ENST00000412331.2_iORF_0	22+:38266205-38266211	22+:38266205-38266211	CTG	iORF	0.83	0.00	0.40000	8.6
ENSG00000198911.7_ENSG00000207932.1	ENST00000361204.4_iORF_0	22+:42274041-42274056	22+:42274041-42274056	ATG	iORF	0.83	0.33	0.34390	5.0
ENSG00000100300.13	ENST00000396265.3_iORF_0	22+:43558856-43558997	22+:43558856-43558997	GTG	iORF	0.12	0.28	0.0014889	57.7
ENSG00000099995.14	ENST00000215793.8_iORF_0	22-:30736216-30736249	22-:30736216-30736249	CTG	iORF	0.13	0.24	0.22891	6.0
ENSG00000100345.16	ENST00000216181.5_iORF_1	22-:36691691-36691706	22-:36691691-36691706	ATC	iORF	0.83	0.39	1.0000	8.9
ENSG00000100353.13	ENST00000216190.8_iORF_0	22-:36907783-36907795	22-:36907783-36907795	ACG	iORF	0.83	0.36	0.57813	7.0
ENSG00000100201.14	ENST00000396821.3_iORF_1	22-:38882394-38882406	22-:38882394-38882406	ATC	iORF	0.83	0.33	1.0000	5.0
ENSG00000100221.6	ENST00000216039.5_iORF_0	22-:39085324-39085333	22-:39085324-39085333	AGG	iORF	0.83	0.35	0.30556	6.0
ENSG00000100242.11_ENSG00000100246.8	ENST00000405018.1_iORF_1	22-:39138343-39138352	22-:39138343-39138352	CTG	iORF	0.83	0.35	1.0000	6.0
ENSG00000196576.10	ENST00000449103.1_iORF_1	22-:50727182-50727191	22-:50727182-50727191	ACG	iORF	0.83	0.32	1.0000	5.0
ENSG00000100258.13	ENST00000474879.2_iORF_1	22-:50941847-50941859	22-:50941847-50941859	CTG	iORF	0.83	0.33	1.0000	5.0
ENSG00000198804.2_ENSG00000198786.2	ENST00000361739.1_iORF_4	MT+:7856-7934	MT+:7856-7934	ACG	iORF	0.83	0.30	0.082962	166.9
ENSG00000198804.2_ENSG00000198786.2	ENST00000361739.1_iORF_15	MT+:8145-8178	MT+:8145-8178	ACG	iORF	0.09	0.32	0.70679	50.1
ENSG00000198804.2_ENSG00000198786.2	ENST00000361899.2_iORF_6	MT+:8536-8572	MT+:8536-8572	ATC	iORF	0.60	0.16	0.99803	128.2
ENSG00000198804.2_ENSG00000198786.2	ENST00000361899.2_iORF_12	MT+:8999-9014	MT+:8999-9014	ACG	iORF	0.83	0.34	0.82080	97.1
ENSG00000198804.2_ENSG00000198786.2	ENST00000361899.2_iORF_28	MT+:9139-9151	MT+:9139-9151	CTG	iORF	0.86	0.09	0.43201	5.6
ENSG00000198804.2_ENSG00000198786.2	ENST00000361335.1_iORF_19	MT+:10638-10662	MT+:10638-10662	ATA	iORF	0.76	0.45	0.081026	40.4
ENSG00000198804.2_ENSG00000198786.2	ENST00000361335.1_iORF_29	MT+:10734-10749	MT+:10734-10749	ACG	iORF	0.83	0.35	0.34390	6.0
ENSG00000198804.2_ENSG00000198786.2	ENST00000361567.2_iORF_2	MT+:13028-13145	MT+:13028-13145	CTG	iORF	0.50	0.45	0.57281	84.4
ENSG00000130985.12	ENST00000335972.6_iORF_1	X+:47070263-47070305	X+:47070263-47070305	CTG	iORF	0.13	0.28	0.99932	10.5
ENSG00000102265.7	ENST00000377018.2_iORF_1	X+:47444993-47445056	X+:47444993-47445056	CTG	iORF	0.83	0.42	0.43300	21.9
ENSG00000179222.13	ENST00000326587.7_iORF_1	X+:51639947-51639959	X+:51639947-51639959	AGG	iORF	0.86	0.19	0.94608	5.1
ENSG00000102316.12_ENSG00000221716.1	ENST00000375068.1_iORF_1	X+:54842005-54842020	X+:54842005-54842020	CTG	iORF	0.34	0.14	0.47628	6.5
ENSG00000147140.11_ENSG00000255591.1	ENST00000276079.8_iORF_0	X+:70516425-70516431	X+:70516425-70516431	CTG	iORF	0.83	0.00	0.40000	6.0
ENSG00000147162.9	ENST00000373719.3_iORF_0	X+:70787891-70787900	X+:70787891-70787900	TTG	iORF	0.83	0.42	0.30556	14.0
ENSG00000147100.5	ENST00000276033.5_iORF_0	X+:73745679-73745694	X+:73745679-73745694	AGG	iORF	0.83	0.37	0.46022	7.0
ENSG00000005893.11	ENST00000371335.4_iORF_0	X-:119573049-119573055	X-:119573049-119573055	ACG	iORF	0.83	0.00	0.25000	5.0
ENSG00000158290.12	ENST00000404115.3_iORF_0	X-:119666397-119666418	X-:119666397-119666418	ATT	iORF	0.83	0.32	0.063081	7.5
ENSG00000182195.6	ENST00000370526.2_iORF_0	X-:140270860-140270875	X-:140270860-140270875	ATA	iORF	0.83	0.33	0.59040	5.0
ENSG00000225972.1_ENSG00000225630.1	ENST00000416931.1_ncRNA_1	1+:564711-564726	1+:564711-564726	ATA	ncRNA	0.83	0.17	0.75990	7.4
ENSG00000225972.1_ENSG00000225630.1	ENST00000457540.1_ncRNA_0	1+:565771-565843	1+:565771-565843	AGG	ncRNA	0.67	0.34	0.20265	85.3
ENSG00000237973.1_ENSG00000198744.5	ENST00000414273.1_ncRNA_3	1+:566708-566762	1+:566708-566762	ATA	ncRNA	0.47	0.34	0.24252	100.6
ENSG00000237973.1_ENSG00000198744.5	ENST00000414273.1_ncRNA_2	1+:566724-566745	1+:566715-566745	ATA	ncRNA	0.83	0.24	0.94423	97.5
ENSG00000237973.1_ENSG00000198744.5	ENST00000414273.1_ncRNA_10	1+:566868-566883	1+:566868-566883	CTG	ncRNA	0.09	0.31	0.82080	19.3
ENSG00000237973.1_ENSG00000198744.5	ENST00000414273.1_ncRNA_8	1+:567362-567419	1+:567362-567419	ATA	ncRNA	0.09	0.21	0.22617	35.1
ENSG00000237973.1_ENSG00000198744.5	ENST00000414273.1_ncRNA_13	1+:567505-567514	1+:567505-567514	GTG	ncRNA	0.52	0.17	0.44444	5.6
ENSG00000237973.1_ENSG00000198744.5	ENST00000414273.1_ncRNA_0	1+:567546-567642	1+:567546-567642	ATC	ncRNA	0.09	0.47	0.23990	221.3
ENSG00000237973.1_ENSG00000198744.5	ENST00000414273.1_ncRNA_7	1+:567556-567577	1+:567556-567577	ACG	ncRNA	0.65	0.46	0.30585	50.3
ENSG00000237973.1_ENSG00000198744.5	ENST00000414273.1_ncRNA_9	1+:567589-567604	1+:567589-567604	ATG	ncRNA	0.83	0.35	0.68750	29.5
ENSG00000237973.1_ENSG00000198744.5	ENST00000427426.1_ncRNA_5	1+:568499-568625	1+:568499-568625	ATA	ncRNA	0.09	0.38	0.13329	61.4
ENSG00000237973.1_ENSG00000198744.5	ENST00000427426.1_ncRNA_6	1+:568510-568546	1+:568510-568546	ATT	ncRNA	0.28	0.46	0.72559	57.2
ENSG00000237973.1_ENSG00000198744.5	ENST00000514057.1_ncRNA_1	1+:569390-569402	1+:569390-569402	ATC	ncRNA	0.22	0.21	0.84375	125.7
ENSG00000237973.1_ENSG00000198744.5	ENST00000514057.1_ncRNA_11	1+:569466-569499	1+:569466-569499	AAG	ncRNA	0.26	0.23	0.11950	15.7
ENSG00000237973.1_ENSG00000198744.5	ENST00000514057.1_ncRNA_4	1+:569548-569563	1+:569548-569563	ACG	ncRNA	0.83	0.34	0.82080	97.1
ENSG00000237973.1_ENSG00000198744.5	ENST00000514057.1_ncRNA_12	1+:569688-569700	1+:569688-569700	CTG	ncRNA	0.86	0.09	0.30053	5.6
ENSG00000238084.3	ENST00000541879.1_ncRNA_0	1+:25725655-25725691	1+:25725655-25725691	ATC	ncRNA	0.35	0.37	0.0092768	7.6
ENSG00000186501.10	ENST00000486001.1_ncRNA_0	1+:27652203-27652287	1+:27652203-27652287	CTG	ncRNA	0.25	0.17	0.029122	24.8
ENSG00000226415.1	ENST00000420977.1_ncRNA_0	1+:77166109-77166223	1+:77166109-77166223	GTG	ncRNA	0.63	0.37	1.1930e-07	92.1
ENSG00000236480.1	ENST00000455804.1_ncRNA_0	1+:115078753-115079569	1+:115078753-115079569	ATC	ncRNA	0.76	0.41	0.54868	116.6
ENSG00000213244.3	ENST00000401004.2_ncRNA_0	1+:120904811-120905090	1+:120904811-120905090	GTG	ncRNA	0.12	0.39	2.2030e-09	126.4
ENSG00000160789.15	ENST00000496738.1_ncRNA_1	1+:156105055-156105103|156105651-156105744	1+:156105055-156105103|156105651-156105744	ATC	ncRNA	0.66	0.33	0.020004	84.5
ENSG00000160789.15	ENST00000496738.1_ncRNA_3	1+:156106802-156106817	1+:156106802-156106817	CTG	ncRNA	0.83	0.39	0.46022	9.0
ENSG00000074800.9_ENSG00000236269.1	ENST00000492343.1_ncRNA_1	1-:8931938-8932045|8934882-8934967	1-:8931938-8932045|8934882-8934967	ATG	ncRNA	0.39	0.47	1.0000	290.2
ENSG00000117616.13_ENSG00000259984.1	ENST00000414693.1_ncRNA_0	1-:25620654-25620690	1-:25620654-25620690	ATC	ncRNA	0.35	0.37	0.0092768	7.6
ENSG00000197956.5	ENST00000462951.2_ncRNA_1	1-:153507617-153507836|153508424-153508442	1-:153507617-153507836|153508424-153508442	TTG	ncRNA	0.59	0.44	1.0000	3708.3
ENSG00000197956.5	ENST00000462951.2_ncRNA_2	1-:153507727-153507748	1-:153507727-153507748	AGG	ncRNA	0.68	0.43	0.63677	16.5
ENSG00000163479.9	ENST00000532074.1_ncRNA_0	1-:155981622-155981649	1-:155981622-155981649	AGG	ncRNA	0.85	0.30	0.35499	5.9
ENSG00000158710.10	ENST00000478033.1_ncRNA_2	1-:159888589-159888670	1-:159888589-159888670	ATC	ncRNA	0.09	0.46	1.0000	205.0
ENSG00000158710.10	ENST00000478033.1_ncRNA_1	1-:159889059-159889166|159889450-159889625|159890119-159890299	1-:159889059-159889166|159889450-159889625|159890119-159890299	ATG	ncRNA	0.83	0.47	1.0000	542.0
ENSG00000159176.9	ENST00000533402.1_ncRNA_0	1-:201453840-201453858	1-:201453840-201453858	TTG	ncRNA	0.83	0.42	0.15539	15.5
ENSG00000159176.9	ENST00000533402.1_ncRNA_1	1-:201453844-201453871	1-:201453844-201453871	AGG	ncRNA	0.13	0.19	0.69821	4.1
ENSG00000200972.1	ENST00000364102.1_ncRNA_0	1-:210547517-210547523	1-:210547517-210547523	TTG	ncRNA	0.83	0.00	0.25000	19.3
ENSG00000219626.4_ENSG00000186453.8	ENST00000461972.1_ncRNA_0	2+:24303793-24303799	2+:24303793-24303799	CTG	ncRNA	0.83	0.00	0.25000	10.0
ENSG00000213553.3	ENST00000413306.2_ncRNA_1	2+:38709007-38709094|38709247-38709946	2+:38709007-38709094|38709247-38709946	AGG	ncRNA	0.53	0.32	3.0420e-15	117.3
ENSG00000213553.3	ENST00000394878.2_ncRNA_0	2+:38709742-38709946	2+:38709007-38709946	TTG	ncRNA	0.31	0.37	0.99986	40.5
ENSG00000233426.2	ENST00000434851.1_ncRNA_0	2+:58479090-58479660	2+:58478574-58479660	ATC	ncRNA	0.59	0.31	2.8198e-07	34.4
ENSG00000223960.2	ENST00000453026.2_ncRNA_0	2+:179291117-179291129	2+:179291117-179291129	ATG	ncRNA	0.83	0.38	0.57813	8.4
ENSG00000229267.2	ENST00000457497.1_ncRNA_0	2+:215712157-215712169	2+:215712157-215712169	CTG	ncRNA	0.68	0.39	0.042969	9.0
ENSG00000079246.11	ENST00000460284.1_ncRNA_1	2+:216983871-216983888|216986784-216986976|216990639-216990754|216992258-216992397|216995597-216995710|216997047-216997110|217001810-217001948|217002811-217002902|217005908-217006042|217012805-217012999|217024790-217024884|217026701-217026771|217054947-217055057|217057361-217057458|217059641-217059709|217069044-217069119|217069910-217069925	2+:216983871-216983888|216986784-216986976|216990639-216990754|216992258-216992397|216995597-216995710|216997047-216997110|217001810-217001948|217002811-217002902|217005908-217006042|217012805-217012999|217024790-217024884|217026701-217026771|217054947-217055057|217057361-217057458|217059641-217059709|217069044-217069119|217069910-217069925	ATC	ncRNA	0.37	0.35	1.0000	193.8
ENSG00000197756.5	ENST00000478153.1_ncRNA_0	2+:217364692-217364758	2+:217364692-217364758	GTG	ncRNA	0.47	0.45	0.038360	45.4
ENSG00000197756.5	ENST00000478153.1_ncRNA_1	2+:217366079-217366127	2+:217366079-217366127	ACG	ncRNA	0.83	0.26	0.21289	51.5
ENSG00000230979.3	ENST00000456046.1_ncRNA_0	2-:47917854-47918148	2-:47917854-47918148	ATC	ncRNA	0.13	0.41	3.7262e-12	68.3
ENSG00000115310.13	ENST00000491592.1_ncRNA_0	2-:55200291-55200334|55200698-55200751	2-:55200291-55200334|55200698-55200751	ATA	ncRNA	0.83	0.21	0.012120	81.9
ENSG00000138041.11	ENST00000477749.1_ncRNA_0	2-:55844710-55844725	2-:55844710-55844725	ATG	ncRNA	0.83	0.44	0.34390	21.0
ENSG00000235847.2	ENST00000398295.3_ncRNA_0	2-:85004808-85004880	2-:85004808-85004880	CTG	ncRNA	0.83	0.45	0.0097651	36.2
ENSG00000230037.1	ENST00000392399.3_ncRNA_0	2-:137087010-137087121	2-:137087010-137087121	AGG	ncRNA	0.76	0.46	0.0027974	74.3
ENSG00000234645.2	ENST00000431545.1_ncRNA_0	2-:139046083-139046092	2-:139046083-139046092	CTG	ncRNA	0.83	0.34	0.30556	5.5
ENSG00000233762.2	ENST00000397084.2_ncRNA_0	2-:172373779-172373965	2-:172373779-172373965	ATC	ncRNA	0.50	0.42	0.044324	55.7
ENSG00000135919.8	ENST00000478966.1_ncRNA_0	2-:224849645-224849660	2-:224849645-224849660	AAG	ncRNA	0.83	0.45	0.32320	29.9
ENSG00000174748.14	ENST00000490223.1_ncRNA_2	3+:23959350-23959530	3+:23959350-23959530	ATG	ncRNA	0.35	0.28	1.0000	80.9
ENSG00000174748.14	ENST00000490223.1_ncRNA_1	3+:23960034-23960067|23960686-23960992	3+:23960034-23960067|23960686-23960992	AAG	ncRNA	0.12	0.39	1.0000	81.1
ENSG00000163527.5	ENST00000453168.1_ncRNA_0	3+:31574490-31574804|31617887-31617996|31621300-31621588|31638289-31638355|31641851-31641951|31656596-31656695|31658420-31658567|31659431-31659480|31661277-31661311	3+:31574490-31574804|31617887-31617996|31621300-31621588|31638289-31638355|31641851-31641951|31656596-31656695|31658420-31658567|31659431-31659480|31661277-31661311	ATG	ncRNA	0.83	0.36	0.00066021	98.0
ENSG00000242299.1	ENST00000496294.1_ncRNA_0	3-:101295332-101295443	3-:101295332-101295443	ATT	ncRNA	0.13	0.39	0.00034475	32.5
ENSG00000114391.8	ENST00000464595.1_ncRNA_0	3-:101405511-101405520	3-:101405511-101405520	ATG	ncRNA	0.83	0.45	0.55556	30.2
ENSG00000226950.2_ENSG00000212588.1	ENST00000411630.2_ncRNA_0	4+:53579005-53579011	4+:53579005-53579011	ATG	ncRNA	0.83	0.00	0.25000	7.0
ENSG00000162840.3	ENST00000294916.2_ncRNA_0	4+:69242040-69242226	4+:69242040-69242226	ATG	ncRNA	0.83	0.47	3.5685e-06	320.4
ENSG00000249264.1	ENST00000514975.1_ncRNA_0	4+:106406933-106406969	4+:106406933-106406969	TTG	ncRNA	0.55	0.11	0.64166	27.0
ENSG00000138709.13	ENST00000511041.1_ncRNA_0	4+:129077316-129077325	4+:129077316-129077325	ATC	ncRNA	0.85	0.11	0.60938	4.9
ENSG00000163956.6	ENST00000296325.5_ncRNA_1	4-:3514700-3514763|3516478-3516655|3517842-3517925|3519760-3519919|3520597-3520718|3521798-3521834	4-:3514700-3514763|3516478-3516655|3517842-3517925|3519760-3519919|3520597-3520718|3521798-3521834	CTG	ncRNA	0.72	0.25	1.0000	128.6
ENSG00000235043.2	ENST00000444365.1_ncRNA_0	4-:87870817-87871210	4-:87870817-87871210	ATC	ncRNA	0.13	0.32	1.0360e-07	72.6
ENSG00000164032.7	ENST00000511348.1_ncRNA_3	4-:100869958-100869973	4-:100869958-100869973	GTG	ncRNA	0.85	0.09	0.61888	4.2
ENSG00000164032.7	ENST00000511348.1_ncRNA_0	4-:100870417-100870528	4-:100870417-100870528	ATT	ncRNA	0.83	0.09	0.0042055	95.8
ENSG00000164032.7	ENST00000511348.1_ncRNA_2	4-:100870512-100870524	4-:100870512-100870524	ATC	ncRNA	0.83	0.39	0.91985	9.0
ENSG00000164032.7	ENST00000511348.1_ncRNA_1	4-:100871345-100871384	4-:100871345-100871384	GTG	ncRNA	0.83	0.46	0.19981	66.5
ENSG00000164111.10	ENST00000509648.1_ncRNA_0	4-:122591110-122591122	4-:122591110-122591122	ATT	ncRNA	0.22	0.42	0.31641	13.5
ENSG00000181359.5	ENST00000506634.1_ncRNA_0	4-:171525923-171525938	4-:171525923-171525938	ATC	ncRNA	0.34	0.34	0.82080	5.8
ENSG00000213430.5	ENST00000503199.1_ncRNA_0	5+:21882819-21882828	5+:21882819-21882828	AAG	ncRNA	0.72	0.32	0.14063	12.5
ENSG00000213430.5	ENST00000537078.2_ncRNA_1	5+:21882819-21882827|21882831-21882832	5+:21882819-21882827|21882831-21882832	AAG	ncRNA	0.72	0.32	0.14063	12.5
ENSG00000213430.5	ENST00000503199.1_ncRNA_2	5+:21882820-21882832	5+:21882820-21882832	AGG	ncRNA	0.83	0.35	0.75586	6.3
ENSG00000213763.4	ENST00000515712.1_ncRNA_1	5+:77080831-77080840	5+:77080831-77080840	AGG	ncRNA	0.29	0.12	0.14063	9.6
ENSG00000213763.4	ENST00000515712.1_ncRNA_0	5+:77081251-77081266	5+:77081251-77081266	CTG	ncRNA	0.83	0.44	0.59040	22.4
ENSG00000038427.11	ENST00000505615.1_ncRNA_2	5+:82849249-82849270	5+:82849249-82849270	ACG	ncRNA	0.70	0.33	0.56733	6.4
ENSG00000127184.6_ENSG00000199262.1	ENST00000505430.1_ncRNA_1	5+:85915231-85915279	5+:85915231-85915279	ATC	ncRNA	0.32	0.46	0.28783	47.1
ENSG00000233913.6	ENST00000406049.3_ncRNA_0	5+:168043989-168044001	5+:168043989-168044001	CTG	ncRNA	0.60	0.37	0.042969	9.1
ENSG00000183323.8	ENST00000508046.1_ncRNA_0	5-:68609197-68609218	5-:68609197-68609218	CTG	ncRNA	0.09	0.43	0.040960	29.8
ENSG00000164587.7	ENST00000519690.1_ncRNA_1	5-:149823848-149823916|149825171-149825248|149826364-149826489	5-:149823848-149823916|149825171-149825248|149826364-149826489	AAG	ncRNA	0.09	0.40	0.00032231	164.5
ENSG00000248626.1	ENST00000505218.1_ncRNA_0	5-:159377499-159377577	5-:159377499-159377577	ATT	ncRNA	0.83	0.46	0.019936	74.8
ENSG00000204628.7_ENSG00000264549.1	ENST00000513060.1_ncRNA_1	5-:180663976-180664042|180664608-180664719|180665098-180665191	5-:180663976-180664042|180664608-180664719|180665098-180665191	ACG	ncRNA	0.24	0.46	8.0825e-07	383.0
ENSG00000204628.7_ENSG00000264549.1	ENST00000513060.1_ncRNA_0	5-:180669118-180669345|180670691-180670839	5-:180669118-180669345|180670691-180670839	ATC	ncRNA	0.60	0.47	6.6586e-08	600.3
ENSG00000212802.3	ENST00000391491.2_ncRNA_0	6+:12514341-12514956	6+:12514341-12514956	ATG	ncRNA	0.37	0.30	5.6819e-12	136.5
ENSG00000198755.6	ENST00000467020.1_ncRNA_1	6+:35436211-35436216|35436575-35436650|35436723-35436820	6+:35436211-35436216|35436575-35436650|35436723-35436820	ATG	ncRNA	0.35	0.46	1.0000	123.9
ENSG00000198755.6	ENST00000467020.1_ncRNA_2	6+:35437161-35437306|35437955-35438128|35438356-35438527	6+:35437161-35437306|35437955-35438128|35438356-35438527	AAG	ncRNA	0.75	0.42	1.0000	91.0
ENSG00000270382.1	ENST00000605188.1_ncRNA_0	6+:52522294-52522309	6+:52522294-52522309	AGG	ncRNA	0.83	0.38	0.93750	8.0
ENSG00000218582.2	ENST00000405405.2_ncRNA_0	6-:80662721-80662757	6-:80662721-80662757	GTG	ncRNA	0.09	0.47	2.6858e-05	208.9
ENSG00000203875.6	ENST00000587692.1_ncRNA_0	6-:86388252-86388261	6-:86388252-86388261	ATG	ncRNA	0.83	0.32	0.30556	5.0
ENSG00000226540.2	ENST00000423411.2_ncRNA_0	6-:135940302-135940344	6-:135940302-135940344	AGG	ncRNA	0.09	0.34	0.15591	31.9
ENSG00000223598.1_ENSG00000213087.3	ENST00000440335.1_ncRNA_0	6-:151546988-151546997	6-:151546988-151546997	ATG	ncRNA	0.83	0.38	0.062500	10.9
ENSG00000233876.2	ENST00000434621.2_ncRNA_0	7+:9654965-9655028	7+:9654965-9655028	ATC	ncRNA	0.23	0.45	0.0021436	31.4
ENSG00000223459.4	ENST00000414990.2_ncRNA_0	7+:143301926-143301932	7+:143301926-143301932	ATG	ncRNA	0.83	0.00	0.25000	6.0
ENSG00000075624.9	ENST00000493945.1_ncRNA_2	7-:5567378-5567522|5567634-5567814	7-:5567378-5567522|5567634-5567814	ATG	ncRNA	0.54	0.47	1.0000	2207.6
ENSG00000075624.9	ENST00000493945.1_ncRNA_10	7-:5567642-5567675	7-:5567642-5567675	AGG	ncRNA	0.27	0.15	0.86260	14.0
ENSG00000075624.9	ENST00000493945.1_ncRNA_9	7-:5567761-5567806	7-:5567761-5567806	CTG	ncRNA	0.12	0.30	0.81361	19.0
ENSG00000075624.9	ENST00000493945.1_ncRNA_1	7-:5567879-5568350|5568791-5568953	7-:5567879-5568350|5568791-5569031|5569165-5569288	AAG	ncRNA	0.36	0.19	1.0000	6334.4
ENSG00000075624.9	ENST00000493945.1_ncRNA_8	7-:5567937-5567946	7-:5567937-5567946	CTG	ncRNA	0.83	0.42	0.79983	66.3
ENSG00000075624.9	ENST00000493945.1_ncRNA_6	7-:5568157-5568244	7-:5568157-5568244	ACG	ncRNA	0.77	0.19	0.066544	295.3
ENSG00000075624.9	ENST00000493945.1_ncRNA_7	7-:5568256-5568313	7-:5568256-5568313	TTG	ncRNA	0.62	0.45	0.54586	153.7
ENSG00000075624.9	ENST00000477812.1_ncRNA_3	7-:5569024-5569288	7-:5569024-5569288	ATG	ncRNA	0.83	0.47	0.99972	1254.4
ENSG00000075624.9	ENST00000477812.1_ncRNA_5	7-:5569161-5569294|5570154-5570189	7-:5569161-5569294|5570154-5570189	TTG	ncRNA	0.83	0.39	0.47192	362.6
ENSG00000105889.10_ENSG00000238033.1	ENST00000318052.8_ncRNA_0	7-:22550498-22550540	7-:22550498-22550540	ATT	ncRNA	0.09	0.45	0.62697	37.5
ENSG00000234520.1	ENST00000451962.1_ncRNA_0	7-:112596692-112596707	7-:112596692-112596707	ATG	ncRNA	0.83	0.33	0.34390	5.0
ENSG00000120896.9	ENST00000517535.1_ncRNA_0	8+:22423889-22423922	8+:22423889-22423922	ATG	ncRNA	0.85	0.37	0.055419	14.0
ENSG00000127589.4	ENST00000518096.1_ncRNA_0	8+:30209568-30210213	8+:30209568-30210213	ATC	ncRNA	0.37	0.09	3.9718e-06	100.4
ENSG00000127589.4	ENST00000518096.1_ncRNA_1	8+:30210291-30210858	8+:30210291-30210858	ATG	ncRNA	0.13	0.33	1.9604e-06	63.4
ENSG00000147535.12	ENST00000528814.1_ncRNA_0	8-:38125884-38125896	8-:38125884-38125896	CTG	ncRNA	0.83	0.36	0.33008	7.0
ENSG00000253729.3	ENST00000523565.1_ncRNA_1	8-:48686733-48686938|48689404-48689544|48690246-48690435|48691019-48691221|48691288-48691360|48691564-48691654|48694722-48694815|48694938-48695159|48696302-48696370|48697673-48697878|48701466-48701610|48701711-48701799|48706850-48707062|48710797-48710958|48711770-48711951|48713353-48713547|48715866-48716041|48719697-48719887|48730010-48730122|48731962-48732071|48733279-48733504|48734164-48734353|…	8-:48686733-48686938|48689404-48689544|48690246-48690435|48691019-48691221|48691288-48691360|48691564-48691654|48694722-48694815|48694938-48695159|48696302-48696370|48697673-48697878|48701466-48701610|48701711-48701799|48706850-48707062|48710797-48710958|48711770-48711951|48713353-48713547|48715866-48716041|48719697-48719887|48730010-48730122|48731962-48732071|48733279-48733504|48734164-48734353|…	AAG	ncRNA	0.57	0.33	1.0000	224.0
ENSG00000253729.3	ENST00000523565.1_ncRNA_2	8-:48805717-48805947|48809720-48809854|48811029-48811129|48812932-48813027|48815128-48815355|48817428-48817536|48824969-48825122|48826460-48826624|48827887-48827978|48830836-48830943|48839753-48839913|48840330-48840450|48841651-48841738|48842412-48842572|48843231-48843347|48845579-48845732|48846524-48846650|48847568-48847618|48848291-48848460|48848912-48849077|48852110-48852257|48855768-48855926|…	8-:48805717-48805947|48809720-48809854|48811029-48811129|48812932-48813027|48815128-48815355|48817428-48817536|48824969-48825122|48826460-48826624|48827887-48827978|48830836-48830943|48839753-48839913|48840330-48840450|48841651-48841738|48842412-48842572|48843231-48843347|48845579-48845732|48846524-48846650|48847568-48847618|48848291-48848460|48848912-48849077|48852110-48852257|48855768-48855926|…	ATG	ncRNA	0.64	0.33	0.16010	90.4
ENSG00000253341.1	ENST00000517662.1_ncRNA_0	8-:75515725-75515734	8-:75515725-75515734	ACG	ncRNA	0.83	0.38	0.55556	8.4
ENSG00000225489.2_ENSG00000107077.13	ENST00000446382.2_ncRNA_0	9+:6834995-6835010	9+:6834995-6835010	CTG	ncRNA	0.83	0.44	0.59040	22.4
ENSG00000231991.3	ENST00000426153.2_ncRNA_1	9+:33624764-33624782	9+:33624764-33624782	GTG	ncRNA	0.83	0.43	0.69123	22.1
ENSG00000231991.3	ENST00000426153.2_ncRNA_0	9+:33624904-33625291	9+:33624904-33625291	AAG	ncRNA	0.81	0.47	0.00094631	144.7
ENSG00000196205.7	ENST00000501580.3_ncRNA_0	9+:135894929-135894990|135895052-135895057	9+:135894929-135894990|135895052-135895057	AAG	ncRNA	0.44	0.18	0.21240	17.8
ENSG00000148303.12	ENST00000485706.1_ncRNA_0	9+:136216879-136216915	9+:136216879-136216915	ACG	ncRNA	0.20	0.34	0.024506	28.9
ENSG00000188229.5	ENST00000604929.1_ncRNA_1	9+:140137006-140138008	9+:140137006-140138008	GTG	ncRNA	0.53	0.40	1.0000	705.5
ENSG00000188229.5	ENST00000604929.1_ncRNA_4	9+:140137337-140137346	9+:140137337-140137346	GTG	ncRNA	0.83	0.38	0.67593	8.7
ENSG00000188229.5	ENST00000604929.1_ncRNA_3	9+:140137575-140137653	9+:140137575-140137653	CTG	ncRNA	0.83	0.46	0.43976	52.4
ENSG00000188229.5	ENST00000604929.1_ncRNA_2	9+:140137589-140137604	9+:140137589-140137604	ATG	ncRNA	0.81	0.38	0.29036	50.3
ENSG00000147874.6_ENSG00000251733.1	ENST00000515924.1_ncRNA_0	9-:19063685-19063694	9-:19063685-19063694	ATT	ncRNA	0.83	0.38	0.11111	10.1
ENSG00000196305.13_ENSG00000239183.1	ENST00000459229.1_ncRNA_0	9-:95054801-95054810	9-:95054801-95054810	ATC	ncRNA	0.83	0.33	0.55556	5.2
ENSG00000226721.2	ENST00000433698.2_ncRNA_0	9-:95599613-95599625	9-:95599613-95599625	AGG	ncRNA	0.83	0.33	0.94727	5.2
ENSG00000238172.1	ENST00000443417.1_ncRNA_0	9-:102879036-102879075	9-:102879036-102879075	GTG	ncRNA	0.85	0.32	0.010481	12.7
ENSG00000148219.12_ENSG00000207268.1	ENST00000431607.1_ncRNA_0	9-:119942980-119942992	9-:119942980-119942992	CTG	ncRNA	0.75	0.35	0.042969	8.4
ENSG00000136930.8	ENST00000498485.1_ncRNA_1	9-:127146901-127146935|127174630-127174722	9-:127146901-127146935|127174630-127174722	ATT	ncRNA	0.12	0.23	0.96749	48.1
ENSG00000136930.8	ENST00000498485.1_ncRNA_2	9-:127176228-127176246	9-:127176228-127176246	AGG	ncRNA	0.35	0.35	1.0000	6.0
ENSG00000026025.9	ENST00000495528.1_ncRNA_2	10+:17275635-17275681|17275768-17275839	10+:17275635-17275681|17275768-17275839	ATC	ncRNA	0.59	0.21	0.98006	92.1
ENSG00000026025.9	ENST00000495528.1_ncRNA_1	10+:17276775-17276853	10+:17276775-17276853	GTG	ncRNA	0.55	0.38	1.0000	421.3
ENSG00000096746.13	ENST00000480987.1_ncRNA_0	10+:70091960-70091969	10+:70091960-70091969	ATC	ncRNA	0.83	0.40	0.30556	11.0
ENSG00000236552.1	ENST00000439189.1_ncRNA_0	10+:98510206-98510656	10+:98510053-98510656	CTG	ncRNA	0.12	0.39	0.99378	111.5
ENSG00000223984.1	ENST00000453465.1_ncRNA_0	10-:21913846-21913855	10-:21913846-21913855	AAG	ncRNA	0.82	0.31	0.11111	9.5
ENSG00000236993.2	ENST00000450301.2_ncRNA_0	10-:57427614-57427647	10-:57427614-57427647	CTG	ncRNA	0.54	0.42	0.84693	14.9
ENSG00000225484.2	ENST00000495430.1_ncRNA_0	10-:81586020-81586032	10-:81586020-81586032	ATG	ncRNA	0.83	0.36	0.57813	6.7
ENSG00000234743.1	ENST00000441206.1_ncRNA_0	10-:82006974-82007382	10-:82006974-82007382	ATG	ncRNA	0.37	0.08	1.0056e-05	107.8
ENSG00000223482.3	ENST00000446751.1_ncRNA_0	10-:89102065-89102077	10-:89102065-89102077	ATG	ncRNA	0.83	0.36	0.57813	6.7
ENSG00000180581.6	ENST00000318333.4_ncRNA_0	10-:93566935-93566971	10-:93566935-93566971	AAG	ncRNA	0.73	0.37	0.14970	7.5
ENSG00000175018.8_ENSG00000214297.3	ENST00000398050.3_ncRNA_0	10-:127355600-127355615	10-:127355600-127355615	AGG	ncRNA	0.83	0.41	0.75990	12.0
ENSG00000177697.13	ENST00000531999.1_ncRNA_2	11+:836302-836386	11+:836302-836386	GTG	ncRNA	0.09	0.46	0.087845	98.3
ENSG00000177697.13	ENST00000532045.1_ncRNA_1	11+:836786-836843|837249-837354|837459-837618|837941-838028|838132-838192	11+:836786-836843|837249-837354|837459-837618|837941-838028|838132-838192	ATC	ncRNA	0.45	0.09	1.0000	899.6
ENSG00000177697.13	ENST00000532045.1_ncRNA_3	11+:837520-837618|837941-837987	11+:837520-837618|837941-837987	AGG	ncRNA	0.74	0.46	0.44410	86.6
ENSG00000110651.7	ENST00000531840.1_ncRNA_2	11+:2417126-2417135	11+:2417126-2417135	CTG	ncRNA	0.83	0.35	1.0000	6.3
ENSG00000110651.7	ENST00000531840.1_ncRNA_1	11+:2418060-2418096	11+:2418060-2418096	CTG	ncRNA	0.73	0.45	1.0000	27.0
ENSG00000026508.12	ENST00000531118.1_ncRNA_0	11+:35201934-35201954|35208378-35208388	11+:35201934-35201954|35208378-35208388	ATA	ncRNA	0.43	0.45	0.39111	37.6
ENSG00000084207.11	ENST00000494593.1_ncRNA_2	11+:67352030-67352045	11+:67352030-67352045	AAG	ncRNA	0.83	0.41	0.75990	13.2
ENSG00000084207.11	ENST00000494593.1_ncRNA_1	11+:67352173-67352254	11+:67352173-67352254	AAG	ncRNA	0.09	0.39	1.1394e-07	109.9
ENSG00000084207.11	ENST00000494593.1_ncRNA_0	11+:67353859-67354048	11+:67353859-67354048	ATC	ncRNA	0.59	0.46	2.2660e-08	200.7
ENSG00000244242.1_ENSG00000229512.1	ENST00000497544.1_ncRNA_4	11-:1776226-1776250	11-:1776226-1776250	ATG	ncRNA	0.83	0.45	0.46360	27.9
ENSG00000110700.2_ENSG00000011405.9	ENST00000527571.1_ncRNA_0	11-:17099161-17099188	11-:17099161-17099188	ATG	ncRNA	0.83	0.47	0.00070921	176.6
ENSG00000255717.2	ENST00000538654.1_ncRNA_0	11-:62621509-62621521	11-:62621509-62621521	ATA	ncRNA	0.83	0.35	0.33008	6.0
ENSG00000172757.8	ENST00000530945.1_ncRNA_2	11-:65622806-65622914	11-:65622806-65622914	AAG	ncRNA	0.69	0.46	1.0000	299.7
ENSG00000172757.8	ENST00000530945.1_ncRNA_1	11-:65623401-65623713|65625567-65625570	11-:65623401-65623713|65625567-65625570	ATG	ncRNA	0.83	0.48	1.0000	1061.9
ENSG00000172531.10	ENST00000526510.1_ncRNA_1	11-:67166005-67166116|67166192-67166327|67166410-67166634|67167031-67167136|67168159-67168390|67168538-67168623	11-:67166005-67166116|67166192-67166327|67166410-67166634|67167031-67167136|67168159-67168390|67168538-67168623	ATC	ncRNA	0.53	0.31	1.0000	123.0
ENSG00000246889.2	ENST00000500185.2_ncRNA_0	11-:70244516-70244531	11-:70244516-70244531	CTG	ncRNA	0.83	0.38	0.34390	8.0
ENSG00000227615.1	ENST00000428553.1_ncRNA_0	11-:74457065-74457074	11-:74457065-74457074	ATG	ncRNA	0.85	0.35	0.062500	9.8
ENSG00000249489.1	ENST00000515281.1_ncRNA_0	11-:88141346-88141355	11-:88141346-88141355	AAG	ncRNA	0.83	0.46	0.11111	98.6
ENSG00000111640.10	ENST00000466525.1_ncRNA_7	12+:6643984-6644011	12+:6643984-6644011	ATC	ncRNA	0.83	0.47	0.31674	138.2
ENSG00000111640.10	ENST00000466525.1_ncRNA_2	12+:6643998-6644027|6645659-6645759|6645849-6645960	12+:6643998-6644027|6645659-6645759|6645849-6645960	ATG	ncRNA	0.83	0.47	1.0000	1266.0
ENSG00000111640.10	ENST00000466525.1_ncRNA_12	12+:6645884-6645908	12+:6645884-6645908	ATT	ncRNA	0.83	0.16	0.59743	25.8
ENSG00000111640.10	ENST00000466525.1_ncRNA_3	12+:6646104-6646245	12+:6646104-6646245	AAG	ncRNA	0.52	0.34	1.0000	1135.1
ENSG00000111640.10	ENST00000466525.1_ncRNA_5	12+:6646296-6646386	12+:6646296-6646386	ATC	ncRNA	0.15	0.43	1.0000	560.2
ENSG00000111640.10	ENST00000466525.1_ncRNA_1	12+:6646743-6647162|6647266-6647336	12+:6646743-6647162|6647266-6647336	TTG	ncRNA	0.09	0.47	1.0000	4813.7
ENSG00000111640.10	ENST00000466525.1_ncRNA_8	12+:6646909-6646960	12+:6646909-6646960	CTG	ncRNA	0.77	0.41	0.85526	131.0
ENSG00000123384.9	ENST00000556356.1_ncRNA_2	12+:57598983-57599032|57599133-57599268|57599340-57599460|57600255-57600524|57601820-57602366	12+:57598983-57599032|57599133-57599268|57599340-57599460|57600255-57600524|57601820-57602366	ATG	ncRNA	0.12	0.34	1.0000	122.7
ENSG00000123384.9	ENST00000556356.1_ncRNA_1	12+:57603494-57603651|57603811-57603952|57604089-57604263|57604500-57604662|57604958-57605133|57605269-57605371|57605532-57605597|57605709-57605800|57605899-57606044|57606197-57606338	12+:57603494-57603651|57603811-57603952|57604089-57604263|57604500-57604662|57604958-57605133|57605269-57605371|57605532-57605597|57605709-57605800|57605899-57606044|57606197-57606338	ATC	ncRNA	0.12	0.31	1.0000	192.3
ENSG00000139239.6	ENST00000266610.5_ncRNA_0	12+:63359122-63359752	12+:63359122-63359752	GTG	ncRNA	0.12	0.30	0.0068054	103.9
ENSG00000075415.8	ENST00000548480.1_ncRNA_0	12+:98995222-98995306	12+:98995222-98995306	GTG	ncRNA	0.20	0.45	5.3836e-05	66.5
ENSG00000216285.4	ENST00000547454.1_ncRNA_0	12+:104424556-104425321	12+:104424556-104425321	ATG	ncRNA	0.85	0.40	9.7476e-16	241.8
ENSG00000198431.11	ENST00000394214.3_ncRNA_0	12+:104659455-104659617	12+:104659122-104659359|104659410-104659617	ATT	ncRNA	0.70	0.37	5.5965e-09	40.2
ENSG00000089693.6	ENST00000536249.1_ncRNA_0	12-:6861066-6861144	12-:6861066-6861144	ATC	ncRNA	0.25	0.35	0.0023850	38.3
ENSG00000089693.6	ENST00000536249.1_ncRNA_1	12-:6862121-6862133	12-:6862121-6862133	ATG	ncRNA	0.83	0.40	0.57813	11.1
ENSG00000062485.14_ENSG00000135473.10	ENST00000548013.1_ncRNA_1	12-:56708728-56708750|56708913-56708948	12-:56708728-56708750|56708913-56708948	CTG	ncRNA	0.13	0.35	0.0043038	25.8
ENSG00000062485.14_ENSG00000135473.10	ENST00000548013.1_ncRNA_2	12-:56709657-56709672	12-:56709657-56709672	CTG	ncRNA	0.83	0.33	0.46022	5.0
ENSG00000234040.3_ENSG00000206650.1	ENST00000427342.3_ncRNA_0	12-:69020649-69020661	12-:69020649-69020661	CTG	ncRNA	0.72	0.38	0.042969	8.4
ENSG00000186076.4	ENST00000548270.1_ncRNA_0	12-:94034597-94035362	12-:94034597-94035362	ATG	ncRNA	0.85	0.40	4.0003e-15	239.3
ENSG00000089157.11	ENST00000548568.1_ncRNA_1	12-:120636602-120637008|120637112-120637288|120638532-120638571	12-:120636602-120637008|120637112-120637288|120638532-120638571	AGG	ncRNA	0.53	0.32	1.0000	102.3
ENSG00000248008.2	ENST00000500741.2_ncRNA_0	12-:120929871-120929886	12-:120929871-120929886	AAG	ncRNA	0.83	0.33	0.34390	5.0
ENSG00000233440.2	ENST00000418454.2_ncRNA_0	13+:23708373-23708406	13+:23708373-23708406	ATC	ncRNA	0.61	0.38	0.17363	15.2
ENSG00000185896.9	ENST00000472564.1_ncRNA_0	13+:113976610-113976736	13+:113976610-113976736	CTG	ncRNA	0.09	0.43	1.2510e-06	122.5
ENSG00000180172.5	ENST00000419579.1_ncRNA_0	13-:21668759-21668768	13-:21668759-21668768	ATG	ncRNA	0.83	0.38	0.062500	10.9
ENSG00000213741.4_ENSG00000253459.3	ENST00000557367.1_ncRNA_1	14-:50052998-50053064	14-:50052998-50053064	ATG	ncRNA	0.86	0.38	1.0000	17.2
ENSG00000224861.1	ENST00000445822.1_ncRNA_0	14-:66479547-66480507	14-:66479547-66480507	ATG	ncRNA	0.80	0.39	2.0270e-07	105.9
ENSG00000137801.9	ENST00000484734.1_ncRNA_0	15+:39885286-39885428|39885597-39885920	15+:39885256-39885428|39885597-39885920	ATC	ncRNA	0.09	0.32	0.0000	542.2
ENSG00000200156.1	ENST00000363286.1_ncRNA_0	15+:65597039-65597090	15+:65597039-65597090	ATA	ncRNA	0.84	0.37	0.27263	17.4
ENSG00000137818.7	ENST00000487304.2_ncRNA_2	15+:69745287-69745359|69745985-69746069	15+:69745287-69745359|69745985-69746069	ATG	ncRNA	0.83	0.46	1.0000	115.5
ENSG00000137818.7	ENST00000487304.2_ncRNA_1	15+:69747538-69747626|69747766-69747846	15+:69747538-69747626|69747766-69747846	ATC	ncRNA	0.19	0.27	1.0000	181.4
ENSG00000067225.13	ENST00000565143.1_ncRNA_2	15-:72491990-72492097|72492814-72492983	15-:72491990-72492097|72492814-72492983	GTG	ncRNA	0.68	0.25	1.0000	1318.6
ENSG00000067225.13	ENST00000564440.1_ncRNA_1	15-:72491990-72492097|72492814-72492996|72494794-72494961	15-:72491990-72492097|72492814-72492996|72494794-72494961	ATT	ncRNA	0.28	0.47	1.0000	1863.0
ENSG00000067225.13	ENST00000565143.1_ncRNA_8	15-:72492049-72492097|72492814-72492817	15-:72492049-72492097|72492814-72492817	TTG	ncRNA	0.72	0.43	0.71828	24.4
ENSG00000067225.13	ENST00000565143.1_ncRNA_7	15-:72492832-72492880	15-:72492832-72492880	AGG	ncRNA	0.44	0.40	0.74059	29.6
ENSG00000067225.13	ENST00000564440.1_ncRNA_5	15-:72492943-72492985	15-:72492943-72492985	AGG	ncRNA	0.81	0.33	0.99824	32.5
ENSG00000067225.13	ENST00000563275.1_ncRNA_10	15-:72499064-72499091	15-:72499064-72499091	AGG	ncRNA	0.83	0.42	0.87151	13.3
ENSG00000067225.13	ENST00000563275.1_ncRNA_6	15-:72499555-72499564	15-:72499555-72499564	AGG	ncRNA	0.58	0.37	1.0000	35.0
ENSG00000067225.13	ENST00000563275.1_ncRNA_3	15-:72501048-72501069	15-:72501048-72501069	ATT	ncRNA	0.36	0.32	0.32157	71.5
ENSG00000184779.8	ENST00000560151.1_ncRNA_0	15-:82821208-82821289|82822713-82822716	15-:82821208-82821289|82822713-82822716	TTG	ncRNA	0.34	0.46	0.020831	57.0
ENSG00000182774.6_ENSG00000214575.5	ENST00000560229.1_ncRNA_0	15-:83205551-83205632|83207056-83207059	15-:83205551-83205632|83207056-83207059	TTG	ncRNA	0.34	0.46	0.020831	57.0
ENSG00000149925.12	ENST00000566146.1_ncRNA_3	16+:30080289-30080299|30080626-30080655	16+:30080289-30080299|30080626-30080655	CTG	ncRNA	0.85	0.35	0.88242	8.5
ENSG00000149925.12	ENST00000566146.1_ncRNA_2	16+:30080627-30080684	16+:30080627-30080684	ATG	ncRNA	0.29	0.21	0.39359	48.1
ENSG00000125148.6	ENST00000562017.1_ncRNA_5	16+:56642527-56642599	16+:56642527-56642599	GTG	ncRNA	0.83	0.46	0.62095	45.5
ENSG00000125148.6	ENST00000562017.1_ncRNA_4	16+:56642534-56642549	16+:56642534-56642549	CTG	ncRNA	0.83	0.28	0.20312	48.0
ENSG00000125148.6	ENST00000562017.1_ncRNA_2	16+:56643175-56643295	16+:56643175-56643295	CTG	ncRNA	0.56	0.46	0.87498	102.4
ENSG00000125148.6	ENST00000562017.1_ncRNA_0	16+:56643245-56643266	16+:56643245-56643266	AAG	ncRNA	0.41	0.42	0.0087039	307.8
ENSG00000255986.2	ENST00000444023.2_ncRNA_0	16+:56670361-56670416|56670763-56670792	16+:56670361-56670416|56670763-56670792	ACG	ncRNA	0.12	0.32	3.7760e-05	26.4
ENSG00000270049.1	ENST00000602596.1_ncRNA_0	16+:67515409-67515421	16+:67515409-67515421	AGG	ncRNA	0.83	0.39	0.33008	9.0
ENSG00000197912.9	ENST00000562775.1_ncRNA_0	16+:89590193-89590202	16+:89590193-89590202	CTG	ncRNA	0.83	0.32	0.30556	5.0
ENSG00000167526.9	ENST00000563749.1_ncRNA_0	16+:89627653-89627914	16+:89627653-89627914	AAG	ncRNA	0.20	0.14	5.5110e-10	285.0
ENSG00000153048.6	ENST00000562586.1_ncRNA_0	16-:8953023-8953086	16-:8953023-8953086	CTG	ncRNA	0.57	0.37	0.018937	10.7
ENSG00000250982.2	ENST00000513369.2_ncRNA_0	16-:28251428-28251476	16-:28251428-28251476	ATC	ncRNA	0.53	0.37	0.020352	68.8
ENSG00000159720.7	ENST00000563305.1_ncRNA_1	16-:67472702-67472711	16-:67472702-67472711	ATT	ncRNA	0.83	0.32	0.30556	5.0
ENSG00000102977.9	ENST00000602622.1_ncRNA_0	16-:67693431-67693446	16-:67693431-67693446	CTG	ncRNA	0.83	0.33	0.34390	5.0
ENSG00000261008.2_ENSG00000221286.1	ENST00000563770.1_ncRNA_0	16-:72557311-72557314|72574476-72574488	16-:72557311-72557314|72574476-72574488	CTG	ncRNA	0.83	0.33	0.34390	5.0
ENSG00000103187.6	ENST00000564662.1_ncRNA_0	16-:84651439-84651472	16-:84651439-84651472	GTG	ncRNA	0.34	0.45	0.0091537	28.8
ENSG00000161956.8_ENSG00000129226.9	ENST00000584901.1_ncRNA_1	17+:7477602-7477626|7477863-7477996|7478436-7478576|7479841-7480018	17+:7477602-7477626|7477863-7477996|7478436-7478576|7479841-7480018	ATG	ncRNA	0.09	0.38	1.0000	260.0
ENSG00000227077.2	ENST00000536115.1_ncRNA_0	17+:18476101-18476275	17+:18476101-18476275	AGG	ncRNA	0.12	0.35	2.1036e-05	64.5
ENSG00000265185.2	ENST00000577988.1_ncRNA_0	17+:18965379-18965415	17+:18965379-18965415	ATT	ncRNA	0.76	0.35	0.14970	5.6
ENSG00000263934.2	ENST00000584923.1_ncRNA_0	17+:19091483-19091519	17+:19091483-19091519	ATT	ncRNA	0.76	0.35	0.14970	5.6
ENSG00000005884.13	ENST00000570989.1_ncRNA_4	17+:48141936-48141975	17+:48141936-48141975	CTG	ncRNA	0.63	0.41	0.84217	10.8
ENSG00000005884.13	ENST00000505306.1_ncRNA_0	17+:48165230-48165233|48165588-48165699	17+:48165230-48165233|48165588-48165699	AAG	ncRNA	0.49	0.39	0.43724	48.7
ENSG00000262902.1	ENST00000574371.1_ncRNA_0	17+:51183366-51183411	17+:51183366-51183411	ATT	ncRNA	0.38	0.43	0.10536	15.7
ENSG00000262074.3	ENST00000571722.2_ncRNA_0	17-:18967258-18967294	17-:18967258-18967294	ATT	ncRNA	0.76	0.35	0.14970	5.6
ENSG00000262202.3	ENST00000573866.2_ncRNA_0	17-:19015758-19015794	17-:19015758-19015794	ATT	ncRNA	0.76	0.35	0.14970	5.6
ENSG00000264940.2	ENST00000580533.1_ncRNA_0	17-:19093367-19093403	17-:19093367-19093403	ATT	ncRNA	0.76	0.35	0.14970	5.6
ENSG00000235979.4	ENST00000439860.2_ncRNA_0	17-:19349282-19349900	17-:19349282-19349900	AAG	ncRNA	0.55	0.37	2.4027e-09	94.0
ENSG00000132475.4_ENSG00000263565.1	ENST00000586518.1_ncRNA_1	17-:73774886-73774901	17-:73774886-73774901	GTG	ncRNA	0.85	0.12	0.68750	8.8
ENSG00000132475.4_ENSG00000263565.1	ENST00000586518.1_ncRNA_0	17-:73775123-73775243	17-:73775123-73775243	AAG	ncRNA	0.43	0.43	6.2146e-08	83.8
ENSG00000184009.5	ENST00000576917.1_ncRNA_3	17-:79477715-79477859|79477952-79478132	17-:79477715-79477859|79477952-79478132	ATG	ncRNA	0.47	0.46	1.0000	872.7
ENSG00000184009.5	ENST00000576209.1_ncRNA_2	17-:79477715-79477859|79477952-79478134|79478213-79478652|79478928-79479093	17-:79477715-79477859|79477952-79478134|79478213-79478652|79478928-79479093	CTG	ncRNA	0.17	0.45	1.0000	3639.8
ENSG00000184009.5	ENST00000576209.1_ncRNA_4	17-:79478079-79478134|79478213-79478248	17-:79478079-79478134|79478213-79478248	GTG	ncRNA	0.45	0.46	0.75081	46.8
ENSG00000184009.5	ENST00000576917.1_ncRNA_5	17-:79478209-79478248	17-:79478209-79478248	GTG	ncRNA	0.45	0.46	0.031786	39.9
ENSG00000235552.4	ENST00000489915.1_ncRNA_0	18-:6462802-6462895	18-:6462802-6462895	AAG	ncRNA	0.13	0.30	0.011066	22.8
ENSG00000172270.14	ENST00000572899.1_ncRNA_2	19+:580663-580669	19+:580663-580669	CTG	ncRNA	0.83	0.00	1.0000	5.5
ENSG00000213303.3	ENST00000463278.1_ncRNA_0	19+:11634335-11634344	19+:11634335-11634344	ATG	ncRNA	0.83	0.38	0.027778	11.4
ENSG00000249210.1	ENST00000503632.1_ncRNA_1	19+:47062392-47062416	19+:47062392-47062416	TTG	ncRNA	0.44	0.39	0.24302	8.9
ENSG00000249210.1	ENST00000503632.1_ncRNA_0	19+:47062872-47062899	19+:47062872-47062899	ATG	ncRNA	0.83	0.46	4.3139e-05	61.1
ENSG00000161618.5_ENSG00000200259.1	ENST00000488946.1_ncRNA_1	19+:49994100-49994172	19+:49994037-49994172	ATC	ncRNA	0.49	0.35	1.0000	5.3
ENSG00000198972.1	ENST00000362102.1_ncRNA_0	19+:52196057-52196069	19+:52196057-52196069	TTG	ncRNA	0.83	0.33	0.33008	5.0
ENSG00000238150.1	ENST00000423096.1_ncRNA_0	19+:54278852-54278888	19+:54278852-54278888	ATG	ncRNA	0.83	0.46	0.14970	47.2
ENSG00000108107.8	ENST00000560881.1_ncRNA_1	19+:55899305-55899416|55899610-55899700	19+:55899305-55899416|55899610-55899700	AAG	ncRNA	0.83	0.05	1.0000	247.8
ENSG00000083845.4	ENST00000599232.1_ncRNA_1	19+:58906096-58906117	19+:58906096-58906117	GTG	ncRNA	0.40	0.28	1.0000	17.6
ENSG00000167658.11	ENST00000598182.1_ncRNA_1	19-:3981442-3981450|3981944-3981984	19-:3981442-3981450|3981944-3981984	ACG	ncRNA	0.71	0.45	0.30542	30.1
ENSG00000076662.5	ENST00000587992.1_ncRNA_0	19-:10445458-10445473	19-:10445458-10445473	ATG	ncRNA	0.83	0.33	0.34390	5.0
ENSG00000178464.6_ENSG00000105583.5	ENST00000325000.4_ncRNA_0	19-:12754088-12754679	19-:12754088-12754679	AAG	ncRNA	0.39	0.33	2.2347e-05	74.5
ENSG00000063177.8_ENSG00000268093.1	ENST00000547892.1_ncRNA_2	19-:49119129-49119195	19-:49119129-49119195	AAG	ncRNA	0.83	0.09	1.0000	51.1
ENSG00000063177.8_ENSG00000268093.1	ENST00000547892.1_ncRNA_1	19-:49119327-49119450	19-:49119327-49119450	CTG	ncRNA	0.64	0.40	1.0000	128.3
ENSG00000129991.8_ENSG00000167646.9	ENST00000586877.1_ncRNA_0	19-:55677692-55677698	19-:55677692-55677698	AAG	ncRNA	0.83	0.00	0.25000	7.0
ENSG00000224905.2_ENSG00000240755.1	ENST00000428809.1_ncRNA_0	21+:15456311-15456317	21+:15456311-15456317	ATC	ncRNA	0.83	0.00	0.25000	6.0
ENSG00000198618.4	ENST00000358455.4_ncRNA_0	21+:20230165-20230594	21+:20230165-20230594	CTG	ncRNA	0.61	0.39	4.5557e-05	47.5
ENSG00000234289.4	ENST00000599962.1_ncRNA_0	21+:44985119-44985500	21+:44985119-44985500	ATG	ncRNA	0.27	0.31	9.7488e-10	85.7
ENSG00000100097.7	ENST00000472321.1_ncRNA_3	22+:38073052-38073072|38074382-38074419	22+:38073010-38073072|38074382-38074419	GTG	ncRNA	0.41	0.33	0.97554	144.1
ENSG00000100097.7	ENST00000472321.1_ncRNA_2	22+:38074493-38074661|38075609-38075756	22+:38074493-38074661|38075609-38075756	GTG	ncRNA	0.40	0.47	1.0000	2465.5
ENSG00000270022.2	ENST00000602478.1_ncRNA_0	22+:43011327-43011339	22+:43011327-43011339	TTG	ncRNA	0.83	0.35	0.33008	6.0
ENSG00000100345.16	ENST00000495928.1_ncRNA_2	22-:36697668-36697680	22-:36697668-36697680	AGG	ncRNA	0.83	0.36	1.0000	7.0
ENSG00000213857.3	ENST00000423293.1_ncRNA_0	22-:41470732-41470747	22-:41470732-41470747	CTG	ncRNA	0.82	0.45	0.47520	39.0
ENSG00000210049.1_ENSG00000210117.1	ENST00000389680.2_ncRNA_11	MT+:671-683	MT+:671-683	ATT	ncRNA	0.83	0.33	0.61533	23.0
ENSG00000210049.1_ENSG00000210117.1	ENST00000389680.2_ncRNA_1	MT+:745-796	MT+:745-796	AAG	ncRNA	0.09	0.47	0.15277	234.1
ENSG00000210049.1_ENSG00000210117.1	ENST00000389680.2_ncRNA_2	MT+:783-834	MT+:783-834	ACG	ncRNA	0.83	0.42	0.83710	203.7
ENSG00000210049.1_ENSG00000210117.1	ENST00000389680.2_ncRNA_10	MT+:1027-1057	MT+:1027-1057	GTG	ncRNA	0.09	0.24	0.35839	22.2
ENSG00000210049.1_ENSG00000210117.1	ENST00000389680.2_ncRNA_7	MT+:1255-1300	MT+:1255-1300	ATA	ncRNA	0.41	0.37	0.76424	53.2
ENSG00000210049.1_ENSG00000210117.1	ENST00000387342.1_ncRNA_3	MT+:1620-1641	MT+:1620-1641	AAG	ncRNA	0.09	0.46	0.36739	189.8
ENSG00000210049.1_ENSG00000210117.1	ENST00000387347.2_ncRNA_12	MT+:2085-2091	MT+:2085-2091	ATT	ncRNA	0.83	0.00	0.75000	23.7
ENSG00000210049.1_ENSG00000210117.1	ENST00000387347.2_ncRNA_13	MT+:2740-2749	MT+:2740-2749	ATT	ncRNA	0.83	0.41	0.75000	12.6
ENSG00000210049.1_ENSG00000210117.1	ENST00000387347.2_ncRNA_4	MT+:2920-2932	MT+:2920-2932	AAG	ncRNA	0.83	0.47	0.69947	168.2
ENSG00000210049.1_ENSG00000210117.1	ENST00000387347.2_ncRNA_14	MT+:3063-3069	MT+:3063-3069	ATC	ncRNA	0.83	0.00	0.50000	11.6
ENSG00000210049.1_ENSG00000210117.1	ENST00000387347.2_ncRNA_0	MT+:3144-3180	MT+:3084-3180	AGG	ncRNA	0.09	0.48	0.11463	944.2
ENSG00000198804.2_ENSG00000198786.2	ENST00000387449.1_ncRNA_26	MT+:12218-12230	MT+:12218-12230	AAG	ncRNA	0.83	0.42	0.87500	14.3
ENSG00000147403.12_ENSG00000207165.1	ENST00000482732.1_ncRNA_1	X+:153626860-153626883|153627678-153627745	X+:153626860-153626883|153627678-153627745	ATG	ncRNA	0.83	0.46	1.0000	59.5
ENSG00000147403.12_ENSG00000207165.1	ENST00000482732.1_ncRNA_2	X+:153628217-153628286	X+:153628217-153628286	GTG	ncRNA	0.83	0.45	1.0000	39.2
ENSG00000147403.12_ENSG00000207165.1	ENST00000482732.1_ncRNA_3	X+:153629183-153629195	X+:153629183-153629195	CTG	ncRNA	0.68	0.39	1.0000	9.1
ENSG00000228232.1	ENST00000452570.1_ncRNA_0	X-:39646385-39646412	X-:39646385-39646412	ATG	ncRNA	0.52	0.47	2.4410e-05	183.0
ENSG00000228232.1	ENST00000452570.1_ncRNA_3	X-:39646864-39646906	X-:39646864-39646906	AGG	ncRNA	0.63	0.45	0.41111	31.7
ENSG00000228232.1	ENST00000452570.1_ncRNA_2	X-:39646893-39646926	X-:39646893-39646926	CTG	ncRNA	0.83	0.45	0.98565	35.8
ENSG00000228232.1	ENST00000452570.1_ncRNA_1	X-:39647072-39647333	X-:39647072-39647333	AGG	ncRNA	0.29	0.47	0.85529	432.8
ENSG00000228232.1	ENST00000452570.1_ncRNA_4	X-:39647269-39647317	X-:39647269-39647317	CTG	ncRNA	0.51	0.27	0.64564	16.4
ENSG00000216866.4	ENST00000397318.4_ncRNA_0	X-:40794234-40794273	X-:40794234-40794273	GTG	ncRNA	0.85	0.32	0.010481	12.7
ENSG00000183690.12_ENSG00000214018.3	ENST00000426279.1_ncRNA_0	X-:44169045-44169051	X-:44169045-44169051	TTG	ncRNA	0.83	0.00	0.25000	7.8
ENSG00000235587.2	ENST00000425487.2_ncRNA_0	X-:46299622-46299655	X-:46299622-46299655	ATG	ncRNA	0.47	0.39	0.27132	28.6
ENSG00000231340.1_ENSG00000266700.1	ENST00000428275.1_ncRNA_0	X-:53172044-53172080	X-:53172044-53172080	CTG	ncRNA	0.25	0.17	0.0010031	23.0
ENSG00000204628.7_ENSG00000264549.1	ENST00000509535.1_orphan_4	5-:180665144-180665207	5-:180665144-180665207	AGG	orphan	0.09	0.45	0.48359	56.6
ENSG00000150991.10	ENST00000541272.1_orphan_1	12-:125398187-125398217	12-:125398187-125398217	AAG	orphan	0.35	0.44	0.66273	25.7
ENSG00000030582.12	ENST00000586443.1_orphan_0	17+:42429531-42429537	17+:42429531-42429537	CTG	orphan	0.83	0.00	0.50000	8.5
ENSG00000185624.10	ENST00000574914.1_orphan_1	17-:79817142-79817165|79818212-79818255	17-:79817142-79817165|79818212-79818255	AAG	orphan	0.09	0.46	0.33775	43.1
ENSG00000185624.10	ENST00000576541.1_orphan_0	17-:79817223-79817263|79818202-79818255	17-:79817223-79817263|79818202-79818255	AAG	orphan	0.09	0.46	0.22037	96.6
ENSG00000178464.6_ENSG00000105583.5	ENST00000598732.1_orphan_2	19-:12780020-12780026	19-:12780020-12780026	ATG	orphan	0.83	0.00	0.25000	10.0
ENSG00000210049.1_ENSG00000210117.1	ENST00000361390.2_orphan_6	MT+:3410-3458	MT+:3410-3458	AGG	orphan	0.56	0.29	0.020352	55.8
ENSG00000210049.1_ENSG00000210117.1	ENST00000361390.2_orphan_9	MT+:3846-3861	MT+:3846-3861	TTG	orphan	0.70	0.08	0.21366	21.3
ENSG00000210049.1_ENSG00000210117.1	ENST00000361390.2_orphan_15	MT+:4161-4176	MT+:4161-4176	ATA	orphan	0.83	0.17	0.75990	7.4
ENSG00000210049.1_ENSG00000210117.1	ENST00000361453.3_orphan_8	MT+:4955-4970	MT+:4955-4970	ATA	orphan	0.24	0.38	0.027200	42.4
ENSG00000210049.1_ENSG00000210117.1	ENST00000361453.3_orphan_5	MT+:5221-5293	MT+:5221-5293	AGG	orphan	0.67	0.34	0.14380	85.9
ENSG00000198804.2_ENSG00000198786.2	ENST00000361624.2_orphan_11	MT+:6158-6212	MT+:6158-6212	ATA	orphan	0.47	0.34	0.65697	100.0
ENSG00000198804.2_ENSG00000198786.2	ENST00000361624.2_orphan_10	MT+:6174-6195	MT+:6165-6195	ATA	orphan	0.83	0.24	0.94423	97.9
ENSG00000198804.2_ENSG00000198786.2	ENST00000361624.2_orphan_20	MT+:6811-6868	MT+:6811-6868	ATA	orphan	0.09	0.21	0.22617	35.1
ENSG00000198804.2_ENSG00000198786.2	ENST00000361624.2_orphan_1	MT+:6995-7091	MT+:6995-7091	ATC	orphan	0.09	0.47	0.23990	221.3
ENSG00000198804.2_ENSG00000198786.2	ENST00000361624.2_orphan_16	MT+:7005-7026	MT+:7005-7026	ACG	orphan	0.65	0.46	0.30585	50.3
ENSG00000198804.2_ENSG00000198786.2	ENST00000361624.2_orphan_22	MT+:7038-7053	MT+:7038-7053	ATG	orphan	0.83	0.35	0.68750	29.5
ENSG00000198804.2_ENSG00000198786.2	ENST00000361624.2_orphan_8	MT+:7208-7253	MT+:7208-7253	ATG	orphan	0.63	0.37	0.14613	107.6
ENSG00000198804.2_ENSG00000198786.2	ENST00000361624.2_orphan_23	MT+:7323-7353	MT+:7323-7353	AAG	orphan	0.09	0.34	0.16573	26.7
ENSG00000198804.2_ENSG00000198786.2	ENST00000362079.2_orphan_0	MT+:9538-9655	MT+:9538-9655	ATT	orphan	0.77	0.27	0.44969	114.8
ENSG00000198804.2_ENSG00000198786.2	ENST00000362079.2_orphan_13	MT+:9735-9804	MT+:9735-9804	AAG	orphan	0.09	0.40	0.91582	100.7
ENSG00000198804.2_ENSG00000198786.2	ENST00000362079.2_orphan_14	MT+:9897-9942	MT+:9897-9942	ATC	orphan	0.55	0.47	0.41045	100.3
ENSG00000198804.2_ENSG00000198786.2	ENST00000361227.2_orphan_21	MT+:10361-10376	MT+:10361-10376	CTG	orphan	0.83	0.16	0.82921	26.5
ENSG00000198804.2_ENSG00000198786.2	ENST00000361381.2_orphan_25	MT+:11155-11167	MT+:11155-11167	ATC	orphan	0.83	0.43	0.30053	19.6
ENSG00000198804.2_ENSG00000198786.2	ENST00000361381.2_orphan_17	MT+:11387-11447	MT+:11387-11447	ACG	orphan	0.09	0.39	0.11381	47.1
ENSG00000198727.2_ENSG00000210195.2	ENST00000361789.2_orphan_5	MT+:14824-14836	MT+:14824-14836	ATC	orphan	0.79	0.40	0.30053	12.6
ENSG00000198727.2_ENSG00000210195.2	ENST00000361789.2_orphan_1	MT+:15037-15085	MT+:15037-15085	ATC	orphan	0.83	0.16	0.83804	60.8
ENSG00000198727.2_ENSG00000210195.2	ENST00000361789.2_orphan_0	MT+:15097-15151	MT+:15097-15151	ATC	orphan	0.19	0.46	0.040237	144.1
ENSG00000198727.2_ENSG00000210195.2	ENST00000361789.2_orphan_3	MT+:15107-15119	MT+:15107-15119	TTG	orphan	0.66	0.36	0.68359	11.6
ENSG00000198727.2_ENSG00000210195.2	ENST00000361789.2_orphan_2	MT+:15212-15227	MT+:15212-15227	TTG	orphan	0.41	0.46	0.13341	43.6
ENSG00000198727.2_ENSG00000210195.2	ENST00000361789.2_orphan_4	MT+:15745-15757	MT+:15745-15757	ATT	orphan	0.83	0.46	0.31641	41.8
ENSG00000117632.16_ENSG00000264021.1	ENST00000455785.2_uoORF_0	1-:26230303-26230304|26231154-26231219	1-:26230303-26230304|26231154-26231229|26232879-26232887	ATC	uoORF	0.69	0.44	0.038360	37.7
ENSG00000163468.10	ENST00000295688.3_uoORF_1	1-:156307971-156308022	1-:156307971-156308022	CTG	uoORF	0.39	0.43	0.30854	17.1
ENSG00000143947.8	ENST00000404735.1_uoORF_0	2+:55459916-55459976	2+:55459916-55459976	CTG	uoORF	0.50	0.43	0.10419	21.9
ENSG00000143947.8	ENST00000272317.6_uoORF_1	2+:55459943-55459976	2+:55459943-55459976	GTG	uoORF	0.83	0.43	0.14570	15.8
ENSG00000003436.10	ENST00000233156.3_uoORF_0	2-:188368491-188368497|188418926-188418935	2-:188368491-188368497|188418926-188418935	ATT	uoORF	0.83	0.38	0.34390	8.0
ENSG00000177352.9	ENST00000321895.6_uoORF_0	3-:49201637-49201646	3-:49201637-49201646	ATG	uoORF	0.83	0.39	0.30556	9.0
ENSG00000163931.11	ENST00000462138.1_uoORF_1	3-:53289935-53289968	3-:53289935-53289968	CTG	uoORF	0.83	0.20	0.94912	11.2
ENSG00000057019.11	ENST00000326840.6_uoORF_0	3-:98620148-98620196	3-:98620148-98620196	ATG	uoORF	0.83	0.45	0.00019586	416.6
ENSG00000114850.2	ENST00000265044.2_uoORF_0	3-:156272867-156272891	3-:156272867-156272891	CTG	uoORF	0.83	0.43	0.55505	18.2
ENSG00000150961.10	ENST00000379735.5_uoORF_1	4-:119754850-119754862	4-:119754850-119754862	ATA	uoORF	0.83	0.35	0.33008	6.0
ENSG00000113140.6	ENST00000231061.4_uoORF_1	5-:151054215-151054235|151055692-151055762|151066425-151066455	5-:151054215-151054235|151055692-151055762|151066425-151066455	CTG	uoORF	0.85	0.40	0.052292	63.9
ENSG00000204628.7_ENSG00000264549.1	ENST00000511900.1_uoORF_3	5-:180670796-180670844	5-:180670796-180670844	GTG	uoORF	0.63	0.47	0.37904	91.5
ENSG00000197409.6_ENSG00000196866.2	ENST00000377831.5_uoORF_1	6-:26197369-26197497|26199086-26199306	6-:26197369-26197497|26199086-26199306	TTG	uoORF	0.40	0.40	1.0000	82.9
ENSG00000075624.9	ENST00000331789.5_uoORF_4	7-:5569024-5569031|5569165-5569294|5570154-5570189	7-:5569024-5569031|5569165-5569294|5570154-5570189	TTG	uoORF	0.83	0.39	0.018753	379.5
ENSG00000044574.7	ENST00000324460.6_uoORF_0	9-:128003401-128003458	9-:128003401-128003458	CTG	uoORF	0.34	0.47	0.17035	94.3
ENSG00000165678.15	ENST00000372134.3_uoORF_0	10+:85901240-85901300	10+:85901240-85901300	CTG	uoORF	0.19	0.45	0.099713	39.9
ENSG00000057608.12	ENST00000380191.4_uoORF_0	10-:5855213-5855282	10-:5855213-5855282	GTG	uoORF	0.83	0.45	0.057602	55.1
ENSG00000177600.4	ENST00000321153.4_uoORF_1	11+:810029-810039|810233-810271	11+:810029-810039|810233-810271	ACG	uoORF	0.66	0.42	0.095062	30.0
ENSG00000110092.3	ENST00000227507.2_uoORF_0	11+:69456059-69456279|69457798-69457935	11+:69456059-69456279|69457798-69457935	CTG	uoORF	0.59	0.44	0.73700	96.1
ENSG00000151364.11_ENSG00000151366.8	ENST00000281031.4_uoORF_0	11-:77790786-77790801	11-:77790786-77790801	ACG	uoORF	0.83	0.41	0.46022	12.0
ENSG00000111640.10	ENST00000229239.5_uoORF_4	12+:6643696-6643735|6643975-6644011	12+:6643696-6643735|6643975-6644011	CTG	uoORF	0.83	0.48	0.29885	1106.8
ENSG00000166794.4	ENST00000300026.3_uoORF_0	15-:64455081-64455207	15-:64455081-64455207	CTG	uoORF	0.20	0.44	0.59041	72.8
ENSG00000125148.6	ENST00000245185.5_uoORF_6	16+:56642527-56642595|56642903-56642907	16+:56642527-56642595|56642903-56642907	GTG	uoORF	0.83	0.46	0.96581	45.5
ENSG00000100225.13	ENST00000266087.7_uoORF_0	22+:32870978-32870993	22+:32870978-32870993	CTG	uoORF	0.83	0.41	0.34390	13.0
ENSG00000100196.6	ENST00000409006.3_uoORF_0	22+:38864227-38864242	22+:38864227-38864242	CTG	uoORF	0.83	0.33	0.46022	5.0
ENSG00000165175.11	ENST00000336949.6_uoORF_0	X+:38664182-38664203	X+:38664182-38664203	ACG	uoORF	0.40	0.21	0.11426	11.0
ENSG00000169100.8	ENST00000381401.5_uoORF_1	X-:1510898-1510910	X-:1510898-1510910	CTG	uoORF	0.83	0.34	0.57813	5.6
ENSGR0000169100.8	ENSTR0000381401.5_uoORF_1	Y-:1460898-1460910	Y-:1460898-1460910	CTG	uoORF	0.83	0.34	0.57813	5.6
ENSG00000175087.5	ENST00000444713.1_uORF_0	1+:26437722-26437734	1+:26437722-26437734	ATG	uORF	0.83	0.40	0.33008	11.0
ENSG00000117448.9	ENST00000372070.3_uORF_0	1+:46018133-46018148	1+:46018133-46018148	CTG	uORF	0.83	0.39	0.46022	9.0
ENSG00000092621.7	ENST00000369409.4_uORF_1	1+:120254593-120254602	1+:120254593-120254602	TTG	uORF	0.83	0.35	0.30556	6.0
ENSG00000143398.15	ENST00000409426.1_uORF_0	1+:151171371-151171386	1+:151171371-151171386	ACG	uORF	0.83	0.33	0.34390	5.0
ENSG00000143294.10	ENST00000271526.4_uORF_0	1+:156737408-156737429	1+:156737408-156737429	ATG	uORF	0.63	0.33	0.063081	6.0
ENSG00000162734.8	ENST00000360472.4_uORF_0	1+:160175278-160175293	1+:160175278-160175293	GTG	uORF	0.85	0.33	0.10037	6.0
ENSG00000152332.11	ENST00000538489.1_uORF_0	1+:162467638-162467650	1+:162467638-162467650	ATG	uORF	0.83	0.39	0.33008	9.0
ENSG00000066027.7_ENSG00000229832.1	ENST00000261461.2_uORF_0	1+:212458978-212458993	1+:212458978-212458993	ATG	uORF	0.83	0.37	0.34390	7.0
ENSG00000143761.9_ENSG00000264944.1	ENST00000272102.5_uORF_0	1+:228270441-228270465	1+:228270441-228270465	CTG	uORF	0.28	0.17	0.22933	10.1
ENSG00000008130.11	ENST00000344463.4_uORF_0	1-:1709758-1709764	1-:1709758-1709764	ATG	uORF	0.83	0.00	0.25000	8.0
ENSG00000117318.8	ENST00000374561.5_uORF_0	1-:23885973-23885979	1-:23885973-23885979	CTG	uORF	0.83	0.00	0.25000	16.0
ENSG00000134686.12	ENST00000373418.3_uORF_0	1-:33799863-33799872	1-:33799863-33799872	ATG	uORF	0.83	0.44	0.30556	23.0
ENSG00000116898.7	ENST00000373116.5_uORF_0	1-:36929940-36929958	1-:36929940-36929958	ATG	uORF	0.83	0.45	0.36719	33.8
ENSG00000213281.4_ENSG00000009307.11	ENST00000339438.6_uORF_0	1-:115300554-115300581	1-:115300554-115300581	ATG	uORF	0.83	0.44	0.0077715	25.0
ENSG00000197956.5	ENST00000462776.2_uORF_3	1-:153508420-153508444	1-:153508420-153508444	ATT	uORF	0.85	0.33	0.65531	6.5
ENSG00000189171.9_ENSG00000272030.1	ENST00000392623.1_uORF_0	1-:153598984-153599002	1-:153598984-153599002	CTG	uORF	0.83	0.38	0.041436	12.1
ENSG00000143183.12	ENST00000481278.1_uORF_0	1-:165737889-165737937	1-:165737889-165737937	ACG	uORF	0.09	0.36	0.16049	18.1
ENSG00000069275.12_ENSG00000201944.1	ENST00000367142.4_uORF_0	1-:205719189-205719198	1-:205719189-205719198	ATC	uORF	0.83	0.35	0.30556	6.0
ENSG00000188206.5_ENSG00000153187.12	ENST00000444376.2_uORF_1	1-:245027658-245027670	1-:245027658-245027670	GTG	uORF	0.83	0.39	0.33008	9.0
ENSG00000115756.8	ENST00000307845.3_uORF_1	2+:10443096-10443186	2+:10443096-10443186	CTG	uORF	0.82	0.32	7.3154e-05	97.7
ENSG00000115306.11	ENST00000356805.4_uORF_0	2+:54683536-54683542	2+:54683536-54683542	CTG	uORF	0.83	0.00	0.25000	5.0
ENSG00000169604.15_ENSG00000199460.2	ENST00000303714.4_uORF_0	2+:69240553-69240568	2+:69240553-69240568	ATG	uORF	0.83	0.44	0.052300	23.0
ENSG00000115446.7	ENST00000409975.1_uORF_0	2+:99225172-99225178	2+:99225172-99225178	CTG	uORF	0.83	0.00	0.50000	8.7
ENSG00000144136.6	ENST00000272542.3_uORF_1	2+:113403584-113403599	2+:113403584-113403599	CTG	uORF	0.83	0.46	0.46022	39.8
ENSG00000115091.7	ENST00000415792.1_uORF_0	2+:114647742-114647775	2+:114647742-114647775	GTG	uORF	0.85	0.36	0.11950	11.1
ENSG00000143870.8	ENST00000272227.3_uORF_3	2-:10952865-10952877	2-:10952865-10952877	CTG	uORF	0.80	0.33	0.31641	6.6
ENSG00000235848.2_ENSG00000138061.7	ENST00000260630.3_uORF_0	2-:38302988-38302997	2-:38302988-38302997	TTG	uORF	0.83	0.32	0.30556	5.0
ENSG00000082898.12	ENST00000401558.2_uORF_1	2-:61765018-61765066	2-:61765018-61765066	CTG	uORF	0.86	0.39	0.10778	11.9
ENSG00000243667.2_ENSG00000221823.6	ENST00000234310.3_uORF_0	2-:68479624-68479633	2-:68479624-68479633	CTG	uORF	0.83	0.38	0.30556	8.0
ENSG00000144034.10	ENST00000318190.7_uORF_0	2-:73961715-73961718|73964428-73964431	2-:73961715-73961718|73964428-73964431	ATG	uORF	0.83	0.00	0.25000	6.0
ENSG00000144233.5	ENST00000272647.5_uORF_0	2-:128643450-128643462	2-:128643450-128643462	ATG	uORF	0.83	0.36	0.57813	6.7
ENSG00000061676.10_ENSG00000202141.1	ENST00000360982.2_uORF_0	2-:183902938-183902989	2-:183902938-183902989	CTG	uORF	0.70	0.41	0.046600	40.3
ENSG00000115414.14	ENST00000354785.4_uORF_0	2-:216300613-216300658	2-:216300613-216300658	CTG	uORF	0.83	0.45	0.19372	37.4
ENSG00000163702.14	ENST00000295981.3_uORF_0	3+:9958918-9958927	3+:9958918-9958927	ACG	uORF	0.83	0.39	0.43750	9.0
ENSG00000168036.12	ENST00000349496.5_uORF_1	3+:41265514-41265520	3+:41265514-41265520	ATT	uORF	0.83	0.00	0.25000	9.0
ENSG00000144810.11	ENST00000261037.3_uORF_3	3+:99463823-99463835	3+:99463823-99463835	ATT	uORF	0.83	0.39	0.57813	9.7
ENSG00000152601.13	ENST00000324210.5_uORF_1	3+:151986756-151986768	3+:151986756-151986768	ATG	uORF	0.83	0.40	0.57813	10.1
ENSG00000152601.13	ENST00000324210.5_uORF_0	3+:151986814-151986865	3+:151986814-151986865	ATG	uORF	0.81	0.46	0.10992	47.4
ENSG00000145191.7_ENSG00000182580.2	ENST00000292807.5_uORF_2	3+:183894754-183894772	3+:183894754-183894772	ATG	uORF	0.83	0.27	0.041436	45.0
ENSG00000114315.3	ENST00000232424.3_uORF_0	3+:193854015-193854027	3+:193854015-193854027	ATC	uORF	0.83	0.40	0.33008	10.0
ENSG00000182899.10	ENST00000464167.1_uORF_0	3+:197677077-197677092|197677806-197677830	3+:197677077-197677092|197677806-197677830	TTG	uORF	0.83	0.45	0.099352	28.8
ENSG00000182899.10	ENST00000448864.1_uORF_1	3+:197677084-197677096	3+:197677084-197677096	CTG	uORF	0.83	0.17	0.75586	7.1
ENSG00000249992.1_ENSG00000178550.3	ENST00000503771.1_uORF_0	3-:45267535-45267565	3-:45267535-45267565	ATG	uORF	0.83	0.45	0.0083311	36.3
ENSG00000163378.9	ENST00000383701.3_uORF_0	3-:69061879-69061894	3-:69061879-69061894	CTG	uORF	0.83	0.33	0.34390	5.0
ENSG00000269028.2	ENST00000600213.2_uORF_0	3-:96336658-96336664	3-:96336658-96336664	ATT	uORF	0.83	0.00	0.75000	23.8
ENSG00000184897.4	ENST00000333762.4_uORF_0	3-:129035025-129035052	3-:129035025-129035052	ATT	uORF	0.86	0.40	0.11176	13.0
ENSG00000169908.6	ENST00000493348.1_uORF_2	3-:149095371-149095380	3-:149095371-149095380	CTG	uORF	0.83	0.39	0.30556	9.0
ENSG00000169908.6	ENST00000493348.1_uORF_3	3-:149095376-149095391	3-:149095376-149095391	TTG	uORF	0.83	0.38	0.46022	8.0
ENSG00000018408.10	ENST00000460517.1_uORF_0	3-:149375721-149375727	3-:149375721-149375727	ATG	uORF	0.83	0.00	0.25000	25.0
ENSG00000120742.6	ENST00000479209.1_uORF_0	3-:150264039-150264048	3-:150264039-150264048	CTG	uORF	0.83	0.35	0.75000	6.0
ENSG00000114331.8	ENST00000326793.6_uORF_0	3-:195163650-195163665	3-:195163650-195163665	GTG	uORF	0.83	0.33	0.34390	5.0
ENSG00000134851.8	ENST00000381334.5_uORF_0	4+:56262221-56262242	4+:56262221-56262242	ATG	uORF	0.83	0.44	0.37971	25.9
ENSG00000118564.10	ENST00000507899.1_uORF_0	4-:15683126-15683132	4-:15683126-15683132	ATG	uORF	0.83	0.00	0.25000	5.0
ENSG00000138668.14	ENST00000313899.7_uORF_0	4-:83294862-83294868	4-:83294862-83294868	GTG	uORF	0.83	0.00	0.40000	22.8
ENSG00000168785.3	ENST00000305798.3_uORF_0	4-:99579468-99579483	4-:99579468-99579483	GTG	uORF	0.83	0.08	0.75990	8.5
ENSG00000138814.12_ENSG00000221265.1	ENST00000394854.3_uORF_0	4-:102268377-102268383	4-:102268377-102268383	ATG	uORF	0.83	0.00	0.25000	8.0
ENSG00000109332.15_ENSG00000238948.1	ENST00000453744.2_uORF_0	4-:103747765-103747783	4-:103747765-103747783	CTG	uORF	0.83	0.38	0.035494	14.6
ENSG00000113361.8	ENST00000265071.2_uORF_0	5+:31267454-31267463	5+:31267454-31267463	ATC	uORF	0.83	0.35	0.43750	6.0
ENSG00000113387.7	ENST00000265073.4_uORF_0	5+:32585691-32585718	5+:32585691-32585718	ACG	uORF	0.83	0.38	0.39532	8.0
ENSG00000038427.11	ENST00000265077.3_uORF_1	5+:82767756-82767762	5+:82767756-82767762	ATG	uORF	0.83	0.00	0.25000	122.0
ENSG00000175745.7	ENST00000327111.3_uORF_0	5+:92919726-92919780	5+:92919726-92919780	ATG	uORF	0.83	0.46	0.010601	45.2
ENSG00000171604.7	ENST00000302517.3_uORF_0	5+:139059979-139059994	5+:139059979-139059994	ATG	uORF	0.83	0.21	0.10037	11.0
ENSG00000197451.6	ENST00000504898.1_uORF_0	5+:177631729-177631792	5+:177631729-177631792	ATC	uORF	0.50	0.41	0.12160	14.0
ENSG00000161021.7_ENSG00000213316.5	ENST00000292599.3_uORF_0	5+:179160005-179160020	5+:179160005-179160020	ATG	uORF	0.83	0.42	0.34390	14.3
ENSG00000138829.6	ENST00000502468.1_uORF_0	5-:127873624-127873630	5-:127873624-127873630	TTG	uORF	0.83	0.00	0.25000	6.0
ENSG00000213585.6	ENST00000395044.3_uORF_0	5-:133340338-133340347	5-:133340338-133340347	ATC	uORF	0.83	0.41	0.43750	12.0
ENSG00000178913.5_ENSG00000255729.1	ENST00000313368.5_uORF_1	5-:140699747-140699759	5-:140699747-140699759	ATA	uORF	0.83	0.36	0.45229	7.0
ENSG00000178913.5_ENSG00000255729.1	ENST00000313368.5_uORF_0	5-:140700189-140700213	5-:140700189-140700213	CTG	uORF	0.68	0.40	0.066466	11.0
ENSG00000113712.12	ENST00000261798.5_uORF_0	5-:148930599-148930605	5-:148930599-148930605	GTG	uORF	0.83	0.00	0.25000	9.0
ENSG00000221886.3	ENST00000408953.3_uORF_0	5-:159826871-159826883	5-:159826871-159826883	ACG	uORF	0.83	0.35	0.33008	6.0
ENSG00000113739.6	ENST00000265087.4_uORF_3	5-:172755400-172755427	5-:172755400-172755427	ATT	uORF	0.65	0.07	0.58320	6.7
ENSG00000131446.11	ENST00000307826.4_uORF_0	5-:180220078-180220093	5-:180220078-180220093	ATG	uORF	0.83	0.42	0.052300	15.0
ENSG00000111843.9	ENST00000229563.5_uORF_0	6+:10723423-10723450	6+:10723423-10723450	ATT	uORF	0.71	0.42	0.049998	17.0
ENSG00000112304.6	ENST00000230048.4_uORF_0	6+:24667357-24667369	6+:24667357-24667369	TTG	uORF	0.83	0.38	0.33008	8.0
ENSG00000096433.6	ENST00000374316.5_uORF_1	6+:33589318-33589342	6+:33589318-33589342	CTG	uORF	0.83	0.44	0.066466	25.0
ENSG00000137309.15	ENST00000447654.1_uORF_4	6+:34204687-34204744	6+:34204687-34204744	ATT	uORF	0.36	0.42	1.0000	50.3
ENSG00000137309.15	ENST00000347617.6_uORF_3	6+:34204687-34204740|34208513-34208547	6+:34204687-34204740|34208513-34208547	ATT	uORF	0.29	0.42	0.00023529	172.5
ENSG00000137309.15	ENST00000311487.5_uORF_0	6+:34208514-34208547	6+:34204735-34204740|34204980-34205094|34208513-34208547	ATC	uORF	0.79	0.37	0.062086	122.2
ENSG00000137309.15	ENST00000447654.1_uORF_1	6+:34208514-34208547	6+:34208514-34208547	ATC	uORF	0.79	0.37	0.062086	122.2
ENSG00000112062.6	ENST00000229794.4_uORF_0	6+:35995647-35995653	6+:35995647-35995653	TTG	uORF	0.83	0.00	0.25000	6.0
ENSG00000198087.7	ENST00000359314.5_uORF_0	6+:47445830-47445857	6+:47445830-47445857	ATG	uORF	0.73	0.35	0.0077715	6.0
ENSG00000112245.6	ENST00000370651.3_uORF_0	6+:64282536-64282593	6+:64282536-64282593	CTG	uORF	0.86	0.40	0.0089723	17.0
ENSG00000123505.10	ENST00000368885.3_uORF_0	6+:111196010-111196019	6+:111196010-111196019	ATT	uORF	0.56	0.29	0.027778	16.0
ENSG00000112249.9	ENST00000369162.2_uORF_0	6-:101329125-101329131	6-:101329125-101329131	CTG	uORF	0.83	0.00	0.25000	15.0
ENSG00000164442.8	ENST00000367651.2_uORF_1	6-:139695611-139695623	6-:139695611-139695623	ATG	uORF	0.83	0.36	0.33008	7.0
ENSG00000065883.10	ENST00000181839.4_uORF_0	7+:39990176-39990191	7+:39990176-39990191	ATG	uORF	0.83	0.38	0.34390	8.0
ENSG00000127920.5	ENST00000248564.5_uORF_0	7+:93551261-93551270	7+:93551261-93551270	CTG	uORF	0.83	0.44	0.55556	22.7
ENSG00000197157.6	ENST00000354725.3_uORF_1	7+:127292276-127292282	7+:127292276-127292282	CTG	uORF	0.83	0.00	0.25000	9.0
ENSG00000106484.10	ENST00000223215.4_uORF_1	7+:130132138-130132147	7+:130132138-130132147	ATG	uORF	0.83	0.36	0.30556	7.0
ENSG00000122786.15	ENST00000361388.2_uORF_0	7+:134552454-134552469	7+:134552454-134552469	ATC	uORF	0.83	0.35	0.46022	5.8
ENSG00000164548.6	ENST00000297071.4_uORF_0	7-:23571465-23571480	7-:23571465-23571480	TTG	uORF	0.83	0.33	0.46022	5.0
ENSG00000164532.10	ENST00000408931.3_uORF_0	7-:35293338-35293353	7-:35293338-35293353	CTG	uORF	0.83	0.42	0.34390	14.0
ENSG00000126524.5	ENST00000246868.2_uORF_0	7-:66460413-66460425	7-:66460413-66460425	CTG	uORF	0.83	0.35	0.33008	6.0
ENSG00000127952.12	ENST00000248600.1_uORF_0	7-:75677146-75677161	7-:75677146-75677161	CTG	uORF	0.83	0.38	0.34390	8.5
ENSG00000105887.10	ENST00000393085.3_uORF_0	7-:135661976-135661988	7-:135661976-135661988	CTG	uORF	0.83	0.47	0.33008	79.0
ENSG00000078674.13	ENST00000325083.8_uORF_0	8+:17780361-17780376	8+:17780361-17780376	ATG	uORF	0.83	0.37	0.34390	7.0
ENSG00000158669.7	ENST00000396987.3_uORF_0	8+:41456013-41456019	8+:41456013-41456019	CTG	uORF	0.83	0.00	0.25000	6.0
ENSG00000147649.5	ENST00000336273.3_uORF_0	8+:98656623-98656638	8+:98656623-98656638	ATG	uORF	0.83	0.30	0.34390	11.0
ENSG00000160972.5	ENST00000292539.4_uORF_0	8+:145722020-145722029	8+:145722020-145722029	ATG	uORF	0.83	0.38	0.30556	8.0
ENSG00000164733.16	ENST00000353047.6_uORF_0	8-:11710978-11710988|11725509-11725535	8-:11710978-11710988|11725509-11725535	CTG	uORF	0.83	0.46	0.059672	53.5
ENSG00000164949.3	ENST00000297596.2_uORF_0	8-:95274460-95274469	8-:95274460-95274469	ATA	uORF	0.83	0.35	0.43750	6.0
ENSG00000182197.6	ENST00000378204.2_uORF_0	8-:119123790-119123802	8-:119123790-119123802	AAG	uORF	0.45	0.39	0.0019531	31.0
ENSG00000148110.11	ENST00000375344.3_uORF_0	9+:97136914-97136926	9+:97136914-97136926	CTG	uORF	0.83	0.33	0.61533	5.0
ENSG00000136870.6	ENST00000339664.2_uORF_0	9+:104161340-104161355	9+:104161340-104161355	ATT	uORF	0.83	0.35	0.34390	6.0
ENSG00000119318.8	ENST00000358015.3_uORF_1	9+:110045567-110045594	9+:110045567-110045594	ATG	uORF	0.58	0.46	0.078961	39.4
ENSG00000119318.8	ENST00000419616.1_uORF_2	9+:110045567-110045590|110045807-110045808	9+:110045567-110045590|110045807-110045808	ATG	uORF	0.58	0.46	0.070557	39.4
ENSG00000119318.8	ENST00000358015.3_uORF_3	9+:110045637-110045670	9+:110045637-110045670	CTG	uORF	0.46	0.41	0.055419	12.0
ENSG00000119408.12	ENST00000425237.1_uORF_0	9+:127064217-127064229	9+:127064217-127064229	GTG	uORF	0.83	0.38	0.33008	8.0
ENSG00000119335.12	ENST00000322030.8_uORF_0	9+:131451774-131451783	9+:131451774-131451783	GTG	uORF	0.83	0.36	0.43750	6.9
ENSG00000244187.3_ENSG00000196642.11	ENST00000371663.4_uORF_0	9+:139702571-139702607	9+:139702571-139702607	ATG	uORF	0.86	0.38	0.0092768	10.0
ENSG00000198642.5	ENST00000359039.4_uORF_0	9-:21334980-21334992	9-:21334980-21334992	GTG	uORF	0.83	0.41	0.33008	12.0
ENSG00000196312.7	ENST00000602917.1_uORF_0	9-:99775811-99775823	9-:99775811-99775823	CTG	uORF	0.83	0.33	0.61533	5.0
ENSG00000165152.4	ENST00000374848.3_uORF_0	9-:104239424-104239433	9-:104239424-104239433	CTG	uORF	0.83	0.38	0.30556	8.0
ENSG00000044574.7	ENST00000324460.6_uORF_1	9-:128003502-128003544	9-:128003502-128003544	ATT	uORF	0.60	0.42	0.042646	47.0
ENSG00000156110.9_ENSG00000214626.2	ENST00000372734.3_uORF_1	10+:75936579-75936585	10+:75936579-75936585	ACG	uORF	0.83	0.00	0.25000	6.0
ENSG00000099194.5_ENSG00000256545.1	ENST00000370355.2_uORF_0	10+:102107085-102107121	10+:102107085-102107121	ATT	uORF	0.83	0.45	0.12232	38.6
ENSG00000148481.9	ENST00000277632.3_uORF_0	10-:15902463-15902472	10-:15902463-15902472	CTG	uORF	0.83	0.36	0.30556	7.0
ENSG00000107890.12_ENSG00000199855.1	ENST00000436985.2_uORF_0	10-:27389273-27389288	10-:27389273-27389288	ATG	uORF	0.83	0.35	0.34390	6.0
ENSG00000107745.12_ENSG00000238766.1	ENST00000398761.4_uORF_0	10-:74385799-74385826	10-:74385799-74385826	ATG	uORF	0.86	0.34	0.069101	5.0
ENSG00000213551.4_ENSG00000182180.9	ENST00000372945.3_uORF_0	10-:75012294-75012309	10-:75012294-75012309	CTG	uORF	0.83	0.45	0.34390	36.0
ENSG00000107758.11	ENST00000394829.2_uORF_0	10-:75255706-75255742	10-:75255706-75255742	ATG	uORF	0.83	0.44	0.0092768	21.0
ENSG00000198728.6	ENST00000361198.5_uORF_0	10-:103874255-103874267	10-:103874255-103874267	ATG	uORF	0.83	0.35	0.33008	6.0
ENSG00000151893.10	ENST00000369151.3_uORF_0	10-:120514360-120514366	10-:120514360-120514366	ATG	uORF	0.83	0.00	0.25000	7.0
ENSG00000214063.6	ENST00000397408.1_uORF_0	11+:847242-847266	11+:847242-847266	CTG	uORF	0.83	0.42	0.35058	13.9
ENSG00000166441.8_ENSG00000254665.1	ENST00000524496.1_uORF_1	11+:8704787-8704812|8705507-8705536	11+:8704360-8704363|8704748-8704812|8705507-8705536	GTG	uORF	0.74	0.47	0.054539	98.7
ENSG00000166441.8_ENSG00000254665.1	ENST00000530913.1_uORF_3	11+:8705831-8705846	11+:8705831-8705846	AAG	uORF	0.69	0.34	0.052300	5.3
ENSG00000135387.15	ENST00000341394.4_uORF_2	11+:34073239-34073251	11+:34073239-34073251	CTG	uORF	0.83	0.33	0.33008	5.0
ENSG00000149311.13	ENST00000452508.2_uORF_0	11+:108095584-108095596	11+:108095584-108095596	ATG	uORF	0.83	0.41	0.33008	13.0
ENSG00000154127.5	ENST00000284273.5_uORF_0	11+:122526739-122526754	11+:122526739-122526754	ATG	uORF	0.51	0.44	0.027200	25.4
ENSG00000110321.11	ENST00000339995.5_uORF_1	11-:10830395-10830404	11-:10830395-10830404	CTG	uORF	0.83	0.14	0.43750	14.9
ENSG00000110321.11	ENST00000339995.5_uORF_0	11-:10830400-10830445	11-:10830400-10830445	GTG	uORF	0.24	0.47	0.032521	88.0
ENSG00000236287.3	ENST00000432999.2_uORF_0	11-:10879549-10879558	11-:10879549-10879558	ATG	uORF	0.83	0.43	0.30556	20.0
ENSG00000176697.14_ENSG00000255496.1	ENST00000418212.1_uORF_0	11-:27721751-27721757	11-:27721751-27721757	ATG	uORF	0.83	0.00	0.25000	7.0
ENSG00000149115.9	ENST00000527207.1_uORF_0	11-:57089759-57089768	11-:57089759-57089768	CTG	uORF	0.83	0.35	0.30556	6.0
ENSG00000188486.3	ENST00000530167.1_uORF_1	11-:118966105-118966144	11-:118966105-118966144	GTG	uORF	0.65	0.45	0.23987	26.0
ENSG00000060237.12	ENST00000315939.6_uORF_2	12+:862109-862124	12+:862109-862124	ATG	uORF	0.77	0.39	0.052300	9.0
ENSG00000167553.10	ENST00000301072.6_uORF_2	12+:49658885-49658900	12+:49658885-49658900	TTG	uORF	0.83	0.41	0.34390	12.0
ENSG00000135441.3_ENSG00000135437.5	ENST00000257895.5_uORF_0	12+:56114270-56114276	12+:56114270-56114276	CTG	uORF	0.83	0.00	0.25000	5.0
ENSG00000123384.9	ENST00000243077.3_uORF_4	12+:57522303-57522312	12+:57522303-57522312	ATG	uORF	0.83	0.39	0.30556	9.0
ENSG00000184575.7	ENST00000332707.5_uORF_0	12+:64798438-64798450	12+:64798438-64798450	CTG	uORF	0.83	0.33	0.33008	5.0
ENSG00000139343.6	ENST00000266735.5_uORF_0	12+:96252781-96252787	12+:96252781-96252787	CTG	uORF	0.83	0.00	0.40000	10.0
ENSG00000139437.13	ENST00000405876.4_uORF_0	12+:110338127-110338133	12+:110338127-110338133	CTG	uORF	0.83	0.00	0.25000	5.0
ENSG00000179295.11	ENST00000351677.2_uORF_0	12+:112856847-112856853	12+:112856847-112856853	ATG	uORF	0.83	0.00	0.25000	19.0
ENSG00000088986.6	ENST00000549989.1_uORF_0	12+:120933963-120933972	12+:120933963-120933972	CTG	uORF	0.25	0.17	0.25000	36.7
ENSG00000179195.11_ENSG00000178882.9	ENST00000539644.1_uORF_0	12+:124458479-124458539	12+:124458479-124458539	AGG	uORF	0.51	0.39	0.0020128	13.0
ENSG00000067182.3	ENST00000162749.2_uORF_2	12-:6450999-6451011	12-:6450999-6451011	ATG	uORF	0.83	0.37	0.57813	7.3
ENSG00000134294.9	ENST00000256689.5_uORF_1	12-:46766462-46766495	12-:46766462-46766495	ACG	uORF	0.85	0.15	0.11950	10.2
ENSG00000167552.9	ENST00000301071.7_uORF_4	12-:49582822-49582828	12-:49582822-49582828	CTG	uORF	0.83	0.00	0.25000	6.0
ENSG00000187109.9	ENST00000261182.8_uORF_0	12-:76478395-76478431	12-:76478395-76478431	CTG	uORF	0.74	0.46	0.059672	41.5
ENSG00000176871.4	ENST00000315436.3_uORF_0	12-:118498988-118498994	12-:118498988-118498994	ATG	uORF	0.83	0.00	0.25000	23.0
ENSG00000051825.10	ENST00000606320.1_uORF_0	12-:123715051-123715063	12-:123715051-123715063	TTG	uORF	0.83	0.33	0.33008	5.0
ENSG00000150991.10	ENST00000339647.5_uORF_8	12-:125398319-125398320|125399132-125399143	12-:125398319-125398320|125399132-125399143	ATC	uORF	0.85	0.36	0.18257	10.0
ENSG00000139505.10	ENST00000381801.5_uORF_0	13-:25861525-25861537	13-:25861525-25861537	CTG	uORF	0.83	0.36	0.45229	7.0
ENSG00000189403.10_ENSG00000232489.1	ENST00000341423.5_uORF_0	13-:31040002-31040038	13-:31040002-31040038	CTG	uORF	0.43	0.46	0.057466	39.5
ENSG00000133112.12	ENST00000530705.1_uORF_0	13-:45915234-45915246	13-:45915234-45915246	GTG	uORF	0.83	0.45	0.015625	34.1
ENSG00000102786.10	ENST00000311234.4_uORF_0	13-:52026745-52026766	13-:52026745-52026766	GTG	uORF	0.44	0.39	0.063081	9.0
ENSG00000183087.10	ENST00000357389.3_uORF_1	13-:114566995-114567001	13-:114566995-114567001	ATG	uORF	0.83	0.00	0.25000	12.0
ENSG00000157227.8	ENST00000311852.6_uORF_1	14+:23305973-23306009	14+:23305973-23306009	GTG	uORF	0.83	0.21	0.19983	21.0
ENSG00000197324.4	ENST00000359591.4_uORF_1	14+:23341162-23341213	14+:23341162-23341213	GTG	uORF	0.83	0.45	0.013166	27.8
ENSG00000165527.5	ENST00000298316.5_uORF_0	14+:50360001-50360010	14+:50360001-50360010	ATG	uORF	0.83	0.41	0.55556	12.5
ENSG00000126785.8	ENST00000316754.3_uORF_0	14+:63671449-63671461	14+:63671449-63671461	ATG	uORF	0.83	0.38	0.33008	8.0
ENSG00000100888.8	ENST00000557364.1_uORF_0	14-:21899954-21899975	14-:21899954-21899975	ATG	uORF	0.83	0.38	0.063081	8.0
ENSG00000100568.6_ENSG00000072042.8	ENST00000554659.1_uORF_1	14-:68141273-68141297	14-:68141273-68141297	ATG	uORF	0.80	0.45	0.00045805	32.2
ENSG00000119669.3	ENST00000238647.3_uORF_1	14-:77494892-77494898	14-:77494892-77494898	ACG	uORF	0.83	0.00	0.25000	7.0
ENSG00000140264.15_ENSG00000242028.1	ENST00000594896.1_uORF_0	15+:44084554-44084578	15+:44084554-44084578	TTG	uORF	0.61	0.39	0.76247	9.5
ENSG00000140416.15	ENST00000558264.1_uORF_0	15+:63349184-63349199	15+:63349184-63349199	CTG	uORF	0.83	0.34	0.87040	5.5
ENSG00000129038.11	ENST00000261921.7_uORF_1	15+:74218853-74218859	15+:74218853-74218859	ATG	uORF	0.83	0.00	0.50000	55.4
ENSG00000173548.8	ENST00000308527.5_uORF_0	15+:75941145-75941157	15+:75941145-75941157	ATT	uORF	0.83	0.33	0.33008	5.0
ENSG00000185787.10	ENST00000331268.5_uORF_0	15+:79165245-79165251	15+:79165245-79165251	ATG	uORF	0.83	0.00	0.25000	11.0
ENSG00000140526.12	ENST00000352732.5_uORF_0	15+:89656964-89656976	15+:89656964-89656976	TTG	uORF	0.83	0.33	0.33008	5.0
ENSG00000137845.10	ENST00000260408.3_uORF_0	15-:59041772-59041787	15-:59041772-59041787	ATG	uORF	0.83	0.35	0.34390	6.0
ENSG00000180304.10	ENST00000326005.6_uORF_0	15-:64995349-64995364	15-:64995349-64995364	CTG	uORF	0.83	0.38	0.34390	8.0
ENSG00000067225.13	ENST00000335181.5_uORF_4	15-:72523478-72523511	15-:72523478-72523511	GTG	uORF	0.83	0.19	0.17363	42.4
ENSG00000140395.4	ENST00000267973.2_uORF_0	15-:78588066-78588067|78591903-78591917	15-:78588066-78588067|78591903-78591917	CTG	uORF	0.83	0.41	0.34390	12.0
ENSG00000131873.5	ENST00000254190.3_uORF_0	15-:101791886-101791901	15-:101791886-101791901	ATG	uORF	0.83	0.35	0.59040	5.8
ENSG00000102858.8	ENST00000262370.7_uORF_0	16+:4674884-4674896	16+:4674884-4674896	ATG	uORF	0.83	0.39	0.57813	9.2
ENSG00000149925.12	ENST00000338110.5_uORF_4	16+:30075758-30075773	16+:30075758-30075773	ATT	uORF	0.83	0.35	0.46022	6.0
ENSG00000087245.8	ENST00000219070.4_uORF_5	16+:55513128-55513164	16+:55513128-55513164	AGG	uORF	0.64	0.43	0.14970	18.0
ENSG00000087245.8	ENST00000219070.4_uORF_2	16+:55513235-55513247	16+:55513235-55513247	ATG	uORF	0.83	0.46	0.0019531	63.0
ENSG00000125148.6	ENST00000245185.5_uORF_3	16+:56642534-56642549	16+:56642486-56642549	CTG	uORF	0.83	0.28	0.18080	48.0
ENSG00000169715.10	ENST00000306061.6_uORF_1	16+:56659706-56659739	16+:56659706-56659739	CTG	uORF	0.83	0.46	0.26810	50.5
ENSG00000159579.9	ENST00000537866.1_uORF_0	16+:57220740-57220752	16+:57220740-57220752	ATG	uORF	0.83	0.36	0.33008	7.0
ENSG00000034713.3	ENST00000037243.2_uORF_0	16+:75600314-75600338	16+:75600314-75600338	TTG	uORF	0.86	0.38	0.10623	9.0
ENSG00000196118.7	ENST00000541260.1_uORF_0	16-:30773295-30773304	16-:30773295-30773304	CTG	uORF	0.83	0.39	0.30556	9.0
ENSG00000103121.4_ENSG00000260213.1	ENST00000219400.3_uORF_0	16-:81031019-81031034|81040338-81040347	16-:81031019-81031034|81040338-81040347	ACG	uORF	0.83	0.45	0.22933	32.2
ENSG00000108523.11	ENST00000262482.6_uORF_0	17+:4844068-4844074	17+:4844068-4844074	ATG	uORF	0.83	0.00	0.25000	24.0
ENSG00000166579.11	ENST00000334527.7_uORF_0	17+:8339341-8339353	17+:8339341-8339353	ATG	uORF	0.83	0.35	0.33008	6.0
ENSG00000198242.9_ENSG00000238597.1	ENST00000472628.1_uORF_0	17+:27047602-27047608	17+:27047602-27047608	TTG	uORF	0.83	0.00	0.40000	12.2
ENSG00000161326.8	ENST00000394389.4_uORF_0	17+:35850022-35850034	17+:35850022-35850034	ACG	uORF	0.83	0.35	0.33008	6.0
ENSG00000141736.9	ENST00000269571.5_uORF_0	17+:37856465-37856486	17+:37856465-37856486	ATG	uORF	0.86	0.39	0.0061829	11.0
ENSG00000131759.13	ENST00000394089.2_uORF_0	17+:38474542-38474572	17+:38474542-38474572	ATG	uORF	0.83	0.45	0.0083610	30.0
ENSG00000161692.13	ENST00000526924.1_uORF_0	17+:42786081-42786090	17+:42786081-42786090	CTG	uORF	0.83	0.36	0.30556	7.0
ENSG00000108424.5	ENST00000290158.4_uORF_0	17+:45727472-45727487	17+:45727472-45727487	ATG	uORF	0.38	0.33	0.010412	6.3
ENSG00000198909.3	ENST00000361357.3_uORF_0	17+:61699906-61699912	17+:61699906-61699912	ATG	uORF	0.83	0.00	0.25000	6.0
ENSG00000141552.13_ENSG00000183979.7	ENST00000344877.5_uORF_0	17+:79851442-79851463	17+:79851442-79851463	ATG	uORF	0.86	0.35	0.0061829	7.0
ENSG00000167193.7	ENST00000300574.2_uORF_0	17-:1359507-1359513	17-:1359507-1359513	CTG	uORF	0.83	0.00	0.25000	11.0
ENSG00000109118.9	ENST00000332830.4_uORF_0	17-:27278361-27278382	17-:27278361-27278382	ACG	uORF	0.83	0.40	0.063081	17.0
ENSG00000161547.10_ENSG00000207556.1	ENST00000583836.1_uORF_0	17-:74733318-74733375	17-:74733318-74733375	GTG	uORF	0.19	0.24	0.018567	43.0
ENSG00000101695.4_ENSG00000134758.9	ENST00000261593.3_uORF_0	18+:29671932-29671947	18+:29671932-29671947	GTG	uORF	0.83	0.35	0.34390	6.0
ENSG00000134779.10	ENST00000334295.4_uORF_0	18-:34408803-34408812	18-:34408803-34408812	ATG	uORF	0.83	0.36	0.43750	7.0
ENSG00000115268.5	ENST00000591032.1_uORF_3	19+:1438859-1438891|1439959-1439966	19+:1438859-1438891|1439959-1439966	GTG	uORF	0.62	0.31	1.0000	115.4
ENSG00000130175.5	ENST00000592741.1_uORF_1	19+:11546862-11546892	19+:11546862-11546892	GTG	uORF	0.46	0.43	0.052972	18.0
ENSG00000160014.12	ENST00000291295.9_uORF_0	19+:47104618-47104660	19+:47104618-47104660	CTG	uORF	0.48	0.46	0.042646	42.2
ENSG00000142230.7	ENST00000270225.7_uORF_0	19+:47634143-47634152	19+:47634143-47634152	TTG	uORF	0.83	0.32	0.30556	5.0
ENSG00000169136.4_ENSG00000265438.1	ENST00000423777.2_uORF_0	19+:50432530-50432542	19+:50432530-50432542	ATG	uORF	0.83	0.39	0.33008	9.0
ENSG00000105568.13	ENST00000322088.6_uORF_1	19+:52693313-52693328	19+:52693313-52693328	CTG	uORF	0.83	0.44	0.052300	26.3
ENSG00000063245.10_ENSG00000269574.1	ENST00000411543.2_uORF_2	19+:56188054-56188069	19+:56188054-56188069	GTG	uORF	0.83	0.37	0.34390	7.0
ENSG00000198131.9_ENSG00000142396.6	ENST00000269829.4_uORF_0	19+:58740914-58740936|58741759-58741773	19+:58740914-58740936|58741759-58741773	GTG	uORF	0.58	0.44	0.0092768	21.0
ENSG00000130726.7	ENST00000253024.5_uORF_1	19+:59055943-59055958	19+:59055943-59055958	TTG	uORF	0.45	0.45	0.18080	36.1
ENSG00000126934.9	ENST00000262948.5_uORF_1	19-:4123946-4123979	19-:4123946-4123979	CTG	uORF	0.83	0.42	0.055419	13.0
ENSG00000125726.6	ENST00000245903.3_uORF_0	19-:6591033-6591042	19-:6591033-6591042	CTG	uORF	0.83	0.32	0.30556	5.0
ENSG00000160113.5_ENSG00000130307.7	ENST00000291442.3_uORF_0	19-:17356422-17356437	19-:17356422-17356437	ATG	uORF	0.83	0.33	0.34390	5.0
ENSG00000105669.8_ENSG00000051128.14	ENST00000392351.3_uORF_1	19-:19049815-19049830	19-:19049815-19049830	CTG	uORF	0.83	0.40	0.34390	10.0
ENSG00000079462.3	ENST00000262890.3_uORF_0	19-:42806579-42806588	19-:42806579-42806588	GTG	uORF	0.83	0.35	0.30556	6.0
ENSG00000042753.7	ENST00000263270.6_uORF_0	19-:47354081-47354105	19-:47354081-47354105	CTG	uORF	0.83	0.42	0.21461	13.1
ENSG00000125885.9_ENSG00000231961.1	ENST00000378896.3_uORF_0	20+:5931310-5931322	20+:5931310-5931322	TTG	uORF	0.83	0.33	0.33008	5.0
ENSG00000118707.5_ENSG00000101084.12	ENST00000344795.3_uORF_0	20+:35234279-35234291	20+:35234279-35234291	CTG	uORF	0.83	0.41	0.45229	12.0
ENSG00000168734.9	ENST00000372889.1_uORF_0	20+:43211284-43211296	20+:43211284-43211296	CTG	uORF	0.83	0.36	0.33008	7.0
ENSG00000166913.8	ENST00000353703.4_uORF_0	20+:43514412-43514451	20+:43514412-43514451	CTG	uORF	0.56	0.45	0.15305	34.5
ENSG00000088832.10	ENST00000381724.3_uORF_0	20-:1373597-1373642	20-:1373597-1373642	ATG	uORF	0.83	0.47	1.3740e-06	195.7
ENSG00000101384.7_ENSG00000270408.1	ENST00000254958.5_uORF_0	20-:10654513-10654528	20-:10654513-10654528	ATG	uORF	0.83	0.33	0.34390	5.0
ENSG00000101439.4	ENST00000376925.3_uORF_2	20-:23618551-23618557	20-:23618551-23618557	ATC	uORF	0.83	0.00	0.25000	5.0
ENSG00000101126.11	ENST00000396032.3_uORF_0	20-:49547807-49547816	20-:49547807-49547816	ATG	uORF	0.83	0.45	0.027778	34.0
ENSG00000142168.10_ENSG00000238390.1	ENST00000270142.6_uORF_1	21+:33032067-33032076	21+:33032067-33032076	GTG	uORF	0.83	0.32	0.30556	5.0
ENSG00000243927.1_ENSG00000266007.1	ENST00000608209.1_uORF_0	21+:35446000-35446045|35467161-35467185	21+:35446000-35446045|35467161-35467185	ATG	uORF	0.63	0.47	0.0048746	89.2
ENSG00000142207.5_ENSG00000200792.1	ENST00000382751.3_uORF_0	21-:33765302-33765314	21-:33765302-33765314	ATG	uORF	0.83	0.34	0.33008	5.6
ENSG00000128272.10	ENST00000404241.2_uORF_1	22+:39916590-39916596	22+:39916590-39916596	ATG	uORF	0.83	0.00	0.25000	21.2
ENSG00000128272.10	ENST00000404241.2_uORF_0	22+:39916652-39916664	22+:39916652-39916664	ATG	uORF	0.83	0.47	0.042969	84.0
ENSG00000130638.11	ENST00000252934.5_uORF_1	22+:46067742-46067757	22+:46067742-46067757	CTG	uORF	0.83	0.33	0.34390	5.0
ENSG00000100325.10	ENST00000397771.2_uORF_0	22-:30230504-30230516	22-:30230504-30230516	ATG	uORF	0.83	0.38	0.33008	8.0
ENSG00000241878.5	ENST00000397500.1_uORF_0	22-:32021898-32021910	22-:32021898-32021910	CTG	uORF	0.83	0.35	0.33008	6.0
ENSG00000198792.8	ENST00000361906.3_uORF_0	22-:38668890-38668902	22-:38668890-38668902	ATG	uORF	0.83	0.39	0.33008	9.0
ENSG00000100401.15	ENST00000356244.3_uORF_1	22-:41682071-41682101	22-:41682071-41682101	CTG	uORF	0.57	0.40	0.14085	32.6
ENSG00000188636.3	ENST00000341255.3_uORF_0	22-:44893653-44893665	22-:44893653-44893665	CTG	uORF	0.83	0.39	0.33008	9.0
ENSG00000124486.8_ENSG00000269941.1	ENST00000324545.8_uORF_0	X+:40945261-40945276	X+:40945261-40945276	ATG	uORF	0.83	0.45	0.34390	29.0
ENSG00000102225.11	ENST00000357227.4_uORF_0	X+:47078274-47078286	X+:47078274-47078286	ATG	uORF	0.83	0.36	0.33008	6.5
ENSG00000102007.6	ENST00000376327.5_uORF_1	X+:49028297-49028309	X+:49028297-49028309	ACG	uORF	0.83	0.35	0.33008	6.0
ENSG00000147065.12	ENST00000360270.5_uORF_1	X+:64887625-64887676	X+:64887625-64887676	ATC	uORF	0.83	0.43	0.30854	18.4
ENSG00000166681.9	ENST00000372645.3_uORF_1	X+:102631491-102631500	X+:102631491-102631500	CTG	uORF	0.83	0.35	0.55556	6.0
ENSG00000166681.9	ENST00000372634.1_uORF_0	X+:102631957-102631969	X+:102631957-102631969	CTG	uORF	0.83	0.45	0.18257	29.0
ENSG00000133142.13	ENST00000472484.1_uORF_0	X+:102840506-102840530	X+:102840506-102840530	CTG	uORF	0.76	0.43	0.11836	17.0
ENSG00000147224.6	ENST00000372435.4_uORF_0	X+:106871823-106871832	X+:106871823-106871832	ATC	uORF	0.83	0.40	0.43750	10.0
ENSG00000123130.12	ENST00000379303.5_uORF_0	X-:23761265-23761277	X-:23761265-23761277	ACG	uORF	0.83	0.35	0.45229	6.0
ENSG00000126767.13	ENST00000376983.3_uORF_0	X-:47500854-47500863	X-:47500854-47500863	ATG	uORF	0.83	0.32	0.30556	5.0
ENSG00000068323.12	ENST00000315869.7_uORF_0	X-:48900860-48900869	X-:48900860-48900869	ATG	uORF	0.83	0.33	0.55556	5.4
ENSG00000269690.1_ENSG00000221028.1	ENST00000367302.1_Variant_1	1+:201592714-201592734|201598531-201598635|201617761-201618553|201681944-201682047|201687517-201687883|201749548-201749687|201750139-201750437|201751303-201751997|201752533-201752980|201754437-201754479|201755556-201755705|201758867-201758920|201759681-201759705|201759816-201759894|201762919-201763003|201763593-201763705|201772720-201772842|201777080-201777277|201777545-201777738|201777830-201777…	1+:201592714-201592734|201598531-201598635|201617761-201618553|201681944-201682047|201687517-201687883|201749548-201749687|201750139-201750437|201751303-201751997|201752533-201752980|201754437-201754479|201755556-201755705|201758867-201758920|201759681-201759705|201759816-201759894|201762919-201763003|201763593-201763705|201772720-201772842|201777080-201777277|201777545-201777738|201777830-201777…	GTG	Variant	0.13	0.35	0.61189	124.8
ENSG00000078808.12	ENST00000360001.6_Variant_0	1-:1152891-1153068|1153837-1154013|1154148-1154307|1158623-1158737|1159211-1159348|1163847-1164227	1-:1152891-1153068|1153837-1154013|1154148-1154307|1158623-1158737|1159211-1159348|1163847-1164227	CTG	Variant	0.37	0.32	8.6017e-10	148.1
ENSG00000142627.9	ENST00000358432.5_Variant_0	1-:16451709-16451815|16455928-16456084|16456720-16456914|16458215-16458365|16458558-16458768|16458872-16458934|16459674-16459863|16459975-16460101|16460354-16460410|16460962-16461062|16461530-16461684|16462149-16462265|16464347-16464680|16464769-16464925|16474872-16475542|16477390-16477458|16482342-16482478	1-:16451709-16451815|16455928-16456084|16456720-16456914|16458215-16458365|16458558-16458768|16458872-16458934|16459674-16459863|16459975-16460101|16460354-16460410|16460962-16461062|16461530-16461684|16462149-16462265|16464347-16464680|16464769-16464925|16474872-16475542|16477390-16477458|16482342-16482478	GTG	Variant	0.74	0.37	1.8740e-12	420.9
ENSG00000116560.6	ENST00000357214.5_Variant_0	1-:35650056-35650194|35652601-35652723|35652803-35652852|35653573-35653691|35654603-35654688|35654786-35654983|35656098-35656194|35656294-35656596|35656941-35657130|35657822-35658713	1-:35650056-35650194|35652601-35652723|35652803-35652852|35653573-35653691|35654603-35654688|35654786-35654983|35656098-35656194|35656294-35656596|35656941-35657130|35657822-35658713	GTG	Variant	0.28	0.25	6.4465e-12	350.7
ENSG00000197956.5	ENST00000496817.1_Variant_0	1-:153507171-153507306|153507677-153507851|153508424-153508442	1-:153507171-153507306|153507677-153507851|153508424-153508442	TTG	Variant	0.59	0.44	3.0492e-15	4305.7
ENSG00000063660.4	ENST00000264039.2_Variant_0	2+:241375212-241375501|241398446-241398605|241401607-241401999|241402763-241402929|241404032-241404163|241404272-241404392|241404493-241404627|241404889-241405065|241405474-241405707	2+:241375212-241375501|241398446-241398605|241401607-241401999|241402763-241402929|241404032-241404163|241404272-241404392|241404493-241404627|241404889-241405065|241405474-241405707	CTG	Variant	0.77	0.40	4.8506e-10	191.5
ENSG00000144381.12	ENST00000388968.3_Variant_0	2-:198351769-198351922|198352581-198352760|198353040-198353215|198353725-198353971|198354920-198355020|198358047-198358216|198358880-198358974|198359380-198359476|198360017-198360100|198361863-198362116|198363398-198363574|198364505-198364584	2-:198351769-198351922|198352581-198352760|198353040-198353215|198353725-198353971|198354920-198355020|198358047-198358216|198358880-198358974|198359380-198359476|198360017-198360100|198361863-198362116|198363398-198363574|198364505-198364584	GTG	Variant	0.24	0.21	1.6560e-06	135.8
ENSG00000170248.9	ENST00000307296.3_Variant_0	3+:33840112-33840429|33853563-33853618|33855050-33855120|33863446-33863574|33866678-33866832|33867971-33868072|33870344-33870461|33877535-33877758|33879695-33879819|33883388-33883566|33885603-33885715|33886910-33887080|33893979-33894228|33895370-33895505|33896657-33896752|33905497-33905621|33906734-33906922|33907842-33908017	3+:33840112-33840429|33853563-33853618|33855050-33855120|33863446-33863574|33866678-33866832|33867971-33868072|33870344-33870461|33877535-33877758|33879695-33879819|33883388-33883566|33885603-33885715|33886910-33887080|33893979-33894228|33895370-33895505|33896657-33896752|33905497-33905621|33906734-33906922|33907842-33908017	CTG	Variant	0.46	0.29	1.7083e-05	152.6
ENSG00000239732.2_ENSG00000247596.4	ENST00000305533.5_Variant_0	3-:52263049-52263217|52263676-52263798|52263935-52264086|52264885-52265011|52265142-52265247|52265459-52265555|52265959-52266138|52269044-52269122|52273007-52273107	3-:52263049-52263217|52263676-52263798|52263935-52264086|52264885-52265011|52265142-52265247|52265459-52265555|52265959-52266138|52269044-52269122|52273007-52273107	TTG	Variant	0.66	0.36	3.3649e-12	188.5
ENSG00000214289.2_ENSG00000114019.10	ENST00000249883.5_Variant_0	3-:134076546-134076605|134077381-134077561|134078124-134078345|134078947-134079255|134080353-134080649|134084658-134084751|134085124-134085269|134086338-134086645|134089541-134090336|134093183-134093206	3-:134076546-134076605|134077381-134077561|134078124-134078345|134078947-134079255|134080353-134080649|134084658-134084751|134085124-134085269|134086338-134086645|134089541-134090336|134093183-134093206	CTG	Variant	0.57	0.31	9.2236e-05	89.0
ENSG00000164161.5	ENST00000296575.3_Variant_0	4+:145567629-145568106|145573756-145573949|145579941-145580098|145580788-145580990|145627682-145627834|145628238-145628412|145629319-145629463|145633101-145633223|145635376-145635500|145636451-145636582|145640026-145640108|145655892-145656041|145658915-145659109	4+:145567629-145568106|145573756-145573949|145579941-145580098|145580788-145580990|145627682-145627834|145628238-145628412|145629319-145629463|145633101-145633223|145635376-145635500|145636451-145636582|145640026-145640108|145655892-145656041|145658915-145659109	ATT	Variant	0.79	0.38	4.8414e-05	109.1
ENSG00000131711.10	ENST00000296755.7_Variant_0	5+:71403286-71403542|71411524-71411626|71479569-71479652|71482440-71482581|71489692-71496194|71499389-71499628|71500910-71501066	5+:71403286-71403542|71411524-71411626|71479569-71479652|71482440-71482581|71489692-71496194|71499389-71499628|71500910-71501066	ATC	Variant	0.71	0.34	9.2672e-17	359.7
ENSG00000038427.11	ENST00000265077.3_Variant_0	5+:82767839-82767842|82779331-82779407|82785916-82786291|82789364-82789539|82789622-82789750|82807921-82808215|82815167-82818128|82832825-82838087|82841355-82841469|82843789-82843903|82849182-82849341|82850774-82850857|82868234-82868379|82875798-82875981|82876125-82876253	5+:82767839-82767842|82779331-82779407|82785916-82786291|82789364-82789539|82789622-82789750|82807921-82808215|82815167-82818128|82832825-82838087|82841355-82841469|82843789-82843903|82849182-82849341|82850774-82850857|82868234-82868379|82875798-82875981|82876125-82876253	AAG	Variant	0.24	0.21	2.2781e-21	671.6
ENSG00000113368.7	ENST00000261366.5_Variant_0	5+:126113107-126113559|126140467-126140624|126141262-126141388|126145871-126146042|126147464-126147590|126154613-126154834|126156601-126156827|126158472-126158577|126161679-126161799|126168385-126168493|126171914-126171956	5+:126113107-126113559|126140467-126140624|126141262-126141388|126145871-126146042|126147464-126147590|126154613-126154834|126156601-126156827|126158472-126158577|126161679-126161799|126168385-126168493|126171914-126171956	TTG	Variant	0.83	0.46	0.012026	137.4
ENSG00000164176.8	ENST00000296591.5_Variant_0	5-:83239237-83239387|83259023-83259179|83356118-83356303|83360518-83360663|83362269-83362425|83402466-83402648|83433058-83433172|83476210-83476339|83525672-83525702|83549901-83550030|83680125-83680279	5-:83239237-83239387|83259023-83259179|83356118-83356303|83360518-83360663|83362269-83362425|83402466-83402648|83433058-83433172|83476210-83476339|83525672-83525702|83549901-83550030|83680125-83680279	CTG	Variant	0.65	0.43	3.7739e-07	227.6
ENSG00000197061.3	ENST00000377803.2_Variant_0	6+:26104172-26104487	6+:26104172-26104487	ATC	Variant	0.58	0.47	4.2054e-13	492.6
ENSG00000168298.4	ENST00000304218.3_Variant_0	6+:26156591-26157278	6+:26156591-26157278	TTG	Variant	0.26	0.46	0.0000	1139.3
ENSG00000233822.3	ENST00000449538.3_Variant_0	6+:27806379-27806820	6+:27806379-27806820	TTG	Variant	0.63	0.37	1.4344e-14	156.6
ENSG00000164442.8	ENST00000367651.2_Variant_0	6-:139694268-139695089|139695549-139695604	6-:139694268-139695089|139695549-139695604	CTG	Variant	0.34	0.36	4.1564e-08	168.9
ENSG00000092820.13	ENST00000337147.7_Variant_0	6-:159187945-159188110|159188292-159188544|159190357-159190450|159190815-159190976|159191795-159191926|159192275-159192439|159197439-159197536|159204551-159204698|159205675-159205759|159206340-159206615|159208139-159208235|159210319-159210403|159239113-159239197	6-:159187945-159188110|159188292-159188544|159190357-159190450|159190815-159190976|159191795-159191926|159192275-159192439|159197439-159197536|159204551-159204698|159205675-159205759|159206340-159206615|159208139-159208235|159210319-159210403|159239113-159239197	TTG	Variant	0.34	0.29	0.0000	313.1
ENSG00000146701.7	ENST00000315758.5_Variant_0	7+:75677442-75677544|75684147-75684316|75686727-75686811|75687286-75687396|75689690-75689816|75692832-75692910|75693656-75693756|75694119-75694271|75695596-75695728	7+:75677442-75677544|75684147-75684316|75686727-75686811|75687286-75687396|75689690-75689816|75692832-75692910|75693656-75693756|75694119-75694271|75695596-75695728	CTG	Variant	0.54	0.31	0.00011972	145.7
ENSG00000157240.2	ENST00000287934.2_Variant_0	7+:90894150-90896139	7+:90894144-90896139	CTG	Variant	0.59	0.12	2.4039e-11	145.1
ENSG00000242265.1	ENST00000482108.1_Variant_0	7+:94292766-94293846	7+:94292766-94293846	CTG	Variant	0.75	0.38	2.1685e-05	111.1
ENSG00000105974.7	ENST00000393467.1_Variant_1	7+:116166572-116166743|116198999-116199341	7+:116166572-116166743|116198999-116199341	CTG	Variant	0.68	0.46	0.0013236	458.7
ENSG00000198363.11	ENST00000379454.4_Variant_0	8-:62415917-62416068|62430086-62430220|62430590-62430682|62438535-62438671|62460629-62460767|62465589-62465679|62468482-62468581|62475302-62475439|62479726-62479877|62489330-62489417|62496502-62496588|62531536-62531578|62546241-62546286|62550505-62550562|62550880-62550922|62555446-62555479|62555944-62555992|62556503-62556560|62557158-62557191|62559308-62559437|62563608-62563683|62566126-62566219|…	8-:62415917-62416068|62430086-62430220|62430590-62430682|62438535-62438671|62460629-62460767|62465589-62465679|62468482-62468581|62475302-62475439|62479726-62479877|62489330-62489417|62496502-62496588|62531536-62531578|62546241-62546286|62550505-62550562|62550880-62550922|62555446-62555479|62555944-62555992|62556503-62556560|62557158-62557191|62559308-62559437|62563608-62563683|62566126-62566219|…	GTG	Variant	0.62	0.46	0.98701	160.6
ENSG00000122705.12_ENSG00000222760.1	ENST00000345519.5_Variant_0	9+:36190975-36191270|36197547-36197585|36198975-36199093|36204064-36204176|36211599-36211771	9+:36190975-36191270|36197547-36197585|36198975-36199093|36204064-36204176|36211599-36211771	GTG	Variant	0.38	0.34	0.00035357	168.8
ENSG00000168209.4	ENST00000307365.3_Variant_0	10+:74033935-74034179|74034452-74034946	10+:74033935-74034179|74034452-74034946	CTG	Variant	0.35	0.29	0.0011166	128.5
ENSG00000151929.5	ENST00000369085.3_Variant_0	10+:121410926-121411367|121429362-121429689|121431766-121432168|121435975-121436794	10+:121410926-121411367|121429362-121429689|121431766-121432168|121435975-121436794	CTG	Variant	0.81	0.38	2.0785e-07	209.7
ENSG00000148841.11	ENST00000337478.1_Variant_0	10-:106074165-106075822|106098003-106098101	10-:106074165-106075822|106098003-106098101	CTG	Variant	0.29	0.22	3.0599e-10	97.0
ENSG00000135387.15	ENST00000341394.4_Variant_0	11+:34073343-34073418|34073967-34074183|34093272-34093335|34093447-34093534|34097782-34098021|34098106-34098189|34101174-34101312|34104371-34104424|34104501-34104588|34107610-34107766|34107851-34107960|34110941-34111003|34111725-34111836|34112075-34112225|34113452-34113603|34118025-34118220|34118742-34118843|34119244-34119308|34120849-34120914	11+:34073343-34073418|34073967-34074183|34093272-34093335|34093447-34093534|34097782-34098021|34098106-34098189|34101174-34101312|34104371-34104424|34104501-34104588|34107610-34107766|34107851-34107960|34110941-34111003|34111725-34111836|34112075-34112225|34113452-34113603|34118025-34118220|34118742-34118843|34119244-34119308|34120849-34120914	CTG	Variant	0.53	0.34	0.080127	200.7
ENSG00000133318.9	ENST00000537981.1_Variant_0	11+:63449027-63449250|63517462-63517670|63519978-63520117|63520540-63520610|63521133-63521180|63523583-63523642|63525627-63525673	11+:63449027-63449250|63517462-63517670|63519978-63520117|63520540-63520610|63521133-63521180|63523583-63523642|63525627-63525673	TTG	Variant	0.33	0.26	2.5915e-09	157.6
ENSG00000175220.7	ENST00000311956.4_Variant_0	11-:46700586-46700775|46700914-46701018|46701197-46701326|46701754-46701832|46702036-46702113|46702189-46702297|46702560-46702659|46702842-46702929|46703600-46703732|46709722-46709810|46717209-46717305|46717524-46717678	11-:46700586-46700775|46700914-46701018|46701197-46701326|46701754-46701832|46702036-46702113|46702189-46702297|46702560-46702659|46702842-46702929|46703600-46703732|46709722-46709810|46717209-46717305|46717524-46717678	CTG	Variant	0.47	0.27	1.4989e-06	71.7
ENSG00000149136.3	ENST00000278412.2_Variant_0	11-:57093880-57093952|57094176-57094363|57094899-57094988|57095185-57095356|57095770-57095900|57097566-57097612|57097764-57097903|57098328-57098401|57099141-57099363|57099625-57099754|57099856-57099960|57100098-57100329|57100432-57100623|57100908-57101014|57101936-57102122|57102541-57102640	11-:57093880-57093952|57094176-57094363|57094899-57094988|57095185-57095356|57095770-57095900|57097566-57097612|57097764-57097903|57098328-57098401|57099141-57099363|57099625-57099754|57099856-57099960|57100098-57100329|57100432-57100623|57100908-57101014|57101936-57102122|57102541-57102640	GTG	Variant	0.12	0.28	1.4293e-07	138.1
ENSG00000184743.8	ENST00000398868.3_Variant_0	11-:63396790-63396877|63398511-63398943|63400497-63400569|63403005-63403062|63403678-63403806|63410828-63410967|63411640-63411733|63413978-63414035|63419407-63419458|63419942-63420047|63426232-63426376|63426509-63426724|63438761-63438846	11-:63396790-63396877|63398511-63398943|63400497-63400569|63403005-63403062|63403678-63403806|63410828-63410967|63411640-63411733|63413978-63414035|63419407-63419458|63419942-63420047|63426232-63426376|63426509-63426724|63438761-63438846	CTG	Variant	0.12	0.29	3.0659e-05	96.8
ENSG00000168056.10	ENST00000301873.5_Variant_0	11-:65306550-65306702|65306798-65306930|65307018-65307099|65307190-65307352|65307483-65307624|65307715-65307853|65307956-65308085|65308341-65308425|65308596-65308764|65309070-65309199|65310575-65310695|65310897-65311020|65313912-65314035|65314268-65314391|65314909-65315038|65315160-65315292|65315390-65315516|65318596-65318695|65318872-65318945|65319018-65319035|65319442-65319628|65319718-65319877…	11-:65306550-65306702|65306798-65306930|65307018-65307099|65307190-65307352|65307483-65307624|65307715-65307853|65307956-65308085|65308341-65308425|65308596-65308764|65309070-65309199|65310575-65310695|65310897-65311020|65313912-65314035|65314268-65314391|65314909-65315038|65315160-65315292|65315390-65315516|65318596-65318695|65318872-65318945|65319018-65319035|65319442-65319628|65319718-65319877…	CTG	Variant	0.12	0.34	0.0000	466.0
ENSG00000175592.4	ENST00000312562.2_Variant_0	11-:65660356-65660767|65661484-65661592|65664279-65664477|65667711-65667870	11-:65660356-65660767|65661484-65661592|65664279-65664477|65667711-65667870	ACG	Variant	0.21	0.21	0.00023042	177.9
ENSG00000205352.6_ENSG00000197111.11	ENST00000359462.5_Variant_0	12+:53848575-53848653|53849130-53849154|53849244-53849277|53849668-53849785|53853055-53853187|53854798-53854927|53856264-53856351|53858543-53858636|53859715-53859757|53861004-53861077|53861588-53861627|53862560-53862616|53865421-53865591|53873189-53873226	12+:53848575-53848653|53849130-53849154|53849244-53849277|53849668-53849785|53853055-53853187|53854798-53854927|53856264-53856351|53858543-53858636|53859715-53859757|53861004-53861077|53861588-53861627|53862560-53862616|53865421-53865591|53873189-53873226	CTG	Variant	0.16	0.46	5.0336e-11	340.6
ENSG00000205352.6_ENSG00000197111.11	ENST00000447282.1_Variant_1	12+:53848575-53848653|53849130-53849154|53849244-53849277|53849668-53849785|53853055-53853187|53854798-53854927|53856264-53856351|53859715-53859757|53861004-53861077|53861588-53861627|53862560-53862616|53865421-53865591|53873189-53873226	12+:53848575-53848653|53849130-53849154|53849244-53849277|53849668-53849785|53853055-53853187|53854798-53854927|53856264-53856351|53859715-53859757|53861004-53861077|53861588-53861627|53862560-53862616|53865421-53865591|53873189-53873226	CTG	Variant	0.16	0.46	1.0000	281.9
ENSG00000198431.11	ENST00000526691.1_Variant_1	12+:104742142-104742193	12+:104742142-104742193	TTG	Variant	0.55	0.39	0.032272	46.2
ENSG00000174437.12	ENST00000395494.2_Variant_0	12+:110719207-110719712|110720408-110720426|110720517-110720600|110729824-110729929|110734403-110734542|110764194-110764280|110765357-110765822|110770401-110770490|110770985-110771088|110771816-110771948|110777085-110777208|110777307-110777526|110778463-110778799|110780032-110780253|110781036-110781239|110782690-110782776|110783053-110783187|110783805-110783923|110784005-110784275	12+:110719207-110719712|110720408-110720426|110720517-110720600|110729824-110729929|110734403-110734542|110764194-110764280|110765357-110765822|110770401-110770490|110770985-110771088|110771816-110771948|110777085-110777208|110777307-110777526|110778463-110778799|110780032-110780253|110781036-110781239|110782690-110782776|110783053-110783187|110783805-110783923|110784005-110784275	GTG	Variant	0.67	0.40	7.4217e-11	287.4
ENSG00000111665.7	ENST00000538862.2_Variant_0	12-:6958206-6958362|6958486-6958593|6958728-6959022|6959630-6959760|6959996-6960152	12-:6958206-6958362|6958486-6958593|6958728-6959022|6959630-6959760|6959996-6960152	CTG	Variant	0.82	0.41	3.7111e-08	111.5
ENSG00000060138.8	ENST00000228251.4_Variant_0	12-:10853886-10853952|10854558-10854733|10856649-10856747|10862506-10862713|10865809-10865932|10868292-10868382|10870686-10870720|10871678-10871742|10875448-10875821	12-:10853886-10853952|10854558-10854733|10856649-10856747|10862506-10862713|10865809-10865932|10868292-10868382|10870686-10870720|10871678-10871742|10875448-10875821	ATC	Variant	0.84	0.37	5.1986e-06	169.3
ENSG00000060138.8	ENST00000279550.7_Variant_1	12-:10853886-10853952|10854558-10854733|10856649-10856747|10865809-10865932|10868292-10868382|10870686-10870720|10871678-10871742|10875448-10875821	12-:10853886-10853952|10854558-10854733|10856649-10856747|10865809-10865932|10868292-10868382|10870686-10870720|10871678-10871742|10875448-10875821	ATC	Variant	0.84	0.37	1.0000	143.0
ENSG00000167552.9	ENST00000550767.1_Variant_1	12-:49578792-49579773|49580092-49580241|49580393-49580544	12-:49578792-49579773|49580092-49580241|49580393-49580544	CTG	Variant	0.27	0.23	1.0000	1379.6
ENSG00000197324.4	ENST00000359591.4_Variant_0	14+:23341362-23341546|23341946-23341991|23342519-23342655|23344263-23344454|23344563-23345581|23345897-23346027|23346148-23346736	14+:23341314-23341546|23341946-23341991|23342519-23342655|23344263-23344454|23344563-23345581|23345897-23346027|23346148-23346736	CTG	Variant	0.85	0.40	0.0000	385.4
ENSG00000100568.6_ENSG00000072042.8	ENST00000381346.4_Variant_0	14-:68145037-68145140|68151731-68151921|68156928-68157138|68157856-68157961|68159154-68159310|68159650-68159769|68162346-68162444	14-:68145037-68145140|68151731-68151921|68156928-68157138|68157856-68157961|68159154-68159310|68159650-68159769|68162346-68162444	CTG	Variant	0.39	0.36	6.8201e-05	107.8
ENSG00000167004.8	ENST00000300289.5_Variant_0	15+:44038662-44038904|44046021-44046100|44048846-44048964|44053621-44053729|44055274-44055404|44057647-44057764|44058084-44058210|44058925-44059108|44060686-44060795|44061715-44061844|44062447-44062527|44062720-44062778|44063302-44063416	15+:44038662-44038904|44046021-44046100|44048846-44048964|44053621-44053729|44055274-44055404|44057647-44057764|44058084-44058210|44058925-44059108|44060686-44060795|44061715-44061844|44062447-44062527|44062720-44062778|44063302-44063416	GTG	Variant	0.40	0.38	0.0000	274.9
ENSG00000103855.13	ENST00000318443.5_Variant_0	15+:73976762-73976801|73991926-73992059|73994595-73994934|73995112-73995427|73995999-73996338|73996516-73996813|74000679-74000814|74001988-74002030|74003475-74003511|74005274-74005297	15+:73976762-73976801|73991926-73992059|73994595-73994934|73995112-73995427|73995999-73996338|73996516-73996813|74000679-74000814|74001988-74002030|74003475-74003511|74005274-74005297	CTG	Variant	0.74	0.39	2.5906e-05	209.1
ENSG00000166147.9	ENST00000316623.5_Variant_0	15-:48703186-48703576|48704765-48704940|48707732-48707964|48712883-48713003|48713754-48713883|48714148-48714265|48717565-48717688|48717935-48718061|48719763-48719970|48720542-48720668|48722867-48722999|48725062-48725185|48726790-48726910|48729157-48729274|48729518-48729584|48729964-48730114|48733917-48734043|48736737-48736857|48737572-48737701|48738902-48739019|48740964-48741090|48744758-48744881…	15-:48703186-48703576|48704765-48704940|48707732-48707964|48712883-48713003|48713754-48713883|48714148-48714265|48717565-48717688|48717935-48718061|48719763-48719970|48720542-48720668|48722867-48722999|48725062-48725185|48726790-48726910|48729157-48729274|48729518-48729584|48729964-48730114|48733917-48734043|48736737-48736857|48737572-48737701|48738902-48739019|48740964-48741090|48744758-48744881…	ATC	Variant	0.12	0.38	2.3001e-15	487.6
ENSG00000183751.10_ENSG00000269205.1	ENST00000568546.1_Variant_0	16+:2022114-2022206|2024056-2024108|2024197-2024293|2024376-2024424|2024538-2024680|2024763-2024848|2024928-2025099|2025187-2025263|2025345-2025439|2025529-2025711|2025808-2025950|2026056-2026115|2026211-2026315|2026814-2026962|2027054-2027285|2027356-2027427|2027514-2027671|2027742-2027801|2027958-2028062|2028149-2028221|2028313-2028472|2028552-2028686	16+:2022114-2022206|2024056-2024108|2024197-2024293|2024376-2024424|2024538-2024680|2024763-2024848|2024928-2025099|2025187-2025263|2025345-2025439|2025529-2025711|2025808-2025950|2026056-2026115|2026211-2026315|2026814-2026962|2027054-2027285|2027356-2027427|2027514-2027671|2027742-2027801|2027958-2028062|2028149-2028221|2028313-2028472|2028552-2028686	GTG	Variant	0.85	0.37	4.8468e-09	136.8
ENSG00000162065.7_ENSG00000162066.10	ENST00000564973.1_Variant_1	16+:2569259-2569402|2569541-2569746	16+:2569259-2569402|2569541-2569746	ATT	Variant	0.09	0.38	1.0000	412.0
ENSG00000149925.12	ENST00000564546.1_Variant_0	16+:30077146-30077248|30078554-30078687|30078770-30078982|30079966-30080021|30080138-30080299|30080626-30080710|30080819-30080994|30081150-30081350|30081437-30081533	16+:30077146-30077248|30078554-30078687|30078770-30078982|30079966-30080021|30080138-30080299|30080626-30080710|30080819-30080994|30081150-30081350|30081437-30081533	AGG	Variant	0.26	0.40	0.0000	1585.8
ENSG00000125166.8	ENST00000245206.5_Variant_0	16-:58742074-58742197|58743320-58743471|58749917-58750083|58750566-58750717|58752099-58752204|58752430-58752592|58753099-58753159|58756053-58756182|58757649-58757806|58768043-58768165	16-:58742074-58742197|58743320-58743471|58749917-58750083|58750566-58750717|58752099-58752204|58752430-58752592|58753099-58753159|58756053-58756182|58757649-58757806|58768043-58768165	CTG	Variant	0.40	0.29	5.8252e-13	235.9
ENSG00000103335.15	ENST00000301015.9_Variant_0	16-:88782012-88782262|88782340-88782527|88782605-88782685|88782768-88782891|88782966-88783139|88783213-88783306|88783430-88783619|88785981-88786129|88786209-88786368|88786476-88786691|88786792-88786940|88787023-88787156|88787573-88787838|88787945-88788134|88788215-88788474|88788625-88788805|88788990-88789097|88789244-88789417|88789502-88789559|88789633-88789736|88790278-88790379|88791416-88791488…	16-:88782012-88782262|88782340-88782527|88782605-88782685|88782768-88782891|88782966-88783139|88783213-88783306|88783430-88783619|88785981-88786129|88786209-88786368|88786476-88786691|88786792-88786940|88787023-88787156|88787573-88787838|88787945-88788134|88788215-88788474|88788625-88788805|88788990-88789097|88789244-88789417|88789502-88789559|88789633-88789736|88790278-88790379|88791416-88791488…	CTG	Variant	0.12	0.37	2.0832e-45	448.7
ENSG00000182481.4	ENST00000330459.3_Variant_0	17+:66031874-66031956|66033225-66033323|66033473-66033611|66036793-66036882|66038200-66038469|66039020-66039115|66039215-66039479|66039953-66040187|66040436-66040619|66041887-66042037|66042619-66042712	17+:66031874-66031956|66033225-66033323|66033473-66033611|66036793-66036882|66038200-66038469|66039020-66039115|66039215-66039479|66039953-66040187|66040436-66040619|66041887-66042037|66042619-66042712	GTG	Variant	0.30	0.22	7.4889e-09	110.5
ENSG00000264624.1_ENSG00000109062.5	ENST00000262613.5_Variant_0	17+:72744856-72745426|72758150-72758312|72759505-72759659|72763074-72763115|72764285-72764375|72764606-72764795	17+:72744856-72745426|72758150-72758312|72759505-72759659|72763074-72763115|72764285-72764375|72764606-72764795	TTG	Variant	0.53	0.34	5.3412e-07	91.2
ENSG00000124422.7	ENST00000261497.4_Variant_0	17-:20906343-20906386|20907514-20907664|20908240-20908303|20910208-20910300|20911182-20911309|20914463-20914622|20916142-20916248|20919064-20919212|20921254-20921424|20922396-20922498|20924425-20924539|20931854-20931987|20945977-20946208	17-:20906343-20906386|20907514-20907664|20908240-20908303|20910208-20910300|20911182-20911309|20914463-20914622|20916142-20916248|20919064-20919212|20921254-20921424|20922396-20922498|20924425-20924539|20931854-20931987|20945977-20946208	CTG	Variant	0.85	0.40	5.4862e-08	186.3
ENSG00000131473.12	ENST00000352035.2_Variant_0	17-:40024062-40024157|40024961-40025038|40025295-40025378|40025726-40025840|40027941-40028085|40028284-40028435|40030063-40030218|40034355-40034449|40035049-40035177|40039374-40039485|40040445-40040527|40042364-40042561|40043851-40043956|40048531-40048700|40049285-40049427|40052872-40052902|40054001-40054092|40054883-40055038|40057948-40058066|40060981-40061043|40061774-40061911|40062780-40062899…	17-:40024062-40024157|40024961-40025038|40025295-40025378|40025726-40025840|40027941-40028085|40028284-40028435|40030063-40030218|40034355-40034449|40035049-40035177|40039374-40039485|40040445-40040527|40042364-40042561|40043851-40043956|40048531-40048700|40049285-40049427|40052872-40052902|40054001-40054092|40054883-40055038|40057948-40058066|40060981-40061043|40061774-40061911|40062780-40062899…	ACG	Variant	0.54	0.34	3.6416e-05	180.7
ENSG00000108654.7	ENST00000225792.5_Variant_0	17-:62496040-62496444|62496666-62496891|62498127-62498187|62498279-62498341|62498556-62498667|62499043-62499216|62499305-62499466|62499547-62499689|62499920-62499986|62500100-62500234|62500339-62500436|62500794-62500960|62502193-62502309	17-:62496040-62496444|62496666-62496891|62498127-62498187|62498279-62498341|62498556-62498667|62499043-62499216|62499305-62499466|62499547-62499689|62499920-62499986|62500100-62500234|62500339-62500436|62500794-62500960|62502193-62502309	AGG	Variant	0.12	0.33	1.6266e-08	110.2
ENSG00000141458.8_ENSG00000199366.1	ENST00000269228.5_Variant_0	18-:21112165-21112248|21113318-21113481|21114409-21114523|21115432-21115664|21116636-21116840|21118505-21118635|21119318-21119434|21119774-21119965|21120411-21120501|21121031-21121172|21121269-21121397|21123418-21123533|21124307-21124490|21124923-21125113|21127969-21128072|21131590-21131691|21134721-21134948|21136206-21136577|21137080-21137154|21140194-21140444|21141323-21141491|21148786-21148962…	18-:21112165-21112248|21113318-21113481|21114409-21114523|21115432-21115664|21116636-21116840|21118505-21118635|21119318-21119434|21119774-21119965|21120411-21120501|21121031-21121172|21121269-21121397|21123418-21123533|21124307-21124490|21124923-21125113|21127969-21128072|21131590-21131691|21134721-21134948|21136206-21136577|21137080-21137154|21140194-21140444|21141323-21141491|21148786-21148962…	ACG	Variant	0.25	0.25	2.9266e-05	108.7
ENSG00000115268.5	ENST00000591032.1_Variant_2	19+:1440006-1440252|1440347-1440461	19+:1440006-1440252|1440347-1440461	ATC	Variant	0.09	0.45	1.0000	256.9
ENSG00000099797.7	ENST00000600083.1_Variant_0	19+:14674017-14674069|14674469-14674514|14674611-14674715|14674793-14674909|14674993-14675099|14675597-14675670|14675760-14675804|14675877-14675935|14676013-14676102|14676429-14676475|14676555-14676683	19+:14674017-14674069|14674469-14674514|14674611-14674715|14674793-14674909|14674993-14675099|14675597-14675670|14675760-14675804|14675877-14675935|14676013-14676102|14676429-14676475|14676555-14676683	GTG	Variant	0.51	0.28	9.7225e-09	144.1
ENSG00000104852.10	ENST00000598441.1_Variant_0	19+:49588819-49588893|49589661-49589818|49593547-49593610|49593722-49593777|49601683-49601748|49601898-49601961|49604646-49604728|49607890-49607992|49610881-49610969|49611051-49611700	19+:49588819-49588893|49589661-49589818|49593547-49593610|49593722-49593777|49601683-49601748|49601898-49601961|49604646-49604728|49607890-49607992|49610881-49610969|49611051-49611700	TTG	Variant	0.53	0.31	4.7219e-08	126.5
ENSG00000104960.11	ENST00000391842.1_Variant_0	19+:50354522-50354756|50357662-50357800|50357908-50357991|50358087-50358145|50358226-50358334|50360231-50360387|50360949-50361039|50361160-50361234|50361313-50361371|50361805-50361910|50363242-50363440|50363524-50363536	19+:50354522-50354756|50357662-50357800|50357908-50357991|50358087-50358145|50358226-50358334|50360231-50360387|50360949-50361039|50361160-50361234|50361313-50361371|50361805-50361910|50363242-50363440|50363524-50363536	GTG	Variant	0.77	0.36	1.8291e-13	193.8
ENSG00000197256.6	ENST00000589359.1_Variant_0	19-:11277233-11277287|11280552-11280642|11280723-11280924|11283656-11283799|11285148-11285368|11286577-11286665|11287253-11287493|11289020-11289147|11289228-11289396|11303506-11304718|11305150-11305238	19-:11277233-11277287|11280552-11280642|11280723-11280924|11283656-11283799|11285148-11285368|11286577-11286665|11287253-11287493|11289020-11289147|11289228-11289396|11303506-11304718|11305150-11305238	CTG	Variant	0.61	0.31	1.9722e-08	117.5
ENSG00000104783.7	ENST00000262888.3_Variant_0	19-:44271694-44271859|44273114-44273184|44273593-44273712|44273870-44273981|44276151-44276287|44278343-44278771|44280692-44280788|44284854-44285100	19-:44271694-44271859|44273114-44273184|44273593-44273712|44273870-44273981|44276151-44276287|44278343-44278771|44280692-44280788|44284854-44285100	CTG	Variant	0.54	0.38	2.5603e-10	154.6
ENSG00000178726.6	ENST00000377103.2_Variant_0	20-:23028413-23030201	20-:23028413-23030201	ACG	Variant	0.26	0.34	0.00045473	115.7
ENSG00000100097.7	ENST00000215909.5_Variant_0	22+:38071670-38071718|38072992-38073072|38074489-38074661|38075609-38075756	22+:38071670-38071718|38072992-38073072|38074489-38074661|38075609-38075756	CTG	Variant	0.45	0.46	0.0000	3875.7
ENSG00000100242.11_ENSG00000100246.8	ENST00000405018.1_Variant_0	22-:39132271-39132385|39134177-39134270|39134591-39134759|39134877-39134993|39135346-39135431|39135726-39135948|39136271-39136437|39137011-39137055|39137498-39137576|39138305-39138560|39141688-39141816|39144717-39144788|39145770-39145864|39146229-39146388|39146902-39147040|39147214-39147378|39148511-39148670|39151767-39151934	22-:39132271-39132385|39134177-39134270|39134591-39134759|39134877-39134993|39135346-39135431|39135726-39135948|39136271-39136437|39137011-39137055|39137498-39137576|39138305-39138560|39141688-39141816|39144717-39144788|39145770-39145864|39146229-39146388|39146902-39147040|39147214-39147378|39148511-39148670|39151767-39151934	TTG	Variant	0.32	0.27	1.6900e-05	97.6
ENSG00000198804.2_ENSG00000198786.2	ENST00000361739.1_Variant_9	MT+:7786-7903	MT+:7786-7903	CTG	Variant	0.23	0.46	0.86523	117.9
ENSG00000198804.2_ENSG00000198786.2	ENST00000361739.1_Variant_7	MT+:8044-8074	MT+:8020-8074	ATT	Variant	0.38	0.46	0.46517	61.2
ENSG00000198804.2_ENSG00000198786.2	ENST00000361899.2_Variant_27	MT+:8841-8853	MT+:8841-8853	ATC	Variant	0.83	0.40	0.57813	11.0
ENSG00000198804.2_ENSG00000198786.2	ENST00000361567.2_Variant_24	MT+:12753-12768	MT+:12753-12768	CTG	Variant	0.83	0.11	0.52480	15.6
ENSG00000198804.2_ENSG00000198786.2	ENST00000361567.2_Variant_18	MT+:12780-12807	MT+:12780-12807	ATT	Variant	0.83	0.25	0.88152	35.7
ENSG00000198804.2_ENSG00000198786.2	ENST00000361567.2_Variant_3	MT+:12864-12900	MT+:12864-12900	ATC	Variant	0.55	0.38	0.071814	172.2
