# Supplementary material for: Upstream open reading frame translation enhances immunogenic peptide presentation in mitotically arrested cancer cells
Source: Nat Commun. 2025 Aug 27;16:8008. doi: 10.1038/s41467-025-63405-2 (PMC12391379; doi:10.1038/s41467-025-63405-2)
Supplement: Supplementary file 13 — Supplementary Data 11 [file 41467_2025_63405_MOESM13_ESM.xlsx]

## Sheet: Sheet 1 - S12_RPE1_Noco_Rep1n2_
Supplementary Data 11. Actively translated non-canonical ORFs in RPE-1 cells treated with Nocodazole for 16 hours
Gene	Id	Location	Candidate Location	Codon	Type	Start	Range	p value	Total
ENSG00000142669.9	ENST00000319041.6_dORF_2	1+:26607584-26607614	1+:26607584-26607614	ACG	dORF	0.68	0.32	1.0000	156.6
ENSG00000117394.15	ENST00000426263.3_dORF_2	1-:43392668-43392912|43393275-43393436	1-:43392668-43392912|43393275-43393436	TTG	dORF	0.78	0.05	0.93230	213.4
ENSG00000034510.4	ENST00000233143.4_dORF_2	2+:85133617-85133770	2+:85133617-85133770	AAG	dORF	0.66	0.35	0.0022281	92.7
ENSG00000115875.14	ENST00000431066.1_dORF_1	2-:38975251-38975272	2-:38975251-38975272	AAG	dORF	0.13	0.46	0.77325	12.6
ENSG00000174748.14	ENST00000436146.1_dORF_1	3+:23959450-23959538|23959930-23960067|23960686-23960992	3+:23959450-23959538|23959930-23960067|23960686-23960992	CTG	dORF	0.08	0.43	0.90623	274.0
ENSG00000174748.14	ENST00000436146.1_dORF_8	3+:23960059-23960067|23960686-23960717	3+:23960059-23960067|23960686-23960717	TTG	dORF	0.76	0.47	0.64469	31.5
ENSG00000188846.9	ENST00000435633.1_dORF_1	3+:40502963-40502984	3+:40502963-40502984	ACG	dORF	0.87	0.43	1.0000	8.4
ENSG00000082781.7	ENST00000296181.4_dORF_1	3-:124482371-124482377	3-:124482371-124482377	AGG	dORF	0.86	0.00	0.25000	8.0
ENSG00000169908.6	ENST00000493348.1_dORF_2	3-:149087652-149087667|149089473-149089503	3-:149087652-149087667|149089473-149089503	ATA	dORF	0.08	0.49	1.0000	111.2
ENSG00000169908.6	ENST00000493348.1_dORF_4	3-:149089523-149089643	3-:149089523-149089643	ATA	dORF	0.86	0.24	0.87632	63.9
ENSG00000114850.2	ENST00000476217.1_dORF_3	3-:156260991-156261042	3-:156260991-156261042	ATA	dORF	0.21	0.37	1.0000	61.0
ENSG00000127184.6_ENSG00000199262.1	ENST00000509578.1_dORF_3	5+:85916364-85916370	5+:85916364-85916370	CTG	dORF	0.86	0.00	0.25000	6.0
ENSG00000155329.7	ENST00000504170.1_dORF_0	5-:132354776-132354791	5-:132354776-132354791	ATA	dORF	0.86	0.36	0.34390	6.1
ENSG00000204628.7_ENSG00000264549.1	ENST00000509148.1_dORF_10	5-:180663976-180664012	5-:180663976-180664012	GTG	dORF	0.46	0.28	1.0000	35.9
ENSG00000112081.12	ENST00000477442.2_dORF_1	6+:36568937-36568967|36569484-36569496	6+:36568937-36568967|36569484-36569496	AAG	dORF	0.61	0.21	0.81276	35.4
ENSG00000112514.11	ENST00000482684.1_dORF_1	6-:33384426-33384553|33384696-33384746|33384873-33384919|33385027-33385087|33385257-33385445	6-:33384426-33384553|33384696-33384746|33384873-33384919|33385027-33385087|33385257-33385445	ATG	dORF	0.26	0.41	1.0000	128.3
ENSG00000106211.8	ENST00000447574.1_dORF_6	7+:75933023-75933062	7+:75933023-75933062	CTG	dORF	0.86	0.49	0.15305	76.4
ENSG00000106211.8	ENST00000447574.1_dORF_4	7+:75933168-75933182|75933300-75933490	7+:75933168-75933182|75933300-75933490	ACG	dORF	0.28	0.39	1.0000	135.1
ENSG00000105974.7	ENST00000451122.1_dORF_4	7+:116165788-116165794	7+:116165788-116165794	ACG	dORF	0.86	0.00	0.40000	6.6
ENSG00000196683.6	ENST00000358435.4_dORF_0	7-:22852652-22852664	7-:22852652-22852664	ACG	dORF	0.86	0.38	0.45229	7.7
ENSG00000062582.9_ENSG00000106608.12	ENST00000418740.1_dORF_0	7-:43906577-43906581|43908561-43908584	7-:43906577-43906581|43908561-43908584	AGG	dORF	0.86	0.43	0.67897	18.5
ENSG00000106554.7	ENST00000423635.1_dORF_1	7-:132481308-132481317	7-:132481308-132481317	CTG	dORF	0.86	0.34	0.43750	5.5
ENSG00000122705.12_ENSG00000222760.1	ENST00000345519.5_dORF_1	9+:36211751-36211811	9+:36211751-36211811	AGG	dORF	0.87	0.39	0.15223	18.3
ENSG00000198000.7	ENST00000434228.1_dORF_0	9-:95077569-95077584	9-:95077569-95077584	ATT	dORF	0.86	0.33	0.34390	5.0
ENSG00000026025.9	ENST00000469543.1_dORF_10	10+:17278300-17278378|17279228-17279270	10+:17278300-17278378|17279228-17279270	CTG	dORF	0.62	0.21	0.40574	164.7
ENSG00000026025.9	ENST00000469543.1_dORF_13	10+:17278304-17278349	10+:17278304-17278349	ATT	dORF	0.80	0.48	0.88920	61.4
ENSG00000148730.6	ENST00000373218.4_dORF_0	10+:72184967-72184979	10+:72184967-72184979	CTG	dORF	0.86	0.38	0.33008	8.0
ENSG00000120008.11	ENST00000497136.2_dORF_0	10+:122665522-122665537	10+:122665522-122665537	ACG	dORF	0.86	0.35	0.59040	6.0
ENSG00000177697.13	ENST00000397420.3_dORF_2	11+:838018-838028|838132-838269	11+:837506-837618|837941-838028|838132-838269	CTG	dORF	0.77	0.49	0.0038857	158.0
ENSG00000168003.12	ENST00000338663.7_dORF_4	11+:62656131-62656176	11+:62656131-62656176	AGG	dORF	0.36	0.31	0.19372	15.4
ENSG00000244242.1_ENSG00000229512.1	ENST00000433655.1_dORF_3	11-:1774732-1774900|1775032-1775131|1775223-1775337	11-:1774732-1774900|1775032-1775131|1775223-1775337	AAG	dORF	0.08	0.48	1.0000	528.1
ENSG00000244242.1_ENSG00000229512.1	ENST00000433655.1_dORF_6	11-:1775345-1775361|1776131-1776151	11-:1775345-1775361|1776131-1776151	AGG	dORF	0.84	0.46	0.17023	24.3
ENSG00000205177.5_ENSG00000085063.10	ENST00000533403.1_dORF_2	11-:33731671-33731713	11-:33731671-33731713	GTG	dORF	0.44	0.32	1.0000	434.0
ENSG00000175592.4	ENST00000312562.2_dORF_1	11-:65660319-65660394	11-:65660319-65660394	CTG	dORF	0.87	0.28	0.50657	23.9
ENSG00000069493.10_ENSG00000213443.2	ENST00000444971.2_dORF_0	12+:9847888-9847894	12+:9847888-9847894	GTG	dORF	0.86	0.00	0.40000	6.2
ENSG00000134531.5	ENST00000544053.1_dORF_1	12+:13367526-13367625	12+:13367526-13367625	ACG	dORF	0.49	0.09	0.17853	71.9
ENSG00000134531.5	ENST00000544053.1_dORF_3	12+:13367602-13367614	12+:13367602-13367614	ATC	dORF	0.86	0.33	0.33008	5.0
ENSG00000139644.8	ENST00000552635.1_dORF_3	12+:50152037-50152058|50152134-50152146	12+:50149521-50149538|50152009-50152058|50152134-50152146	TTG	dORF	0.61	0.48	0.095912	57.7
ENSG00000139644.8	ENST00000552635.1_dORF_5	12+:50152176-50152200	12+:50152176-50152200	CTG	dORF	0.87	0.43	1.0000	9.7
ENSG00000123349.9	ENST00000552742.1_dORF_0	12+:53693096-53693129	12+:53693096-53693129	CTG	dORF	0.08	0.48	0.027464	46.7
ENSG00000166710.13	ENST00000559720.1_dORF_4	15+:45008534-45008540	15+:45008534-45008540	ATG	dORF	0.86	0.00	1.0000	12.2
ENSG00000182718.12	ENST00000560014.1_dORF_3	15-:60639828-60639888|60641273-60641396|60643391-60643450|60643922-60643947	15-:60639828-60639888|60641273-60641396|60643391-60643450|60643922-60643947	CTG	dORF	0.18	0.48	1.0000	384.1
ENSG00000006327.9	ENST00000326577.4_dORF_2	16+:3071273-3071320|3071555-3071690|3071771-3071955	16+:3071273-3071320|3071555-3071690|3071771-3071955	CTG	dORF	0.81	0.49	1.0000	212.5
ENSG00000125148.6	ENST00000561491.1_dORF_8	16+:56643175-56643295	16+:56643175-56643295	CTG	dORF	0.62	0.49	0.98359	417.6
ENSG00000125148.6	ENST00000561491.1_dORF_0	16+:56643245-56643266	16+:56643245-56643266	AAG	dORF	0.55	0.37	0.0020752	1117.1
ENSG00000187193.8_ENSG00000261429.2	ENST00000394485.4_dORF_1	16+:56717873-56717990	16+:56717107-56717142|56717869-56717990	CTG	dORF	0.56	0.49	0.66097	136.3
ENSG00000140632.12	ENST00000321919.9_dORF_0	16-:4854117-4854132	16-:4854117-4854132	ATG	dORF	0.86	0.33	0.34390	5.0
ENSG00000072778.15	ENST00000322910.5_dORF_1	17+:7123842-7123848|7123922-7123995|7124084-7124149|7124242-7124377|7124856-7125001|7125270-7125400|7125495-7125621|7125985-7126184|7126451-7126556|7126962-7127049|7127131-7127194|7127286-7127388|7127464-7127562|7127639-7127712|7127798-7127871|7127960-7128033|7128127-7128203|7128275-7128416	17+:7123842-7123848|7123922-7123995|7124084-7124149|7124242-7124377|7124856-7125001|7125270-7125400|7125495-7125621|7125985-7126184|7126451-7126556|7126962-7127049|7127131-7127194|7127286-7127388|7127464-7127562|7127639-7127712|7127798-7127871|7127960-7128033|7128127-7128203|7128275-7128416	AAG	dORF	0.52	0.32	1.0000	183.9
ENSG00000141552.13_ENSG00000183979.7	ENST00000577425.1_dORF_0	17+:79857797-79857941	17+:79857797-79857941	AAG	dORF	0.24	0.30	0.0040903	69.8
ENSG00000182628.8_ENSG00000207996.1	ENST00000437036.2_dORF_0	17-:57189637-57189652	17-:57189637-57189652	ATG	dORF	0.86	0.41	0.34390	10.0
ENSG00000161547.10_ENSG00000207556.1	ENST00000392485.2_dORF_2	17-:74732178-74732546|74732880-74732899	17-:74732178-74732546|74732880-74732899	ACG	dORF	0.77	0.45	0.96056	119.3
ENSG00000115268.5	ENST00000592623.1_dORF_1	19+:1438826-1438891|1440017-1440252|1440347-1440461	19+:1438826-1438891|1440017-1440252|1440347-1440461	AAG	dORF	0.08	0.49	1.0000	846.8
ENSG00000115268.5	ENST00000586096.2_dORF_5	19+:1440353-1440461	19+:1440353-1440461	ATG	dORF	0.62	0.18	1.0000	70.0
ENSG00000104852.10	ENST00000595231.1_dORF_1	19+:49610909-49610918	19+:49610909-49610918	AGG	dORF	0.86	0.43	0.30556	15.0
ENSG00000108107.8	ENST00000560583.1_dORF_3	19+:55899616-55899700	19+:55899616-55899700	ATC	dORF	0.70	0.20	1.0000	278.0
ENSG00000063244.8_ENSG00000267096.1	ENST00000587196.2_dORF_1	19+:56170601-56170711|56171542-56171587|56171881-56171985|56172403-56172555|56173136-56173139	19+:56170601-56170711|56171542-56171587|56171881-56171985|56172403-56172555|56173136-56173139	AAG	dORF	0.69	0.44	0.0027653	156.0
ENSG00000105193.4	ENST00000339471.4_dORF_1	19-:39923912-39924017	19-:39923912-39924017	ATC	dORF	0.08	0.49	1.0000	331.2
ENSG00000011422.7	ENST00000597107.1_dORF_2	19-:44160657-44160681	19-:44160657-44160681	AAG	dORF	0.71	0.29	0.17920	18.2
ENSG00000101363.8	ENST00000373605.3_dORF_0	20+:35945431-35945446	20+:35945431-35945446	AGG	dORF	0.86	0.33	0.34390	5.0
ENSG00000124193.10	ENST00000483871.2_dORF_2	20+:42089682-42089703	20+:42089682-42089703	AGG	dORF	0.44	0.10	0.0049044	18.1
ENSG00000125835.13_ENSG00000088876.7	ENST00000438552.2_dORF_2	20-:2442321-2442439|2443281-2443407|2443734-2443736	20-:2442321-2442439|2443281-2443407|2443734-2443873|2444392-2444438	AGG	dORF	0.59	0.44	1.0000	69.4
ENSG00000125835.13_ENSG00000088876.7	ENST00000381342.2_dORF_4	20-:2442548-2442585|2443281-2443407|2443734-2443736	20-:2442548-2442585|2443281-2443407|2443734-2443873|2444392-2444438	AGG	dORF	0.59	0.44	1.0000	66.4
ENSG00000100097.7	ENST00000425542.1_dORF_2	22+:38072986-38073072|38074489-38074661|38075609-38075756	22+:38072986-38073072|38074489-38074661|38075609-38075756	GTG	dORF	0.08	0.50	1.0000	4720.9
ENSG00000157916.14	ENST00000605895.1_iORF_1	1+:2330929-2330941	1+:2330929-2330941	ATC	iORF	0.86	0.36	0.45229	6.2
ENSG00000157916.14	ENST00000605895.1_iORF_0	1+:2333695-2333734	1+:2333695-2333734	ACG	iORF	0.87	0.39	0.15305	6.9
ENSG00000157870.10	ENST00000444521.2_iORF_0	1+:2518656-2518680	1+:2518656-2518680	ACG	iORF	0.86	0.36	0.066466	9.0
ENSG00000142657.16	ENST00000270776.8_iORF_2	1+:10477523-10477538	1+:10477523-10477538	GTG	iORF	0.86	0.33	0.46022	5.0
ENSG00000065526.6	ENST00000375759.3_iORF_0	1+:16261994-16262006	1+:16261994-16262006	CTG	iORF	0.86	0.35	0.33008	6.0
ENSG00000053372.4	ENST00000330263.4_iORF_0	1+:19585033-19585047|19585174-19585175	1+:19585033-19585047|19585174-19585175	AGG	iORF	0.86	0.42	0.46022	12.0
ENSG00000142676.8	ENST00000374550.3_iORF_1	1+:24019106-24019112	1+:24019106-24019112	AGG	iORF	0.86	0.00	1.0000	5.2
ENSG00000142684.7	ENST00000374266.5_iORF_0	1+:26496922-26496937	1+:26496922-26496937	ATT	iORF	0.86	0.38	0.46022	8.0
ENSG00000142669.9	ENST00000319041.6_iORF_4	1+:26607331-26607346	1+:26607331-26607346	AGG	iORF	0.86	0.32	1.0000	27.8
ENSG00000142669.9	ENST00000270792.5_iORF_3	1+:26607368-26607423|26607548-26607556	1+:26607368-26607423|26607548-26607556	AGG	iORF	0.64	0.31	0.99969	85.3
ENSG00000198830.6	ENST00000361427.5_iORF_2	1+:26799995-26800010	1+:26799995-26800010	ATA	iORF	0.86	0.38	0.34390	8.0
ENSG00000186501.10	ENST00000374076.4_iORF_0	1+:27660690-27660696	1+:27660690-27660696	ATC	iORF	0.86	0.00	0.25000	9.0
ENSG00000025800.9_ENSG00000250135.1	ENST00000373625.3_iORF_0	1+:32632873-32632888	1+:32632873-32632888	AGG	iORF	0.86	0.38	0.46022	8.0
ENSG00000084623.7	ENST00000373586.1_iORF_2	1+:32690050-32690071	1+:32690050-32690071	CTG	iORF	0.81	0.38	0.16943	14.9
ENSG00000162521.14	ENST00000373493.5_iORF_0	1+:33138069-33138084	1+:33138069-33138084	ATG	iORF	0.76	0.39	0.18080	5.5
ENSG00000116871.11	ENST00000373151.2_iORF_3	1+:36644019-36644034	1+:36644019-36644034	ACG	iORF	0.86	0.35	0.46022	6.0
ENSG00000054118.9	ENST00000354618.5_iORF_1	1+:36752124-36752130	1+:36752124-36752130	ATA	iORF	0.86	0.00	0.25000	6.0
ENSG00000054118.9	ENST00000354618.5_iORF_0	1+:36752478-36752484	1+:36752478-36752484	ATC	iORF	0.86	0.00	0.25000	6.4
ENSG00000131236.12	ENST00000372802.1_iORF_1	1+:40525759-40525804	1+:40525759-40525804	AGG	iORF	0.41	0.47	0.19372	38.5
ENSG00000131236.12	ENST00000372802.1_iORF_3	1+:40525763-40525769	1+:40525763-40525769	ATT	iORF	0.86	0.00	0.60000	5.4
ENSG00000117399.9	ENST00000372462.1_iORF_2	1+:43825229-43825265	1+:43824935-43825067|43825160-43825265	GTG	iORF	0.76	0.25	0.98633	49.7
ENSG00000117399.9	ENST00000372462.1_iORF_3	1+:43825029-43825067|43825160-43825194	1+:43825029-43825067|43825160-43825194	ATC	iORF	0.12	0.35	0.99914	44.8
ENSG00000142945.8	ENST00000372224.4_iORF_1	1+:45223726-45223741	1+:45223726-45223741	ACG	iORF	0.86	0.33	0.61888	5.0
ENSG00000117448.9	ENST00000351829.4_iORF_1	1+:46032674-46032692	1+:46032674-46032692	CTG	iORF	0.59	0.23	0.21537	7.0
ENSG00000116221.11	ENST00000360840.5_iORF_0	1+:54665996-54666011	1+:54665996-54666011	ACG	iORF	0.87	0.21	0.61888	5.0
ENSG00000116717.7	ENST00000370986.4_iORF_0	1+:68152205-68152268	1+:68152205-68152268	ACG	iORF	0.59	0.41	0.0022303	18.6
ENSG00000162623.11	ENST00000370867.3_iORF_0	1+:75218000-75218012	1+:75218000-75218012	AAG	iORF	0.86	0.40	0.33008	10.0
ENSG00000154027.14	ENST00000354567.2_iORF_0	1+:77883327-77883333	1+:77883327-77883333	AAG	iORF	0.86	0.00	0.25000	11.0
ENSG00000142871.11	ENST00000451137.2_iORF_1	1+:86047214-86047261|86047610-86047635	1+:86047214-86047261|86047610-86047635	ATG	iORF	0.46	0.46	0.41957	34.6
ENSG00000142871.11	ENST00000451137.2_iORF_4	1+:86047898-86047910	1+:86047898-86047910	AGG	iORF	0.72	0.28	0.33008	3.0
ENSG00000142871.11	ENST00000451137.2_iORF_2	1+:86048189-86048225	1+:86048189-86048225	CTG	iORF	0.38	0.36	0.10387	22.5
ENSG00000142871.11	ENST00000451137.2_iORF_3	1+:86048640-86048670	1+:86048640-86048670	ATG	iORF	0.77	0.19	0.53717	12.3
ENSG00000230735.1_ENSG00000171492.10	ENST00000370454.4_iORF_0	1+:90179972-90179987	1+:90179972-90179987	AGG	iORF	0.86	0.37	0.34390	7.0
ENSG00000116586.7	ENST00000368305.4_iORF_0	1+:156024693-156024702	1+:156024693-156024702	AGG	iORF	0.87	0.18	0.25000	9.7
ENSG00000160789.15	ENST00000368300.4_iORF_2	1+:156084824-156084995	1+:156084692-156084995	ATG	iORF	0.38	0.44	0.66482	78.0
ENSG00000160789.15	ENST00000368300.4_iORF_11	1+:156100424-156100433	1+:156100424-156100433	GTG	iORF	0.86	0.32	1.0000	5.0
ENSG00000160789.15	ENST00000368300.4_iORF_9	1+:156100463-156100475	1+:156100463-156100475	AGG	iORF	0.86	0.45	0.77732	18.9
ENSG00000160789.15	ENST00000368300.4_iORF_10	1+:156100484-156100496	1+:156100484-156100496	AGG	iORF	0.86	0.08	0.85269	10.5
ENSG00000160789.15	ENST00000368300.4_iORF_6	1+:156105824-156105912|156106004-156106227|156106711-156106769	1+:156105074-156105103|156105691-156105912|156106004-156106227|156106711-156106769	ACG	iORF	0.42	0.45	0.99991	203.0
ENSG00000163565.14	ENST00000295809.7_iORF_0	1+:159021748-159021763	1+:159021748-159021763	TTG	iORF	0.86	0.43	0.34390	15.0
ENSG00000117143.9	ENST00000271469.3_iORF_0	1+:162535937-162535952	1+:162535937-162535952	AAG	iORF	0.86	0.35	0.34390	6.0
ENSG00000117592.8	ENST00000340385.5_iORF_1	1+:173455412-173455424	1+:173455412-173455424	ATA	iORF	0.86	0.44	0.91529	17.8
ENSG00000117593.8	ENST00000361951.4_iORF_0	1+:173806084-173806096	1+:173806084-173806096	AAG	iORF	0.86	0.33	0.33008	5.0
ENSG00000057252.8	ENST00000367619.3_iORF_1	1+:179271910-179271922	1+:179271910-179271922	AGG	iORF	0.86	0.40	0.57813	9.3
ENSG00000116260.12	ENST00000367600.5_iORF_3	1+:180124257-180124307|180135625-180135668	1+:180124257-180124307|180135625-180135668	CTG	iORF	0.86	0.06	0.19493	54.3
ENSG00000116260.12	ENST00000367600.5_iORF_2	1+:180163383-180163527|180165396-180165684	1+:180163383-180163527|180165396-180165684	ACG	iORF	0.37	0.46	0.97332	217.7
ENSG00000116260.12	ENST00000367600.5_iORF_5	1+:180163483-180163498	1+:180163483-180163498	CTG	iORF	0.48	0.44	1.0000	22.7
ENSG00000116260.12	ENST00000367600.5_iORF_4	1+:180163525-180163527|180165396-180165448	1+:180163525-180163527|180165396-180165448	AGG	iORF	0.08	0.48	1.0000	60.8
ENSG00000000971.11	ENST00000367429.4_iORF_0	1+:196646708-196646714	1+:196646708-196646714	ATG	iORF	0.86	0.00	0.25000	6.0
ENSG00000067533.5	ENST00000366932.3_iORF_0	1+:218504408-218504420	1+:218504408-218504420	ATC	iORF	0.86	0.37	0.33008	7.0
ENSG00000162909.13	ENST00000295006.5_iORF_2	1+:223951870-223951891	1+:223951870-223951891	TTG	iORF	0.13	0.29	0.11721	5.9
ENSG00000173409.9	ENST00000310256.2_iORF_0	1+:231125946-231125955	1+:231125946-231125955	ATG	iORF	0.86	0.42	0.30556	12.0
ENSG00000116237.11	ENST00000343813.5_iORF_0	1-:6293608-6293623	1-:6293608-6293623	ATT	iORF	0.86	0.43	0.34390	15.0
ENSG00000160049.7	ENST00000377038.3_iORF_0	1-:10529362-10529374	1-:10529362-10529374	ATA	iORF	0.86	0.41	0.57813	10.5
ENSG00000116649.5	ENST00000376957.2_iORF_0	1-:11119322-11119346	1-:11119322-11119346	ACG	iORF	0.86	0.42	0.35058	12.1
ENSG00000077549.13	ENST00000401084.2_iORF_1	1-:19746210-19746243	1-:19746210-19746243	GTG	iORF	0.39	0.48	0.39942	50.7
ENSG00000117242.7_ENSG00000244038.5	ENST00000375048.3_iORF_3	1-:20979364-20979388	1-:20979364-20979388	TTG	iORF	0.86	0.42	0.95267	11.7
ENSG00000117242.7_ENSG00000244038.5	ENST00000375048.3_iORF_2	1-:20987427-20987454	1-:20987427-20987454	CTG	iORF	0.86	0.46	0.90141	25.3
ENSG00000117242.7_ENSG00000244038.5	ENST00000375048.3_iORF_1	1-:20987749-20987785	1-:20987749-20987785	TTG	iORF	0.82	0.17	0.84256	17.3
ENSG00000127483.13	ENST00000312239.5_iORF_0	1-:21099953-21099983	1-:21099953-21099983	ACG	iORF	0.08	0.28	0.40052	19.0
ENSG00000117298.10	ENST00000374893.6_iORF_1	1-:21551920-21551932	1-:21551920-21551932	ACG	iORF	0.86	0.35	0.33008	6.0
ENSG00000117298.10	ENST00000374893.6_iORF_2	1-:21553672-21553681	1-:21553672-21553681	ATG	iORF	0.86	0.33	0.43750	5.2
ENSG00000117318.8	ENST00000374561.5_iORF_1	1-:23885802-23885814	1-:23885802-23885814	AGG	iORF	0.86	0.44	0.88268	16.0
ENSG00000060688.8	ENST00000263694.4_iORF_0	1-:31740750-31740762	1-:31740750-31740762	TTG	iORF	0.86	0.35	0.33008	6.0
ENSG00000116560.6	ENST00000357214.5_iORF_2	1-:35654682-35654688|35654786-35654819	1-:35654682-35654688|35654786-35654819	ATC	iORF	0.83	0.44	0.99757	15.0
ENSG00000131238.12	ENST00000433473.3_iORF_0	1-:40557024-40557030	1-:40557024-40557030	ATC	iORF	0.86	0.00	0.50000	13.7
ENSG00000117385.11	ENST00000296388.5_iORF_1	1-:43224994-43225009	1-:43224994-43225009	CTG	iORF	0.86	0.37	0.59040	7.0
ENSG00000117394.15	ENST00000426263.3_iORF_4	1-:43395651-43395706|43396296-43396379	1-:43395651-43395706|43396296-43396379	GTG	iORF	0.68	0.31	0.99017	98.7
ENSG00000117394.15	ENST00000372500.3_iORF_6	1-:43396292-43396379	1-:43396292-43396379	GTG	iORF	0.68	0.31	0.95913	60.0
ENSG00000117394.15	ENST00000426263.3_iORF_5	1-:43396375-43396417	1-:43396375-43396417	CTG	iORF	0.47	0.47	1.0000	35.1
ENSG00000132128.12	ENST00000343304.6_iORF_1	1-:46745920-46745929	1-:46745920-46745929	ATG	iORF	0.86	0.35	0.30556	6.0
ENSG00000078618.15	ENST00000354831.7_iORF_1	1-:52257744-52257753	1-:52257744-52257753	TTG	iORF	0.86	0.37	0.30556	7.0
ENSG00000117862.7	ENST00000371614.1_iORF_0	1-:52499036-52499057	1-:52499036-52499057	CTG	iORF	0.86	0.33	0.063081	8.0
ENSG00000116729.9	ENST00000262348.4_iORF_0	1-:68615872-68615887	1-:68615872-68615887	GTG	iORF	0.87	0.21	0.61888	5.1
ENSG00000174021.6	ENST00000370641.3_iORF_1	1-:84967597-84967621	1-:84967597-84967621	CTG	iORF	0.83	0.14	0.21351	25.3
ENSG00000183291.11	ENST00000331835.5_iORF_0	1-:87369072-87369084	1-:87369072-87369084	AGG	iORF	0.86	0.45	0.61533	20.0
ENSG00000122482.16	ENST00000337393.5_iORF_0	1-:91405858-91405867	1-:91405858-91405867	ATC	iORF	0.86	0.32	0.30556	5.0
ENSG00000067334.9	ENST00000436063.2_iORF_0	1-:94344675-94344684	1-:94344675-94344684	ACG	iORF	0.79	0.34	0.60938	5.5
ENSG00000137962.8	ENST00000260526.6_iORF_0	1-:94645467-94645479	1-:94645467-94645479	AGG	iORF	0.86	0.37	0.33008	7.0
ENSG00000143387.8	ENST00000271651.3_iORF_0	1-:150779244-150779253	1-:150779244-150779253	CTG	iORF	0.86	0.46	0.55556	25.7
ENSG00000197956.5	ENST00000496817.1_iORF_5	1-:153507187-153507283	1-:153507187-153507283	AAG	iORF	0.39	0.49	0.97771	407.4
ENSG00000160741.12	ENST00000368633.1_iORF_0	1-:153925810-153925816	1-:153925810-153925816	GTG	iORF	0.86	0.00	0.25000	5.0
ENSG00000143570.13	ENST00000368623.3_iORF_1	1-:153934697-153934703	1-:153934697-153934703	ACG	iORF	0.86	0.00	0.25000	8.0
ENSG00000143549.15_ENSG00000215938.1	ENST00000341485.5_iORF_0	1-:154130130-154130166	1-:154130130-154130166	CTG	iORF	0.49	0.45	0.14970	11.0
ENSG00000163479.9	ENST00000295702.4_iORF_3	1-:155981677-155981678|155984751-155984765	1-:155981677-155981678|155984751-155984765	ATG	iORF	0.86	0.40	0.96686	9.5
ENSG00000198715.7	ENST00000362007.1_iORF_0	1-:156264199-156264214	1-:156264199-156264214	AAG	iORF	0.86	0.41	0.46022	11.0
ENSG00000163468.10	ENST00000295688.3_iORF_2	1-:156279005-156279020	1-:156279005-156279020	AGG	iORF	0.86	0.36	0.95265	6.5
ENSG00000163468.10	ENST00000295688.3_iORF_3	1-:156280808-156280826	1-:156280808-156280826	CTG	iORF	0.87	0.09	1.0000	4.0
ENSG00000158710.10	ENST00000368097.4_iORF_6	1-:159888695-159888728	1-:159888695-159888728	ATC	iORF	0.60	0.47	0.93266	16.6
ENSG00000143149.8	ENST00000354775.4_iORF_0	1-:165649916-165649920|165651343-165651354	1-:165649916-165649920|165651343-165651354	ATT	iORF	0.13	0.21	0.87040	4.9
ENSG00000143322.15	ENST00000512653.1_iORF_0	1-:179084035-179084047	1-:179084035-179084047	ATG	iORF	0.86	0.34	0.61533	5.5
ENSG00000162704.11	ENST00000359856.6_iORF_0	1-:183602254-183602275	1-:183602254-183602275	CTG	iORF	0.77	0.35	0.22352	14.3
ENSG00000136628.13	ENST00000366923.3_iORF_0	1-:220178610-220178625	1-:220178610-220178625	ATT	iORF	0.86	0.33	0.34390	5.0
ENSG00000143514.12	ENST00000343537.7_iORF_0	1-:223983890-223983896	1-:223983890-223983896	CTG	iORF	0.86	0.00	0.25000	8.0
ENSG00000182827.8	ENST00000366812.5_iORF_0	1-:226353595-226353604	1-:226353595-226353604	TTG	iORF	0.86	0.37	0.30556	7.0
ENSG00000081692.8	ENST00000366758.3_iORF_0	1-:227921245-227921254	1-:227921245-227921254	ACG	iORF	0.86	0.35	0.30556	6.0
ENSG00000116962.10	ENST00000264187.6_iORF_0	1-:236192948-236192960	1-:236192948-236192960	ATG	iORF	0.86	0.40	0.33008	9.0
ENSG00000091483.6	ENST00000366560.3_iORF_1	1-:241669394-241669406	1-:241669394-241669406	AAG	iORF	0.86	0.40	0.33008	10.0
ENSG00000188206.5_ENSG00000153187.12	ENST00000444376.2_iORF_1	1-:245027529-245027541	1-:245027529-245027541	ACG	iORF	0.86	0.35	0.61533	6.1
ENSG00000171848.9	ENST00000360566.2_iORF_2	2+:10263929-10263965	2+:10263908-10263965	ATG	iORF	0.13	0.46	0.99982	14.1
ENSG00000171848.9	ENST00000360566.2_iORF_1	2+:10269180-10269195	2+:10269180-10269195	AGG	iORF	0.86	0.21	1.0000	26.8
ENSG00000079785.10	ENST00000381341.2_iORF_0	2+:15760356-15760371	2+:15760356-15760371	ATT	iORF	0.86	0.43	0.59040	14.6
ENSG00000150938.5	ENST00000280527.2_iORF_1	2+:36706675-36706690	2+:36706675-36706690	ATG	iORF	0.86	0.34	0.73969	5.3
ENSG00000014641.13	ENST00000233114.8_iORF_1	2+:63833118-63833157	2+:63833118-63833157	GTG	iORF	0.87	0.44	0.99266	9.1
ENSG00000169764.10	ENST00000394417.2_iORF_0	2+:64109762-64109768	2+:64109762-64109768	ATC	iORF	0.86	0.00	0.25000	14.0
ENSG00000124380.6_ENSG00000059728.6	ENST00000244227.3_iORF_0	2+:70122334-70122346|70123567-70123585	2+:70122334-70122346|70123567-70123585	AAG	iORF	0.62	0.48	0.11606	44.1
ENSG00000169564.5	ENST00000303577.5_iORF_1	2+:70315467-70315533	2+:70315467-70315533	AAG	iORF	0.86	0.18	0.73019	45.9
ENSG00000135624.11	ENST00000258091.5_iORF_1	2+:73477534-73477546	2+:73477534-73477546	ATG	iORF	0.86	0.36	0.57813	6.3
ENSG00000168906.8	ENST00000306434.3_iORF_1	2+:85769694-85769703	2+:85769694-85769703	CTG	iORF	0.86	0.43	0.43750	14.0
ENSG00000168894.5	ENST00000306368.4_iORF_0	2+:85824243-85824255	2+:85824243-85824255	GTG	iORF	0.71	0.39	0.15625	28.8
ENSG00000071082.6	ENST00000409711.1_iORF_0	2+:101619215-101619227	2+:101619215-101619227	ACG	iORF	0.87	0.20	0.61533	6.0
ENSG00000153208.12	ENST00000295408.4_iORF_0	2+:112786380-112786392	2+:112786380-112786392	ATT	iORF	0.86	0.40	0.33008	10.0
ENSG00000144136.6	ENST00000272542.3_iORF_4	2+:113417078-113417087	2+:113417078-113417087	ATG	iORF	0.86	0.35	0.55556	6.0
ENSG00000018510.8	ENST00000264167.4_iORF_0	2+:178364364-178364373	2+:178364364-178364373	ATC	iORF	0.86	0.35	0.55556	6.2
ENSG00000082153.13	ENST00000409600.1_iORF_2	2+:201680078-201680120	2+:201680078-201680120	TTG	iORF	0.26	0.47	0.29761	34.2
ENSG00000082153.13	ENST00000409600.1_iORF_1	2+:201680210-201680240|201680389-201680419	2+:201680210-201680240|201680389-201680419	TTG	iORF	0.26	0.18	0.22618	37.5
ENSG00000082153.13	ENST00000409600.1_iORF_3	2+:201680428-201680461	2+:201680428-201680461	ATG	iORF	0.80	0.45	0.022228	10.9
ENSG00000079246.11	ENST00000392133.3_iORF_1	2+:217026702-217026714	2+:217026702-217026714	TTG	iORF	0.73	0.37	1.0000	5.5
ENSG00000123983.9	ENST00000357430.3_iORF_0	2+:223791863-223791878	2+:223791863-223791878	ATA	iORF	0.86	0.37	0.34390	7.0
ENSG00000063660.4	ENST00000264039.2_iORF_1	2+:241404603-241404627|241404889-241404913	2+:241404603-241404627|241404889-241404913	CTG	iORF	0.55	0.46	0.73887	14.0
ENSG00000182551.9	ENST00000327435.6_iORF_0	2-:3517710-3517725	2-:3517710-3517725	ATG	iORF	0.86	0.35	0.34390	6.0
ENSG00000134308.9	ENST00000381844.4_iORF_2	2-:9727601-9727638|9728293-9728316	2-:9727601-9727638|9728293-9728316	TTG	iORF	0.70	0.46	0.43097	30.1
ENSG00000134308.9	ENST00000381844.4_iORF_1	2-:9770502-9770538	2-:9770502-9770538	AGG	iORF	0.59	0.42	0.55448	30.7
ENSG00000143870.8	ENST00000272227.3_iORF_1	2-:10929914-10929944	2-:10929914-10929944	AAG	iORF	0.49	0.09	0.025585	20.9
ENSG00000143870.8	ENST00000272227.3_iORF_2	2-:10937247-10937262	2-:10937247-10937262	ATT	iORF	0.86	0.41	0.34390	11.0
ENSG00000068697.6	ENST00000175091.4_iORF_1	2-:20240768-20240772|20251170-20251211	2-:20240768-20240772|20251170-20251211	ATG	iORF	0.82	0.44	0.39784	46.0
ENSG00000115884.6	ENST00000381150.1_iORF_2	2-:20403986-20404052|20405103-20405130	2-:20403986-20404052|20405103-20405130	CTG	iORF	0.31	0.39	0.80162	23.0
ENSG00000084754.6	ENST00000380649.3_iORF_0	2-:26457215-26457223|26459722-26459729	2-:26457215-26457223|26459722-26459729	ATA	iORF	0.86	0.35	0.46022	6.0
ENSG00000138074.10	ENST00000310574.3_iORF_0	2-:27424579-27424585	2-:27424579-27424585	ATC	iORF	0.86	0.00	0.25000	6.0
ENSG00000115204.10	ENST00000405983.1_iORF_0	2-:27534797-27534812	2-:27534797-27534812	CTG	iORF	0.86	0.33	0.46022	5.0
ENSG00000115241.9_ENSG00000213453.3	ENST00000344034.4_iORF_2	2-:27608706-27608718	2-:27608706-27608718	ACG	iORF	0.86	0.38	0.45229	8.0
ENSG00000163214.16	ENST00000295373.6_iORF_0	2-:39082323-39082335	2-:39082323-39082335	CTG	iORF	0.86	0.40	0.33008	9.0
ENSG00000115310.13	ENST00000317610.7_iORF_3	2-:55209676-55209700	2-:55209676-55209700	AGG	iORF	0.86	0.47	1.0000	33.5
ENSG00000115310.13	ENST00000317610.7_iORF_4	2-:55214803-55214818	2-:55214803-55214818	CTG	iORF	0.86	0.37	0.75344	7.1
ENSG00000115484.10	ENST00000394440.3_iORF_1	2-:62106080-62106140	2-:62106080-62106140	ATC	iORF	0.86	0.13	0.90335	11.7
ENSG00000115484.10	ENST00000394440.3_iORF_2	2-:62107447-62107462	2-:62107447-62107462	CTG	iORF	0.86	0.40	0.95970	9.8
ENSG00000138069.12	ENST00000409784.3_iORF_0	2-:65325145-65325157	2-:65325145-65325157	ATT	iORF	0.86	0.38	0.33008	8.0
ENSG00000143977.9	ENST00000272348.2_iORF_1	2-:70520753-70520774	2-:70520753-70520774	AAG	iORF	0.87	0.41	0.69415	7.8
ENSG00000035141.3	ENST00000037869.3_iORF_0	2-:70527987-70528044	2-:70527987-70528044	GTG	iORF	0.49	0.15	0.11349	16.8
ENSG00000042445.9	ENST00000295802.4_iORF_0	2-:85576584-85576590	2-:85576584-85576590	CTG	iORF	0.86	0.00	0.25000	6.0
ENSG00000132305.16_ENSG00000265420.1	ENST00000449247.2_iORF_0	2-:86371422-86371437	2-:86371422-86371437	ATG	iORF	0.86	0.37	0.34390	7.0
ENSG00000084090.9	ENST00000337288.5_iORF_1	2-:96873946-96873967	2-:96873946-96873967	CTG	iORF	0.86	0.42	0.041624	16.9
ENSG00000135956.4	ENST00000258439.3_iORF_0	2-:96931030-96931063	2-:96931030-96931063	AGG	iORF	0.81	0.42	0.14570	12.0
ENSG00000135945.5	ENST00000258428.3_iORF_0	2-:100050885-100050891	2-:100050885-100050891	AAG	iORF	0.86	0.00	0.25000	11.0
ENSG00000115526.6	ENST00000542617.1_iORF_0	2-:101023141-101023147	2-:101023141-101023147	GTG	iORF	0.86	0.00	0.25000	8.0
ENSG00000238341.1_ENSG00000155438.7	ENST00000285814.4_iORF_0	2-:122493217-122493223	2-:122493217-122493223	CTG	iORF	0.86	0.00	0.25000	6.7
ENSG00000144381.12	ENST00000388968.3_iORF_2	2-:198359415-198359424	2-:198359415-198359424	ATG	iORF	0.86	0.32	1.0000	5.0
ENSG00000144381.12	ENST00000388968.3_iORF_1	2-:198363454-198363469	2-:198363454-198363469	ATG	iORF	0.86	0.35	0.99021	5.9
ENSG00000173166.13	ENST00000319170.5_iORF_0	2-:204354332-204354338	2-:204354332-204354338	ATT	iORF	0.86	0.00	0.25000	9.0
ENSG00000138413.9	ENST00000345146.2_iORF_0	2-:209110066-209110072	2-:209110066-209110072	AGG	iORF	0.86	0.00	0.25000	18.0
ENSG00000115414.14	ENST00000354785.4_iORF_10	2-:216244016-216244040|216245533-216245551	2-:216244016-216244040|216245533-216245551	TTG	iORF	0.69	0.46	0.65674	59.2
ENSG00000115414.14	ENST00000421182.1_iORF_21	2-:216263980-216264010	2-:216263980-216264010	ATG	iORF	0.87	0.13	0.87555	11.0
ENSG00000115414.14	ENST00000421182.1_iORF_25	2-:216272032-216272044|216272830-216272845	2-:216272032-216272044|216272830-216272845	AGG	iORF	0.13	0.21	0.96661	6.4
ENSG00000115414.14	ENST00000421182.1_iORF_14	2-:216273122-216273149	2-:216273122-216273149	ATC	iORF	0.12	0.42	0.58360	23.7
ENSG00000115414.14	ENST00000421182.1_iORF_12	2-:216274659-216274695	2-:216274659-216274695	TTG	iORF	0.77	0.46	0.71103	31.3
ENSG00000115414.14	ENST00000421182.1_iORF_19	2-:216274701-216274746	2-:216274701-216274746	AGG	iORF	0.13	0.39	0.97878	18.4
ENSG00000115414.14	ENST00000421182.1_iORF_20	2-:216274764-216274773	2-:216274764-216274773	AAG	iORF	0.86	0.45	0.46399	19.2
ENSG00000115414.14	ENST00000421182.1_iORF_23	2-:216274835-216274837|216279559-216279569	2-:216274835-216274837|216279559-216279569	GTG	iORF	0.86	0.40	1.0000	10.0
ENSG00000115414.14	ENST00000421182.1_iORF_16	2-:216285446-216285467	2-:216285446-216285488	ATG	iORF	0.72	0.30	0.98966	10.9
ENSG00000115414.14	ENST00000421182.1_iORF_9	2-:216288906-216289008	2-:216288906-216289008	ATG	iORF	0.71	0.06	0.028047	51.0
ENSG00000115414.14	ENST00000421182.1_iORF_17	2-:216293024-216293057	2-:216293024-216293057	ATG	iORF	0.58	0.46	0.87781	23.5
ENSG00000115414.14	ENST00000421182.1_iORF_27	2-:216296626-216296644	2-:216296626-216296644	CTG	iORF	0.41	0.16	1.0000	6.1
ENSG00000115414.14	ENST00000421182.1_iORF_24	2-:216299426-216299438	2-:216299426-216299438	CTG	iORF	0.86	0.40	1.0000	9.0
ENSG00000085449.10	ENST00000233055.4_iORF_0	2-:224809883-224809892	2-:224809883-224809892	ACG	iORF	0.86	0.32	0.43750	5.0
ENSG00000187957.7	ENST00000341772.4_iORF_1	2-:230271980-230271989	2-:230271980-230271989	ACG	iORF	0.86	0.38	1.0000	8.0
ENSG00000187957.7	ENST00000341772.4_iORF_2	2-:230272010-230272025	2-:230272010-230272025	ACG	iORF	0.87	0.24	1.0000	6.0
ENSG00000135899.12	ENST00000258381.6_iORF_0	2-:231077142-231077145|231077475-231077523	2-:231077142-231077145|231077475-231077523	CTG	iORF	0.87	0.45	0.012305	14.9
ENSG00000115053.11	ENST00000322723.4_iORF_1	2-:232326492-232326513	2-:232326492-232326513	ATT	iORF	0.87	0.08	0.37971	7.7
ENSG00000241553.8_ENSG00000214021.11	ENST00000397261.3_iORF_1	3+:9845596-9845602	3+:9845596-9845602	TTG	iORF	0.86	0.00	0.40000	6.5
ENSG00000197548.8	ENST00000354449.3_iORF_0	3+:11399925-11399940	3+:11399925-11399940	CTG	iORF	0.86	0.35	0.34390	6.0
ENSG00000131389.12	ENST00000454876.2_iORF_0	3+:14520667-14520673	3+:14520667-14520673	CTG	iORF	0.86	0.00	0.25000	13.0
ENSG00000174748.14	ENST00000435882.1_iORF_4	3+:23959486-23959522|23959930-23960035	3+:23959486-23959522|23959930-23960035	ATA	iORF	0.87	0.12	0.95057	45.1
ENSG00000114784.3	ENST00000232905.3_iORF_0	3+:40351455-40351463|40352383-40352396	3+:40351455-40351463|40352383-40352396	ATC	iORF	0.84	0.42	0.015850	16.7
ENSG00000168036.12	ENST00000349496.5_iORF_1	3+:41278150-41278159	3+:41278150-41278159	TTG	iORF	0.86	0.46	1.0000	27.1
ENSG00000168036.12	ENST00000349496.5_iORF_2	3+:41280790-41280796	3+:41280790-41280796	AGG	iORF	0.86	0.00	0.53781	5.2
ENSG00000178467.13_ENSG00000178252.13	ENST00000395474.3_iORF_1	3+:49051710-49051725	3+:49051710-49051725	GTG	iORF	0.86	0.40	0.34390	9.0
ENSG00000114902.9	ENST00000233025.7_iORF_0	3+:52740168-52740198	3+:52740168-52740198	GTG	iORF	0.86	0.49	0.14085	92.3
ENSG00000163635.13	ENST00000398590.3_iORF_0	3+:63982127-63982136	3+:63982127-63982136	AAG	iORF	0.86	0.40	0.30556	10.0
ENSG00000187098.10	ENST00000448226.2_iORF_0	3+:70014064-70014073	3+:70014064-70014073	ATT	iORF	0.86	0.35	0.30556	6.0
ENSG00000179021.5	ENST00000318887.3_iORF_0	3+:88205447-88205462	3+:88205447-88205462	ATT	iORF	0.86	0.43	0.34390	13.0
ENSG00000174173.6	ENST00000309922.6_iORF_0	3+:101283990-101284002	3+:101283990-101284002	ATG	iORF	0.86	0.37	0.33008	7.0
ENSG00000170017.8	ENST00000306107.5_iORF_0	3+:105086262-105086301	3+:105086262-105086301	AGG	iORF	0.86	0.45	0.38531	17.6
ENSG00000144857.10	ENST00000485230.1_iORF_0	3+:112969665-112969671	3+:112969665-112969671	CTG	iORF	0.86	0.00	0.25000	7.0
ENSG00000113845.5	ENST00000494664.1_iORF_1	3+:119232538-119232550	3+:119232538-119232550	CTG	iORF	0.86	0.35	0.33008	6.0
ENSG00000073111.9	ENST00000265056.7_iORF_1	3+:127325484-127325496	3+:127325484-127325496	GTG	iORF	0.87	0.35	1.0000	5.4
ENSG00000073711.6	ENST00000264977.3_iORF_0	3+:135720371-135720377	3+:135720371-135720377	CTG	iORF	0.86	0.00	0.25000	5.0
ENSG00000163754.13	ENST00000345003.4_iORF_1	3+:148714587-148714599	3+:148714587-148714599	AGG	iORF	0.87	0.24	0.61533	5.6
ENSG00000163659.8	ENST00000461166.1_iORF_0	3+:156395634-156395646	3+:156395634-156395646	CTG	iORF	0.86	0.41	0.33008	11.0
ENSG00000163661.3	ENST00000295927.3_iORF_1	3+:157155394-157155511	3+:157155394-157155511	AAG	iORF	0.64	0.44	0.38111	144.7
ENSG00000168827.10	ENST00000486715.1_iORF_0	3+:158363449-158363464	3+:158363449-158363464	AGG	iORF	0.86	0.33	0.34390	5.0
ENSG00000145191.7_ENSG00000182580.2	ENST00000313143.3_iORF_4	3+:183885821-183885842	3+:183885821-183885842	GTG	iORF	0.86	0.46	0.11426	25.0
ENSG00000145191.7_ENSG00000182580.2	ENST00000342981.4_iORF_6	3+:184049841-184049853	3+:184049841-184049853	AGG	iORF	0.86	0.37	1.0000	7.0
ENSG00000157020.13	ENST00000350697.3_iORF_5	3-:10343008-10343020	3-:10343008-10343020	GTG	iORF	0.86	0.40	0.45229	10.0
ENSG00000157020.13	ENST00000350697.3_iORF_2	3-:10345710-10345758	3-:10345710-10345758	CTG	iORF	0.24	0.46	0.21582	28.2
ENSG00000157020.13	ENST00000350697.3_iORF_3	3-:10347321-10347375	3-:10347321-10347375	TTG	iORF	0.12	0.34	0.069551	18.6
ENSG00000154813.5	ENST00000488423.1_iORF_1	3-:16305695-16305704	3-:16305695-16305704	GTG	iORF	0.86	0.41	0.30556	11.0
ENSG00000154813.5	ENST00000383775.4_iORF_0	3-:16306291-16306309	3-:16306291-16306309	CTG	iORF	0.13	0.24	0.041436	10.5
ENSG00000010282.10_ENSG00000181061.9	ENST00000452906.2_iORF_0	3-:42835707-42835713	3-:42835707-42835713	ATA	iORF	0.86	0.00	0.25000	5.0
ENSG00000047849.17	ENST00000426837.2_iORF_5	3-:47917254-47917269	3-:47917254-47917269	TTG	iORF	0.87	0.32	1.0000	5.4
ENSG00000047849.17	ENST00000426837.2_iORF_4	3-:47918961-47918970	3-:47918961-47918970	AGG	iORF	0.86	0.35	1.0000	6.0
ENSG00000047849.17	ENST00000426837.2_iORF_6	3-:47957755-47957764	3-:47957755-47957764	AGG	iORF	0.86	0.32	0.91243	5.0
ENSG00000047849.17	ENST00000426837.2_iORF_2	3-:47958655-47958664|47960208-47960241	3-:47958655-47958664|47960208-47960241	AGG	iORF	0.78	0.46	1.0000	14.2
ENSG00000047849.17	ENST00000426837.2_iORF_3	3-:47963266-47963278	3-:47963266-47963278	ATG	iORF	0.86	0.40	1.0000	10.0
ENSG00000233276.2	ENST00000419783.1_iORF_1	3-:49395692-49395707	3-:49395692-49395707	GTG	iORF	0.86	0.44	0.31250	112.9
ENSG00000067560.6	ENST00000418115.1_iORF_4	3-:49405860-49405872	3-:49405860-49405872	CTG	iORF	0.86	0.33	0.31641	15.2
ENSG00000067560.6	ENST00000418115.1_iORF_5	3-:49405929-49405938	3-:49405929-49405938	ATC	iORF	0.86	0.42	0.60938	12.7
ENSG00000067560.6	ENST00000418115.1_iORF_3	3-:49412903-49412966	3-:49412903-49412966	ATG	iORF	0.61	0.46	0.33515	42.9
ENSG00000163939.14	ENST00000296302.7_iORF_0	3-:52677327-52677342	3-:52677327-52677342	CTG	iORF	0.86	0.33	0.34390	5.0
ENSG00000163902.7_ENSG00000242551.2	ENST00000296255.3_iORF_1	3-:128341035-128341065	3-:128341035-128341065	GTG	iORF	0.13	0.27	0.99252	11.5
ENSG00000163902.7_ENSG00000242551.2	ENST00000296255.3_iORF_2	3-:128350860-128350875	3-:128350860-128350875	AGG	iORF	0.13	0.29	0.80154	7.9
ENSG00000169714.12	ENST00000451728.2_iORF_4	3-:128889308-128889320	3-:128889308-128889320	ATG	iORF	0.87	0.20	0.70698	5.0
ENSG00000184897.4	ENST00000333762.4_iORF_3	3-:129034429-129034435	3-:129034429-129034435	AGG	iORF	0.86	0.00	0.25000	9.0
ENSG00000184897.4	ENST00000333762.4_iORF_4	3-:129034711-129034726	3-:129034711-129034726	AGG	iORF	0.86	0.40	0.59040	9.0
ENSG00000169908.6	ENST00000493348.1_iORF_3	3-:149093512-149093556|149095157-149095170	3-:149093512-149093556|149095157-149095170	AGG	iORF	0.70	0.48	0.86470	90.4
ENSG00000114850.2	ENST00000476217.1_iORF_4	3-:156262115-156262169	3-:156262115-156262169	ATA	iORF	0.45	0.38	0.95339	67.6
ENSG00000114850.2	ENST00000476217.1_iORF_5	3-:156271462-156271468	3-:156271462-156271468	ATG	iORF	0.86	0.00	1.0000	7.0
ENSG00000114850.2	ENST00000476217.1_iORF_2	3-:156271510-156271570|156272745-156272811	3-:156271510-156271570|156272745-156272841	ATC	iORF	0.40	0.46	0.18027	126.0
ENSG00000163584.13	ENST00000295830.8_iORF_1	3-:170584280-170584313|170585801-170585804	3-:170584280-170584313|170585801-170585804	AAG	iORF	0.87	0.44	0.28854	10.3
ENSG00000163584.13	ENST00000295830.8_iORF_0	3-:170586115-170586124	3-:170586115-170586124	ATC	iORF	0.86	0.42	0.55556	12.7
ENSG00000144959.5_ENSG00000264711.1	ENST00000538775.1_iORF_1	3-:172363442-172363460	3-:172363442-172363460	GTG	iORF	0.13	0.18	1.0000	4.0
ENSG00000087274.12	ENST00000264758.7_iORF_0	4+:2910329-2910331|2916610-2916623	4+:2910329-2910331|2916610-2916623	AGG	iORF	0.86	0.36	0.34390	6.2
ENSG00000154277.8	ENST00000512788.1_iORF_3	4+:41263734-41263749	4+:41263734-41263749	ATG	iORF	0.86	0.43	0.59040	15.1
ENSG00000154277.8	ENST00000512788.1_iORF_2	4+:41266146-41266176	4+:41266146-41266176	ATG	iORF	0.86	0.27	0.16573	46.2
ENSG00000154277.8	ENST00000512788.1_iORF_1	4+:41270066-41270090	4+:41270066-41270090	GTG	iORF	0.42	0.47	0.074042	45.1
ENSG00000169429.6	ENST00000307407.3_iORF_0	4+:74607271-74607283	4+:74607271-74607283	AAG	iORF	0.86	0.37	0.33008	7.0
ENSG00000138663.4	ENST00000264389.2_iORF_0	4+:83978504-83978516	4+:83978504-83978516	GTG	iORF	0.86	0.40	0.33008	9.0
ENSG00000109534.12	ENST00000226796.6_iORF_0	4+:110737487-110737496	4+:110737487-110737496	AGG	iORF	0.86	0.32	0.43750	5.0
ENSG00000123737.8	ENST00000379663.3_iORF_0	4+:122735169-122735178	4+:122735169-122735178	CTG	iORF	0.86	0.40	0.30556	10.0
ENSG00000061918.8	ENST00000502959.1_iORF_0	4+:156721070-156721076	4+:156721070-156721076	AAG	iORF	0.86	0.00	0.25000	8.0
ENSG00000129128.8	ENST00000503362.1_iORF_0	4+:177249426-177249462	4+:177249426-177249462	AGG	iORF	0.49	0.42	0.0098635	7.0
ENSG00000163950.8	ENST00000489418.1_iORF_0	4-:1705382-1705391	4-:1705382-1705391	ATG	iORF	0.86	0.39	0.60938	9.0
ENSG00000071127.12	ENST00000382452.2_iORF_1	4-:10079486-10079504	4-:10079486-10079504	ATG	iORF	0.86	0.42	0.78403	22.0
ENSG00000163453.7_ENSG00000238541.1	ENST00000295666.4_iORF_2	4-:57976195-57976228	4-:57976195-57976228	AAG	iORF	0.81	0.47	0.18318	14.8
ENSG00000163453.7_ENSG00000238541.1	ENST00000295666.4_iORF_0	4-:57976252-57976477	4-:57976252-57976477	CTG	iORF	0.72	0.21	0.81805	328.9
ENSG00000132466.13	ENST00000330838.6_iORF_0	4-:73943231-73943237	4-:73943231-73943237	GTG	iORF	0.86	0.00	0.25000	11.0
ENSG00000138668.14	ENST00000313899.7_iORF_0	4-:83280717-83280726	4-:83280717-83280726	ATT	iORF	0.86	0.32	0.43750	5.0
ENSG00000152795.13	ENST00000295470.5_iORF_0	4-:83350473-83350539	4-:83350473-83350539	CTG	iORF	0.50	0.44	0.025826	26.7
ENSG00000164032.7	ENST00000296417.5_iORF_2	4-:100870089-100870097|100870429-100870490	4-:100870089-100870097|100870429-100870490	ACG	iORF	0.48	0.24	0.98351	106.9
ENSG00000138777.15	ENST00000357415.4_iORF_0	4-:106307772-106307778	4-:106307772-106307778	ATC	iORF	0.86	0.00	0.25000	6.0
ENSG00000138785.10_ENSG00000251175.1	ENST00000451321.2_iORF_0	4-:106604278-106604290	4-:106604278-106604290	CTG	iORF	0.86	0.33	0.33008	5.0
ENSG00000137463.4_ENSG00000109390.7	ENST00000394228.1_iORF_0	4-:140216240-140216261	4-:140216240-140216261	ATG	iORF	0.87	0.31	0.37971	18.1
ENSG00000196782.8	ENST00000509479.2_iORF_0	4-:140811676-140811682	4-:140811676-140811682	ATC	iORF	0.86	0.00	0.25000	5.0
ENSG00000129187.10	ENST00000357067.3_iORF_0	4-:183836713-183836728|183838440-183838446	4-:183836713-183836728|183838440-183838446	GTG	iORF	0.86	0.44	0.34464	15.9
ENSG00000248968.1_ENSG00000150753.7	ENST00000280326.4_iORF_1	5+:10250484-10250547	5+:10250484-10250547	ATA	iORF	0.52	0.48	0.43127	24.9
ENSG00000248968.1_ENSG00000150753.7	ENST00000280326.4_iORF_3	5+:10254833-10254854	5+:10254833-10254854	ATG	iORF	0.53	0.41	0.57983	6.5
ENSG00000248968.1_ENSG00000150753.7	ENST00000280326.4_iORF_2	5+:10258275-10258281	5+:10258275-10258281	CTG	iORF	0.86	0.00	0.40000	11.5
ENSG00000038382.13	ENST00000344204.4_iORF_0	5+:14291272-14291278	5+:14291272-14291278	ATG	iORF	0.86	0.00	0.25000	5.0
ENSG00000145623.8	ENST00000274276.3_iORF_0	5+:38933028-38933037	5+:38933028-38933037	AAG	iORF	0.86	0.32	0.30556	5.0
ENSG00000164294.9	ENST00000503787.1_iORF_0	5+:54459942-54459951	5+:54459942-54459951	AAG	iORF	0.86	0.32	0.30556	5.0
ENSG00000134057.10	ENST00000256442.5_iORF_1	5+:68467148-68467181	5+:68467148-68467181	AAG	iORF	0.86	0.47	0.96196	34.4
ENSG00000134057.10	ENST00000256442.5_iORF_4	5+:68467262-68467268	5+:68467262-68467268	ATC	iORF	0.86	0.00	1.0000	6.0
ENSG00000134057.10	ENST00000256442.5_iORF_3	5+:68473103-68473136	5+:68473103-68473136	ATC	iORF	0.78	0.44	1.0000	10.3
ENSG00000134057.10	ENST00000256442.5_iORF_2	5+:68473373-68473388	5+:68473373-68473388	ATC	iORF	0.86	0.43	1.0000	16.9
ENSG00000083312.13	ENST00000337273.5_iORF_0	5+:72161448-72161454	5+:72161448-72161454	TTG	iORF	0.86	0.00	0.25000	16.2
ENSG00000038427.11	ENST00000265077.3_iORF_3	5+:82833441-82833456	5+:82833441-82833456	ATC	iORF	0.32	0.14	0.10037	9.0
ENSG00000127184.6_ENSG00000199262.1	ENST00000509578.1_iORF_2	5+:85915233-85915260	5+:85915233-85915260	CTG	iORF	0.86	0.46	0.96496	29.0
ENSG00000205302.2	ENST00000379516.2_iORF_0	5+:122144019-122144025	5+:122144019-122144025	TTG	iORF	0.86	0.00	0.25000	11.0
ENSG00000164902.9	ENST00000297540.4_iORF_0	5+:125936703-125936715	5+:125936703-125936715	ATT	iORF	0.86	0.40	0.45229	9.0
ENSG00000113368.7	ENST00000261366.5_iORF_1	5+:126113243-126113267	5+:126113243-126113267	CTG	iORF	0.77	0.43	0.58174	15.9
ENSG00000164405.6	ENST00000378665.1_iORF_0	5+:132202658-132202727|132203179-132203188	5+:132202658-132202727|132203179-132203188	ACG	iORF	0.87	0.39	0.66329	27.3
ENSG00000112984.7	ENST00000394894.3_iORF_2	5+:137518355-137518364	5+:137518355-137518364	CTG	iORF	0.86	0.38	0.062500	11.3
ENSG00000112984.7	ENST00000394894.3_iORF_1	5+:137521307-137521352	5+:137521307-137521352	AAG	iORF	0.87	0.47	0.011500	17.5
ENSG00000044115.16	ENST00000302763.7_iORF_2	5+:138260951-138260963	5+:138260951-138260963	ACG	iORF	0.86	0.33	0.33008	5.0
ENSG00000044115.16	ENST00000302763.7_iORF_1	5+:138266613-138266624|138268266-138268339	5+:138266613-138266624|138268266-138268339	TTG	iORF	0.84	0.48	0.057513	31.1
ENSG00000131508.11	ENST00000398733.3_iORF_1	5+:139002979-139003006	5+:139002979-139003006	GTG	iORF	0.86	0.41	0.22051	12.6
ENSG00000131503.16_ENSG00000243056.1	ENST00000297183.6_iORF_0	5+:139908214-139908220	5+:139908214-139908220	CTG	iORF	0.86	0.00	0.25000	5.0
ENSG00000113141.11	ENST00000417647.2_iORF_0	5+:140035491-140035500	5+:140035491-140035500	ATG	iORF	0.87	0.19	0.30556	7.0
ENSG00000145907.10	ENST00000356245.3_iORF_0	5+:151170519-151170531	5+:151170519-151170531	ATG	iORF	0.86	0.33	0.45229	5.0
ENSG00000197451.6	ENST00000506259.1_iORF_5	5+:177636446-177636448|177637553-177637563	5+:177636446-177636448|177637553-177637563	AGG	iORF	0.21	0.42	0.015625	20.2
ENSG00000161011.15	ENST00000389805.4_iORF_1	5+:179260702-179260782|179263435-179263442	5+:179260702-179260782|179263435-179263442	AGG	iORF	0.48	0.43	0.99978	29.7
ENSG00000037474.10	ENST00000264670.6_iORF_0	5-:6600066-6600075	5-:6600066-6600075	AGG	iORF	0.86	0.37	0.43750	6.9
ENSG00000145592.9	ENST00000274242.5_iORF_1	5-:40834637-40834649	5-:40834637-40834649	CTG	iORF	0.86	0.28	0.87500	17.0
ENSG00000086189.5	ENST00000199320.4_iORF_1	5-:61688801-61688810	5-:61688801-61688810	ATG	iORF	0.86	0.32	0.30556	5.0
ENSG00000113048.12_ENSG00000244748.2	ENST00000261413.5_iORF_0	5-:71519643-71519652	5-:71519643-71519652	AGG	iORF	0.86	0.34	0.55556	5.6
ENSG00000129625.8_ENSG00000266499.1	ENST00000379638.4_iORF_0	5-:112222792-112222834	5-:112222792-112222834	CTG	iORF	0.13	0.43	0.44796	14.6
ENSG00000113083.8	ENST00000231004.4_iORF_1	5-:121412618-121412696|121413049-121413352	5-:121412618-121412696|121413049-121413352	CTG	iORF	0.21	0.42	0.99594	102.4
ENSG00000138829.6	ENST00000508053.1_iORF_0	5-:127685076-127685091	5-:127685076-127685091	TTG	iORF	0.86	0.35	0.34390	6.0
ENSG00000164402.9	ENST00000378719.2_iORF_0	5-:132099423-132099429	5-:132099423-132099429	ATC	iORF	0.86	0.00	0.25000	7.0
ENSG00000113648.12	ENST00000312469.4_iORF_0	5-:134705730-134705745	5-:134705730-134705745	ATG	iORF	0.86	0.35	0.46022	6.0
ENSG00000152377.8	ENST00000394945.1_iORF_1	5-:136320867-136320891|136324110-136324116	5-:136320867-136320891|136324110-136324116	CTG	iORF	0.50	0.20	1.0000	5.5
ENSG00000112983.13	ENST00000230901.5_iORF_1	5-:137513278-137513287	5-:137513278-137513287	CTG	iORF	0.86	0.39	0.30556	9.0
ENSG00000120725.8	ENST00000394817.2_iORF_0	5-:138362632-138362644	5-:138362632-138362644	TTG	iORF	0.86	0.33	0.33008	5.0
ENSG00000256453.1_ENSG00000170445.8	ENST00000504156.1_iORF_0	5-:140062686-140062695	5-:140062686-140062695	TTG	iORF	0.86	0.37	0.30556	7.0
ENSG00000164587.7	ENST00000401695.3_iORF_2	5-:149826506-149826526|149827147-149827163	5-:149826506-149826526|149827147-149827163	CTG	iORF	0.52	0.42	0.99998	7.0
ENSG00000197043.9	ENST00000354546.5_iORF_1	5-:150497368-150497398|150498860-150498863	5-:150497368-150497398|150498860-150498863	AGG	iORF	0.65	0.43	0.059844	8.3
ENSG00000113140.6	ENST00000231061.4_iORF_1	5-:151045924-151045960	5-:151045924-151045960	CTG	iORF	0.86	0.14	1.0000	36.9
ENSG00000113739.6	ENST00000265087.4_iORF_2	5-:172745232-172745252|172750221-172750240	5-:172745232-172745252|172750221-172750240	AGG	iORF	0.78	0.48	0.033910	49.7
ENSG00000196923.9	ENST00000359895.2_iORF_2	5-:176916532-176916589	5-:176916532-176916589	CTG	iORF	0.13	0.25	0.10260	17.5
ENSG00000111843.9	ENST00000229563.5_iORF_2	6+:10724856-10724866|10725193-10725195	6+:10724856-10724866|10725193-10725195	CTG	iORF	0.86	0.37	0.75586	7.0
ENSG00000206503.7	ENST00000376806.5_iORF_0	6+:29912141-29912168	6+:29912141-29912168	AGG	iORF	0.37	0.43	0.58320	13.8
ENSG00000196230.8	ENST00000327892.8_iORF_1	6+:30688315-30688340|30690313-30690333	6+:30688315-30688340|30690313-30690333	GTG	iORF	0.87	0.19	0.56886	8.9
ENSG00000196230.8	ENST00000327892.8_iORF_2	6+:30691782-30691809	6+:30691782-30691809	CTG	iORF	0.55	0.40	1.0000	5.7
ENSG00000096433.6	ENST00000374316.5_iORF_1	6+:33630761-33630782	6+:33630761-33630782	AGG	iORF	0.84	0.37	1.0000	15.8
ENSG00000112081.12	ENST00000477442.2_iORF_2	6+:36564649-36564667	6+:36564649-36564667	AAG	iORF	0.65	0.21	0.45964	28.2
ENSG00000137200.8	ENST00000373451.4_iORF_0	6+:37443136-37443151	6+:37443136-37443151	ATG	iORF	0.86	0.35	0.34390	6.0
ENSG00000171453.13	ENST00000372389.3_iORF_0	6+:43488952-43488964	6+:43488952-43488964	ATG	iORF	0.85	0.38	0.042969	6.0
ENSG00000112759.12	ENST00000371755.3_iORF_0	6+:44197185-44197197	6+:44197185-44197197	ATT	iORF	0.86	0.38	0.33008	8.0
ENSG00000096384.15	ENST00000371646.5_iORF_2	6+:44217559-44217571|44217757-44217787	6+:44217559-44217571|44217757-44217787	GTG	iORF	0.82	0.23	0.89075	48.3
ENSG00000096384.15	ENST00000371646.5_iORF_5	6+:44219172-44219196	6+:44219172-44219196	TTG	iORF	0.13	0.19	0.99923	5.6
ENSG00000096384.15	ENST00000371646.5_iORF_1	6+:44219483-44219558	6+:44219474-44219558	ACG	iORF	0.51	0.31	0.99749	96.0
ENSG00000096384.15	ENST00000371646.5_iORF_4	6+:44220875-44220911	6+:44220875-44220911	AGG	iORF	0.85	0.46	0.35705	13.2
ENSG00000096384.15	ENST00000371646.5_iORF_3	6+:44221064-44221100	6+:44221064-44221100	ATC	iORF	0.80	0.36	0.63549	26.9
ENSG00000024862.12	ENST00000332797.6_iORF_0	6+:139094941-139094947	6+:139094941-139094947	ATG	iORF	0.86	0.00	0.25000	15.0
ENSG00000146476.6	ENST00000367294.3_iORF_0	6+:151790078-151790087	6+:151790078-151790087	AGG	iORF	0.86	0.41	0.55556	10.6
ENSG00000112110.5	ENST00000367034.4_iORF_0	6+:160211972-160212023	6+:160211972-160212023	GTG	iORF	0.64	0.33	0.54058	35.6
ENSG00000197081.8_ENSG00000270949.1	ENST00000356956.1_iORF_1	6+:160496912-160496921	6+:160496912-160496921	ATC	iORF	0.86	0.32	0.30556	5.0
ENSG00000198563.9_ENSG00000213760.6	ENST00000396172.1_iORF_0	6-:31499175-31499182|31500556-31500588	6-:31499175-31499182|31500556-31500588	TTG	iORF	0.80	0.41	0.15305	6.5
ENSG00000231925.7_ENSG00000236104.2	ENST00000434618.2_iORF_0	6-:33273155-33273164|33280993-33281017	6-:33273155-33273164|33280993-33281017	CTG	iORF	0.37	0.44	0.021007	9.0
ENSG00000112079.8_ENSG00000264878.1	ENST00000229812.7_iORF_0	6-:36485526-36485535	6-:36485526-36485535	ATA	iORF	0.86	0.38	0.30556	8.0
ENSG00000137409.14	ENST00000373616.5_iORF_1	6-:36945882-36945891	6-:36945882-36945891	ATG	iORF	0.86	0.35	1.0000	6.0
ENSG00000048544.5	ENST00000053468.3_iORF_0	6-:42176600-42176615	6-:42176600-42176615	TTG	iORF	0.86	0.41	0.34390	11.0
ENSG00000124733.3	ENST00000244711.3_iORF_0	6-:42981103-42981124	6-:42981103-42981124	CTG	iORF	0.86	0.45	0.37971	19.0
ENSG00000112695.7	ENST00000370081.2_iORF_1	6-:75950031-75950058	6-:75950031-75950058	ATG	iORF	0.86	0.47	0.27427	34.3
ENSG00000112695.7	ENST00000370081.2_iORF_0	6-:75953458-75953479	6-:75953458-75953479	GTG	iORF	0.70	0.48	0.25569	49.0
ENSG00000112697.11	ENST00000230461.6_iORF_0	6-:75969197-75969206|75970539-75970542	6-:75969197-75969206|75970539-75970542	ATG	iORF	0.86	0.33	0.33008	5.0
ENSG00000135317.8_ENSG00000135316.13	ENST00000314673.3_iORF_0	6-:86282024-86282030	6-:86282024-86282030	ATG	iORF	0.86	0.00	0.25000	5.0
ENSG00000189241.6	ENST00000368608.3_iORF_1	6-:116600890-116600908	6-:116600890-116600908	ACG	iORF	0.50	0.41	0.013545	16.9
ENSG00000169976.5	ENST00000367569.2_iORF_0	6-:144416534-144416567	6-:144416534-144416567	ACG	iORF	0.86	0.11	0.56570	56.1
ENSG00000120253.9	ENST00000340413.2_iORF_0	6-:150057696-150057729	6-:150057696-150057729	TTG	iORF	0.87	0.44	0.14570	10.5
ENSG00000008018.8	ENST00000262193.6_iORF_3	6-:170844318-170844330	6-:170844318-170844330	CTG	iORF	0.86	0.37	1.0000	7.0
ENSG00000008018.8	ENST00000262193.6_iORF_2	6-:170846328-170846355	6-:170846328-170846355	AAG	iORF	0.78	0.45	0.082705	13.0
ENSG00000106263.13	ENST00000397011.2_iORF_1	7+:2404029-2404041	7+:2404029-2404041	TTG	iORF	0.86	0.33	0.45229	5.0
ENSG00000075618.13	ENST00000382361.3_iORF_1	7+:5643153-5643162	7+:5643153-5643162	GTG	iORF	0.86	0.38	0.60938	8.0
ENSG00000106105.9	ENST00000389266.3_iORF_1	7+:30634568-30634613	7+:30634568-30634613	GTG	iORF	0.86	0.46	0.63082	26.7
ENSG00000106609.12	ENST00000341567.4_iORF_0	7+:66413579-66413594	7+:66413579-66413594	GTG	iORF	0.86	0.35	0.46022	6.0
ENSG00000146701.7	ENST00000315758.5_iORF_1	7+:75686751-75686763	7+:75686751-75686763	CTG	iORF	0.86	0.44	0.42198	15.5
ENSG00000146701.7	ENST00000315758.5_iORF_2	7+:75695630-75695657	7+:75695630-75695657	AAG	iORF	0.87	0.45	0.99287	11.7
ENSG00000106211.8	ENST00000447574.1_iORF_2	7+:75932178-75932397	7+:75932178-75932397	CTG	iORF	0.51	0.22	0.63409	281.0
ENSG00000106211.8	ENST00000248553.6_iORF_1	7+:75932178-75932393|75933118-75933182|75933300-75933351	7+:75932178-75932393|75933118-75933182|75933300-75933351	CTG	iORF	0.51	0.22	0.13189	388.6
ENSG00000106211.8	ENST00000248553.6_iORF_3	7+:75933145-75933182|75933300-75933362	7+:75933124-75933182|75933300-75933362	ATG	iORF	0.86	0.46	0.99125	146.7
ENSG00000105793.11_ENSG00000226254.1	ENST00000380050.3_iORF_1	7+:90225943-90225949	7+:90225943-90225949	GTG	iORF	0.86	0.00	0.25000	5.0
ENSG00000168090.5	ENST00000303904.3_iORF_0	7+:99688067-99688082	7+:99688067-99688082	AGG	iORF	0.86	0.36	0.75990	6.3
ENSG00000087077.7	ENST00000200457.4_iORF_0	7+:100466264-100466270	7+:100466264-100466270	AAG	iORF	0.86	0.00	0.25000	5.0
ENSG00000106366.7	ENST00000445463.2_iORF_7	7+:100773908-100773920	7+:100773908-100773920	ATG	iORF	0.86	0.44	1.0000	16.5
ENSG00000106366.7	ENST00000445463.2_iORF_3	7+:100775296-100775323	7+:100775296-100775323	ACG	iORF	0.83	0.47	0.91416	33.8
ENSG00000106366.7	ENST00000445463.2_iORF_5	7+:100777065-100777107	7+:100777065-100777107	ATG	iORF	0.77	0.46	0.93403	42.7
ENSG00000106366.7	ENST00000445463.2_iORF_6	7+:100777107-100777143	7+:100777107-100777143	GTG	iORF	0.86	0.48	0.88209	54.3
ENSG00000106366.7	ENST00000445463.2_iORF_4	7+:100778851-100778875|100778995-100779037	7+:100778851-100778875|100778995-100779037	AGG	iORF	0.86	0.26	0.47876	72.3
ENSG00000106366.7	ENST00000445463.2_iORF_8	7+:100779055-100779082|100780281-100780290	7+:100779055-100779082|100780281-100780290	GTG	iORF	0.12	0.22	0.96857	9.5
ENSG00000105974.7	ENST00000393467.1_iORF_3	7+:116199094-116199208	7+:116199094-116199208	CTG	iORF	0.08	0.48	0.95095	81.8
ENSG00000105974.7	ENST00000393467.1_iORF_2	7+:116199114-116199219	7+:116199114-116199219	CTG	iORF	0.72	0.33	0.39283	99.5
ENSG00000128595.12_ENSG00000244218.2	ENST00000249364.4_iORF_1	7+:128394410-128394422	7+:128394410-128394422	ACG	iORF	0.87	0.21	1.0000	5.0
ENSG00000128585.13	ENST00000352689.6_iORF_0	7+:131130614-131130623	7+:131130614-131130623	ATC	iORF	0.86	0.32	0.30556	5.0
ENSG00000159840.11	ENST00000322764.5_iORF_1	7+:143085942-143086038|143086949-143086982	7+:143085942-143086038|143086949-143086982	CTG	iORF	0.86	0.14	0.99718	97.7
ENSG00000164535.10_ENSG00000136240.5	ENST00000258739.4_iORF_3	7-:6509345-6509375	7-:6509345-6509375	TTG	iORF	0.13	0.34	0.56379	10.3
ENSG00000164535.10_ENSG00000136240.5	ENST00000258739.4_iORF_1	7-:6523624-6523669	7-:6523624-6523669	CTG	iORF	0.74	0.48	0.73881	94.7
ENSG00000106399.7	ENST00000223129.4_iORF_0	7-:7679997-7680012	7-:7679997-7680012	ACG	iORF	0.86	0.18	0.61888	14.4
ENSG00000071189.17	ENST00000428135.3_iORF_0	7-:17843058-17843067	7-:17843058-17843067	AAG	iORF	0.86	0.32	0.30556	5.0
ENSG00000122566.16	ENST00000354667.4_iORF_9	7-:26233295-26233314|26235466-26235480	7-:26233295-26233314|26235466-26235480	AGG	iORF	0.72	0.43	1.0000	13.9
ENSG00000236310.1_ENSG00000122641.9	ENST00000442711.1_iORF_1	7-:41739719-41739734	7-:41739719-41739734	AGG	iORF	0.86	0.41	1.0000	10.0
ENSG00000122678.10	ENST00000395831.3_iORF_1	7-:44119222-44119237	7-:44119222-44119237	CTG	iORF	0.86	0.33	0.34390	5.0
ENSG00000105968.14	ENST00000308153.4_iORF_1	7-:44874155-44874161|44875127-44875130	7-:44874155-44874161|44875127-44875130	GTG	iORF	0.86	0.32	0.25000	7.7
ENSG00000106153.12	ENST00000395422.3_iORF_1	7-:56172052-56172148	7-:56172052-56172148	CTG	iORF	0.40	0.49	0.85860	98.8
ENSG00000170027.5	ENST00000307630.3_iORF_1	7-:75959117-75959153	7-:75959117-75959153	AAG	iORF	0.86	0.44	0.19983	17.9
ENSG00000001630.11_ENSG00000240720.3	ENST00000003100.8_iORF_0	7-:91761134-91761143	7-:91761134-91761143	ATG	iORF	0.86	0.47	0.30556	31.5
ENSG00000070669.12	ENST00000175506.4_iORF_0	7-:97481664-97481676	7-:97481664-97481676	AGG	iORF	0.86	0.38	0.57813	8.1
ENSG00000166508.13	ENST00000303887.5_iORF_1	7-:99697321-99697330	7-:99697321-99697330	ACG	iORF	0.86	0.32	1.0000	5.0
ENSG00000128512.15	ENST00000428084.1_iORF_0	7-:111376998-111377007	7-:111376998-111377007	ACG	iORF	0.86	0.38	0.30556	8.0
ENSG00000146802.8	ENST00000312814.6_iORF_0	7-:112413054-112413060	7-:112413054-112413060	ATT	iORF	0.86	0.00	0.25000	8.0
ENSG00000105875.9	ENST00000354475.4_iORF_0	7-:134893595-134893604	7-:134893595-134893604	GTG	iORF	0.86	0.32	0.30556	5.0
ENSG00000092964.12	ENST00000311151.5_iORF_3	8+:26439488-26439500	8+:26439488-26439500	ATC	iORF	0.86	0.33	0.75586	5.3
ENSG00000147471.7	ENST00000328195.3_iORF_0	8+:37632953-37632968	8+:37632953-37632968	AAG	iORF	0.86	0.35	0.34390	6.0
ENSG00000147526.15	ENST00000379931.3_iORF_0	8+:38645246-38645261|38646221-38646233	8+:38645246-38645261|38646221-38646233	ATC	iORF	0.87	0.41	0.069101	7.0
ENSG00000168615.7	ENST00000487273.2_iORF_0	8+:38865471-38865486	8+:38865471-38865486	AAG	iORF	0.86	0.38	0.34390	8.0
ENSG00000104738.12	ENST00000523944.1_iORF_0	8+:48883348-48883360	8+:48883348-48883360	CTG	iORF	0.86	0.35	0.33008	6.0
ENSG00000104356.6	ENST00000401707.2_iORF_0	8+:99135675-99135681	8+:99135675-99135681	AGG	iORF	0.86	0.00	0.25000	5.0
ENSG00000156795.2	ENST00000287387.2_iORF_0	8+:124429094-124429100	8+:124429094-124429100	AGG	iORF	0.86	0.00	0.25000	8.0
ENSG00000164733.16	ENST00000533455.1_iORF_3	8-:11705300-11705331|11705575-11705577	8-:11705300-11705331|11705575-11705577	AGG	iORF	0.60	0.44	0.56570	16.9
ENSG00000164733.16	ENST00000533455.1_iORF_4	8-:11710173-11710204|11710837-11710839	8-:11710173-11710204|11710837-11710839	AGG	iORF	0.87	0.43	0.059844	8.1
ENSG00000198791.7	ENST00000361272.4_iORF_0	8-:17089975-17089984	8-:17089975-17089984	AGG	iORF	0.86	0.40	0.30556	10.0
ENSG00000134013.11_ENSG00000197217.8	ENST00000389131.3_iORF_2	8-:23159576-23159585	8-:23159576-23159585	GTG	iORF	0.86	0.38	1.0000	8.1
ENSG00000134013.11_ENSG00000197217.8	ENST00000389131.3_iORF_1	8-:23179748-23179757	8-:23179748-23179757	AGG	iORF	0.67	0.30	1.0000	3.0
ENSG00000168078.5	ENST00000301905.4_iORF_0	8-:27667885-27667894	8-:27667885-27667894	ATG	iORF	0.86	0.40	0.30556	10.0
ENSG00000077782.15	ENST00000425967.3_iORF_0	8-:38314977-38315004	8-:38314977-38315004	ATG	iORF	0.86	0.39	0.069101	8.0
ENSG00000253729.3	ENST00000314191.2_iORF_1	8-:48691141-48691150	8-:48691141-48691150	ACG	iORF	0.86	0.37	0.55556	7.0
ENSG00000154582.12	ENST00000523815.1_iORF_0	8-:74858910-74858928	8-:74858910-74858928	ATT	iORF	0.31	0.15	0.36719	11.8
ENSG00000164944.7	ENST00000297591.5_iORF_0	8-:95523638-95523653	8-:95523638-95523653	AGG	iORF	0.86	0.42	0.34390	12.5
ENSG00000147677.6	ENST00000276682.4_iORF_1	8-:117669502-117669517	8-:117669502-117669517	AGG	iORF	0.86	0.33	0.34390	5.0
ENSG00000147677.6	ENST00000276682.4_iORF_0	8-:117767912-117767924	8-:117767912-117767924	AAG	iORF	0.86	0.35	0.45229	6.0
ENSG00000164975.11	ENST00000380821.3_iORF_0	9+:15451390-15451396	9+:15451390-15451396	ATT	iORF	0.86	0.00	0.25000	7.0
ENSG00000178031.11	ENST00000380548.4_iORF_1	9+:18662044-18662071|18675854-18675857	9+:18662044-18662071|18675854-18675857	GTG	iORF	0.87	0.26	1.0000	6.1
ENSG00000086061.11	ENST00000330899.4_iORF_0	9+:33034258-33034300	9+:33034258-33034300	AAG	iORF	0.12	0.29	0.064386	15.0
ENSG00000107185.8	ENST00000456972.2_iORF_0	9+:35750899-35750914	9+:35750899-35750914	ACG	iORF	0.86	0.33	0.34390	5.0
ENSG00000135046.9	ENST00000257497.6_iORF_1	9+:75773642-75773702	9+:75773642-75773702	ATC	iORF	0.76	0.37	0.37032	26.3
ENSG00000123975.4_ENSG00000265112.1	ENST00000314355.6_iORF_0	9+:91930183-91930207	9+:91930183-91930207	CTG	iORF	0.45	0.19	0.52465	26.1
ENSG00000123975.4_ENSG00000265112.1	ENST00000314355.6_iORF_2	9+:91930191-91930200	9+:91930191-91930200	ATT	iORF	0.86	0.38	0.75000	8.0
ENSG00000167081.12	ENST00000373487.4_iORF_0	9+:128723062-128723077	9+:128723062-128723077	CTG	iORF	0.86	0.44	0.46022	17.0
ENSG00000167130.13	ENST00000372546.4_iORF_0	9+:131847867-131847882	9+:131847867-131847882	CTG	iORF	0.86	0.33	0.61888	5.0
ENSG00000188566.7	ENST00000344894.5_iORF_0	9+:140110200-140110209	9+:140110200-140110209	CTG	iORF	0.86	0.32	0.30556	5.0
ENSG00000182154.7	ENST00000371443.5_iORF_1	9+:140446723-140446729	9+:140446723-140446729	ATC	iORF	0.86	0.00	0.75000	6.7
ENSG00000080608.9	ENST00000397885.2_iORF_0	9-:2804445-2804451	9-:2804445-2804451	TTG	iORF	0.86	0.00	0.25000	7.0
ENSG00000137154.8	ENST00000380394.4_iORF_1	9-:19376537-19376600	9-:19376537-19376600	ACG	iORF	0.08	0.41	0.21788	55.1
ENSG00000137154.8	ENST00000380394.4_iORF_2	9-:19378849-19378861	9-:19378849-19378861	AGG	iORF	0.86	0.41	0.90060	10.9
ENSG00000147889.12	ENST00000304494.5_iORF_1	9-:21970921-21970933	9-:21970921-21970933	ATG	iORF	0.86	0.37	0.89959	7.0
ENSG00000165271.12	ENST00000297990.4_iORF_0	9-:33468343-33468352	9-:33468343-33468352	CTG	iORF	0.87	0.08	0.55556	3.9
ENSG00000165280.11	ENST00000358901.6_iORF_2	9-:35061136-35061148	9-:35061136-35061148	GTG	iORF	0.86	0.18	1.0000	9.9
ENSG00000165280.11	ENST00000358901.6_iORF_3	9-:35062074-35062083	9-:35062074-35062083	ATG	iORF	0.86	0.38	1.0000	8.0
ENSG00000165280.11	ENST00000358901.6_iORF_1	9-:35062239-35062248	9-:35062239-35062248	ATG	iORF	0.86	0.45	1.0000	21.5
ENSG00000165283.11	ENST00000356493.5_iORF_0	9-:35102163-35102172	9-:35102163-35102172	CTG	iORF	0.86	0.42	0.43750	13.0
ENSG00000135018.9	ENST00000376395.4_iORF_1	9-:86293416-86293428	9-:86293416-86293428	AGG	iORF	0.61	0.26	0.087153	8.3
ENSG00000165119.14	ENST00000360384.5_iORF_5	9-:86587801-86587816	9-:86587801-86587816	AGG	iORF	0.86	0.36	0.46022	6.3
ENSG00000165119.14	ENST00000360384.5_iORF_3	9-:86588835-86588874	9-:86588835-86588874	ATC	iORF	0.86	0.08	0.29265	25.1
ENSG00000165119.14	ENST00000360384.5_iORF_4	9-:86589496-86589504|86590376-86590410	9-:86589496-86589504|86590376-86590410	GTG	iORF	0.86	0.45	0.18988	13.5
ENSG00000106823.8_ENSG00000264158.1	ENST00000344604.5_iORF_0	9-:95267903-95267918	9-:95267903-95267918	ATG	iORF	0.86	0.37	0.34390	7.0
ENSG00000136925.10	ENST00000341170.4_iORF_0	9-:100367792-100367798	9-:100367792-100367798	CTG	iORF	0.86	0.00	0.25000	6.0
ENSG00000136897.6	ENST00000374865.4_iORF_0	9-:104153033-104153060	9-:104153033-104153060	ACG	iORF	0.78	0.45	0.12148	18.3
ENSG00000106771.8_ENSG00000207698.1	ENST00000374586.3_iORF_0	9-:111795647-111795659	9-:111795647-111795659	GTG	iORF	0.86	0.33	0.33008	5.0
ENSG00000136930.8	ENST00000259457.3_iORF_1	9-:127174646-127174658	9-:127174646-127174658	ATC	iORF	0.86	0.46	1.0000	25.1
ENSG00000136930.8	ENST00000259457.3_iORF_2	9-:127177654-127177669	9-:127177654-127177669	AGG	iORF	0.87	0.17	1.0000	13.2
ENSG00000044574.7	ENST00000324460.6_iORF_6	9-:128000919-128000925	9-:128000919-128000925	CTG	iORF	0.86	0.00	0.40000	5.9
ENSG00000044574.7	ENST00000324460.6_iORF_5	9-:128002994-128003003	9-:128002994-128003003	GTG	iORF	0.87	0.39	0.75000	6.0
ENSG00000044574.7	ENST00000324460.6_iORF_3	9-:128003082-128003115	9-:128003082-128003139	ATG	iORF	0.86	0.19	0.21313	77.3
ENSG00000136830.7	ENST00000373312.3_iORF_1	9-:130270702-130270747	9-:130270702-130270747	AGG	iORF	0.19	0.47	0.032521	31.9
ENSG00000026025.9	ENST00000544301.1_iORF_4	10+:17271602-17271752	10+:17271602-17271752	ATG	iORF	0.81	0.35	0.69851	1434.5
ENSG00000026025.9	ENST00000544301.1_iORF_6	10+:17271779-17271914	10+:17271779-17271914	AGG	iORF	0.81	0.13	0.97562	458.6
ENSG00000026025.9	ENST00000544301.1_iORF_8	10+:17275595-17275664	10+:17275595-17275664	ATG	iORF	0.71	0.44	0.99596	127.0
ENSG00000026025.9	ENST00000469543.1_iORF_7	10+:17277219-17277276	10+:17275676-17275681|17275768-17275930|17276691-17276817|17277167-17277276	AAG	iORF	0.79	0.48	0.91462	47.7
ENSG00000026025.9	ENST00000469543.1_iORF_14	10+:17276810-17276817|17277167-17277172	10+:17276810-17276817|17277167-17277172	AGG	iORF	0.86	0.48	0.84271	58.7
ENSG00000026025.9	ENST00000469543.1_iORF_16	10+:17277304-17277328	10+:17277304-17277328	ATA	iORF	0.76	0.43	1.0000	31.7
ENSG00000026025.9	ENST00000544301.1_iORF_9	10+:17277309-17277388|17277844-17277879	10+:17277309-17277388|17277844-17277879	AAG	iORF	0.34	0.30	0.70308	267.8
ENSG00000122958.10	ENST00000373382.1_iORF_0	10+:70915611-70915620	10+:70915611-70915620	AGG	iORF	0.86	0.35	0.30556	6.0
ENSG00000156026.10	ENST00000373053.3_iORF_0	10+:74451923-74451929	10+:74451923-74451929	AGG	iORF	0.86	0.00	0.40000	6.9
ENSG00000172586.7	ENST00000372833.5_iORF_0	10+:75541888-75541897	10+:75541888-75541897	CTG	iORF	0.86	0.39	0.55556	8.9
ENSG00000214655.6	ENST00000398706.2_iORF_2	10+:75556734-75556746	10+:75556734-75556746	AGG	iORF	0.86	0.40	0.33008	10.0
ENSG00000122861.11	ENST00000372764.3_iORF_4	10+:75671368-75671370|75671798-75671826|75671972-75671990	10+:75671368-75671370|75671798-75671826|75671972-75671990	AAG	iORF	0.63	0.46	0.33120	28.8
ENSG00000122861.11	ENST00000372764.3_iORF_5	10+:75672811-75672817	10+:75672811-75672817	ATC	iORF	0.86	0.00	0.40000	5.2
ENSG00000122861.11	ENST00000372764.3_iORF_3	10+:75673465-75673516|75673737-75673740	10+:75673465-75673516|75673737-75673740	AGG	iORF	0.12	0.46	0.00022276	27.7
ENSG00000035403.12	ENST00000372755.3_iORF_1	10+:75842300-75842302|75843123-75843136	10+:75842300-75842302|75843123-75843136	AGG	iORF	0.86	0.11	1.0000	17.4
ENSG00000035403.12	ENST00000372755.3_iORF_2	10+:75855501-75855507	10+:75855501-75855507	GTG	iORF	0.86	0.00	1.0000	7.0
ENSG00000165637.9	ENST00000332211.6_iORF_2	10+:76972003-76972015	10+:76972003-76972015	ATC	iORF	0.87	0.38	0.30053	5.5
ENSG00000138326.14	ENST00000372360.3_iORF_1	10+:79795110-79795122	10+:79795110-79795122	ACG	iORF	0.86	0.46	0.83772	29.4
ENSG00000026103.15	ENST00000355740.2_iORF_0	10+:90773905-90773920	10+:90773905-90773920	TTG	iORF	0.86	0.43	0.34390	15.0
ENSG00000148688.9	ENST00000413330.1_iORF_0	10+:92635847-92635855|92638819-92638820	10+:92635847-92635855|92638819-92638820	ATG	iORF	0.87	0.17	0.60938	4.7
ENSG00000198060.5	ENST00000358935.2_iORF_0	10+:94100453-94100468	10+:94100453-94100468	TTG	iORF	0.87	0.18	0.052300	4.8
ENSG00000171314.8	ENST00000334828.5_iORF_3	10+:99186140-99186155	10+:99186140-99186155	ACG	iORF	0.87	0.45	0.94459	11.9
ENSG00000171314.8	ENST00000334828.5_iORF_2	10+:99190157-99190220	10+:99190157-99190220	CTG	iORF	0.13	0.33	1.0000	26.4
ENSG00000171314.8	ENST00000334828.5_iORF_1	10+:99190351-99190410|99190711-99190766	10+:99190351-99190410|99190711-99190766	ATG	iORF	0.68	0.42	0.81489	32.5
ENSG00000099194.5_ENSG00000256545.1	ENST00000370355.2_iORF_2	10+:102107920-102107944	10+:102107920-102107944	AAG	iORF	0.86	0.42	1.0000	12.0
ENSG00000148840.6	ENST00000278070.2_iORF_0	10+:103907146-103907149|103908128-103908140	10+:103907146-103907149|103908128-103908140	AAG	iORF	0.86	0.42	0.46022	12.0
ENSG00000107949.12_ENSG00000215972.1	ENST00000278100.6_iORF_0	10+:127516136-127516148	10+:127516136-127516148	AGG	iORF	0.86	0.33	0.33008	5.0
ENSG00000057608.12	ENST00000380191.4_iORF_2	10-:5808562-5808577	10-:5808562-5808577	TTG	iORF	0.87	0.40	0.10037	6.5
ENSG00000148484.13_ENSG00000225213.2	ENST00000377921.3_iORF_0	10-:16796920-16796935	10-:16796920-16796935	AGG	iORF	0.86	0.37	0.59040	7.0
ENSG00000197321.10	ENST00000375398.2_iORF_0	10-:29840179-29840188	10-:29840179-29840188	ATC	iORF	0.86	0.32	0.30556	5.0
ENSG00000150093.14	ENST00000396033.2_iORF_3	10-:33200381-33200402	10-:33200381-33200402	CTG	iORF	0.87	0.12	0.73082	8.1
ENSG00000150093.14	ENST00000396033.2_iORF_2	10-:33212661-33212668|33214798-33214812	10-:33212661-33212668|33214798-33214812	TTG	iORF	0.43	0.42	1.0000	8.4
ENSG00000079332.10	ENST00000373241.4_iORF_1	10-:71912235-71912277	10-:71912235-71912277	AGG	iORF	0.40	0.47	0.042646	32.6
ENSG00000197746.9_ENSG00000238446.1	ENST00000394936.3_iORF_2	10-:73578452-73578481|73578787-73578794	10-:73578452-73578481|73578787-73578794	GTG	iORF	0.08	0.48	0.058908	58.3
ENSG00000197746.9_ENSG00000238446.1	ENST00000394936.3_iORF_6	10-:73578810-73578816	10-:73578810-73578816	AGG	iORF	0.86	0.00	0.25000	13.2
ENSG00000197746.9_ENSG00000238446.1	ENST00000394936.3_iORF_0	10-:73579473-73579572	10-:73579473-73579590	ACG	iORF	0.73	0.47	0.70485	374.7
ENSG00000197746.9_ENSG00000238446.1	ENST00000394936.3_iORF_5	10-:73588716-73588740	10-:73588716-73588740	ATA	iORF	0.86	0.46	0.76247	29.9
ENSG00000197746.9_ENSG00000238446.1	ENST00000394936.3_iORF_4	10-:73590929-73590977	10-:73590929-73591008|73591602-73591607	GTG	iORF	0.82	0.38	0.40369	35.5
ENSG00000197746.9_ENSG00000238446.1	ENST00000394936.3_iORF_3	10-:73591619-73591646	10-:73591619-73591646	TTG	iORF	0.68	0.40	0.63672	37.9
ENSG00000197746.9_ENSG00000238446.1	ENST00000394936.3_iORF_7	10-:73594193-73594199	10-:73594193-73594199	ATG	iORF	0.86	0.00	0.50000	10.0
ENSG00000148606.8	ENST00000372371.3_iORF_0	10-:79782036-79782045	10-:79782036-79782045	CTG	iORF	0.86	0.35	0.30556	6.0
ENSG00000077147.10	ENST00000371142.4_iORF_0	10-:98303876-98303885	10-:98303876-98303885	ATT	iORF	0.86	0.37	0.30556	7.0
ENSG00000095485.12	ENST00000354105.4_iORF_0	10-:102003497-102003524	10-:102003497-102003524	AGG	iORF	0.82	0.40	0.22051	9.2
ENSG00000075826.12_ENSG00000166136.11	ENST00000299166.4_iORF_0	10-:102286295-102286311|102286731-102286739	10-:102286295-102286311|102286731-102286739	GTG	iORF	0.87	0.39	0.21461	5.4
ENSG00000107833.6	ENST00000370110.5_iORF_0	10-:103543119-103543134	10-:103543119-103543134	CTG	iORF	0.86	0.15	0.82921	21.8
ENSG00000138107.7	ENST00000369905.4_iORF_3	10-:104241880-104241886	10-:104241880-104241886	ATT	iORF	0.86	0.00	1.0000	9.0
ENSG00000138107.7	ENST00000369905.4_iORF_2	10-:104262385-104262391	10-:104262385-104262391	ATG	iORF	0.86	0.00	1.0000	9.5
ENSG00000165672.5	ENST00000298510.2_iORF_1	10-:120938286-120938295	10-:120938286-120938295	CTG	iORF	0.50	0.08	0.062500	17.5
ENSG00000065154.7	ENST00000368845.5_iORF_1	10-:126090323-126090353	10-:126090323-126090353	ATG	iORF	0.87	0.46	0.99923	12.2
ENSG00000065154.7	ENST00000368845.5_iORF_2	10-:126094023-126094044	10-:126094023-126094044	ATT	iORF	0.86	0.39	1.0000	8.0
ENSG00000177600.4	ENST00000530797.1_iORF_6	11+:811624-811645|812534-812576	11+:811624-811645|812534-812576	TTG	iORF	0.86	0.47	0.94894	36.8
ENSG00000177697.13	ENST00000397420.3_iORF_1	11+:836263-836386	11+:836263-836386	CTG	iORF	0.59	0.47	0.039813	298.1
ENSG00000205339.5_ENSG00000201998.1	ENST00000379719.3_iORF_2	11+:9463654-9463666	11+:9463654-9463666	ATC	iORF	0.84	0.42	0.042969	11.7
ENSG00000134333.9_ENSG00000256006.1	ENST00000542179.1_iORF_2	11+:18418480-18418510	11+:18418480-18418510	TTG	iORF	0.08	0.47	0.85028	36.1
ENSG00000026508.12	ENST00000415148.2_iORF_3	11+:35201840-35201849	11+:35201840-35201849	ACG	iORF	0.86	0.20	1.0000	12.5
ENSG00000213619.5	ENST00000263774.4_iORF_0	11+:47603700-47603709	11+:47603700-47603709	ATG	iORF	0.86	0.43	0.062500	16.2
ENSG00000213593.5_ENSG00000198561.8	ENST00000358694.6_iORF_1	11+:57564334-57564355	11+:57564334-57564355	ATC	iORF	0.87	0.40	0.11426	7.0
ENSG00000110108.5	ENST00000536171.1_iORF_1	11+:60689491-60689503	11+:60689491-60689503	ACG	iORF	0.42	0.17	0.18257	10.9
ENSG00000168496.3_ENSG00000134824.9	ENST00000257261.6_iORF_1	11+:61583873-61583898|61605249-61605275	11+:61583873-61583898|61605249-61605275	AGG	iORF	0.33	0.46	0.013166	13.8
ENSG00000168003.12	ENST00000338663.7_iORF_2	11+:62655998-62656115	11+:62655998-62656115	CTG	iORF	0.63	0.35	0.24658	76.8
ENSG00000133321.6	ENST00000255688.3_iORF_0	11+:63307072-63307078	11+:63307072-63307078	ACG	iORF	0.86	0.00	0.25000	8.0
ENSG00000168439.12	ENST00000305218.4_iORF_1	11+:63960722-63960749	11+:63960722-63960749	CTG	iORF	0.68	0.44	0.055047	9.2
ENSG00000014138.4	ENST00000265465.3_iORF_0	11+:65055223-65055238	11+:65055223-65055238	ATA	iORF	0.86	0.35	0.34390	6.0
ENSG00000173727.7	ENST00000309775.7_iORF_0	11+:65222911-65222917	11+:65222911-65222917	ATG	iORF	0.86	0.00	0.25000	7.0
ENSG00000175550.3	ENST00000312515.2_iORF_1	11+:65687484-65687499	11+:65687484-65687499	ACG	iORF	0.86	0.40	0.59040	9.3
ENSG00000087365.10	ENST00000322535.6_iORF_1	11+:65824381-65824426|65824736-65824739	11+:65824381-65824426|65824736-65824739	AAG	iORF	0.62	0.38	0.99999	27.6
ENSG00000087365.10	ENST00000322535.6_iORF_3	11+:65827359-65827371	11+:65827359-65827371	CTG	iORF	0.86	0.33	1.0000	5.0
ENSG00000087365.10	ENST00000322535.6_iORF_2	11+:65835694-65835709	11+:65835694-65835709	ATC	iORF	0.86	0.38	1.0000	8.0
ENSG00000239306.4_ENSG00000258297.1	ENST00000310137.4_iORF_1	11+:66392485-66392527	11+:66392485-66392527	AGG	iORF	0.67	0.42	0.011981	10.0
ENSG00000110717.6	ENST00000313468.5_iORF_3	11+:67803802-67803848|67803928-67803942	11+:67803802-67803848|67803928-67803942	CTG	iORF	0.28	0.30	0.14444	23.0
ENSG00000110092.3	ENST00000227507.2_iORF_2	11+:69458726-69458759|69462761-69462767	11+:69458657-69458759|69462761-69462767	ACG	iORF	0.08	0.48	0.38177	73.7
ENSG00000118363.7	ENST00000532972.1_iORF_0	11+:74660416-74660428	11+:74660416-74660428	AAG	iORF	0.86	0.42	0.61533	12.1
ENSG00000149273.10_ENSG00000207445.1	ENST00000524851.1_iORF_6	11+:75112730-75112739	11+:75112730-75112739	CTG	iORF	0.86	0.36	0.75724	6.5
ENSG00000149257.9	ENST00000530284.1_iORF_2	11+:75280082-75280118	11+:75280079-75280118	ACG	iORF	0.86	0.11	0.99908	23.0
ENSG00000150687.7	ENST00000280258.5_iORF_1	11+:86518737-86518749	11+:86518737-86518749	TTG	iORF	0.65	0.43	0.50000	19.4
ENSG00000149591.12	ENST00000532870.1_iORF_3	11+:117073850-117073898	11+:117073850-117073898	ATG	iORF	0.86	0.47	0.52713	39.7
ENSG00000149591.12	ENST00000532870.1_iORF_1	11+:117073890-117073909|117074022-117074057	11+:117073890-117073909|117074022-117074057	CTG	iORF	0.52	0.20	0.10791	50.0
ENSG00000149591.12	ENST00000532870.1_iORF_2	11+:117074146-117074200|117074497-117074530	11+:117074146-117074200|117074497-117074530	AGG	iORF	0.45	0.40	0.15882	50.9
ENSG00000167283.3_ENSG00000263889.1	ENST00000300688.3_iORF_0	11+:118272429-118272432|118277651-118277660	11+:118272429-118272432|118277651-118277660	ACG	iORF	0.86	0.41	0.61533	10.4
ENSG00000267981.1_ENSG00000084234.12	ENST00000539648.1_iORF_2	11+:130010310-130010325	11+:130010310-130010325	AGG	iORF	0.86	0.41	0.34390	10.0
ENSG00000023191.12	ENST00000438658.2_iORF_3	11-:495033-495039	11-:495033-495039	ATG	iORF	0.86	0.00	0.50000	8.6
ENSG00000177225.12	ENST00000319863.8_iORF_0	11-:771356-771368	11-:771356-771368	AGG	iORF	0.86	0.38	0.33008	8.0
ENSG00000177700.5	ENST00000322028.4_iORF_1	11-:840454-840469	11-:840454-840469	ATG	iORF	0.47	0.05	0.44968	26.4
ENSG00000129749.3_ENSG00000110713.11	ENST00000324932.7_iORF_0	11-:3697833-3697839	11-:3697833-3697839	AGG	iORF	0.86	0.00	0.25000	6.0
ENSG00000166340.10	ENST00000299427.6_iORF_0	11-:6637682-6637703	11-:6637682-6637703	GTG	iORF	0.13	0.43	0.20686	8.9
ENSG00000166436.11	ENST00000402157.2_iORF_0	11-:8643213-8643225	11-:8643213-8643225	GTG	iORF	0.86	0.35	0.33008	6.0
ENSG00000175348.6	ENST00000534025.1_iORF_0	11-:8977773-8977782	11-:8977773-8977782	ACG	iORF	0.86	0.38	0.30556	8.0
ENSG00000129083.8_ENSG00000129084.13	ENST00000530457.1_iORF_2	11-:14529226-14529235	11-:14529226-14529235	AGG	iORF	0.86	0.45	1.0000	19.2
ENSG00000205177.5_ENSG00000085063.10	ENST00000528700.1_iORF_4	11-:33731820-33731889|33738915-33738939	11-:33731820-33731889|33738915-33739017|33743924-33743972	ATG	iORF	0.55	0.30	0.85586	26.7
ENSG00000205177.5_ENSG00000085063.10	ENST00000533403.1_iORF_6	11-:33733050-33733051|33738915-33738935	11-:33733050-33733051|33738915-33738935	GTG	iORF	0.72	0.46	0.56295	23.4
ENSG00000175220.7	ENST00000311956.4_iORF_1	11-:46717623-46717635	11-:46717623-46717635	AGG	iORF	0.36	0.17	0.18257	15.0
ENSG00000167986.9	ENST00000301764.7_iORF_1	11-:61096947-61096974	11-:61096947-61096974	ATG	iORF	0.86	0.44	0.018985	16.9
ENSG00000124942.9	ENST00000378024.4_iORF_2	11-:62287481-62287487	11-:62287481-62287487	ATG	iORF	0.86	0.00	0.25000	9.0
ENSG00000124942.9	ENST00000378024.4_iORF_1	11-:62302484-62302496	11-:62302484-62302496	CTG	iORF	0.86	0.12	0.57813	12.3
ENSG00000089597.12	ENST00000356638.3_iORF_1	11-:62397729-62397748|62397850-62397864	11-:62397729-62397748|62397850-62397864	CTG	iORF	0.23	0.47	1.0000	29.2
ENSG00000089597.12	ENST00000356638.3_iORF_2	11-:62398097-62398139	11-:62398097-62398139	CTG	iORF	0.82	0.46	0.81079	22.5
ENSG00000089597.12	ENST00000356638.3_iORF_3	11-:62400492-62400507	11-:62400492-62400507	ATG	iORF	0.86	0.43	1.0000	15.0
ENSG00000089597.12	ENST00000356638.3_iORF_4	11-:62406458-62406473	11-:62406458-62406473	CTG	iORF	0.86	0.41	0.93992	11.1
ENSG00000168000.10_ENSG00000214753.2	ENST00000301785.5_iORF_1	11-:62489830-62489839	11-:62489830-62489839	AAG	iORF	0.86	0.32	0.30556	5.0
ENSG00000149806.6_ENSG00000162298.12	ENST00000531743.1_iORF_3	11-:64889004-64889082	11-:64889004-64889082	AAG	iORF	0.22	0.29	0.70138	46.3
ENSG00000149806.6_ENSG00000162298.12	ENST00000531743.1_iORF_4	11-:64889106-64889116|64889210-64889233	11-:64889106-64889116|64889210-64889233	AGG	iORF	0.60	0.45	0.78900	19.0
ENSG00000172531.10	ENST00000376745.4_iORF_1	11-:67168347-67168353	11-:67168347-67168353	ATT	iORF	0.86	0.00	0.40000	8.7
ENSG00000197345.8	ENST00000362034.2_iORF_0	11-:68665468-68665480|68668015-68668018	11-:68665468-68665480|68668015-68668018	AGG	iORF	0.86	0.33	0.59040	5.0
ENSG00000159063.8	ENST00000299626.5_iORF_0	11-:77825316-77825340	11-:77825316-77825340	ATC	iORF	0.78	0.41	0.11836	7.2
ENSG00000073921.13	ENST00000393346.3_iORF_5	11-:85685788-85685797	11-:85685788-85685797	CTG	iORF	0.86	0.32	0.30556	5.0
ENSG00000073921.13	ENST00000532317.1_iORF_3	11-:85689135-85689136|85692171-85692185	11-:85689135-85689136|85692171-85692185	ATG	iORF	0.86	0.36	0.75990	6.2
ENSG00000073921.13	ENST00000393346.3_iORF_4	11-:85712145-85712160	11-:85712145-85712160	CTG	iORF	0.86	0.33	0.59040	5.1
ENSG00000109861.11	ENST00000227266.5_iORF_4	11-:88033793-88033805	11-:88033793-88033805	CTG	iORF	0.86	0.41	0.61533	10.4
ENSG00000109861.11	ENST00000524463.1_iORF_3	11-:88068133-88068196	11-:88068133-88068196	ATG	iORF	0.81	0.46	0.32911	28.2
ENSG00000196611.4	ENST00000315274.6_iORF_0	11-:102667801-102667816	11-:102667801-102667816	ATG	iORF	0.86	0.41	0.34390	10.0
ENSG00000048028.7	ENST00000003302.4_iORF_0	11-:113724981-113724993	11-:113724981-113724993	ATG	iORF	0.86	0.40	0.45229	9.7
ENSG00000188486.3	ENST00000530167.1_iORF_1	11-:118965800-118965974	11-:118965800-118965974	TTG	iORF	0.47	0.42	0.99762	127.3
ENSG00000010292.8	ENST00000315579.5_iORF_1	12+:6639083-6639089	12+:6639083-6639089	TTG	iORF	0.86	0.00	1.0000	6.0
ENSG00000111640.10	ENST00000396859.1_iORF_3	12+:6646318-6646345	12+:6644011-6644027|6645659-6645759|6645849-6645956|6646085-6646176|6646266-6646345	ATG	iORF	0.76	0.42	0.36328	349.3
ENSG00000111640.10	ENST00000396859.1_iORF_11	12+:6646515-6646556|6646749-6646750	12+:6646515-6646556|6646749-6646750	AGG	iORF	0.25	0.37	0.46428	103.6
ENSG00000250510.3_ENSG00000110811.15	ENST00000396725.2_iORF_1	12+:6942760-6942787	12+:6942760-6942787	CTG	iORF	0.70	0.46	0.99937	27.3
ENSG00000111669.10	ENST00000229270.4_iORF_1	12+:6976765-6976845|6978027-6978127	12+:6976765-6976845|6978027-6978127	CTG	iORF	0.68	0.21	0.058035	120.0
ENSG00000111669.10	ENST00000229270.4_iORF_2	12+:6976827-6976845|6978027-6978081	12+:6976827-6976845|6978027-6978081	AGG	iORF	0.79	0.42	0.79853	118.4
ENSG00000111669.10	ENST00000229270.4_iORF_5	12+:6979241-6979265	12+:6979241-6979265	ATG	iORF	0.64	0.46	0.34369	22.6
ENSG00000111669.10	ENST00000229270.4_iORF_4	12+:6979255-6979300|6979428-6979437	12+:6979255-6979300|6979428-6979437	ACG	iORF	0.29	0.48	0.92800	26.4
ENSG00000111678.6	ENST00000229281.5_iORF_0	12+:7053813-7053815|7054933-7054943	12+:7053813-7053815|7054933-7054943	AGG	iORF	0.87	0.26	0.61533	6.9
ENSG00000126749.10_ENSG00000182326.10	ENST00000261406.6_iORF_0	12+:7084922-7084949	12+:7084922-7084949	CTG	iORF	0.86	0.37	0.23369	9.5
ENSG00000013588.5_ENSG00000207817.1	ENST00000014914.5_iORF_1	12+:13061995-13062022	12+:13061995-13062022	ACG	iORF	0.87	0.17	1.0000	6.7
ENSG00000008394.8_ENSG00000256564.1	ENST00000396209.1_iORF_2	12+:16510576-16510612	12+:16510576-16510612	AGG	iORF	0.63	0.47	0.038969	14.4
ENSG00000052126.10	ENST00000429027.2_iORF_0	12+:19440440-19440449	12+:19440440-19440449	CTG	iORF	0.86	0.32	0.30556	5.0
ENSG00000139154.10_ENSG00000240328.1	ENST00000398864.3_iORF_0	12+:19667609-19667624	12+:19667609-19667624	CTG	iORF	0.86	0.35	0.46022	6.0
ENSG00000167553.10	ENST00000301072.6_iORF_1	12+:49663252-49663360	12+:49663252-49663360	GTG	iORF	0.37	0.49	0.66601	164.3
ENSG00000167553.10	ENST00000301072.6_iORF_2	12+:49666036-49666204	12+:49666036-49666204	CTG	iORF	0.86	0.48	0.70587	98.0
ENSG00000167553.10	ENST00000301072.6_iORF_3	12+:49666279-49666387	12+:49666279-49666387	AGG	iORF	0.24	0.44	0.99943	62.0
ENSG00000139644.8	ENST00000395006.4_iORF_2	12+:50149536-50149538|50152009-50152058|50152165-50152246	12+:50149521-50149538|50152009-50152058|50152165-50152246	AGG	iORF	0.53	0.41	0.88774	187.5
ENSG00000167779.3	ENST00000301464.3_iORF_1	12+:53495896-53495944	12+:53495896-53495944	AGG	iORF	0.12	0.42	0.99997	29.9
ENSG00000196465.6_ENSG00000092841.14	ENST00000551589.1_iORF_5	12+:56553899-56553932|56554026-56554038	12+:56553899-56553932|56554026-56554038	GTG	iORF	0.67	0.49	0.35461	90.9
ENSG00000166226.8	ENST00000299300.6_iORF_1	12+:69981307-69981337	12+:69981307-69981337	ACG	iORF	0.87	0.44	1.0000	9.7
ENSG00000075415.8	ENST00000552981.1_iORF_1	12+:98992322-98992355	12+:98992322-98992355	ATC	iORF	0.87	0.44	0.99148	11.5
ENSG00000075415.8	ENST00000552981.1_iORF_3	12+:98992355-98992367	12+:98992355-98992367	ATT	iORF	0.58	0.19	1.0000	5.6
ENSG00000198431.11	ENST00000526691.1_iORF_5	12+:104682768-104682780	12+:104682768-104682780	TTG	iORF	0.86	0.40	0.33008	10.0
ENSG00000198431.11	ENST00000526691.1_iORF_3	12+:104682801-104682816	12+:104682801-104682816	ATG	iORF	0.80	0.46	0.52480	25.7
ENSG00000198431.11	ENST00000427956.1_iORF_6	12+:104705171-104705189	12+:104705171-104705189	AGG	iORF	0.38	0.15	0.19624	5.7
ENSG00000136051.9	ENST00000332180.5_iORF_0	12+:105520979-105520994	12+:105520979-105520994	CTG	iORF	0.86	0.37	0.34390	7.0
ENSG00000089220.4	ENST00000261313.2_iORF_2	12+:118574066-118574138	12+:118574066-118574138	ACG	iORF	0.54	0.47	0.90313	68.7
ENSG00000089220.4	ENST00000261313.2_iORF_3	12+:118582406-118582445	12+:118582406-118582445	CTG	iORF	0.86	0.42	1.0000	15.8
ENSG00000130787.9	ENST00000253083.4_iORF_0	12+:123341247-123341259	12+:123341247-123341259	AGG	iORF	0.86	0.42	0.33008	12.0
ENSG00000185344.9	ENST00000330342.3_iORF_0	12+:124239058-124239070	12+:124239058-124239070	CTG	iORF	0.86	0.33	0.33008	5.0
ENSG00000132341.7	ENST00000448750.3_iORF_3	12+:131356646-131356671|131357380-131357397	12+:131356646-131356671|131357380-131357397	ACG	iORF	0.86	0.20	1.0000	63.1
ENSG00000132341.7	ENST00000392369.2_iORF_5	12+:131357562-131357577	12+:131357562-131357577	AGG	iORF	0.28	0.47	0.80077	15.7
ENSG00000132341.7	ENST00000392369.2_iORF_4	12+:131360259-131360325	12+:131360259-131360325	CTG	iORF	0.37	0.43	0.99954	12.6
ENSG00000111261.9	ENST00000535902.1_iORF_0	12-:12483586-12483592	12-:12483586-12483592	ATG	iORF	0.86	0.00	0.25000	9.0
ENSG00000111716.8	ENST00000350669.1_iORF_5	12-:21791383-21791392	12-:21791383-21791392	GTG	iORF	0.86	0.39	0.30556	9.0
ENSG00000111716.8	ENST00000350669.1_iORF_3	12-:21795026-21795059|21796868-21796886	12-:21795026-21795059|21796868-21796886	TTG	iORF	0.28	0.46	0.64635	31.5
ENSG00000111716.8	ENST00000350669.1_iORF_2	12-:21797009-21797024	12-:21797009-21797024	ATT	iORF	0.58	0.43	0.18080	44.5
ENSG00000111716.8	ENST00000350669.1_iORF_4	12-:21807526-21807565	12-:21807526-21807565	AAG	iORF	0.86	0.14	0.20277	15.0
ENSG00000188375.3	ENST00000340398.3_iORF_0	12-:31944886-31944940	12-:31944886-31944940	ATC	iORF	0.08	0.47	0.90040	33.7
ENSG00000139131.8	ENST00000324868.8_iORF_0	12-:32908483-32908489	12-:32908483-32908489	ACG	iORF	0.86	0.00	0.25000	5.0
ENSG00000123416.11	ENST00000336023.5_iORF_7	12-:49521939-49522059	12-:49521939-49522059	GTG	iORF	0.19	0.44	1.0000	95.6
ENSG00000123416.11	ENST00000336023.5_iORF_2	12-:49521961-49522171	12-:49521961-49522171	ATG	iORF	0.68	0.46	0.70715	311.6
ENSG00000123416.11	ENST00000336023.5_iORF_9	12-:49522369-49522477	12-:49522369-49522477	AGG	iORF	0.24	0.44	0.82748	62.2
ENSG00000123416.11	ENST00000336023.5_iORF_6	12-:49522552-49522720	12-:49522552-49522720	CTG	iORF	0.86	0.48	0.99754	142.4
ENSG00000123416.11	ENST00000336023.5_iORF_8	12-:49522617-49522713	12-:49522617-49522713	GTG	iORF	0.68	0.46	0.33220	67.0
ENSG00000123416.11	ENST00000336023.5_iORF_4	12-:49523303-49523348	12-:49523303-49523372	GTG	iORF	0.68	0.47	0.98435	35.4
ENSG00000123416.11	ENST00000336023.5_iORF_5	12-:49523392-49523500	12-:49523392-49523500	GTG	iORF	0.74	0.49	0.76577	183.2
ENSG00000167552.9	ENST00000550767.1_iORF_3	12-:49578991-49579111	12-:49578991-49579111	GTG	iORF	0.19	0.27	0.84089	95.0
ENSG00000167552.9	ENST00000550767.1_iORF_2	12-:49579013-49579091	12-:49579013-49579169	TTG	iORF	0.53	0.45	0.53492	186.3
ENSG00000167552.9	ENST00000550767.1_iORF_4	12-:49579283-49579364	12-:49579283-49579364	ATC	iORF	0.69	0.07	0.54070	62.4
ENSG00000170421.7	ENST00000293308.6_iORF_2	12-:53291273-53291336	12-:53291273-53291336	TTG	iORF	0.49	0.19	0.43345	11.9
ENSG00000012822.11	ENST00000550804.1_iORF_0	12-:54118889-54118913	12-:54118889-54118913	AGG	iORF	0.87	0.30	0.066466	6.0
ENSG00000094916.9_ENSG00000241785.2	ENST00000209875.4_iORF_0	12-:54635578-54635587	12-:54635578-54635587	ATA	iORF	0.86	0.42	0.43750	11.8
ENSG00000135404.7	ENST00000548160.1_iORF_3	12-:56119649-56119664	12-:56119649-56119664	TTG	iORF	0.36	0.41	1.0000	7.0
ENSG00000135404.7	ENST00000552692.1_iORF_2	12-:56121071-56121095	12-:56121071-56121095	GTG	iORF	0.86	0.47	0.70718	34.0
ENSG00000170473.12	ENST00000408946.2_iORF_0	12-:56296073-56296088	12-:56296073-56296088	AGG	iORF	0.86	0.43	0.59040	14.0
ENSG00000139645.9	ENST00000267116.7_iORF_0	12-:56649728-56649743	12-:56649728-56649743	ATT	iORF	0.86	0.41	0.34390	10.0
ENSG00000062485.14_ENSG00000135473.10	ENST00000351328.3_iORF_2	12-:56667432-56667444	12-:56667432-56667444	ATG	iORF	0.86	0.38	0.33008	7.5
ENSG00000135677.6	ENST00000258145.3_iORF_1	12-:65113807-65113819	12-:65113807-65113819	AGG	iORF	0.86	0.39	1.0000	9.0
ENSG00000059758.3_ENSG00000257169.1	ENST00000261211.3_iORF_0	12-:96704855-96704870	12-:96704855-96704870	TTG	iORF	0.86	0.38	0.59040	8.0
ENSG00000120805.9	ENST00000261636.8_iORF_0	12-:101790288-101790297	12-:101790288-101790297	AGG	iORF	0.86	0.41	0.30556	11.0
ENSG00000111237.14	ENST00000360579.7_iORF_0	12-:110930978-110930987	12-:110930978-110930987	TTG	iORF	0.86	0.38	0.30556	8.0
ENSG00000089234.11_ENSG00000258359.1	ENST00000419234.4_iORF_0	12-:112117070-112117079	12-:112117070-112117079	CTG	iORF	0.86	0.32	0.30556	5.0
ENSG00000173064.6_ENSG00000213152.5	ENST00000550722.1_iORF_0	12-:112752291-112752297	12-:112752291-112752297	ATC	iORF	0.86	0.00	0.25000	6.6
ENSG00000089053.8	ENST00000261819.3_iORF_0	12-:121773369-121773381	12-:121773369-121773381	ACG	iORF	0.86	0.33	0.33008	5.0
ENSG00000130779.15	ENST00000358808.2_iORF_0	12-:122845531-122845537	12-:122845531-122845537	CTG	iORF	0.86	0.00	0.25000	15.1
ENSG00000173141.4	ENST00000309594.4_iORF_0	13+:21751191-21751203	13+:21751191-21751203	ATT	iORF	0.86	0.38	0.45229	8.0
ENSG00000122034.8	ENST00000381140.4_iORF_0	13+:27998996-27999011	13+:27998996-27999011	CTG	iORF	0.86	0.35	0.59040	6.0
ENSG00000188342.7_ENSG00000270381.1	ENST00000340473.6_iORF_0	13+:45710890-45710899	13+:45710890-45710899	ATG	iORF	0.86	0.35	0.43750	6.0
ENSG00000136159.3	ENST00000258662.2_iORF_0	13+:48615135-48615141	13+:48615135-48615141	TTG	iORF	0.86	0.00	0.25000	8.0
ENSG00000065150.14	ENST00000490680.1_iORF_3	13+:98660331-98660337	13+:98660331-98660337	ATG	iORF	0.86	0.00	1.0000	7.0
ENSG00000065150.14	ENST00000490680.1_iORF_1	13+:98669104-98669105|98670738-98670749	13+:98669104-98669105|98670738-98670749	TTG	iORF	0.86	0.40	1.0000	10.0
ENSG00000065150.14	ENST00000490680.1_iORF_2	13+:98674053-98674065	13+:98674053-98674065	AGG	iORF	0.74	0.32	0.90950	3.5
ENSG00000125304.8	ENST00000376387.4_iORF_1	13+:100154029-100154031|100169867-100169877	13+:100154029-100154031|100169867-100169877	AGG	iORF	0.86	0.37	0.33008	7.0
ENSG00000134900.7	ENST00000376065.4_iORF_0	13+:103275321-103275333	13+:103275321-103275333	CTG	iORF	0.86	0.35	0.33008	6.0
ENSG00000198176.8	ENST00000375370.5_iORF_0	13+:114292175-114292190	13+:114292175-114292190	AGG	iORF	0.86	0.35	0.34390	6.0
ENSG00000133104.8	ENST00000494062.2_iORF_0	13-:36909324-36909336	13-:36909324-36909336	TTG	iORF	0.86	0.37	0.45229	7.0
ENSG00000120697.4	ENST00000239891.3_iORF_0	13-:37569657-37569678	13-:37569657-37569678	AAG	iORF	0.87	0.43	0.20686	9.5
ENSG00000102804.10	ENST00000261489.2_iORF_0	13-:45010744-45010750	13-:45010744-45010750	GTG	iORF	0.86	0.00	0.50000	15.8
ENSG00000139684.9	ENST00000378720.3_iORF_0	13-:47351637-47351652	13-:47351637-47351652	CTG	iORF	0.86	0.41	0.59040	10.1
ENSG00000204899.5	ENST00000377818.3_iORF_0	13-:73293091-73293100	13-:73293091-73293100	AAG	iORF	0.87	0.37	0.55556	5.1
ENSG00000139746.11_ENSG00000252496.1	ENST00000438724.1_iORF_0	13-:79940246-79940252	13-:79940246-79940252	CTG	iORF	0.86	0.00	0.40000	13.7
ENSG00000157227.8	ENST00000311852.6_iORF_4	14+:23310832-23310847	14+:23310832-23310847	ATG	iORF	0.86	0.37	1.0000	6.8
ENSG00000157227.8	ENST00000311852.6_iORF_2	14+:23311863-23311923	14+:23311863-23311923	TTG	iORF	0.73	0.47	0.99970	34.7
ENSG00000179933.4	ENST00000554203.1_iORF_0	14+:23567010-23567031	14+:23567010-23567031	TTG	iORF	0.38	0.43	0.20686	13.0
ENSG00000100897.13_ENSG00000139914.6	ENST00000446197.3_iORF_0	14+:24590059-24590065	14+:24590059-24590065	ATC	iORF	0.86	0.00	0.25000	6.0
ENSG00000100519.7	ENST00000445930.2_iORF_0	14+:53187648-53187687	14+:53187648-53187687	ATA	iORF	0.46	0.46	0.54760	25.1
ENSG00000100526.15	ENST00000335183.6_iORF_0	14+:54884613-54884622	14+:54884613-54884622	AAG	iORF	0.86	0.34	0.75000	5.4
ENSG00000168175.10	ENST00000395468.4_iORF_2	14+:55529708-55529744	14+:55529708-55529744	GTG	iORF	0.13	0.44	0.95691	11.7
ENSG00000131981.11	ENST00000254301.9_iORF_0	14+:55611948-55611957	14+:55611948-55611957	GTG	iORF	0.86	0.43	0.55556	14.2
ENSG00000020426.6_ENSG00000139974.11	ENST00000354886.2_iORF_0	14+:61497210-61497225	14+:61497210-61497225	TTG	iORF	0.86	0.33	0.34390	5.0
ENSG00000197102.6	ENST00000360184.4_iORF_2	14+:102449403-102449418	14+:102449403-102449418	AAG	iORF	0.86	0.41	0.46022	10.0
ENSG00000197102.6	ENST00000360184.4_iORF_1	14+:102492911-102492926	14+:102492911-102492926	ATT	iORF	0.86	0.43	0.34390	14.0
ENSG00000092199.13	ENST00000554455.1_iORF_0	14-:21681220-21681235	14-:21681220-21681235	TTG	iORF	0.52	0.39	0.34830	5.6
ENSG00000092201.5	ENST00000216297.2_iORF_0	14-:21825494-21825500	14-:21825494-21825500	AGG	iORF	0.86	0.00	0.25000	5.0
ENSG00000129562.6	ENST00000250498.4_iORF_1	14-:23058011-23058023	14-:23058011-23058023	AAG	iORF	0.86	0.43	1.0000	14.8
ENSG00000100461.13	ENST00000359890.3_iORF_0	14-:23371191-23371206	14-:23371191-23371206	ATC	iORF	0.86	0.33	0.46022	5.0
ENSG00000100934.10	ENST00000307712.6_iORF_0	14-:39545263-39545278	14-:39545263-39545278	GTG	iORF	0.86	0.44	0.59040	16.6
ENSG00000100442.6	ENST00000216330.3_iORF_0	14-:45603606-45603633	14-:45603606-45603633	GTG	iORF	0.40	0.38	0.23369	5.0
ENSG00000012983.7	ENST00000013125.4_iORF_0	14-:50929467-50929479	14-:50929467-50929479	AGG	iORF	0.49	0.22	0.042969	12.0
ENSG00000100568.6_ENSG00000072042.8	ENST00000381346.4_iORF_1	14-:68145090-68145117	14-:68145090-68145117	CTG	iORF	0.86	0.41	0.47389	10.0
ENSG00000183648.5	ENST00000329559.3_iORF_0	14-:92588000-92588021	14-:92588000-92588030	TTG	iORF	0.87	0.25	0.54844	11.2
ENSG00000080824.14	ENST00000216281.8_iORF_4	14-:102548079-102548088	14-:102548079-102548088	AGG	iORF	0.86	0.36	0.25670	13.3
ENSG00000080824.14	ENST00000216281.8_iORF_3	14-:102550278-102550293	14-:102550278-102550293	AGG	iORF	0.87	0.29	0.23599	11.9
ENSG00000080824.14	ENST00000216281.8_iORF_2	14-:102550833-102550860	14-:102550833-102550860	ATT	iORF	0.08	0.34	0.91326	48.9
ENSG00000128463.8	ENST00000267750.4_iORF_0	15+:34520023-34520047|34520629-34520644	15+:34520023-34520047|34520629-34520644	AGG	iORF	0.87	0.41	0.15305	6.3
ENSG00000137801.9	ENST00000260356.5_iORF_5	15+:39874474-39874525	15+:39874474-39874525	AGG	iORF	0.43	0.45	0.90713	20.7
ENSG00000137801.9	ENST00000260356.5_iORF_3	15+:39880874-39880900|39881159-39881160	15+:39880874-39880900|39881159-39881160	CTG	iORF	0.24	0.46	1.0000	27.1
ENSG00000137801.9	ENST00000260356.5_iORF_2	15+:39884922-39885003|39885200-39885320	15+:39883789-39883824|39884768-39885003|39885200-39885320	ACG	iORF	0.57	0.35	1.0000	14.0
ENSG00000137801.9	ENST00000260356.5_iORF_4	15+:39885867-39885869|39886299-39886333	15+:39885867-39885869|39886299-39886333	AGG	iORF	0.86	0.46	0.80400	23.8
ENSG00000128944.9	ENST00000249776.8_iORF_0	15+:40675241-40675245|40675428-40675457	15+:40675241-40675245|40675428-40675457	CTG	iORF	0.86	0.48	0.40538	59.2
ENSG00000128944.9	ENST00000249776.8_iORF_1	15+:40675437-40675470	15+:40675437-40675470	GTG	iORF	0.30	0.46	0.54139	24.7
ENSG00000128944.9	ENST00000249776.8_iORF_2	15+:40682124-40682130|40683693-40683699	15+:40682124-40682130|40683693-40683699	ATC	iORF	0.86	0.33	0.57813	5.3
ENSG00000167004.8	ENST00000300289.5_iORF_1	15+:44053652-44053682	15+:44053652-44053682	AGG	iORF	0.86	0.12	1.0000	23.3
ENSG00000104131.8_ENSG00000259659.1	ENST00000261868.5_iORF_0	15+:44849726-44849741	15+:44849726-44849741	ATC	iORF	0.86	0.38	0.34390	8.0
ENSG00000166710.13	ENST00000559916.1_iORF_2	15+:45003766-45003811|45007620-45007683	15+:45003766-45003811|45007620-45007683	CTG	iORF	0.86	0.49	0.99400	101.3
ENSG00000128951.9	ENST00000455976.2_iORF_3	15+:48626645-48626657	15+:48626645-48626657	AAG	iORF	0.86	0.37	1.0000	7.0
ENSG00000138594.8	ENST00000308580.7_iORF_0	15+:52161475-52161481	15+:52161475-52161481	ATT	iORF	0.86	0.00	0.25000	8.0
ENSG00000157456.3_ENSG00000259732.1	ENST00000288207.2_iORF_1	15+:59409544-59409553	15+:59409544-59409553	AGG	iORF	0.86	0.35	0.55556	5.9
ENSG00000140416.15	ENST00000404484.4_iORF_3	15+:63349310-63349317|63351761-63351769	15+:63349310-63349317|63351761-63351769	GTG	iORF	0.86	0.33	0.46022	5.0
ENSG00000166128.8	ENST00000321437.4_iORF_0	15+:63554912-63554918	15+:63554912-63554918	ATA	iORF	0.86	0.00	0.25000	7.0
ENSG00000137818.7	ENST00000260379.6_iORF_5	15+:69747518-69747551	15+:69747518-69747551	ACG	iORF	0.41	0.42	0.97936	16.6
ENSG00000137818.7	ENST00000260379.6_iORF_4	15+:69747549-69747626|69747766-69747770	15+:69747549-69747626|69747766-69747770	AGG	iORF	0.60	0.09	0.99272	130.8
ENSG00000140525.13	ENST00000310775.7_iORF_0	15+:89834914-89834923	15+:89834914-89834923	AGG	iORF	0.86	0.37	0.30556	7.0
ENSG00000140553.12	ENST00000418476.2_iORF_0	15+:91478558-91478564	15+:91478558-91478564	CTG	iORF	0.86	0.00	0.40000	5.9
ENSG00000103994.12	ENST00000263805.4_iORF_0	15-:42740507-42740519	15-:42740507-42740519	ATT	iORF	0.86	0.43	0.33008	15.0
ENSG00000104177.13	ENST00000324324.7_iORF_0	15-:48458160-48458166	15-:48458160-48458166	ATA	iORF	0.86	0.00	0.25000	10.0
ENSG00000137876.5	ENST00000260443.4_iORF_0	15-:55489030-55489045	15-:55489030-55489045	CTG	iORF	0.59	0.44	0.073303	9.4
ENSG00000182718.12	ENST00000421017.2_iORF_9	15-:60643928-60643964	15-:60643928-60643964	AAG	iORF	0.68	0.43	0.99971	12.6
ENSG00000182718.12	ENST00000560014.1_iORF_10	15-:60646369-60646381	15-:60646369-60646381	ATT	iORF	0.87	0.36	0.61697	6.4
ENSG00000182718.12	ENST00000560014.1_iORF_11	15-:60653141-60653153	15-:60653141-60653153	AAG	iORF	0.59	0.19	1.0000	5.1
ENSG00000182718.12	ENST00000560014.1_iORF_8	15-:60653153-60653168	15-:60653153-60653168	ACG	iORF	0.86	0.44	0.96699	16.2
ENSG00000182718.12	ENST00000560014.1_iORF_6	15-:60653234-60653253|60656627-60656662	15-:60653234-60653253|60656627-60656662	ATA	iORF	0.36	0.48	0.86082	53.6
ENSG00000182718.12	ENST00000560014.1_iORF_7	15-:60674593-60674626	15-:60674593-60674626	AAG	iORF	0.70	0.12	0.99562	40.6
ENSG00000166794.4	ENST00000300026.3_iORF_1	15-:64449060-64449093	15-:64449060-64449093	GTG	iORF	0.86	0.47	1.0000	33.0
ENSG00000067225.13	ENST00000565184.1_iORF_14	15-:72492943-72492994	15-:72492943-72492994	CTG	iORF	0.86	0.40	0.21417	107.0
ENSG00000067225.13	ENST00000335181.5_iORF_9	15-:72494960-72494961|72499068-72499148	15-:72494960-72494961|72499068-72499148	ATG	iORF	0.86	0.26	0.81924	162.1
ENSG00000067225.13	ENST00000565184.1_iORF_8	15-:72495528-72495529|72499068-72499148	15-:72495528-72495529|72499068-72499148	ATG	iORF	0.86	0.26	0.81924	162.1
ENSG00000138623.5	ENST00000261918.4_iORF_1	15-:74703676-74703697|74703896-74703929	15-:74703676-74703697|74703896-74703929	AGG	iORF	0.84	0.11	0.99997	34.1
ENSG00000138623.5	ENST00000261918.4_iORF_3	15-:74703992-74703998	15-:74703992-74703998	GTG	iORF	0.86	0.00	1.0000	13.0
ENSG00000138623.5	ENST00000261918.4_iORF_2	15-:74706893-74706932	15-:74706893-74706932	AAG	iORF	0.70	0.13	0.96862	29.0
ENSG00000178741.7	ENST00000322347.6_iORF_1	15-:75221477-75221483	15-:75221477-75221483	ATA	iORF	0.86	0.00	1.0000	11.0
ENSG00000140395.4	ENST00000558311.1_iORF_1	15-:78585521-78585533	15-:78585521-78585533	ATG	iORF	0.86	0.35	0.33008	6.0
ENSG00000131653.8	ENST00000326181.6_iORF_0	16+:2221331-2221343	16+:2221331-2221343	AAG	iORF	0.86	0.43	0.45229	14.0
ENSG00000162063.8	ENST00000397066.4_iORF_1	16+:2498866-2498878	16+:2498866-2498878	AAG	iORF	0.86	0.33	0.33008	5.0
ENSG00000162065.7_ENSG00000162066.10	ENST00000330398.4_iORF_1	16+:2569341-2569380	16+:2569341-2569380	ACG	iORF	0.86	0.48	0.98899	60.6
ENSG00000162065.7_ENSG00000162066.10	ENST00000330398.4_iORF_2	16+:2569383-2569402|2569541-2569570	16+:2569383-2569402|2569541-2569570	ACG	iORF	0.27	0.47	0.50056	57.1
ENSG00000006327.9	ENST00000575124.1_iORF_1	16+:3070747-3070760|3071555-3071690|3071771-3071827	16+:3070747-3070760|3071555-3071690|3071771-3071827	ATG	iORF	0.08	0.49	1.0000	500.2
ENSG00000006327.9	ENST00000575124.1_iORF_3	16+:3071780-3071819	16+:3071780-3071819	AGG	iORF	0.46	0.48	0.15021	66.3
ENSG00000103415.7	ENST00000570646.1_iORF_0	16+:4558128-4558143	16+:4558128-4558143	ACG	iORF	0.86	0.38	0.46022	8.0
ENSG00000166851.10	ENST00000300093.4_iORF_1	16+:23700657-23700684	16+:23700657-23700684	ACG	iORF	0.82	0.40	0.39532	5.6
ENSG00000103495.9_ENSG00000167371.12	ENST00000322945.6_iORF_0	16+:29818893-29818905	16+:29818893-29818905	GTG	iORF	0.86	0.43	0.45229	14.0
ENSG00000185928.7_ENSG00000013364.14	ENST00000320330.6_iORF_1	16+:29827956-29827980	16+:29827956-29827980	AGG	iORF	0.87	0.40	0.066466	6.0
ENSG00000185928.7_ENSG00000013364.14	ENST00000395353.1_iORF_2	16+:29857290-29857299	16+:29857290-29857299	AGG	iORF	0.86	0.32	0.30556	5.0
ENSG00000185928.7_ENSG00000013364.14	ENST00000395353.1_iORF_3	16+:29858650-29858659	16+:29858650-29858659	AGG	iORF	0.86	0.32	0.43750	5.0
ENSG00000149925.12	ENST00000569798.1_iORF_5	16+:30078669-30078687|30078770-30078851	16+:30078651-30078687|30078770-30078851	CTG	iORF	0.39	0.46	0.62604	86.3
ENSG00000149925.12	ENST00000569798.1_iORF_6	16+:30078854-30078869	16+:30078854-30078869	CTG	iORF	0.59	0.49	0.51793	86.3
ENSG00000149925.12	ENST00000569798.1_iORF_8	16+:30078965-30078982|30079966-30079970	16+:30078965-30078982|30079966-30079970	GTG	iORF	0.87	0.40	1.0000	7.0
ENSG00000149925.12	ENST00000564546.1_iORF_7	16+:30081451-30081520	16+:30081451-30081520	CTG	iORF	0.86	0.11	0.19973	51.6
ENSG00000089280.14	ENST00000380244.3_iORF_3	16+:31193967-31193985|31195181-31195323|31195529-31195717|31196259-31196289	16+:31191515-31191548|31193718-31193743|31193833-31193985|31195181-31195323|31195529-31195717|31196259-31196289	ATG	iORF	0.20	0.41	0.99999	158.7
ENSG00000089280.14	ENST00000380244.3_iORF_4	16+:31202067-31202079	16+:31202067-31202079	GTG	iORF	0.87	0.43	0.80962	11.0
ENSG00000087245.8	ENST00000219070.4_iORF_1	16+:55513395-55513404	16+:55513395-55513404	AGG	iORF	0.85	0.46	0.73677	22.9
ENSG00000087245.8	ENST00000219070.4_iORF_5	16+:55519627-55519654	16+:55519627-55519654	CTG	iORF	0.87	0.46	1.0000	12.9
ENSG00000087245.8	ENST00000219070.4_iORF_4	16+:55523677-55523704	16+:55523677-55523704	GTG	iORF	0.77	0.45	0.44549	19.3
ENSG00000087263.12	ENST00000566157.1_iORF_0	16+:56508760-56508772	16+:56508760-56508772	AAG	iORF	0.86	0.33	0.33008	5.0
ENSG00000125148.6	ENST00000561491.1_iORF_9	16+:56642934-56642973	16+:56642934-56642973	ATG	iORF	0.68	0.49	0.95458	96.8
ENSG00000166848.5	ENST00000300086.4_iORF_0	16+:75682198-75682207	16+:75682198-75682207	ACG	iORF	0.86	0.38	0.43750	8.0
ENSG00000167526.9	ENST00000393099.3_iORF_1	16+:89628091-89628159|89628742-89628755	16+:89628091-89628159|89628742-89628755	AGG	iORF	0.85	0.47	0.35533	48.7
ENSG00000103249.13_ENSG00000261430.1	ENST00000382745.4_iORF_0	16-:1509133-1509142	16-:1509133-1509142	ACG	iORF	0.86	0.33	0.55556	5.1
ENSG00000263235.1_ENSG00000126602.6	ENST00000246957.5_iORF_1	16-:3715994-3716006	16-:3715994-3716006	AGG	iORF	0.86	0.45	0.45229	19.0
ENSG00000217930.3_ENSG00000262246.1	ENST00000572467.1_iORF_0	16-:4438050-4438065	16-:4438050-4438065	GTG	iORF	0.86	0.35	0.34390	6.0
ENSG00000134419.11_ENSG00000170540.10	ENST00000304414.7_iORF_2	16-:18810104-18810110	16-:18810104-18810110	AAG	iORF	0.86	0.00	0.25000	7.0
ENSG00000179918.15	ENST00000478753.2_iORF_0	16-:30456600-30456615	16-:30456600-30456615	AAG	iORF	0.86	0.33	0.34390	5.0
ENSG00000102871.11	ENST00000486556.1_iORF_0	16-:67189055-67189061	16-:67189055-67189061	AGG	iORF	0.86	0.00	0.25000	5.0
ENSG00000159720.7	ENST00000290949.3_iORF_1	16-:67478540-67478570	16-:67478540-67478570	AGG	iORF	0.50	0.14	0.28018	12.1
ENSG00000181019.8	ENST00000320623.5_iORF_1	16-:69752084-69752123	16-:69752084-69752123	CTG	iORF	0.87	0.47	0.44937	19.0
ENSG00000198931.6	ENST00000378364.3_iORF_0	16-:88876958-88876964|88877957-88877993	16-:88876958-88876964|88877957-88877993	AGG	iORF	0.63	0.47	0.042646	39.5
ENSG00000131165.10	ENST00000397901.3_iORF_1	16-:89713118-89713122|89713610-89713618	16-:89713118-89713122|89713610-89713618	ATA	iORF	0.86	0.33	0.97373	5.1
ENSG00000187741.10	ENST00000389301.3_iORF_0	16-:89871710-89871725	16-:89871710-89871725	CTG	iORF	0.86	0.38	0.052300	11.0
ENSG00000003249.9	ENST00000568838.1_iORF_0	16-:90086270-90086276	16-:90086270-90086276	CTG	iORF	0.86	0.00	0.25000	8.0
ENSG00000167695.10	ENST00000308278.8_iORF_0	17+:641157-641163	17+:641157-641163	CTG	iORF	0.86	0.00	0.25000	10.0
ENSG00000108963.13_ENSG00000262664.1	ENST00000572195.1_iORF_0	17+:1946072-1946087	17+:1946072-1946087	AAG	iORF	0.40	0.37	0.052300	5.0
ENSG00000129197.10	ENST00000381209.3_iORF_0	17+:5329612-5329619|5331390-5331398	17+:5329612-5329619|5331390-5331398	ATC	iORF	0.86	0.41	0.34390	10.0
ENSG00000129235.6	ENST00000250101.5_iORF_0	17+:6544412-6544424	17+:6544412-6544424	ATG	iORF	0.86	0.40	0.18257	15.9
ENSG00000161956.8_ENSG00000129226.9	ENST00000250092.6_iORF_5	17+:7483137-7483146	17+:7483137-7483146	AGG	iORF	0.87	0.43	0.30556	9.0
ENSG00000170315.9	ENST00000395837.1_iORF_4	17+:16285408-16285441	17+:16285408-16285441	AGG	iORF	0.75	0.37	0.92878	31.8
ENSG00000170315.9	ENST00000395837.1_iORF_3	17+:16285636-16285669	17+:16285636-16285669	AGG	iORF	0.71	0.39	0.99816	32.0
ENSG00000170315.9	ENST00000395837.1_iORF_5	17+:16285846-16285897	17+:16285846-16285897	CTG	iORF	0.86	0.43	0.99958	19.9
ENSG00000133030.15	ENST00000395811.5_iORF_1	17+:16946268-16946280	17+:16946268-16946280	ACG	iORF	0.86	0.43	0.33008	15.0
ENSG00000108294.4	ENST00000225426.4_iORF_1	17+:36916685-36916760	17+:36916685-36916760	TTG	iORF	0.28	0.41	0.29460	24.5
ENSG00000108294.4	ENST00000225426.4_iORF_2	17+:36918694-36918706	17+:36918694-36918706	AAG	iORF	0.86	0.44	0.15625	19.3
ENSG00000002834.13	ENST00000318008.6_iORF_1	17+:37071386-37071399|37074857-37074880	17+:37071386-37071399|37074857-37074880	AGG	iORF	0.86	0.20	0.98155	22.3
ENSG00000173812.6	ENST00000591776.1_iORF_1	17+:39846035-39846098	17+:39845180-39845321|39846029-39846098	TTG	iORF	0.47	0.48	0.0032947	85.4
ENSG00000108784.5_ENSG00000068120.10	ENST00000225927.2_iORF_2	17+:40693206-40693218	17+:40693206-40693218	ATG	iORF	0.86	0.38	0.33008	8.0
ENSG00000131467.6	ENST00000590720.1_iORF_0	17+:40991317-40991332	17+:40991317-40991332	ATC	iORF	0.86	0.37	0.34390	7.0
ENSG00000131469.8	ENST00000253788.5_iORF_2	17+:41150792-41150846	17+:41150792-41150846	AGG	iORF	0.62	0.47	0.75853	51.1
ENSG00000030582.12	ENST00000053867.3_iORF_3	17+:42427814-42427823	17+:42427814-42427823	CTG	iORF	0.87	0.10	0.81885	5.7
ENSG00000030582.12	ENST00000053867.3_iORF_1	17+:42429161-42429163|42429382-42429437	17+:42429161-42429163|42429382-42429437	AGG	iORF	0.86	0.30	0.98399	30.8
ENSG00000030582.12	ENST00000053867.3_iORF_2	17+:42430125-42430137	17+:42430125-42430137	ACG	iORF	0.87	0.16	0.79413	8.4
ENSG00000108424.5	ENST00000290158.4_iORF_3	17+:45747140-45747188	17+:45747140-45747188	AAG	iORF	0.86	0.46	0.19703	27.4
ENSG00000005884.13	ENST00000320031.8_iORF_3	17+:48157636-48157678	17+:48157636-48157678	AGG	iORF	0.87	0.15	1.0000	16.9
ENSG00000005884.13	ENST00000320031.8_iORF_4	17+:48157674-48157701	17+:48157674-48157701	CTG	iORF	0.87	0.40	0.76535	6.1
ENSG00000015532.5	ENST00000017003.2_iORF_0	17+:48434476-48434491	17+:48434476-48434491	AGG	iORF	0.86	0.38	0.34390	8.0
ENSG00000239672.3_ENSG00000243678.7	ENST00000393198.3_iORF_3	17+:49237380-49237410	17+:49237380-49237410	AGG	iORF	0.68	0.46	0.37517	23.3
ENSG00000108384.10	ENST00000337432.4_iORF_0	17+:56772483-56772498	17+:56772483-56772498	GTG	iORF	0.86	0.35	0.34390	6.0
ENSG00000125445.6	ENST00000245539.6_iORF_0	17+:73257985-73258000	17+:73257985-73258000	CTG	iORF	0.86	0.43	0.61888	14.0
ENSG00000125445.6	ENST00000245539.6_iORF_1	17+:73259533-73259539	17+:73259533-73259539	CTG	iORF	0.86	0.00	0.25000	11.0
ENSG00000089685.10	ENST00000374948.2_iORF_0	17+:76219608-76219635	17+:76219608-76219635	ATC	iORF	0.08	0.31	0.53178	30.0
ENSG00000262814.2_ENSG00000183048.7	ENST00000333676.3_iORF_0	17+:79671305-79671311	17+:79671305-79671311	ATA	iORF	0.86	0.00	0.25000	14.0
ENSG00000141526.10_ENSG00000268852.1	ENST00000581287.1_iORF_1	17+:80195127-80195136	17+:80195127-80195136	GTG	iORF	0.83	0.35	0.30556	6.0
ENSG00000108953.12	ENST00000571732.1_iORF_5	17-:1264449-1264464	17-:1264449-1264464	ATC	iORF	0.86	0.41	0.93750	10.3
ENSG00000108953.12	ENST00000571732.1_iORF_4	17-:1264515-1264572	17-:1264515-1264572	ATC	iORF	0.66	0.38	0.15033	21.9
ENSG00000174231.12	ENST00000572621.1_iORF_2	17-:1554806-1554833	17-:1554806-1554833	AGG	iORF	0.79	0.31	1.0000	7.0
ENSG00000070366.9_ENSG00000236457.1	ENST00000544865.1_iORF_0	17-:2091779-2091785	17-:2091779-2091785	CTG	iORF	0.86	0.00	0.25000	5.0
ENSG00000132382.10	ENST00000254718.4_iORF_0	17-:4455836-4455848	17-:4455836-4455848	CTG	iORF	0.86	0.40	0.33008	10.0
ENSG00000108518.7	ENST00000574872.1_iORF_3	17-:4849286-4849292|4849922-4849943	17-:4849286-4849292|4849922-4849943	CTG	iORF	0.76	0.41	0.0088462	104.7
ENSG00000072849.6	ENST00000158771.4_iORF_0	17-:5378025-5378052	17-:5378025-5378052	ACG	iORF	0.53	0.43	0.12148	13.0
ENSG00000133028.6	ENST00000255390.5_iORF_0	17-:10584458-10584473	17-:10584458-10584473	TTG	iORF	0.86	0.35	0.34390	6.0
ENSG00000109099.9	ENST00000395938.2_iORF_1	17-:15142898-15142910	17-:15142898-15142910	AGG	iORF	0.86	0.36	0.61533	6.4
ENSG00000141027.16	ENST00000268712.3_iORF_0	17-:16075139-16075148	17-:16075139-16075148	AAG	iORF	0.86	0.38	0.30556	8.0
ENSG00000072310.12	ENST00000355815.4_iORF_1	17-:17719522-17719531	17-:17719522-17719531	ATT	iORF	0.86	0.40	0.30556	10.0
ENSG00000124422.7	ENST00000261497.4_iORF_1	17-:20921409-20921418	17-:20921409-20921418	GTG	iORF	0.86	0.32	0.30556	5.0
ENSG00000007202.10	ENST00000528896.2_iORF_0	17-:26947540-26947546	17-:26947540-26947546	ATG	iORF	0.86	0.00	0.25000	11.0
ENSG00000132581.5	ENST00000247020.4_iORF_0	17-:26988884-26988890	17-:26988884-26988890	CTG	iORF	0.86	0.00	0.25000	11.0
ENSG00000109113.13	ENST00000447716.1_iORF_0	17-:27044280-27044309|27045139-27045143	17-:27044280-27044309|27045139-27045143	CTG	iORF	0.86	0.47	0.15617	30.0
ENSG00000108256.4	ENST00000225388.4_iORF_0	17-:27620857-27620899	17-:27620857-27620899	ATG	iORF	0.62	0.44	0.011022	9.9
ENSG00000172301.6	ENST00000302362.6_iORF_0	17-:30179216-30179231	17-:30179216-30179231	ATC	iORF	0.86	0.41	0.34390	11.0
ENSG00000125691.8_ENSG00000199293.1	ENST00000479035.2_iORF_1	17-:37009282-37009291	17-:37009282-37009291	TTG	iORF	0.53	0.35	0.43750	6.0
ENSG00000108861.4	ENST00000226004.3_iORF_0	17-:41847010-41847025	17-:41847010-41847025	CTG	iORF	0.86	0.41	0.75990	10.3
ENSG00000108861.4	ENST00000226004.3_iORF_1	17-:41847148-41847157	17-:41847148-41847157	AGG	iORF	0.86	0.37	0.30556	7.0
ENSG00000091947.5	ENST00000589334.1_iORF_0	17-:42091822-42091831	17-:42091822-42091831	TTG	iORF	0.86	0.38	0.43750	8.0
ENSG00000120093.7_ENSG00000108511.8	ENST00000484302.2_iORF_0	17-:46675403-46675418	17-:46675403-46675418	ATG	iORF	0.86	0.44	0.34390	18.0
ENSG00000121073.9	ENST00000415270.2_iORF_0	17-:47780279-47780285	17-:47780279-47780285	CTG	iORF	0.86	0.00	0.25000	7.0
ENSG00000108829.9	ENST00000225972.7_iORF_2	17-:48470227-48470254	17-:48470227-48470254	ATT	iORF	0.34	0.42	0.22051	7.2
ENSG00000154945.6	ENST00000285243.6_iORF_0	17-:48784954-48784969	17-:48784954-48784969	AGG	iORF	0.86	0.41	0.34390	11.0
ENSG00000266086.1_ENSG00000136450.8	ENST00000584773.1_iORF_1	17-:56083723-56083756	17-:56083723-56083756	AGG	iORF	0.38	0.45	0.099901	21.1
ENSG00000189159.11_ENSG00000188612.7	ENST00000409753.3_iORF_0	17-:73143681-73143696	17-:73143681-73143696	AAG	iORF	0.86	0.38	0.32320	8.0
ENSG00000132475.4_ENSG00000263565.1	ENST00000587560.1_iORF_5	17-:73774796-73774804|73774890-73775044|73775127-73775172	17-:73774796-73774804|73774890-73775044|73775127-73775172	AAG	iORF	0.44	0.20	0.99967	188.9
ENSG00000204316.8_ENSG00000188878.12	ENST00000309352.3_iORF_1	17-:73897830-73897839	17-:73897830-73897839	ATG	iORF	0.86	0.37	1.0000	7.0
ENSG00000167900.7	ENST00000588734.1_iORF_1	17-:76178689-76178725	17-:76178689-76178725	ACG	iORF	0.54	0.47	0.73118	30.9
ENSG00000035862.8_ENSG00000178404.5	ENST00000262768.7_iORF_1	17-:76853659-76853689	17-:76853659-76853689	GTG	iORF	0.71	0.27	0.19191	46.1
ENSG00000184009.5	ENST00000331925.2_iORF_7	17-:79479095-79479168|79479257-79479376	17-:79479095-79479168|79479257-79479376	AAG	iORF	0.49	0.49	0.20961	463.9
ENSG00000184009.5	ENST00000573283.1_iORF_8	17-:79479095-79479168|79479257-79479376	17-:79479095-79479168|79479257-79479386|79479640-79479765	AAG	iORF	0.48	0.49	0.20961	463.9
ENSG00000185624.10	ENST00000331483.4_iORF_2	17-:79804860-79804875	17-:79804860-79804875	ATG	iORF	0.86	0.42	0.46022	12.7
ENSG00000185624.10	ENST00000331483.4_iORF_1	17-:79817197-79817251	17-:79817197-79817251	GTG	iORF	0.86	0.43	0.20246	43.0
ENSG00000141522.7	ENST00000541078.2_iORF_4	17-:79827465-79827474	17-:79827465-79827474	CTG	iORF	0.86	0.37	0.84199	6.9
ENSG00000141551.10	ENST00000392334.2_iORF_0	17-:80211068-80211074	17-:80211068-80211074	ATG	iORF	0.86	0.00	0.25000	6.0
ENSG00000175711.4	ENST00000320865.3_iORF_0	17-:80904836-80904851	17-:80904836-80904851	AGG	iORF	0.86	0.43	0.34390	14.0
ENSG00000101558.9	ENST00000400000.2_iORF_1	18+:9950429-9950435	18+:9950429-9950435	ATC	iORF	0.86	0.00	0.40000	18.4
ENSG00000046604.8	ENST00000261590.8_iORF_0	18+:29118905-29118917	18+:29118905-29118917	TTG	iORF	0.86	0.33	0.33008	5.0
ENSG00000170558.4	ENST00000269141.3_iORF_1	18-:25593648-25593663	18-:25593648-25593663	CTG	iORF	0.86	0.41	0.34390	11.0
ENSG00000152234.11	ENST00000398752.6_iORF_1	18-:43675038-43675059	18-:43675038-43675059	AAG	iORF	0.76	0.05	1.0000	14.6
ENSG00000134440.7	ENST00000256854.5_iORF_0	18-:55274880-55274892	18-:55274880-55274892	AGG	iORF	0.86	0.41	0.61533	10.6
ENSG00000099622.9	ENST00000585914.1_iORF_0	19+:1270964-1270979	19+:1270964-1270979	AGG	iORF	0.86	0.33	0.34390	5.0
ENSG00000115268.5	ENST00000586096.2_iORF_9	19+:1440121-1440157	19+:1440121-1440157	AGG	iORF	0.87	0.26	0.68226	8.5
ENSG00000104904.8	ENST00000588673.2_iORF_1	19+:2271781-2271793	19+:2271781-2271793	ATG	iORF	0.86	0.33	0.087153	9.0
ENSG00000160633.8	ENST00000588852.1_iORF_0	19+:5649293-5649299	19+:5649293-5649299	CTG	iORF	0.86	0.00	0.40000	5.1
ENSG00000130255.8	ENST00000394580.2_iORF_3	19+:5691372-5691420	19+:5691372-5691420	AGG	iORF	0.27	0.46	0.062686	45.2
ENSG00000233927.4	ENST00000600659.2_iORF_1	19+:8386427-8386453|8386539-8386587|8386836-8386888	19+:8386427-8386453|8386539-8386587|8386836-8386888	GTG	iORF	0.62	0.07	0.98324	90.2
ENSG00000099783.7	ENST00000325495.4_iORF_1	19+:8536209-8536239	19+:8536209-8536239	ATG	iORF	0.82	0.08	0.14085	12.5
ENSG00000198258.6	ENST00000358666.3_iORF_0	19+:9939063-9939069|9939267-9939276	19+:9939063-9939069|9939267-9939276	ATG	iORF	0.48	0.42	0.34830	11.9
ENSG00000130175.5	ENST00000587327.1_iORF_3	19+:11558281-11558296	19+:11557973-11557975|11558253-11558296	CTG	iORF	0.86	0.45	0.72474	23.5
ENSG00000179218.9	ENST00000316448.5_iORF_2	19+:13051156-13051189	19+:13051156-13051189	ACG	iORF	0.86	0.47	0.76866	31.6
ENSG00000179218.9	ENST00000316448.5_iORF_1	19+:13051666-13051701|13054350-13054438	19+:13051636-13051701|13054350-13054438	ATA	iORF	0.86	0.23	0.061942	162.4
ENSG00000008441.12	ENST00000358552.3_iORF_0	19+:13201169-13201184	19+:13201169-13201184	ACG	iORF	0.86	0.33	0.34390	5.0
ENSG00000105640.8_ENSG00000207166.1	ENST00000222247.5_iORF_3	19+:17973017-17973032|17973726-17973780	19+:17973017-17973032|17973726-17973780	CTG	iORF	0.86	0.10	0.84010	30.3
ENSG00000105676.9	ENST00000269932.6_iORF_1	19+:19166173-19166182	19+:19166173-19166182	CTG	iORF	0.76	0.29	1.0000	4.0
ENSG00000105676.9	ENST00000269932.6_iORF_2	19+:19166699-19166708	19+:19166699-19166708	AGG	iORF	0.86	0.38	1.0000	8.1
ENSG00000249115.4	ENST00000203166.5_iORF_0	19+:36106257-36106266	19+:36106257-36106266	ATC	iORF	0.87	0.39	0.30556	6.0
ENSG00000126254.7	ENST00000360475.4_iORF_2	19+:36124038-36124086	19+:36124038-36124086	AGG	iORF	0.82	0.43	0.93700	8.4
ENSG00000126254.7	ENST00000360475.4_iORF_3	19+:36124134-36124143	19+:36124134-36124143	CTG	iORF	0.86	0.36	1.0000	6.4
ENSG00000126267.4	ENST00000246554.3_iORF_1	19+:36149515-36149524	19+:36149515-36149524	ACG	iORF	0.86	0.40	0.64414	9.2
ENSG00000167595.10	ENST00000535581.1_iORF_0	19+:36253198-36253213	19+:36253198-36253213	CTG	iORF	0.86	0.41	0.34390	11.0
ENSG00000126247.6	ENST00000588780.1_iORF_2	19+:36640503-36640527	19+:36640503-36640527	ATG	iORF	0.72	0.47	0.78196	30.0
ENSG00000130402.7	ENST00000252699.2_iORF_2	19+:39214313-39214343	19+:39214313-39214343	GTG	iORF	0.86	0.45	0.81258	22.8
ENSG00000090006.13	ENST00000308370.7_iORF_0	19+:41118017-41118029	19+:41118017-41118029	AGG	iORF	0.86	0.33	0.33008	5.0
ENSG00000167601.7	ENST00000301178.4_iORF_1	19+:41743921-41743954	19+:41743921-41743954	AAG	iORF	0.56	0.44	0.28481	17.2
ENSG00000105372.2	ENST00000598742.1_iORF_3	19+:42373181-42373259	19+:42373181-42373259	ACG	iORF	0.44	0.47	0.59800	73.5
ENSG00000105372.2	ENST00000598742.1_iORF_6	19+:42373271-42373284|42373768-42373782	19+:42373271-42373284|42373768-42373782	AGG	iORF	0.81	0.31	0.79557	9.0
ENSG00000105447.8_ENSG00000269751.1	ENST00000253237.5_iORF_0	19+:48949659-48949668	19+:48949659-48949668	TTG	iORF	0.86	0.37	0.30556	7.0
ENSG00000161618.5_ENSG00000200259.1	ENST00000391857.4_iORF_5	19+:49993512-49993554|49993731-49993734	19+:49993116-49993179|49993488-49993554|49993731-49993734	GTG	iORF	0.87	0.46	0.99999	16.6
ENSG00000142534.2_ENSG00000200530.1	ENST00000594493.1_iORF_4	19+:50001294-50001303|50002768-50002786	19+:50000835-50000852|50001173-50001303|50002768-50002786	CTG	iORF	0.66	0.42	0.85748	62.9
ENSG00000142534.2_ENSG00000200530.1	ENST00000594493.1_iORF_5	19+:50002782-50002818	19+:50002782-50002818	GTG	iORF	0.63	0.46	0.43970	25.8
ENSG00000108107.8	ENST00000559463.1_iORF_6	19+:55898022-55898061|55899297-55899381	19+:55898022-55898061|55899297-55899381	ACG	iORF	0.86	0.49	0.99748	156.7
ENSG00000063244.8_ENSG00000267096.1	ENST00000450554.2_iORF_2	19+:56179884-56179941	19+:56179884-56179941	CTG	iORF	0.76	0.45	0.036697	33.0
ENSG00000129932.3	ENST00000427575.1_iORF_1	19-:3496666-3496690	19-:3496666-3496690	ATG	iORF	0.87	0.46	0.24556	13.9
ENSG00000167658.11	ENST00000309311.6_iORF_6	19-:3976595-3976688	19-:3976595-3976688	TTG	iORF	0.79	0.16	0.64593	58.8
ENSG00000167658.11	ENST00000309311.6_iORF_3	19-:3976727-3976745|3977212-3977215	19-:3976727-3976745|3977212-3977215	TTG	iORF	0.86	0.23	1.0000	71.8
ENSG00000167658.11	ENST00000309311.6_iORF_2	19-:3977472-3977562	19-:3977472-3977562	ACG	iORF	0.27	0.48	0.75919	114.4
ENSG00000167658.11	ENST00000309311.6_iORF_4	19-:3980671-3980707|3980838-3980856	19-:3980671-3980707|3980838-3980856	ACG	iORF	0.86	0.25	0.99773	51.7
ENSG00000167658.11	ENST00000309311.6_iORF_5	19-:3982358-3982415	19-:3982358-3982415	CTG	iORF	0.67	0.47	0.87256	71.4
ENSG00000167658.11	ENST00000309311.6_iORF_7	19-:3984245-3984272	19-:3984245-3984272	ACG	iORF	0.79	0.44	0.92127	16.2
ENSG00000130254.7	ENST00000252542.4_iORF_0	19-:5611341-5611347	19-:5611341-5611347	CTG	iORF	0.86	0.00	0.40000	5.1
ENSG00000167775.6_ENSG00000267855.1	ENST00000598884.1_iORF_1	19-:8376458-8376479|8381379-8381397	19-:8376458-8376479|8381379-8381397	AGG	iORF	0.86	0.44	0.20277	16.7
ENSG00000133250.9	ENST00000393927.4_iORF_0	19-:8576581-8576590	19-:8576581-8576590	TTG	iORF	0.86	0.32	0.30556	5.0
ENSG00000105397.9	ENST00000525621.1_iORF_0	19-:10463131-10463137	19-:10463131-10463137	CTG	iORF	0.86	0.00	0.25000	8.0
ENSG00000095066.7_ENSG00000265759.1	ENST00000301522.2_iORF_2	19-:12911990-12911999	19-:12911990-12911999	AAG	iORF	0.86	0.35	1.0000	6.0
ENSG00000105011.4	ENST00000263382.3_iORF_0	19-:14236986-14236998	19-:14236986-14236998	ATC	iORF	0.86	0.34	0.57813	5.3
ENSG00000123159.11	ENST00000393033.4_iORF_1	19-:14591586-14591590|14593500-14593502	19-:14591586-14591590|14593500-14593502	AGG	iORF	0.86	0.00	0.25000	5.0
ENSG00000099795.2	ENST00000215565.2_iORF_0	19-:14677642-14677654	19-:14677642-14677654	GTG	iORF	0.86	0.44	0.75586	18.1
ENSG00000269058.1_ENSG00000214046.4	ENST00000546361.2_iORF_1	19-:16633879-16633891	19-:16633879-16633891	CTG	iORF	0.86	0.41	1.0000	11.0
ENSG00000104823.4_ENSG00000104824.12	ENST00000221419.5_iORF_2	19-:39334664-39334691	19-:39334664-39334691	ATA	iORF	0.87	0.38	1.0000	5.0
ENSG00000125755.14	ENST00000245934.7_iORF_0	19-:46333376-46333385	19-:46333376-46333385	AAG	iORF	0.86	0.32	0.30556	5.0
ENSG00000105281.8	ENST00000542575.2_iORF_1	19-:47280232-47280247	19-:47280232-47280247	CTG	iORF	0.86	0.07	0.46022	16.0
ENSG00000063177.8_ENSG00000268093.1	ENST00000549920.1_iORF_2	19-:49119440-49119459|49119982-49119984	19-:49119440-49119459|49119982-49119984	AGG	iORF	0.57	0.46	0.51476	33.5
ENSG00000204673.6	ENST00000391835.1_iORF_0	19-:50376458-50376482	19-:50376458-50376482	CTG	iORF	0.86	0.22	0.12722	22.6
ENSG00000171867.12	ENST00000379440.4_iORF_2	20+:4679910-4679919	20+:4679910-4679919	ATG	iORF	0.86	0.28	0.43750	11.8
ENSG00000125868.11	ENST00000474024.1_iORF_5	20+:17581560-17581566	20+:17581560-17581566	GTG	iORF	0.86	0.00	0.50000	8.0
ENSG00000173418.7	ENST00000334982.4_iORF_0	20+:20013805-20013811	20+:20013805-20013811	CTG	iORF	0.86	0.00	0.60000	6.5
ENSG00000100994.7	ENST00000216962.4_iORF_1	20+:25255333-25255342	20+:25255333-25255342	ACG	iORF	0.80	0.31	0.11111	9.7
ENSG00000088325.11	ENST00000340513.4_iORF_0	20+:30358222-30358237	20+:30358222-30358237	GTG	iORF	0.86	0.34	0.75990	5.4
ENSG00000101421.3	ENST00000217402.2_iORF_0	20+:32436281-32436290	20+:32436281-32436290	AGG	iORF	0.86	0.32	0.30556	5.0
ENSG00000101000.4	ENST00000216968.4_iORF_0	20+:33764575-33764581	20+:33764575-33764581	CTG	iORF	0.86	0.00	0.25000	6.0
ENSG00000101052.8	ENST00000373030.3_iORF_0	20+:42232867-42232876	20+:42232867-42232876	AAG	iORF	0.86	0.37	0.30556	7.0
ENSG00000064601.12	ENST00000372484.3_iORF_1	20+:44521496-44521511	20+:44521496-44521511	AGG	iORF	0.86	0.36	1.0000	6.5
ENSG00000124207.12	ENST00000262982.2_iORF_1	20+:47706200-47706215	20+:47706200-47706215	ATA	iORF	0.86	0.39	0.61888	8.1
ENSG00000124226.7	ENST00000244061.2_iORF_0	20+:48558235-48558244	20+:48558235-48558244	CTG	iORF	0.86	0.32	0.60938	5.0
ENSG00000101158.8	ENST00000602795.1_iORF_0	20+:57565969-57565993	20+:57565969-57565993	ATG	iORF	0.87	0.38	0.11836	5.0
ENSG00000171858.13	ENST00000370592.2_iORF_3	20+:60962401-60962444|60962666-60962719	20+:60962401-60962444|60962666-60962719	ACG	iORF	0.77	0.45	0.80803	58.7
ENSG00000125835.13_ENSG00000088876.7	ENST00000339610.6_iORF_3	20-:2443277-2443407|2443734-2443736	20-:2443277-2443407|2443734-2443873|2444392-2444438	AGG	iORF	0.59	0.44	1.0000	66.4
ENSG00000125835.13_ENSG00000088876.7	ENST00000339610.6_iORF_5	20-:2443869-2443873|2444392-2444487	20-:2443869-2443873|2444392-2444487	CTG	iORF	0.35	0.45	0.64858	51.8
ENSG00000132646.6_ENSG00000212517.1	ENST00000379143.5_iORF_3	20-:5098195-5098207	20-:5098195-5098207	AAG	iORF	0.86	0.33	0.57813	5.2
ENSG00000250917.1_ENSG00000101444.8	ENST00000217426.2_iORF_2	20-:32878371-32878380	20-:32878371-32878380	CTG	iORF	0.86	0.37	0.60938	7.2
ENSG00000101464.6	ENST00000374820.2_iORF_0	20-:33173253-33173280	20-:33173253-33173280	ACG	iORF	0.46	0.45	0.0077715	22.0
ENSG00000088298.8_ENSG00000242372.2	ENST00000374436.3_iORF_1	20-:33872211-33872244	20-:33872211-33872244	TTG	iORF	0.86	0.46	0.54139	27.7
ENSG00000214078.7_ENSG00000244005.8	ENST00000374114.3_iORF_1	20-:34242466-34242502	20-:34242466-34242502	ATC	iORF	0.87	0.45	0.061620	10.0
ENSG00000198959.7	ENST00000536724.1_iORF_3	20-:36759519-36759534	20-:36759519-36759534	AGG	iORF	0.86	0.41	1.0000	10.0
ENSG00000198959.7	ENST00000536724.1_iORF_2	20-:36767894-36767930	20-:36767894-36767930	ATG	iORF	0.86	0.44	0.76131	17.3
ENSG00000198959.7	ENST00000536724.1_iORF_4	20-:36775279-36775291	20-:36775279-36775291	CTG	iORF	0.65	0.39	0.27938	8.8
ENSG00000124201.10	ENST00000396105.1_iORF_0	20-:47871046-47871061	20-:47871046-47871061	ATG	iORF	0.86	0.33	0.34390	5.0
ENSG00000101182.10	ENST00000370873.4_iORF_2	20-:60713333-60713346|60714130-60714132	20-:60713333-60713346|60714130-60714132	AGG	iORF	0.86	0.38	0.73969	8.0
ENSG00000243927.1_ENSG00000266007.1	ENST00000608209.1_iORF_1	21+:35469079-35469085	21+:35469079-35469085	TTG	iORF	0.86	0.00	0.25000	5.0
ENSG00000159228.8	ENST00000290349.6_iORF_1	21+:37442564-37442579	21+:37442564-37442579	AGG	iORF	0.86	0.35	0.75990	5.9
ENSG00000159228.8	ENST00000290349.6_iORF_0	21+:37443247-37443286	21+:37443247-37443286	TTG	iORF	0.44	0.47	0.12467	37.1
ENSG00000154723.8	ENST00000284971.3_iORF_1	21-:27097538-27097544	21-:27097538-27097544	ATT	iORF	0.86	0.00	0.25000	5.0
ENSG00000142192.16	ENST00000346798.3_iORF_2	21-:27327999-27328020	21-:27327999-27328020	AGG	iORF	0.86	0.43	0.98442	17.2
ENSG00000160201.7	ENST00000291552.4_iORF_0	21-:44514804-44514840	21-:44514804-44514840	ATG	iORF	0.81	0.45	0.56670	19.7
ENSG00000184787.14	ENST00000345496.2_iORF_0	21-:46193550-46193559	21-:46193550-46193559	AGG	iORF	0.86	0.38	0.43750	8.0
ENSG00000183255.7	ENST00000330938.3_iORF_2	21-:46281166-46281181	21-:46281166-46281181	TTG	iORF	0.31	0.13	1.0000	9.2
ENSG00000185651.10	ENST00000342192.4_iORF_0	22+:21965293-21965332|21975803-21975806	22+:21965293-21965332|21975803-21975806	GTG	iORF	0.87	0.45	0.011981	11.3
ENSG00000100023.13	ENST00000412327.1_iORF_0	22+:22025315-22025342	22+:22025315-22025342	CTG	iORF	0.20	0.44	0.069101	16.0
ENSG00000100028.7_ENSG00000100031.14	ENST00000215829.3_iORF_0	22+:24953682-24953697	22+:24953682-24953697	AGG	iORF	0.86	0.46	0.75990	28.2
ENSG00000183963.14	ENST00000333137.7_iORF_1	22+:31487330-31487381	22+:31487330-31487381	GTG	iORF	0.08	0.36	0.99964	30.9
ENSG00000128309.12	ENST00000397129.1_iORF_0	22+:37425427-37425439	22+:37425427-37425439	ACG	iORF	0.86	0.33	0.45229	5.0
ENSG00000100129.13	ENST00000412331.2_iORF_1	22+:38266205-38266211	22+:38266205-38266211	CTG	iORF	0.86	0.00	0.25000	6.0
ENSG00000130638.11	ENST00000252934.5_iORF_1	22+:46125465-46125470|46134610-46134656	22+:46125465-46125470|46134610-46134656	ATG	iORF	0.86	0.41	0.11621	18.0
ENSG00000015475.14_ENSG00000264757.1	ENST00000317361.7_iORF_0	22-:18232919-18232925	22-:18232919-18232925	CTG	iORF	0.86	0.00	0.25000	23.0
ENSG00000100030.10	ENST00000398822.3_iORF_0	22-:22142994-22143009	22-:22142994-22143009	ATC	iORF	0.86	0.35	0.34390	6.0
ENSG00000100296.9_ENSG00000184117.7	ENST00000397872.1_iORF_0	22-:29939482-29939497	22-:29939482-29939497	GTG	iORF	0.86	0.33	0.34390	5.0
ENSG00000100220.7	ENST00000216038.5_iORF_0	22-:32792224-32792236	22-:32792224-32792236	ATG	iORF	0.86	0.41	0.33008	11.0
ENSG00000100201.14	ENST00000403230.1_iORF_1	22-:38882183-38882240	22-:38882183-38882240	AGG	iORF	0.80	0.45	1.0000	29.9
ENSG00000100201.14	ENST00000403230.1_iORF_3	22-:38888075-38888090	22-:38888075-38888090	TTG	iORF	0.86	0.41	1.0000	10.4
ENSG00000100201.14	ENST00000403230.1_iORF_2	22-:38902223-38902229	22-:38902223-38902229	TTG	iORF	0.86	0.00	1.0000	16.0
ENSG00000100242.11_ENSG00000100246.8	ENST00000411587.2_iORF_2	22-:39138555-39138560|39141688-39141722	22-:39138555-39138560|39141688-39141722	CTG	iORF	0.86	0.43	0.0096389	15.0
ENSG00000100316.11_ENSG00000263764.1	ENST00000401609.1_iORF_2	22-:39711520-39711560|39712710-39712730	22-:39711520-39711560|39712710-39712730	GTG	iORF	0.65	0.46	0.12305	82.7
ENSG00000100401.15	ENST00000405486.1_iORF_4	22-:41645409-41645421	22-:41645409-41645421	ACG	iORF	0.86	0.12	0.74230	7.8
ENSG00000100401.15	ENST00000405486.1_iORF_3	22-:41645812-41645821	22-:41645812-41645821	ATG	iORF	0.86	0.41	0.43750	11.0
ENSG00000100401.15	ENST00000405486.1_iORF_5	22-:41647010-41647019	22-:41647010-41647019	ATG	iORF	0.86	0.35	0.55556	6.2
ENSG00000100401.15	ENST00000405486.1_iORF_2	22-:41648907-41648964	22-:41648907-41648964	CTG	iORF	0.86	0.29	0.55922	31.0
ENSG00000100138.9	ENST00000401959.1_iORF_1	22-:42076352-42076367	22-:42076352-42076367	CTG	iORF	0.86	0.42	0.97591	12.3
ENSG00000198951.7	ENST00000402937.1_iORF_0	22-:42463275-42463294|42463768-42463770	22-:42463275-42463294|42463768-42463770	ACG	iORF	0.12	0.31	0.35895	10.0
ENSG00000196576.10	ENST00000449103.1_iORF_1	22-:50720698-50720713	22-:50720698-50720713	AGG	iORF	0.86	0.41	0.34390	10.0
ENSG00000198804.2_ENSG00000198786.2	ENST00000361739.1_iORF_20	MT+:7592-7607	MT+:7592-7607	ATG	iORF	0.86	0.50	0.31250	483.2
ENSG00000198804.2_ENSG00000198786.2	ENST00000361739.1_iORF_16	MT+:7655-7673	MT+:7655-7673	ATG	iORF	0.49	0.23	0.31693	540.7
ENSG00000198804.2_ENSG00000198786.2	ENST00000361739.1_iORF_18	MT+:7850-7934	MT+:7850-7934	AGG	iORF	0.64	0.49	0.64620	623.0
ENSG00000198804.2_ENSG00000198786.2	ENST00000361739.1_iORF_12	MT+:7962-7995	MT+:7878-7995	ATT	iORF	0.77	0.49	0.36673	157.1
ENSG00000198804.2_ENSG00000198786.2	ENST00000361739.1_iORF_34	MT+:8088-8178	MT+:8088-8178	AGG	iORF	0.40	0.32	0.88094	134.3
ENSG00000198804.2_ENSG00000198786.2	ENST00000361899.2_iORF_3	MT+:8530-8572	MT+:8530-8572	ACG	iORF	0.63	0.50	0.13342	2091.9
ENSG00000198804.2_ENSG00000198786.2	ENST00000361899.2_iORF_56	MT+:8726-8774	MT+:8726-8774	CTG	iORF	0.77	0.22	0.47719	15.7
ENSG00000198804.2_ENSG00000198786.2	ENST00000361899.2_iORF_29	MT+:8918-9014	MT+:8918-9014	AGG	iORF	0.08	0.46	0.66270	238.6
ENSG00000198804.2_ENSG00000198786.2	ENST00000361899.2_iORF_47	MT+:9023-9080	MT+:9023-9080	AGG	iORF	0.87	0.43	0.76488	49.0
ENSG00000198804.2_ENSG00000198786.2	ENST00000361335.1_iORF_33	MT+:10570-10744	MT+:10570-10744	AGG	iORF	0.60	0.19	0.57791	199.3
ENSG00000198804.2_ENSG00000198786.2	ENST00000361335.1_iORF_59	MT+:10734-10749	MT+:10734-10749	ACG	iORF	0.67	0.17	0.44968	4.8
ENSG00000198804.2_ENSG00000198786.2	ENST00000361567.2_iORF_51	MT+:12451-12508	MT+:12451-12508	TTG	iORF	0.86	0.44	0.73514	29.9
ENSG00000198804.2_ENSG00000198786.2	ENST00000361567.2_iORF_43	MT+:12514-12571	MT+:12514-12571	AAG	iORF	0.28	0.48	0.24007	69.8
ENSG00000198804.2_ENSG00000198786.2	ENST00000361567.2_iORF_4	MT+:12854-12956	MT+:12776-12956	ATA	iORF	0.64	0.50	0.71824	1432.2
ENSG00000198804.2_ENSG00000198786.2	ENST00000361567.2_iORF_11	MT+:12977-13145	MT+:12977-13145	AGG	iORF	0.86	0.06	0.29741	647.5
ENSG00000198804.2_ENSG00000198786.2	ENST00000361567.2_iORF_28	MT+:13322-13388	MT+:13322-13388	CTG	iORF	0.45	0.28	0.26150	193.9
ENSG00000198804.2_ENSG00000198786.2	ENST00000361567.2_iORF_19	MT+:13562-13604	MT+:13562-13604	ATC	iORF	0.37	0.46	0.52140	28.0
ENSG00000198804.2_ENSG00000198786.2	ENST00000361567.2_iORF_39	MT+:13700-13745	MT+:13700-13745	ACG	iORF	0.49	0.49	0.084596	88.3
ENSG00000198804.2_ENSG00000198786.2	ENST00000361567.2_iORF_53	MT+:13810-13825	MT+:13810-13825	CTG	iORF	0.86	0.46	0.93750	26.6
ENSG00000002586.13	ENST00000381192.3_iORF_0	X+:2656276-2656297|2658819-2658837	X+:2656276-2656297|2658819-2658837	ATG	iORF	0.35	0.45	0.059204	10.6
ENSG00000205542.6	ENST00000451311.2_iORF_2	X+:12994384-12994435	X+:12994384-12994435	CTG	iORF	0.62	0.48	0.99968	56.7
ENSG00000182220.9	ENST00000378438.4_iORF_1	X+:40456893-40456902	X+:40456893-40456902	ATT	iORF	0.39	0.12	0.027778	6.0
ENSG00000182220.9	ENST00000378438.4_iORF_0	X+:40458853-40458865	X+:40458853-40458865	ATA	iORF	0.86	0.40	0.61533	9.0
ENSG00000130985.12	ENST00000335972.6_iORF_2	X+:47061863-47061902	X+:47061863-47061902	CTG	iORF	0.32	0.46	1.0000	12.0
ENSG00000130985.12	ENST00000335972.6_iORF_1	X+:47070612-47070624|47071822-47071837	X+:47070612-47070624|47071822-47071837	ATG	iORF	0.80	0.42	0.98367	12.1
ENSG00000102226.5	ENST00000218348.3_iORF_0	X+:47103901-47103907	X+:47103901-47103907	ACG	iORF	0.86	0.00	0.25000	10.0
ENSG00000102265.7	ENST00000218388.4_iORF_1	X+:47445059-47445066|47445919-47446002	X+:47445059-47445066|47445919-47446002	ATG	iORF	0.29	0.44	0.96386	103.4
ENSG00000102007.6	ENST00000376327.5_iORF_1	X+:49029498-49029546	X+:49029498-49029546	CTG	iORF	0.86	0.23	0.99996	30.8
ENSG00000102007.6	ENST00000376327.5_iORF_2	X+:49029606-49029628|49029734-49029736	X+:49029606-49029628|49029734-49029736	ATT	iORF	0.27	0.46	1.0000	15.6
ENSG00000188021.7	ENST00000338222.5_iORF_0	X+:56590514-56590523	X+:56590514-56590523	ATC	iORF	0.86	0.43	0.55556	13.5
ENSG00000102144.9	ENST00000373316.4_iORF_3	X+:77369315-77369327	X+:77369315-77369327	AGG	iORF	0.86	0.30	0.75586	16.5
ENSG00000131171.8	ENST00000373212.5_iORF_0	X+:80457722-80457744|80532482-80532487	X+:80457722-80457744|80532482-80532487	ATC	iORF	0.86	0.42	0.22051	11.0
ENSG00000102384.9	ENST00000423383.1_iORF_0	X+:100401226-100401241	X+:100401226-100401241	ATA	iORF	0.87	0.40	0.052300	6.0
ENSG00000101856.8	ENST00000217971.7_iORF_0	X+:118374280-118374349	X+:118374280-118374349	ATG	iORF	0.86	0.29	0.48320	26.3
ENSG00000005022.5	ENST00000317881.8_iORF_2	X+:118603853-118603916	X+:118603853-118603916	AGG	iORF	0.72	0.48	0.43300	67.4
ENSG00000005022.5	ENST00000317881.8_iORF_1	X+:118603870-118603936	X+:118603870-118603936	GTG	iORF	0.45	0.23	0.16822	83.5
ENSG00000005022.5	ENST00000317881.8_iORF_4	X+:118603976-118603988	X+:118603976-118603988	AGG	iORF	0.86	0.43	0.45229	13.8
ENSG00000005022.5	ENST00000317881.8_iORF_3	X+:118604471-118604476|118604863-118604867	X+:118604471-118604476|118604863-118604867	AGG	iORF	0.86	0.43	0.30556	14.7
ENSG00000125356.6	ENST00000371437.4_iORF_0	X+:119005930-119005966	X+:119005930-119005966	AGG	iORF	0.83	0.44	0.14970	16.3
ENSG00000165704.10	ENST00000298556.7_iORF_0	X+:133609254-133609266	X+:133609254-133609266	ATC	iORF	0.86	0.41	0.57813	10.1
ENSG00000169100.8	ENST00000381401.5_iORF_2	X-:1506273-1506312|1508133-1508145	X-:1506273-1506312|1508133-1508145	ATA	iORF	0.77	0.43	0.69589	12.2
ENSG00000169100.8	ENST00000381401.5_iORF_1	X-:1508244-1508544	X-:1508244-1508544	AGG	iORF	0.63	0.49	0.78586	62.7
ENSG00000198034.6	ENST00000316084.6_iORF_2	X-:71493203-71493215	X-:71493203-71493215	GTG	iORF	0.86	0.43	0.33008	14.0
ENSG00000226784.1	ENST00000458128.1_iORF_1	X-:77224911-77224935	X-:77224911-77224935	CTG	iORF	0.87	0.33	0.22933	14.7
ENSG00000000003.10	ENST00000373020.4_iORF_0	X-:99890233-99890248	X-:99890233-99890248	ATG	iORF	0.86	0.37	0.34390	7.0
ENSG00000147274.10_ENSG00000206979.1	ENST00000320676.7_iORF_0	X-:135956598-135956604	X-:135956598-135956604	ACG	iORF	0.86	0.00	0.25000	6.5
ENSG00000185825.11	ENST00000458587.2_iORF_2	X-:152966420-152966430|152967461-152967463	X-:152966420-152966430|152967461-152967463	AGG	iORF	0.87	0.33	1.0000	11.5
ENSG00000185825.11	ENST00000458587.2_iORF_1	X-:152988706-152988730	X-:152988706-152988730	ATC	iORF	0.86	0.45	1.0000	18.0
ENSG00000196924.10	ENST00000369850.3_iORF_2	X-:153592736-153592740|153592893-153592925	X-:153592736-153592740|153592893-153592925	GTG	iORF	0.82	0.47	1.0000	30.7
ENSGR0000002586.13	ENSTR0000381192.3_iORF_0	Y+:2606276-2606297|2608819-2608837	Y+:2606276-2606297|2608819-2608837	ATG	iORF	0.35	0.45	0.059204	10.6
ENSGR0000169100.8	ENSTR0000381401.5_iORF_2	Y-:1456273-1456312|1458133-1458145	Y-:1456273-1456312|1458133-1458145	ATA	iORF	0.77	0.43	0.69589	12.2
ENSGR0000169100.8	ENSTR0000381401.5_iORF_1	Y-:1458244-1458544	Y-:1458244-1458544	AGG	iORF	0.63	0.49	0.78586	62.7
ENSG00000225972.1_ENSG00000225630.1	ENST00000416931.1_ncRNA_2	1+:564499-564532	1+:564499-564532	ACG	ncRNA	0.85	0.39	0.84693	22.7
ENSG00000225972.1_ENSG00000225630.1	ENST00000416931.1_ncRNA_1	1+:564672-564726	1+:564672-564726	ATT	ncRNA	0.70	0.48	0.32524	58.3
ENSG00000225972.1_ENSG00000225630.1	ENST00000457540.1_ncRNA_0	1+:565023-565086	1+:565023-565086	ATC	ncRNA	0.57	0.50	0.0044252	78.5
ENSG00000237973.1_ENSG00000198744.5	ENST00000414273.1_ncRNA_1	1+:566515-566602	1+:566506-566602	ATT	ncRNA	0.51	0.49	0.027846	885.7
ENSG00000237973.1_ENSG00000198744.5	ENST00000414273.1_ncRNA_9	1+:566708-566762	1+:566708-566762	ATA	ncRNA	0.80	0.40	0.17186	200.4
ENSG00000237973.1_ENSG00000198744.5	ENST00000414273.1_ncRNA_6	1+:567338-567419	1+:567260-567419	AGG	ncRNA	0.08	0.49	0.037567	254.7
ENSG00000237973.1_ENSG00000198744.5	ENST00000414273.1_ncRNA_12	1+:567381-567423	1+:567342-567423	ATA	ncRNA	0.60	0.23	0.50000	109.2
ENSG00000237973.1_ENSG00000198744.5	ENST00000414273.1_ncRNA_0	1+:567536-567995	1+:567536-567995	ATC	ncRNA	0.08	0.50	0.51010	2548.6
ENSG00000237973.1_ENSG00000198744.5	ENST00000414273.1_ncRNA_2	1+:567546-567642	1+:567546-567642	ATC	ncRNA	0.08	0.50	0.70324	1009.7
ENSG00000237973.1_ENSG00000198744.5	ENST00000414273.1_ncRNA_7	1+:567589-567604	1+:567589-567604	ATG	ncRNA	0.86	0.21	0.82080	229.0
ENSG00000237973.1_ENSG00000198744.5	ENST00000427426.1_ncRNA_4	1+:568143-568158	1+:568143-568158	ATG	ncRNA	0.86	0.50	0.31250	482.6
ENSG00000237973.1_ENSG00000198744.5	ENST00000427426.1_ncRNA_14	1+:568209-568224	1+:568209-568224	ATC	ncRNA	0.41	0.48	0.083700	64.4
ENSG00000237973.1_ENSG00000198744.5	ENST00000427426.1_ncRNA_10	1+:568513-568546	1+:568513-568546	ATT	ncRNA	0.86	0.49	0.17188	156.9
ENSG00000237973.1_ENSG00000198744.5	ENST00000427426.1_ncRNA_18	1+:568626-568641	1+:568626-568641	CTG	ncRNA	0.86	0.39	0.68750	13.4
ENSG00000237973.1_ENSG00000198744.5	ENST00000427426.1_ncRNA_19	1+:568769-568793	1+:568769-568793	ATT	ncRNA	0.64	0.06	0.88234	10.7
ENSG00000237973.1_ENSG00000198744.5	ENST00000427426.1_ncRNA_15	1+:568785-568818	1+:568785-568818	ATC	ncRNA	0.47	0.26	0.83376	39.1
ENSG00000237973.1_ENSG00000198744.5	ENST00000514057.1_ncRNA_20	1+:569278-569323	1+:569278-569323	ATC	ncRNA	0.74	0.41	0.47534	7.3
ENSG00000237973.1_ENSG00000198744.5	ENST00000514057.1_ncRNA_11	1+:569309-569402	1+:569309-569402	ATT	ncRNA	0.08	0.48	0.59857	189.1
ENSG00000237973.1_ENSG00000198744.5	ENST00000514057.1_ncRNA_3	1+:569414-569756	1+:569414-569756	ATT	ncRNA	0.66	0.10	0.063996	469.8
ENSG00000237973.1_ENSG00000198744.5	ENST00000514057.1_ncRNA_8	1+:569548-569563	1+:569548-569563	ACG	ncRNA	0.86	0.26	0.87040	170.3
ENSG00000237973.1_ENSG00000198744.5	ENST00000416718.2_ncRNA_5	1+:569755-569857	1+:569755-569857	ATG	ncRNA	0.42	0.50	0.12403	397.2
ENSG00000237973.1_ENSG00000198744.5	ENST00000416718.2_ncRNA_16	1+:569914-569926	1+:569914-569926	ATA	ncRNA	0.86	0.12	0.093914	26.2
ENSG00000237973.1_ENSG00000198744.5	ENST00000416718.2_ncRNA_13	1+:570115-570193	1+:570115-570193	ATC	ncRNA	0.66	0.10	0.35055	108.7
ENSG00000237973.1_ENSG00000198744.5	ENST00000416718.2_ncRNA_17	1+:570137-570152	1+:570137-570152	AAG	ncRNA	0.29	0.18	0.57351	25.3
ENSG00000142657.16	ENST00000496718.1_ncRNA_1	1+:10479779-10479806	1+:10479779-10479806	GTG	ncRNA	0.86	0.41	0.39532	10.8
ENSG00000199347.1	ENST00000362477.1_ncRNA_0	1+:11968295-11968304	1+:11968295-11968304	ATT	ncRNA	0.86	0.41	0.75000	11.2
ENSG00000235084.2	ENST00000420030.2_ncRNA_0	1+:15931115-15931538	1+:15931115-15931538	ATG	ncRNA	0.25	0.49	1.6120e-05	317.6
ENSG00000235084.2	ENST00000420030.2_ncRNA_1	1+:15931218-15931248	1+:15931218-15931248	CTG	ncRNA	0.87	0.43	0.97834	8.3
ENSG00000198830.6	ENST00000468388.1_ncRNA_0	1+:26799039-26799118|26799950-26799973	1+:26799039-26799118|26799950-26799973	AAG	ncRNA	0.14	0.49	0.061877	500.3
ENSG00000180198.11	ENST00000437681.1_ncRNA_0	1+:28833882-28833933	1+:28833882-28833933	GTG	ncRNA	0.76	0.21	0.30854	1721.9
ENSG00000187147.13	ENST00000474064.1_ncRNA_0	1+:45097648-45097675	1+:45097648-45097675	ATG	ncRNA	0.83	0.43	0.069101	13.0
ENSG00000142937.7_ENSG00000207421.1	ENST00000485390.1_ncRNA_0	1+:45241707-45241812|45242346-45242446|45243285-45243461|45243671-45243801|45244247-45244357	1+:45241707-45241812|45242346-45242446|45243285-45243461|45243671-45243801|45244247-45244357	ATC	ncRNA	0.74	0.49	0.0029789	714.6
ENSG00000142937.7_ENSG00000207421.1	ENST00000484599.1_ncRNA_1	1+:45243377-45243409|45243671-45243672	1+:45243377-45243409|45243671-45243672	GTG	ncRNA	0.31	0.49	1.0000	294.8
ENSG00000126088.8	ENST00000463092.1_ncRNA_1	1+:45478870-45478879	1+:45478870-45478879	GTG	ncRNA	0.86	0.34	0.60938	5.7
ENSG00000117054.9_ENSG00000137955.11	ENST00000473406.1_ncRNA_1	1+:76251956-76251959|76252384-76252387	1+:76251956-76251959|76252384-76252387	ATG	ncRNA	0.86	0.00	0.40000	9.3
ENSG00000117054.9_ENSG00000137955.11	ENST00000471759.1_ncRNA_0	1+:76257231-76257240	1+:76257231-76257240	AGG	ncRNA	0.86	0.41	0.55556	10.4
ENSG00000226415.1	ENST00000420977.1_ncRNA_0	1+:77165473-77166223	1+:77165473-77166223	ATG	ncRNA	0.81	0.49	6.2348e-05	833.0
ENSG00000226415.1	ENST00000420977.1_ncRNA_1	1+:77165570-77165642	1+:77165570-77165642	AGG	ncRNA	0.70	0.11	0.91656	65.9
ENSG00000226415.1	ENST00000420977.1_ncRNA_2	1+:77165792-77165801	1+:77165792-77165801	ATG	ncRNA	0.86	0.35	1.0000	6.0
ENSG00000122406.8_ENSG00000207523.1	ENST00000497519.1_ncRNA_0	1+:93302856-93302868	1+:93302856-93302868	ATA	ncRNA	0.86	0.49	0.45229	109.1
ENSG00000228502.1	ENST00000415278.1_ncRNA_0	1+:96913118-96913874	1+:96913118-96913874	AAG	ncRNA	0.19	0.20	0.0045379	252.6
ENSG00000233184.2	ENST00000453011.1_ncRNA_0	1+:101491587-101491596	1+:101491587-101491596	ATG	ncRNA	0.86	0.42	0.30556	13.0
ENSG00000185946.11_ENSG00000240038.2	ENST00000491397.1_ncRNA_0	1+:104113020-104113053	1+:104113020-104113053	AAG	ncRNA	0.87	0.39	0.14570	5.1
ENSG00000224550.1	ENST00000416095.1_ncRNA_0	1+:108047858-108047870	1+:108047858-108047870	ATC	ncRNA	0.86	0.13	0.83772	8.8
ENSG00000270066.2	ENST00000602755.1_ncRNA_1	1+:109642998-109643004	1+:109642998-109643004	ATT	ncRNA	0.86	0.00	0.40000	5.8
ENSG00000270066.2	ENST00000602755.1_ncRNA_0	1+:109643000-109643015	1+:109643000-109643015	TTG	ncRNA	0.86	0.41	0.32320	13.1
ENSG00000237188.3_ENSG00000131778.13	ENST00000471856.1_ncRNA_0	1+:146649856-146649889	1+:146649856-146649889	CTG	ncRNA	0.87	0.10	0.37929	5.6
ENSG00000163357.6_ENSG00000143537.9	ENST00000527418.1_ncRNA_1	1+:155026910-155026982|155028265-155028328|155028407-155028476|155028555-155028725|155028861-155028946|155029428-155029577|155029663-155029838|155030112-155030205|155030326-155030631|155030721-155030917|155031185-155031263|155032377-155032450|155032680-155032819|155033238-155033308|155033893-155033965|155034379-155034451|155034720-155034845|155034935-155034978	1+:155026413-155026464|155026625-155026702|155026789-155026982|155028265-155028328|155028407-155028476|155028555-155028725|155028861-155028946|155029428-155029577|155029663-155029838|155030112-155030205|155030326-155030631|155030721-155030917|155031185-155031263|155032377-155032450|155032680-155032819|155033238-155033308|155033893-155033965|155034379-155034451|155034720-155034845|155034935-155034…	CTG	ncRNA	0.23	0.48	0.011291	125.2
ENSG00000160789.15	ENST00000368298.2_ncRNA_4	1+:156105019-156105103|156105691-156105912|156106004-156106344	1+:156105019-156105103|156105691-156105912|156106004-156106344	GTG	ncRNA	0.57	0.47	1.0000	248.8
ENSG00000160789.15	ENST00000496738.1_ncRNA_5	1+:156105721-156105912|156106004-156106227|156106711-156106882	1+:156105721-156105912|156106004-156106227|156106711-156106882	CTG	ncRNA	0.53	0.19	1.0000	260.5
ENSG00000160789.15	ENST00000496738.1_ncRNA_3	1+:156105824-156105912|156106004-156106227|156106711-156106769	1+:156105824-156105912|156106004-156106227|156106711-156106769	ACG	ncRNA	0.42	0.45	0.99991	203.0
ENSG00000160789.15	ENST00000368298.2_ncRNA_7	1+:156106958-156107027	1+:156106958-156107027	AGG	ncRNA	0.86	0.47	0.66160	45.3
ENSG00000160789.15	ENST00000496738.1_ncRNA_8	1+:156107487-156107538	1+:156107487-156107538	AGG	ncRNA	0.54	0.47	1.0000	36.0
ENSG00000143198.8	ENST00000609263.1_ncRNA_1	1+:165620259-165620328	1+:165620259-165620328	ATG	ncRNA	0.08	0.36	1.0000	59.5
ENSG00000231684.2	ENST00000445515.2_ncRNA_0	1+:182305173-182305236	1+:182305173-182305236	TTG	ncRNA	0.76	0.25	0.00058231	84.7
ENSG00000117335.14	ENST00000469535.1_ncRNA_0	1+:207956637-207956646	1+:207956637-207956646	ATA	ncRNA	0.86	0.38	0.30556	8.0
ENSG00000143761.9_ENSG00000264944.1	ENST00000497165.1_ncRNA_2	1+:228285372-228285416|228285552-228285571	1+:228285372-228285416|228285552-228285571	ACG	ncRNA	0.47	0.13	0.069693	32.5
ENSG00000135778.7	ENST00000494689.1_ncRNA_0	1+:233086456-233086490|233092092-233092097	1+:233086456-233086490|233092092-233092097	ATG	ncRNA	0.86	0.43	0.059204	13.0
ENSG00000074800.9_ENSG00000236269.1	ENST00000464920.1_ncRNA_1	1-:8921418-8921488|8922945-8923004|8923293-8923402|8923949-8924151|8925343-8925541|8926337-8926560|8927175-8927309|8928046-8928116|8930510-8930561	1-:8921418-8921488|8922945-8923004|8923293-8923402|8923949-8924151|8925343-8925541|8926337-8926560|8927175-8927309|8928046-8928116|8930510-8930561	AAG	ncRNA	0.79	0.30	1.0000	2625.0
ENSG00000074800.9_ENSG00000236269.1	ENST00000464920.1_ncRNA_4	1-:8925469-8925493	1-:8925469-8925493	AGG	ncRNA	0.08	0.34	0.83945	97.4
ENSG00000074800.9_ENSG00000236269.1	ENST00000464920.1_ncRNA_7	1-:8926342-8926375	1-:8926342-8926375	AGG	ncRNA	0.29	0.47	0.92466	17.9
ENSG00000074800.9_ENSG00000236269.1	ENST00000464920.1_ncRNA_5	1-:8926427-8926466	1-:8926427-8926466	AAG	ncRNA	0.68	0.35	0.99984	18.2
ENSG00000074800.9_ENSG00000236269.1	ENST00000464920.1_ncRNA_6	1-:8926496-8926544	1-:8926496-8926544	ATG	ncRNA	0.78	0.46	0.49349	28.8
ENSG00000117308.10	ENST00000459934.1_ncRNA_0	1-:24122438-24122474	1-:24122438-24122474	AAG	ncRNA	0.87	0.23	0.057466	5.0
ENSG00000117632.16_ENSG00000264021.1	ENST00000485226.1_ncRNA_2	1-:26228151-26228160	1-:26228151-26228160	AGG	ncRNA	0.86	0.43	1.0000	13.8
ENSG00000117632.16_ENSG00000264021.1	ENST00000485226.1_ncRNA_3	1-:26230250-26230265	1-:26230250-26230265	AGG	ncRNA	0.86	0.34	0.96984	5.6
ENSG00000117632.16_ENSG00000264021.1	ENST00000485226.1_ncRNA_1	1-:26230255-26230270	1-:26230255-26230270	AGG	ncRNA	0.86	0.46	0.42214	27.2
ENSG00000214973.3	ENST00000446783.1_ncRNA_0	1-:27527411-27527420	1-:27527411-27527420	CTG	ncRNA	0.86	0.34	0.43750	5.5
ENSG00000134668.8	ENST00000460061.1_ncRNA_1	1-:32264116-32264149	1-:32264116-32264149	CTG	ncRNA	0.81	0.46	0.011761	29.2
ENSG00000134668.8	ENST00000460061.1_ncRNA_0	1-:32264173-32264215	1-:32264173-32264215	CTG	ncRNA	0.86	0.47	0.014887	33.4
ENSG00000117395.6	ENST00000483082.1_ncRNA_1	1-:43637946-43637952	1-:43637946-43637952	CTG	ncRNA	0.86	0.00	0.25000	10.0
ENSG00000066322.8	ENST00000497050.1_ncRNA_3	1-:43831020-43831047|43831234-43831240	1-:43831020-43831047|43831234-43831240	ACG	ncRNA	0.59	0.44	0.19628	15.2
ENSG00000066322.8	ENST00000497050.1_ncRNA_1	1-:43831285-43831294|43833156-43833195	1-:43831285-43831294|43833156-43833195	AGG	ncRNA	0.67	0.47	0.19703	35.7
ENSG00000162613.12	ENST00000487684.1_ncRNA_2	1-:78414833-78414866	1-:78414833-78414866	ATG	ncRNA	0.72	0.24	1.0000	5.4
ENSG00000132680.6	ENST00000516999.1_ncRNA_0	1-:155895841-155895850	1-:155895841-155895850	ATG	ncRNA	0.86	0.49	0.30556	180.0
ENSG00000163479.9	ENST00000368311.1_ncRNA_1	1-:155984730-155984860|155988060-155988068	1-:155984730-155984860|155988060-155988159|155989803-155989958|155990678-155990735	ATT	ncRNA	0.42	0.47	1.0000	45.8
ENSG00000163479.9	ENST00000368311.1_ncRNA_2	1-:155989867-155989924	1-:155989867-155989924	TTG	ncRNA	0.87	0.44	1.0000	29.9
ENSG00000158710.10	ENST00000478033.1_ncRNA_3	1-:159888589-159888724	1-:159888589-159888724	AAG	ncRNA	0.60	0.48	1.0000	341.0
ENSG00000158710.10	ENST00000478033.1_ncRNA_1	1-:159889059-159889166|159889450-159889625|159890119-159890299	1-:159889059-159889166|159889450-159889625|159890119-159890299	ATG	ncRNA	0.86	0.45	1.0000	1340.3
ENSG00000158710.10	ENST00000478033.1_ncRNA_5	1-:159895271-159895280	1-:159895271-159895280	TTG	ncRNA	0.86	0.48	0.75000	67.2
ENSG00000233328.3	ENST00000442087.2_ncRNA_0	1-:171639746-171639773	1-:171639746-171639863	CTG	ncRNA	0.57	0.33	0.043270	60.5
ENSG00000234741.3	ENST00000434796.1_ncRNA_0	1-:173833308-173833317	1-:173833308-173833317	ATT	ncRNA	0.86	0.47	0.55556	30.4
ENSG00000234741.3	ENST00000431268.1_ncRNA_1	1-:173833569-173833575	1-:173833569-173833575	ATG	ncRNA	0.86	0.00	0.25000	9.9
ENSG00000228470.1_ENSG00000152104.7	ENST00000491277.1_ncRNA_0	1-:214724828-214724855	1-:214724828-214724855	CTG	ncRNA	0.86	0.45	0.22051	18.4
ENSG00000235605.1	ENST00000422958.1_ncRNA_0	1-:234492658-234492703	1-:234492658-234492703	AGG	ncRNA	0.13	0.31	0.19372	9.9
ENSG00000213553.3	ENST00000413306.2_ncRNA_1	2+:38708992-38709094|38709247-38709946	2+:38708992-38709094|38709247-38709946	ATG	ncRNA	0.78	0.39	1.0000	224.7
ENSG00000213553.3	ENST00000394878.2_ncRNA_0	2+:38709178-38709946	2+:38708992-38709946	AAG	ncRNA	0.28	0.39	4.5754e-05	187.9
ENSG00000143947.8	ENST00000463185.1_ncRNA_2	2+:55459837-55459844|55459943-55460029	2+:55459837-55459844|55459943-55460029	ATC	ncRNA	0.24	0.49	1.0000	232.1
ENSG00000233426.2	ENST00000434851.1_ncRNA_0	2+:58478574-58479660	2+:58478574-58479660	ATG	ncRNA	0.48	0.32	0.0041020	168.7
ENSG00000172974.10	ENST00000393177.3_ncRNA_1	2+:65432155-65432179	2+:65432155-65432179	GTG	ncRNA	0.86	0.22	0.39693	19.8
ENSG00000172974.10	ENST00000393177.3_ncRNA_0	2+:65432242-65433124	2+:65432242-65433124	ATG	ncRNA	0.86	0.26	0.77141	245.7
ENSG00000172974.10	ENST00000393177.3_ncRNA_2	2+:65432289-65432301	2+:65432289-65432301	ATC	ncRNA	0.87	0.38	0.30053	5.5
ENSG00000211460.7	ENST00000467324.1_ncRNA_0	2+:122513276-122513336	2+:122513276-122513336	TTG	ncRNA	0.86	0.47	0.14444	43.4
ENSG00000211460.7	ENST00000467324.1_ncRNA_2	2+:122513359-122513365	2+:122513359-122513365	CTG	ncRNA	0.86	0.00	0.50000	7.3
ENSG00000211460.7	ENST00000467324.1_ncRNA_1	2+:122522719-122522734	2+:122522719-122522734	CTG	ncRNA	0.45	0.13	0.033033	15.1
ENSG00000136718.5	ENST00000460766.1_ncRNA_0	2+:131100505-131100520	2+:131100505-131100520	ATG	ncRNA	0.86	0.41	0.34390	10.1
ENSG00000187699.6	ENST00000399515.2_ncRNA_0	2+:190788467-190788482	2+:190788467-190788482	TTG	ncRNA	0.52	0.39	0.34830	5.6
ENSG00000055044.6	ENST00000391232.1_ncRNA_1	2+:203141190-203141196	2+:203141190-203141196	ATC	ncRNA	0.86	0.00	0.25000	9.6
ENSG00000055044.6	ENST00000478941.1_ncRNA_2	2+:203142867-203142873	2+:203142867-203142873	ATT	ncRNA	0.86	0.00	0.25000	8.0
ENSG00000114942.9	ENST00000482103.1_ncRNA_4	2+:207027248-207027254	2+:207027248-207027254	ATG	ncRNA	0.86	0.00	1.0000	7.3
ENSG00000236007.1	ENST00000451639.1_ncRNA_0	2+:212644088-212644103	2+:212644088-212644103	ATG	ncRNA	0.86	0.48	0.34390	53.5
ENSG00000197756.5	ENST00000478153.1_ncRNA_5	2+:217364029-217364068	2+:217364029-217364068	ACG	ncRNA	0.25	0.46	0.72113	23.0
ENSG00000197756.5	ENST00000478153.1_ncRNA_4	2+:217364074-217364121|217364671-217364681	2+:217364074-217364121|217364671-217364681	TTG	ncRNA	0.12	0.42	0.84331	22.8
ENSG00000197756.5	ENST00000478153.1_ncRNA_1	2+:217364094-217364121|217364671-217364758	2+:217364094-217364121|217364671-217364758	AAG	ncRNA	0.65	0.48	0.078272	190.1
ENSG00000197756.5	ENST00000478153.1_ncRNA_3	2+:217366074-217366086	2+:217366074-217366086	CTG	ncRNA	0.44	0.44	0.048084	43.3
ENSG00000197756.5	ENST00000478153.1_ncRNA_2	2+:217366094-217366127	2+:217366094-217366127	ATC	ncRNA	0.71	0.46	0.64985	29.8
ENSG00000135931.13	ENST00000441378.1_ncRNA_0	2+:232120809-232121019	2+:232120809-232121019	ATG	ncRNA	0.73	0.49	0.0016757	210.0
ENSG00000085978.17	ENST00000516201.1_ncRNA_0	2+:234184629-234184644	2+:234184629-234184644	AAG	ncRNA	0.86	0.46	0.59040	23.9
ENSG00000065802.7	ENST00000463352.1_ncRNA_0	2+:239335427-239335433	2+:239335427-239335433	ATG	ncRNA	0.86	0.00	0.25000	5.0
ENSG00000168385.13	ENST00000481500.1_ncRNA_1	2+:242285591-242285609	2+:242285591-242285609	AGG	ncRNA	0.86	0.41	1.0000	10.9
ENSG00000213772.3	ENST00000487533.1_ncRNA_0	2-:9411657-9411714	2-:9411657-9411714	ATG	ncRNA	0.78	0.48	0.00076370	71.9
ENSG00000230979.3	ENST00000456046.1_ncRNA_0	2-:47917854-47917926	2-:47917854-47918298	CTG	ncRNA	0.84	0.48	0.011964	64.4
ENSG00000230979.3	ENST00000456046.1_ncRNA_1	2-:47918084-47918135	2-:47918084-47918135	ATG	ncRNA	0.86	0.11	0.52938	22.9
ENSG00000230979.3	ENST00000456046.1_ncRNA_2	2-:47918131-47918146	2-:47918131-47918146	CTG	ncRNA	0.86	0.41	0.44968	11.3
ENSG00000235847.2	ENST00000398295.3_ncRNA_0	2-:85004852-85004882	2-:85004852-85004882	ATC	ncRNA	0.86	0.48	0.085642	43.6
ENSG00000232931.1	ENST00000448494.1_ncRNA_0	2-:96479823-96479829	2-:96479823-96479829	ATC	ncRNA	0.86	0.00	0.25000	5.3
ENSG00000230606.6	ENST00000492960.2_ncRNA_0	2-:98088795-98088801	2-:98088795-98088801	ATC	ncRNA	0.86	0.00	0.25000	5.3
ENSG00000172965.10_ENSG00000224959.1	ENST00000439362.1_ncRNA_1	2-:112125151-112125152|112252461-112252484	2-:112125151-112125152|112252461-112252484	GTG	ncRNA	0.74	0.38	0.12722	11.6
ENSG00000172965.10_ENSG00000224959.1	ENST00000409569.2_ncRNA_0	2-:112187196-112187197|112252461-112252484	2-:112187196-112187197|112252461-112252484	GTG	ncRNA	0.74	0.38	0.12722	11.6
ENSG00000240356.2	ENST00000416673.2_ncRNA_0	2-:114383219-114383246	2-:114383219-114383246	AAG	ncRNA	0.45	0.42	0.23369	12.3
ENSG00000199884.1	ENST00000363014.1_ncRNA_0	2-:153140958-153140964	2-:153140958-153140964	AGG	ncRNA	0.86	0.00	0.25000	14.3
ENSG00000233762.2	ENST00000397084.2_ncRNA_0	2-:172373779-172374202	2-:172373779-172374202	AAG	ncRNA	0.08	0.46	7.5307e-08	458.9
ENSG00000233762.2	ENST00000397084.2_ncRNA_1	2-:172374081-172374105	2-:172374081-172374105	GTG	ncRNA	0.78	0.44	1.0000	15.2
ENSG00000115414.14	ENST00000492816.2_ncRNA_2	2-:216226277-216226349|216226691-216226802|216229601-216229708|216230227-216230353|216232585-216232750|216235016-216235155|216236631-216236738|216236831-216237098|216238044-216238134|216239936-216240116|216240351-216240441|216241220-216241397|216242897-216242985|216243852-216244017	2-:216226277-216226349|216226691-216226802|216229601-216229708|216230227-216230353|216232585-216232750|216235016-216235155|216236631-216236738|216236831-216237098|216238044-216238134|216239936-216240116|216240351-216240441|216241220-216241397|216242897-216242985|216243852-216244017	AAG	ncRNA	0.70	0.29	1.0000	1265.0
ENSG00000115414.14	ENST00000498719.1_ncRNA_18	2-:216226299-216226329	2-:216226299-216226329	GTG	ncRNA	0.55	0.46	1.0000	23.5
ENSG00000115414.14	ENST00000480024.1_ncRNA_7	2-:216235118-216235145	2-:216235118-216235145	CTG	ncRNA	0.86	0.20	0.77948	70.2
ENSG00000115414.14	ENST00000492816.2_ncRNA_6	2-:216235118-216235155|216236631-216236645	2-:216235118-216235155|216236631-216236645	AAG	ncRNA	0.16	0.49	0.71904	85.2
ENSG00000115414.14	ENST00000492816.2_ncRNA_15	2-:216240007-216240043	2-:216240007-216240043	ACG	ncRNA	0.22	0.46	0.58644	24.4
ENSG00000115414.14	ENST00000492816.2_ncRNA_13	2-:216241367-216241397	2-:216241367-216241397	ATG	ncRNA	0.12	0.48	0.14500	24.2
ENSG00000115414.14	ENST00000492816.2_ncRNA_28	2-:216243986-216244007	2-:216243986-216244007	AGG	ncRNA	0.54	0.40	0.91092	5.8
ENSG00000115414.14	ENST00000492816.2_ncRNA_4	2-:216245474-216245591	2-:216245474-216245591	GTG	ncRNA	0.54	0.44	1.0000	40.3
ENSG00000115414.14	ENST00000492816.2_ncRNA_22	2-:216248104-216248119	2-:216248104-216248119	CTG	ncRNA	0.86	0.42	0.98526	12.3
ENSG00000115414.14	ENST00000492816.2_ncRNA_3	2-:216249550-216249699|216251411-216251681|216252934-216253024|216256354-216256502	2-:216249550-216249699|216251411-216251681|216252934-216253024|216256354-216256502	ATT	ncRNA	0.43	0.32	1.0000	647.9
ENSG00000115414.14	ENST00000492816.2_ncRNA_8	2-:216249612-216249633	2-:216249612-216249633	ATG	ncRNA	0.86	0.25	0.81245	61.3
ENSG00000115414.14	ENST00000492816.2_ncRNA_11	2-:216256452-216256512	2-:216256452-216256512	ATT	ncRNA	0.85	0.12	0.49995	43.3
ENSG00000115414.14	ENST00000492816.2_ncRNA_26	2-:216257724-216257745	2-:216257724-216257745	AGG	ncRNA	0.87	0.40	1.0000	6.8
ENSG00000115053.11	ENST00000384550.1_ncRNA_2	2-:232321225-232321231	2-:232321225-232321231	ATA	ncRNA	0.86	0.00	0.40000	8.6
ENSG00000263740.1	ENST00000584058.1_ncRNA_0	3+:15780109-15780160	3+:15780109-15780160	GTG	ncRNA	0.55	0.48	0.21973	27.3
ENSG00000174748.14	ENST00000465786.1_ncRNA_6	3+:23958647-23958664|23959340-23959344	3+:23958647-23958664|23959340-23959344	CTG	ncRNA	0.86	0.41	1.0000	52.0
ENSG00000174748.14	ENST00000465786.1_ncRNA_10	3+:23959960-23960035	3+:23959960-23960035	GTG	ncRNA	0.57	0.28	0.79067	17.9
ENSG00000174748.14	ENST00000465786.1_ncRNA_9	3+:23960059-23960071	3+:23960059-23960071	TTG	ncRNA	0.76	0.45	0.73364	21.8
ENSG00000227339.1	ENST00000411753.1_ncRNA_0	3+:31494956-31494962	3+:31494956-31494962	ATC	ncRNA	0.86	0.00	0.25000	6.4
ENSG00000178057.10	ENST00000496152.1_ncRNA_0	3+:49059577-49059658	3+:49059577-49059658	ATG	ncRNA	0.86	0.49	0.078970	109.8
ENSG00000178057.10	ENST00000496152.1_ncRNA_1	3+:49059790-49059817	3+:49059790-49059817	AGG	ncRNA	0.43	0.21	0.27427	8.3
ENSG00000164068.11	ENST00000486102.1_ncRNA_0	3+:49739025-49739037	3+:49739025-49739037	CTG	ncRNA	0.86	0.33	0.33008	5.0
ENSG00000223738.3	ENST00000468766.1_ncRNA_0	3+:74151920-74151929	3+:74151920-74151929	ATG	ncRNA	0.86	0.35	0.43750	6.0
ENSG00000243547.1	ENST00000485383.1_ncRNA_0	3+:96068985-96069000	3+:96068985-96069000	AGG	ncRNA	0.86	0.36	0.34390	6.1
ENSG00000232829.3	ENST00000504733.1_ncRNA_0	3+:130546739-130546751	3+:130546739-130546751	AGG	ncRNA	0.87	0.17	0.74230	5.5
ENSG00000241473.1	ENST00000420887.2_ncRNA_0	3+:180539102-180539129	3+:180539102-180539129	ACG	ncRNA	0.55	0.46	0.80491	24.0
ENSG00000156976.10	ENST00000485101.1_ncRNA_0	3+:186502614-186502623	3+:186502614-186502623	CTG	ncRNA	0.86	0.43	0.11111	15.9
ENSG00000160746.8	ENST00000413663.1_ncRNA_0	3-:43526463-43526484	3-:43526463-43526484	AGG	ncRNA	0.87	0.39	0.041624	8.6
ENSG00000178035.7	ENST00000481274.1_ncRNA_1	3-:49062398-49062413	3-:49062398-49062413	ATG	ncRNA	0.86	0.35	0.59040	6.0
ENSG00000240309.1	ENST00000481192.1_ncRNA_0	3-:89638228-89638243	3-:89638228-89638243	ATG	ncRNA	0.86	0.45	0.59040	22.5
ENSG00000242299.1	ENST00000496294.1_ncRNA_0	3-:101295332-101295704	3-:101295332-101295704	ATC	ncRNA	0.54	0.48	6.2611e-06	148.7
ENSG00000114391.8	ENST00000488288.1_ncRNA_1	3-:101401268-101401283	3-:101401268-101401283	CTG	ncRNA	0.87	0.44	0.18080	10.5
ENSG00000114391.8	ENST00000470961.1_ncRNA_0	3-:101405321-101405357	3-:101405321-101405357	ACG	ncRNA	0.48	0.47	0.28670	29.8
ENSG00000114686.4	ENST00000505219.1_ncRNA_0	3-:131197985-131198009	3-:131197985-131198009	ATT	ncRNA	0.87	0.43	0.066466	8.0
ENSG00000234851.3	ENST00000438478.2_ncRNA_0	3-:161147318-161147333	3-:161147318-161147333	AAG	ncRNA	0.86	0.41	0.73969	11.0
ENSG00000229638.1	ENST00000422486.1_ncRNA_0	3-:185135657-185136341	3-:185135657-185136341	ATT	ncRNA	0.08	0.48	0.00018256	149.5
ENSG00000226950.2_ENSG00000212588.1	ENST00000411630.2_ncRNA_0	4+:53579005-53579011	4+:53579005-53579011	ATG	ncRNA	0.86	0.00	0.25000	44.0
ENSG00000145216.11_ENSG00000134853.7	ENST00000493291.1_ncRNA_0	4+:55087495-55087531	4+:55087495-55087531	AAG	ncRNA	0.87	0.44	0.14970	9.1
ENSG00000183199.6	ENST00000505987.1_ncRNA_0	4+:88814817-88814853	4+:88814817-88814853	AGG	ncRNA	0.85	0.46	0.058908	13.4
ENSG00000249264.1	ENST00000514975.1_ncRNA_0	4+:106406850-106407237	4+:106406850-106407237	ATG	ncRNA	0.08	0.47	7.5328e-05	365.8
ENSG00000109475.12	ENST00000503574.1_ncRNA_0	4+:109543132-109543144	4+:109543132-109543144	ATA	ncRNA	0.86	0.18	0.68359	32.7
ENSG00000269893.2	ENST00000602573.1_ncRNA_0	4+:119200219-119200234	4+:119200219-119200234	ATG	ncRNA	0.86	0.38	0.34390	8.0
ENSG00000250321.1	ENST00000506193.1_ncRNA_0	4-:336633-336660	4-:336633-336660	AGG	ncRNA	0.49	0.45	0.25388	13.3
ENSG00000118564.10	ENST00000514541.1_ncRNA_0	4-:15683126-15683132	4-:15683126-15683132	ATG	ncRNA	0.86	0.00	0.25000	8.0
ENSG00000242358.1	ENST00000487122.1_ncRNA_0	4-:16258075-16258105	4-:16258075-16258105	GTG	ncRNA	0.87	0.46	0.27034	16.1
ENSG00000163453.7_ENSG00000238541.1	ENST00000514062.1_ncRNA_1	4-:57907036-57907075	4-:57907036-57907075	AGG	ncRNA	0.73	0.47	0.47483	36.8
ENSG00000187653.10	ENST00000507623.2_ncRNA_0	4-:91760053-91760257	4-:91760053-91760257	GTG	ncRNA	0.51	0.49	0.00046922	870.2
ENSG00000164032.7	ENST00000511348.1_ncRNA_4	4-:100869958-100869970	4-:100869958-100869988	GTG	ncRNA	0.86	0.43	0.61533	13.2
ENSG00000164032.7	ENST00000511348.1_ncRNA_1	4-:100871345-100871384	4-:100871345-100871384	GTG	ncRNA	0.86	0.48	0.29692	423.1
ENSG00000164032.7	ENST00000511348.1_ncRNA_3	4-:100871370-100871397	4-:100871370-100871397	GTG	ncRNA	0.32	0.49	0.66096	81.1
ENSG00000164111.10	ENST00000511552.1_ncRNA_8	4-:122593693-122593720	4-:122593693-122593720	TTG	ncRNA	0.45	0.48	0.078961	44.8
ENSG00000164111.10	ENST00000511552.1_ncRNA_10	4-:122599100-122599105|122599569-122599606	4-:122599100-122599105|122599569-122599606	AGG	ncRNA	0.12	0.24	0.92189	14.8
ENSG00000164111.10	ENST00000511552.1_ncRNA_9	4-:122602860-122602872	4-:122602860-122602872	AAG	ncRNA	0.65	0.38	0.18257	31.8
ENSG00000164111.10	ENST00000511552.1_ncRNA_6	4-:122607508-122607527|122617735-122617737	4-:122607508-122607527|122617735-122617737	AGG	ncRNA	0.47	0.12	0.77900	64.5
ENSG00000164111.10	ENST00000509016.1_ncRNA_4	4-:122607508-122607527|122618017-122618103	4-:122607508-122607527|122618017-122618103	CTG	ncRNA	0.80	0.39	0.59967	133.5
ENSG00000164111.10	ENST00000511552.1_ncRNA_7	4-:122617753-122617777	4-:122617753-122617777	CTG	ncRNA	0.86	0.48	0.24302	70.9
ENSG00000164111.10	ENST00000511552.1_ncRNA_5	4-:122618013-122618103	4-:122618013-122618103	CTG	ncRNA	0.81	0.39	0.53076	74.0
ENSG00000196951.6_ENSG00000241923.2	ENST00000476715.2_ncRNA_0	4-:141287727-141287748	4-:141287727-141287748	ACG	ncRNA	0.87	0.43	0.0061829	8.4
ENSG00000213406.3	ENST00000505539.1_ncRNA_0	4-:154229345-154229357	4-:154229345-154229357	ATT	ncRNA	0.87	0.36	0.087153	6.7
ENSG00000213370.3	ENST00000413691.2_ncRNA_0	4-:174555374-174555383	4-:174555374-174555383	ATC	ncRNA	0.86	0.42	0.55556	12.8
ENSG00000213430.5	ENST00000537078.2_ncRNA_2	5+:21882798-21882813	5+:21882798-21882813	ATG	ncRNA	0.86	0.35	0.89338	5.9
ENSG00000213430.5	ENST00000503199.1_ncRNA_0	5+:21882819-21882828	5+:21882819-21882828	AAG	ncRNA	0.86	0.46	0.25000	33.1
ENSG00000213430.5	ENST00000537078.2_ncRNA_1	5+:21882819-21882827|21882831-21882832	5+:21882819-21882827|21882831-21882832	AAG	ncRNA	0.86	0.46	0.25000	33.1
ENSG00000252601.1	ENST00000516792.1_ncRNA_0	5+:29070643-29070652	5+:29070643-29070652	ATA	ncRNA	0.86	0.43	0.55556	14.3
ENSG00000215006.4	ENST00000503744.1_ncRNA_0	5+:68629870-68629900	5+:68629870-68629900	CTG	ncRNA	0.87	0.43	0.79326	8.3
ENSG00000213763.4	ENST00000515712.1_ncRNA_1	5+:77080831-77080840	5+:77080831-77080840	AGG	ncRNA	0.86	0.46	0.14063	38.7
ENSG00000213763.4	ENST00000515712.1_ncRNA_0	5+:77080867-77080912	5+:77080867-77080912	ATG	ncRNA	0.81	0.42	0.72074	48.8
ENSG00000213763.4	ENST00000515712.1_ncRNA_2	5+:77081528-77081555	5+:77081528-77081555	ACG	ncRNA	0.60	0.46	0.87660	25.0
ENSG00000176183.8	ENST00000512165.1_ncRNA_0	5+:97674987-97675002	5+:97674987-97675002	CTG	ncRNA	0.35	0.43	0.083700	15.0
ENSG00000233913.6	ENST00000406049.3_ncRNA_0	5+:168043644-168044001	5+:168043644-168044001	ATC	ncRNA	0.50	0.47	0.00090922	110.6
ENSG00000250182.2	ENST00000503537.1_ncRNA_0	5-:14652375-14652390	5-:14652375-14652390	ATC	ncRNA	0.86	0.33	0.61888	5.2
ENSG00000154122.8	ENST00000502424.1_ncRNA_0	5-:14797509-14797524	5-:14797509-14797524	ATG	ncRNA	0.76	0.39	0.18080	5.5
ENSG00000247763.2	ENST00000501221.2_ncRNA_0	5-:43232547-43232559	5-:43232547-43232559	CTG	ncRNA	0.26	0.44	0.31641	16.0
ENSG00000172244.4	ENST00000513637.1_ncRNA_0	5-:43495174-43495831	5-:43495174-43495831	AAG	ncRNA	0.52	0.50	2.9573e-06	166.8
ENSG00000172244.4	ENST00000513637.1_ncRNA_1	5-:43495500-43495515	5-:43495500-43495515	ATC	ncRNA	0.86	0.33	1.0000	5.2
ENSG00000248092.3	ENST00000506247.1_ncRNA_0	5-:43603123-43603135	5-:43603123-43603135	ATG	ncRNA	0.86	0.42	0.15625	12.9
ENSG00000226221.1	ENST00000450941.1_ncRNA_0	5-:55800764-55800863	5-:55800764-55800863	AAG	ncRNA	0.81	0.34	0.77552	19.1
ENSG00000186468.8	ENST00000504293.1_ncRNA_1	5-:81573566-81573608	5-:81573566-81573608	ATG	ncRNA	0.74	0.37	0.99996	18.0
ENSG00000174695.5_ENSG00000238835.1	ENST00000459004.1_ncRNA_0	5-:82360057-82360072	5-:82360057-82360072	CTG	ncRNA	0.08	0.47	0.34830	308.5
ENSG00000242858.1	ENST00000492855.1_ncRNA_0	5-:83042772-83042808	5-:83042772-83042808	ATG	ncRNA	0.87	0.49	0.038969	25.3
ENSG00000242814.2	ENST00000464124.2_ncRNA_0	5-:124144633-124144711	5-:124144633-124144711	CTG	ncRNA	0.08	0.40	0.34585	59.1
ENSG00000248923.1_ENSG00000249192.1	ENST00000511037.1_ncRNA_0	5-:134260881-134260893	5-:134260881-134260893	AAG	ncRNA	0.86	0.45	0.15625	19.6
ENSG00000248923.1_ENSG00000249192.1	ENST00000498999.2_ncRNA_1	5-:134262996-134263005	5-:134262996-134263005	ATG	ncRNA	0.86	0.39	0.60938	9.0
ENSG00000131495.4	ENST00000502960.1_ncRNA_0	5-:140025233-140025260	5-:140025233-140025260	TTG	ncRNA	0.08	0.46	0.53178	26.8
ENSG00000164587.7	ENST00000519690.1_ncRNA_1	5-:149823848-149823916|149825171-149825184	5-:149823848-149823916|149825171-149825184	ATC	ncRNA	0.39	0.49	1.0000	111.6
ENSG00000248626.1	ENST00000505218.1_ncRNA_0	5-:159377563-159377572	5-:159377563-159377572	CTG	ncRNA	0.86	0.43	0.85938	13.4
ENSG00000204628.7_ENSG00000264549.1	ENST00000513060.1_ncRNA_3	5-:180663976-180664042|180664608-180664719|180665098-180665239|180666066-180666177|180666486-180666582|180668491-180668626	5-:180663976-180664042|180664608-180664719|180665098-180665239|180666066-180666177|180666486-180666582|180668491-180668626	AGG	ncRNA	0.59	0.09	1.0000	1335.7
ENSG00000204628.7_ENSG00000264549.1	ENST00000513060.1_ncRNA_8	5-:180663993-180664042|180664608-180664658	5-:180663993-180664042|180664608-180664658	AGG	ncRNA	0.86	0.48	0.99013	67.2
ENSG00000204628.7_ENSG00000264549.1	ENST00000514183.1_ncRNA_2	5-:180665949-180666177|180666486-180666582|180668491-180668639|180669173-180669345|180670691-180670740	5-:180665949-180666177|180666486-180666582|180668491-180668639|180669173-180669345|180670691-180670740	ATC	ncRNA	0.25	0.49	1.0000	1488.6
ENSG00000204628.7_ENSG00000264549.1	ENST00000514183.1_ncRNA_6	5-:180668592-180668639|180669173-180669255	5-:180668592-180668639|180669173-180669255	GTG	ncRNA	0.34	0.17	0.93566	149.8
ENSG00000204628.7_ENSG00000264549.1	ENST00000513060.1_ncRNA_1	5-:180669118-180669345|180670691-180670800	5-:180669118-180669345|180670691-180670800	ATG	ncRNA	0.62	0.48	1.0000	1637.4
ENSG00000204628.7_ENSG00000264549.1	ENST00000513060.1_ncRNA_7	5-:180669165-180669255	5-:180669165-180669255	GTG	ncRNA	0.37	0.17	0.94448	81.8
ENSG00000212802.3	ENST00000391491.2_ncRNA_0	6+:12514341-12514956	6+:12514341-12514956	ATG	ncRNA	0.38	0.44	0.012256	232.8
ENSG00000212802.3	ENST00000391491.2_ncRNA_1	6+:12514477-12514618	6+:12514477-12514618	ATA	ncRNA	0.87	0.12	0.60159	45.3
ENSG00000198755.6	ENST00000464112.1_ncRNA_2	6+:35436211-35436220	6+:35436211-35436220	ATG	ncRNA	0.86	0.49	1.0000	92.0
ENSG00000198755.6	ENST00000490335.1_ncRNA_1	6+:35436211-35436216|35436575-35436654	6+:35436211-35436216|35436575-35436654	ATG	ncRNA	0.80	0.50	1.0000	468.9
ENSG00000198755.6	ENST00000467020.1_ncRNA_0	6+:35436211-35436216|35436575-35436650|35436723-35436820	6+:35436211-35436216|35436575-35436650|35436723-35436820	ATG	ncRNA	0.80	0.50	9.4941e-05	587.7
ENSG00000270382.1	ENST00000605188.1_ncRNA_0	6+:52522294-52522309	6+:52522294-52522309	AGG	ncRNA	0.86	0.46	0.34830	27.3
ENSG00000219951.4	ENST00000403475.2_ncRNA_0	6+:84102806-84102857	6+:84102806-84102857	CTG	ncRNA	0.86	0.49	0.54058	91.1
ENSG00000270987.1	ENST00000604292.1_ncRNA_0	6+:101337887-101337905	6+:101337887-101337905	CTG	ncRNA	0.71	0.39	0.088617	7.6
ENSG00000112306.7_ENSG00000200534.1	ENST00000484616.2_ncRNA_0	6+:133136181-133136190	6+:133136181-133136190	ATG	ncRNA	0.86	0.44	0.60938	15.9
ENSG00000216624.2	ENST00000402643.2_ncRNA_0	6+:166477996-166478590	6+:166477996-166478590	ATC	ncRNA	0.26	0.45	0.0054669	310.8
ENSG00000124783.8_ENSG00000164304.11	ENST00000407940.1_ncRNA_0	6-:7339584-7339593	6-:7339584-7339593	CTG	ncRNA	0.86	0.36	0.43750	6.5
ENSG00000112514.11	ENST00000487637.1_ncRNA_3	6-:33384448-33384481	6-:33384448-33384481	GTG	ncRNA	0.87	0.43	0.55578	9.6
ENSG00000112514.11	ENST00000487637.1_ncRNA_2	6-:33385023-33385087|33385257-33385445	6-:33385023-33385087|33385257-33385445	ATG	ncRNA	0.28	0.42	1.0000	80.2
ENSG00000220583.1	ENST00000402419.1_ncRNA_0	6-:34231264-34231450	6-:34231264-34231450	ATG	ncRNA	0.22	0.49	0.0069294	316.0
ENSG00000220583.1	ENST00000402419.1_ncRNA_1	6-:34231380-34231389	6-:34231380-34231389	ACG	ncRNA	0.86	0.16	0.85981	10.6
ENSG00000272325.1_ENSG00000124614.9	ENST00000494077.1_ncRNA_0	6-:34385282-34385324|34386145-34386201|34389506-34389584|34392445-34392500	6-:34385282-34385324|34386145-34386201|34389506-34389584|34392445-34392617|34392848-34392983	GTG	ncRNA	0.69	0.31	0.045659	83.7
ENSG00000272325.1_ENSG00000124614.9	ENST00000494077.1_ncRNA_1	6-:34393679-34393730	6-:34393679-34393730	ATG	ncRNA	0.49	0.46	0.19992	26.2
ENSG00000156508.13	ENST00000490569.1_ncRNA_2	6-:74227532-74227657|74227752-74227984	6-:74227532-74227657|74227752-74227984	ATT	ncRNA	0.36	0.49	1.0000	488.5
ENSG00000156508.13	ENST00000490569.1_ncRNA_4	6-:74227633-74227657|74227752-74227800	6-:74227633-74227657|74227752-74227800	CTG	ncRNA	0.22	0.39	0.76654	40.6
ENSG00000156508.13	ENST00000490569.1_ncRNA_3	6-:74227890-74227941	6-:74227890-74227941	CTG	ncRNA	0.43	0.48	0.70309	72.8
ENSG00000156508.13	ENST00000490569.1_ncRNA_5	6-:74227956-74227971	6-:74227956-74227971	ATC	ncRNA	0.43	0.46	0.044299	33.9
ENSG00000156508.13	ENST00000490569.1_ncRNA_1	6-:74228064-74228333|74228420-74228571|74228654-74228951|74229059-74229239|74229605-74229749	6-:74228064-74228333|74228420-74228571|74228654-74228951|74229059-74229239|74229605-74229749	ATG	ncRNA	0.33	0.38	1.0000	663.6
ENSG00000156508.13	ENST00000490569.1_ncRNA_6	6-:74228237-74228297	6-:74228237-74228297	GTG	ncRNA	0.78	0.42	0.63560	23.9
ENSG00000218582.2	ENST00000405405.2_ncRNA_0	6-:80662721-80662730	6-:80662721-80662730	AAG	ncRNA	0.86	0.45	0.11111	264.7
ENSG00000218582.2	ENST00000405405.2_ncRNA_1	6-:80663202-80663226	6-:80663202-80663226	TTG	ncRNA	0.32	0.45	0.24359	21.3
ENSG00000135535.10	ENST00000415861.2_ncRNA_2	6-:109690199-109690205	6-:109690199-109690205	CTG	ncRNA	0.86	0.00	0.52684	5.0
ENSG00000219559.1	ENST00000405355.1_ncRNA_0	6-:110883589-110883601	6-:110883589-110883601	TTG	ncRNA	0.87	0.42	0.31641	8.5
ENSG00000223598.1_ENSG00000213087.3	ENST00000440335.1_ncRNA_0	6-:151546988-151546997	6-:151546988-151546997	ATG	ncRNA	0.86	0.44	0.55556	16.3
ENSG00000218426.5	ENST00000492974.2_ncRNA_0	6-:153603421-153603868	6-:153603421-153603868	ATG	ncRNA	0.86	0.49	6.8069e-05	420.3
ENSG00000218426.5	ENST00000492974.2_ncRNA_1	6-:153603767-153603803	6-:153603767-153603803	AGG	ncRNA	0.45	0.47	0.99867	34.3
ENSG00000187953.6	ENST00000348899.7_ncRNA_0	7+:6769511-6769523	7+:6769511-6769523	CTG	ncRNA	0.53	0.39	0.042969	9.0
ENSG00000233876.2	ENST00000434621.2_ncRNA_0	7+:9654965-9655028	7+:9654965-9655028	ATC	ncRNA	0.56	0.48	0.0020791	68.3
ENSG00000136279.14_ENSG00000239775.1	ENST00000497184.1_ncRNA_0	7+:44091452-44091476	7+:44091452-44091476	AGG	ncRNA	0.87	0.43	0.11836	9.0
ENSG00000225648.1	ENST00000423945.1_ncRNA_0	7+:72300074-72300089	7+:72300074-72300089	GTG	ncRNA	0.87	0.21	0.61888	4.8
ENSG00000226624.1	ENST00000442083.1_ncRNA_0	7+:105459972-105460011	7+:105459972-105460011	AGG	ncRNA	0.87	0.16	0.66649	4.7
ENSG00000230359.3	ENST00000491343.2_ncRNA_0	7+:128696392-128696401	7+:128696392-128696401	ATG	ncRNA	0.86	0.35	0.30556	6.0
ENSG00000075624.9	ENST00000493945.1_ncRNA_3	7-:5567378-5567522|5567634-5567814	7-:5567378-5567522|5567634-5567814	ATG	ncRNA	0.26	0.50	1.0000	2692.6
ENSG00000075624.9	ENST00000493945.1_ncRNA_8	7-:5567642-5567699	7-:5567642-5567699	CTG	ncRNA	0.86	0.23	0.99831	684.6
ENSG00000075624.9	ENST00000493945.1_ncRNA_13	7-:5567768-5567795	7-:5567768-5567795	ACG	ncRNA	0.63	0.47	0.39225	32.9
ENSG00000075624.9	ENST00000484841.1_ncRNA_6	7-:5567768-5567816|5567911-5567977	7-:5567768-5567816|5567911-5567977	AGG	ncRNA	0.84	0.47	0.88928	485.8
ENSG00000075624.9	ENST00000493945.1_ncRNA_1	7-:5567879-5568260	7-:5567879-5568350|5568791-5568869	GTG	ncRNA	0.56	0.41	1.0000	7332.6
ENSG00000075624.9	ENST00000493945.1_ncRNA_10	7-:5567982-5568066	7-:5567982-5568066	GTG	ncRNA	0.16	0.49	0.35275	463.6
ENSG00000075624.9	ENST00000493945.1_ncRNA_7	7-:5568157-5568229	7-:5568157-5568244	CTG	ncRNA	0.39	0.15	0.028155	743.9
ENSG00000075624.9	ENST00000493945.1_ncRNA_11	7-:5568243-5568294	7-:5568243-5568294	ATC	ncRNA	0.82	0.49	0.75640	289.0
ENSG00000075624.9	ENST00000493945.1_ncRNA_9	7-:5568256-5568286	7-:5568256-5568316	ACG	ncRNA	0.86	0.50	0.68739	432.7
ENSG00000075624.9	ENST00000493945.1_ncRNA_12	7-:5568952-5568997	7-:5568952-5568997	ATG	ncRNA	0.70	0.41	1.0000	73.6
ENSG00000075624.9	ENST00000493945.1_ncRNA_5	7-:5569024-5569031|5569165-5569278	7-:5569024-5569031|5569165-5569278	ATA	ncRNA	0.08	0.45	0.62537	1428.4
ENSG00000075624.9	ENST00000477812.1_ncRNA_4	7-:5569161-5569294|5570154-5570189	7-:5569161-5569294|5570154-5570189	TTG	ncRNA	0.86	0.31	0.46757	2392.3
ENSG00000105889.10_ENSG00000238033.1	ENST00000318052.8_ncRNA_0	7-:22550230-22551097|22551099-22551618	7-:22550230-22551097|22551099-22551618	ATG	ncRNA	0.32	0.38	1.4201e-09	806.3
ENSG00000105889.10_ENSG00000238033.1	ENST00000318052.8_ncRNA_2	7-:22550331-22550403	7-:22550331-22550403	CTG	ncRNA	0.28	0.42	0.80768	39.3
ENSG00000105889.10_ENSG00000238033.1	ENST00000318052.8_ncRNA_1	7-:22550493-22550544	7-:22550493-22550544	CTG	ncRNA	0.36	0.48	0.86158	70.6
ENSG00000105889.10_ENSG00000238033.1	ENST00000318052.8_ncRNA_3	7-:22550751-22550811	7-:22550751-22550811	GTG	ncRNA	0.78	0.42	0.63577	23.9
ENSG00000122566.16	ENST00000490912.1_ncRNA_8	7-:26232135-26232197|26232870-26232993|26233194-26233314|26235466-26235529|26236020-26236101|26236176-26236278|26236426-26236637|26236934-26237021	7-:26232135-26232197|26232870-26232993|26233194-26233314|26235466-26235529|26236020-26236101|26236176-26236278|26236426-26236637|26236934-26237021	ATG	ncRNA	0.08	0.49	1.0000	271.1
ENSG00000122566.16	ENST00000490912.1_ncRNA_2	7-:26240161-26240344	7-:26240161-26240344	GTG	ncRNA	0.44	0.46	1.0000	1544.7
ENSG00000122566.16	ENST00000490912.1_ncRNA_6	7-:26240187-26240232	7-:26240187-26240232	CTG	ncRNA	0.71	0.49	0.10697	189.6
ENSG00000122566.16	ENST00000490912.1_ncRNA_3	7-:26240213-26240336	7-:26240213-26240336	GTG	ncRNA	0.49	0.50	0.17396	929.0
ENSG00000232956.4	ENST00000578968.1_ncRNA_0	7-:45025674-45025696|45026123-45026137	7-:45025674-45025696|45026123-45026137	ATT	ncRNA	0.86	0.46	0.061620	25.6
ENSG00000225573.3	ENST00000433398.1_ncRNA_0	7-:66072023-66072032	7-:66072023-66072032	ACG	ncRNA	0.86	0.16	0.60938	10.5
ENSG00000225718.1_ENSG00000252423.1	ENST00000414449.1_ncRNA_0	7-:68797233-68797239	7-:68797233-68797239	TTG	ncRNA	0.86	0.00	0.25000	7.5
ENSG00000213261.3	ENST00000445713.1_ncRNA_0	7-:131346943-131346949	7-:131346943-131346949	ATG	ncRNA	0.86	0.00	0.25000	7.3
ENSG00000227203.2	ENST00000424509.1_ncRNA_0	8+:11647521-11647560	8+:11647521-11647560	ATC	ncRNA	0.87	0.45	0.27748	12.7
ENSG00000079459.8	ENST00000525954.1_ncRNA_0	8+:11689099-11689114	8+:11689099-11689114	AAG	ncRNA	0.86	0.38	0.59040	8.0
ENSG00000147669.6	ENST00000519765.1_ncRNA_0	8+:101162881-101162890	8+:101162881-101162890	CTG	ncRNA	0.86	0.35	0.55556	5.9
ENSG00000164924.13	ENST00000518736.1_ncRNA_1	8-:101936338-101936526|101937143-101937267|101960823-101961117	8-:101936338-101936526|101937143-101937267|101960823-101961117	ATG	ncRNA	0.39	0.43	0.0016523	131.5
ENSG00000153310.14_ENSG00000264653.1	ENST00000518879.1_ncRNA_0	8-:131028717-131028729	8-:131028717-131028729	CTG	ncRNA	0.86	0.37	0.33008	7.0
ENSG00000104529.13	ENST00000527741.1_ncRNA_3	8-:144661961-144662000|144662181-144662376|144662675-144662897|144663223-144663265	8-:144661961-144662000|144662181-144662376|144662675-144662897|144663223-144663265	AAG	ncRNA	0.08	0.47	1.0000	176.4
ENSG00000104529.13	ENST00000526786.1_ncRNA_2	8-:144662603-144662897|144663223-144663324|144663398-144663498|144668388-144668397	8-:144662603-144662897|144663223-144663324|144663398-144663498|144668388-144668460|144668898-144668919	CTG	ncRNA	0.17	0.46	1.0000	181.2
ENSG00000104529.13	ENST00000527741.1_ncRNA_4	8-:144663276-144663306	8-:144663276-144663306	AGG	ncRNA	0.81	0.41	1.0000	6.7
ENSG00000161016.11	ENST00000525232.1_ncRNA_0	8-:146017443-146017525|146017750-146017782	8-:146017443-146017525|146017750-146017782	GTG	ncRNA	0.25	0.40	0.20771	189.9
ENSG00000225489.2_ENSG00000107077.13	ENST00000446382.2_ncRNA_0	9+:6834773-6834785	9+:6834773-6834785	AGG	ncRNA	0.55	0.41	0.052734	16.7
ENSG00000212695.4	ENST00000391389.3_ncRNA_0	9+:8713820-8713841	9+:8713820-8713841	AGG	ncRNA	0.81	0.38	0.041624	11.4
ENSG00000265735.1	ENST00000581458.1_ncRNA_0	9+:9442147-9442198	9+:9442147-9442198	GTG	ncRNA	0.55	0.48	0.21973	27.4
ENSG00000231991.3	ENST00000426153.2_ncRNA_1	9+:33624225-33624318	9+:33624225-33624318	TTG	ncRNA	0.17	0.41	0.84811	78.1
ENSG00000231991.3	ENST00000426153.2_ncRNA_0	9+:33624271-33625291	9+:33624271-33625291	ATG	ncRNA	0.80	0.49	0.021895	1011.3
ENSG00000231991.3	ENST00000426153.2_ncRNA_3	9+:33624512-33624533	9+:33624512-33624533	AGG	ncRNA	0.68	0.23	0.57983	9.3
ENSG00000231991.3	ENST00000426153.2_ncRNA_2	9+:33624599-33624614	9+:33624599-33624614	ACG	ncRNA	0.86	0.44	0.93750	16.2
ENSG00000231991.3	ENST00000426153.2_ncRNA_4	9+:33624830-33624842	9+:33624830-33624842	ATT	ncRNA	0.87	0.36	0.087153	6.8
ENSG00000231991.3	ENST00000426153.2_ncRNA_5	9+:33625007-33625043	9+:33625007-33625043	AAG	ncRNA	0.87	0.43	0.54480	8.2
ENSG00000135046.9	ENST00000495713.1_ncRNA_2	9+:75775210-75775222	9+:75775210-75775222	AGG	ncRNA	0.87	0.34	1.0000	12.0
ENSG00000186940.6	ENST00000461726.1_ncRNA_0	9+:82006354-82006384	9+:82006354-82006384	CTG	ncRNA	0.87	0.24	0.84805	8.8
ENSG00000231007.4	ENST00000488829.1_ncRNA_1	9+:89626804-89626855	9+:89626804-89626855	ATA	ncRNA	0.71	0.30	0.77677	22.8
ENSG00000231007.4	ENST00000488829.1_ncRNA_0	9+:89628045-89628066	9+:89628045-89628066	ATC	ncRNA	0.65	0.44	0.041624	17.0
ENSG00000169253.3	ENST00000306634.3_ncRNA_0	9+:111389403-111389430	9+:111389403-111389430	AGG	ncRNA	0.87	0.16	0.55998	9.0
ENSG00000196205.7	ENST00000501580.3_ncRNA_2	9+:135894819-135894864	9+:135894819-135894864	ACG	ncRNA	0.55	0.49	0.64483	170.6
ENSG00000196205.7	ENST00000501580.3_ncRNA_3	9+:135894872-135894990|135895052-135895057	9+:135894872-135894990|135895052-135895057	ATG	ncRNA	0.52	0.38	1.0000	56.9
ENSG00000196205.7	ENST00000436459.2_ncRNA_0	9+:135895178-135896261	9+:135894872-135896261	ATT	ncRNA	0.08	0.47	4.5042e-10	700.6
ENSG00000196205.7	ENST00000501580.3_ncRNA_1	9+:135895130-135896261	9+:135895130-135896261	GTG	ncRNA	0.17	0.40	1.0000	709.5
ENSG00000196205.7	ENST00000436459.2_ncRNA_6	9+:135895680-135895740	9+:135895680-135895740	GTG	ncRNA	0.78	0.42	0.63595	23.9
ENSG00000196205.7	ENST00000436459.2_ncRNA_5	9+:135895917-135895932	9+:135895917-135895932	ATC	ncRNA	0.43	0.46	0.044325	33.9
ENSG00000196205.7	ENST00000436459.2_ncRNA_7	9+:135895978-135895993	9+:135895978-135895993	ATG	ncRNA	0.86	0.18	1.0000	7.3
ENSG00000196205.7	ENST00000436459.2_ncRNA_4	9+:135896088-135896160	9+:135896088-135896160	CTG	ncRNA	0.28	0.42	0.80770	39.3
ENSG00000148303.12	ENST00000485706.1_ncRNA_1	9+:136216882-136216915	9+:136216882-136216915	AAG	ncRNA	0.85	0.26	0.0065319	48.2
ENSG00000148303.12	ENST00000489392.1_ncRNA_2	9+:136217474-136217483	9+:136217474-136217483	GTG	ncRNA	0.56	0.21	0.30556	1.9
ENSG00000054148.13_ENSG00000177943.9	ENST00000463215.1_ncRNA_0	9+:139744504-139744519	9+:139744504-139744519	AGG	ncRNA	0.87	0.10	0.73969	4.0
ENSG00000148362.6	ENST00000468484.1_ncRNA_0	9+:139887521-139887536	9+:139887521-139887536	AAG	ncRNA	0.86	0.35	0.46022	6.0
ENSG00000188229.5	ENST00000604929.1_ncRNA_1	9+:140136184-140136281|140136362-140136778	9+:140136184-140136281|140136362-140136778	ATC	ncRNA	0.29	0.49	1.0000	398.5
ENSG00000188229.5	ENST00000604929.1_ncRNA_2	9+:140137207-140138008	9+:140137207-140138008	GTG	ncRNA	0.28	0.45	1.0000	340.0
ENSG00000147874.6_ENSG00000251733.1	ENST00000515924.1_ncRNA_0	9-:19063677-19063689	9-:19063677-19063689	GTG	ncRNA	0.86	0.50	0.45229	648.1
ENSG00000147874.6_ENSG00000251733.1	ENST00000515924.1_ncRNA_1	9-:19063685-19063694	9-:19063685-19063694	ATT	ncRNA	0.86	0.35	0.55556	6.1
ENSG00000232176.1	ENST00000397390.3_ncRNA_0	9-:19200839-19200851	9-:19200839-19200851	AGG	ncRNA	0.86	0.37	0.75586	7.2
ENSG00000171889.3_ENSG00000264379.1	ENST00000362307.1_ncRNA_0	9-:21512158-21512173	9-:21512158-21512173	AAG	ncRNA	0.86	0.50	0.34390	327.2
ENSG00000215199.3	ENST00000399764.3_ncRNA_0	9-:34922328-34922355	9-:34922328-34922355	CTG	ncRNA	0.13	0.27	0.25388	12.1
ENSG00000269900.2	ENST00000602361.1_ncRNA_0	9-:35657988-35658003	9-:35657988-35658003	AGG	ncRNA	0.42	0.50	0.52480	527.0
ENSG00000236060.2	ENST00000423240.1_ncRNA_0	9-:74622796-74623024	9-:74622796-74623024	ATG	ncRNA	0.61	0.46	0.0051367	106.5
ENSG00000236060.2	ENST00000423240.1_ncRNA_1	9-:74622924-74622936	9-:74622924-74622936	AGG	ncRNA	0.61	0.04	0.80033	23.6
ENSG00000238172.1	ENST00000443417.1_ncRNA_0	9-:102879036-102879075	9-:102879036-102879075	GTG	ncRNA	0.38	0.17	0.27748	16.7
ENSG00000136942.10	ENST00000487431.1_ncRNA_1	9-:127620196-127620223	9-:127620196-127620346|127622461-127622543|127623697-127623828	CTG	ncRNA	0.73	0.29	0.56297	69.0
ENSG00000136942.10	ENST00000487431.1_ncRNA_2	9-:127623764-127623773	9-:127623764-127623773	ACG	ncRNA	0.86	0.16	0.60938	10.6
ENSG00000136942.10	ENST00000487431.1_ncRNA_3	9-:127624184-127624199	9-:127624184-127624199	GTG	ncRNA	0.86	0.41	0.87040	10.3
ENSG00000233016.2	ENST00000447221.1_ncRNA_1	9-:139620836-139620851	9-:139620836-139620851	ACG	ncRNA	0.86	0.35	0.59040	6.0
ENSG00000233016.2	ENST00000447221.1_ncRNA_0	9-:139622513-139622606	9-:139622513-139622606	GTG	ncRNA	0.56	0.44	0.084704	137.5
ENSG00000107281.5	ENST00000488145.1_ncRNA_2	9-:139940444-139940468	9-:139940444-139940468	ATG	ncRNA	0.79	0.11	0.52465	31.4
ENSG00000026025.9	ENST00000497849.1_ncRNA_5	10+:17271278-17271515	10+:17271278-17271515	CTG	ncRNA	0.08	0.49	0.98176	1870.2
ENSG00000026025.9	ENST00000495528.1_ncRNA_15	10+:17275608-17275617	10+:17275608-17275617	ACG	ncRNA	0.86	0.11	0.74710	35.2
ENSG00000026025.9	ENST00000495528.1_ncRNA_12	10+:17275863-17275878	10+:17275863-17275878	ACG	ncRNA	0.79	0.48	0.087561	73.3
ENSG00000026025.9	ENST00000495528.1_ncRNA_2	10+:17275927-17275930|17276691-17276853	10+:17275927-17275930|17276691-17276853	AAG	ncRNA	0.38	0.43	1.0000	2110.6
ENSG00000026025.9	ENST00000495528.1_ncRNA_11	10+:17276758-17276821	10+:17276758-17276821	CTG	ncRNA	0.52	0.15	1.0000	104.0
ENSG00000122873.7	ENST00000464703.1_ncRNA_0	10+:60029016-60029037	10+:60029016-60029037	TTG	ncRNA	0.87	0.38	0.46606	6.7
ENSG00000096746.13	ENST00000480987.1_ncRNA_1	10+:70091850-70091958	10+:70091850-70091958	TTG	ncRNA	0.17	0.48	0.055007	105.9
ENSG00000096746.13	ENST00000480987.1_ncRNA_0	10+:70091927-70091969	10+:70091927-70091969	CTG	ncRNA	0.86	0.47	0.16866	170.8
ENSG00000108179.9	ENST00000492149.1_ncRNA_2	10+:81107304-81107499|81108831-81108862|81109420-81109518	10+:81107304-81107499|81108831-81108862|81109420-81109518	ATG	ncRNA	0.70	0.46	1.0000	548.2
ENSG00000236552.1	ENST00000439189.1_ncRNA_0	10+:98510206-98510656	10+:98510044-98510656	CTG	ncRNA	0.46	0.48	9.0916e-05	175.2
ENSG00000236552.1	ENST00000270634.6_ncRNA_1	10+:98510089-98510380|98510573-98510675	10+:98510044-98510380|98510573-98510675	CTG	ncRNA	0.58	0.19	1.0000	167.4
ENSG00000236552.1	ENST00000270634.6_ncRNA_3	10+:98510079-98510118	10+:98510079-98510118	AGG	ncRNA	0.87	0.16	0.99993	4.6
ENSG00000236552.1	ENST00000270634.6_ncRNA_2	10+:98510632-98510656	10+:98510632-98510656	AAG	ncRNA	0.62	0.41	1.0000	10.9
ENSG00000234420.3	ENST00000473592.1_ncRNA_1	10-:43018648-43018657	10-:43018648-43018657	GTG	ncRNA	0.86	0.32	0.30556	5.0
ENSG00000234420.3	ENST00000473592.1_ncRNA_0	10-:43047708-43047717	10-:43047708-43047717	ATG	ncRNA	0.86	0.37	0.30556	7.0
ENSG00000213551.4_ENSG00000182180.9	ENST00000479005.1_ncRNA_0	10-:75010609-75010749|75011520-75011795|75012227-75012292	10-:75010609-75010749|75011520-75011795|75012227-75012292	CTG	ncRNA	0.16	0.38	0.34429	213.8
ENSG00000213551.4_ENSG00000182180.9	ENST00000479005.1_ncRNA_2	10-:75011742-75011795|75012227-75012240	10-:75011742-75011795|75012227-75012240	ATG	ncRNA	0.86	0.32	0.62003	79.2
ENSG00000213551.4_ENSG00000182180.9	ENST00000479005.1_ncRNA_4	10-:75012275-75012314	10-:75012275-75012314	CTG	ncRNA	0.86	0.08	0.54760	22.4
ENSG00000213551.4_ENSG00000182180.9	ENST00000479005.1_ncRNA_1	10-:75012294-75012309	10-:75012294-75012309	CTG	ncRNA	0.86	0.49	0.46022	88.5
ENSG00000225484.2	ENST00000495430.1_ncRNA_0	10-:81586020-81586032	10-:81586020-81586032	ATG	ncRNA	0.86	0.42	0.15625	13.3
ENSG00000234743.1	ENST00000441206.1_ncRNA_0	10-:82006974-82007028	10-:82006974-82007028	CTG	ncRNA	0.45	0.38	0.42703	8.9
ENSG00000223482.3	ENST00000446751.1_ncRNA_0	10-:89102065-89102077	10-:89102065-89102077	ATG	ncRNA	0.86	0.42	0.15625	13.5
ENSG00000076685.14	ENST00000467380.1_ncRNA_0	10-:104941045-104941051	10-:104941045-104941051	ATG	ncRNA	0.86	0.00	0.25000	15.0
ENSG00000236058.2	ENST00000420302.1_ncRNA_0	10-:120632072-120632114	10-:120632072-120632114	ATG	ncRNA	0.67	0.48	0.011022	20.6
ENSG00000177600.4	ENST00000524867.1_ncRNA_4	11+:810331-810357|811596-811612	11+:810331-810357|811596-811612	AGG	ncRNA	0.86	0.33	0.81622	30.8
ENSG00000177600.4	ENST00000524867.1_ncRNA_7	11+:811624-811654	11+:811624-811654	TTG	ncRNA	0.86	0.47	0.33778	29.7
ENSG00000177600.4	ENST00000527517.1_ncRNA_1	11+:812536-812633|812759-812836	11+:812536-812633|812759-812836	ATT	ncRNA	0.15	0.49	1.0000	1120.6
ENSG00000177697.13	ENST00000525868.1_ncRNA_5	11+:833019-833026|834457-834462	11+:833019-833026|834457-834462	GTG	ncRNA	0.86	0.42	1.0000	12.4
ENSG00000177697.13	ENST00000525868.1_ncRNA_4	11+:834549-834591|836062-836077	11+:834549-834591|836062-836077	CTG	ncRNA	0.73	0.46	0.087188	62.0
ENSG00000177697.13	ENST00000532075.1_ncRNA_3	11+:837349-837354|837459-837618|837941-837987	11+:837349-837354|837459-837618|837941-837987	AGG	ncRNA	0.86	0.25	0.92201	210.4
ENSG00000110651.7	ENST00000531840.1_ncRNA_1	11+:2417918-2417939	11+:2417918-2417939	CTG	ncRNA	0.86	0.45	1.0000	19.3
ENSG00000166441.8_ENSG00000254665.1	ENST00000529227.1_ncRNA_2	11+:8704360-8704363|8704748-8704865	11+:8704360-8704363|8704748-8704865	ATG	ncRNA	0.86	0.43	1.0000	488.6
ENSG00000166441.8_ENSG00000254665.1	ENST00000530585.1_ncRNA_1	11+:8704360-8704363|8704748-8704812|8705552-8705629	11+:8704360-8704363|8704748-8704812|8705552-8705629	ATG	ncRNA	0.86	0.43	0.00013439	593.5
ENSG00000166441.8_ENSG00000254665.1	ENST00000530585.1_ncRNA_5	11+:8705831-8705846	11+:8705831-8705846	AAG	ncRNA	0.86	0.38	0.34390	94.9
ENSG00000205339.5_ENSG00000201998.1	ENST00000365128.1_ncRNA_1	11+:9450320-9450326	11+:9450320-9450326	CTG	ncRNA	0.86	0.00	0.25000	14.0
ENSG00000243964.1	ENST00000475608.1_ncRNA_0	11+:9627740-9627755	11+:9627740-9627755	AAG	ncRNA	0.86	0.41	0.73969	11.0
ENSG00000084207.11	ENST00000476137.1_ncRNA_0	11+:67352210-67352243|67352608-67352656	11+:67352210-67352243|67352608-67352656	ATA	ncRNA	0.08	0.49	0.21406	140.5
ENSG00000084207.11	ENST00000494593.1_ncRNA_1	11+:67352659-67352712|67353574-67353599	11+:67352659-67352712|67353574-67353599	ACG	ncRNA	0.36	0.47	0.16822	126.7
ENSG00000084207.11	ENST00000476137.1_ncRNA_3	11+:67353905-67353914	11+:67353905-67353914	AGG	ncRNA	0.86	0.45	0.85938	22.1
ENSG00000084207.11	ENST00000476137.1_ncRNA_2	11+:67353986-67354016	11+:67353986-67354016	AGG	ncRNA	0.48	0.38	0.16573	27.1
ENSG00000110717.6	ENST00000531796.1_ncRNA_2	11+:67798120-67798200|67799618-67799631	11+:67798120-67798200|67799618-67799631	ATG	ncRNA	0.82	0.46	0.0020769	57.0
ENSG00000110717.6	ENST00000432321.2_ncRNA_1	11+:67799618-67799676|67799752-67799803|67800389-67800479|67800577-67800894	11+:67799618-67799676|67799752-67799803|67800389-67800479|67800577-67800894	ATG	ncRNA	0.86	0.49	0.024878	360.2
ENSG00000149273.10_ENSG00000207445.1	ENST00000384214.1_ncRNA_2	11+:75111442-75111451	11+:75111442-75111451	AAG	ncRNA	0.41	0.33	0.11111	68.3
ENSG00000149273.10_ENSG00000207445.1	ENST00000384714.1_ncRNA_3	11+:75115469-75115484	11+:75115469-75115484	GTG	ncRNA	0.76	0.46	0.18080	25.2
ENSG00000227097.4	ENST00000536099.1_ncRNA_0	11+:82400600-82400810	11+:82400600-82400810	ATG	ncRNA	0.73	0.41	5.6050e-05	240.4
ENSG00000227097.4	ENST00000536099.1_ncRNA_1	11+:82400613-82400739	11+:82400613-82400739	GTG	ncRNA	0.62	0.06	0.99981	88.5
ENSG00000261645.1	ENST00000530835.1_ncRNA_0	11+:90016044-90016950	11+:90016044-90016950	ATT	ncRNA	0.08	0.47	5.4474e-05	342.9
ENSG00000244242.1_ENSG00000229512.1	ENST00000497544.1_ncRNA_5	11-:1775345-1775368|1776135-1776151	11-:1775345-1775368|1776135-1776151	AGG	ncRNA	0.84	0.46	0.23008	24.3
ENSG00000110700.2_ENSG00000011405.9	ENST00000531908.1_ncRNA_3	11-:17097164-17097170	11-:17097164-17097170	GTG	ncRNA	0.86	0.00	0.40000	30.3
ENSG00000110700.2_ENSG00000011405.9	ENST00000527571.1_ncRNA_2	11-:17098691-17098742	11-:17098691-17098742	AAG	ncRNA	0.46	0.46	0.42540	24.4
ENSG00000110700.2_ENSG00000011405.9	ENST00000527571.1_ncRNA_1	11-:17099161-17099188	11-:17099161-17099188	ATG	ncRNA	0.86	0.49	0.016491	452.6
ENSG00000224411.2	ENST00000530115.1_ncRNA_0	11-:27911394-27911409	11-:27911394-27911409	AGG	ncRNA	0.87	0.14	0.61888	5.7
ENSG00000205177.5_ENSG00000085063.10	ENST00000528987.1_ncRNA_5	11-:33731820-33731889|33738915-33738939	11-:33731820-33731889|33738915-33738939	ATG	ncRNA	0.56	0.30	0.85586	26.7
ENSG00000205177.5_ENSG00000085063.10	ENST00000528987.1_ncRNA_7	11-:33731873-33731889|33738915-33738935	11-:33731873-33731889|33738915-33738935	GTG	ncRNA	0.72	0.46	0.82770	23.4
ENSG00000162144.5	ENST00000536687.1_ncRNA_1	11-:61129323-61129329	11-:61129323-61129329	CTG	ncRNA	0.86	0.00	0.25000	11.0
ENSG00000162144.5	ENST00000536687.1_ncRNA_0	11-:61129524-61129551	11-:61129524-61129551	ATG	ncRNA	0.86	0.45	0.22051	22.0
ENSG00000255717.2	ENST00000545308.1_ncRNA_0	11-:62622148-62622157	11-:62622148-62622157	TTG	ncRNA	0.86	0.49	0.30556	96.5
ENSG00000255717.2	ENST00000538654.1_ncRNA_1	11-:62622790-62622799	11-:62622790-62622799	ATG	ncRNA	0.52	0.34	0.11111	36.0
ENSG00000149806.6_ENSG00000162298.12	ENST00000531357.1_ncRNA_1	11-:64888152-64888227	11-:64888152-64888227	ATG	ncRNA	0.15	0.49	0.27496	227.8
ENSG00000149806.6_ENSG00000162298.12	ENST00000531357.1_ncRNA_2	11-:64888963-64889101	11-:64888963-64889101	CTG	ncRNA	0.60	0.07	0.15523	147.5
ENSG00000149806.6_ENSG00000162298.12	ENST00000531357.1_ncRNA_5	11-:64889206-64889233	11-:64889206-64889233	AGG	ncRNA	0.60	0.43	0.82512	14.5
ENSG00000172757.8	ENST00000530945.1_ncRNA_3	11-:65622619-65622628	11-:65622619-65622628	ATC	ncRNA	0.86	0.44	0.55556	18.1
ENSG00000172757.8	ENST00000530945.1_ncRNA_1	11-:65623401-65623713|65625567-65625570	11-:65623401-65623713|65625567-65625570	ATG	ncRNA	0.86	0.40	1.0000	1968.6
ENSG00000227615.1	ENST00000428553.1_ncRNA_0	11-:74457065-74457074	11-:74457065-74457074	ATG	ncRNA	0.86	0.43	0.55556	14.8
ENSG00000150672.12	ENST00000525816.1_ncRNA_0	11-:84732273-84732288	11-:84732273-84732288	TTG	ncRNA	0.41	0.23	0.34830	5.2
ENSG00000109861.11	ENST00000533897.1_ncRNA_2	11-:88027385-88027394	11-:88027385-88027394	CTG	ncRNA	0.86	0.47	0.60938	30.1
ENSG00000109861.11	ENST00000533897.1_ncRNA_5	11-:88027487-88027499	11-:88027487-88027499	ATG	ncRNA	0.86	0.38	0.33008	8.0
ENSG00000249489.1	ENST00000515281.1_ncRNA_0	11-:88141346-88141355	11-:88141346-88141355	AAG	ncRNA	0.86	0.49	0.30556	205.4
ENSG00000166012.10	ENST00000530769.1_ncRNA_0	11-:93466696-93466705	11-:93466696-93466705	ATA	ncRNA	0.86	0.40	0.55556	654.0
ENSG00000154096.9	ENST00000584021.1_ncRNA_3	11-:119290117-119290138	11-:119290117-119290138	ACG	ncRNA	0.62	0.42	1.0000	11.9
ENSG00000154096.9	ENST00000584021.1_ncRNA_1	11-:119290743-119290827	11-:119290743-119290827	ACG	ncRNA	0.87	0.47	1.0000	26.7
ENSG00000154096.9	ENST00000584021.1_ncRNA_2	11-:119291627-119291639	11-:119291627-119291639	ATC	ncRNA	0.86	0.46	0.61533	26.7
ENSG00000255248.2_ENSG00000259571.1	ENST00000385236.1_ncRNA_0	11-:121970523-121970535	11-:121970523-121970535	CTG	ncRNA	0.86	0.43	0.57813	14.6
ENSG00000109971.9	ENST00000532091.1_ncRNA_2	11-:122930497-122930521	11-:122930497-122930521	AAG	ncRNA	0.12	0.33	0.26647	16.2
ENSG00000111640.10	ENST00000466525.1_ncRNA_2	12+:6643998-6644027|6645659-6645759|6645849-6645960	12+:6643998-6644027|6645659-6645759|6645849-6645960	ATG	ncRNA	0.86	0.40	0.0029474	2006.9
ENSG00000111640.10	ENST00000466525.1_ncRNA_5	12+:6646090-6646180	12+:6645721-6645759|6645849-6646180	ATC	ncRNA	0.59	0.47	0.82915	713.7
ENSG00000111640.10	ENST00000466525.1_ncRNA_7	12+:6646134-6646245	12+:6646134-6646245	GTG	ncRNA	0.78	0.42	0.48743	775.6
ENSG00000111640.10	ENST00000466525.1_ncRNA_9	12+:6646296-6646386	12+:6646296-6646386	ATC	ncRNA	0.34	0.44	0.039032	461.3
ENSG00000111640.10	ENST00000466525.1_ncRNA_10	12+:6646318-6646345	12+:6646312-6646345	ATG	ncRNA	0.80	0.42	0.36328	349.3
ENSG00000111640.10	ENST00000466525.1_ncRNA_8	12+:6646933-6646960	12+:6646897-6646960	CTG	ncRNA	0.64	0.25	0.61976	419.0
ENSG00000111640.10	ENST00000466525.1_ncRNA_4	12+:6647035-6647162|6647266-6647433	12+:6647035-6647162|6647266-6647433	AGG	ncRNA	0.40	0.35	0.92541	1431.3
ENSG00000008394.8_ENSG00000256564.1	ENST00000542256.1_ncRNA_1	12+:16500616-16500644|16510538-16510612	12+:16500616-16500644|16510538-16510612	TTG	ncRNA	0.64	0.12	0.034161	75.7
ENSG00000139644.8	ENST00000547013.1_ncRNA_4	12+:50152221-50152263|50152465-50152474	12+:50152221-50152263|50152465-50152474	GTG	ncRNA	0.86	0.09	0.32955	82.4
ENSG00000139644.8	ENST00000547013.1_ncRNA_6	12+:50155494-50155509	12+:50155494-50155509	TTG	ncRNA	0.86	0.40	0.35985	9.2
ENSG00000258016.1	ENST00000550979.1_ncRNA_0	12+:53535868-53535874	12+:53535868-53535874	ATA	ncRNA	0.86	0.00	0.25000	5.0
ENSG00000196465.6_ENSG00000092841.14	ENST00000550639.1_ncRNA_4	12+:56552185-56552188|56552467-56552495|56552685-56552708	12+:56552185-56552188|56552467-56552495|56552685-56552708	ATG	ncRNA	0.86	0.47	1.0000	150.2
ENSG00000196465.6_ENSG00000092841.14	ENST00000550639.1_ncRNA_6	12+:56553394-56553445	12+:56553394-56553445	TTG	ncRNA	0.13	0.26	0.82693	19.8
ENSG00000182199.6	ENST00000554467.1_ncRNA_2	12+:57627886-57627901	12+:57627886-57627901	AAG	ncRNA	0.86	0.35	1.0000	6.0
ENSG00000139239.6	ENST00000266610.5_ncRNA_0	12+:63359107-63359752	12+:63359107-63359752	GTG	ncRNA	0.41	0.47	0.00029894	181.1
ENSG00000139239.6	ENST00000266610.5_ncRNA_1	12+:63359370-63359391	12+:63359370-63359391	ACG	ncRNA	0.87	0.43	1.0000	8.4
ENSG00000067798.9	ENST00000549369.1_ncRNA_0	12+:78334180-78334195	12+:78334180-78334195	ATG	ncRNA	0.86	0.37	0.59040	7.0
ENSG00000075415.8	ENST00000548480.1_ncRNA_2	12+:98993740-98993764	12+:98993740-98993764	AGG	ncRNA	0.86	0.42	1.0000	11.1
ENSG00000216285.4	ENST00000547454.1_ncRNA_0	12+:104424556-104425321	12+:104424556-104425321	ATG	ncRNA	0.86	0.49	1.8099e-08	600.6
ENSG00000216285.4	ENST00000547454.1_ncRNA_3	12+:104424632-104424647	12+:104424632-104424647	ACG	ncRNA	0.87	0.45	0.88633	11.9
ENSG00000216285.4	ENST00000547454.1_ncRNA_2	12+:104424717-104424780	12+:104424717-104424780	CTG	ncRNA	0.13	0.33	1.0000	26.4
ENSG00000216285.4	ENST00000547454.1_ncRNA_1	12+:104424911-104425025	12+:104424911-104425025	ATG	ncRNA	0.68	0.42	0.88226	32.5
ENSG00000198431.11	ENST00000394214.3_ncRNA_0	12+:104659086-104659359|104659410-104659617	12+:104659086-104659359|104659410-104659617	ATG	ncRNA	0.67	0.48	0.00017139	438.7
ENSG00000198431.11	ENST00000462885.1_ncRNA_4	12+:104659336-104659387	12+:104659336-104659387	ATG	ncRNA	0.86	0.46	1.0000	22.2
ENSG00000198431.11	ENST00000394214.3_ncRNA_2	12+:104659336-104659359|104659410-104659468	12+:104659336-104659359|104659410-104659468	ATG	ncRNA	0.86	0.46	0.77457	38.7
ENSG00000240342.2	ENST00000358708.3_ncRNA_0	12+:118684423-118684441	12+:118684423-118684441	CTG	ncRNA	0.12	0.27	0.21537	12.6
ENSG00000255857.1	ENST00000535200.1_ncRNA_0	12+:120644376-120644382	12+:120644376-120644382	ATG	ncRNA	0.86	0.00	0.25000	5.0
ENSG00000123009.3	ENST00000242630.2_ncRNA_0	12+:120720486-120720519	12+:120720486-120720519	AAG	ncRNA	0.83	0.46	0.055419	13.8
ENSG00000132341.7	ENST00000539498.1_ncRNA_6	12+:131359175-131359181	12+:131359175-131359181	GTG	ncRNA	0.86	0.00	0.83941	10.3
ENSG00000111665.7	ENST00000536241.1_ncRNA_2	12-:6960117-6960173|6960385-6960395	12-:6960117-6960173|6960385-6960395	TTG	ncRNA	0.87	0.47	0.99929	22.9
ENSG00000111196.5	ENST00000537852.1_ncRNA_1	12-:10760467-10760482	12-:10760467-10760482	AGG	ncRNA	0.86	0.33	0.34390	5.0
ENSG00000111196.5	ENST00000537852.1_ncRNA_0	12-:10766091-10766127	12-:10766091-10766127	CTG	ncRNA	0.86	0.46	0.18006	27.7
ENSG00000243517.1	ENST00000495623.1_ncRNA_0	12-:31405460-31405508	12-:31405460-31405508	TTG	ncRNA	0.87	0.48	0.31601	20.8
ENSG00000161638.6	ENST00000552564.1_ncRNA_2	12-:54790083-54790155	12-:54790083-54790155	ATT	ncRNA	0.53	0.44	0.99433	16.8
ENSG00000161638.6	ENST00000552564.1_ncRNA_3	12-:54791174-54791192	12-:54791174-54791192	TTG	ncRNA	0.87	0.38	0.95849	6.0
ENSG00000161638.6	ENST00000552564.1_ncRNA_1	12-:54798436-54798678|54798949-54799142	12-:54798436-54798678|54798949-54799142	GTG	ncRNA	0.08	0.48	1.0000	165.3
ENSG00000186076.4	ENST00000548270.1_ncRNA_0	12-:94034597-94035362	12-:94034597-94035362	ATG	ncRNA	0.86	0.49	1.6843e-07	590.8
ENSG00000186076.4	ENST00000548270.1_ncRNA_1	12-:94034893-94035007	12-:94034893-94035007	ATG	ncRNA	0.64	0.42	0.89058	26.8
ENSG00000186076.4	ENST00000548270.1_ncRNA_2	12-:94035138-94035201	12-:94035138-94035201	CTG	ncRNA	0.13	0.33	1.0000	26.4
ENSG00000186076.4	ENST00000548270.1_ncRNA_3	12-:94035271-94035286	12-:94035271-94035286	ACG	ncRNA	0.87	0.45	0.88634	11.9
ENSG00000089157.11	ENST00000548568.1_ncRNA_1	12-:120636602-120637008|120637112-120637288|120638532-120638589	12-:120636602-120637008|120637112-120637288|120638532-120638589	GTG	ncRNA	0.53	0.48	1.0000	232.5
ENSG00000089159.11	ENST00000547746.1_ncRNA_2	12-:120703464-120703491	12-:120703464-120703491	ACG	ncRNA	0.87	0.41	0.80491	6.7
ENSG00000167272.6	ENST00000542776.1_ncRNA_0	12-:121017696-121017705	12-:121017696-121017705	CTG	ncRNA	0.86	0.32	0.30556	5.0
ENSG00000233440.2	ENST00000418454.2_ncRNA_0	13+:23708382-23708406	13+:23708382-23708406	ATC	ncRNA	0.84	0.45	0.13718	155.8
ENSG00000235472.1	ENST00000421800.1_ncRNA_0	13+:29174159-29174189	13+:29174159-29174189	ATG	ncRNA	0.66	0.12	0.14085	18.3
ENSG00000234145.1	ENST00000432820.1_ncRNA_0	13+:48337736-48337769	13+:48337736-48337769	TTG	ncRNA	0.39	0.46	0.28481	14.5
ENSG00000185896.9	ENST00000472564.1_ncRNA_1	13+:113960918-113960921|113963957-113964177|113965023-113965182|113973783-113973971|113974659-113974929	13+:113960918-113960921|113963957-113964177|113965023-113965182|113973783-113973971|113974659-113974929	AAG	ncRNA	0.17	0.29	1.0000	190.6
ENSG00000185896.9	ENST00000472564.1_ncRNA_3	13+:113964018-113964048	13+:113964018-113964048	AAG	ncRNA	0.86	0.42	1.0000	15.9
ENSG00000185896.9	ENST00000472564.1_ncRNA_2	13+:113976637-113976736	13+:113976637-113976736	ATC	ncRNA	0.60	0.45	1.0000	114.7
ENSG00000180172.5	ENST00000419579.1_ncRNA_0	13-:21668759-21668771	13-:21668759-21668771	ACG	ncRNA	0.47	0.46	0.15625	24.6
ENSG00000100823.7	ENST00000557159.1_ncRNA_0	14+:20923472-20923484	14+:20923472-20923484	CTG	ncRNA	0.86	0.43	0.57813	13.4
ENSG00000100823.7	ENST00000557159.1_ncRNA_1	14+:20923724-20923736	14+:20923724-20923736	TTG	ncRNA	0.86	0.33	0.33008	5.0
ENSG00000258486.2	ENST00000553637.1_ncRNA_0	14+:50053385-50053436	14+:50053385-50053436	GTG	ncRNA	0.55	0.48	0.21973	27.5
ENSG00000168175.10	ENST00000554364.1_ncRNA_1	14+:55518397-55518427	14+:55518397-55518427	CTG	ncRNA	0.62	0.46	0.0094012	27.0
ENSG00000178974.5	ENST00000556017.1_ncRNA_0	14+:55765524-55765533	14+:55765524-55765533	AGG	ncRNA	0.86	0.32	0.30556	5.0
ENSG00000100578.10	ENST00000556181.1_ncRNA_0	14+:58988242-58988257	14+:58988242-58988257	TTG	ncRNA	0.35	0.25	0.10037	6.0
ENSG00000270975.1	ENST00000605130.1_ncRNA_0	14+:69329112-69329127	14+:69329112-69329127	AGG	ncRNA	0.86	0.33	0.34390	5.0
ENSG00000225746.4	ENST00000414488.1_ncRNA_0	14+:101415356-101415365	14+:101415356-101415365	AGG	ncRNA	0.86	0.32	0.30556	5.0
ENSG00000100664.6	ENST00000606769.1_ncRNA_0	14+:103804294-103804300	14+:103804294-103804300	ATA	ncRNA	0.86	0.00	0.25000	8.0
ENSG00000100814.13_ENSG00000238344.1	ENST00000410557.1_ncRNA_0	14-:20791451-20791460	14-:20791451-20791460	AAG	ncRNA	0.86	0.44	0.062500	22.7
ENSG00000265150.1	ENST00000490232.2_ncRNA_0	14-:50329428-50329479	14-:50329428-50329479	GTG	ncRNA	0.57	0.49	0.091757	28.6
ENSG00000187951.6_ENSG00000206846.1	ENST00000567449.1_ncRNA_0	15+:30918370-30918397	15+:30918370-30918397	ATG	ncRNA	0.87	0.47	0.0046088	24.3
ENSG00000137801.9	ENST00000484734.1_ncRNA_1	15+:39885256-39885428|39885597-39885920	15+:39885256-39885428|39885597-39885920	ATC	ncRNA	0.68	0.43	1.0000	348.8
ENSG00000247556.2	ENST00000500949.2_ncRNA_0	15+:41576216-41576228	15+:41576216-41576228	ATG	ncRNA	0.86	0.34	0.45229	5.6
ENSG00000140416.15	ENST00000560975.1_ncRNA_2	15+:63349187-63349199	15+:63349187-63349199	AAG	ncRNA	0.86	0.17	0.57813	14.1
ENSG00000199568.1	ENST00000362698.1_ncRNA_0	15+:65588417-65588471	15+:65588417-65588471	ATC	ncRNA	0.30	0.48	0.37587	62.4
ENSG00000137818.7	ENST00000487304.2_ncRNA_2	15+:69745218-69745359|69745985-69746069	15+:69745218-69745359|69745985-69746069	GTG	ncRNA	0.58	0.49	0.086927	891.3
ENSG00000137818.7	ENST00000487304.2_ncRNA_1	15+:69745234-69745351	15+:69745234-69745351	ATC	ncRNA	0.82	0.50	0.012630	1169.3
ENSG00000137818.7	ENST00000487304.2_ncRNA_3	15+:69747511-69747626|69747766-69747846	15+:69747511-69747626|69747766-69747846	CTG	ncRNA	0.40	0.11	1.0000	400.4
ENSG00000213471.4_ENSG00000182768.7	ENST00000331497.3_ncRNA_0	15+:90808944-90809139	15+:90808944-90809139	ATG	ncRNA	0.85	0.32	2.1268e-05	158.8
ENSG00000180304.10	ENST00000560837.1_ncRNA_0	15-:64983711-64983777	15-:64983711-64983790|64995227-64995247	TTG	ncRNA	0.08	0.45	0.25637	47.4
ENSG00000180304.10	ENST00000560837.1_ncRNA_1	15-:64995349-64995364	15-:64995349-64995364	CTG	ncRNA	0.86	0.47	0.34390	36.0
ENSG00000174444.10	ENST00000564647.1_ncRNA_2	15-:66793313-66793322	15-:66793313-66793322	TTG	ncRNA	0.86	0.35	0.95681	6.2
ENSG00000174444.10	ENST00000567229.1_ncRNA_1	15-:66795356-66795502|66795695-66795867|66797125-66797146	15-:66795356-66795502|66795695-66795867|66797125-66797146	CTG	ncRNA	0.35	0.49	1.0000	381.6
ENSG00000212664.4	ENST00000401798.3_ncRNA_0	15-:71633968-71633970|71634011-71634051	15-:71633968-71633970|71634011-71634051	ATG	ncRNA	0.67	0.48	0.011022	20.6
ENSG00000067225.13	ENST00000565143.1_ncRNA_4	15-:72491990-72492097|72492814-72492983	15-:72491990-72492097|72492814-72492983	GTG	ncRNA	0.37	0.22	1.0000	1282.9
ENSG00000067225.13	ENST00000564440.1_ncRNA_3	15-:72491990-72492097|72492814-72492996|72494794-72494901	15-:72491990-72492097|72492814-72492996|72494794-72494901	CTG	ncRNA	0.55	0.48	1.0000	1677.6
ENSG00000067225.13	ENST00000565143.1_ncRNA_15	15-:72492832-72492892	15-:72492832-72492892	CTG	ncRNA	0.48	0.41	0.99993	79.3
ENSG00000067225.13	ENST00000564440.1_ncRNA_12	15-:72492943-72492994	15-:72492943-72492996|72494794-72494801	CTG	ncRNA	0.86	0.09	0.21417	107.0
ENSG00000067225.13	ENST00000563275.1_ncRNA_7	15-:72499064-72499148	15-:72499064-72499148	ATG	ncRNA	0.86	0.26	0.87002	162.1
ENSG00000067225.13	ENST00000563275.1_ncRNA_13	15-:72499177-72499221|72499467-72499507	15-:72499177-72499221|72499467-72499507	GTG	ncRNA	0.08	0.48	0.27949	105.1
ENSG00000067225.13	ENST00000563275.1_ncRNA_16	15-:72501109-72501142	15-:72501109-72501142	CTG	ncRNA	0.51	0.47	0.87749	29.7
ENSG00000067225.13	ENST00000562784.1_ncRNA_5	15-:72501981-72502200|72502687-72502783	15-:72501981-72502200|72502687-72502819|72509749-72509785	ACG	ncRNA	0.69	0.32	1.0000	267.4
ENSG00000067225.13	ENST00000562784.1_ncRNA_17	15-:72502175-72502200|72502687-72502704	15-:72502175-72502200|72502687-72502704	CTG	ncRNA	0.12	0.29	0.75862	16.9
ENSG00000184779.8	ENST00000560151.1_ncRNA_0	15-:82824392-82824467	15-:82824392-82824467	ACG	ncRNA	0.08	0.46	0.43725	38.3
ENSG00000182774.6_ENSG00000214575.5	ENST00000560639.1_ncRNA_0	15-:83208735-83208810	15-:83208735-83208810	ACG	ncRNA	0.08	0.46	0.43725	38.3
ENSG00000167965.13	ENST00000568194.1_ncRNA_0	16+:2256365-2256398	16+:2256365-2256398	ATG	ncRNA	0.37	0.41	0.055419	7.5
ENSG00000252798.1	ENST00000516989.1_ncRNA_0	16+:21599166-21599181	16+:21599166-21599181	AAG	ncRNA	0.86	0.46	0.59040	24.0
ENSG00000149925.12	ENST00000567555.1_ncRNA_3	16+:30078575-30078761	16+:30078575-30078761	ATG	ncRNA	0.86	0.49	1.0000	363.9
ENSG00000197302.6_ENSG00000259810.2	ENST00000531864.2_ncRNA_0	16+:31724690-31724696	16+:31724690-31724696	CTG	ncRNA	0.86	0.00	0.25000	9.0
ENSG00000125148.6	ENST00000563985.1_ncRNA_2	16+:56642527-56642599	16+:56642527-56642599	GTG	ncRNA	0.86	0.39	0.99423	2283.9
ENSG00000125148.6	ENST00000563985.1_ncRNA_7	16+:56642534-56642549	16+:56642534-56642549	CTG	ncRNA	0.86	0.47	0.52480	532.3
ENSG00000125148.6	ENST00000563985.1_ncRNA_1	16+:56642571-56642622	16+:56642571-56642622	ATC	ncRNA	0.86	0.30	0.91900	1532.6
ENSG00000125148.6	ENST00000567300.1_ncRNA_4	16+:56642686-56642716|56642903-56642969|56643174-56643378	16+:56642686-56642716|56642903-56642969|56643174-56643378	AGG	ncRNA	0.38	0.47	0.81730	885.7
ENSG00000125148.6	ENST00000567300.1_ncRNA_10	16+:56642711-56642716|56642903-56642907	16+:56642711-56642716|56642903-56642907	TTG	ncRNA	0.87	0.34	0.85938	4.0
ENSG00000125148.6	ENST00000563985.1_ncRNA_5	16+:56643231-56643378	16+:56643231-56643378	AAG	ncRNA	0.45	0.49	1.0000	235.4
ENSG00000187193.8_ENSG00000261429.2	ENST00000568370.1_ncRNA_3	16+:56717107-56717146	16+:56717107-56717146	ATG	ncRNA	0.86	0.46	0.93098	22.2
ENSG00000187193.8_ENSG00000261429.2	ENST00000568370.1_ncRNA_2	16+:56717873-56717990	16+:56717873-56717990	CTG	ncRNA	0.56	0.49	0.17290	136.3
ENSG00000131143.4	ENST00000568339.1_ncRNA_2	16+:85839451-85839478	16+:85839451-85839478	ATG	ncRNA	0.08	0.46	0.18640	24.7
ENSG00000167526.9	ENST00000563749.1_ncRNA_0	16+:89627731-89627914	16+:89627731-89627914	ACG	ncRNA	0.62	0.41	0.97053	49.5
ENSG00000167526.9	ENST00000563749.1_ncRNA_2	16+:89628091-89628163	16+:89628091-89628163	AGG	ncRNA	0.85	0.47	0.34627	46.5
ENSG00000086504.11	ENST00000469744.1_ncRNA_1	16-:417674-417701	16-:417674-417701	GTG	ncRNA	0.35	0.18	0.23369	7.0
ENSG00000086504.11	ENST00000469744.1_ncRNA_0	16-:420087-420159	16-:420087-420159	CTG	ncRNA	0.87	0.10	0.63341	14.3
ENSG00000260260.1_ENSG00000206630.1	ENST00000383903.1_ncRNA_0	16-:2205037-2205046	16-:2205037-2205046	ATT	ncRNA	0.51	0.47	0.062500	962.8
ENSG00000260260.1_ENSG00000206630.1	ENST00000383903.1_ncRNA_1	16-:2205097-2205103	16-:2205097-2205103	CTG	ncRNA	0.86	0.00	0.40000	9.7
ENSG00000153048.6	ENST00000563815.1_ncRNA_0	16-:8952202-8952214	16-:8952202-8952214	ATC	ncRNA	0.86	0.42	0.57813	11.6
ENSG00000250982.2	ENST00000513369.2_ncRNA_0	16-:28251428-28251476	16-:28251428-28251476	ATC	ncRNA	0.23	0.49	0.0030927	171.7
ENSG00000125107.12	ENST00000384225.2_ncRNA_0	16-:58593772-58593787	16-:58593772-58593787	AAG	ncRNA	0.86	0.42	0.10037	13.0
ENSG00000103121.4_ENSG00000260213.1	ENST00000569666.1_ncRNA_1	16-:81031019-81031028	16-:81031019-81031028	CTG	ncRNA	0.87	0.35	0.25000	6.4
ENSG00000140950.11	ENST00000561807.1_ncRNA_0	16-:84529308-84529320	16-:84529308-84529320	AAG	ncRNA	0.86	0.37	0.33008	7.4
ENSG00000132507.13	ENST00000575001.1_ncRNA_2	17+:7211023-7211071|7212933-7213203	17+:7211023-7211071|7212933-7213203	TTG	ncRNA	0.25	0.24	1.0000	301.3
ENSG00000161956.8_ENSG00000129226.9	ENST00000584054.1_ncRNA_0	17+:7478086-7478128	17+:7478086-7478128	AGG	ncRNA	0.76	0.50	0.48027	1511.8
ENSG00000161956.8_ENSG00000129226.9	ENST00000584901.1_ncRNA_1	17+:7480145-7480160	17+:7480145-7480160	ATG	ncRNA	0.86	0.41	0.84741	379.2
ENSG00000161956.8_ENSG00000129226.9	ENST00000584901.1_ncRNA_4	17+:7480448-7480483|7480661-7480665	17+:7480436-7480483|7480661-7480665	ATG	ncRNA	0.12	0.28	0.81888	19.1
ENSG00000161956.8_ENSG00000129226.9	ENST00000581621.1_ncRNA_6	17+:7481223-7481238	17+:7481223-7481238	CTG	ncRNA	0.86	0.40	0.59040	9.7
ENSG00000161956.8_ENSG00000129226.9	ENST00000581621.1_ncRNA_3	17+:7481726-7481804	17+:7481726-7481804	AGG	ncRNA	0.08	0.39	0.17596	65.9
ENSG00000161956.8_ENSG00000129226.9	ENST00000581621.1_ncRNA_2	17+:7484079-7484101|7484213-7484384|7484695-7484829	17+:7484079-7484101|7484213-7484384|7484695-7484829	GTG	ncRNA	0.53	0.45	0.034634	41.3
ENSG00000129255.10	ENST00000577088.1_ncRNA_1	17+:7490237-7490273	17+:7490237-7490273	ACG	ncRNA	0.51	0.45	0.059672	22.1
ENSG00000175061.13	ENST00000581913.1_ncRNA_3	17+:16342658-16342728|16342841-16342867	17+:16342658-16342728|16342841-16342867	CTG	ncRNA	0.68	0.23	1.0000	93.4
ENSG00000175061.13	ENST00000460249.1_ncRNA_2	17+:16342658-16342728|16342894-16342917	17+:16342658-16342728|16342894-16342917	CTG	ncRNA	0.68	0.23	0.82202	100.4
ENSG00000175061.13	ENST00000584177.1_ncRNA_1	17+:16342658-16342728|16343498-16343566	17+:16342658-16342728|16343498-16343566	CTG	ncRNA	0.68	0.23	0.0075766	118.7
ENSG00000175061.13	ENST00000581913.1_ncRNA_4	17+:16342854-16342863	17+:16342854-16342863	AAG	ncRNA	0.86	0.42	0.11111	19.3
ENSG00000175061.13	ENST00000460249.1_ncRNA_0	17+:16344579-16344588	17+:16344579-16344588	ATT	ncRNA	0.86	0.50	0.55556	458.4
ENSG00000227077.2	ENST00000536115.1_ncRNA_0	17+:18476080-18476275	17+:18476080-18476275	GTG	ncRNA	0.87	0.50	0.0015175	92.5
ENSG00000265185.2	ENST00000577988.1_ncRNA_1	17+:18965242-18965266	17+:18965242-18965266	ATC	ncRNA	0.31	0.49	0.22656	87.0
ENSG00000265185.2	ENST00000577988.1_ncRNA_0	17+:18965276-18965288	17+:18965276-18965288	CTG	ncRNA	0.86	0.43	0.042969	116.6
ENSG00000263934.2	ENST00000584923.1_ncRNA_2	17+:19091346-19091370	17+:19091346-19091370	ATC	ncRNA	0.31	0.49	0.22656	87.0
ENSG00000263934.2	ENST00000584923.1_ncRNA_1	17+:19091380-19091392	17+:19091380-19091392	CTG	ncRNA	0.86	0.43	0.57813	111.5
ENSG00000263934.2	ENST00000584923.1_ncRNA_0	17+:19091405-19091435	17+:19091405-19091435	ACG	ncRNA	0.34	0.50	0.76821	372.6
ENSG00000108298.5	ENST00000580333.1_ncRNA_1	17+:37356597-37356602|37357465-37357572|37358569-37358724	17+:37356597-37356602|37357465-37357572|37358569-37358724	ATG	ncRNA	0.86	0.50	1.0000	1787.4
ENSG00000173812.6	ENST00000462917.1_ncRNA_2	17+:39846035-39846098	17+:39846035-39846098	TTG	ncRNA	0.63	0.48	1.0000	85.4
ENSG00000131469.8	ENST00000593262.1_ncRNA_3	17+:41150607-41150667	17+:41150607-41150667	CTG	ncRNA	0.86	0.47	0.037495	33.9
ENSG00000131469.8	ENST00000593262.1_ncRNA_1	17+:41151952-41152119|41154689-41154800|41154888-41154937	17+:41151952-41152119|41154689-41154800|41154888-41154937	ATT	ncRNA	0.22	0.49	1.0000	314.0
ENSG00000005884.13	ENST00000505306.1_ncRNA_1	17+:48133746-48134009|48141440-48141568|48141891-48141971|48145419-48145669|48148207-48148294|48148674-48148882|48149349-48149546|48151279-48151368|48151507-48151644|48151811-48151898|48152822-48152890|48152962-48153099|48153689-48153839|48153947-48154211	17+:48133746-48134009|48141440-48141568|48141891-48141971|48145419-48145669|48148207-48148294|48148674-48148882|48149349-48149546|48151279-48151368|48151507-48151644|48151811-48151898|48152822-48152890|48152962-48153099|48153689-48153839|48153947-48154211	ACG	ncRNA	0.31	0.27	0.98288	355.7
ENSG00000005884.13	ENST00000505306.1_ncRNA_2	17+:48155409-48155489|48155570-48155648|48156187-48156290|48156439-48156622|48156798-48156921|48157625-48157739|48158673-48158772|48165107-48165233|48165588-48165699	17+:48155409-48155489|48155570-48155648|48156187-48156290|48156439-48156622|48156798-48156921|48157625-48157739|48158673-48158772|48165107-48165233|48165588-48165699	ATG	ncRNA	0.55	0.42	1.0000	213.2
ENSG00000262902.1	ENST00000574371.1_ncRNA_0	17+:51183665-51183713	17+:51183665-51183713	ATG	ncRNA	0.08	0.40	0.020352	45.6
ENSG00000266402.2	ENST00000362883.1_ncRNA_0	17+:62223483-62223510	17+:62223483-62223510	ACG	ncRNA	0.50	0.49	0.13485	80.7
ENSG00000187997.7	ENST00000585668.1_ncRNA_0	17+:76154084-76154099	17+:76154084-76154099	ATG	ncRNA	0.86	0.45	0.75990	22.1
ENSG00000224877.3	ENST00000573090.1_ncRNA_0	17+:79213141-79213174	17+:79213141-79213174	AGG	ncRNA	0.83	0.38	0.66420	5.9
ENSG00000199053.1	ENST00000362183.1_ncRNA_0	17-:7126658-7126673	17-:7126658-7126673	AGG	ncRNA	0.86	0.48	0.59040	45.8
ENSG00000199053.1	ENST00000362183.1_ncRNA_1	17-:7126671-7126680	17-:7126671-7126680	ATC	ncRNA	0.86	0.46	0.60938	24.6
ENSG00000233966.1	ENST00000450587.1_ncRNA_0	17-:15607545-15608214	17-:15607545-15608214	ATG	ncRNA	0.86	0.48	0.040757	479.7
ENSG00000233966.1	ENST00000450587.1_ncRNA_1	17-:15608027-15608102	17-:15608027-15608102	AGG	ncRNA	0.22	0.39	0.70542	59.3
ENSG00000215030.4	ENST00000392730.2_ncRNA_0	17-:17286690-17287305	17-:17286690-17287305	ATG	ncRNA	0.33	0.18	0.050963	278.5
ENSG00000215030.4	ENST00000392730.2_ncRNA_1	17-:17286893-17286974	17-:17286893-17286974	AGG	ncRNA	0.85	0.47	0.35533	49.5
ENSG00000262074.3	ENST00000571722.2_ncRNA_0	17-:18967385-18967397	17-:18967385-18967397	CTG	ncRNA	0.86	0.43	0.042969	116.6
ENSG00000262074.3	ENST00000571722.2_ncRNA_1	17-:18967407-18967431	17-:18967407-18967431	ATC	ncRNA	0.31	0.49	0.22656	87.0
ENSG00000262202.3	ENST00000573866.2_ncRNA_0	17-:19015907-19015931	17-:19015907-19015931	ATC	ncRNA	0.31	0.49	0.034354	82.1
ENSG00000264940.2	ENST00000580533.1_ncRNA_0	17-:19093494-19093506	17-:19093494-19093506	CTG	ncRNA	0.86	0.43	0.57813	111.5
ENSG00000264940.2	ENST00000580533.1_ncRNA_1	17-:19093516-19093540	17-:19093516-19093540	ATC	ncRNA	0.31	0.49	0.22656	87.0
ENSG00000235979.4	ENST00000439860.2_ncRNA_0	17-:19349282-19349903|19349904-19350165	17-:19349282-19349903|19349904-19350165	ATG	ncRNA	0.87	0.51	0.012810	290.1
ENSG00000235979.4	ENST00000439860.2_ncRNA_1	17-:19349880-19349895	17-:19349880-19349895	ATC	ncRNA	0.81	0.38	0.44968	5.2
ENSG00000239246.2	ENST00000460492.1_ncRNA_0	17-:60593794-60593863	17-:60593794-60593863	TTG	ncRNA	0.39	0.45	0.011266	61.4
ENSG00000132475.4_ENSG00000263565.1	ENST00000586518.1_ncRNA_2	17-:73774671-73774923	17-:73774671-73775172	AGG	ncRNA	0.77	0.34	0.90347	162.6
ENSG00000132475.4_ENSG00000263565.1	ENST00000593254.1_ncRNA_1	17-:73774675-73774804|73774890-73774963|73775742-73775846	17-:73774675-73774804|73774890-73774963|73775742-73775846	TTG	ncRNA	0.26	0.38	0.00067021	404.6
ENSG00000132475.4_ENSG00000263565.1	ENST00000586518.1_ncRNA_3	17-:73775123-73775255	17-:73775123-73775255	ATG	ncRNA	0.36	0.49	1.0000	262.4
ENSG00000132475.4_ENSG00000263565.1	ENST00000586518.1_ncRNA_4	17-:73775723-73775846	17-:73775723-73775846	TTG	ncRNA	0.26	0.38	1.0000	218.1
ENSG00000161547.10_ENSG00000207556.1	ENST00000582449.1_ncRNA_1	17-:74732242-74732359	17-:74732242-74732359	AGG	ncRNA	0.78	0.24	1.0000	152.8
ENSG00000184009.5	ENST00000576917.1_ncRNA_5	17-:79477715-79477859|79477952-79478078	17-:79477715-79477859|79477952-79478078	GTG	ncRNA	0.14	0.45	1.0000	1358.4
ENSG00000184009.5	ENST00000576209.1_ncRNA_3	17-:79477715-79477859|79477952-79478134|79478213-79478652|79478928-79479159	17-:79477715-79477859|79477952-79478134|79478213-79478652|79478928-79479159	GTG	ncRNA	0.18	0.40	1.0000	6932.7
ENSG00000184009.5	ENST00000576917.1_ncRNA_2	17-:79478154-79478652|79478928-79479168|79479257-79479386|79479759-79479765	17-:79478154-79478652|79478928-79479168|79479257-79479386|79479759-79479765	CTG	ncRNA	0.65	0.18	1.0000	7061.4
ENSG00000184009.5	ENST00000576209.1_ncRNA_11	17-:79478257-79478368	17-:79478257-79478368	GTG	ncRNA	0.44	0.29	0.87036	236.7
ENSG00000184009.5	ENST00000576214.2_ncRNA_9	17-:79478459-79478546	17-:79478459-79478606	ACG	ncRNA	0.82	0.29	0.015903	462.2
ENSG00000184009.5	ENST00000576209.1_ncRNA_13	17-:79478641-79478652|79478928-79479037	17-:79478641-79478652|79478928-79479037	CTG	ncRNA	0.08	0.47	0.99889	283.5
ENSG00000184009.5	ENST00000576214.2_ncRNA_4	17-:79478709-79478829|79478928-79479168|79479257-79479380	17-:79478709-79478829|79478928-79479168|79479257-79479380	ATG	ncRNA	0.77	0.18	1.0000	2219.4
ENSG00000184009.5	ENST00000576214.2_ncRNA_12	17-:79478797-79478829|79478928-79479037	17-:79478797-79478829|79478928-79479037	CTG	ncRNA	0.08	0.47	0.98349	283.5
ENSG00000184009.5	ENST00000576209.1_ncRNA_14	17-:79478975-79479074	17-:79478975-79479074	ATG	ncRNA	0.76	0.20	0.99954	181.4
ENSG00000184009.5	ENST00000576917.1_ncRNA_10	17-:79479095-79479168|79479257-79479376	17-:79479095-79479168|79479257-79479386|79479759-79479797	AAG	ncRNA	0.49	0.49	0.20961	463.9
ENSG00000141522.7	ENST00000583111.1_ncRNA_1	17-:79827133-79827282|79827417-79827501|79827616-79827833	17-:79827133-79827282|79827417-79827501|79827616-79827833	GTG	ncRNA	0.75	0.48	1.0000	583.1
ENSG00000141522.7	ENST00000583499.1_ncRNA_3	17-:79827474-79827486	17-:79827474-79827486	ACG	ncRNA	0.86	0.39	0.94396	8.9
ENSG00000141522.7	ENST00000583111.1_ncRNA_2	17-:79827798-79827833|79829173-79829198	17-:79827798-79827833|79829173-79829198	CTG	ncRNA	0.58	0.47	0.41338	97.8
ENSG00000263753.2	ENST00000581471.2_ncRNA_0	18+:5238152-5238158	18+:5238152-5238158	ATG	ncRNA	0.86	0.00	0.25000	13.0
ENSG00000176014.8	ENST00000417736.2_ncRNA_1	18+:12310967-12311052|12325065-12326129	18+:12310967-12311052|12325065-12326129	CTG	ncRNA	0.25	0.48	1.0000	417.4
ENSG00000176014.8	ENST00000417736.2_ncRNA_2	18+:12325707-12325722	18+:12325707-12325722	ATG	ncRNA	0.87	0.37	0.66274	15.7
ENSG00000175387.11_ENSG00000269365.1	ENST00000591258.1_ncRNA_0	18-:45379692-45379707	18-:45379692-45379707	CTG	ncRNA	0.86	0.37	0.68750	11.9
ENSG00000264350.1	ENST00000580909.1_ncRNA_0	18-:51933456-51933477	18-:51933456-51933477	AAG	ncRNA	0.87	0.41	0.69415	7.7
ENSG00000172270.14	ENST00000572899.1_ncRNA_3	19+:572641-572701|579499-579523	19+:572641-572701|579499-579523	CTG	ncRNA	0.86	0.48	0.12254	100.4
ENSG00000172270.14	ENST00000571735.1_ncRNA_2	19+:579537-579656|580378-580461|580645-580782|581314-581591|582305-582330|582513-582577	19+:579537-579656|580378-580461|580645-580782|581314-581591|582305-582330|582513-582577	AAG	ncRNA	0.48	0.28	1.0000	1048.9
ENSG00000172270.14	ENST00000572899.1_ncRNA_4	19+:580396-580465	19+:580396-580465	GTG	ncRNA	0.86	0.46	0.99997	47.3
ENSG00000011304.12	ENST00000586944.1_ncRNA_1	19+:797434-797505|799412-799443|803560-803636|804035-804208|804291-804438|804531-804702|804828-804939|805012-805234	19+:797434-797505|799412-799443|803560-803636|804035-804208|804291-804438|804531-804702|804828-804939|805012-805234	TTG	ncRNA	0.47	0.41	1.0000	450.6
ENSG00000011304.12	ENST00000586944.1_ncRNA_2	19+:808604-808762|810542-810620|810693-810826	19+:808604-808762|810542-810620|810693-810826	AAG	ncRNA	0.51	0.43	1.0000	116.6
ENSG00000099624.3	ENST00000590265.1_ncRNA_1	19+:1242575-1242608|1244095-1244098	19+:1242575-1242608|1244095-1244098	ATG	ncRNA	0.77	0.41	0.63443	12.7
ENSG00000115286.15	ENST00000543289.1_ncRNA_1	19+:1395481-1395487	19+:1395481-1395487	AGG	ncRNA	0.86	0.00	0.25000	7.0
ENSG00000034063.9_ENSG00000263409.1	ENST00000591733.1_ncRNA_0	19+:4954466-4954500|4954661-4954833|4956719-4956735	19+:4909566-4909667|4910887-4911050|4929233-4929488|4930727-4930888|4932752-4932968|4941539-4941640|4941756-4941943|4944143-4944267|4944354-4944462|4945872-4945977|4947116-4947223|4950622-4950785|4950870-4951008|4954361-4954500|4954661-4954833|4956719-4956735	ACG	ncRNA	0.58	0.41	0.74640	6.0
ENSG00000243207.2_ENSG00000244165.1	ENST00000386910.1_ncRNA_0	19+:10218341-10218371	19+:10218341-10218371	ATG	ncRNA	0.23	0.49	0.071211	149.4
ENSG00000213303.3	ENST00000463278.1_ncRNA_0	19+:11634335-11634344	19+:11634335-11634344	ATG	ncRNA	0.86	0.41	0.55556	11.2
ENSG00000105640.8_ENSG00000207166.1	ENST00000600238.1_ncRNA_6	19+:17972145-17972190	19+:17972145-17972190	ATG	ncRNA	0.57	0.46	0.97672	23.9
ENSG00000105640.8_ENSG00000207166.1	ENST00000600238.1_ncRNA_1	19+:17972920-17973064	19+:17972152-17972281|17972902-17973064	CTG	ncRNA	0.65	0.48	1.0000	170.2
ENSG00000105640.8_ENSG00000207166.1	ENST00000600238.1_ncRNA_2	19+:17972943-17972958	19+:17972943-17972958	CTG	ncRNA	0.58	0.41	1.0000	11.3
ENSG00000105640.8_ENSG00000207166.1	ENST00000600238.1_ncRNA_4	19+:17972954-17973005	19+:17972954-17973005	ATG	ncRNA	0.86	0.10	0.94096	22.1
ENSG00000105640.8_ENSG00000207166.1	ENST00000600238.1_ncRNA_5	19+:17972991-17973036	19+:17972991-17973036	ATA	ncRNA	0.54	0.36	0.081493	23.6
ENSG00000268032.3	ENST00000596122.2_ncRNA_0	19+:18142594-18142606	19+:18142594-18142606	ATG	ncRNA	0.86	0.38	0.33008	7.5
ENSG00000268222.1	ENST00000596811.1_ncRNA_0	19+:35874674-35874689	19+:35874674-35874689	ATG	ncRNA	0.87	0.26	0.75990	7.1
ENSG00000167595.10	ENST00000600988.1_ncRNA_1	19+:36249116-36249131	19+:36249116-36249131	ATG	ncRNA	0.37	0.40	0.052300	6.0
ENSG00000105738.6	ENST00000476317.2_ncRNA_0	19+:38519728-38519743	19+:38519728-38519743	ATG	ncRNA	0.86	0.38	0.34390	8.0
ENSG00000130402.7	ENST00000588618.1_ncRNA_1	19+:39138388-39138547|39191239-39191354|39191641-39191761|39195573-39195660|39196683-39196771|39198756-39198835|39200034-39200116|39200896-39200982|39205108-39205201|39207725-39207956|39208566-39208714|39212177-39212434	19+:39138388-39138547|39191239-39191354|39191641-39191761|39195573-39195660|39196683-39196771|39198756-39198835|39200034-39200116|39200896-39200982|39205108-39205201|39207725-39207956|39208566-39208714|39212177-39212434	GTG	ncRNA	0.57	0.46	1.0000	321.5
ENSG00000249210.1	ENST00000503632.1_ncRNA_0	19+:47062392-47062416	19+:47062392-47062416	TTG	ncRNA	0.53	0.46	0.52465	28.9
ENSG00000161618.5_ENSG00000200259.1	ENST00000488946.1_ncRNA_7	19+:49993126-49993165	19+:49993126-49993165	AGG	ncRNA	0.87	0.15	0.99996	4.6
ENSG00000161618.5_ENSG00000200259.1	ENST00000488946.1_ncRNA_2	19+:49993754-49993928	19+:49993754-49993928	AAG	ncRNA	0.64	0.21	0.32129	169.7
ENSG00000161618.5_ENSG00000200259.1	ENST00000488946.1_ncRNA_1	19+:49994040-49994172	19+:49994040-49994172	CTG	ncRNA	0.86	0.49	1.0000	228.2
ENSG00000161618.5_ENSG00000200259.1	ENST00000488946.1_ncRNA_4	19+:49994489-49994504	19+:49994489-49994504	ATG	ncRNA	0.75	0.49	0.18080	97.6
ENSG00000161618.5_ENSG00000200259.1	ENST00000488946.1_ncRNA_6	19+:49995048-49995072	19+:49995048-49995072	AAG	ncRNA	0.62	0.41	1.0000	10.9
ENSG00000142534.2_ENSG00000200530.1	ENST00000600027.1_ncRNA_2	19+:50001175-50001303|50002768-50002892	19+:50001175-50001303|50002768-50002892	GTG	ncRNA	0.22	0.47	1.0000	458.3
ENSG00000142534.2_ENSG00000200530.1	ENST00000600027.1_ncRNA_6	19+:50001294-50001303|50002768-50002786	19+:50001294-50001303|50002768-50002786	CTG	ncRNA	0.83	0.42	0.85748	62.9
ENSG00000104960.11	ENST00000598325.1_ncRNA_1	19+:50357686-50357800|50357908-50357991|50358087-50358145|50358226-50358334|50360231-50360387|50360949-50361039|50361160-50361234|50361313-50361371|50361805-50361910|50363242-50363440|50363524-50363536	19+:50357686-50357800|50357908-50357991|50358087-50358145|50358226-50358334|50360231-50360387|50360949-50361039|50361160-50361234|50361313-50361371|50361805-50361910|50363242-50363440|50363524-50363536	CTG	ncRNA	0.86	0.47	0.90784	156.3
ENSG00000268458.1_ENSG00000243680.1	ENST00000492641.1_ncRNA_0	19+:52646556-52646589	19+:52646556-52646589	AGG	ncRNA	0.64	0.42	0.40538	7.1
ENSG00000105568.13	ENST00000473455.2_ncRNA_3	19+:52705252-52705267	19+:52705252-52705267	AAG	ncRNA	0.86	0.40	0.84160	9.0
ENSG00000105568.13	ENST00000473455.2_ncRNA_1	19+:52714615-52714636	19+:52714615-52714636	AGG	ncRNA	0.86	0.44	0.93833	16.9
ENSG00000238150.1	ENST00000423096.1_ncRNA_0	19+:54278852-54278888	19+:54278852-54278888	ATG	ncRNA	0.86	0.49	0.014272	240.6
ENSG00000108107.8	ENST00000560881.1_ncRNA_5	19+:55897729-55897777	19+:55897729-55897777	CTG	ncRNA	0.86	0.36	0.62887	150.1
ENSG00000108107.8	ENST00000560881.1_ncRNA_2	19+:55899392-55899416|55899610-55899700	19+:55899392-55899416|55899610-55899700	AAG	ncRNA	0.53	0.49	1.0000	386.6
ENSG00000083845.4	ENST00000599232.1_ncRNA_5	19+:58904825-58904849	19+:58904825-58904849	ATG	ncRNA	0.86	0.49	0.48747	104.2
ENSG00000083845.4	ENST00000599232.1_ncRNA_3	19+:58905875-58905995	19+:58905875-58905995	CTG	ncRNA	0.32	0.49	1.0000	181.9
ENSG00000083845.4	ENST00000599232.1_ncRNA_6	19+:58906087-58906117	19+:58906087-58906117	CTG	ncRNA	0.13	0.43	1.0000	13.5
ENSG00000167658.11	ENST00000598182.1_ncRNA_1	19-:3980749-3980977|3981336-3981450|3981944-3982019	19-:3980749-3980977|3981336-3981450|3981944-3982019	AAG	ncRNA	0.08	0.47	1.0000	252.4
ENSG00000130383.6_ENSG00000174886.8	ENST00000591160.1_ncRNA_1	19-:5902594-5902650|5903622-5903719	19-:5902594-5902650|5903622-5903719	ATG	ncRNA	0.46	0.31	0.0027322	97.0
ENSG00000130811.6	ENST00000592485.1_ncRNA_1	19-:10229755-10229821	19-:10229755-10229821	AAG	ncRNA	0.28	0.37	1.0000	24.6
ENSG00000130811.6	ENST00000592485.1_ncRNA_2	19-:10229795-10229801	19-:10229795-10229801	AGG	ncRNA	0.86	0.00	1.0000	10.3
ENSG00000076662.5	ENST00000587992.1_ncRNA_0	19-:10445458-10445473	19-:10445458-10445473	ATG	ncRNA	0.86	0.47	0.10037	39.0
ENSG00000131355.10	ENST00000596032.1_ncRNA_0	19-:14732914-14732935	19-:14732914-14732935	CTG	ncRNA	0.87	0.12	0.047339	8.1
ENSG00000126246.5_ENSG00000161265.10	ENST00000587101.1_ncRNA_0	19-:36231353-36231359	19-:36231353-36231359	ATG	ncRNA	0.86	0.00	0.25000	7.0
ENSG00000105193.4	ENST00000601390.1_ncRNA_0	19-:39923912-39924038	19-:39923912-39924058|39924161-39924209|39924304-39924386	AAG	ncRNA	0.23	0.48	0.0047280	333.0
ENSG00000063177.8_ENSG00000268093.1	ENST00000547892.1_ncRNA_1	19-:49119129-49119183	19-:49119129-49119183	GTG	ncRNA	0.55	0.48	0.022533	94.2
ENSG00000218902.3	ENST00000447474.1_ncRNA_0	20+:17992606-17992618	20+:17992606-17992618	ACG	ncRNA	0.86	0.39	0.87500	8.7
ENSG00000214612.3	ENST00000415286.1_ncRNA_0	20+:18485490-18485502	20+:18485490-18485502	TTG	ncRNA	0.87	0.42	0.31641	8.5
ENSG00000177410.8_ENSG00000212304.1	ENST00000450535.1_ncRNA_1	20+:47895234-47895253|47895640-47895645	20+:47895234-47895253|47895640-47895645	ATA	ncRNA	0.86	0.24	0.58174	58.5
ENSG00000177410.8_ENSG00000212304.1	ENST00000391002.1_ncRNA_0	20+:47897235-47897271	20+:47897235-47897271	ATA	ncRNA	0.55	0.49	0.18006	6931.8
ENSG00000087460.19	ENST00000477931.1_ncRNA_1	20+:57484449-57484478|57484575-57484634|57484738-57484859|57485005-57485136|57485388-57485456|57485737-57485884	20+:57464371-57464408|57470666-57470739|57473995-57474040|57478585-57478640|57478726-57478846|57480437-57480535|57484216-57484271|57484404-57484478|57484575-57484634|57484738-57484859|57485005-57485136|57485388-57485456|57485737-57485884	AAG	ncRNA	0.82	0.45	0.025520	144.0
ENSG00000087460.19	ENST00000496934.1_ncRNA_2	20+:57484229-57484271|57484404-57484478|57484575-57484634|57484738-57484859|57485005-57485136|57485388-57485456|57485737-57485884	20+:57484229-57484271|57484404-57484478|57484575-57484634|57484738-57484859|57485005-57485136|57485388-57485456|57485737-57485884	ATC	ncRNA	0.79	0.45	0.057164	163.5
ENSG00000101199.8	ENST00000519531.1_ncRNA_0	20+:61909488-61909494	20+:61909488-61909494	GTG	ncRNA	0.86	0.00	0.25000	6.1
ENSG00000125534.5	ENST00000473620.1_ncRNA_0	20+:62152170-62152188	20+:62152170-62152188	ATG	ncRNA	0.85	0.50	0.015625	512.9
ENSG00000125534.5	ENST00000473620.1_ncRNA_3	20+:62153088-62153232	20+:62153070-62153232	ATG	ncRNA	0.86	0.47	0.015558	156.3
ENSG00000125534.5	ENST00000473620.1_ncRNA_4	20+:62153259-62153274	20+:62153259-62153274	CTG	ncRNA	0.87	0.10	0.46022	5.2
ENSG00000230043.1	ENST00000415187.1_ncRNA_0	20-:49457231-49457270	20-:49457231-49457270	ATA	ncRNA	0.13	0.37	0.41428	13.0
ENSG00000101182.10	ENST00000484488.1_ncRNA_1	20-:60714185-60714253|60714751-60714854	20-:60714185-60714253|60714751-60714854	ATC	ncRNA	0.60	0.43	0.18336	48.6
ENSG00000215386.6_ENSG00000207863.1	ENST00000385128.1_ncRNA_0	21+:17962575-17962587	21+:17962575-17962587	CTG	ncRNA	0.86	0.43	0.57813	14.6
ENSG00000159147.13_ENSG00000241837.2	ENST00000491703.1_ncRNA_1	21-:35279730-35279757	21-:35279730-35279757	ATT	ncRNA	0.75	0.38	0.23369	5.0
ENSG00000159147.13_ENSG00000241837.2	ENST00000491703.1_ncRNA_0	21-:35288010-35288067	21-:35288010-35288067	ATG	ncRNA	0.73	0.49	0.32896	121.0
ENSG00000237347.2	ENST00000412461.2_ncRNA_0	22+:19043978-19043984	22+:19043978-19043984	CTG	ncRNA	0.86	0.00	0.25000	5.0
ENSG00000133460.15_ENSG00000240972.1	ENST00000465752.1_ncRNA_4	22+:24236644-24236680	22+:24236644-24236680	CTG	ncRNA	0.86	0.49	0.54584	125.5
ENSG00000133460.15_ENSG00000240972.1	ENST00000498385.1_ncRNA_1	22+:24236961-24237131|24237226-24237293	22+:24236961-24237131|24237226-24237293	ATC	ncRNA	0.63	0.38	1.0000	1681.6
ENSG00000133460.15_ENSG00000240972.1	ENST00000498385.1_ncRNA_2	22+:24236971-24237131|24237226-24237252	22+:24236971-24237131|24237226-24237252	ACG	ncRNA	0.54	0.21	0.42581	408.5
ENSG00000100097.7	ENST00000489315.1_ncRNA_3	22+:38072995-38073072|38074489-38074661|38075609-38075756	22+:38072995-38073072|38074489-38074661|38075609-38075756	CTG	ncRNA	0.71	0.12	1.0000	4571.8
ENSG00000100097.7	ENST00000472321.1_ncRNA_7	22+:38073010-38073072|38074382-38074419	22+:38073010-38073072|38074382-38074419	CTG	ncRNA	0.72	0.49	1.0000	531.5
ENSG00000100097.7	ENST00000489315.1_ncRNA_8	22+:38073014-38073072|38074489-38074500	22+:38073014-38073072|38074489-38074500	ATC	ncRNA	0.55	0.48	0.78428	164.2
ENSG00000100097.7	ENST00000472321.1_ncRNA_6	22+:38074509-38074661|38075609-38075640	22+:38074509-38074661|38075609-38075640	AAG	ncRNA	0.26	0.47	0.84798	1445.5
ENSG00000100097.7	ENST00000472321.1_ncRNA_4	22+:38074529-38074661|38075609-38075756	22+:38074529-38074661|38075609-38075756	CTG	ncRNA	0.44	0.17	1.0000	3675.2
ENSG00000100097.7	ENST00000489315.1_ncRNA_5	22+:38075665-38075719	22+:38075665-38075719	ATT	ncRNA	0.56	0.49	0.47685	340.5
ENSG00000270022.2	ENST00000602478.1_ncRNA_1	22+:43011319-43011331	22+:43011319-43011331	ACG	ncRNA	0.86	0.48	0.12500	50.3
ENSG00000270022.2	ENST00000602478.1_ncRNA_0	22+:43011327-43011339	22+:43011327-43011339	TTG	ncRNA	0.86	0.45	0.57813	680.9
ENSG00000100316.11_ENSG00000263764.1	ENST00000467105.1_ncRNA_3	22-:39710752-39710767	22-:39710752-39710767	ATC	ncRNA	0.86	0.48	0.61888	57.3
ENSG00000213857.3	ENST00000423293.1_ncRNA_0	22-:41470732-41470747	22-:41470732-41470747	CTG	ncRNA	0.86	0.46	0.97280	23.0
ENSG00000100243.16_ENSG00000249222.1	ENST00000470741.1_ncRNA_1	22-:43015778-43015951|43019794-43019894|43023309-43023395|43023610-43023694|43024157-43024287|43026887-43026890	22-:43015778-43015951|43019794-43019894|43023309-43023395|43023610-43023694|43024157-43024287|43026887-43026890	AAG	ncRNA	0.08	0.43	0.050132	301.4
ENSG00000100243.16_ENSG00000249222.1	ENST00000470741.1_ncRNA_2	22-:43019796-43019835	22-:43019796-43019835	ACG	ncRNA	0.80	0.47	0.19981	32.7
ENSG00000100258.13	ENST00000504717.1_ncRNA_1	22-:50941819-50941828	22-:50941819-50941828	AAG	ncRNA	0.47	0.30	1.0000	32.0
ENSG00000210049.1_ENSG00000210117.1	ENST00000389680.2_ncRNA_0	MT+:783-834	MT+:783-834	ACG	ncRNA	0.62	0.36	0.69589	196.1
ENSG00000210049.1_ENSG00000210117.1	ENST00000389680.2_ncRNA_10	MT+:840-852	MT+:840-852	ACG	ncRNA	0.86	0.48	0.61533	60.3
ENSG00000210049.1_ENSG00000210117.1	ENST00000389680.2_ncRNA_5	MT+:917-1037	MT+:917-1037	AAG	ncRNA	0.86	0.49	0.17072	169.9
ENSG00000210049.1_ENSG00000210117.1	ENST00000389680.2_ncRNA_21	MT+:1021-1057	MT+:1021-1057	ACG	ncRNA	0.87	0.45	0.40599	11.4
ENSG00000210049.1_ENSG00000210117.1	ENST00000389680.2_ncRNA_4	MT+:1166-1214	MT+:1166-1214	AAG	ncRNA	0.65	0.21	0.22532	142.2
ENSG00000210049.1_ENSG00000210117.1	ENST00000389680.2_ncRNA_6	MT+:1244-1283	MT+:1244-1283	TTG	ncRNA	0.08	0.40	0.84217	94.8
ENSG00000210049.1_ENSG00000210117.1	ENST00000387347.2_ncRNA_15	MT+:2005-2032	MT+:2005-2032	CTG	ncRNA	0.42	0.19	0.078961	38.5
ENSG00000210049.1_ENSG00000210117.1	ENST00000387347.2_ncRNA_19	MT+:2198-2228	MT+:2198-2228	AAG	ncRNA	0.12	0.40	0.58435	25.6
ENSG00000210049.1_ENSG00000210117.1	ENST00000387347.2_ncRNA_12	MT+:2334-2367	MT+:2334-2367	ATA	ncRNA	0.56	0.33	0.17363	54.4
ENSG00000210049.1_ENSG00000210117.1	ENST00000387347.2_ncRNA_7	MT+:2652-2676	MT+:2628-2676	CTG	ncRNA	0.43	0.49	0.12722	82.6
ENSG00000210049.1_ENSG00000210117.1	ENST00000387347.2_ncRNA_3	MT+:2971-3052	MT+:2971-3052	ATA	ncRNA	0.08	0.48	0.35241	496.3
ENSG00000210049.1_ENSG00000210117.1	ENST00000387347.2_ncRNA_2	MT+:2996-3029	MT+:2996-3029	ATC	ncRNA	0.44	0.50	0.078127	437.5
ENSG00000210049.1_ENSG00000210117.1	ENST00000387347.2_ncRNA_1	MT+:3129-3180	MT+:3120-3180	AGG	ncRNA	0.08	0.49	0.23034	676.7
ENSG00000198804.2_ENSG00000198786.2	ENST00000387441.1_ncRNA_38	MT+:12159-12171	MT+:12159-12171	ATC	ncRNA	0.27	0.49	0.15625	108.1
ENSG00000198804.2_ENSG00000198786.2	ENST00000387456.1_ncRNA_49	MT+:12289-12331	MT+:12289-12331	ATT	ncRNA	0.82	0.47	0.12556	40.6
ENSG00000198727.2_ENSG00000210195.2	ENST00000387460.2_ncRNA_14	MT+:15917-15923	MT+:15917-15923	TTG	ncRNA	0.86	0.00	0.60000	8.2
ENSG00000198695.2_ENSG00000210194.1	ENST00000387459.1_ncRNA_1	MT-:14687-14693	MT-:14687-14693	TTG	ncRNA	0.86	0.00	0.60000	10.5
ENSG00000179222.13	ENST00000494718.1_ncRNA_1	X+:51637412-51637445|51638148-51638856|51639504-51640275	X+:51637400-51637445|51638148-51638856|51639504-51640275	ATG	ncRNA	0.13	0.36	1.0000	176.4
ENSG00000179222.13	ENST00000494718.1_ncRNA_4	X+:51638503-51638515	X+:51638503-51638515	CTG	ncRNA	0.86	0.39	1.0000	8.3
ENSG00000179222.13	ENST00000494718.1_ncRNA_2	X+:51639995-51640013	X+:51639995-51640013	TTG	ncRNA	0.79	0.45	1.0000	21.7
ENSG00000179222.13	ENST00000494718.1_ncRNA_3	X+:51640962-51640986	X+:51640962-51640986	CTG	ncRNA	0.13	0.21	1.0000	8.3
ENSG00000147403.12_ENSG00000207165.1	ENST00000489200.1_ncRNA_1	X+:153626860-153626883|153627678-153627745	X+:153626860-153626883|153627678-153627745	ATG	ncRNA	0.76	0.47	1.0000	309.8
ENSG00000147403.12_ENSG00000207165.1	ENST00000489200.1_ncRNA_2	X+:153628217-153628286	X+:153628217-153628286	GTG	ncRNA	0.68	0.13	1.0000	68.6
ENSG00000147403.12_ENSG00000207165.1	ENST00000489200.1_ncRNA_3	X+:153629120-153629195	X+:153629120-153629195	ATC	ncRNA	0.24	0.44	1.0000	34.4
ENSG00000232472.1	ENST00000447718.1_ncRNA_0	X-:24806747-24806753	X-:24806747-24806753	ATG	ncRNA	0.86	0.00	0.25000	7.3
ENSG00000228232.1	ENST00000452570.1_ncRNA_0	X-:39646385-39646394	X-:39646385-39646394	AAG	ncRNA	0.84	0.45	0.11111	276.3
ENSG00000228232.1	ENST00000452570.1_ncRNA_2	X-:39646864-39646906	X-:39646864-39646906	AGG	ncRNA	0.27	0.37	0.62697	54.9
ENSG00000228232.1	ENST00000452570.1_ncRNA_1	X-:39647072-39647390	X-:39647072-39647390	ATG	ncRNA	0.45	0.41	2.7697e-06	326.7
ENSG00000228232.1	ENST00000452570.1_ncRNA_3	X-:39647377-39647383	X-:39647377-39647383	AGG	ncRNA	0.86	0.00	1.0000	28.2
ENSG00000216866.4	ENST00000397318.4_ncRNA_0	X-:40794234-40794273	X-:40794234-40794273	GTG	ncRNA	0.38	0.19	0.27748	16.7
ENSG00000235587.2	ENST00000425487.2_ncRNA_0	X-:46299320-46299791	X-:46299320-46299791	ATC	ncRNA	0.44	0.35	0.64819	287.0
ENSG00000235587.2	ENST00000425487.2_ncRNA_1	X-:46299622-46299655	X-:46299622-46299655	ATG	ncRNA	0.57	0.48	0.62305	63.4
ENSG00000230216.1	ENST00000448722.1_ncRNA_0	X-:49090491-49090503	X-:49090491-49090503	AGG	ncRNA	0.61	0.04	0.50000	23.6
ENSG00000229807.5	ENST00000429829.1_ncRNA_0	X-:73047019-73047025	X-:73047019-73047025	ATG	ncRNA	0.86	0.00	0.25000	15.0
ENSG00000229807.5	ENST00000429829.1_ncRNA_1	X-:73072057-73072081	X-:73072057-73072081	ATC	ncRNA	0.87	0.42	0.21461	8.0
ENSG00000229807.5	ENST00000429829.1_ncRNA_2	X-:73072513-73072528	X-:73072513-73072528	CTG	ncRNA	0.86	0.35	0.73969	6.0
ENSG00000234176.1	ENST00000425843.1_ncRNA_0	X-:120338068-120338092	X-:120338068-120338092	AAG	ncRNA	0.12	0.33	0.051699	16.2
ENSG00000214748.2	ENST00000442158.1_ncRNA_0	X-:136407171-136407177	X-:136407171-136407177	CTG	ncRNA	0.86	0.00	0.40000	7.6
ENSG00000251705.1	ENST00000515896.1_ncRNA_0	Y+:10037849-10037909	Y+:10037849-10037909	ATC	ncRNA	0.13	0.49	0.011316	248.5
ENSG00000229465.1	ENST00000425411.1_ncRNA_0	Y+:20310686-20310698	Y+:20310686-20310698	AGG	ncRNA	0.86	0.33	0.50000	65.8
ENSG00000229129.1	ENST00000415776.1_ncRNA_0	Y-:19869076-19869088	Y-:19869076-19869088	AGG	ncRNA	0.86	0.33	0.50000	65.8
ENSG00000143569.14	ENST00000412596.1_orphan_2	1+:154215744-154215759	1+:154215744-154215759	CTG	orphan	0.86	0.40	0.59040	9.5
ENSG00000162496.4	ENST00000430996.1_orphan_0	1-:12639382-12639397	1-:12639382-12639397	ATG	orphan	0.86	0.40	0.46022	9.0
ENSG00000197956.5	ENST00000462776.2_orphan_6	1-:153507197-153507227	1-:153507197-153507227	ATG	orphan	0.86	0.36	0.57645	199.1
ENSG00000197956.5	ENST00000462776.2_orphan_8	1-:153507239-153507272	1-:153507239-153507272	AAG	orphan	0.08	0.39	0.89659	80.7
ENSG00000197956.5	ENST00000462776.2_orphan_7	1-:153507275-153507306|153507677-153507697	1-:153507275-153507306|153507677-153507697	AGG	orphan	0.86	0.13	0.90386	147.1
ENSG00000143314.8	ENST00000412846.1_orphan_0	1-:156708426-156708444	1-:156708426-156708444	ATT	orphan	0.86	0.39	0.19624	10.7
ENSG00000196923.9	ENST00000506537.1_orphan_3	5-:176923494-176923509	5-:176923494-176923509	ATT	orphan	0.86	0.41	0.34390	11.0
ENSG00000204628.7_ENSG00000264549.1	ENST00000509148.1_orphan_11	5-:180664604-180664658	5-:180664604-180664658	AGG	orphan	0.86	0.48	0.97598	46.7
ENSG00000204628.7_ENSG00000264549.1	ENST00000509148.1_orphan_9	5-:180664615-180664642	5-:180664615-180664642	GTG	orphan	0.83	0.48	0.20704	48.6
ENSG00000204628.7_ENSG00000264549.1	ENST00000509148.1_orphan_14	5-:180664685-180664694	5-:180664685-180664694	ATG	orphan	0.86	0.34	0.74729	5.8
ENSG00000204628.7_ENSG00000264549.1	ENST00000513027.1_orphan_12	5-:180670315-180670348	5-:180670315-180670348	GTG	orphan	0.36	0.47	0.14570	41.2
ENSG00000204628.7_ENSG00000264549.1	ENST00000513027.1_orphan_13	5-:180670784-180670796	5-:180670784-180670796	CTG	orphan	0.86	0.43	1.0000	13.7
ENSG00000087087.14	ENST00000449389.1_orphan_1	7+:100483323-100483329	7+:100483323-100483329	TTG	orphan	0.86	0.00	0.25000	11.0
ENSG00000161016.11	ENST00000533397.1_orphan_8	8-:146015741-146015753	8-:146015741-146015753	GTG	orphan	0.81	0.38	0.30053	18.4
ENSG00000161016.11	ENST00000533397.1_orphan_4	8-:146016834-146016880|146017157-146017171	8-:146016834-146016880|146017157-146017171	TTG	orphan	0.08	0.48	0.51883	64.0
ENSG00000161016.11	ENST00000533397.1_orphan_7	8-:146017453-146017498	8-:146017453-146017498	GTG	orphan	0.27	0.24	0.98751	33.4
ENSG00000148834.8	ENST00000445155.1_orphan_2	10+:106019425-106019437	10+:106019425-106019437	AGG	orphan	0.87	0.17	0.74230	5.5
ENSG00000148834.8	ENST00000445155.1_orphan_1	10+:106022833-106022835|106025841-106025848	10+:106022833-106022835|106025841-106025848	AGG	orphan	0.86	0.42	0.43750	12.0
ENSG00000154473.13	ENST00000407911.2_orphan_1	10+:124914446-124914461	10+:124914446-124914461	ACG	orphan	0.36	0.15	0.073303	33.8
ENSG00000149273.10_ENSG00000207445.1	ENST00000525933.1_orphan_4	11+:75115167-75115182	11+:75115167-75115182	TTG	orphan	0.86	0.41	0.95007	10.7
ENSG00000149273.10_ENSG00000207445.1	ENST00000525933.1_orphan_5	11+:75115796-75115802	11+:75115796-75115802	ACG	orphan	0.86	0.00	0.54932	7.5
ENSG00000244242.1_ENSG00000229512.1	ENST00000438213.1_orphan_4	11-:1780215-1780245	11-:1780215-1780245	ATG	orphan	0.86	0.49	0.74294	105.2
ENSG00000110321.11	ENST00000524932.1_orphan_3	11-:10826514-10826523	11-:10826514-10826523	ATG	orphan	0.86	0.46	0.43750	23.0
ENSG00000110321.11	ENST00000524932.1_orphan_2	11-:10827531-10827555	11-:10827531-10827555	ATG	orphan	0.86	0.48	0.0072913	62.9
ENSG00000109971.9	ENST00000524552.1_orphan_1	11-:122929066-122929081	11-:122929066-122929081	ATG	orphan	0.86	0.45	0.34830	35.9
ENSG00000010278.7	ENST00000382519.4_orphan_1	12+:6342627-6342651	12+:6342627-6342651	CTG	orphan	0.58	0.29	1.0000	25.9
ENSG00000010278.7	ENST00000382519.4_orphan_2	12+:6344488-6344493|6344641-6344645	12+:6344488-6344493|6344641-6344645	ATG	orphan	0.86	0.38	1.0000	8.1
ENSG00000111669.10	ENST00000495834.1_orphan_7	12+:6978342-6978347|6978421-6978425	12+:6978342-6978347|6978421-6978425	ATG	orphan	0.86	0.35	1.0000	6.0
ENSG00000205352.6_ENSG00000197111.11	ENST00000562264.1_orphan_4	12+:53849750-53849765	12+:53849750-53849765	AAG	orphan	0.71	0.39	0.81399	8.2
ENSG00000110955.4_ENSG00000207031.1	ENST00000551020.1_orphan_1	12-:57037332-57037371|57037620-57037641	12-:57037332-57037371|57037620-57037641	ATG	orphan	0.46	0.48	0.61045	26.6
ENSG00000187109.9	ENST00000551992.1_orphan_3	12-:76461175-76461211	12-:76461175-76461211	TTG	orphan	0.36	0.47	0.28854	17.2
ENSG00000110880.6	ENST00000551044.1_orphan_1	12-:109072090-109072138	12-:109072090-109072138	ATG	orphan	0.32	0.23	0.19703	35.4
ENSG00000118939.13_ENSG00000136153.15	ENST00000377499.5_orphan_0	13+:76407196-76407205	13+:76407196-76407205	GTG	orphan	0.86	0.35	0.30556	6.0
ENSG00000087245.8	ENST00000570283.1_orphan_3	16+:55522589-55522628|55525712-55525793	16+:55522589-55522628|55525712-55525793	ACG	orphan	0.86	0.18	0.99900	52.4
ENSG00000198242.9_ENSG00000238597.1	ENST00000578181.1_orphan_0	17+:27047751-27047766	17+:27047751-27047766	AAG	orphan	0.86	0.41	0.73969	11.0
ENSG00000167468.12	ENST00000587648.1_orphan_1	19+:1105271-1105279|1105364-1105404	19+:1105271-1105279|1105364-1105404	AAG	orphan	0.72	0.42	1.0000	18.5
ENSG00000105372.2	ENST00000601492.1_orphan_2	19+:42365236-42365281|42365548-42365557	19+:42365236-42365281|42365548-42365557	AAG	orphan	0.36	0.45	0.74235	76.6
ENSG00000105372.2	ENST00000600467.1_orphan_1	19+:42365251-42365281|42373100-42373154	19+:42365236-42365281|42373100-42373154	ACG	orphan	0.86	0.41	1.0000	100.8
ENSG00000108106.9	ENST00000587845.1_orphan_2	19-:55915810-55915846|55918182-55918221	19-:55915810-55915846|55918182-55918221	AGG	orphan	0.22	0.41	0.98747	70.3
ENSG00000210049.1_ENSG00000210117.1	ENST00000361390.2_orphan_16	MT+:3409-3427	MT+:3409-3427	AAG	orphan	0.60	0.42	0.44498	54.4
ENSG00000210049.1_ENSG00000210117.1	ENST00000361390.2_orphan_11	MT+:3454-3466	MT+:3454-3466	CTG	orphan	0.58	0.39	0.74230	8.9
ENSG00000210049.1_ENSG00000210117.1	ENST00000361390.2_orphan_9	MT+:3605-3635	MT+:3605-3635	AGG	orphan	0.86	0.43	0.47149	56.9
ENSG00000210049.1_ENSG00000210117.1	ENST00000361390.2_orphan_17	MT+:3651-3660	MT+:3651-3660	ATC	orphan	0.71	0.43	0.39063	53.9
ENSG00000210049.1_ENSG00000210117.1	ENST00000361390.2_orphan_22	MT+:3852-3861	MT+:3852-3861	ATA	orphan	0.86	0.34	0.55556	5.7
ENSG00000210049.1_ENSG00000210117.1	ENST00000361390.2_orphan_20	MT+:3949-3982	MT+:3949-3982	ACG	orphan	0.85	0.39	0.84693	22.7
ENSG00000210049.1_ENSG00000210117.1	ENST00000361390.2_orphan_18	MT+:4045-4105	MT+:4045-4105	ATG	orphan	0.49	0.45	0.91770	44.1
ENSG00000210049.1_ENSG00000210117.1	ENST00000361390.2_orphan_13	MT+:4110-4122	MT+:4110-4122	CTG	orphan	0.08	0.29	0.68359	54.4
ENSG00000210049.1_ENSG00000210117.1	ENST00000361390.2_orphan_14	MT+:4122-4176	MT+:4122-4176	ATT	orphan	0.60	0.48	0.32524	55.6
ENSG00000210049.1_ENSG00000210117.1	ENST00000361453.3_orphan_8	MT+:4473-4536	MT+:4473-4536	ATC	orphan	0.56	0.50	0.0044252	78.4
ENSG00000198804.2_ENSG00000198786.2	ENST00000361624.2_orphan_6	MT+:5956-6052	MT+:5956-6052	ATA	orphan	0.26	0.45	0.23656	1024.6
ENSG00000198804.2_ENSG00000198786.2	ENST00000361624.2_orphan_32	MT+:6158-6212	MT+:6158-6212	ATA	orphan	0.80	0.40	0.81019	207.0
ENSG00000198804.2_ENSG00000198786.2	ENST00000361624.2_orphan_0	MT+:6436-6628	MT+:6202-6628	ATA	orphan	0.39	0.48	0.78090	2037.2
ENSG00000198804.2_ENSG00000198786.2	ENST00000361624.2_orphan_2	MT+:6470-6611	MT+:6470-6611	ATC	orphan	0.46	0.49	0.19090	2363.4
ENSG00000198804.2_ENSG00000198786.2	ENST00000361624.2_orphan_41	MT+:6510-6534	MT+:6510-6534	CTG	orphan	0.72	0.49	0.80753	79.8
ENSG00000198804.2_ENSG00000198786.2	ENST00000361624.2_orphan_14	MT+:6627-6663	MT+:6627-6663	AAG	orphan	0.59	0.48	0.12123	139.9
ENSG00000198804.2_ENSG00000198786.2	ENST00000361624.2_orphan_31	MT+:6635-6728	MT+:6635-6728	ATT	orphan	0.86	0.16	0.85430	177.1
ENSG00000198804.2_ENSG00000198786.2	ENST00000361624.2_orphan_37	MT+:6830-6872	MT+:6791-6872	ATA	orphan	0.60	0.23	0.50000	109.2
ENSG00000198804.2_ENSG00000198786.2	ENST00000361624.2_orphan_40	MT+:6906-6930	MT+:6906-6930	CTG	orphan	0.23	0.49	0.80628	83.5
ENSG00000198804.2_ENSG00000198786.2	ENST00000361624.2_orphan_1	MT+:6985-7444	MT+:6985-7444	ATC	orphan	0.08	0.50	0.34328	3163.3
ENSG00000198804.2_ENSG00000198786.2	ENST00000361624.2_orphan_27	MT+:7038-7053	MT+:7038-7053	ATG	orphan	0.86	0.21	0.82080	229.4
ENSG00000198804.2_ENSG00000198786.2	ENST00000361624.2_orphan_8	MT+:7208-7253	MT+:7208-7253	ATG	orphan	0.49	0.35	0.14613	675.0
ENSG00000198804.2_ENSG00000198786.2	ENST00000361624.2_orphan_42	MT+:7256-7322	MT+:7256-7322	ATC	orphan	0.79	0.34	0.99784	73.5
ENSG00000198804.2_ENSG00000198786.2	ENST00000362079.2_orphan_24	MT+:9206-9254	MT+:9206-9254	ATG	orphan	0.42	0.50	0.31351	334.9
ENSG00000198804.2_ENSG00000198786.2	ENST00000362079.2_orphan_5	MT+:9250-9655	MT+:9250-9655	ATG	orphan	0.64	0.44	0.49672	1101.0
ENSG00000198804.2_ENSG00000198786.2	ENST00000362079.2_orphan_55	MT+:9474-9525	MT+:9474-9525	AAG	orphan	0.86	0.46	0.97659	25.2
ENSG00000198804.2_ENSG00000198786.2	ENST00000362079.2_orphan_54	MT+:9588-9603	MT+:9588-9603	AAG	orphan	0.29	0.18	0.57351	25.2
ENSG00000198804.2_ENSG00000198786.2	ENST00000362079.2_orphan_13	MT+:9875-9926	MT+:9767-9926	ATA	orphan	0.73	0.49	0.23316	323.3
ENSG00000198804.2_ENSG00000198786.2	ENST00000362079.2_orphan_23	MT+:9897-9942	MT+:9897-9942	ATC	orphan	0.82	0.12	0.50463	273.1
ENSG00000198804.2_ENSG00000198786.2	ENST00000361227.2_orphan_30	MT+:10346-10376	MT+:10346-10376	ATC	orphan	0.08	0.47	0.011182	205.8
ENSG00000198804.2_ENSG00000198786.2	ENST00000361381.2_orphan_45	MT+:10759-10807	MT+:10759-10807	ATG	orphan	0.59	0.48	0.64564	65.2
ENSG00000198804.2_ENSG00000198786.2	ENST00000361381.2_orphan_58	MT+:10905-10911	MT+:10905-10911	ATT	orphan	0.86	0.00	0.25000	6.1
ENSG00000198804.2_ENSG00000198786.2	ENST00000361381.2_orphan_36	MT+:10987-11167	MT+:10987-11167	ATC	orphan	0.70	0.49	0.44995	164.2
ENSG00000198804.2_ENSG00000198786.2	ENST00000361381.2_orphan_50	MT+:10995-11019	MT+:10995-11019	AAG	orphan	0.86	0.46	0.24302	27.1
ENSG00000198804.2_ENSG00000198786.2	ENST00000361381.2_orphan_35	MT+:11377-11404	MT+:11377-11404	ATA	orphan	0.62	0.49	0.10171	182.6
ENSG00000198804.2_ENSG00000198786.2	ENST00000361381.2_orphan_21	MT+:11387-11447	MT+:11387-11447	ACG	orphan	0.15	0.50	0.97202	422.3
ENSG00000198804.2_ENSG00000198786.2	ENST00000361381.2_orphan_44	MT+:11785-11833	MT+:11704-11833	ATC	orphan	0.83	0.39	0.31601	45.3
ENSG00000198804.2_ENSG00000198786.2	ENST00000361381.2_orphan_46	MT+:11714-11747	MT+:11714-11747	ACG	orphan	0.86	0.15	0.034934	42.2
ENSG00000198804.2_ENSG00000198786.2	ENST00000361381.2_orphan_48	MT+:11759-11786	MT+:11759-11786	ACG	orphan	0.08	0.38	0.46773	44.6
ENSG00000198804.2_ENSG00000198786.2	ENST00000361381.2_orphan_26	MT+:11795-11822	MT+:11795-11822	AAG	orphan	0.35	0.49	0.20829	281.9
ENSG00000198804.2_ENSG00000198786.2	ENST00000361381.2_orphan_15	MT+:11844-11856	MT+:11844-11856	AAG	orphan	0.74	0.46	0.83772	28.7
ENSG00000198727.2_ENSG00000210195.2	ENST00000361789.2_orphan_12	MT+:14824-14836	MT+:14824-14836	ATC	orphan	0.86	0.32	0.69947	34.8
ENSG00000198727.2_ENSG00000210195.2	ENST00000361789.2_orphan_0	MT+:14886-15396	MT+:14886-15396	AGG	orphan	0.57	0.13	0.050529	2756.9
ENSG00000198727.2_ENSG00000210195.2	ENST00000361789.2_orphan_7	MT+:14902-14977	MT+:14902-14977	ATG	orphan	0.66	0.29	0.97643	137.6
ENSG00000198727.2_ENSG00000210195.2	ENST00000361789.2_orphan_9	MT+:14980-15085	MT+:14980-15085	ATC	orphan	0.63	0.48	0.95840	320.2
ENSG00000198727.2_ENSG00000210195.2	ENST00000361789.2_orphan_3	MT+:15103-15151	MT+:15103-15151	CTG	orphan	0.36	0.40	0.93641	935.5
ENSG00000198727.2_ENSG00000210195.2	ENST00000361789.2_orphan_2	MT+:15107-15119	MT+:15107-15119	TTG	orphan	0.62	0.25	0.50000	117.3
ENSG00000198727.2_ENSG00000210195.2	ENST00000361789.2_orphan_11	MT+:15137-15182	MT+:15137-15182	ATG	orphan	0.34	0.49	0.72995	130.5
ENSG00000198727.2_ENSG00000210195.2	ENST00000361789.2_orphan_6	MT+:15181-15235	MT+:15181-15235	ATT	orphan	0.34	0.48	0.53940	531.0
ENSG00000198727.2_ENSG00000210195.2	ENST00000361789.2_orphan_13	MT+:15235-15241	MT+:15235-15241	ATC	orphan	0.86	0.00	0.60000	20.8
ENSG00000198727.2_ENSG00000210195.2	ENST00000361789.2_orphan_1	MT+:15376-15562	MT+:15376-15562	ATC	orphan	0.74	0.43	0.34525	958.4
ENSG00000198727.2_ENSG00000210195.2	ENST00000361789.2_orphan_8	MT+:15392-15464	MT+:15392-15464	ATA	orphan	0.86	0.49	0.15355	314.6
ENSG00000198727.2_ENSG00000210195.2	ENST00000361789.2_orphan_4	MT+:15558-15603	MT+:15558-15603	ATG	orphan	0.62	0.30	0.40364	290.2
ENSG00000198727.2_ENSG00000210195.2	ENST00000361789.2_orphan_5	MT+:15693-15864	MT+:15693-15864	ATT	orphan	0.08	0.49	0.044930	683.2
ENSG00000198727.2_ENSG00000210195.2	ENST00000361789.2_orphan_10	MT+:15745-15757	MT+:15745-15757	ATT	orphan	0.86	0.06	0.31641	184.9
ENSG00000198695.2_ENSG00000210194.1	ENST00000361681.2_orphan_0	MT-:14233-14278	MT-:14233-14278	AGG	orphan	0.86	0.46	0.41947	31.2
ENSG00000198830.6	ENST00000361427.5_uoORF_1	1+:26799039-26799118|26799973-26799978	1+:26799039-26799118|26799973-26799978	AAG	uoORF	0.14	0.49	0.056588	500.3
ENSG00000121774.13	ENST00000327300.7_uoORF_1	1+:32479586-32479649	1+:32479586-32479649	ATC	uoORF	0.37	0.48	0.69325	58.8
ENSG00000084623.7	ENST00000373586.1_uoORF_1	1+:32688011-32688045|32688138-32688164	1+:32688011-32688045|32688138-32688164	ACG	uoORF	0.34	0.48	0.43097	61.8
ENSG00000117399.9	ENST00000310955.6_uoORF_1	1+:43824872-43825067|43825160-43825265	1+:43824872-43825067|43825160-43825265	CTG	uoORF	0.62	0.40	0.91715	226.3
ENSG00000079739.11_ENSG00000244256.2	ENST00000371084.3_uoORF_0	1+:64059133-64059166	1+:64059133-64059166	CTG	uoORF	0.13	0.23	0.12590	5.0
ENSG00000122406.8_ENSG00000207523.1	ENST00000370321.3_uoORF_1	1+:93297619-93297674|93298945-93298956	1+:93297619-93297674|93298945-93298956	CTG	uoORF	0.81	0.43	0.33127	42.6
ENSG00000175756.9	ENST00000338370.3_uoORF_1	1-:1310117-1310165	1-:1310117-1310165	CTG	uoORF	0.86	0.48	0.73825	48.7
ENSG00000074800.9_ENSG00000236269.1	ENST00000234590.4_uoORF_3	1-:8931988-8932045|8934882-8934976|8938638-8938691	1-:8931988-8932045|8934882-8934976|8938638-8938691	GTG	uoORF	0.86	0.39	0.99998	447.6
ENSG00000074800.9_ENSG00000236269.1	ENST00000234590.4_uoORF_2	1-:8934929-8934976|8938638-8938687	1-:8934929-8934976|8938638-8938738	CTG	uoORF	0.86	0.50	0.027627	1054.0
ENSG00000117394.15	ENST00000426263.3_uoORF_3	1-:43408985-43408992|43424304-43424378	1-:43408985-43408992|43424304-43424378	ACG	uoORF	0.61	0.24	0.26476	107.1
ENSG00000197956.5	ENST00000368719.4_uoORF_4	1-:153507741-153507836|153508424-153508467	1-:153507741-153507836|153508424-153508467	ATC	uoORF	0.59	0.38	0.19981	1948.9
ENSG00000197956.5	ENST00000496817.1_uoORF_3	1-:153507741-153507851|153508424-153508467	1-:153507741-153507851|153508424-153508467	ATC	uoORF	0.59	0.38	0.033579	1974.0
ENSG00000189171.9_ENSG00000272030.1	ENST00000440685.2_uoORF_1	1-:153598947-153598980	1-:153598947-153598980	TTG	uoORF	0.83	0.36	0.091072	64.0
ENSG00000163468.10	ENST00000295688.3_uoORF_1	1-:156307971-156307986	1-:156307971-156307986	ATC	uoORF	0.64	0.37	0.27717	28.7
ENSG00000158710.10	ENST00000368097.4_uoORF_2	1-:159890268-159890327|159895239-159895246	1-:159890268-159890327|159895239-159895246	TTG	uoORF	0.84	0.49	0.92565	352.6
ENSG00000188206.5_ENSG00000153187.12	ENST00000444376.2_uoORF_0	1-:245027589-245027646	1-:245027589-245027646	TTG	uoORF	0.74	0.45	0.22617	31.7
ENSG00000171863.8_ENSG00000252531.1	ENST00000304921.5_uoORF_0	2+:3622908-3622940|3623181-3623227	2+:3622908-3622940|3623181-3623227	TTG	uoORF	0.86	0.38	0.047818	36.5
ENSG00000138029.9	ENST00000317799.5_uoORF_0	2+:26467855-26467858|26477114-26477126	2+:26467855-26467858|26477114-26477126	AAG	uoORF	0.86	0.35	0.46022	6.0
ENSG00000143947.8	ENST00000272317.6_uoORF_3	2+:55459830-55459844|55459943-55460008|55460498-55460503	2+:55459830-55459844|55459943-55460008|55460498-55460503	ATC	uoORF	0.57	0.40	0.31990	39.3
ENSG00000155368.12	ENST00000355857.3_uoORF_0	2+:120124575-120124636|120125763-120125768	2+:120124575-120124636|120125763-120125768	CTG	uoORF	0.86	0.31	0.92777	118.6
ENSG00000114942.9	ENST00000455150.1_uoORF_3	2+:207024689-207024722	2+:207024668-207024722	ATA	uoORF	0.86	0.48	0.90716	54.7
ENSG00000114942.9	ENST00000392222.2_uoORF_2	2+:207024689-207024722	2+:207024689-207024722	ATA	uoORF	0.86	0.48	0.86946	54.7
ENSG00000187514.10	ENST00000409115.3_uoORF_1	2+:232573268-232573461|232576057-232576119	2+:232573268-232573461|232576057-232576119	TTG	uoORF	0.83	0.49	0.11331	414.2
ENSG00000134308.9	ENST00000446619.1_uoORF_0	2-:9770567-9770663|9770941-9770983	2-:9770567-9770663|9770941-9770983	TTG	uoORF	0.36	0.45	0.65998	162.6
ENSG00000115884.6	ENST00000381150.1_uoORF_1	2-:20405168-20405185|20424562-20424731	2-:20405168-20405185|20424562-20424731	CTG	uoORF	0.65	0.47	4.2298e-05	215.2
ENSG00000115310.13	ENST00000317610.7_uoORF_2	2-:55277351-55277606	2-:55277351-55277606	AGG	uoORF	0.36	0.35	0.57602	416.3
ENSG00000115363.9	ENST00000410113.1_uoORF_0	2-:75745262-75745289	2-:75745262-75745289	AGG	uoORF	0.86	0.45	0.67897	18.4
ENSG00000138430.11_ENSG00000243770.2	ENST00000284719.3_uoORF_0	2-:175111532-175111543|175113179-175113213	2-:175111532-175111543|175113179-175113213	CTG	uoORF	0.46	0.47	0.21130	45.3
ENSG00000248487.4_ENSG00000243989.3	ENST00000494103.1_uoORF_0	3+:52017600-52017605|52018062-52018084	3+:52017600-52017605|52018062-52018084	GTG	uoORF	0.87	0.36	0.23369	5.0
ENSG00000181789.10	ENST00000314797.6_uoORF_1	3+:128968523-128968559	3+:128968523-128968559	TTG	uoORF	0.70	0.37	0.28854	7.5
ENSG00000163754.13	ENST00000345003.4_uoORF_0	3+:148709389-148709431	3+:148709389-148709431	CTG	uoORF	0.72	0.45	0.031524	20.2
ENSG00000157020.13	ENST00000350697.3_uoORF_1	3-:10359768-10359778|10362733-10362759	3-:10359768-10359778|10362733-10362759	CTG	uoORF	0.79	0.47	0.16114	37.2
ENSG00000067560.6	ENST00000418115.1_uoORF_0	3-:49412994-49413024|49449252-49449351	3-:49412994-49413024|49449252-49449351	ACG	uoORF	0.32	0.48	0.45035	686.8
ENSG00000168374.6	ENST00000303436.6_uoORF_0	3-:57570151-57570191|57582800-57582997	3-:57570151-57570191|57582800-57582997	CTG	uoORF	0.19	0.44	0.0071561	365.6
ENSG00000121579.8_ENSG00000239280.1	ENST00000240922.3_uoORF_0	3-:113442939-113442942|113464788-113464842	3-:113442939-113442942|113464788-113464842	ACG	uoORF	0.86	0.48	0.077462	47.6
ENSG00000120742.6	ENST00000479209.1_uoORF_0	3-:150263534-150263565|150263838-150264215	3-:150263534-150263565|150263838-150264254	ACG	uoORF	0.86	0.49	0.19398	305.6
ENSG00000173542.4_ENSG00000156136.5	ENST00000309395.2_uoORF_0	4+:71768230-71768257	4+:71768230-71768257	CTG	uoORF	0.86	0.43	0.35499	13.0
ENSG00000151729.6	ENST00000281456.6_uoORF_0	4+:186064518-186064554	4+:186064518-186064554	CTG	uoORF	0.59	0.49	0.28670	93.9
ENSG00000164111.10	ENST00000296511.5_uoORF_2	4-:122607504-122607527|122617735-122617757	4-:122607504-122607527|122617735-122617757	CTG	uoORF	0.84	0.43	0.62798	113.7
ENSG00000113407.9	ENST00000265112.3_uoORF_0	5+:33441173-33441200	5+:33441173-33441200	ATC	uoORF	0.83	0.37	0.39532	19.2
ENSG00000127184.6_ENSG00000199262.1	ENST00000509578.1_uoORF_1	5+:85913826-85913919	5+:85913826-85913919	ATC	uoORF	0.08	0.44	0.96275	280.7
ENSG00000251493.2	ENST00000499003.3_uoORF_0	5-:72744183-72744219	5-:72744183-72744219	ATG	uoORF	0.84	0.43	0.021769	27.4
ENSG00000251201.4_ENSG00000134970.13	ENST00000456936.3_uoORF_0	5-:114961382-114961538	5-:114961382-114961538	CTG	uoORF	0.72	0.34	0.17415	112.4
ENSG00000169567.7	ENST00000304043.5_uoORF_0	5-:130500887-130500959	5-:130500887-130500959	CTG	uoORF	0.86	0.38	0.70656	206.2
ENSG00000113558.14_ENSG00000006837.7	ENST00000353411.6_uoORF_1	5-:133509699-133509713|133512545-133512600	5-:133509699-133509713|133512545-133512600	ACG	uoORF	0.69	0.48	0.43533	52.3
ENSG00000204628.7_ENSG00000264549.1	ENST00000513027.1_uoORF_5	5-:180670796-180670844	5-:180670796-180670868	GTG	uoORF	0.78	0.50	0.012731	601.5
ENSG00000137210.9_ENSG00000153157.8	ENST00000379542.5_uoORF_0	6+:10748057-10748114|10749434-10749501|10749854-10749856	6+:10748057-10748114|10749434-10749501|10749854-10749856	CTG	uoORF	0.27	0.47	0.043355	85.5
ENSG00000231500.2	ENST00000439602.2_uoORF_1	6+:33239865-33239899|33240404-33240421	6+:33239865-33239899|33240404-33240421	AGG	uoORF	0.76	0.48	0.75229	54.1
ENSG00000137309.15	ENST00000347617.6_uoORF_3	6+:34204674-34204740|34208513-34208561	6+:34204674-34204740|34208513-34208561	CTG	uoORF	0.25	0.46	0.48612	526.4
ENSG00000137309.15	ENST00000401473.3_uoORF_0	6+:34204719-34204740|34204980-34205094|34208513-34208561	6+:34204719-34204740|34204980-34205094|34208513-34208561	CTG	uoORF	0.86	0.43	0.35138	1064.3
ENSG00000137309.15	ENST00000447654.1_uoORF_2	6+:34204980-34205094|34208513-34208561	6+:34204980-34205094|34208513-34208561	ATC	uoORF	0.85	0.49	0.73723	628.9
ENSG00000146386.7	ENST00000367660.3_uoORF_0	6+:139349968-139350012|139355291-139355301	6+:139349941-139350012|139355291-139355301	ACG	uoORF	0.21	0.48	0.035810	46.1
ENSG00000213722.4_ENSG00000213719.4	ENST00000375784.3_uoORF_1	6-:31704040-31704106	6-:31704040-31704106	ACG	uoORF	0.87	0.37	0.33775	40.4
ENSG00000012660.9_ENSG00000217527.1	ENST00000541407.1_uoORF_2	6-:53160483-53160505|53213614-53213655	6-:53160483-53160505|53213614-53213655	TTG	uoORF	0.84	0.49	0.99997	116.9
ENSG00000106211.8	ENST00000248553.6_uoORF_5	7+:75931997-75932033	7+:75931997-75932033	CTG	uoORF	0.86	0.49	0.82538	89.9
ENSG00000172354.5	ENST00000303210.4_uoORF_1	7+:100273821-100273896	7+:100273821-100273896	CTG	uoORF	0.86	0.48	0.057794	69.5
ENSG00000122786.15	ENST00000361388.2_uoORF_0	7+:134528720-134528722|134552443-134552492	7+:134528720-134528722|134552443-134552492	CTG	uoORF	0.62	0.46	0.19992	33.3
ENSG00000075624.9	ENST00000331789.5_uoORF_2	7-:5569024-5569031|5569165-5569294|5570154-5570189	7-:5569024-5569031|5569165-5569294|5570154-5570189	TTG	uoORF	0.86	0.31	0.34093	2424.6
ENSG00000164535.10_ENSG00000136240.5	ENST00000258739.4_uoORF_2	7-:6523684-6523780	7-:6523684-6523780	ATC	uoORF	0.30	0.24	0.48622	62.0
ENSG00000189043.5	ENST00000339600.5_uoORF_0	7-:10978519-10978523|10979642-10979695	7-:10978519-10978523|10979642-10979695	CTG	uoORF	0.86	0.40	0.33057	226.3
ENSG00000122566.16	ENST00000356674.7_uoORF_5	7-:26237309-26237352|26240191-26240232	7-:26237309-26237352|26240191-26240232	CTG	uoORF	0.71	0.49	0.37095	202.8
ENSG00000122566.16	ENST00000354667.4_uoORF_7	7-:26237476-26237486|26240191-26240232	7-:26237476-26237486|26240191-26240232	CTG	uoORF	0.71	0.49	0.15654	189.6
ENSG00000105887.10	ENST00000393085.3_uoORF_2	7-:135661847-135661937	7-:135661847-135661937	CTG	uoORF	0.86	0.14	0.085536	141.4
ENSG00000164733.16	ENST00000353047.6_uoORF_1	8-:11710877-11710988|11725509-11725566	8-:11710877-11710988|11725509-11725566	ACG	uoORF	0.80	0.36	0.57767	262.5
ENSG00000104332.7_ENSG00000253509.1	ENST00000220772.3_uoORF_1	8-:41166211-41166979	8-:41166211-41166979	CTG	uoORF	0.86	0.27	0.98746	502.6
ENSG00000008988.5_ENSG00000238650.1	ENST00000009589.3_uoORF_1	8-:56986710-56986718|56986939-56987027	8-:56986710-56986718|56986939-56987027	TTG	uoORF	0.28	0.45	0.39624	77.5
ENSG00000156467.5	ENST00000287022.5_uoORF_0	8-:97247747-97247798	8-:97247747-97247798	ATG	uoORF	0.29	0.43	0.24602	18.8
ENSG00000161016.11	ENST00000528957.1_uoORF_3	8-:146017501-146017540	8-:146017501-146017540	GTG	uoORF	0.47	0.48	0.87730	137.4
ENSG00000161016.11	ENST00000394920.2_uoORF_1	8-:146017501-146017525|146017629-146017656	8-:146017501-146017525|146017629-146017656	ATG	uoORF	0.68	0.47	0.60936	169.9
ENSG00000161016.11	ENST00000532702.1_uoORF_2	8-:146017501-146017525|146017650-146017656	8-:146017501-146017525|146017650-146017656	ATG	uoORF	0.68	0.48	0.46517	157.7
ENSG00000148110.11	ENST00000375344.3_uoORF_0	9+:97137018-97137105	9+:97137018-97137105	ATG	uoORF	0.73	0.48	0.44191	31.5
ENSG00000147912.8_ENSG00000107338.8	ENST00000321301.6_uoORF_0	9-:37592480-37592555	9-:37592480-37592555	CTG	uoORF	0.47	0.43	0.10859	69.2
ENSG00000196312.7	ENST00000602917.1_uoORF_0	9-:99775644-99775731	9-:99775644-99775731	ATG	uoORF	0.72	0.48	0.085317	26.4
ENSG00000136810.8	ENST00000374517.5_uoORF_0	9-:113013707-113013742|113018691-113018761	9-:113013707-113013742|113018691-113018761	ATT	uoORF	0.57	0.46	0.24445	798.6
ENSG00000136810.8	ENST00000374517.5_uoORF_1	9-:113018708-113018765	9-:113018708-113018765	ATC	uoORF	0.70	0.16	0.95919	238.5
ENSG00000044574.7	ENST00000324460.6_uoORF_1	9-:128003096-128003186|128003283-128003472	9-:128003096-128003186|128003283-128003472	ATT	uoORF	0.67	0.49	0.20664	337.5
ENSG00000044574.7	ENST00000324460.6_uoORF_2	9-:128003401-128003440	9-:128003401-128003440	CTG	uoORF	0.86	0.47	0.075642	166.8
ENSG00000026025.9	ENST00000544301.1_uoORF_3	10+:17271402-17271756	10+:17271312-17271756	ATC	uoORF	0.86	0.42	1.0000	2455.6
ENSG00000138326.14	ENST00000440692.1_uoORF_0	10+:79793600-79793662|79795109-79795110	10+:79793600-79793662|79795109-79795110	TTG	uoORF	0.26	0.31	0.29589	80.6
ENSG00000165678.15	ENST00000372134.3_uoORF_2	10+:85901218-85901341	10+:85901218-85901341	ATT	uoORF	0.42	0.42	0.37920	66.7
ENSG00000165678.15	ENST00000372134.3_uoORF_1	10+:85901240-85901300	10+:85901240-85901300	CTG	uoORF	0.45	0.10	0.71778	92.4
ENSG00000057608.12	ENST00000380191.4_uoORF_0	10-:5855213-5855306	10-:5855213-5855357	AAG	uoORF	0.55	0.17	0.013826	190.5
ENSG00000169813.12	ENST00000443950.2_uoORF_1	10-:43883315-43883345	10-:43883315-43883345	CTG	uoORF	0.86	0.39	0.81896	44.5
ENSG00000197746.9_ENSG00000238446.1	ENST00000394936.3_uoORF_1	10-:73594256-73594262|73610938-73610998	10-:73594256-73594262|73610938-73610998	CTG	uoORF	0.86	0.49	0.12991	203.7
ENSG00000213551.4_ENSG00000182180.9	ENST00000372945.3_uoORF_3	10-:75011742-75011781|75012227-75012254	10-:75011742-75011781|75012227-75012254	ACG	uoORF	0.80	0.48	0.0064227	53.9
ENSG00000177600.4	ENST00000321153.4_uoORF_2	11+:810029-810039|810233-810271	11+:810029-810039|810233-810271	ACG	uoORF	0.73	0.42	0.0013412	630.9
ENSG00000134333.9_ENSG00000256006.1	ENST00000422447.3_uoORF_1	11+:18416142-18416183|18418365-18418402	11+:18416142-18416183|18418365-18418402	ATT	uoORF	0.75	0.48	0.17911	317.0
ENSG00000134333.9_ENSG00000256006.1	ENST00000542179.1_uoORF_3	11+:18418372-18418402	11+:18418372-18418402	TTG	uoORF	0.75	0.43	0.61320	35.3
ENSG00000149100.8	ENST00000531120.1_uoORF_0	11+:32605414-32605465	11+:32605414-32605465	CTG	uoORF	0.60	0.47	0.54058	36.7
ENSG00000168003.12	ENST00000338663.7_uoORF_3	11+:62648442-62648499	11+:62648442-62648499	TTG	uoORF	0.86	0.46	0.077462	34.3
ENSG00000110092.3	ENST00000227507.2_uoORF_1	11+:69455912-69456279|69457798-69457935	11+:69455912-69456279|69457798-69457935	CTG	uoORF	0.13	0.48	0.028365	597.8
ENSG00000181649.5	ENST00000314222.4_uoORF_1	11-:2949782-2949897|2950125-2950625	11-:2949782-2949897|2950125-2950625	TTG	uoORF	0.70	0.41	1.0000	129.6
ENSG00000205177.5_ENSG00000085063.10	ENST00000533403.1_uoORF_3	11-:33732988-33733051|33738915-33739017|33743924-33744009|33757927-33757950	11-:33732988-33733051|33738915-33739017|33743924-33744009|33757927-33757950	AAG	uoORF	0.38	0.48	1.0000	374.9
ENSG00000149806.6_ENSG00000162298.12	ENST00000529639.1_uoORF_0	11-:64889239-64889293|64889561-64889627	11-:64889239-64889293|64889561-64889627	CTG	uoORF	0.66	0.48	0.53418	324.7
ENSG00000151364.11_ENSG00000151366.8	ENST00000281031.4_uoORF_0	11-:77790743-77790848	11-:77790743-77790848	GTG	uoORF	0.22	0.47	0.17549	196.8
ENSG00000109861.11	ENST00000524463.1_uoORF_1	11-:88070739-88070847	11-:88070739-88070847	CTG	uoORF	0.56	0.45	0.25206	478.5
ENSG00000118181.6	ENST00000527673.1_uoORF_0	11-:118888755-118888763|118888991-118889067	11-:118888755-118888763|118888991-118889067	CTG	uoORF	0.21	0.48	0.046820	444.9
ENSG00000111640.10	ENST00000229239.5_uoORF_1	12+:6643696-6643735|6643975-6644011	12+:6643696-6643735|6643975-6644011	CTG	uoORF	0.86	0.47	0.84400	4678.5
ENSG00000111640.10	ENST00000396861.1_uoORF_6	12+:6643984-6644011	12+:6643984-6644011	ATC	uoORF	0.86	0.24	0.99843	492.7
ENSG00000111669.10	ENST00000495834.1_uoORF_6	12+:6978138-6978151|6978262-6978273	12+:6978138-6978151|6978262-6978273	CTG	uoORF	0.50	0.31	0.96243	23.9
ENSG00000134531.5	ENST00000544053.1_uoORF_2	12+:13366632-13366644	12+:13366632-13366644	AGG	uoORF	0.86	0.34	0.57813	5.6
ENSG00000111711.5	ENST00000229314.5_uoORF_0	12+:21654828-21654861	12+:21654828-21654861	CTG	uoORF	0.86	0.46	0.54139	26.4
ENSG00000135451.8	ENST00000257909.3_uoORF_1	12+:49717114-49717132|49717386-49717395	12+:49717114-49717132|49717386-49717395	CTG	uoORF	0.87	0.41	0.75960	7.7
ENSG00000139278.5	ENST00000266659.3_uoORF_1	12+:75874610-75874685	12+:75874610-75874685	CTG	uoORF	0.61	0.47	0.15278	149.8
ENSG00000139343.6	ENST00000266735.5_uoORF_0	12+:96252789-96252854|96254945-96254946	12+:96252789-96252854|96254945-96254946	ACG	uoORF	0.83	0.48	0.014414	136.0
ENSG00000089220.4	ENST00000261313.2_uoORF_1	12+:118573967-118574051	12+:118573931-118574051	CTG	uoORF	0.83	0.40	0.0011666	124.0
ENSG00000086598.6	ENST00000262225.3_uoORF_0	12+:124069139-124069190	12+:124069139-124069190	GTG	uoORF	0.75	0.48	0.021366	71.5
ENSG00000111716.8	ENST00000350669.1_uoORF_1	12-:21807591-21807611|21810684-21810742	12-:21807591-21807611|21810684-21810742	CTG	uoORF	0.72	0.46	0.11811	506.4
ENSG00000187109.9	ENST00000547773.1_uoORF_0	12-:76467985-76468019|76478346-76478399	12-:76467985-76468019|76478346-76478399	CTG	uoORF	0.60	0.47	0.10075	217.7
ENSG00000196510.8_ENSG00000111229.11	ENST00000228825.7_uoORF_0	12-:110883327-110883356|110888059-110888135	12-:110883327-110883356|110888059-110888135	CTG	uoORF	0.63	0.47	0.0084502	139.6
ENSG00000136108.10	ENST00000258607.5_uoORF_1	13+:53029683-53029695	13+:53029683-53029695	AGG	uoORF	0.87	0.31	0.98481	10.1
ENSG00000100889.7	ENST00000216780.4_uoORF_0	14+:24563601-24563643|24566100-24566106	14+:24563601-24563643|24566100-24566106	CTG	uoORF	0.42	0.44	0.045441	8.7
ENSG00000198668.6	ENST00000356978.4_uoORF_0	14+:90863491-90863577|90866408-90866421	14+:90863491-90863577|90866408-90866421	ATC	uoORF	0.84	0.49	0.00047288	424.5
ENSG00000213741.4_ENSG00000253459.3	ENST00000245458.6_uoORF_1	14-:50052738-50052767|50053002-50053078	14-:50052738-50052767|50053002-50053078	CTG	uoORF	0.50	0.18	0.79338	115.5
ENSG00000119655.4	ENST00000557510.1_uoORF_1	14-:74951277-74951290|74953031-74953139|74959895-74960014	14-:74951277-74951290|74953031-74953139|74959895-74960014	CTG	uoORF	0.14	0.43	0.025751	278.4
ENSG00000166923.6	ENST00000300177.4_uoORF_0	15+:33010241-33010362|33022890-33022895	15+:33010241-33010362|33022890-33022895	ACG	uoORF	0.82	0.49	9.7044e-06	357.9
ENSG00000140264.15_ENSG00000242028.1	ENST00000381359.1_uoORF_0	15+:44084554-44084578	15+:44084554-44084578	TTG	uoORF	0.86	0.49	0.80753	122.8
ENSG00000166710.13	ENST00000559916.1_uoORF_3	15+:45003718-45003766	15+:45003718-45003766	CTG	uoORF	0.59	0.47	0.89682	99.3
ENSG00000140416.15	ENST00000358278.3_uoORF_1	15+:63334996-63335062	15+:63334996-63335062	CTG	uoORF	0.86	0.43	0.13048	58.6
ENSG00000137807.9	ENST00000260363.4_uoORF_1	15+:69706772-69706808	15+:69706772-69706808	ATG	uoORF	0.86	0.48	0.16114	70.9
ENSG00000182718.12	ENST00000421017.2_uoORF_5	15-:60678227-60678285|60689456-60689524	15-:60678227-60678285|60689456-60689524	ATA	uoORF	0.71	0.47	0.66791	129.3
ENSG00000182718.12	ENST00000451270.2_uoORF_4	15-:60678227-60678285|60690141-60690176	15-:60678227-60678285|60690141-60690176	TTG	uoORF	0.81	0.47	0.36264	130.2
ENSG00000169118.11_ENSG00000166803.6	ENST00000300035.4_uoORF_0	15-:64673556-64673580	15-:64673556-64673580	TTG	uoORF	0.65	0.31	0.55505	13.3
ENSG00000067225.13	ENST00000335181.5_uoORF_6	15-:72511421-72511451|72523456-72523522	15-:72511421-72511451|72523456-72523522	CTG	uoORF	0.23	0.49	0.12092	430.5
ENSG00000198901.9	ENST00000394249.3_uoORF_2	15-:91528052-91528055|91537636-91537669	15-:91528052-91528055|91537636-91537669	ACG	uoORF	0.86	0.17	0.16114	71.6
ENSG00000149925.12	ENST00000569798.1_uoORF_4	16+:30077183-30077248|30078554-30078600	16+:30077183-30077248|30078554-30078600	ATC	uoORF	0.47	0.47	0.54399	210.3
ENSG00000089280.14	ENST00000254108.7_uoORF_2	16+:31191515-31191548|31193718-31193743|31193833-31193985|31195178-31195323|31195529-31195717|31196259-31196289	16+:31191515-31191548|31193718-31193743|31193833-31193985|31195178-31195323|31195529-31195717|31196259-31196289	CTG	uoORF	0.52	0.46	0.99998	222.0
ENSG00000125148.6	ENST00000245185.5_uoORF_3	16+:56642527-56642595|56642903-56642907	16+:56642527-56642595|56642903-56642907	GTG	uoORF	0.86	0.39	0.99815	2283.9
ENSG00000169715.10	ENST00000330439.6_uoORF_3	16+:56659714-56659791|56660377-56660447	16+:56659714-56659791|56660377-56660447	CTG	uoORF	0.65	0.49	1.0000	316.9
ENSG00000034713.3	ENST00000037243.2_uoORF_0	16+:75600334-75600388	16+:75600334-75600388	CTG	uoORF	0.86	0.46	0.0085961	128.2
ENSG00000170315.9	ENST00000535788.1_uoORF_2	17+:16284475-16284498|16285215-16285237	17+:16284475-16284498|16285215-16285237	AGG	uoORF	0.68	0.49	0.10915	126.1
ENSG00000141349.4	ENST00000269097.4_uoORF_1	17+:42148295-42148364	17+:42148295-42148364	CTG	uoORF	0.82	0.48	0.026604	86.0
ENSG00000239672.3_ENSG00000243678.7	ENST00000512737.1_uoORF_1	17+:49243812-49243858|49244187-49244306	17+:49243812-49243858|49244187-49244306	CTG	uoORF	0.86	0.49	0.51324	401.4
ENSG00000170049.5_ENSG00000170043.7	ENST00000303731.4_uoORF_0	17-:7835143-7835158	17-:7835143-7835158	CTG	uoORF	0.86	0.35	0.82921	6.1
ENSG00000177469.12	ENST00000357037.5_uoORF_1	17-:40574660-40575185	17-:40574660-40575185	CTG	uoORF	0.86	0.13	0.67922	248.9
ENSG00000161547.10_ENSG00000207556.1	ENST00000392485.2_uoORF_3	17-:74733238-74733292	17-:74733238-74733292	CTG	uoORF	0.86	0.48	0.81668	70.1
ENSG00000184009.5	ENST00000331925.2_uoORF_6	17-:79479348-79479386|79479759-79479814	17-:79479348-79479386|79479759-79479814	CTG	uoORF	0.86	0.50	0.41437	879.8
ENSG00000101608.8	ENST00000217652.3_uoORF_0	18+:3247888-3247907|3253230-3253322	18+:3247888-3247907|3253230-3253322	ATT	uoORF	0.61	0.47	0.076511	81.9
ENSG00000115268.5	ENST00000592623.1_uoORF_7	19+:1438401-1438431	19+:1438401-1438431	ATC	uoORF	0.80	0.48	1.0000	47.0
ENSG00000130255.8	ENST00000347512.3_uoORF_1	19+:5690314-5690338|5690516-5690570	19+:5690314-5690338|5690516-5690570	ACG	uoORF	0.84	0.49	0.27794	308.9
ENSG00000130255.8	ENST00000579649.1_uoORF_2	19+:5690394-5690400|5690516-5690570	19+:5690394-5690400|5690516-5690570	GTG	uoORF	0.08	0.49	0.61894	202.6
ENSG00000167460.10	ENST00000300933.4_uoORF_1	19+:16187346-16187406	19+:16187346-16187406	CTG	uoORF	0.86	0.30	0.97301	74.0
ENSG00000105185.7	ENST00000590247.2_uoORF_0	19+:33072154-33072187	19+:33072154-33072187	CTG	uoORF	0.41	0.39	0.091072	25.3
ENSG00000089327.10	ENST00000342879.3_uoORF_2	19+:35646421-35646499	19+:35646421-35646499	ATG	uoORF	0.44	0.46	0.26280	143.6
ENSG00000205155.3_ENSG00000267328.1	ENST00000587708.2_uoORF_0	19+:36236778-36236835	19+:36236778-36236835	AGG	uoORF	0.12	0.41	0.077462	28.8
ENSG00000105372.2	ENST00000601492.1_uoORF_4	19+:42364333-42364359|42364844-42364863	19+:42364333-42364359|42364844-42364863	CTG	uoORF	0.86	0.40	0.73544	66.2
ENSG00000142227.6	ENST00000270221.6_uoORF_1	19+:48828821-48828867|48830086-48830179|48830777-48830866	19+:48828821-48828867|48830086-48830179|48830777-48830866	AGG	uoORF	0.52	0.48	0.17529	244.9
ENSG00000108107.8	ENST00000560583.1_uoORF_4	19+:55897327-55897333|55897717-55897777	19+:55897327-55897333|55897717-55897777	AGG	uoORF	0.08	0.49	0.34214	161.0
ENSG00000083845.4	ENST00000598098.1_uoORF_2	19+:58898669-58898706|58899503-58899508	19+:58898669-58898706|58899503-58899508	ACG	uoORF	0.44	0.47	0.12556	42.6
ENSG00000083845.4	ENST00000598098.1_uoORF_4	19+:58898676-58898706|58899503-58899584	19+:58898676-58898706|58899503-58899584	GTG	uoORF	0.84	0.27	1.0000	69.3
ENSG00000108106.9	ENST00000587845.1_uoORF_1	19-:55918329-55918330|55918954-55919055	19-:55918329-55918330|55918954-55919055	AGG	uoORF	0.58	0.46	0.73045	550.2
ENSG00000088888.13	ENST00000428216.2_uoORF_0	20+:3835234-3835285	20+:3835234-3835285	ATG	uoORF	0.86	0.48	0.032272	51.8
ENSG00000125868.11	ENST00000246069.7_uoORF_3	20+:17550780-17550856|17581382-17581405	20+:17550780-17550856|17581382-17581405	GTG	uoORF	0.21	0.36	0.11267	88.5
ENSG00000125868.11	ENST00000246069.7_uoORF_1	20+:17550833-17550856|17581382-17581401	20+:17550833-17550856|17581382-17581401	CTG	uoORF	0.85	0.47	0.71989	31.1
ENSG00000124193.10	ENST00000244020.3_uoORF_1	20+:42086617-42086692	20+:42086617-42086692	CTG	uoORF	0.87	0.48	0.34851	38.7
ENSG00000132646.6_ENSG00000212517.1	ENST00000379143.5_uoORF_1	20-:5100352-5100478	20-:5100352-5100478	CTG	uoORF	0.82	0.49	0.19989	142.6
ENSG00000101474.7	ENST00000217456.2_uoORF_0	20-:24973320-24973338	20-:24973320-24973338	CTG	uoORF	0.86	0.47	0.10352	39.5
ENSG00000124172.5	ENST00000243997.3_uoORF_0	20-:57605409-57605484|57607274-57607367	20-:57605409-57605484|57607274-57607367	CTG	uoORF	0.82	0.42	0.78594	132.2
ENSG00000124172.5	ENST00000243997.3_uoORF_1	20-:57605446-57605484|57607274-57607356	20-:57605446-57605484|57607274-57607356	TTG	uoORF	0.77	0.48	0.26028	109.9
ENSG00000241945.3	ENST00000291576.7_uoORF_0	21+:45527283-45527298	21+:45527283-45527298	GTG	uoORF	0.86	0.43	0.34390	13.0
ENSG00000133460.15_ENSG00000240972.1	ENST00000215754.7_uoORF_3	22+:24236617-24236680	22+:24236617-24236680	GTG	uoORF	0.74	0.49	0.52408	172.6
ENSG00000100300.13	ENST00000337554.3_uoORF_1	22+:43555222-43555426|43557057-43557196|43558808-43559077	22+:43555222-43555426|43557057-43557196|43558808-43559077	CTG	uoORF	0.57	0.47	0.96757	346.7
ENSG00000131100.8	ENST00000253413.5_uoORF_0	22-:18102288-18102292|18111368-18111412	22-:18102288-18102292|18111368-18111412	TTG	uoORF	0.86	0.46	0.64564	27.3
ENSG00000205542.6	ENST00000451311.2_uoORF_3	X+:12993272-12993287|12994364-12994388	X+:12993272-12993287|12994364-12994388	GTG	uoORF	0.86	0.19	0.94359	450.0
ENSG00000102317.13	ENST00000376755.1_uoORF_1	X+:48433558-48433579	X+:48433558-48433579	TTG	uoORF	0.87	0.40	0.80852	6.1
ENSG00000102144.9	ENST00000373316.4_uoORF_1	X+:77359773-77359851	X+:77359773-77359851	ACG	uoORF	0.78	0.35	0.077724	55.1
ENSG00000198034.6	ENST00000316084.6_uoORF_1	X-:71496059-71496084|71497042-71497077	X-:71496059-71496084|71497042-71497077	ACG	uoORF	0.86	0.47	0.42886	42.3
ENSG00000116288.8	ENST00000338639.5_uORF_0	1+:8021763-8021799	1+:8021763-8021799	CTG	uORF	0.86	0.27	0.010886	89.8
ENSG00000116288.8	ENST00000493678.1_uORF_1	1+:8021763-8021795|8022822-8022838	1+:8021763-8021795|8022822-8022838	CTG	uORF	0.86	0.46	0.15589	89.8
ENSG00000177674.11	ENST00000314340.5_uORF_0	1+:11796244-11796259	1+:11796244-11796259	GTG	uORF	0.86	0.33	0.46022	5.0
ENSG00000116691.6	ENST00000235332.4_uORF_0	1+:12081755-12081761	1+:12081755-12081761	AAG	uORF	0.86	0.00	0.25000	7.0
ENSG00000116871.11	ENST00000373151.2_uORF_0	1+:36621934-36621988	1+:36621907-36621988	ATG	uORF	0.86	0.49	0.0053844	116.6
ENSG00000131236.12	ENST00000414281.1_uORF_2	1+:40507129-40507144	1+:40507129-40507144	CTG	uORF	0.86	0.37	0.46022	6.9
ENSG00000066136.15	ENST00000427410.2_uORF_0	1+:41157521-41157533	1+:41157521-41157533	CTG	uORF	0.86	0.45	0.45229	21.0
ENSG00000178028.9	ENST00000372289.2_uORF_0	1+:44679354-44679363	1+:44679354-44679363	CTG	uORF	0.86	0.32	0.30556	5.0
ENSG00000117448.9	ENST00000372070.3_uORF_0	1+:46016811-46016827|46018107-46018118	1+:46016811-46016827|46018107-46018118	CTG	uORF	0.81	0.42	0.39532	12.0
ENSG00000173660.7	ENST00000311672.5_uORF_0	1+:46769384-46769393	1+:46769384-46769393	CTG	uORF	0.86	0.22	0.43750	111.0
ENSG00000173660.7	ENST00000311672.5_uORF_1	1+:46769399-46769432	1+:46769399-46769432	CTG	uORF	0.68	0.45	0.37929	18.5
ENSG00000134748.12_ENSG00000239063.1	ENST00000257181.9_uORF_0	1+:52870295-52870310	1+:52870295-52870310	AAG	uORF	0.86	0.37	0.34390	7.0
ENSG00000143033.13	ENST00000370298.4_uORF_0	1+:93545070-93545079	1+:93545070-93545079	CTG	uORF	0.86	0.41	0.30556	11.0
ENSG00000117505.8	ENST00000370272.4_uORF_0	1+:93811595-93811682	1+:93811595-93811682	GTG	uORF	0.65	0.48	0.47136	83.8
ENSG00000198799.7	ENST00000361127.5_uORF_0	1+:113615989-113616004	1+:113615989-113616004	AGG	uORF	0.86	0.41	0.34390	11.0
ENSG00000143369.10	ENST00000369049.4_uORF_1	1+:150480645-150480660	1+:150480645-150480660	AGG	uORF	0.86	0.37	0.61888	6.7
ENSG00000160752.10	ENST00000356657.6_uORF_1	1+:155278821-155278830	1+:155278821-155278830	ATA	uORF	0.87	0.36	0.30556	5.2
ENSG00000125459.10_ENSG00000203761.4	ENST00000343043.3_uORF_0	1+:155658940-155658952	1+:155658940-155658952	CTG	uORF	0.86	0.44	0.15625	28.3
ENSG00000143179.8	ENST00000367879.4_uORF_0	1+:165796848-165796854	1+:165796848-165796854	ATG	uORF	0.86	0.00	0.25000	9.0
ENSG00000075391.12	ENST00000448150.3_uORF_0	1+:178063243-178063252	1+:178063243-178063252	CTG	uORF	0.86	0.39	0.43750	9.0
ENSG00000057252.8	ENST00000367619.3_uORF_0	1+:179262999-179263014	1+:179262999-179263014	CTG	uORF	0.86	0.47	0.027200	56.0
ENSG00000151414.10	ENST00000367385.4_uORF_0	1+:198126177-198126192	1+:198126177-198126192	ATG	uORF	0.86	0.33	0.18080	8.1
ENSG00000123689.5	ENST00000367029.4_uORF_0	1+:209848830-209848893	1+:209848830-209848893	ACG	uORF	0.86	0.48	0.53593	62.2
ENSG00000143753.8	ENST00000323699.4_uORF_1	1+:224370992-224371016	1+:224370980-224371016	CTG	uORF	0.75	0.37	0.044315	35.1
ENSG00000168159.9	ENST00000305943.7_uORF_0	1+:228675097-228675133	1+:228675097-228675133	CTG	uORF	0.55	0.42	0.16114	20.0
ENSG00000116918.9_ENSG00000226758.1	ENST00000366639.4_uORF_0	1+:231664506-231664545	1+:231664506-231664545	TTG	uORF	0.87	0.26	0.063114	13.3
ENSG00000116285.8	ENST00000377482.5_uORF_0	1-:8086275-8086305	1-:8086275-8086305	ATG	uORF	0.86	0.45	7.7966e-05	270.2
ENSG00000162545.5	ENST00000375078.3_uORF_0	1-:20812140-20812146	1-:20812140-20812146	ATG	uORF	0.86	0.00	0.25000	8.4
ENSG00000127483.13	ENST00000414993.1_uORF_1	1-:21106962-21106968	1-:21106962-21106968	GTG	uORF	0.86	0.00	0.25000	5.0
ENSG00000240553.1_ENSG00000169641.9	ENST00000475164.2_uORF_0	1-:23436083-23436092	1-:23436083-23436092	ATC	uORF	0.86	0.37	0.30556	7.0
ENSG00000120656.7	ENST00000373824.4_uORF_0	1-:28969515-28969527	1-:28969515-28969527	ATG	uORF	0.86	0.33	0.33008	5.0
ENSG00000203620.2_ENSG00000184007.13	ENST00000344035.6_uORF_0	1-:32385210-32385216	1-:32385210-32385216	GTG	uORF	0.86	0.00	0.25000	5.0
ENSG00000134684.6	ENST00000373477.4_uORF_0	1-:33282900-33282957	1-:33282900-33282957	CTG	uORF	0.22	0.47	0.32402	44.2
ENSG00000134686.12	ENST00000373418.3_uORF_0	1-:33799863-33799872	1-:33799863-33799872	ATG	uORF	0.86	0.35	0.30556	6.0
ENSG00000116560.6	ENST00000357214.5_uORF_1	1-:35658658-35658697	1-:35658658-35658697	CTG	uORF	0.86	0.49	1.0000	84.0
ENSG00000116560.6	ENST00000357214.5_uORF_3	1-:35658721-35658727	1-:35658721-35658727	TTG	uORF	0.86	0.00	0.25000	13.6
[truncated: 712 more rows]
