# Supplementary material for: Upstream open reading frame translation enhances immunogenic peptide presentation in mitotically arrested cancer cells
Source: Nat Commun. 2025 Aug 27;16:8008. doi: 10.1038/s41467-025-63405-2 (PMC12391379; doi:10.1038/s41467-025-63405-2)
Supplement: Supplementary file 14 — Supplementary Data 12 [file 41467_2025_63405_MOESM14_ESM.xlsx]

## Sheet: Sheet1
Supplementary Dataset 12. Database of uORF/uoORFs sequences used as a reference for MS-immunopeptidomics data analysis
Transcript	Peptide Sequence
>ENST00000000412.3_uoORF_2	LGILSFGYSSFPRHDVPFLQLLEDWTATTTPGCGSERILADRRKNLRLGRRKGZ
>ENST00000000412.3_uORF_1	TLASETSSGTGVCGRPLAGPVSHPQKGIHWGFZ
>ENST00000000442.6_uORF_0	MPARPRCRSPRZ
>ENST00000001008.4_uoORF_1	VRSRRHQLPDKRRAARRZ
>ENST00000001008.4_uORF_2	VPPRPASRTPRRZ
>ENST00000002596.5_uORF_0	MAQPRSLFRAPDGLDRGAAQZ
>ENST00000003100.8_uoORF_0	ICQLLSFRRLGGAVATSAFSVSDGVNGGGGWDAAAGLAAGGWVGAGPGDGEGDRRQPLVHAADRLRLHPQPGLPDPSGRRPPGPAARRGEKSSIHFLPNSIPWACHSIWEKSNZ
>ENST00000003100.8_uoORF_2	VATSAFSVSDGVNGGGGWDAAAGLAAGGWVGAGPGDGEGDRRQPLVHAADRLRLHPQPGLPDPSGRRPPGPAARRGEKSSIHFLPNSIPWACHSIWEKSNZ
>ENST00000003912.3_uORF_0	MKEAVPPGCTKSPSHFSEGFDRWALEETPPSTARTGKHTPLCLPGRATEIGTSLSEAEEKAVNLPKQPZ
>ENST00000003912.3_uORF_2	MASGLGPAZ
>ENST00000004980.5_uORF_0	LWYLPEMZ
>ENST00000005257.2_uORF_0	RLPRHPSDSSFDRSRRGAFQATRTEYPPAGATQPRLPEPSGRRTGSRCRFFLILWZ
>ENST00000005257.2_uORF_1	RTEYPPAGATQPRLPEPSGRRTGSRCRFFLILWZ
>ENST00000005257.2_uORF_2	LARGADSSZ
>ENST00000005386.3_uoORF_1	VSRCGADGVAVRRVTAWSDHNDFSKZ
>ENST00000007510.4_uORF_0	MAAAAATRTASEGSSAAGAZ
>ENST00000008527.5_uORF_0	MRRLQAVAAGAGSZ
>ENST00000008527.5_uORF_3	VTHLGRAVLSLGAALVGRGFRDESPGAVRAGSGRRGGSSSWNLLRLRRSEALEVMRRLQAVAAGAGSZ
>ENST00000009589.3_uoORF_4	TLLLLTHRCSLSPRNKSVRKPARNSHGFZ
>ENST00000014914.5_uORF_2	IAVQGLPQHZ
>ENST00000016171.5_uoORF_1	LGCGRGGCSLSSVCSDCSFRRZ
>ENST00000019019.2_uORF_3	LAGISGLSAGPZ
>ENST00000023939.4_uORF_5	VTALGVCCWLZ
>ENST00000025008.5_uORF_0	LPPRVRGRGGRAPGTPAVVSAZ
>ENST00000025399.6_uORF_5	IVAGPVLRFSPSPTFLPPSLSLPRRLLLAGRRLPDPSLTPPZ
>ENST00000028008.5_uoORF_1	VGAGAAAGSVLSAGRHHAPCSPARGPAGLPLPGVALPGRCGQAPAZ
>ENST00000028008.5_uORF_4	VGREAEPGTCALGARSZ
>ENST00000033079.3_uORF_0	LAPRHSRSFNLPSAAAPGRGFSAAEPLGASVLALLPSPRVLEKRPRPGNGASRFQRLTAEVLIEFCISSMRNYRLIFCHNLKQPZ
>ENST00000033079.3_uORF_0	LIEFCISSMRNYRLIFCHNLKQPZ
>ENST00000035307.2_uORF_0	MLSLARPPLPPTGLRTRSVPQSPSRDLRPRLAERPELVSRAPFSAARZ
>ENST00000035307.2_uORF_1	MPCKMAPSAMALLRGCQCZ
>ENST00000035307.2_uORF_2	LAALLFAFPGPWHCLZ
>ENST00000037243.2_uORF_4	LPPSLLLCSVRZ
>ENST00000037869.3_uoORF_1	MGAGAERRGAARGRHGZ
>ENST00000044462.7_uoORF_1	RAPWTSQVFRVFHLELYKVQKTCLEDMTPGPLYFLQKVAYTKLNMPWKLLDMQAPVWEFZ
>ENST00000044462.7_uORF_1	VDISGLQGLPSGTIZ
>ENST00000044462.7_uORF_2	VSGGGLFFRGVKGSVDISGLQGLPSGTIZ
>ENST00000046640.3_uoORF_1	LPLPVTLRITVFCESSLGALSNRVLRNRETZ
>ENST00000046640.3_uORF_0	LETLREPLRERRLTCGVRGSGGLSSTRPHPPLRVFTLGEGRTPELCLFQZ
>ENST00000046640.3_uORF_0	LGEGRTPELCLFQZ
>ENST00000052569.6_uORF_0	LALTARGEGRZ
>ENST00000052569.6_uORF_0	VLLALTARGEGRZ
>ENST00000052569.6_uORF_0	VTVLLALTARGEGRZ
>ENST00000054666.6_uoORF_0	LASGPNFASLLTLSRRRCRRRSCQNVYRSNCCHWQZ
>ENST00000054950.3_uoORF_2	VAPRPRLPPAAQRPMGARAGPPAASQPEAQARPSAPARGGHWRRDWPVPSSAPAPTLSLPPRSESPFPSCRCCRSLSVSLSAALSSGRWRAVAAAAAWGZ
>ENST00000056233.3_uoORF_0	VSPRRLGRRDPRAPAGAFPGARRRZ
>ENST00000061240.2_uORF_1	MPGPHPLPRSPLSIQMCZ
>ENST00000072516.3_uoORF_0	LHPSRLLLLRPLSFPRKDDTSVVCSESLLLWNPAKZ
>ENST00000072869.4_uORF_4	MGSSVRGVRAGLRLHRSLAZ
>ENST00000075120.7_uORF_0	RTWRKLAAEKDILKVLLAEKAVSGITPRSFLKTZ
>ENST00000075120.7_uORF_3	ILPEDVEKTCCZ
>ENST00000084798.4_uORF_0	MRSPAPPAQQQNZ
>ENST00000155926.4_uORF_0	IQFSSGKGAKERRALEGPGTQLPLQRPQDPRKLVPAKSETADLSSFSPARLAAFGGRPGARASGDSMSLCZ
>ENST00000155926.4_uORF_1	LALQLRTLAARVLIQIHAGDTHTEZ
>ENST00000156471.5_uoORF_0	LEWREECCHGSPCAAQEDRGPYGVPNQCGVRDPVSMZ
>ENST00000159087.4_uORF_1	MSPRLPVARAVRSPZ
>ENST00000159111.4_uORF_0	LLPDRAAHAASGTITVAGGTZ
>ENST00000162391.3_uORF_0	LSARLLAPREPRLVGARAVAARGAPRAEGSGPDRTALEEVLPPQZ
>ENST00000162391.3_uORF_1	LLERKDPYHSGEGKKRPLEGTPLSCLEARKTPVLAGEETPRSGKKGAFRREAEZ
>ENST00000162391.3_uORF_2	RHPRPTTIHRRQESLRSEATPGKEEESAFSLLERGRPPPQLPRAZ
>ENST00000162391.3_uORF_3	LVGARAVAARGAPRAEGSGPDRTALEEVLPPQZ
>ENST00000162749.2_uORF_0	ILWTEAPVLAFGVQDHWDQAVISMPESQPSTVTPRHLGRPGQTESREAPALPLPHCPEPKWGSERPZ
>ENST00000162749.2_uORF_0	LAFGVQDHWDQAVISMPESQPSTVTPRHLGRPGQTESREAPALPLPHCPEPKWGSERPZ
>ENST00000164133.2_uORF_0	RTVVVPPPQRPDRMGPSZ
>ENST00000169298.3_uORF_0	LPLPSAFSGVTWGRGVLGRAGLGKTPGALPGVNKGSRYRPAWARSGRPPPSVLSNRSLRGRECSEQGESQLRRALQPAVQGEVVNVMEPSZ
>ENST00000169298.3_uORF_0	VVNVMEPSZ
>ENST00000170447.7_uoORF_0	TTTVPQPSHHEHQADHLQVFYAWCVSGRKSVPILTZ
>ENST00000171111.5_uoORF_2	LEPRPPDGGGARGSPTAKVPECQRWWCCLSSGTPCSQIPGLAGLGPAADSCPCSHSALRGQGTRZ
>ENST00000175091.4_uoORF_1	LEAVKQPFEFGCGWRTFVRGPAKKEARLLRWCPZ
>ENST00000175506.4_uORF_1	MMKLPARVTGARSVZ
>ENST00000175506.4_uORF_2	LWTFSRSGSLRRTGRIVLVARAQSGVAWSZ
>ENST00000175506.4_uORF_4	LQDSSSDLLSKPCREEIFFNHIZ
>ENST00000178640.5_uORF_0	LEPPPNQRPVGFPYPRMZ
>ENST00000178640.5_uORF_1	LPLYLPQTESLPCCLLIPTRRQRPSPZ
>ENST00000181839.4_uORF_1	TTSTPRRRRWRRVVVSPTPLPZ
>ENST00000188376.5_uORF_14	TTREGHTSZ
>ENST00000188376.5_uORF_7	VSVAGPSPVAGVGSGAQSSCGAAALAVGPAGSSLFRRPPZ
>ENST00000189444.6_uORF_2	KQNLAGATRQSRAZ
>ENST00000193403.6_uoORF_0	VEEEIQTLARAHHHGPLZ
>ENST00000193403.6_uoORF_2	LSPPVAAFASSAAAEPGAGERARPRQPSPAQPYSLPTPGQQPLLREKVEEEIQTLARAHHHGPLZ
>ENST00000194214.5_uORF_2	KVRRPELTGVPGZ
>ENST00000196489.3_uORF_0	MVILVVLYLGPRRLSZ
>ENST00000199320.4_uoORF_1	LVLLDVPGLWARFLPRCRRSSRGPSAAAAGGRSSAGSZ
>ENST00000199936.4_uORF_2	MIMLNLCSVERGWGCFLPSLLDSLFTELRLPPASLCPLDSLALSTZ
>ENST00000200453.5_uORF_0	MNALASLTVRTCDRFWQTEPALLPPGZ
>ENST00000200453.5_uORF_0	MQDAARPRARLSPRHLRQPEILZ
>ENST00000200453.5_uORF_3	TALEAAGDTLSYSEPDAZ
>ENST00000200457.4_uoORF_0	LESQTRCGTEEGVKARGSGLQDRCLESPFPGHVGAHLAAPEAAGARQSPSGEGDPPRHPGATTGPRSSTPAPPQGQFLPPSIZ
>ENST00000202831.3_uORF_0	LRGRGSEFAGPRPGPRPPEPPAVWNZ
>ENST00000203630.5_uoORF_2	VEGRGAQARTNPHVPGRDPDPAAYREAKPAGWAAEPESGTVWSPLELRSGCSASZ
>ENST00000203630.5_uORF_1	KAEELKPGPIPTFRAATLTLQRTGKRNRPDGPLSPNRALCGAPWSZ
>ENST00000203664.5_uoORF_0	LGRDLAWRLWSLZ
>ENST00000204726.3_uORF_0	ILAGLTSSHLZ
>ENST00000204726.3_uORF_0	MGDTVGPLPGALGCCZ
>ENST00000204726.3_uORF_0	MILAGLTSSHLZ
>ENST00000204726.3_uORF_3	IMILAGLTSSHLZ
>ENST00000204961.4_uORF_1	LARSAASPRSSKYTEQGPRZ
>ENST00000204961.4_uORF_1	LPGYPAEASGAQTNGTGSLGSISPLFZ
>ENST00000204961.4_uORF_1	MGLARSAASPRSSKYTEQGPRZ
>ENST00000204961.4_uORF_3	KRLGKSSGIGRDHPGAQSPRRASCGSGEPRRTSPRGPKPMPGLGAAAQZ
>ENST00000204961.4_uORF_4	RGALQGRRLRRMGAZ
>ENST00000205214.6_uORF_0	MRSNLIRETCZ
>ENST00000205214.6_uORF_0	TSYPGKGRMRSNLIRETCZ
>ENST00000205402.5_uoORF_1	IGGKENTAEKCRAGVVCTAPWPREAISIEYLMAYRDFLQCLZ
>ENST00000205402.5_uoORF_1	LAERRRRPAEVKVLAERKIQRKNAELESCVLLLGQERPFQSNISWPTGTFCSASENLRRSADZ
>ENST00000206249.3_uORF_0	MRCVASNLGLCSFSRWPAGFZ
>ENST00000206423.3_uORF_3	TRPRRNCRQMEIQRLRRTAPFTSSYLSRRZ
>ENST00000206595.6_uORF_0	MWLLAVGVPRRTAGREKWHZ
>ENST00000206595.6_uORF_0	VPRRTAGREKWHZ
>ENST00000207549.4_uoORF_1	LWLRCLHPAPADREGQRRPPWRHSSPIRSSALPSCARPSRZ
>ENST00000209728.4_uORF_0	RLRVRDVRRILHZ
>ENST00000209728.4_uORF_7	LLLPLCSLFRGLWWZ
>ENST00000210060.7_uoORF_2	LGRRKPGLGAALTREPAIGAWKVPWNGRRQRGRWPPCZ
>ENST00000214869.2_uORF_2	LPMSSAEZ
>ENST00000215057.2_uORF_0	METRWGTDGVLMTAVIGAGSCZ
>ENST00000215570.3_uORF_7	TSRRTRPRSGZ
>ENST00000215582.6_uoORF_1	TGGRLRPRPRKRWTAZ
>ENST00000215582.6_uORF_2	VEAADCGAGSRQZ
>ENST00000215631.4_uoORF_1	LEGFRCFPKVLDERSSSVGRFWALWLGFCNFSLGTAVEPHPLWIIIATZ
>ENST00000215631.4_uORF_2	IILAKDFAIYFSAFSGRISLLPEGLGRALZ
>ENST00000215739.8_uoORF_0	MWFLQPARGGGRKLGLQRGRSGVDPGWLDRAARGGRSGLRPWQAARGPRZ
>ENST00000215739.8_uoORF_0	VDPGWLDRAARGGRSGLRPWQAARGPRZ
>ENST00000215754.7_uoORF_2	VRLCLCAGLLVLLPSCRCSSZ
>ENST00000215754.7_uORF_3	VVSEKSGTZ
>ENST00000215906.5_uORF_0	VEQWARPTLSFINAAPGSIZ
>ENST00000215956.5_uoORF_4	TRGILAVSGKRLPRQTLZ
>ENST00000216039.5_uORF_0	MEGCPRGPRAARGPTPAGPRZ
>ENST00000216080.5_uORF_0	MAGSRLPRQLFLQGVAAVFMFAFASLYTQIPGWGICRPZ
>ENST00000216122.4_uORF_1	VEVLVSPGLZ
>ENST00000216124.5_uORF_0	TPPTLSPDRZ
>ENST00000216181.5_uoORF_3	LAISHHGTASCRZ
>ENST00000216185.2_uoORF_1	LQGDGSATSSEEVPGLCHLQEALSGSVATPHFQSPADPTMQSWWPDCNTQPSPDNIHHEDLLDNLZ
>ENST00000216218.3_uORF_1	MLLDVAPWRGCYLPPPZ
>ENST00000216268.5_uORF_0	MNGASARAAVVRSRPGAAPEAGPRZ
>ENST00000216271.5_uoORF_0	VAGTTSEGVWEPRVTTAQPWGPRLCTMRTZ
>ENST00000216271.5_uORF_2	VPAARLRPRQVPGLRLLPAEGGDRQWQAPLARAFGNPGZ
>ENST00000216410.3_uORF_2	VEALALPRLGRGSQLWRGRWRRRWGWRZ
>ENST00000216442.7_uORF_6	MGVPAASZ
>ENST00000216455.4_uoORF_3	ILWYRGSAPGLESLRVPLGLARZ
>ENST00000216455.4_uoORF_3	LESLRVPLGLARZ
>ENST00000216455.4_uoORF_4	LWYRGSAPGLESLRVPLGLARZ
>ENST00000216465.5_uoORF_0	TGLIRRVSLSLSRRQVPGAKFLGLEEGVARSARCRRGSPSSIPISEAPAHGEFELLWPZ
>ENST00000216479.3_uORF_1	TAAPELVAPRZ
>ENST00000216487.7_uORF_0	MRAPGTPRSARPGAZ
>ENST00000216487.7_uORF_0	RARARDMRAPGTPRSARPGAZ
>ENST00000216714.3_uoORF_4	LAGGQISRVGQRGKNIASVGDAVQLPKGVRNGNAEAWEKGSGGGRRGZ
>ENST00000216714.3_uORF_2	IGWRADLASRATRZ
>ENST00000216802.5_uORF_1	MAEGLPTACGLPAGGGGRKEERGRGZ
>ENST00000216840.6_uoORF_0	LDPSPVLNPEPAPCTDAZ
>ENST00000216877.6_uORF_1	ITVARPVAPQPLPLAMEARPPPPPRGSEPRAGRRPZ
>ENST00000216951.2_uORF_1	LGSGARAGRTVRGGKANZ
>ENST00000217109.4_uoORF_0	LAGKLSSFSPRCTEPKWAZ
>ENST00000217109.4_uoORF_5	IPREPDQLLAGKLSSFSPRCTEPKWAZ
>ENST00000217109.4_uORF_0	IKSKEVNZ
>ENST00000217109.4_uORF_2	LEIKSKEVNZ
>ENST00000217109.4_uORF_3	VPVSKMARKARESGTDRZ
>ENST00000217109.4_uORF_4	LNVPVSKMARKARESGTDRZ
>ENST00000217173.2_uoORF_3	IRLLLMLGRYPLSHKDGNKSLPPTVQTKNSLQQDISZ
>ENST00000217173.2_uORF_3	LRRPPSGGSGCFZ
>ENST00000217233.3_uoORF_0	LELGWDPELGSSAAGRPTCWCPGGSEPRRRPGPRGTTGRDASHPSGCSCGFPVQEEAVGVGZ
>ENST00000217233.3_uoORF_0	TRLAAEVEAAPRASAARTRAGLELGWDPELGSSAAGRPTCWCPGGSEPRRRPGPRGTTGRDASHPSGCSCGFPVQEEAVGVGZ
>ENST00000217233.3_uORF_1	LGSRARQQRSGPAHLLVPWRLZ
>ENST00000217233.3_uORF_1	LLVPWRLZ
>ENST00000217233.3_uORF_2	IRRRLISSGLHHPDRGISSGLHHPDRGISSGLHHPDRGPGAHETRSGSGGGSARVRCZ
>ENST00000217233.3_uORF_3	MSALTRRPZ
>ENST00000217233.3_uORF_4	MVRSRARGHQTAADZ
>ENST00000217244.3_uORF_1	LLLNTVTARSPNIKSSFVRQPVZ
>ENST00000217244.3_uORF_2	IAAILSVZ
>ENST00000217244.3_uORF_4	LPLPPQLYQGLSSSVLITWZ
>ENST00000217289.4_uoORF_1	TCATARLDATGSWKGDTSICHNAVIHZ
>ENST00000217289.4_uORF_0	LESPGPGRTPGCEZ
>ENST00000217289.4_uORF_2	LGAGTEPPWEVPRQLRLLALAPALTCRSLSZ
>ENST00000217402.2_uoORF_1	LRRQGAAGLGAGAGADPSRAEPSRAGAGGEGRRGEQQPCRCSGSCSGLEGVRPARAARPPRRPSSGCGTRKRCZ
>ENST00000217423.3_uoORF_1	LQLQLCALPLRRPWPGLCVPCYSZ
>ENST00000217456.2_uoORF_1	LRVRLAPVPZ
>ENST00000217515.6_uoORF_0	ISPSSPRSSSPSVSKPVASRPPCRALCEDGGGEARRERPGFPARAERRGLQTRRGQVHHERVWAMFEDCPSIQFYEZ
>ENST00000217515.6_uoORF_0	LSISPSSPRSSSPSVSKPVASRPPCRALCEDGGGEARRERPGFPARAERRGLQTRRGQVHHERVWAMFEDCPSIQFYEZ
>ENST00000217515.6_uORF_1	IVFSFSFKASGVAATLPGSLZ
>ENST00000217652.3_uORF_3	VIAAARGSERCSDSRSCAGTZ
>ENST00000217893.5_uORF_0	MLLPNILLTGTPGVGKTTLGKELASKSGLKYINVGDLAREVZ
>ENST00000217964.7_uORF_0	KKIIPYQMPRRAPGPPZ
>ENST00000217964.7_uORF_0	MPRRAPGPPZ
>ENST00000217964.7_uORF_0	TAGTRRLPAGGRFGARPGARRRHKLRCSRRDFREGGRKSYHIRCLAEHQAHRERLVPADGFPFLZ
>ENST00000218056.5_uORF_0	MTMVTPGGEFVTSPARRDSMSMAMVAWWKGRNZ
>ENST00000218224.4_uoORF_0	ISYAAARCAADPLGQERHPQTSGAZ
>ENST00000219069.5_uORF_0	LRFPAWEQRSESCVGPLYRVRSVALGSCLGEVLAQMGHGAGVAAPGTDZ
>ENST00000219069.5_uORF_0	RSESCVGPLYRVRSVALGSCLGEVLAQMGHGAGVAAPGTDZ
>ENST00000219069.5_uORF_0	VALGSCLGEVLAQMGHGAGVAAPGTDZ
>ENST00000219069.5_uORF_0	VGPLYRVRSVALGSCLGEVLAQMGHGAGVAAPGTDZ
>ENST00000219069.5_uORF_1	MGAGVRKTZ
>ENST00000219069.5_uORF_2	VGLWTPNLRAEISGVGAEVZ
>ENST00000219070.4_uORF_1	VAGGCASGALNIQRDCQDLRRRRRRRGLGRGGRTMSRZ
>ENST00000219169.4_uoORF_1	VPAPRVSVRPGDAPEWETSQFGSRLDPASFNITTSYLIMIEPNZ
>ENST00000219204.3_uoORF_0	MRVGPRAGLEPTRGDCDGRLRRRELCAVFLLRLZ
>ENST00000219204.3_uORF_0	LAAALAERPZ
>ENST00000219204.3_uORF_2	VAAEGIQGRTWRAGADPTWQZ
>ENST00000219281.3_uoORF_0	LRLLVDLLWWSWMRPHERGAPGGLQQQRLRGZ
>ENST00000219281.3_uoORF_0	MRPHERGAPGGLQQQRLRGZ
>ENST00000219281.3_uoORF_0	VDLLWWSWMRPHERGAPGGLQQQRLRGZ
>ENST00000219313.4_uoORF_1	LASGVCRDAGAGSAEGGGPPPGAAQCGGSFQPNRQGWKPEACCWCAFGVMAKESTZ
>ENST00000219343.6_uoORF_1	MWPRQTSGIRPCCRGLHFLLSTGPIYEEVAYESVMFAYFLTGHSKHRCAGTVCHGSQGAWEAHTHLPSCPZ
>ENST00000219400.3_uoORF_4	LLPSSRPSGRASPPATAASVLPVWPRVGLHCCDPSSSPKDASZ
>ENST00000219439.4_uoORF_0	RTEPHTADGPELAERRLPWLLLTVSTSCTGKSPGLAIAIWKLZ
>ENST00000219439.4_uoORF_1	TAQNWQREGCHGCCZ
>ENST00000219439.4_uoORF_2	LALREGRSHILLTAQNWQREGCHGCCZ
>ENST00000219439.4_uoORF_2	TEPHTADGPELAERRLPWLLLTVSTSCTGKSPGLAIAIWKLZ
>ENST00000219478.6_uORF_0	LKKTLFLCLARGIERDRFNSKAZ
>ENST00000219478.6_uORF_0	LPTAGSASRPZ
>ENST00000219611.2_uORF_0	RTRRRRRAVEAAAQTRHREGLGACCSFRQGARMGTTDZ
>ENST00000219789.6_uORF_0	LAEAREVAGRKGGLRAPPASRAPRGRSMLPTAAGFSIWGQVGAAGSRAQVVRPMRRAGGZ
>ENST00000219789.6_uORF_0	MLPTAAGFSIWGQVGAAGSRAQVVRPMRRAGGZ
>ENST00000219789.6_uORF_0	TGAEEEVPGSHAQLEQRRPQLEARSACGAGRGEGGCGZ
>ENST00000219789.6_uORF_1	LRAPPASRAPRGRSMLPTAAGFSIWGQVGAAGSRAQVVRPMRRAGGZ
>ENST00000219789.6_uORF_3	LQRRARRRRFPEATRSWSSGDRSWRPGAPAGLAEAREVAGRKGGLRAPPASRAPRGRSMLPTAAGFSIWGQVGAAGSRAQVVRPMRRAGGZ
>ENST00000219794.6_uORF_0	LFEPFRWDPGPGSGPAMGAALRGLSLSASSTHPGPZ
>ENST00000219794.6_uORF_0	MGAALRGLSLSASSTHPGPZ
>ENST00000220003.9_uORF_0	MDRPAGRZ
>ENST00000220003.9_uORF_1	TFQNRTSVAALGSGTLPGPRRLHCFLPPTPSRPLPPPFFPPRPGPCVRPPASAWRSLLPSPCTHTSLYRTPWGPLRPSPPPZ
>ENST00000220429.8_uoORF_0	RRLGSPHHLLLPSRRRSRSFSRCPWZ
>ENST00000220429.8_uoORF_3	LPSRRRSRSFSRCPWZ
>ENST00000220509.5_uORF_0	RILRILKRRRRLQVPRICQRLGSYSFHSGATGTPGGZ
>ENST00000220531.3_uoORF_1	LLLTSHTFASSLCSQLEGHECPWAVVSGRGPDTATLLPGGRGADAWFKZ
>ENST00000220562.4_uORF_0	IKDMFFGQQPELKICWNRVRDHFSCSZ
>ENST00000220562.4_uORF_0	MHICWSAKPRNKSYGIZ
>ENST00000220562.4_uORF_0	TPTFAQAAAAAAAGPZ
>ENST00000220562.4_uORF_1	LEAGEQALEVHSFKKSCAEVZ
>ENST00000220562.4_uORF_2	LEVHSFKKSCAEVZ
>ENST00000220562.4_uORF_2	MAAGRQGERRIRRGLEGGRPAARTASGTPTFAQAAAAAAAGPZ
>ENST00000220562.4_uORF_4	LLVSKTKKQELWHLKKSVZ
>ENST00000220584.4_uoORF_3	LGTAEVRVAPGSPPPAPGWSSZ
>ENST00000220597.4_uORF_1	IHCQNLEYSTGQTFPPRTQLSASMSPPLKDZ
>ENST00000220751.4_uORF_0	IRGMGALVTZ
>ENST00000220809.4_uoORF_2	VNLRDAVKQSWMQZ
>ENST00000220809.4_uORF_1	LRSYRSPGLERKPLRGKGRSKPZ
>ENST00000220888.5_uORF_0	IQDQLCKQQKTVHGFGRRATIFRAAEGVLDDZ
>ENST00000221138.4_uoORF_0	IGPPWTTRRSPRSWTSGSSSZ
>ENST00000221138.4_uoORF_2	LGLGIRIGIGPPWTTRRSPRSWTSGSSSZ
>ENST00000221232.5_uORF_0	LCVRLQESMKRVRLZ
>ENST00000221265.3_uoORF_0	RRPLKSARPSASPFGPARTPSGLPSPRRYGAHHPDPGPAGGWPQAQFPPDSAZ
>ENST00000221452.8_uoORF_0	IVHQTVPPGRPAGPRACFGLGQPLGRPSPLAGPCRVAASPDRRLRRSWGPZ
>ENST00000221462.4_uORF_0	MPRDGGRTRRDKSGARGMSPGPPZ
>ENST00000221554.8_uORF_0	MPPMPGGSLVZ
>ENST00000221554.8_uORF_1	LWTLCQAPQEVRTVQCVHKASFZ
>ENST00000221855.3_uORF_2	MDLVPEPGKRCASZ
>ENST00000221859.4_uORF_0	MLSVLRFTMRIVFPALAPDPYYSVNZ
>ENST00000221859.4_uORF_0	TMRIVFPALAPDPYYSVNZ
>ENST00000221859.4_uORF_2	VFCGLRCASFSRLWHQIHTILZ
>ENST00000221859.4_uORF_4	MRTGLQPSQAPWLLSWMLSVLRFTMRIVFPALAPDPYYSVNZ
>ENST00000221859.4_uORF_5	MPKNWKQLLZ
>ENST00000221922.6_uoORF_0	LAPRSQRNGSHTRFEIKGGEGCZ
>ENST00000221930.5_uORF_0	LARRCPARRQDLGTPDRLPLPPGTLAPSLPPTRRPSGAPIPDQPSGVADPASRKDFSPDLGRTPCTPPSSPACLLSPRASZ
>ENST00000222247.5_uoORF_2	LRDRGHFLLRVAANAESTPZ
>ENST00000222284.5_uoORF_3	LAVAKEPAEPETRSRRRRLAIPARAGPGGRHHDPVSLRELLRSCLLPLLHHLQVQRPVRVQRLLEMRPGWSHLPLCPTLQDAVLGHFLSHLGRRHLZ
>ENST00000222307.4_uoORF_0	MCRQRRRRKRWTSRTRPRGSSAAASZ
>ENST00000222307.4_uoORF_0	RRRKRWTSRTRPRGSSAAASZ
>ENST00000222330.3_uoORF_0	LGQPGQPEPRSLGLCSAPZ
>ENST00000222345.6_uORF_1	LAASPASGAELDAAIVGPARRAAGASRCTVSDISSPGTLQEHZ
>ENST00000222345.6_uORF_1	LEVTRATGAGGVSSERRGAGRRDRGAREAGSRGVQMHSLZ
>ENST00000222345.6_uORF_4	LEPPGQHLLPEVVLAQLCTAMVENWTPQAHNLPVRFQGPASFILGLAALNNGZ
>ENST00000222553.3_uORF_2	TAPGPALLZ
>ENST00000222573.4_uORF_2	LLGLRKTSZ
>ENST00000222573.4_uORF_2	MPSGARARLPAPLAPSRGVRLLGLRKTSZ
>ENST00000222574.4_uORF_0	TGLVSRKVSVEEZ
>ENST00000222644.5_uORF_1	ISSSQLRATSLQMGLLGGACGZ
>ENST00000222747.3_uORF_0	MQPSGSPRRSSLPRZ
>ENST00000222803.5_uORF_0	LNLSEALVRKPZ
>ENST00000222803.5_uORF_0	MKSRDLSLLLZ
>ENST00000222803.5_uORF_5	RFVTLEKRVGGKCATSSKKGESZ
>ENST00000222823.4_uORF_0	MALSGLFSSSQRLRSLZ
>ENST00000222969.5_uoORF_3	LQIILWKENAZ
>ENST00000222969.5_uORF_0	LSILLESTSZ
>ENST00000222969.5_uORF_6	VVCTVLEGDMSGWTLSQPLGCVRALDLEAGESSREEAAPRSFFZ
>ENST00000223023.4_uORF_1	VPGASLSQRGAKVARRQRLLPSTSSSSPLRRSCEMWRLZ
>ENST00000223029.3_uoORF_2	LVLPCRCTRZ
>ENST00000223029.3_uORF_8	VAGLRRDLZ
>ENST00000223054.4_uORF_1	MTEAVRRKYRKGLSGTWQHZ
>ENST00000223073.2_uoORF_0	VRRPSLLASSRALGFPVSWPAZ
>ENST00000223127.3_uORF_1	LSVAPASGAFCSLRIRLFFRAZ
>ENST00000223127.3_uORF_3	MCQAAGSAQSPCLPPAGPSRRPSPASRAPGTILALSVAPASGAFCSLRIRLFFRAZ
>ENST00000223864.2_uORF_0	LEVCVPVAWSRHQRRPVWFPIRKLFFLLGFHLZ
>ENST00000223864.2_uORF_1	RSPGLEVCVPVAWSRHQRRPVWFPIRKLFFLLGFHLZ
>ENST00000224807.5_uORF_1	RDVTGQSGTZ
>ENST00000224807.5_uORF_1	VAGFCQSPCPPGGRGREAPAPPCWSASRVTSRVMAGRARRRQRRQRGRRFZ
>ENST00000224950.3_uoORF_0	MQNLSELAGSHSPASZ
>ENST00000225308.8_uORF_1	MGPPDPGRRAARAPAZ
>ENST00000225328.5_uORF_1	LPDTPGCSZ
>ENST00000225396.6_uORF_0	LERVALPRMATVPDAPDQRCPFEFPSRPPKVGISVPCZ
>ENST00000225396.6_uORF_2	LVYVLAGSEVLKKLCZ
>ENST00000225402.5_uoORF_4	TCAKRSGPGAGDDGGAAAPGAATGTVVEPATKRGGPZ
>ENST00000225402.5_uORF_1	VASARSLAESGNRIKARGSGREGASGPGVGPHIYVREAEWTGSWZ
>ENST00000225428.5_uoORF_1	IFQIRVVRNRLHRHGGRRPESEEELAPADPQECGESVEGRAEAZ
>ENST00000225428.5_uORF_2	LAVDGSWDZ
>ENST00000225428.5_uORF_2	VVKLAVDGSWDZ
>ENST00000225576.3_uORF_0	LTWLLEAGLAZ
>ENST00000225603.4_uORF_2	LRGSFVRLRGGPLAGACGTPLQZ
>ENST00000225655.5_uORF_1	TAARAPSSPPPPARQPRQLEPSPRPQQQRREQPQZ
>ENST00000225726.5_uoORF_0	IAEAAARPRGRPGRGVGRRALGRVSASATAFFLKVQZ
>ENST00000225728.3_uoORF_1	LVAFWCLRLLWPLLSLWRQMMLEIDFGFSWSWNLCNVZ
>ENST00000225737.6_uORF_0	MAAGAAWASRGGGGAHSRKKGPFSRZ
>ENST00000225792.5_uORF_0	IEAISSDLSHAFLYTSFPANRNHZ
>ENST00000225831.4_uoORF_4	LRLTQKHPILKLKLALSPPAZ
>ENST00000225972.7_uORF_0	TEGSGVVVWVGGRZ
>ENST00000226225.2_uORF_1	RLWPPLATHSZ
>ENST00000226574.4_uORF_0	RPQPPGQZ
>ENST00000226796.6_uORF_0	LFWNQCCLFRGZ
>ENST00000227155.4_uORF_1	LRHERVTLGLQRGAESRTRRVLPAAVWTTRGHRQKWALZ
>ENST00000227524.4_uoORF_0	VARGCPHSHVKRYASIARLAAPSSPRSSPGSSGGPEVARGGSEASPGARRVAPRSTVTAPCPZ
>ENST00000227524.4_uoORF_1	LAAPSSPRSSPGSSGGPEVARGGSEASPGARRVAPRSTVTAPCPZ
>ENST00000227524.4_uoORF_1	LKAVARGCPHSHVKRYASIARLAAPSSPRSSPGSSGGPEVARGGSEASPGARRVAPRSTVTAPCPZ
>ENST00000227525.3_uORF_1	MLVGGKRNAIDKAGRMRSRHRLRLZ
>ENST00000227638.3_uORF_0	LRHRDTKAGGMREQAKGKRKPRARPVTGZ
>ENST00000227638.3_uORF_0	MREQAKGKRKPRARPVTGZ
>ENST00000227756.4_uoORF_2	MEEGAQNGVHQEDQNFGVHLRDPERHDZ
>ENST00000227756.4_uORF_2	MGSGVAADTGSGKVSQTYTSGRAAAGYPZ
>ENST00000227758.2_uORF_0	LKNLPIPILSPCSNKSHYGDLETLZ
>ENST00000227758.2_uORF_1	LRRPLGSRAASVFAAPALRFTTLKNLPIPILSPCSNKSHYGDLETLZ
>ENST00000227758.2_uORF_2	MGRRASGAPGLIRAERAVSPCRRRZ
>ENST00000228027.7_uORF_0	LAAGRSSRCPSRPASTPSRDPCALREALAPGAGAWARGAGZ
>ENST00000228136.4_uoORF_0	LRSVVALLGPLADCKLLVLRLGRAARGFGIFRRDPRKDECCQRVSPAWGEAFSLPRRRSGIZ
>ENST00000228280.5_uoORF_0	RALRSGYPMRGLSAAAVRAICWSSRTAKRSRHTTVCAGSQRCLSLZ
>ENST00000228306.4_uORF_0	KARDRGMGVGVTRPELPVSPQZ
>ENST00000228306.4_uORF_0	VTRPELPVSPQZ
>ENST00000228425.6_uORF_0	VDHFAEYIQDLKNZ
>ENST00000228425.6_uORF_1	VCCELAAGPECWGFELREEVDQNFWNZ
>ENST00000228438.2_uORF_1	LCCKNKSNIFILKLNKVTTLKRVSARHDTKLLAENQNADZ
>ENST00000228506.3_uORF_0	MSPAAQAERPVALFFZ
>ENST00000228741.3_uORF_0	MESRGLSPGSSZ
>ENST00000228825.7_uoORF_6	LPDRKRSAVPGSCSSGLKPGRRQDAGLPLFSHGSZ
>ENST00000228865.2_uORF_0	KGGVWGRLQGPLCHSZ
>ENST00000228872.4_uORF_0	TALRLRRRQGLESGWVRGTRGLAPAQTRTGFATLSACLVPSPLRPPARQSIZ
>ENST00000228872.4_uORF_1	LRAPRARAVARRGLCLLAPRAVAGLPRGVRAAZ
>ENST00000228872.4_uORF_2	LLTALRLRRRQGLESGWVRGTRGLAPAQTRTGFATLSACLVPSPLRPPARQSIZ
>ENST00000228872.4_uORF_3	MDLLLCLNRLAVSIIFFFVSLPSTAILGHZ
>ENST00000228918.4_uoORF_0	LGCTSALSPVPGSGLGQPPPPLPRTSGLLPSSQAPTLLAAWPSGRHAPALGHLCPRPGLGASGAGPLRAPGSIAAPGGASICVGEPDLQGPGKGILZ
>ENST00000228918.4_uoORF_0	LSPVPGSGLGQPPPPLPRTSGLLPSSQAPTLLAAWPSGRHAPALGHLCPRPGLGASGAGPLRAPGSIAAPGGASICVGEPDLQGPGKGILZ
>ENST00000229195.3_uORF_0	LDPRDKKIHARETWWAVLPVTRPLSDSSIZ
>ENST00000229239.5_uoORF_2	LFDSQPHLLLRRQPSHIAQTPWGRZ
>ENST00000229239.5_uoORF_3	LLLLFDSQPHLLLRRQPSHIAQTPWGRZ
>ENST00000229314.5_uoORF_0	LGFPRCCRRCPHHCSHDLLNGHAENWNGINRIWSVFPVLWNDSLFZ
>ENST00000229328.5_uoORF_0	RRRPPSLCPRRPPSWAIPAVSAPRWSGMVAIRRPGGTARGAPRTGTGPRSZ
>ENST00000229328.5_uORF_2	LPTQPEPAPGPRGVVSWCSDSFRRLLGTRGSGSPLLRVPFLQZ
>ENST00000229395.3_uORF_0	LEFSGSAGRRRSAEVSTPPVMALNATGFPAFRPLPPSDSASACZ
>ENST00000229395.3_uORF_0	MALNATGFPAFRPLPPSDSASACZ
>ENST00000229395.3_uORF_0	RRSAEVSTPPVMALNATGFPAFRPLPPSDSASACZ
>ENST00000229416.6_uORF_0	MLRGGAGFGHKZ
>ENST00000229465.6_uORF_0	MTKENLLNSIQFAFSFSHLSDLSAAGLSSKIZ
>ENST00000229563.5_uORF_1	IPAACAPLZ
>ENST00000229595.5_uoORF_0	LERGSALSRAAARWTLLCRNQPQFPLFVFFSKYGKGSGEQCSGAGZ
>ENST00000229633.5_uORF_1	TSRGKTEEVRDAETARARZ
>ENST00000229634.9_uORF_0	MHATDPLLPDPRSRRPRPVGLRLTDZ
>ENST00000229769.2_uORF_0	LELARHRRVRDGAGVLRSPQPLSZ
>ENST00000229794.4_uORF_0	IAAGAVLSAGARPCPZ
>ENST00000229794.4_uORF_1	TGVLRRSPESALZ
>ENST00000229866.6_uORF_0	VAIASVCYLDMEAEGMHRGSQNLGQGLARCZ
>ENST00000230048.4_uoORF_1	LCPPSFTNFWTFQLFRSSFLRKAQRLENRPRZ
>ENST00000230048.4_uoORF_1	LRKAQRLENRPRZ
>ENST00000230048.4_uORF_4	LPARLTPGLLRSZ
>ENST00000230056.3_uORF_0	VGISVGELWPFARCCSHSYVRSLRGLSVSTQZ
>ENST00000230056.3_uORF_1	RALLQSAPGTPATVGISVGELWPFARCCSHSYVRSLRGLSVSTQZ
>ENST00000230056.3_uORF_2	IATCVRYEDZ
>ENST00000230056.3_uORF_7	LVTWLFGAGERSZ
>ENST00000230085.8_uORF_1	TAGSSGGGGGZ
>ENST00000230085.8_uORF_1	VRGERPLYVLVLFATAAREPRVPTAGSSGGGGGZ
>ENST00000230173.6_uoORF_3	LGRLGSPWVEQRQQSGKVVEDDLAAKGDLGAVMSTZ
>ENST00000230173.6_uORF_0	LPTSLRGGTCRQPASSSAGPALNAAAPRVHLAPSGKPMNSPETAZ
>ENST00000230173.6_uORF_1	LLPRPQALRZ
>ENST00000230173.6_uORF_1	MILRPKGTSAQZ
>ENST00000230354.6_uORF_0	IFAVTQQHHCFLACEDNPRNZ
>ENST00000230449.4_uoORF_0	LEITSLTGSPVCSTKHNVSITTTPPCDRHLSKZ
>ENST00000230449.4_uoORF_0	LSVPAVSCGRTAGDYFSNRITSLLHKAQCLDHDNPPLZ
>ENST00000230449.4_uoORF_0	RITSLLHKAQCLDHDNPPLZ
>ENST00000230449.4_uoORF_0	VSCGRTAGDYFSNRITSLLHKAQCLDHDNPPLZ
>ENST00000230461.6_uoORF_3	VSRLFRSTAEVAVAVALVAAAAAAAAALERFLSGSAGGPPGWSTCKSRSGAPGIDGDELZ
>ENST00000230792.2_uoORF_0	LVASTVVTFGKKCLLZ
>ENST00000230895.6_uORF_1	TAVALTRLARPRRPTRARRSPARSLPGAHTZ
>ENST00000230990.6_uoORF_1	LSEQDKTLKKSELRLGPGQACTQRRAADGARRNLLSSAAQLWCQRPVAAASKVTGASPPPLGAGPZ
>ENST00000231238.5_uoORF_0	KVETGEAVRFFSVTSLTGQHGGEVRELWGSRGSVKWFEGYRYSGSRVCWPSSSZ
>ENST00000231498.3_uORF_0	KRKCVMSRRQGARLARAPZ
>ENST00000232125.5_uORF_0	MGSLSGLRLAAGWFMZ
>ENST00000232165.3_uORF_0	MVALGSGZ
>ENST00000232165.3_uORF_2	IRKRGSRMSPGGGGSERERGGGGRRRRARATTTSEAAAAAQARGRRQVKNLZ
>ENST00000232424.3_uORF_0	IPRLPLSLVLEQRYZ
>ENST00000232458.5_uORF_0	VAAAGEEWRYLZ
>ENST00000232458.5_uORF_9	MGKRLTSRANRHGSZ
>ENST00000232508.5_uORF_0	LRQRQPFLQZ
>ENST00000232564.3_uORF_0	LSSLQLFSLISSZ
>ENST00000232854.4_uORF_0	LEALWRTFPZ
>ENST00000232905.3_uoORF_1	LPPPGFRRRHSSLIPTPGRSVFLFISVFSPLQPPDKVIRAGPAGILSPHRPHTSIACPLSRTSNLSTPLLMQLRVTTYSRQGLRITFIZ
>ENST00000233027.5_uORF_0	IAMAAASSRAGPQQSRPGPAASTAAPTAPSRAZ
>ENST00000233057.4_uoORF_0	LDKASNQDTGRRNGWZ
>ENST00000233057.4_uORF_1	TKLRTSSPEAAGLRPAAAAAAAAAQFLEQIQFAFLDLZ
>ENST00000233143.4_uORF_1	LLQQREWEHQDLGLGTRLHGLFZ
>ENST00000233156.3_uORF_0	LDNSQILTSLFHCZ
>ENST00000233468.4_uoORF_1	TALFRCNSFRRVLDVDVLHLTRCNPRSRASSGGISVSATVTSSARQDGDASGQEGEHSTSTZ
>ENST00000233557.3_uORF_1	LELKRRLRGAESGVQAZ
>ENST00000233557.3_uORF_3	LKRRLRGAESGVQAZ
>ENST00000233575.2_uORF_0	TSHRLPTSDRRAPKMASEAAGTRZ
>ENST00000233575.2_uORF_3	RRLRPRTDVPPPSHIGSQGSQNGEZ
>ENST00000233615.2_uORF_2	KMGRAGTMAVAAEVAGAGRLAVEEAVVLRGLZ
>ENST00000233616.4_uORF_1	LAGVANRTVVARARGGSRRGEAGPGLHCRLSELLZ
>ENST00000233813.4_uORF_1	IFSHPLGCSQRLLPVLRRRAPLAAEGZ
>ENST00000233813.4_uORF_4	ILKINPFFSPTPNAISTASDLIISVVAWGZ
>ENST00000233813.4_uORF_6	RVSPASAHCVHLALPCFPQPVARLZ
>ENST00000233893.5_uORF_6	TCRQGRTASLFAALHZ
>ENST00000234111.4_uORF_0	MGLACGAWALZ
>ENST00000234111.4_uORF_2	MATRRCYKZ
>ENST00000234198.4_uORF_0	LGKEPSGPRGRKRMRPEAAVPSSARZ
>ENST00000234296.2_uoORF_0	LRRRLSGVSFGRRDAAGSAPDGNLAVTVSEFCSCRMCSTLKGWQQZ
>ENST00000234296.2_uoORF_0	MCSTLKGWQQZ
>ENST00000234296.2_uORF_0	TQPDRRQTETZ
>ENST00000234296.2_uORF_1	VTQPDRRQTETZ
>ENST00000234310.3_uoORF_0	ISPYPARSLACPIARPARAPRRRLPSPTRAPSPPATRGPQLGRRRRFLRASLSATLLRASEPASRRPAEQNGKZ
>ENST00000234310.3_uoORF_0	TRAPSPPATRGPQLGRRRRFLRASLSATLLRASEPASRRPAEQNGKZ
>ENST00000234310.3_uoORF_1	LGRRRRFLRASLSATLLRASEPASRRPAEQNGKZ
>ENST00000234310.3_uORF_1	TAPARARGCSPRVSRPSSPPLPLLSSSLPLLPLAAAPPALSGSESRPZ
>ENST00000234590.4_uoORF_3	VGTRSTEISPALRSPRCLQHPPLPLLGDETQWLEVHHVYSQDPCQGDLZ
>ENST00000234800.6_uORF_0	MPAAETASGSRVCFCALPGRGPGGLVPGARSPCCGPTPGRSRZ
>ENST00000234827.1_uORF_0	LEGANSSYQGCFSZ
>ENST00000234831.5_uORF_0	MVEFPSSRQPRRRSSZ
>ENST00000235329.5_uORF_0	MSMMPTLZ
>ENST00000235329.5_uORF_0	VMAAARPGRZ
>ENST00000235329.5_uORF_1	MAAARPGRZ
>ENST00000235329.5_uORF_1	VSVMAAARPGRZ
>ENST00000235332.4_uORF_0	LEPSPEDILRPRGKZ
>ENST00000235332.4_uORF_0	LGLEPSPEDILRPRGKZ
>ENST00000235332.4_uORF_0	LRTSCGPGASDTCZ
>ENST00000235332.4_uORF_1	MLGDSAGZ
>ENST00000236051.2_uORF_1	LGLGIPRFFLZ
>ENST00000236192.7_uoORF_0	ILLRSKRYFASKKYASQVZ
>ENST00000236192.7_uoORF_0	VTILLRSKRYFASKKYASQVZ
>ENST00000236412.7_uORF_1	MAAAANSGSSLPLFDCPTWZ
>ENST00000237264.4_uORF_0	METGERARLILILVLQLLLRIRRNRQQRCRRVLSHRSLFPRMZ
>ENST00000237281.4_uoORF_0	LGTASRAARAWAAVRPRRPSWTGHYGGGAAAFPLCELCQZ
>ENST00000237281.4_uoORF_1	TASRAARAWAAVRPRRPSWTGHYGGGAAAFPLCELCQZ
>ENST00000237455.4_uORF_4	MDGGFEFFPFIFVGSZ
>ENST00000237500.5_uORF_1	LSGHSLTLFAVVCGLAQGGPGSGVWRRNZ
>ENST00000237530.6_uoORF_1	LARRACRESLASPVAGSWSHFPERKSARGSDSGGTCSEEWRRRVQALSSCWPZ
>ENST00000237536.4_uORF_0	VSGPRWAESSRSPSGRSRAGSLPRDVEAGRAWAMRAARZ
>ENST00000237654.4_uORF_1	ISPRRRFPRAGAEPVSPPASPRPPPPYGEREPPPNPGSSGGGLRPGVIMELIRZ
>ENST00000237853.4_uORF_0	MALAVAAAAEAQAAAAAVEARAGAAAAAAPRGVZ
>ENST00000237889.4_uORF_2	MHIYWENNRLPASLMZ
>ENST00000237937.3_uoORF_4	IWDPAGKIWLRRLTRPRGPCCVAQDVAFMEILGQMECVQFATKNIFRGSKIVAEZ
>ENST00000238112.3_uORF_0	MGFFLFYLPVAVLPIZ
>ENST00000238616.5_uoORF_1	IRRLVPKARGRRHVGAGRVRATLRFHQLGLWERVRGLRGLESGAZ
>ENST00000238647.3_uORF_0	IPGEREHEREGMRPGPRRRASALQPTZ
>ENST00000238647.3_uORF_0	LNPLALAPGGPSGRGRSSZ
>ENST00000238721.4_uORF_2	MGGEPGQEZ
>ENST00000238738.4_uORF_0	MGPGGRPCGAERRRRRRTPQAGWGZ
>ENST00000238789.5_uORF_0	MAAPLGSRZ
>ENST00000238831.4_uoORF_0	LCPFLASLAACTSRLVGRTVGRACGSPPRPPRGLGPAAASSTAAGWESPRDAASGPAPGLCPHZ
>ENST00000238936.4_uORF_0	MGRPPVAMSPPRCSWGZ
>ENST00000238961.4_uoORF_0	MKREGGAAHLCSDSLPESQQQDGNHAPNFSSHGSCRRRQRRRHDKALHARZ
>ENST00000239666.4_uoORF_0	VDCPLGLARDGQPDSLZ
>ENST00000239690.4_uoORF_1	VKRGPFNKGFINSHAAALESDGGGGZ
>ENST00000239690.4_uORF_2	MGTTPLPSLCARREARTFQQGLYZ
>ENST00000239878.4_uoORF_2	LDSFRHHHVEGFLZ
>ENST00000239891.3_uoORF_0	MENGSASVAAGGARRGAGGRSPRTDFHRCIYNCYKNASTPSTZ
>ENST00000240050.4_uORF_0	VGRLAGERGKDGAWPPGLPVPCLELTPTVYCRELTRSHFEKKLERIPSGZ
>ENST00000240055.3_uORF_1	IFCPTKQPIGDGSQPGLHWRLKSQRLDTFLDRCSSAPLTTRFZ
>ENST00000240100.2_uORF_0	LAPVATGAARPAKIHGRPSPKRVRGPLSZ
>ENST00000240100.2_uORF_2	LGARGRSDCYVTARLREEGDREEEALPREPLRTKFAATSAGVPSZ
>ENST00000240100.2_uORF_2	LRAARLGARGRSDCYVTARLREEGDREEEALPREPLRTKFAATSAGVPSZ
>ENST00000240100.2_uORF_3	LRPLLQASLLSSRPPLSAAZ
>ENST00000240185.3_uORF_0	VSLSGFPAAAZ
>ENST00000240285.5_uORF_0	LTCKRAALRSPVPEZ
>ENST00000240285.5_uORF_2	VQGRGTRALGGSCKALGSACLRRASLPFPALRRPAPHSPTLSQLGSSZ
>ENST00000240617.5_uoORF_1	LSRPGASLATSATAGHRGRLIPQRKVAAVERZ
>ENST00000240851.4_uORF_2	LFFPHLPRTEPKFSLGLLGQRDWPGPARACERGAAVAKGNRGGRDHRLPATPQSSGLASAHSAETCGEAAAAASASRLSLELYIZ
>ENST00000240851.4_uORF_3	LGQRDWPGPARACERGAAVAKGNRGGRDHRLPATPQSSGLASAHSAETCGEAAAAASASRLSLELYIZ
>ENST00000240922.3_uoORF_0	LAGGSGGREPRDPSARVEKRRHKRGGGRHSRPHQTQALTRLSRPSLLAQLPAQARRPACGVEWPELRVRRPKGGDYDGVDIGGNDGLSRRGRZ
>ENST00000240922.3_uoORF_0	TTALISVVTTASAGGEDERZ
>ENST00000240922.3_uoORF_1	VRRPKGGDYDGVDIGGNDGLSRRGRZ
>ENST00000240922.3_uoORF_2	RAATTTALISVVTTASAGGEDERZ
>ENST00000240922.3_uORF_6	VARAKGAETZ
>ENST00000241052.4_uoORF_1	LRVETHEPRPPAVFCTANRTLWLTAGIPPATRCSTGRSSGPRRKLMSZ
>ENST00000241393.3_uORF_0	LLAAAAGSKVTPRAZ
>ENST00000241502.4_uoORF_0	VAGLRLRPCPRPLSARRLQPZ
>ENST00000242057.4_uoORF_2	LLAGLRPSPTLTAPGPGSSPVLARAAEACVSRGVEARRPRHCPERTQVERARLRGTRRRPPQWSQPTPGSGDPAASARGVAAAVGWAPZ
>ENST00000242057.4_uORF_0	VAGESRRRSVPRACPGPPAQNRGSRVAERKLGAAGTGGPRPSSAGGKHPGFRKSREQRGGTSLTQGAAATVTGRGATVSDPGQDSKZ
>ENST00000242057.4_uORF_1	RGSRVAERKLGAAGTGGPRPSSAGGKHPGFRKSREQRGGTSLTQGAAATVTGRGATVSDPGQDSKZ
>ENST00000242057.4_uORF_1	VARARAPQAGSTLDLGSPGSSAAAPPSPKGPRRRSRGAAPPZ
>ENST00000242057.4_uORF_1	VSDPGQDSKZ
>ENST00000242057.4_uORF_2	LDLGSPGSSAAAPPSPKGPRRRSRGAAPPZ
>ENST00000242057.4_uORF_3	LVARARAPQAGSTLDLGSPGSSAAAPPSPKGPRRRSRGAAPPZ
>ENST00000242057.4_uORF_4	LGSPVDALFRERAPDRQLRTGAAVZ
>ENST00000242067.6_uORF_1	RAKMAQSZ
>ENST00000242108.4_uORF_1	KSRDTQTEAAZ
>ENST00000242108.4_uORF_2	MEDSVFVYSNLFSPZ
>ENST00000242159.3_uoORF_0	ITLPRKTDTESCRTTNHRSKLZ
>ENST00000242208.4_uORF_1	MKRSSDSSYHMIQEPAGGRVGTRKRICZ
>ENST00000242465.3_uORF_3	LACSWESZ
>ENST00000242591.5_uORF_0	MQHLASGRGRRGZ
>ENST00000242591.5_uORF_1	IGESSRPLSVLMQHLASGRGRRGZ
>ENST00000242591.5_uORF_1	MNCRGAQGSPRZ
>ENST00000242719.3_uORF_0	LAAAVSLRRSRMRPAAVAPASAGAAAAEAAAEAAATAAPPPADLDZ
>ENST00000242719.3_uORF_0	MRPAAVAPASAGAAAAEAAAEAAATAAPPPADLDZ
>ENST00000242719.3_uORF_0	RMRPAAVAPASAGAAAAEAAAEAAATAAPPPADLDZ
>ENST00000242719.3_uORF_0	RPAAVAPASAGAAAAEAAAEAAATAAPPPADLDZ
>ENST00000242719.3_uORF_0	RRSRMRPAAVAPASAGAAAAEAAAEAAATAAPPPADLDZ
>ENST00000242719.3_uORF_1	MSGPSAAPWGGGVASAZ
>ENST00000242783.6_uoORF_3	LARRGGSRAGRSGPRAGEGRAAPAPSPPRPGRTRAPLAAPPSARGPLAGGRRTWPATPCRVSLAAGPCZ
>ENST00000242848.4_uORF_0	IFLPATQFRLTLERRRAGWFCFSAIPGAPRZ
>ENST00000243286.3_uoORF_0	KVCASVPSALRGLKRRSNLSRIPAGQEKEGKSRHGKTLQZ
>ENST00000243286.3_uoORF_0	LRGLKRRSNLSRIPAGQEKEGKSRHGKTLQZ
>ENST00000243326.5_uORF_1	MPRSPGFSRPPPISSLCZ
>ENST00000243389.3_uoORF_1	MLQLPCPRRDFGMKTTTTTAPRTZ
>ENST00000243440.1_uORF_0	MPAAGQRPZ
>ENST00000243501.5_uORF_0	ILRASREGGVDMELAAAKSGARAAAZ
>ENST00000243501.5_uORF_0	LRASREGGVDMELAAAKSGARAAAZ
>ENST00000243501.5_uORF_0	RASREGGVDMELAAAKSGARAAAZ
>ENST00000243501.5_uORF_0	TALPARGGSRKDSEILRASREGGVDMELAAAKSGARAAAZ
>ENST00000243563.3_uoORF_1	ILEQPTLGQRIWRNPGLKSRFSSFKTYLNTSLHGSSRDPPZ
>ENST00000243563.3_uORF_1	RAKVTFFLLZ
>ENST00000243563.3_uORF_2	LEKRVLRTLCCRALPPSLPLLPPYLTSFSEEDPZ
>ENST00000243563.3_uORF_2	LLEARLPRTCPFFLYWLPHPGFFSGTALRMLGPMGIAIZ
>ENST00000243563.3_uORF_3	LLLEARLPRTCPFFLYWLPHPGFFSGTALRMLGPMGIAIZ
>ENST00000243563.3_uORF_4	LTSFSEEDPZ
>ENST00000243563.3_uORF_4	VQTTIGGRRAVRLASGPSWARLRKLAARGQAAZ
>ENST00000243563.3_uORF_5	LAPTSGFFLRDGPSDAWANGNRHLGCSAHRVAZ
>ENST00000243563.3_uORF_5	TALSEGNLRCKRPSAAGERYAWRPGLPGPVZ
>ENST00000243578.3_uORF_0	TETKTSAVAEVSRLTYLAARRVLGEARARPGRRPRRKEAVKPMNYNPGCRFLLSZ
>ENST00000243578.3_uORF_1	LGEARARPGRRPRRKEAVKPMNYNPGCRFLLSZ
>ENST00000243578.3_uORF_2	ISQPGGSWERREPGLVGARGEKKQSSPZ
>ENST00000243776.6_uoORF_2	LAALGVRRGRGPAVRAPCGHRCCCRCCGPQGPWPWASPWASPZ
>ENST00000243896.2_uORF_2	MELQRAPPAWRRSWZ
>ENST00000243896.2_uORF_4	LELPGPRSLWWQFMENSLRZ
>ENST00000243918.5_uORF_5	MVLSVSAVLGARRZ
>ENST00000243997.3_uoORF_1	LPASWRFGPTSSAFATAWWPTGDRLDSATSDTPRSVQKQZ
>ENST00000244221.8_uORF_0	TATSTATAZ
>ENST00000244221.8_uORF_0	VATATSTATAZ
>ENST00000244230.2_uORF_0	MLHCVGSCZ
>ENST00000244745.1_uORF_1	LEELLPLPAPFLQKGGGNIHLFMPVCCMQAFWLPTLQQNNCTNSLVPIPPTESPGATVFFALHCRRGTKCZ
>ENST00000244745.1_uORF_1	VCEGKRPVSLSGLZ
>ENST00000244745.1_uORF_2	LSYRERSZ
>ENST00000244869.2_uoORF_1	VSEGHSQRGVPSRLTAALQPLPRARLLPPCPCTLRSRPPPSPSARSHRRZ
>ENST00000245046.2_uORF_1	LRRPGGEAEEKQLCPGEEKLAHSRLGTSFQZ
>ENST00000245185.5_uORF_1	TPPPSPSEPACNLSRLZ
>ENST00000245222.4_uORF_0	LKVRPGQZ
>ENST00000245304.4_uoORF_0	MSRAAAAAAAAEGRCASTKWWCWARAGZ
>ENST00000245451.4_uORF_0	MGFPSKLSRACSATVPGPRPGSLQPFRGPQELLLASPLLQGPMEPFRSAIPSNALLQLPZ
>ENST00000245451.4_uORF_6	VSVASELRDASLRRRCCSGZ
>ENST00000245543.1_uoORF_1	LGVLRHRGHGPEAEGGPPRRAAGIPAGAGHGIPGDPKPRRQGASPRQPRQLRLZ
>ENST00000245543.1_uORF_0	ISIFKRNSYRILRPRPISHIPFPAANYCRIZ
>ENST00000245543.1_uORF_0	LSPAPQFRFSNATPTGFZ
>ENST00000245543.1_uORF_0	RKETHLPTPSSLSRQVESGZ
>ENST00000245544.4_uoORF_1	LSGRPEREALASERLLGAWGSALWRSSMASQQSLZ
>ENST00000245615.1_uoORF_0	LGLLGRLLPGEQLRPCRLKNGRIZ
>ENST00000245680.2_uoORF_1	LGRVELGGVGSLSLRGTASSGAGPPVRRDVRRGDSSVSPRPRPWRWAAAGPDRSAHGAATTPSRGRKARGAEFFTSFZ
>ENST00000245680.2_uORF_0	MSGAVTALZ
>ENST00000245816.4_uORF_3	MAPAQTPGSERPSERAPRRKARRKLZ
>ENST00000245923.4_uORF_0	MAAASWARRRZ
>ENST00000245932.6_uORF_0	ILPRKPDSMGRDPGGAZ
>ENST00000245932.6_uORF_0	MGRDPGGAZ
>ENST00000245932.6_uORF_1	IPFLLQEPLIRPPEGSGARRPAPARSTFSPGSRTLWGGTLGEPEPSPEPAPNPZ
>ENST00000245932.6_uORF_8	TKRSTVVRVTLZ
>ENST00000245960.5_uORF_2	LIELMNFTPQRPGLZ
>ENST00000246041.2_uoORF_0	RLRRRLDDSGPELQGQHIQGGVPHLGLADRSKKLQPPKCLAPQGYGGSDHPPWSHGPRLPHSHLEGPEYZ
>ENST00000246041.2_uoORF_1	LRRRLDDSGPELQGQHIQGGVPHLGLADRSKKLQPPKCLAPQGYGGSDHPPWSHGPRLPHSHLEGPEYZ
>ENST00000246069.7_uORF_11	LDSRRGGVAWPAGCVATAGGAZ
>ENST00000246071.6_uORF_2	LGFFTVSZ
>ENST00000246194.3_uoORF_0	RKQLAKLIIVTGGHHVLEASGKQCNQQEZ
>ENST00000246194.3_uoORF_3	LAKLIIVTGGHHVLEASGKQCNQQEZ
>ENST00000246194.3_uoORF_3	RRKQLAKLIIVTGGHHVLEASGKQCNQQEZ
>ENST00000246194.3_uORF_0	TATTTTPARVPSLFPPQPPFSSLPYVPECGSTASFPAARLPPDLSARVSPIPRGRWCZ
>ENST00000246229.4_uORF_1	LEAVTELRACVERMGRLSQZ
>ENST00000246554.3_uORF_1	VSLLRVTLSCRLNPGCLZ
>ENST00000246554.3_uORF_3	LVVVPLPVRLWCLCZ
>ENST00000246868.2_uoORF_0	LDGAGQPWFAGFWVFEQPRCRSSPPPTRSAZ
>ENST00000246868.2_uoORF_2	IGRYREALVAFRLDGAGQPWFAGFWVFEQPRCRSSPPPTRSAZ
>ENST00000247020.4_uORF_0	RQLSLSPWNRARVSZ
>ENST00000247191.2_uoORF_0	KVAQDVFITFCQSTQEGYKYZ
>ENST00000247226.7_uoORF_0	LAVGGSGRRPQPLQRATFKLAPASRQHLGSPARRARPEPAGQLPLESPWGALPRQQCQDACVHLPPPGWQPGAAGEPDLYHLLVGLLLZ
>ENST00000247270.3_uORF_4	LTKHFVSIQMSANDIZ
>ENST00000247461.4_uORF_10	VAEASWFCGTZ
>ENST00000247665.10_uoORF_4	VPRSAVQLAEALGLGKHSPTGLVVALAEPASRSTSGPRVGWEEGTPGGGTWRWRTSLSFLMWTSTPTASSSMCZ
>ENST00000247829.3_uORF_0	MSVDTEISAGKLLQSILQDKPVTNSZ
>ENST00000247829.3_uORF_2	MTSKGTYLPGDSLCDIZ
>ENST00000247833.7_uoORF_0	MRLLLWLMIPWKASMKZ
>ENST00000247833.7_uoORF_1	VGSSGYLMMRLLLWLMIPWKASMKZ
>ENST00000247843.2_uoORF_1	LAAAASSVGQYVQENGRIWAZ
>ENST00000247843.2_uORF_0	MAFRSTVGLRSZ
>ENST00000247843.2_uORF_3	VSPSNSPSFGZ
>ENST00000247956.6_uORF_0	MNFSSHRRRLPSPPLPRSYSQSYASLESHVRAREZ
>ENST00000248089.3_uoORF_6	TPSETPPLSPRSHPQDPKTQZ
>ENST00000248089.3_uORF_5	LPSATRRPSSAPAQNLAAVPAZ
>ENST00000248244.5_uoORF_0	MGRGHWACRRRGAVWNMPSPPPASAAGGCTHLCPWPAQAHHFLAPSTFZ
>ENST00000248244.5_uoORF_0	MPSPPPASAAGGCTHLCPWPAQAHHFLAPSTFZ
>ENST00000248244.5_uoORF_0	VWNMPSPPPASAAGGCTHLCPWPAQAHHFLAPSTFZ
>ENST00000248244.5_uORF_0	LLGQLLQNLEQZ
>ENST00000248342.4_uoORF_2	LVVEGDRSHGDVZ
>ENST00000248378.5_uORF_0	MAPRAFLPLPVZ
>ENST00000248484.4_uORF_10	LKFRLGLCZ
>ENST00000248484.4_uORF_2	IQPLSPSMGELPALPHCKKEEENNVIHVZ
>ENST00000248484.4_uORF_8	MKGIKQNPLALGKASNTQSTTQLGNQKSYRSSHSAQAWENYQHCLIAKKRRKTTZ
>ENST00000248553.6_uORF_4	LPLIETSNTACZ
>ENST00000248564.5_uORF_3	KAEFSGPRKLGHAGVTSVPEKAKPSGSWGPQQGCSHILRGWAAGQAFSCFGTRRASPLFQRLRCQSZ
>ENST00000248566.2_uoORF_1	VRVPTFLLIWEVLGADSRDVREKAAGRLRSVRGRRRVZ
>ENST00000248566.2_uORF_3	MVASASEAVVTVAFPZ
>ENST00000248600.1_uORF_1	KRWKRTGFRLEAPZ
>ENST00000248600.1_uORF_2	LATPVFGWVLAZ
>ENST00000248929.9_uORF_2	ILDQMKPEEPSSSKIAGZ
>ENST00000248975.5_uORF_1	LPAACSLQPPAGRRASARARRRPPQRPGSGLTGGRASEPAVZ
>ENST00000248975.5_uORF_1	RARAAALPAACSLQPPAGRRASARARRRPPQRPGSGLTGGRASEPAVZ
>ENST00000249005.2_uORF_0	RAVFVLAKKVGCZ
>ENST00000249014.4_uORF_1	LPTTSGVLSLRLNIYSCFZ
>ENST00000249071.6_uoORF_0	TRLALSCHHRHSPGSGHDAGHQVCGGGRWGRGQDLPSHQLHHQRLSRRVHPHRVZ
>ENST00000249356.3_uORF_0	LPTRADRQGRQRLSSVEEQQZ
>ENST00000249442.6_uORF_3	LAVTLGASLQPPLLLEWALRVZ
>ENST00000249822.4_uORF_2	VFGRQRAGEAGSSRZ
>ENST00000249883.5_uoORF_0	VLWGQVPPAIVQAAVCKPKKHEDTGRLLGDSPAPPHPGAAALRQPDZ
>ENST00000249883.5_uoORF_3	LGREQPERRRHGREHIFAAELSWAEPEVVVSDCAGHPRAAAVLWGQVPPAIVQAAVCKPKKHEDTGRLLGDSPAPPHPGAAALRQPDZ
>ENST00000249883.5_uORF_6	TAENTSSPPSZ
>ENST00000249923.3_uoORF_6	LASLNLVSRIGYNITRNHDGGZ
>ENST00000249923.3_uORF_2	VGRAESEELAFZ
>ENST00000249923.3_uORF_3	VVGRAESEELAFZ
>ENST00000249923.3_uORF_6	LVVGHKPPVPEAWWVGQSRKNWLSSWKMRKGSDZ
>ENST00000249923.3_uORF_8	IAGVDGAAVDGSAAAPNHCPSEPGSGPQAPSPRGVVGRAESEELAFZ
>ENST00000250124.6_uoORF_2	MAVWRDWRKLALQYGGRGGRTAZ
>ENST00000250340.4_uoORF_1	LGESGTWGLVTCTQGRGTRQFPEATPPTPDIQTSGTLGAKSPAZ
>ENST00000250383.6_uORF_0	MNNSGHTIFKNRNTHRKGLQLHSZ
>ENST00000250383.6_uORF_1	INLAAAHSLGPCHLZ
>ENST00000250383.6_uORF_3	LGPARPRMHREEZ
>ENST00000250405.5_uORF_3	LHQETARIPAAAZ
>ENST00000250457.3_uORF_0	VVASHPQKAPSDSLRRTARRASPETGRGAPHHSRWFPKADPFSRELRETFPCPRRCSGSGTVAAAGFZ
>ENST00000250489.4_uORF_0	VAVAAATAEAKGAGSPTZ
>ENST00000250784.8_uoORF_8	ILFRRRVSPWPGAPRSTZ
>ENST00000250937.3_uoORF_2	LSRVVEGRDPLTARWZ
>ENST00000250937.3_uORF_6	LWKAGTHZ
>ENST00000251038.5_uoORF_0	LSSRTPQSHGDRHRDQPQDPECHZ
>ENST00000251076.5_uORF_0	MAGTRRREGERGARSZ
>ENST00000251195.5_uoORF_0	RGGRSHDRRGGFZ
>ENST00000251195.5_uoORF_0	VERRGGRSHDRRGGFZ
>ENST00000251269.5_uORF_0	LRLAGPSEFPGPTLGTLNELAIDLEERKHRRKAKGFLEAZ
>ENST00000251303.6_uoORF_0	TAINPLLWFPNPKARWVPRGSRRGQGAFSASTCSTAZ
>ENST00000251334.6_uORF_0	VCGSVRLEGRSZ
>ENST00000251413.3_uORF_3	LACGAVAGGSGCNAGAZ
>ENST00000251473.5_uORF_0	LDPECLPSPAWASVSTSAQWGZ
>ENST00000251496.2_uoORF_0	LAGCSRARAGLVPAGFQSHGSGKEAAVDZ
>ENST00000251507.4_uORF_0	VEGGTRAPEGVVVSAAPAETZ
>ENST00000251607.6_uORF_1	VAAAATAGPMCSWZ
>ENST00000251822.6_uORF_0	LSGRELAGRLEPSSSAAAPASSQLAGAEGPLTFHZ
>ENST00000252136.7_uoORF_0	VSTSPLSTSLVTGHFPCDRPRTRWPGGPHGVPGLGGEPPGRZ
>ENST00000252336.6_uoORF_1	MPLLDVFWSCFRKVKCFPLLQVKKNAEAEAKRACEWLQATGFPQYVQLFEGGZ
>ENST00000252336.6_uORF_0	MERRDRAGSRRAPGLFZ
>ENST00000252485.4_uoORF_1	IGPHRVARGPPAGPSPLPGPPWPGPLPSCRRDRRRRRCCGRCCCCCSWKPEPRMCEFKCYPRCEASSGAPWSCRATCCHLFLDCTSPWZ
>ENST00000252674.7_uORF_0	LAGERAAGIGGGGGGGGAZ
>ENST00000252934.5_uoORF_0	LQRRRRLGLCRARPPPSSSPSYSSLLVILPLRPPRLPPPRQARPSCERQDGGAQAAACQAVGRHGAGAHPRPGGPARAHGALQRAAEPRNSTQDYLPKSSGYPKEIFSCCZ
>ENST00000252971.6_uORF_0	LCERGPGRGPHGGGAGTMVTLGZ
>ENST00000252992.4_uORF_0	VAAVSLPEZ
>ENST00000252992.4_uORF_0	VVAAVSLPEZ
>ENST00000253023.3_uoORF_2	LGQAGAGLREPRRAARWARRGAERRGRPGGWRQQRRRPQLRVRGAEATRAAAGGRVAGVPGPAAAAAAAAAAGZ
>ENST00000253023.3_uORF_0	LLPRKTILQYPPAVTAAAVSSSHPZ
>ENST00000253023.3_uORF_2	LPRKTILQYPPAVTAAAVSSSHPZ
>ENST00000253023.3_uORF_2	RDQLSGQTARSGEPRVRSCSGAZ
>ENST00000253023.3_uORF_2	TARSGEPRVRSCSGAZ
>ENST00000253023.3_uORF_4	LSGQTARSGEPRVRSCSGAZ
>ENST00000253031.2_uORF_1	MLLSGLSRLESDGZ
>ENST00000253039.4_uORF_0	RHCADSSGEMSKQZ
>ENST00000253039.4_uORF_3	VFSTQPTDRHCADSSGEMSKQZ
>ENST00000253039.4_uORF_4	LQMIRRQPGZ
>ENST00000253063.3_uoORF_0	LGEESSTKAAVLGFRSVLEPRETPRGSRSSPAAPSPGFIRASLRNPLGCTGRRRAATGSWRAPZ
>ENST00000253063.3_uORF_1	LRSAGSGSSPGPCGLPRPZ
>ENST00000253063.3_uORF_1	RSAGSGSSPGPCGLPRPZ
>ENST00000253099.6_uORF_13	VLRRVLEAGVKIGSGGZ
>ENST00000253233.1_uoORF_0	TSRVLRPGPQPAEPRSLZ
>ENST00000253251.8_uORF_0	KKQQARGTRRTGDRAAZ
>ENST00000253251.8_uORF_0	LQSTSSRQEQRVGRRAGSAVGTQLPRHYHEETAGSGHETNWRPRCLAGZ
>ENST00000253251.8_uORF_4	ITKKQQARGTRRTGDRAAZ
>ENST00000253413.5_uORF_2	MRMNCAVTWQEPEPAVIKZ
>ENST00000253413.5_uORF_6	MNCAVTWQEPEPAVIKZ
>ENST00000253462.3_uORF_3	LRGPRRPZ
>ENST00000253686.2_uoORF_3	LALGRSRVRSARVLASPFSSLLGSRPVGSAPPPLPPCPZ
>ENST00000253693.2_uORF_0	VDPSPATGRRALLHRPKZ
>ENST00000253699.3_uORF_1	MKPLPHHLCAAZ
>ENST00000253699.3_uORF_1	RAPPTPERKPHPGPZ
>ENST00000253727.5_uORF_0	LSSGGVSGAKEEDEEKQSKGTQGNRSSSLRERPSTRPPRAAMSPAPRCCLERGGTWREAAPZ
>ENST00000253727.5_uORF_0	MSPAPRCCLERGGTWREAAPZ
>ENST00000253727.5_uORF_0	RSSSLRERPSTRPPRAAMSPAPRCCLERGGTWREAAPZ
>ENST00000253727.5_uORF_1	LPEEVAKLLLRVFEZ
>ENST00000253814.4_uoORF_1	LLPCCRLRHGVGVGGAGGGRAGLRQPVPAVAEZ
>ENST00000253815.2_uORF_0	MALKRIHKLPPQNRLSSGZ
>ENST00000253928.9_uORF_0	LSREREGPAAVGETSPEKLRDLPPGLLPSKPAPZ
>ENST00000253928.9_uORF_0	VTQVWGMMVTLLTHVZ
>ENST00000254029.3_uORF_0	VEVDEEETRVTLPPGGAGPLTRGCVLZ
>ENST00000254029.3_uORF_2	IPEARQLRAAPFPZ
>ENST00000254029.3_uORF_3	LLLREKLEPLZ
>ENST00000254037.2_uORF_1	LGDSCAVRSCAVARZ
>ENST00000254051.6_uORF_1	VRLVEDQRZ
>ENST00000254051.6_uORF_2	VDTRSWELLVSKZ
>ENST00000254051.6_uORF_3	LVPGASSEGNSLPTCGHQILGAPGZ
>ENST00000254250.3_uORF_1	MAVVLLLMQTTKRAHZ
>ENST00000254250.3_uORF_1	MGDGRWLWSFCZ
>ENST00000254286.4_uoORF_1	LRPSSLSLPYYHAALRGPGERRGEDGGRDRPGRGLYQVWICWRNWSKMYNSZ
>ENST00000254321.5_uoORF_0	LSPALCPAVVTGAVERTPVHLKAGKWTQWPLRMWLZ
>ENST00000254321.5_uoORF_0	MEGVAFLTFLAARAAVGNRSDQPERDLVPVPRLLSLCRLRYALLZ
>ENST00000254480.5_uoORF_2	VGTTGCDDGRSGGRRRAGDSGRRHGLGDCGGSRRPSCLSTEGWGPGHQVLGEPGDGVPAGFGAGLAGQALQEVCSCGCSYQZ
>ENST00000254521.3_uoORF_0	VSARRCERWFZ
>ENST00000254616.6_uoORF_1	MRRWRDGAAAAAATATAKPAZ
>ENST00000254624.5_uORF_0	MVPSALPARPRZ
>ENST00000254624.5_uORF_1	LAAVAVARLVAZ
>ENST00000254718.4_uORF_6	MRRALTWKRLGPEHTCFVFRZ
>ENST00000254770.2_uORF_12	MQADDGAPGAELAPVGDAHTPZ
>ENST00000254770.2_uORF_1	MCEQPATRQCTLRRPAPPASARPRSSZ
>ENST00000254803.2_uORF_0	VVAESPESLZ
>ENST00000254803.2_uORF_1	LFRATSYRSAZ
>ENST00000254810.4_uoORF_4	VLVFRSSTAALPRAAEAARRSEKWPKTSALGERKWPEPSRLLVSPPVGKPPANSWPRKPPGKALPLPAGZ
>ENST00000254950.11_uoORF_1	VGRTQEMKZ
>ENST00000254950.11_uORF_5	LRAAALPAHRAQRPPPGFPRRTQYLGSPGPDRGRKQRRGVWGGPRRZ
>ENST00000254958.5_uoORF_1	LKGLLKSGVVFQSCMLQSAEYIRAGTRRPQGQRRRQHRRQHQREQQRRRPECPRRAAQRCVPHGRAAGPGAPZ
>ENST00000254958.5_uORF_0	VEEEGERLKEAIRIIKGGRALCLLERAALERAFEKWCCFPVVHAPIGGVYZ
>ENST00000254958.5_uORF_2	IIKEGERERRKESREVEEEGERLKEAIRIIKGGRALCLLERAALERAFEKWCCFPVVHAPIGGVYZ
>ENST00000254958.5_uORF_3	IVLPAAGPRARLVFFFLPSLPPFSMQLIZ
>ENST00000254998.2_uoORF_0	LRPTRGASRPWGPRPALTLDVAAQPLVPQGRGNTLVEPSFHRTRDGICGFQDLCGSGLQSCZ
>ENST00000254998.2_uoORF_0	VELRPTRGASRPWGPRPALTLDVAAQPLVPQGRGNTLVEPSFHRTRDGICGFQDLCGSGLQSCZ
>ENST00000254998.2_uoORF_1	KSPGSGAPVTQSKPPRRRRRRERRLFPCPYQRLRWAHLVTSAAGPSVELRPTRGASRPWGPRPALTLDVAAQPLVPQGRGNTLVEPSFHRTRDGICGFQDLCGSGLQSCZ
>ENST00000255108.3_uORF_0	KADCDSPYPHKAILTPZ
>ENST00000255108.3_uORF_0	RPTVIPPTPTRRFZ
>ENST00000255174.2_uORF_0	ITGASQLRGVZ
>ENST00000255198.2_uORF_0	MQRCVFKGHARRFSVRDKMSARRLEGDLPSRTPDPPPAPAAFPGZ
>ENST00000255499.2_uORF_0	TCLLAPTZ
>ENST00000255641.8_uORF_0	VGCVSRMSPAPESDPEATEKSSAAWPARTPASQZ
>ENST00000256015.3_uoORF_2	VRKPGVAAPPSGPRRRAPAAPGRPRTPPPCIPSTPGPPPZ
>ENST00000256015.3_uORF_1	LEMQLLRSSNAAELEAEAAGEVRAMZ
>ENST00000256015.3_uORF_1	MQLLRSSNAAELEAEAAGEVRAMZ
>ENST00000256079.4_uORF_0	VAQQVAAGGDGGGGWGVRZ
>ENST00000256190.8_uORF_1	MAEALPLPLLPLQGKCZ
>ENST00000256194.4_uORF_2	LTRGRAARATFGTWQPVCVSSQKEKTLTTVMPENPVSVTFLQILHAVHLCPRRTTAAHDSZ
>ENST00000256194.4_uORF_3	MATRVCLIPEREDFNHCDAZ
>ENST00000256255.6_uoORF_1	IFIERHGRSLRAGSGRVLLAPRLAFVSADRGPCPGLERPZ
>ENST00000256319.6_uORF_0	LGARSPGKKPSHVZ
>ENST00000256366.4_uORF_0	IDSPSPVLHSSZ
>ENST00000256367.2_uORF_0	MGVRGARPPRGVTAATKPARRGAGARGFZ
>ENST00000256383.4_uoORF_0	LGSSAGITHIPQNAGSKLZ
>ENST00000256383.4_uORF_4	LRRIGGRZ
>ENST00000256443.3_uoORF_0	IRVVLGARPFRLESGFTAPDGSGREVSGKALZ
>ENST00000256495.3_uORF_2	ICGETPEALSRAVLIQTLRZ
>ENST00000256496.3_uoORF_1	IRSASWVWLLPPAGVRPCRAGAPRSRWRVRAEARSCGSRRRRRSSVLPSVLAPGRHHAGAHLPPAGLVPFALLEGRDGADARGAAVLGQDHLRQCHRVRSIQZ
>ENST00000256497.4_uoORF_1	MPAAPARPCNGERSSWGWCSSGLASMEYCGSSSGWGPAWASTSAFRSASASSVZ
>ENST00000256544.3_uoORF_0	MRRRYLRDYGIRNPQCZ
>ENST00000256544.3_uORF_0	LSGTRPRSRGTLZ
>ENST00000256578.3_uORF_11	ISHVTPGTEEAGEGZ
>ENST00000256646.2_uoORF_0	VGLLYRDPLPMWICPGGGGGGGGGGDREDARPAPRSAVGAAGALAVLRGPRACIAVSRWLZ
>ENST00000256646.2_uORF_8	ICAWASERSARAZ
>ENST00000256682.4_uORF_1	LRGRGGGRSGAADSRNRIKSSIPGTRPKPDCHCPYLGPTVPRKQLLZ
>ENST00000256689.5_uORF_10	LHPIPPSAZ
>ENST00000256759.3_uORF_4	LGDRPPQTAETPVZ
>ENST00000256854.5_uORF_6	MQRRNRGNRRCTLESZ
>ENST00000256858.6_uoORF_0	LCPLRPRGFGLRPVGTSQGGAHTPDRIRWRRWRLEVVAVVAAZ
>ENST00000256858.6_uORF_2	VVRPGLWRCAVSPEAZ
>ENST00000256897.4_uoORF_0	LQTLWTWSRFHNVPQQZ
>ENST00000256897.4_uoORF_0	MRLGSRLQTLWTWSRFHNVPQQZ
>ENST00000256897.4_uORF_3	MQLRTGWPRNRDDSAPAPASRTPZ
>ENST00000256953.2_uORF_0	LKPGLRSVGGLRDLGGPIPNLQRTVALLAWRVZ
>ENST00000256953.2_uORF_1	LGDPFRTCRGPZ
>ENST00000256996.4_uORF_0	MFGGKLAZ
>ENST00000257075.5_uoORF_0	IGGLKSIFILPLRPCWWNERCMCLEEKSSALAGLFQPPPETSPSRTSZ
>ENST00000257215.5_uORF_0	VAVAAAGRALRRAGGGEHQAHZ
>ENST00000257245.4_uoORF_1	VGIVIRPRQWIRRPEGDPFHGARLRWILSGPNSWLRSWRWRZ
>ENST00000257245.4_uoORF_3	LSEVGVSVGIVIRPRQWIRRPEGDPFHGARLRWILSGPNSWLRSWRWRZ
>ENST00000257287.4_uORF_0	MRLEAEATAAGAAGLZ
>ENST00000257336.1_uORF_1	IKGAHGSGGAAQVFALVTLPSARGEGRHKAPZ
>ENST00000257336.1_uORF_2	MPIKGAHGSGGAAQVFALVTLPSARGEGRHKAPZ
>ENST00000257336.1_uORF_3	MLSDDLSPGTAASSLAPMGRGTPAPGZ
>ENST00000257468.7_uORF_5	VLCILRCPGLPALVSAGSSLLACSLLLAZ
>ENST00000257497.6_uoORF_1	KVEIKTLFQKWQWYQNSSSRPGLLKMKSRNMFKLZ
>ENST00000257497.6_uORF_15	MYFKQKAANYZ
>ENST00000257566.3_uORF_4	TQGTRTVTRATMFADFSPCPLZ
>ENST00000257604.5_uORF_0	VSTQRFSSRPWZ
>ENST00000257622.4_uORF_0	LAPAVAVRZ
>ENST00000257622.4_uORF_1	VGQRLQSPRRGPVSFKDVAVDFTQEEWWQLDPDEKITYGDVMLENYSHLVSLAYEVATSCTSEIZ
>ENST00000257663.3_uoORF_1	RTRIQTGEFADLRVPLRFPAGSAARVYFLFSDPATASLNCLNENVLGSESTTHLAFHTTLLDHVGVETGZ
>ENST00000257696.4_uoORF_6	KAALFLCRGVGSFQPZ
>ENST00000257696.4_uORF_0	LLLQPAIHSRLFPRRVQRPFRRRRQLCFSAEEZ
>ENST00000257696.4_uORF_2	LVLSNRLSSGLLHDLLLQPAIHSRLFPRRVQRPFRRRRQLCFSAEEZ
>ENST00000257700.2_uoORF_0	MEPRTRAEARCYQPARSAPLLQPRAALKVVTKGRTSRRKVTZ
>ENST00000257724.3_uORF_1	MKKSNRGRSVSGLZ
>ENST00000257787.5_uORF_0	LACASARHRPSRSHPGRPWPLPLPRRQRRQRLSFPQPALRDPLGSZ
>ENST00000257787.5_uORF_0	TAGAAGASLGGAAPEEAEEPPZ
>ENST00000257787.5_uORF_0	VLFSTSERIZ
>ENST00000257787.5_uORF_1	IRSRVPASHPTVLFSTSERIZ
>ENST00000257787.5_uORF_1	LTVLGRIRSRVPASHPTVLFSTSERIZ
>ENST00000257787.5_uORF_2	LTRLACASARHRPSRSHPGRPWPLPLPRRQRRQRLSFPQPALRDPLGSZ
>ENST00000257787.5_uORF_6	IDRRSQATDRTRAYZ
>ENST00000257829.3_uoORF_0	VPSLSELFRAPTCFPFSTGWDPPGSGRSNNFSPCIGKRWITESGFSLRMEZ
>ENST00000257829.3_uoORF_1	LAGIPRARGAVIIFHHASEKGGZ
>ENST00000257829.3_uORF_0	VTRTPGIRZ
>ENST00000257836.3_uORF_0	LRAGAIQTLRRARPGASPRFEGAGDRGPGGRRNRPKKSLWPGGCWNMCGGTQFVZ
>ENST00000257836.3_uORF_0	MCGGTQFVZ
>ENST00000257904.6_uORF_0	MVRVGVRGPLZ
>ENST00000257915.5_uoORF_4	ITLRAFVQDTVSPGARKEPGWPGLZ
>ENST00000258062.5_uoORF_1	MRGGAAVSRRRRWKAZ
>ENST00000258145.3_uoORF_2	LTPATGLQGTAFYSFGWSASRPSATCASLRPVPSRGHPGACPLCGSCLZ
>ENST00000258214.2_uORF_0	MHSCIAPAARPRSRPZ
>ENST00000258214.2_uORF_0	VAQREAGHGVIMHSCIAPAARPRSRPZ
>ENST00000258301.5_uoORF_0	LCAEEVKAAGAGTPCPWRTPSLWZ
>ENST00000258301.5_uoORF_1	LLGFTQTKARAAAGTGGVGGGRPGGTGALCAEEVKAAGAGTPCPWRTPSLWZ
>ENST00000258341.4_uORF_1	RLKQRSGLRGTPLGERNAPVPLPSPZ
>ENST00000258418.5_uoORF_1	TSSPKRRRPRTGTATTRRQRRERPAQPRSTGGVQRRPLPLPSCRSRLGSLTNLQQTLZ
>ENST00000258418.5_uoORF_1	VQRRPLPLPSCRSRLGSLTNLQQTLZ
>ENST00000258418.5_uORF_0	LGSRPPAQPPPPREPVAGSRSGRKTTEGPSVRATPRGPNEQPEAAAAEDGDSDDAEAEKGTPGPAPZ
>ENST00000258418.5_uORF_0	RSGRKTTEGPSVRATPRGPNEQPEAAAAEDGDSDDAEAEKGTPGPAPZ
>ENST00000258428.3_uoORF_0	LLSGGAAFPRPSSLVPGEGTGGGGAGVRKAGEGRRARAWWSGATRKKLHHEARWMEEASZ
>ENST00000258428.3_uoORF_0	MVVWGNAEEAPPZ
>ENST00000258439.3_uoORF_0	VTGLSSTIPALGPADCPVPASPAANPERCYPPPDCQALRAPRRSAATSSDCGATAGGPGHVRPRRRRAARRAPAEEPGRQRSAQAAGAZ
>ENST00000258679.7_uORF_0	LEASAAPPTHVGPGPGPPCEQRAGFAPRVHRLAGLQAPRPPQZ
>ENST00000258711.6_uORF_0	MPRLCRKLKZ
>ENST00000258739.4_uoORF_2	LRRPPPPPPPZ
>ENST00000258770.3_uoORF_1	LESLARSLVSLPPRTSWQLTWZ
>ENST00000258770.3_uoORF_2	RSLVSLPPRTSWQLTWZ
>ENST00000258770.3_uoORF_3	MEVSGGARCGLESLARSLVSLPPRTSWQLTWZ
>ENST00000258796.7_uORF_0	MRAARRGSTGPZ
>ENST00000258975.6_uORF_0	ISGDRHRRPRGPELLVPAVEETRRRWPLLLAAZ
>ENST00000259050.4_uoORF_1	TGLELQGERRRKIFKNGVZ
>ENST00000259056.4_uORF_0	MGSRRQDKZ
>ENST00000259056.4_uORF_1	MLCYEMPRRQRLTSGRNZ
>ENST00000259199.4_uORF_0	LRYGVLVPAVQLRZ
>ENST00000259239.3_uoORF_4	LEEPTDSPGPTWKRHSRCCAARPACAASTCTARPGRRRSAQPRRGRSGCGARWKKTAZ
>ENST00000259392.3_uoORF_1	RRPERADAALAPALRTHHGDAFHLLRYSGASVZ
>ENST00000259512.4_uORF_2	IAASAASTZ
>ENST00000259512.4_uORF_2	LPRWSEFGGATSARLRLLHRGFGGFHLDTZ
>ENST00000259818.7_uoORF_1	TDRPRRRRTRRTLTRHHAZ
>ENST00000259883.3_uORF_0	INQQLDTPVFSAWRGARCWVZ
>ENST00000260126.4_uORF_0	LTDSLVGSFTPEGAASPGGEHPVPLAQRGGMLYGQQRZ
>ENST00000260129.5_uORF_0	LRTSELPPKWZ
>ENST00000260129.5_uORF_1	TSELPPKWZ
>ENST00000260247.5_uoORF_0	LSALSPPGENEPQCPPARSQPCPGQRKTTRIPGSGRRPGWAAPVRAGDSAPPLAAVSGNWVPALRGFQRTGTPFPGSPAHPAGEGGRCRZ
>ENST00000260247.5_uoORF_2	TTRIPGSGRRPGWAAPVRAGDSAPPLAAVSGNWVPALRGFQRTGTPFPGSPAHPAGEGGRCRZ
>ENST00000260270.2_uoORF_1	LESLAASKRGLRRFRQFPTAGDGCRWGRPAAARRFCCPRRPGRPVAAPRWVPRWIQRPAEEPGAGRERGGEPVAERVGAGPEQLRRZ
>ENST00000260324.7_uORF_3	MDACSWFCAPZ
>ENST00000260361.4_uORF_0	ILPLTTCVTSGKLALERQFLRLYNZ
>ENST00000260361.4_uORF_1	LGYLLKLLGGPCZ
>ENST00000260363.4_uoORF_0	MRVWAAWSLLPZ
>ENST00000260383.7_uORF_1	VDPVELPNFRDSPATPSQLPVRSAAAIVSVGZ
>ENST00000260383.7_uORF_1	VEGEALPSWSPGGALEEGVTZ
>ENST00000260385.6_uORF_0	MVAGGRVRVZ
>ENST00000260403.2_uORF_0	LAPAPHPAPAPHPALALRQZ
>ENST00000260408.3_uORF_0	LKWSEREVLRRFSCQGRSRLPVEAPDQAPSASPSGSMCCCZ
>ENST00000260408.3_uORF_0	RSRLPVEAPDQAPSASPSGSMCCCZ
>ENST00000260408.3_uORF_0	VEAPDQAPSASPSGSMCCCZ
>ENST00000260502.6_uORF_0	MSVPSSGSSRGAGGARPAARRLZ
>ENST00000260502.6_uORF_3	ILGGHAPRTMSVPSSGSSRGAGGARPAARRLZ
>ENST00000260526.6_uORF_0	MGAASSSPRRWRRPZ
>ENST00000260526.6_uORF_1	MERRGFQFFZ
>ENST00000260526.6_uORF_2	LAGRPQAVGDGGSELQPSAVAAAVGVGRASASGTRDGAPWISVFLTVTZ
>ENST00000260630.3_uORF_0	KGMGIDATHRPPVSISTLZ
>ENST00000260630.3_uORF_0	MGIDATHRPPVSISTLZ
>ENST00000260630.3_uORF_1	IPIQALLALTTPRDSSGSZ
>ENST00000260630.3_uORF_1	VRAAGVQAGLRVPVDVLPZ
>ENST00000260643.2_uORF_0	MVRVLATPRCERGRECSRRRRGRVHQPPGQZ
>ENST00000260643.2_uORF_1	MSWVPRCGQZ
>ENST00000260662.1_uORF_0	TWMAGILASGLGELEGRSKDIGVPITGCLDNFMGRPLGIZ
>ENST00000260662.1_uORF_2	LESLSPVAZ
>ENST00000260665.7_uoORF_0	MLLLSFWRSVLPAAGTFEQWQPCZ
>ENST00000260746.5_uoORF_0	TSGAAPQQLPLVTGEAAGGGGGGGTRREDGLALNFAQVEKCTRPGGENTSPGLGZ
>ENST00000260803.4_uORF_0	KLAGAERSVGPGLAVVZ
>ENST00000260803.4_uORF_0	LAGAERSVGPGLAVVZ
>ENST00000260952.4_uORF_0	MPSRGTRPEDSSVLIPTDNSTPHKEDLSSKIKEQKIVVDELSNLKKNRKVYRQQQNSNIFFLADRTEMLSESKNILDELKKEYQEIENLDKTKIKKZ
>ENST00000260953.5_uoORF_2	ISPQILCLQTLRVHTLKQNEESKAZ
>ENST00000260953.5_uoORF_2	LCLQTLRVHTLKQNEESKAZ
>ENST00000260953.5_uORF_5	VLKKGEGWGZ
>ENST00000260956.4_uORF_2	VESLLLLFVSLWRGFCGPEPZ
>ENST00000261015.4_uoORF_0	LPLCSLKRQELRVVGLLTRTFPWASRVYSSPWLSSKHASTLITRNMPZ
>ENST00000261015.4_uoORF_0	RQELRVVGLLTRTFPWASRVYSSPWLSSKHASTLITRNMPZ
>ENST00000261015.4_uoORF_0	TFPWASRVYSSPWLSSKHASTLITRNMPZ
>ENST00000261015.4_uoORF_0	VGLLTRTFPWASRVYSSPWLSSKHASTLITRNMPZ
>ENST00000261015.4_uORF_4	LSGIFFLIDYGPTRMGRILTMIKGTCYLYDYPFLIDDSZ
>ENST00000261015.4_uORF_6	MGRILTMIKGTCYLYDYPFLIDDSZ
>ENST00000261015.4_uORF_8	LPSEPLVGNMYEKKKLARRZ
>ENST00000261023.3_uoORF_0	LRGAAEPEGSKGPSALLSPPRALCAPRPWRSLRSSALLPAPELSRASREESGRQVWARAGGGPRALGASLGRGEVATAPGLASRAHFGDGFSAAATAAPRSPRPPASSLGTPATSVPRLQPRRGQSCRVLWPRGKLLRLRRGFLRAQRVFPDVSSRGSSQSKHHPAWDCGRRAGPQMZ
>ENST00000261023.3_uORF_0	LRPSSLAVAPKLSPLACPGAVPGZ
>ENST00000261023.3_uORF_1	LAVAPKLSPLACPGAVPGZ
>ENST00000261037.3_uORF_0	LKRQKPAPEVSQEGTSKDIGLZ
>ENST00000261037.3_uORF_1	KAEQHLLKRQKPAPEVSQEGTSKDIGLZ
>ENST00000261037.3_uORF_4	MRSSSSHLPIKAKCMLPAADHSPSPILSVGASEPLSLILRAQGSSHVHQLTLEVISRTKDNZ
>ENST00000261070.2_uoORF_1	LAVSAHSCFWRERCRVWLTQTLPRLSLRRRSRZ
>ENST00000261167.2_uORF_0	MAVAEGLTERPSZ
>ENST00000261183.3_uORF_0	LPVASRLREGGGPPGLVDLGAESSRPARGLSRQCLRGRWAAPFVQARAPAAADDSGREKLGSDZ
>ENST00000261183.3_uORF_1	MTTLGRDALLARRRLZ
>ENST00000261183.3_uORF_2	IYRMAAHZ
>ENST00000261191.7_uORF_0	IGESIVPCLWHQTLPTVRZ
>ENST00000261192.7_uoORF_1	LLQPGPRSAAADPVHTARGYDPWDLPSAQLELPSWPTEQZ
>ENST00000261192.7_uoORF_1	LPSAQLELPSWPTEQZ
>ENST00000261192.7_uoORF_2	MQSARSRVSAARGPVCNPARHVYSPPPRALPQVLLQPGPRSAAADPVHTARGYDPWDLPSAQLELPSWPTEQZ
>ENST00000261192.7_uORF_12	MLHGHPHTRIRTHSGZ
>ENST00000261192.7_uORF_2	LAPLPCTPGVSSEZ
>ENST00000261192.7_uORF_5	VSFACNTGTSALHPGSEQZ
>ENST00000261192.7_uORF_8	VADSGVTVSFACNTGTSALHPGSEQZ
>ENST00000261205.4_uORF_2	LGTETRHHLPVRPPGKTGKLARASKNZ
>ENST00000261211.3_uORF_0	ISGPSARLVGAGAMLTEGLGNAZ
>ENST00000261211.3_uORF_0	LTEGLGNAZ
>ENST00000261245.4_uORF_4	VALAETGACESLZ
>ENST00000261247.9_uoORF_0	MFGAAARSADLVLLEKNLQAAHGCRYSTSMPWTLLWEDPIIZ
>ENST00000261247.9_uoORF_2	VARMFGAAARSADLVLLEKNLQAAHGCRYSTSMPWTLLWEDPIIZ
>ENST00000261254.3_uORF_1	LLAHHPILASLLLHLLSLPSPLPRKPPIZ
>ENST00000261263.3_uoORF_0	VAVKALPRLSGGRRDTRARAAGKRRDGCGRRRRRRGGGGGPSLLVQGGAAGGRLRGEDVAGAALLREQVZ
>ENST00000261292.4_uORF_0	LGQAVDTRSLPPPGLRAAKFSFSTFSASSPPAPGREKGLTGRDCWKHQEVVFVFZ
>ENST00000261313.2_uoORF_1	LAYRGTPGCTLCLASPCRWTSASGPGPZ
>ENST00000261313.2_uoORF_1	LSSPRRLCRPRLAYRGTPGCTLCLASPCRWTSASGPGPZ
>ENST00000261332.6_uORF_1	LLRFLSRRFAPECLZ
>ENST00000261353.4_uORF_5	LETRVAEGLHTSZ
>ENST00000261366.5_uoORF_2	IELPPSQVLLRSSKRQRLDVSAGRRFVPSVPASPPAVPSLSRSRSRPRRPAVSAARHGDCDPRAAADGQPRWRPHHAAEPHAPVAAPGEGGAARAQZ
>ENST00000261366.5_uoORF_3	VLRAGDGGGANPAGPPVTLVLHFPACVCEWVCVFSYKGYFAIDRLIRSSPPRAFALCAVIELPPSQVLLRSSKRQRLDVSAGRRFVPSVPASPPAVPSLSRSRSRPRRPAVSAARHGDCDPRAAADGQPRWRPHHAAEPHAPVAAPGEGGAARAQZ
>ENST00000261377.6_uORF_0	LPGRRPLZ
>ENST00000261388.3_uORF_1	MRMVEALVEPDGZ
>ENST00000261406.6_uORF_1	MAAGRKFVIRSRAVLIZ
>ENST00000261427.5_uoORF_0	RSESPREEAVEEEVAAVAVVVAVAEEAGTNQLRAETWPTSRCSESSGSSRRCZ
>ENST00000261427.5_uoORF_1	VAAVAVVVAVAEEAGTNQLRAETWPTSRCSESSGSSRRCZ
>ENST00000261427.5_uoORF_1	VLRSESPREEAVEEEVAAVAVVVAVAEEAGTNQLRAETWPTSRCSESSGSSRRCZ
>ENST00000261427.5_uoORF_2	VAEEAGTNQLRAETWPTSRCSESSGSSRRCZ
>ENST00000261438.5_uORF_0	TPPGLEPZ
>ENST00000261438.5_uORF_1	ISRRRRPAPRLAKPNTRAPZ
>ENST00000261461.2_uORF_0	RGPAMAAPZ
>ENST00000261475.5_uORF_1	KTSALDQDGGWTAFLTFTGPGGADAZ
>ENST00000261479.4_uoORF_4	VRELRGPGIVFKVVLLPTCPVVPAPVLTATLPFFHPRVGSTKZ
>ENST00000261483.4_uORF_0	IKFVGAPLPSCRRVSPREGRPTPGRAAGQGEGQGRVVAPETRCGARRGLAPASESAEVAQPGRREPPAAASZ
>ENST00000261483.4_uORF_2	LAPRDLVPFPSASLTZ
>ENST00000261489.2_uoORF_2	LGFFKLGLPFSVSPWAAESQKILSSLYKAAGVPSFFPRGCFWLQLHEIPMVZ
>ENST00000261489.2_uoORF_4	RVFLAAIAZ
>ENST00000261489.2_uoORF_5	TRVFLAAIAZ
>ENST00000261489.2_uORF_6	LGCGKPEDFIZ
>ENST00000261497.4_uoORF_2	LASRRAAPTPRWRRPRLPRRRPPRAAGPCPPWCPGQSPRARPWTPSWRZ
>ENST00000261507.6_uORF_0	LEHLASPRCRWPAVISRPFRIIRLSAEIZ
>ENST00000261520.4_uORF_0	RAESARPHPLNMVFFGRARQCEEWGGACVVCGCGLGKSRRGPZ
>ENST00000261530.7_uoORF_0	VRVGPKSGGRWRWLRQLMWPHGZ
>ENST00000261558.3_uORF_0	KLTSLLSATGMRRRMSLRASVKSLSEKAGLRCSSVATLIMRZ
>ENST00000261558.3_uORF_0	LSATGMRRRMSLRASVKSLSEKAGLRCSSVATLIMRZ
>ENST00000261558.3_uORF_0	MRRRMSLRASVKSLSEKAGLRCSSVATLIMRZ
>ENST00000261558.3_uORF_1	MRNFDPCGPPFRKZ
>ENST00000261558.3_uORF_1	TLPCMRNFDPCGPPFRKZ
>ENST00000261597.4_uoORF_1	TSAPAENFKFERLWRAEEGPGVLMTAVLSSRYLHGLQKFGPWVVSGNWKKGHKHEAQFSFQRWCWPPLHAGVKIPGCKZ
>ENST00000261597.4_uORF_0	ILARFTEIRSLGRVRKLEKRSZ
>ENST00000261636.8_uoORF_2	LLADWACEETASELQPKAKESLKIGEGGQGVHHGWLFLKYIFQSVWNSGNENFNFGIRWSRKNHNFVQITSGRSCYYYTYHWIZ
>ENST00000261637.4_uORF_0	MAAPRGSSRTZ
>ENST00000261658.2_uORF_0	LRIMARLARDEWNDZ
>ENST00000261658.2_uORF_0	MARLARDEWNDZ
>ENST00000261681.4_uORF_0	KAFPVCIIFPSWILFHSIIMZ
>ENST00000261681.4_uORF_1	VENKKALSFVKNRRRETKRTVEKAFPVCIIFPSWILFHSIIMZ
>ENST00000261681.4_uORF_1	VKNRRRETKRTVEKAFPVCIIFPSWILFHSIIMZ
>ENST00000261681.4_uORF_3	MDFILQNQENWLIGKIDLZ
>ENST00000261692.2_uoORF_1	VRGRSAGARTGAGLQRYRPASPPPPPPSRPGPAAPGAPAARGDVLQTELGRAHARRRPQRRWECPLAFHQHGNVFTVPPAAQZ
>ENST00000261708.4_uORF_1	VVGLGLRTZ
>ENST00000261721.4_uORF_0	MAAEFCPZ
>ENST00000261749.6_uORF_0	ITCTHSPAATGGGAQRVRRRDPPPGMNLKSAAVKHRRLZ
>ENST00000261749.6_uORF_0	VSGGETRRQEZ
>ENST00000261776.5_uORF_1	RARRRSVAGKPRAAWSMRRRRGQSGAADSPGPGAAPAAAGZ
>ENST00000261789.4_uORF_16	KAQRGVLEZ
>ENST00000261789.4_uORF_9	MEKAQRGVLEZ
>ENST00000261797.6_uORF_0	MQHPRACPVSSGLLPCTPRRPZ
>ENST00000261811.4_uoORF_1	VHFTGPRZ
>ENST00000261858.2_uORF_0	LELRHRRPEPPLLCCLLLFLRAPVSARPPTLLRNLTRNZ
>ENST00000261881.4_uORF_1	LCPVFSAZ
>ENST00000261890.2_uoORF_1	LQRRPLVPQIPLLLPPFRSSAAQWAPATTSTTTSLKLSLLEILVLERVISCLDLLEMSLIWKARAPLEZ
>ENST00000261921.7_uORF_1	MLSSEEPSRSGQGQHGQSZ
>ENST00000261965.3_uORF_0	MAPWWPAAPAPZ
>ENST00000262033.6_uoORF_1	LPRSQCSLLLQSGTIEGTMSSLNFVLKTVRMLMZ
>ENST00000262033.6_uoORF_1	LREARRGRDRREKAESPPERSRLPSSSRRQRGPPTSSPVPLPRSQCSLLLQSGTIEGTMSSLNFVLKTVRMLMZ
>ENST00000262033.6_uORF_0	LPPSPEGSEKRPRPERKSGVATGEKSTPZ
>ENST00000262033.6_uORF_2	ILGPEVEPAAAAVAZ
>ENST00000262033.6_uORF_2	KRPRPERKSGVATGEKSTPZ
>ENST00000262033.6_uORF_2	RSSPPLPPSPEGSEKRPRPERKSGVATGEKSTPZ
>ENST00000262043.3_uORF_2	IFLLLPVVALVWRSWGZ
>ENST00000262052.5_uORF_0	MEPWARGRRVRWLRSWZ
>ENST00000262065.3_uoORF_0	MRAARPAAGADETELLAPEEEQRINAVQESIPAVHEPSSSSQWPLQANLLZ
>ENST00000262065.3_uORF_1	LAPALSRPPAWPTPTLPGRRVPLDTQAASGAAQAHEGRAPGRRCZ
>ENST00000262094.5_uORF_0	RGCGPPGLGPIRSHRLEEISSCPRAHRPVEQILSPCZ
>ENST00000262094.5_uORF_1	LEEISSCPRAHRPVEQILSPCZ
>ENST00000262094.5_uORF_4	LGRGRKPLZ
>ENST00000262096.8_uORF_0	LRSRESAAPARGCGMGSZ
>ENST00000262102.6_uoORF_1	IKWQRFKVTIQDDZ
>ENST00000262102.6_uORF_0	LKTFQLCZ
>ENST00000262120.5_uORF_2	LASHSKPPQRAPGSADPAGIZ
>ENST00000262126.4_uORF_1	MFSSPAPAALQAAAAATKTTTATATPKHSFRGZ
>ENST00000262126.4_uORF_2	KPGSGGFTGGCSGDEDNDSDGYAEALVPGVKPPAPALPRIQDEKTDKRRSZ
>ENST00000262126.4_uORF_4	RMRRLIKEEASZ
>ENST00000262133.6_uORF_0	MAAGPGPHLTZ
>ENST00000262146.4_uoORF_0	MCCYVCLKKYLKCKFGETLPYKCLAGLSAZ
>ENST00000262177.4_uoORF_4	IRAVTLPPLRPATGRFCPRTHSNNLVKHGGLLZ
>ENST00000262187.5_uORF_0	MPLSPGAAAADHSSRSHRRRGZ
>ENST00000262207.4_uoORF_0	LESQKEWKSLSWRFSWGNPEVIHYEVYRAGVAQSNHSAVHGZ
>ENST00000262225.3_uoORF_1	VEAAVRVLASASAPPWZ
>ENST00000262241.6_uORF_0	MRAKVALGSSLGAZ
>ENST00000262259.2_uoORF_0	LGKVELSARETESRSPEWRCLLMZ
>ENST00000262259.2_uORF_2	VGVRDKGISRLKTRLZ
>ENST00000262265.5_uORF_0	IFPTDLTMVFGLEWKCSLRPVLGFZ
>ENST00000262265.5_uORF_0	MVFGLEWKCSLRPVLGFZ
>ENST00000262265.5_uORF_0	TDLTMVFGLEWKCSLRPVLGFZ
>ENST00000262265.5_uORF_1	TMVFGLEWKCSLRPVLGFZ
>ENST00000262291.4_uoORF_1	MKWQRMEKIVTRDVZ
>ENST00000262293.4_uORF_11	LCSYTIRRANRAETVSTIGLSLTRIZ
>ENST00000262293.4_uORF_6	LNFSLWRGRGHSPDSIDSPGSZ
>ENST00000262294.7_uORF_0	LRPPFALLLRLGAGAPVKMAKWGZ
>ENST00000262294.7_uORF_1	MGVGGAGPEEMGRAGGAVVRAPZ
>ENST00000262300.8_uoORF_1	LDSRGSPCSCLPRPTTEAVGPGQSCZ
>ENST00000262300.8_uORF_0	TADSGPLSHPRGPVASADPESGPSRTRAPPSRPRASPHPRSEVSRGPAWEELTVYRERWPADVSGLVRGZ
>ENST00000262304.4_uORF_0	MPSAGPAZ
>ENST00000262367.5_uORF_0	LFFLTAAAAAGRGPGAEPGAPSSSGRERIHZ
>ENST00000262367.5_uORF_0	TGGGGAAAAAATPLGALFFLTAAAAAGRGPGAEPGAPSSSGRERIHZ
>ENST00000262367.5_uORF_1	TAAAAAGRGPGAEPGAPSSSGRERIHZ
>ENST00000262367.5_uORF_2	RGPRPAAAAAAGGGRZ
>ENST00000262376.6_uORF_0	TAAFGGAVZ
>ENST00000262376.6_uORF_0	VFFGALLPTAAFGGAVZ
>ENST00000262394.2_uoORF_0	LSVVDSVLWSEAFGSFPEAVSRSRSGRPRPSPLSLGPGGTNLASRPSAVATLFSVVGSASYSRNQTVPHRWPAFPRGSTRKRSZ
>ENST00000262394.2_uORF_0	TPLSGRHSLLCCWVRIVFPESDGAPZ
>ENST00000262394.2_uORF_3	LGTGSIVCGZ
>ENST00000262424.5_uORF_0	VPAVPALSPLLPRLLDAGDASELVIGALRRAQAPSSARGAQAAPZ
>ENST00000262435.9_uORF_0	MATTLGTSGTLRPWRPRRRLLGPQPRPLWZ
>ENST00000262477.6_uORF_0	RRRRSAVGSVSARGCGGAGGSSLSGFSLGGGGGGSVDASSASZ
>ENST00000262482.6_uORF_0	LDISFFELVFLPRRPHVAGKWDLGVVGPLGSZ
>ENST00000262482.6_uORF_0	TAHLAGSPTSLSSATLPEVFLSPVLGSVPFPRFIPVPEKDTFSASHPAPLNGLDISFFELVFLPRRPHVAGKWDLGVVGPLGSZ
>ENST00000262498.3_uORF_0	IADLALPRPSPAISGCRSGGQELNHPSSEQGRPAAVPSTLGACIYSGAZ
>ENST00000262498.3_uORF_0	VAADPEARSSTTLLRNRAGLLLCPRRSVPVSTPGPRSAPGAAZ
>ENST00000262544.2_uORF_0	VRHTPVLPCSKMVAELLZ
>ENST00000262544.2_uORF_3	LWVRTALARZ
>ENST00000262544.2_uORF_4	VGEDGSSZ
>ENST00000262593.5_uORF_0	LRSPKVAASRPPTVRVGGTEKVMCAFZ
>ENST00000262613.5_uoORF_1	LLRSRFAGREEGLGRPVPSPSEPQVAPLTRRRARZ
>ENST00000262613.5_uORF_2	LLGPSGGSGLLCCAPGSLDGKKGWAVPSRPHRNPKSRRZ
>ENST00000262646.7_uORF_1	RRSRVPWHZ
>ENST00000262662.1_uORF_0	MSAYSRKPERARSZ
>ENST00000262662.1_uORF_0	RKGQRRQQLNECLQQKAZ
>ENST00000262662.1_uORF_0	VLPGSAPGHSWLAAALSAAKGHRPGTARGGKVAPGAEAAERSPRRRPDWLPRNCGDSPYSELGLRFPGLSPSPEAPTKPGKEGKDSGGSSSMSAYSRKPERARSZ
>ENST00000262662.1_uORF_1	TATGLAAPELRRLSLLRTWPTFPRTLPISRGPHKTGKGRKGQRRQQLNECLQQKAZ
>ENST00000262662.1_uORF_2	MLPRAAPAVRAPZ
>ENST00000262713.2_uoORF_1	TPQGARRGGGERPQARGHGAVRRESQSPAGEVRPQKGZ
>ENST00000262713.2_uoORF_4	TREQIDLRTGQPRPETLLAPLSPRCAGGRSPSRWGMLWDSWRRASRPPAKPLCLPCAPGEPESGCREREPAAETPQGARRGGGERPQARGHGAVRRESQSPAGEVRPQKGZ
>ENST00000262713.2_uORF_0	MRGGTQPLPLGDAVGFLAQGIQAARZ
>ENST00000262713.2_uORF_1	LDSRGQRPCZ
>ENST00000262741.5_uORF_0	VASAERFGGGGSFSPRRATVZ
>ENST00000262741.5_uORF_0	VGPRNLNAISSPLFCLPLSLARVSPNVFFFFLFILPPSKDTKVASAERFGGGGSFSPRRATVZ
>ENST00000262741.5_uORF_1	ILPPSKDTKVASAERFGGGGSFSPRRATVZ
>ENST00000262741.5_uORF_1	MPSIYLLATCPZ
>ENST00000262741.5_uORF_2	LAVGKPEVHFRVELLQIYIFRFLNTRZ
>ENST00000262746.1_uORF_10	VSVGSAAPAEZ
>ENST00000262746.1_uORF_1	VSVVSFCDLCWDWZ
>ENST00000262746.1_uORF_5	LSGARPRSGGGAVMREAAGGGPESETAZ
>ENST00000262776.3_uoORF_4	TAVAATAARIWASRHGHDPSEALLGVAAGCRNPRRERWZ
>ENST00000262776.3_uoORF_5	LWLEARRLHTAVAATAARIWASRHGHDPSEALLGVAAGCRNPRRERWZ
>ENST00000262829.7_uoORF_3	KKAVEVCPSTAALKGLSSIRLVYGEKENGNSGZ
>ENST00000262848.5_uORF_0	LSPSLRQPRRTAHQEARARMGSLCZ
>ENST00000262854.6_uORF_4	LVRKVREAVGAVWGISHQDEYDWLZ
>ENST00000262879.6_uORF_0	LGESLTGGLTDRLRTAGQGGESASPMARVAZ
>ENST00000262879.6_uORF_0	TGGLTDRLRTAGQGGESASPMARVAZ
>ENST00000262879.6_uORF_1	VAFVVPWRPGRVADGWTDGPPEDGRPGRZ
>ENST00000262887.5_uORF_2	LARRSPRRZ
>ENST00000262890.3_uoORF_2	LLPRGVGVGVAEPAPFGTLPGRPDSLILQELRRQDEWRGEPSQQAHAGAGRTGRRALDVPAPSVRGZ
>ENST00000262891.4_uORF_5	MAPGVPAARGHZ
>ENST00000262903.4_uORF_0	VAPGSPRSSVLZ
>ENST00000262915.3_uORF_0	MAAPMQPSALWAPAGVPRGCRRRLRRCLRLPAPRRAGRHLPPASLSAVVIZ
>ENST00000262948.5_uORF_0	LPLGLGLRRQPSSGLGSGSGSLASAPAPLGYPRPRPAAPPALGRPDAGLGRGRSPGLAZ
>ENST00000262958.3_uORF_0	LGVSGKEVZ
>ENST00000262960.9_uORF_1	TPAAGMEALWTLZ
>ENST00000262960.9_uORF_3	MEALWTLZ
>ENST00000262962.7_uoORF_1	IITQPNHFSGACEVIRRQRCRSEKYZ
>ENST00000262965.5_uORF_0	MRQRRRLRAZ
>ENST00000262990.4_uoORF_3	LSESGLPAKVSEVCPERARGENAZ
>ENST00000262995.4_uoORF_0	LQRRDSNSWNPRTVESVRPVRPGCATRRARFSPLRARQASAVSGARPPPLSCPARSPRRAHHERWZ
>ENST00000263035.4_uoORF_0	LAGTSGEHGLCYCGSSTTGPRPGSPSLLAWLPDRAGRLRLPAEEAREPRAPGRPGAPPSZ
>ENST00000263092.6_uORF_0	IICVSRSFAMRLLZ
>ENST00000263092.6_uORF_0	MAARWERIICVSRSFAMRLLZ
>ENST00000263092.6_uORF_0	RSFAMRLLZ
>ENST00000263095.6_uORF_0	LGLERGCHRGGGGPASGTPLPPRRRRPRARLEAPGNRPGSGTGGVRQAARGSSVPALRPRGZ
>ENST00000263121.7_uoORF_5	TPRPRPSPPDPSQPGSGRPPLPPQZ
>ENST00000263168.3_uORF_3	VGQGRGGQQRLFWRNWTEMZ
>ENST00000263181.6_uoORF_0	MKRSIQVFIQIGIKIINNVCHZ
>ENST00000263181.6_uoORF_0	VSERHMKRSIQVFIQIGIKIINNVCHZ
>ENST00000263181.6_uoORF_1	IINNVCHZ
>ENST00000263228.3_uORF_0	VCEEDPGRAHGPCGAWSGPPGVZ
>ENST00000263238.2_uoORF_0	LLRLPGYPPDGEGGPAVDGQIALVSRRQSLAPSSTEQTAAAAAAGEEEDGGTAAGLCGGLWHGVYKTRICWKYRTTVYHPFLYCYZ
>ENST00000263238.2_uoORF_1	LLLLRLPGYPPDGEGGPAVDGQIALVSRRQSLAPSSTEQTAAAAAAGEEEDGGTAAGLCGGLWHGVYKTRICWKYRTTVYHPFLYCYZ
>ENST00000263238.2_uoORF_5	VDGQIALVSRRQSLAPSSTEQTAAAAAAGEEEDGGTAAGLCGGLWHGVYKTRICWKYRTTVYHPFLYCYZ
>ENST00000263238.2_uORF_2	LLLSCYCFGFPATPRTVKAAQLWMVRZ
>ENST00000263239.2_uoORF_1	LSSCTVWRLILGTCWAECHTCRZ
>ENST00000263253.7_uORF_0	MRRRRTAPRRKRLMAAAELRETSAGQGPAVAGRGLRLZ
>ENST00000263253.7_uORF_0	RTAPRRKRLMAAAELRETSAGQGPAVAGRGLRLZ
>ENST00000263253.7_uORF_1	VAGGPGRTGZ
>ENST00000263256.6_uoORF_0	VAAVATGPNGAAESLSGEALRVRPVQRPGPAAQPHHAGETTGRHLAHIHSCAQGZ
>ENST00000263265.6_uORF_1	MTERQRERERENETETZ
>ENST00000263265.6_uORF_2	TAEPERKRKRLSVKERGHRGZ
>ENST00000263270.6_uORF_5	LGPTTAPZ
>ENST00000263274.7_uORF_2	MPWRELGTAEARLADLSVLPGQRRAGPTQGAADRRRKVLDRKGEFZ
>ENST00000263274.7_uORF_2	VARTWDCRGAPGGSECVARAAARGTNARSSZ
>ENST00000263277.3_uoORF_0	LPSPLQPPARPVGSSPSARLSVNPVSGVQPPCSAGZ
>ENST00000263277.3_uoORF_0	LQPPARPVGSSPSARLSVNPVSGVQPPCSAGZ
>ENST00000263367.3_uORF_9	MGILGYGAPWAWRSCZ
>ENST00000263440.4_uoORF_0	VIDHVLKVLWHWCCVFFPSLNLKNYGEMVLDDSSGFNRTNSTMDSVSZ
>ENST00000263464.3_uORF_0	MRRRPLGSRFTKEENDFFZ
>ENST00000263464.3_uORF_5	MIELYKVYHNEFDFEFDLWKZ
>ENST00000263563.6_uoORF_0	TPAAGARMPPGAAGWQVWGPEAAGRLWVQRPAQPSRRSRQAPHLRAYRAVARWTVGTPSASTPSRALACITARPSPSSPTRWPLLZ
>ENST00000263620.3_uORF_1	MSRMPASVPWSPAZ
>ENST00000263629.4_uORF_0	MTLEKLFZ
>ENST00000263634.3_uoORF_0	IAVGIESGGFWDAALETRPRTSHFGVEVAARQTGQTNGFYRGLRGHVLYSWTCCQGRQCZ
>ENST00000263635.6_uORF_5	LETFPAGADCWAGTSLRRKSGRENCELRPPAPFSWCMZ
>ENST00000263645.5_uoORF_3	TAATAATPPRILPGLRRPAPHAPPRPRAPAPLSSRPRPSARQAPLPATRQAPRRPARRPGPARAPQAARRPRRHGSGGLHQVHQVPALRLQFRLLAGWRRDPGCGPVAPPZ
>ENST00000263655.3_uORF_0	MSASPAEGDCGAZ
>ENST00000263655.3_uORF_1	IPGVSLLGIVVAZ
>ENST00000263674.3_uORF_0	LGSRPGGAAVPLVAPAAAGAGPGGRRZ
>ENST00000263674.3_uORF_1	METLRPVATETZ
>ENST00000263708.2_uORF_0	LPPPQRRRPAAAQQHEVVLAAPGRGATAAAAAARGALRZ
>ENST00000263708.2_uORF_0	MRWCWRLRVVARPLRRRLLGGRZ
>ENST00000263708.2_uORF_0	RWCWRLRVVARPLRRRLLGGRZ
>ENST00000263735.4_uoORF_3	LPGRLLVSHSRRTPSRESRAPPAPLFSARAQHGAPAGPRVRASACRGDGDFCRSSGRMCLZ
>ENST00000263754.4_uORF_0	LAAAGTHTZ
>ENST00000263780.4_uORF_0	LLSLRSATPNPPRSCPFPPVLCQRWAGPGRAGPPGRSLZ
>ENST00000263847.1_uoORF_1	TAALVGGSGLVSPGGGGSWRRRSZ
>ENST00000263856.4_uoORF_1	RGKTGSVRHGAVWKDPGEAAQRTGQZ
>ENST00000263857.6_uoORF_0	IKNSQVVSGTSLGVSEFKTDLEDVDLQEHALAAAAGHFLRDVFGZ
>ENST00000263864.5_uORF_1	LRATLGGSRLGEFTYZ
>ENST00000263864.5_uORF_2	LGGSRLGEFTYZ
>ENST00000263867.4_uORF_1	LEGRRTYEAEIZ
>ENST00000263881.3_uORF_0	IGRLSSSAAAZ
>ENST00000263881.3_uORF_0	LEFHPERGAARVLLSLWVZ
>ENST00000263895.4_uoORF_3	LRRVSERKFLFQEKIRQHQZ
>ENST00000263897.5_uORF_1	MEPAEGVVZ
>ENST00000263915.3_uoORF_0	TPEPPGRRQZ
>ENST00000263921.3_uORF_0	MAAAVAATVQTPSPLZ
>ENST00000263921.3_uORF_0	VAATVQTPSPLZ
>ENST00000263921.3_uORF_0	VLLLLLMVMAAAVAATVQTPSPLZ
>ENST00000263921.3_uORF_0	VSASGRMLTLCCCYCZ
>ENST00000263921.3_uORF_1	IVLLLLLMVMAAAVAATVQTPSPLZ
>ENST00000263932.2_uORF_0	LEPEVHARGZ
>ENST00000263932.2_uORF_1	TGELRLKPRRNNHFZ
>ENST00000263955.4_uORF_0	LEGAVPGEPAAAGAVKISDZ
>ENST00000263955.4_uORF_0	TRSQVTTVGPCLEKZ
>ENST00000263955.4_uORF_1	LSGKVKVDPATFGAPWRLARLELENSSCGGPRRGAGQRPPGGGSPGRTCGGRSGKNKZ
>ENST00000263956.3_uORF_2	LGLHRQTLZ
>ENST00000263966.3_uORF_0	LRLALPSPAZ
>ENST00000263974.4_uORF_1	ISISSMSZ
>ENST00000264010.4_uORF_0	MITDLKPKNKMRZ
>ENST00000264010.4_uORF_0	VAGAVERRRSGRRGGCGAENDYGPEAKEQDALVDRLLTRGLRAGFYFPSSNZ
>ENST00000264010.4_uORF_1	TDLKPKNKMRZ
>ENST00000264018.4_uORF_0	IDVSEFRYNSSLLEGFLKIKSZ
>ENST00000264025.3_uORF_0	MDACKLEPSGRVZ
>ENST00000264033.4_uoORF_0	LPRPWPATZ
>ENST00000264042.3_uoORF_0	KNGGDRRNIQSPADCRDALGCPDPCGSZ
>ENST00000264042.3_uoORF_1	LRRPGEAGEDAAGEREAEVFSSLMVKNGGDRRNIQSPADCRDALGCPDPCGSZ
>ENST00000264042.3_uORF_1	LAAAACDCGGRARPVRTRRASERPRCFLHSWZ
>ENST00000264065.7_uORF_0	VAAPHQSRAPRLGRRRVRVLLSCTRCLGSARRGPPPGFEDGGVATGSDPAMARYIFVEZ
>ENST00000264065.7_uORF_1	LHAVLGLGQAGSAARVZ
>ENST00000264079.6_uORF_0	MPEGLKPRREGARSQZ
>ENST00000264093.4_uORF_3	LERVSSDTZ
>ENST00000264110.2_uORF_0	MAHQLESILAMRKRMZ
>ENST00000264156.2_uoORF_0	VAVERGAGESSALSKYGPRGGSGAGRRQPAPGGPRRGGREVPETVPGLLGGVSEQRWRNZ
>ENST00000264156.2_uORF_4	VAQANPRHZ
>ENST00000264160.4_uORF_0	IYLIQDSPFQSGNLQWZ
>ENST00000264160.4_uORF_0	KTLTCTHPAPPSPRRAALQPPPPPQZ
>ENST00000264160.4_uORF_0	MGLIPFRKTLTCTHPAPPSPRRAALQPPPPPQZ
>ENST00000264160.4_uORF_0	VSGLVMGLIPFRKTLTCTHPAPPSPRRAALQPPPPPQZ
>ENST00000264193.2_uoORF_8	TQGSGTQALLQVIVREHGLAAGQAELGPLLARGAGRLRRAPRLVPVRRRRAPSLVPAQRSRTRLPAPWPGWHGAEPRAGARLDVERRPLGGDRAGRGAGGVGGAGHRRLRACAAGGDVAZ
>ENST00000264193.2_uORF_0	LGRRHCSRZ
>ENST00000264193.2_uORF_9	RALGRRHCSRZ
>ENST00000264221.2_uoORF_2	LPRFPARSQPSAHLGZ
>ENST00000264221.2_uORF_5	MGVTDLTSFLFQSIZ
>ENST00000264221.2_uORF_7	LYLLHVEISVIFQHPTVAZ
>ENST00000264229.6_uORF_1	VSAMGPSLRMRRPWKTIZ
>ENST00000264235.8_uORF_0	LGQSADTSZ
>ENST00000264235.8_uORF_0	MAAGSSRRLQLLLAQZ
>ENST00000264235.8_uORF_0	MGNSRGAAAWGLKGAASATAMAAGSSRRLQLLLAQZ
>ENST00000264235.8_uORF_0	RGPRGTEAVAGFPCPRRMGNSRGAAAWGLKGAASATAMAAGSSRRLQLLLAQZ
>ENST00000264235.8_uORF_2	LLPRTGEGAPRDGSGCRVPMSPANGEQSRSRCLGSEGSCLRHRHGRWIQPPPAAAPGAMRRGAAATATARLZ
>ENST00000264235.8_uORF_3	RKEARRSRPRSRZ
>ENST00000264235.8_uORF_3	TEAVAGFPCPRRMGNSRGAAAWGLKGAASATAMAAGSSRRLQLLLAQZ
>ENST00000264254.6_uORF_1	LRGGGAAAQLVZ
>ENST00000264276.6_uORF_0	MRSAVLPVELQVLIDFLZ
>ENST00000264279.5_uORF_2	ICALPAAAZ
>ENST00000264313.6_uORF_0	MPAPRLEZ
>ENST00000264313.6_uORF_1	MAAGAGYWRRLPQSRSRRRZ
>ENST00000264344.5_uORF_0	MWVQRKEKQNHSSZ
>ENST00000264409.4_uORF_10	KDIAVILKVFFLPLFPSQRZ
>ENST00000264409.4_uORF_1	LKVFFLPLFPSQRZ
>ENST00000264414.4_uORF_1	MFVRRRRRRHRGGARZ
>ENST00000264447.4_uORF_0	MPLPHMVQHHLILYZ
>ENST00000264447.4_uORF_5	LSAKLCGARMGSSCZ
>ENST00000264454.3_uoORF_0	MTSLVDHVRDLFCLRGTGKGWTAPLSLYZ
>ENST00000264454.3_uoORF_3	VDHVRDLFCLRGTGKGWTAPLSLYZ
>ENST00000264501.4_uORF_1	MKHCRKAIZ
>ENST00000264515.6_uoORF_0	KPAGEKVLLPELRPGGHSPQGZ
>ENST00000264515.6_uoORF_0	KVLLPELRPGGHSPQGZ
>ENST00000264515.6_uoORF_0	LLKPAGEKVLLPELRPGGHSPQGZ
>ENST00000264515.6_uoORF_0	VLLPELRPGGHSPQGZ
>ENST00000264538.3_uORF_0	VAVLAAAGLAAZ
>ENST00000264555.5_uoORF_0	LRDARFPELSSMCSNGZ
>ENST00000264555.5_uoORF_0	LSSMCSNGZ
>ENST00000264601.3_uORF_0	MTTVDFALKPSGRRRGLTLALGSSGHCSGPRLLLLTSALRLFSIGVEAPPVLSCLWREANLPLDQREEKAETGSNAVDWZ
>ENST00000264601.3_uORF_2	KKNILCQSEILEVKPRNKAEKRAPVGCQEMQDWNVTZ
>ENST00000264605.3_uORF_11	IQPCPGALTZ
>ENST00000264639.4_uORF_3	VCRPGSAPGPRCEGZ
>ENST00000264639.4_uORF_3	VQARLGSWSPVRGLTRGPGLGPRTRPZ
>ENST00000264663.5_uORF_2	MGPQRGHHALZ
>ENST00000264669.5_uORF_0	IDVGSIMFSMYLTMCFZ
>ENST00000264670.6_uORF_1	LFAVFPVTPLFZ
>ENST00000264670.6_uORF_4	LGASRGDAFVAASWSIFFPLELFAVFPVTPLFZ
>ENST00000264705.4_uORF_1	VDRLRRAVLTWFQWSLQSFPLLRTRPRLZ
>ENST00000264710.4_uoORF_3	VRGTDPLGPPAARARAAPPNGEEDVRPAFQAAPDRGFRSGEDLRPFSFFGZ
>ENST00000264710.4_uORF_0	LSSRPLRLLDGRAGLLARGSVPAEKPZ
>ENST00000264710.4_uORF_1	LAGVARFPGAMZ
>ENST00000264710.4_uORF_2	TLPRSSGLRTPEZ
>ENST00000264710.4_uORF_3	LDAATVGASSKLFVGRPRRLEPFSHASPVLRPENARVRSWPZ
>ENST00000264710.4_uORF_3	LRSRGRRPRRHWTPPLSGLPQSCSZ
>ENST00000264712.3_uORF_0	LAAMNDPPAWGEDSRZ
>ENST00000264712.3_uORF_0	MNDPPAWGEDSRZ
>ENST00000264712.3_uORF_0	VAAAGKAEAEAAAAALAAMNDPPAWGEDSRZ
>ENST00000264712.3_uORF_1	TAARQALLPRRLGDSAZ
>ENST00000264716.4_uORF_1	IGGPQGWQARLAGLLIFFLISNFZ
>ENST00000264716.4_uORF_1	LARSGPRDGRTPPSPSQVSEPPRNSGGESATGSLFSGSFSKRKKQKFLPADSFSFRLFGPVZ
>ENST00000264716.4_uORF_2	TPPSPSQVSEPPRNSGGESATGSLFSGSFSKRKKQKFLPADSFSFRLFGPVZ
>ENST00000264716.4_uORF_3	LALSEIGGPQGWQARLAGLLIFFLISNFZ
>ENST00000264758.7_uoORF_5	LGPRNPARCPRFASEEPRKIVQZ
>ENST00000264775.5_uORF_2	LRLQSCRGWHTSASALTECSRGLZ
>ENST00000264808.3_uORF_0	MCRLPGAKRRCZ
>ENST00000264808.3_uORF_1	MAGTDPGRARPGTRRGZ
>ENST00000264864.6_uORF_0	MQSPVSGTWLLZ
>ENST00000264893.6_uORF_3	LAASGTPASRAQPRGRREGGEPEPEHZ
>ENST00000264895.6_uoORF_0	MLKAGLLHRGCRGGDGCPQSVARAGPSVGGICSIASSFRRCLCLSGFLVGGCHNLEARFMPELPLPWZ
>ENST00000264895.6_uORF_0	LEDPIGQZ
>ENST00000264903.4_uoORF_0	MAAVASGPEEENETNRDAKGKIZ
>ENST00000264908.6_uoORF_0	LRPRLTPSLAVCSQFTRTPVSPTALWISVISAQGKGGISWHLSGLDTEEQZ
>ENST00000264982.3_uORF_0	MKIQFQTZ
>ENST00000264992.3_uORF_0	LTAAISERTSQPSLATZ
>ENST00000264993.3_uORF_0	LARACLFPSGCGESGILLRRRSSSGSPGSLGRQRRRASPRADRTTARQHAGGAARLAAHASATPRGZ
>ENST00000264993.3_uORF_2	TQGEPPVSPRTPRRPRGAEASPRPAAZ
>ENST00000265038.5_uoORF_0	MATSSAPAGVRTRYAGVFVRTPNGFGGPSSPSESRVNTESFGTGIKZ
>ENST00000265052.5_uoORF_0	REQPDLPGSDSPGCRGCGMQTPAHNGNRTZ
>ENST00000265062.3_uORF_2	LRRRQRRSWRLGELGRVPWNQNLDLLASVLRLVSSSAGALATRPARSPQRSGRVZ
>ENST00000265062.3_uORF_2	TRPARSPQRSGRVZ
>ENST00000265062.3_uORF_3	RRRQRRSWRLGELGRVPWNQNLDLLASVLRLVSSSAGALATRPARSPQRSGRVZ
>ENST00000265062.3_uORF_3	VGAGLESWPZ
>ENST00000265077.3_uORF_24	MMMGVTTRIZ
>ENST00000265085.5_uORF_2	LGEKREKAEGGGPSPLKZ
>ENST00000265087.4_uoORF_2	RRRRKRGAQRIQVSRREVNTKNHVCRAAGPVHDPGFGVGHLZ
>ENST00000265087.4_uORF_1	LGNLYPSRGREEEGKGEQKGRVGGGGEAAKEEEEEEEEGSTKDPGLPTGGZ
>ENST00000265087.4_uORF_3	VGGGGEAAKEEEEEEEEGSTKDPGLPTGGZ
>ENST00000265100.2_uoORF_2	LRQLVAGGSPZ
>ENST00000265109.3_uORF_7	RKRARRPRFPGEAAGGVEQPAGSGERRRRLDGVLKSLLZ
>ENST00000265112.3_uoORF_4	RPSLSGSLIASSFANVZ
>ENST00000265113.4_uORF_0	LGNSPRYCLISSTPYKIRKVVFSNTKEEVWLSVGDSQTLKCKEETLLEKZ
>ENST00000265192.4_uoORF_0	LPSPLLCIGLKTTTNISHERSKSQQYZ
>ENST00000265192.4_uoORF_2	RIRWLPSPLLCIGLKTTTNISHERSKSQQYZ
>ENST00000265192.4_uoORF_3	IRWLPSPLLCIGLKTTTNISHERSKSQQYZ
>ENST00000265195.5_uORF_0	VGVVSATRLPEAEGQLLLLYZ
>ENST00000265271.5_uORF_0	MPGGLGHRELZ
>ENST00000265293.4_uORF_0	TAPGCREEGGGSGSGGVEGAARRAAEEGRRRRRRRSARSARPAGRAPGLAPRRCGRTWQRERPAAGGAGGAGSGLQGRMDSGATPAGPYZ
>ENST00000265293.4_uORF_1	MVPRRPPGLRAAGWSRZ
>ENST00000265295.4_uORF_0	MGRRLWSZ
>ENST00000265304.6_uORF_1	IVRKSLKIRLZ
>ENST00000265316.3_uORF_9	MSAPLSEZ
>ENST00000265335.6_uORF_0	LAGSFGSPVASLPARILLTLRFAGLTSRARLASASVKPLWAPGPWZ
>ENST00000265335.6_uORF_0	LAVLWPRSPPGSSZ
>ENST00000265335.6_uORF_0	LVPASALPTGGESSWCGRKGSIPRPLSPAVGWQDLLAVLWPRSPPGSSZ
>ENST00000265335.6_uORF_0	LWPRSPPGSSZ
>ENST00000265335.6_uORF_0	VATALRPRRAAPGWSPPPLSPPAGKAAGVGGKAPSPAPSLPLLAGRIFWQSCGLAPRPDPPDPEIRGSHVPCTPCFGLSZ
>ENST00000265340.7_uORF_0	LSQAPSREKLPPPLPARRRSPGRSMGRARRRCRRRQPWRAAAZ
>ENST00000265343.5_uORF_0	MERCGAYACSVZ
>ENST00000265343.5_uORF_1	LAAGVQLPSPPPADGAGILVPGLRZ
>ENST00000265351.7_uORF_2	VPRGPGTAVVCALGAWRZ
>ENST00000265351.7_uORF_3	LLTLLLQLPTPAARRGPVPTGGLAEGAVVPRGPGTAVVCALGAWRZ
>ENST00000265354.4_uoORF_1	VRAQVGPGVQGPRVRSGGRGSDSGTSSSGSAGLSREADGGGCGGSDSSLTARPPSCIERHVTDPSWGRGGSGPGLGPGGQPEPDPDGAAGRRRRDTRGZ
>ENST00000265354.4_uORF_0	IAALAAAGVPGZ
>ENST00000265354.4_uORF_0	MAAAAAAPIPRZ
>ENST00000265361.3_uORF_0	LGKGLETQAHPTPVANZ
>ENST00000265362.4_uORF_10	VTVTEEEVLVLPZ
>ENST00000265381.4_uORF_0	MVALEAAAAGAELYSQAWHQRCHZ
>ENST00000265421.4_uORF_1	LGEGSSPWFZ
>ENST00000265433.3_uORF_0	MPTAGAVSALVZ
>ENST00000265447.4_uORF_0	ISPLASGVPVARZ
>ENST00000265465.3_uoORF_1	LRSCLGQSPPVTVRGGGKDKRARSSSLATPVGFLGAGRSWVGRLPGPWLGRPCPHPPSSWRRSCRSSAZ
>ENST00000265498.1_uORF_1	LNQPFPPTRSPTLFTRZ
>ENST00000265537.3_uORF_0	MAAPMVRGPAVLAZ
>ENST00000265563.8_uoORF_1	VAAGGPTRLSLRPPPAZ
>ENST00000265563.8_uORF_0	TQSRPKSGATZ
>ENST00000265564.7_uoORF_1	TCGSWGSSAAWRPZ
>ENST00000265565.5_uORF_0	LFFVSAVKCVPGZ
>ENST00000265565.5_uORF_1	MLFFVSAVKCVPGZ
>ENST00000265565.5_uORF_4	LGGAATTGTCTCCSLSVLSSVCQGDPWSLSGMAARZ
>ENST00000265602.6_uORF_0	LGELICTAPGVGSGGTGGSAYPSPVSTWGZ
>ENST00000265636.5_uORF_1	KEPQRRKHFFZ
>ENST00000265636.5_uORF_2	MEGSYNTLVSSVZ
>ENST00000265636.5_uORF_4	MGKEPQRRKHFFZ
>ENST00000265641.5_uORF_0	LPLPHLRSZ
>ENST00000265641.5_uORF_1	LPLPLPHLRSZ
>ENST00000265720.3_uORF_0	MAPGPPGELTLSPRLGZ
>ENST00000265734.4_uORF_2	RTSLRGGKRRDRLAPPAAAAAATLQAEFRGGGTRVTPAPRGGLSIQLLQRRKPQRPSAZ
>ENST00000265742.3_uORF_0	MGGAHPVZ
>ENST00000265807.3_uoORF_1	KYKRLQKCKDAETDTVGDVHRSZ
>ENST00000265807.3_uORF_0	MWRVIEPPCPGAPSTGSVNSILDRTFGARSEZ
>ENST00000265827.3_uORF_0	KPQVLPAPVPAPSVVAAAAAAGRFLLSTASARAPPAZ
>ENST00000265827.3_uORF_0	LPAPVPAPSVVAAAAAAGRFLLSTASARAPPAZ
>ENST00000265827.3_uORF_1	LPRRGKPQVLPAPVPAPSVVAAAAAAGRFLLSTASARAPPAZ
>ENST00000265846.5_uORF_0	MRNRRAGZ
>ENST00000265846.5_uORF_1	TSGGGGAQRAAGMRNRRAGZ
>ENST00000265872.6_uORF_0	MASMLAGTRLRSMLZ
>ENST00000265896.5_uORF_0	LGPRRAGESRRPRGMLVRKPSGAAAAIZ
>ENST00000265896.5_uORF_0	VRKPSGAAAAIZ
>ENST00000265896.5_uORF_2	LDFLGEEERVCSGAVPAGDFZ
>ENST00000265896.5_uORF_2	MIFKNWSDRTSRPGTLFTGVWPALRAPLGTSFWGEPZ
>ENST00000265896.5_uORF_3	TFPPVPRCFCDPPSTPIPFZ
>ENST00000265909.4_uORF_0	LRSAVAQVYGGRGPRLPERTAMSPLQVGAECGRAVPGGVZ
>ENST00000265960.3_uORF_0	LLLGRPAAASSRGMRANPGSGSZ
>ENST00000265960.3_uORF_0	RANPGSGSZ
>ENST00000265978.4_uoORF_1	MKQTGDTSGENLQLANPQSVGLWLPVLPSLPHGEDELAEQTGLPGPWAPYTSRGQSPNPSHGZ
>ENST00000265978.4_uORF_2	MGSYWLLQTGZ
>ENST00000265990.6_uORF_1	LRWNAPRRTGRSPVLRGLGLRRSALWKLAPQLRGAZ
>ENST00000265992.5_uORF_0	LALYAEPPAGPLTMGGASVQALGSSZ
>ENST00000265992.5_uORF_0	MGGASVQALGSSZ
>ENST00000266025.3_uORF_0	LRPGNKARLGPSGPEPHPIGSGSFTRAIGQZ
>ENST00000266025.3_uORF_1	IGSGSFTRAIGQZ
>ENST00000266025.3_uORF_1	KARLGPSGPEPHPIGSGSFTRAIGQZ
>ENST00000266025.3_uORF_1	TLRPGNKARLGPSGPEPHPIGSGSFTRAIGQZ
>ENST00000266025.3_uORF_1	TRHQSPCEPKGLAVDGGGPALRSTPTRLAWHGAYRVGRRACRSRPGPSLRSRARGLRCGPATRPDSAPRDQSPTRSEADPLPGPZ
>ENST00000266085.6_uoORF_0	TARRASELGLQQPRRRRARQLWRGEQQPRQRRQQRQZ
>ENST00000266085.6_uoORF_1	LLLQLLLLRREAARRVLRQRRGSLAAPHPVPPGTRRAARRRPRLPRTARRASELGLQQPRRRRARQLWRGEQQPRQRRQQRQZ
>ENST00000266085.6_uoORF_1	RPRLPRTARRASELGLQQPRRRRARQLWRGEQQPRQRRQQRQZ
>ENST00000266087.7_uORF_4	RAATVAGLFPRFASATPQLRZ
>ENST00000266095.5_uORF_1	LNQTQEAAPPTSLAEAEALEQZ
>ENST00000266126.5_uORF_1	VDSAGEGZ
>ENST00000266458.5_uORF_0	IPAPNPPCTLGPALLPPERTFLQLFZ
>ENST00000266529.3_uORF_0	MPRPLRAATKSRGZ
>ENST00000266542.4_uoORF_0	LFPILGQFSRRSQMSSSRCLDPECGGNISGEALTPKAVQAQCGGCFSGESSRLAQPGAPSSWPKSYPSSZ
>ENST00000266659.3_uoORF_0	LRRLWTAASQGSMPDKACVSHLLQZ
>ENST00000266659.3_uoORF_1	MPDKACVSHLLQZ
>ENST00000266673.5_uORF_0	MFASEQVSCSHRKZ
>ENST00000266673.5_uORF_0	TGGGWNSPAPGPRIGCLGFLFSPWAPAZ
>ENST00000266682.5_uORF_1	LADTQALTSLSLPACRAATPKTQLRVPTZ
>ENST00000266712.6_uORF_0	VVSVASLAGLLFLRFSZ
>ENST00000266718.4_uoORF_4	INESSVKTVRIQTICQKZ
>ENST00000266732.4_uoORF_3	VRLGGGSAVPGQEQARRRERRRQRLWGGGFADPRDAGVPGRPLGPDKRQVEEZ
>ENST00000266735.5_uORF_1	TGGGLVGREZ
>ENST00000266735.5_uORF_3	ISLETAARDLRYLLZ
>ENST00000266742.4_uORF_0	LSGVVELVPVAAVPKPRPTLPPCVLTASFRRDRLZ
>ENST00000266742.4_uORF_1	TGPSLRDSCKVSPLMLSSZ
>ENST00000266754.5_uoORF_3	IGDYAACNSSMVWRRSASKSSESSDSQTRTRIGZ
>ENST00000267068.3_uoORF_0	MRRGRVRCLMVKLKVNSWDLEKKZ
>ENST00000267102.8_uoORF_0	LSRVWKHLTTKCYPCENSYSTRGSASVLYQHFCLQHCTSSATSSZ
>ENST00000267102.8_uoORF_1	MLSRVWKHLTTKCYPCENSYSTRGSASVLYQHFCLQHCTSSATSSZ
>ENST00000267205.2_uORF_1	LNTHTQGZ
>ENST00000267430.5_uoORF_0	MGIGTVAVELLLLRISDRSLRWLSAZ
>ENST00000267522.3_uORF_0	LAIINKIVMNTCTGVCTDISCHFSZ
>ENST00000267522.3_uORF_0	MNTCTGVCTDISCHFSZ
>ENST00000267750.4_uoORF_1	LVGLLWSTLWTEKHRGYRTQLLPZ
>ENST00000267811.5_uORF_7	VNFNRGGWMRRRGGRTCZ
>ENST00000267812.3_uORF_1	VFADSGGRNFFSSLTLLVFTVWNZ
>ENST00000267814.9_uoORF_4	LDPRLGSATRATKRPAPSRPHSRAKRAPWRRRPSPTTFPWWCTDRGTCAWRTILSLNQAQMRSCZ
>ENST00000267838.3_uORF_0	LAELEGLCKLAPAGESIKEAEQRFFFFSPWPGQGSARALSPMEQGSTWGLGRLQIALSZ
>ENST00000267868.3_uoORF_0	LGQASREVERKPGALGAVRVGRVPRPRGEVGARGLLERGALRTEZ
>ENST00000267868.3_uoORF_0	LQLIWVVRRRLGQASREVERKPGALGAVRVGRVPRPRGEVGARGLLERGALRTEZ
>ENST00000267868.3_uORF_0	LGTATHLGCAQKAGASEZ
>ENST00000267938.4_uoORF_0	MRGRCPCQGSRPSZ
>ENST00000267938.4_uORF_0	IFQQRSTRRSRESAAQAGPAGRSRPZ
>ENST00000267970.4_uoORF_0	IAALSVSAAPLSGPGLRGPPAPWASAASPPPRPCWSFSTSSSGGQLAFYAMWEPMSSSLMMTMTTSLKMCTRSSLLZ
>ENST00000267973.2_uORF_1	TCSLAVQZ
>ENST00000267973.2_uORF_4	VQPGSAVSCLAFCPZ
>ENST00000267984.2_uoORF_1	VDGMMVRGRHRGLGQLSRDGRRGGGSGRGSGGGSGLPSGMPVPPGRDGZ
>ENST00000267984.2_uORF_2	MDLRRQPAPGRRARGLGGRAAAAPGRALZ
>ENST00000267984.2_uORF_3	MPKKAAAAANQQKGLSWQPGDEERGQZ
>ENST00000268035.6_uORF_0	LKMEADDADSPPRRASGSRLRRALGRCCRRZ
>ENST00000268124.5_uORF_0	MVKPISLTGEQRQDVSLSTSSSQZ
>ENST00000268124.5_uORF_0	VRTEDLGWKAGMVKPISLTGEQRQDVSLSTSSSQZ
>ENST00000268171.3_uORF_0	MPPPVSPGPQAVSRHLGAEALZ
>ENST00000268171.3_uORF_1	LPVSAPCPHQSAPGHRQZ
>ENST00000268206.7_uoORF_0	LVGLLQPSQEISNHGAQQFGZ
>ENST00000268220.7_uORF_0	LGRRLGEGPRGRAREVASSRFLAGESQSVRTLPRRGQALRLDZ
>ENST00000268220.7_uORF_0	VASSRFLAGESQSVRTLPRRGQALRLDZ
>ENST00000268379.4_uoORF_1	LLSFNPAVTVCQNNLESZ
>ENST00000268379.4_uoORF_1	VTVCQNNLESZ
>ENST00000268383.2_uORF_0	MPGRWGRRZ
>ENST00000268383.2_uORF_0	VPRWARRRREDWRLRETPAPGVRTVMPGRWGRRZ
>ENST00000268459.3_uORF_1	LGARRSRASVGPRRRRQERVPAPPRAPLGSGAASGGGEPREAPGPRAGRMAZ
>ENST00000268482.3_uORF_0	MAAFKVWILAPZ
>ENST00000268483.3_uORF_0	LSGLGLMKGAVRARALPRSGCZ
>ENST00000268483.3_uORF_0	MKGAVRARALPRSGCZ
>ENST00000268533.5_uoORF_0	IPQGNVTTWSSRGASQKQFARZ
>ENST00000268603.4_uORF_0	LAARRLRPPSRAPEITVFSAQRPCDIPSCCHLLSDQSDGWSVLQKLAASIQWVKKKLTGDVGSPDVMSSTSRDIPSQERSAZ
>ENST00000268603.4_uORF_2	MGGVCYRNWQQVSNGZ
>ENST00000268603.4_uORF_3	MGEEEANWGRGQPZ
>ENST00000268613.10_uoORF_0	LAPTENMLSAAACMNENAAGRFZ
>ENST00000268712.3_uORF_0	KVAKQQPRRRRRLEZ
>ENST00000268797.7_uORF_0	VAAPWTPGPAHPRQPSLRRMGGPRDPVGPMVSSAARSGRCQRARSHVZ
>ENST00000268989.3_uORF_0	MAAEPSTGQWLRRRRRRRAGSAAGGGSALRVGRZ
>ENST00000269122.3_uoORF_2	LRLSWPLEPPPPTRALSSACQFPASPERILLSPASPLPFSSSPLESPGSHCPAAPVTGGDHNPRQRHGPDSANSFSGASPAPEPGYQPSKHWLQYPDYGVZ
>ENST00000269122.3_uoORF_2	LRPVPPLRLSWPLEPPPPTRALSSACQFPASPERILLSPASPLPFSSSPLESPGSHCPAAPVTGGDHNPRQRHGPDSANSFSGASPAPEPGYQPSKHWLQYPDYGVZ
>ENST00000269122.3_uORF_3	LGSAVSGVCAAPGSAIAALLAPGASAPDPSSFVCLPVSCVPGEDPAEPSLPPPLLLLSLGEPGQPLPRSPSDRRRPZ
>ENST00000269142.5_uORF_0	MAGVAARRGRANRAZ
>ENST00000269142.5_uORF_0	VAARRGRANRAZ
>ENST00000269143.3_uORF_0	LRAWAPPZ
>ENST00000269195.5_uORF_0	MNVISDETGLEZ
>ENST00000269216.3_uORF_0	LAPSASLRAWEHPPPRPFSMRSARPRSZ
>ENST00000269216.3_uORF_0	MRSARPRSZ
>ENST00000269305.4_uoORF_0	TTVTRFPGLAARLPSGSLPWRSRSQILASSPLZ
>ENST00000269349.3_uORF_1	RSAAAARSAAARAVLFRGLZ
>ENST00000269392.4_uoORF_1	RQASRLRPRPAQDLPCPPZ
>ENST00000269518.9_uORF_1	IPASLPAGLFVFSSRPAAVRGAPVGGZ
>ENST00000269518.9_uORF_1	VCSWHLRASGHPIPASLPAGLFVFSSRPAAVRGAPVGGZ
>ENST00000269593.4_uORF_0	RMRRSASAARLAPLRHACZ
>ENST00000269593.4_uORF_1	MRRSASAARLAPLRHACZ
>ENST00000269703.3_uORF_0	LALKQGPECKZ
>ENST00000269740.4_uORF_3	LRGRWACSGASRRTRGPRELLDZ
>ENST00000269856.3_uORF_0	KVASRPSGLZ
>ENST00000269856.3_uORF_0	MAARGTVKVASRPSGLZ
>ENST00000269856.3_uORF_1	RGTVKVASRPSGLZ
>ENST00000269886.3_uoORF_0	LARSGREARRRAAACRWRGZ
>ENST00000269886.3_uoORF_1	KRVAEAAPTGTAEARRGSAAPGSLSLARSGREARRRAAACRWRGZ
>ENST00000269932.6_uoORF_2	TWPRRPGETLRLPRPVPRGVGSGGAAGSGWRDPRLRSIYRLHANINTGEDGLQAHCPGDLZ
>ENST00000269932.6_uORF_0	LLGAATTVSVPEGAAKTPPSRTRWPRWLYLGSRSSLVIVSVRESLGGQAZ
>ENST00000269932.6_uORF_3	VSVRESLGGQAZ
>ENST00000269932.6_uORF_5	ISLLGAATTVSVPEGAAKTPPSRTRWPRWLYLGSRSSLVIVSVRESLGGQAZ
>ENST00000269973.5_uORF_0	LRRAAEGGVEWLGSZ
>ENST00000269973.5_uORF_0	MAGQLIALLYPELLRSGRFGSPLVGSGPEWGGVZ
>ENST00000269973.5_uORF_3	MLRERRKESILASGSRAPLZ
>ENST00000270061.7_uORF_0	MPAVPAWGSGRZ
>ENST00000270139.3_uORF_0	RSCACANMZ
>ENST00000270142.6_uORF_8	LAYKVVAETGCWFASZ
>ENST00000270190.4_uORF_1	LPSLSPPARRAPPRRTZ
>ENST00000270221.6_uoORF_2	TEARARDKTPTPALTFFAALGFHCSHVTPLAGGLSPSHPHSYTAFRGHFGQVLVDSPWERVPESLVRLHVEQRHQNMGLQZ
>ENST00000270451.5_uoORF_0	LESPGPERLLHWASASPPDAGAAIPLPSASGIFLRZ
>ENST00000270460.6_uORF_0	RGLTAMTPQSPAZ
>ENST00000270460.6_uORF_0	VRAPVARRTSRDTEAERGRGLTAMTPQSPAZ
>ENST00000270538.3_uoORF_4	TQPGRAARRSHDSPTWRRRPCGVAGAAVHGDASAVESNFFPATTYPMGRPIRCAGRAESCHCPNHILLETEKAFCPACZ
>ENST00000270649.6_uORF_0	KEEEGGCWPWISZ
>ENST00000270649.6_uORF_0	LNRKRFRTWMRRFVAASGVWRGSGSVLRSWLPEAKZ
>ENST00000270649.6_uORF_1	MRRFVAASGVWRGSGSVLRSWLPEAKZ
>ENST00000270747.3_uORF_0	LTSPPEDLAATPEPPGCPGALDRAGSWTELPGZ
>ENST00000270815.4_uORF_3	MARCLQRGZ
>ENST00000270861.5_uORF_0	MGAQRHRPGLGRCQGELSVVSASSPGAAVZ
>ENST00000271002.10_uoORF_0	VVLSRISECLLKDHZ
>ENST00000271002.10_uoORF_1	LGSFYSAAVVLSRISECLLKDHZ
>ENST00000271375.4_uoORF_1	VGTGPQWTSZ
>ENST00000271452.3_uoORF_1	TPSPSQGAGRCRDAGPGGVFVVLSGGRRRKKPEPGRLTGNFQDGNFVFPQIZ
>ENST00000271452.3_uORF_1	TLGLAVFSSCSAVGGGGRNQSLGDZ
>ENST00000271469.3_uoORF_1	ITPLFLQSLAIRALZ
>ENST00000271469.3_uoORF_1	MRVYIRSERGTPMSGRAEGAGDGRSCGRAEKGLQVHTLHPYFYKAWLLEHYEHZ
>ENST00000271469.3_uORF_2	LETVVAAVAPRKVYRYIHYTPISTKLGYZ
>ENST00000271526.4_uORF_1	VKRYALFGGNQPZ
>ENST00000271620.3_uoORF_0	RGTSTRPGATAYFGLHHGGLPAGLSSCSAGVPTSTCCAGKZ
>ENST00000271620.3_uoORF_0	TAYFGLHHGGLPAGLSSCSAGVPTSTCCAGKZ
>ENST00000271732.3_uORF_0	LRPAITQEZ
>ENST00000271843.4_uORF_1	IFLAVATGTSZ
>ENST00000271843.4_uORF_1	ILHGARWLRRGRERRZ
>ENST00000271843.4_uORF_2	MAASGAGAEVSGRZ
>ENST00000271877.7_uoORF_2	ILLFVYTVNDDIGGHZ
>ENST00000271877.7_uORF_4	VEETEYSTLZ
>ENST00000272102.5_uORF_3	LARSSSLZ
>ENST00000272163.4_uoORF_1	VRLFSGSRPCHRRNLAQVNYRKCQVGNLPMVKWZ
>ENST00000272163.4_uORF_0	VDLPPGCCATILREPSVSPPEPGAGZ
>ENST00000272227.3_uoORF_1	KRRRRWGLHVARRSAWLSWCSVWZ
>ENST00000272233.4_uORF_0	LLPEPALRTKPPIPGLGZ
>ENST00000272233.4_uORF_0	MLSEARRDPGESZ
>ENST00000272233.4_uORF_1	LPEPALRTKPPIPGLGZ
>ENST00000272233.4_uORF_1	LVGAVVLYAQRGPERPGRELGRVHRPSLLPEPALRTKPPIPGLGZ
>ENST00000272233.4_uORF_2	LLSCMLSEARRDPGESZ
>ENST00000272233.4_uORF_2	LSCMLSEARRDPGESZ
>ENST00000272233.4_uORF_2	MPPRPHRPRRGSRSAARERATAGPGCSZ
>ENST00000272348.2_uORF_2	MTPDARRRAYSGSVRKAVRCVPRHLZ
>ENST00000272348.2_uORF_3	TPDARRRAYSGSVRKAVRCVPRHLZ
>ENST00000272418.2_uORF_0	VARPDSPSPRPALLRGLGPQEFRCGPRLAVZ
>ENST00000272418.2_uORF_2	LPFDEEQSRZ
>ENST00000272519.5_uORF_2	MTNRWRTAGVRPREGAGRVZ
>ENST00000272521.6_uORF_0	MRPDCPQZ
>ENST00000272542.3_uORF_0	MEFCSVLLALLSQRNPRQQMPIRSVZ
>ENST00000272542.3_uORF_1	LDELASFLFSAMEFCSVLLALLSQRNPRQQMPIRSVZ
>ENST00000272542.3_uORF_1	VLLALLSQRNPRQQMPIRSVZ
>ENST00000272542.3_uORF_3	MNLRPFSSPPWNSAPCFZ
>ENST00000272542.3_uORF_4	MAAGALCVVLLLGRZ
>ENST00000272647.5_uORF_1	KQEEEAERERSRPPQPRLGQEKRYRKKEWNRKEENSFQRQNSSPPLLZ
>ENST00000272647.5_uORF_1	MESEGRKFIPETKZ
>ENST00000272748.4_uORF_0	VDARAGLRPLLAAVNSFGQLMIFIIVPSFYKZ
>ENST00000273038.3_uORF_0	VKCSAGVQHAVMGGNPAASERPGPPRPFZ
>ENST00000273038.3_uORF_1	KDAAERLELCACACARVRVZ
>ENST00000273038.3_uORF_4	ISLPPSLFZ
>ENST00000273047.4_uoORF_2	IDTLSSYGPRLGLAARKLRPRSSACCGLRFLYLQKEEYWPLEFWKFIEESEIRDLFQIWTWLVEAQQDPTGQIREIKYASSNZ
>ENST00000273047.4_uORF_0	TARAPHSPVZ
>ENST00000273047.4_uORF_5	VAPAVGLECLCFGSZ
>ENST00000273062.2_uORF_0	LGSMFASASREGNSMLZ
>ENST00000273064.6_uORF_0	MAATAAHCFPLQGCZ
>ENST00000273064.6_uORF_0	RGERSEGREVGGASRSRMAATAAHCFPLQGCZ
>ENST00000273064.6_uORF_1	LEITAQSQKLRGLVVADVLPVLNLKGQRTYSGTVNZ
>ENST00000273064.6_uORF_1	VVADVLPVLNLKGQRTYSGTVNZ
>ENST00000273067.4_uORF_0	MAALPGRGGSGLAPREGGGGGGSZ
>ENST00000273075.4_uORF_1	MKAYECGAAZ
>ENST00000273158.4_uORF_0	MGRRAEPRSLRRGZ
>ENST00000273158.4_uORF_1	LKPAAGQDGQESRAAESAARVKSGAZ
>ENST00000273223.6_uoORF_2	LPTEVAAISFSASWPPSDPLZ
>ENST00000273258.3_uoORF_3	LEAKNAKLRTWTLISPHSAPGTISSRVPIALPGRTSGTFPNGTTAZ
>ENST00000273261.3_uORF_0	MPAGTELGLRGZ
>ENST00000273261.3_uORF_1	RSTALRSEPRGRCLPAPSSGCGAERLSSRRSGSTALGRCRZ
>ENST00000273308.4_uoORF_2	LENPGQPCSLQPGVVSGATGAKVRVQRSSSAWATAAALGAEVERPHYAKDERLGLAGPASGGPAGNRLGSEEPGSPLWSMQGSGGZ
>ENST00000273308.4_uORF_10	LESRLGTSZ
>ENST00000273308.4_uORF_6	VAGGEALWRIPDSPAPCSQVZ
>ENST00000273342.4_uORF_1	ILRAQEAVVKAEQHLLKRQKPAPEVSQEGTSKDIGLZ
>ENST00000273590.3_uORF_0	LPTLHAREVGPTLAGFTRAHZ
>ENST00000273908.4_uORF_0	MGDTPATDAGRQDLHPZ
>ENST00000273920.3_uORF_0	TRGGLHLVAGSEIARGRRKPKTVPGAAAAAGAALRPPQQQAESRSIRZ
>ENST00000273920.3_uORF_0	VQKCPLPTRGGLHLVAGSEIARGRRKPKTVPGAAAAAGAALRPPQQQAESRSIRZ
>ENST00000273963.5_uORF_0	MAVEWVLKNVZ
>ENST00000273963.5_uORF_1	IRKNRVEDRVTANCTMAVEWVLKNVZ
>ENST00000274000.5_uoORF_1	LNPISARAVRMQLPGLGLGIEREEEEERRRLGGMRWGTAAGRSASDCFARKRGGCSEZ
>ENST00000274000.5_uoORF_1	MRWGTAAGRSASDCFARKRGGCSEZ
>ENST00000274000.5_uORF_0	TARESRALSPVLLPRAAVALRPLEZ
>ENST00000274026.5_uoORF_0	LPAPFATSSALRGLELGERAGGLVGWPGLRPAATTILWPGRCEWSAGQSARCLAPQADPAVHSREQZ
>ENST00000274026.5_uoORF_0	LRGLELGERAGGLVGWPGLRPAATTILWPGRCEWSAGQSARCLAPQADPAVHSREQZ
>ENST00000274026.5_uORF_2	LAWAATGGYDYSLAGSVRVVGWAECTLLGAAGZ
>ENST00000274026.5_uORF_4	RLAWAATGGYDYSLAGSVRVVGWAECTLLGAAGZ
>ENST00000274026.5_uORF_4	TLGSACLRLSQPPRPCVVSSWVSERAGWZ
>ENST00000274030.6_uORF_0	MRMLRSQGRALGGGDQPPVLQFPVSLGTVAAVSVSGGCRREAGLGQREVALWEWKACISLPGPHAPRARRVELKFRDDGLSKDPSSCZ
>ENST00000274030.6_uORF_0	VLQFPVSLGTVAAVSVSGGCRREAGLGQREVALWEWKACISLPGPHAPRARRVELKFRDDGLSKDPSSCZ
>ENST00000274030.6_uORF_2	LAGVGVKRGWASGRZ
>ENST00000274071.2_uoORF_1	MGLCGNYPAILCCQSRLGASTPVQPSPGGGERDSGVAASKVPAVSELSPQSAKZ
>ENST00000274071.2_uORF_0	MWKLPCDSLLPEQARRFHPSAAFPWRWZ
>ENST00000274192.5_uoORF_0	MLPAAASGAWSTLPSPGDGNGDGGGGGAPAGRARLPAVRRGLRGLRAQSSDELSVRPPRAAQPQAPSAGAGRLGGAGAALAGPAALPVRQRVRPASPQRAQLHPPGHVPRPLRASVLNLPISDARRKAYATVGVYNGDYVLYLZ
>ENST00000274242.5_uoORF_4	IAEVPSLPVFLVSAAEARZ
>ENST00000274242.5_uORF_7	TTTDARERCTAPRRKCFPGRKLLSVIZ
>ENST00000274276.3_uoORF_3	LRRPRWLFRRASPVLCGKESDNFAAHPGWTRPGVQQPVPLLGAASAQRLLGWATTCARTALGGSSPPACLPENQNZ
>ENST00000274276.3_uORF_0	IRQLRSPSRLDATGSAAARSPPRCRLCPAFAWLGYHLRSDGARRVLAPGLPTZ
>ENST00000274311.2_uORF_0	LLDAARRETERGKDRGSAALGCMSRSKRVSFPPGKCPZ
>ENST00000274311.2_uORF_0	MSRSKRVSFPPGKCPZ
>ENST00000274311.2_uORF_2	TQRAGRLREERIEEVLPZ
>ENST00000274311.2_uORF_4	VDFSLNTDPRSWLYLSMSRTEPGKLPVRFQRPRARRGGRCGNPSGMZ
>ENST00000274311.2_uORF_5	ISETKSAKGRAMWQSVWDVKSVERIZ
>ENST00000274311.2_uORF_6	ITLSMKGRCPFKVCFYSPWTLAZ
>ENST00000274376.6_uORF_0	MKRLQWPQPQQRHRRWLRCGWPELGWZ
>ENST00000274376.6_uORF_1	LGSLGCGPRRGRGGGLSPFVVVSSAWGAEGETRLGGAARSPGLVAPGAPGRAGZ
>ENST00000274376.6_uORF_2	VSSSVDFLVTPPPFLLPPHPSHLPGGGZ
>ENST00000274457.3_uORF_0	MEELCGRRRSRAARAAVGTTVSLZ
>ENST00000274457.3_uORF_1	VAGRGEQRGRIHSFGARSMEELCGRRRSRAARAAVGTTVSLZ
>ENST00000274459.4_uORF_1	VRIRPSTDTLPTAPLPRSVVAEKHMLRYZ
>ENST00000274605.5_uORF_0	MKQLPVPCZ
>ENST00000274605.5_uORF_0	TQSRPEPTPCRRVQIRAGELRRARAAEPRAGERVATMKQLPVPCZ
>ENST00000274606.3_uORF_1	VDRVGSPPWDZ
>ENST00000274811.4_uoORF_0	IGNKGVNVWPGGQRVVSPGPAPPPPCPPDATMGSGSDZ
>ENST00000274811.4_uORF_0	LLHSAAAADSSZ
>ENST00000274811.4_uORF_5	MWGLLHSAAAADSSZ
>ENST00000274813.3_uORF_0	LAVWMSDRZ
>ENST00000274853.3_uORF_2	IVSLCGYSGVETAGSVTASZ
>ENST00000275034.4_uORF_0	IGQAAAPSPLPLGGGVSRRRPZ
>ENST00000275034.4_uORF_0	MVEPKLGSZ
>ENST00000275034.4_uORF_1	LTAIGQAAAPSPLPLGGGVSRRRPZ
>ENST00000275034.4_uORF_1	VEPKLGSZ
>ENST00000275053.4_uoORF_1	MIRRTPSVSEHEVNNGELFCCIDVPDZ
>ENST00000275053.4_uORF_0	LLVVWVTGGRFRELEMZ
>ENST00000275364.3_uORF_0	MAPGRRRGAAAAZ
>ENST00000275364.3_uORF_1	VGRCLGPGSPSPAGASMAPGRRRGAAAAZ
>ENST00000275428.4_uoORF_1	LAVPYTLLQAPVQGRSGIWPTRAARTSRVQMRRVFCTLPTAATCZ
>ENST00000275532.3_uORF_0	MPGAARRZ
>ENST00000275954.3_uoORF_1	LASSPAAGRTTAAPRNGFGGQRHGGGARVGADPLEAGRAGVHLPGAVSGPGGGAEPGLGHSZ
>ENST00000276282.6_uORF_0	MPAAGPSAALPQELEEATPLPAAGPRLRGZ
>ENST00000276520.8_uORF_4	LAPVTGSLHFEREKGSPHPFPCPZ
>ENST00000276569.3_uORF_0	VALMVWQALDSZ
>ENST00000276569.3_uORF_1	LGLYLIRRCGPDGVAGSGLLKLWSEFKILFMCMAZ
>ENST00000276569.3_uORF_1	LRTEGLAPRRLGLYLIRRCGPDGVAGSGLLKLWSEFKILFMCMAZ
>ENST00000276914.2_uoORF_1	VAAGVVFGTRLLFAFRCSPSISFSRKKNGIRCSZ
>ENST00000276925.6_uORF_0	RVMKLSPGLLGRRECAGAAWERREECRZ
>ENST00000277458.4_uoORF_0	LGISASAESATALLRGARGDAVPARLPEDHLRVPAAGGCDSGLPGDPGPRAAGVSGPAQLCRQRGEPNPCSHZ
>ENST00000277554.2_uORF_0	MSPARAAPRZ
>ENST00000277570.5_uORF_0	MGCWLLPCFLZ
>ENST00000277632.3_uoORF_0	LPPPSRSCCFRSCPFPMFRGRSPQSEDPPAGSSSCPNZ
>ENST00000277632.3_uoORF_1	MFRGRSPQSEDPPAGSSSCPNZ
>ENST00000277746.6_uoORF_0	LLLLQRLSLALGAQRGAAVSAAASSSLAVPSMFPGATTPLPKAAAYPGVYGSNGRTPQPGSSTEQTSRPFISCRQIRRGYFLSQKGCSISFZ
>ENST00000277746.6_uoORF_0	MFPGATTPLPKAAAYPGVYGSNGRTPQPGSSTEQTSRPFISCRQIRRGYFLSQKGCSISFZ
>ENST00000278174.5_uORF_4	MGATCVLSEQZ
>ENST00000278353.4_uORF_1	LDSFTRSFHSRRZ
>ENST00000278412.2_uoORF_1	IPNLLSIRTPTQELGPSSQFTWFPLCSLGLCPGHHRQGSTWQRHWSSTTSIRRZ
>ENST00000278412.2_uoORF_1	LLSIRTPTQELGPSSQFTWFPLCSLGLCPGHHRQGSTWQRHWSSTTSIRRZ
>ENST00000278412.2_uoORF_1	RPQPEEIPNLLSIRTPTQELGPSSQFTWFPLCSLGLCPGHHRQGSTWQRHWSSTTSIRRZ
>ENST00000278412.2_uoORF_3	IRTPTQELGPSSQFTWFPLCSLGLCPGHHRQGSTWQRHWSSTTSIRRZ
>ENST00000278520.5_uORF_0	LDGESRDPVSNPCSVTNKLRDLRKKVILLESWKHSPKLKZ
>ENST00000278742.5_uORF_0	LRAMGAGRRQGRRLZ
>ENST00000278823.2_uORF_2	VFRKEANPEAGPASLPCGRQSPTTSGTPRGRGZ
>ENST00000278823.2_uORF_3	LAGAELVPEEAERTGASLSVPGVRRZ
>ENST00000278826.6_uoORF_1	MCPWGPEKTEGRCSRPVTTAWCSLCSSCCCPMTSLSIPSQNCSKRLLSSSLCSSSSRILQSSSTSSSFSSCSSTPSSSRLAWSTSYSISSKGPSSZ
>ENST00000278826.6_uORF_5	TLEFGGACLRARETALIQRNZ
>ENST00000278882.3_uORF_1	KMKKPSLIRWNLVNSNKLWZ
>ENST00000278903.6_uORF_0	MPSAGAAAPALEAPRRSWPAVGZ
>ENST00000278903.6_uORF_0	VPAGSSRSPDFPAAPCGPGMPSAGAAAPALEAPRRSWPAVGZ
>ENST00000278903.6_uORF_1	MRDLGTLLSPVCSZ
>ENST00000278935.3_uoORF_0	MSHGWTTPPHRRSAGSGRRLZ
>ENST00000278935.3_uORF_1	MRIGPESILGZ
>ENST00000278968.6_uORF_4	MGAQAPGRVGWITSVLDLSQTGQPRAHZ
>ENST00000278980.6_uoORF_2	LSRAAAAVEPAGLGRAPWAACTALRTRCRRPWAATCSSZ
>ENST00000278980.6_uORF_0	MRGEAGSGGSGSGGGSZ
>ENST00000278980.6_uORF_1	MSALRETLWPALFPSLSPVSGIEZ
>ENST00000278980.6_uORF_1	TAVAKVRLWMRGEAGSGGSGSGGGSZ
>ENST00000279146.3_uORF_0	MALARKLPRCZ
>ENST00000279249.2_uoORF_3	LERRCGLSRRPVASQPGLVVRSPCPPRCPSIZ
>ENST00000279249.2_uORF_1	LDRGQVTLGDKTKVHCCPHSSYLSGFNSSEEFAVLWGERDFCYLSPLTSLISNLFZ
>ENST00000279249.2_uORF_1	LRPCCPPVCRLRASRSSALDRGQVTLGDKTKVHCCPHSSYLSGFNSSEEFAVLWGERDFCYLSPLTSLISNLFZ
>ENST00000279249.2_uORF_2	LAPANHPVERVFPLAEGWRGGVVSAGGPZ
>ENST00000279249.2_uORF_2	LPSFGENVIFVISAHZ
>ENST00000279249.2_uORF_4	LLSAGLPSARLTLLSPGPGTSNPRZ
>ENST00000280098.4_uORF_0	RDLPPSPLLPPPQPRAPRADTATASAGEESPPGLTAAAQHVQVRYSTVWGTTZ
>ENST00000280193.2_uORF_0	MRGARMSGFLZ
>ENST00000280258.5_uORF_1	MGAARSLPAPTPVZ
>ENST00000280551.6_uORF_2	VAVPSPAATPSVSPGZ
>ENST00000280557.6_uORF_0	LAGETSCMCWFSWRZ
>ENST00000280557.6_uORF_0	MCWFSWRZ
>ENST00000280612.5_uORF_1	IGRQQQQQQQWWNEEVENZ
>ENST00000280612.5_uORF_1	MHTQVFLSSNZ
>ENST00000280612.5_uORF_2	IALRETVZ
>ENST00000280612.5_uORF_2	RWRIESTMHTQVFLSSNZ
>ENST00000280756.4_uORF_0	LAATPAPLKLLLVZ
>ENST00000280756.4_uORF_2	LRRPAHSARPQPZ
>ENST00000280758.5_uORF_0	REERSRHFLFWKKGASPGGSFLPGLARSPLRPAPARTLEDDSRVCSVYSSGGSSGRQPKVLTVGSSGZ
>ENST00000281038.5_uORF_0	KRRGSVGTELGVLKEKARSRGALECLRAELRPRKGSSZ
>ENST00000281038.5_uORF_0	LGSGKRRGSVGTELGVLKEKARSRGALECLRAELRPRKGSSZ
>ENST00000281038.5_uORF_0	LPSVLSIPPRWEVGSGEVLWGQSWESZ
>ENST00000281038.5_uORF_0	LSRVVGRPSCQLHVVSFWRLPSVLSIPPRWEVGSGEVLWGQSWESZ
>ENST00000281038.5_uORF_2	IPPRWEVGSGEVLWGQSWESZ
>ENST00000281092.4_uORF_2	MTIFARLHCTFSQVSSLSLMCDTSSWTRYFSZ
>ENST00000281142.5_uORF_0	LPSSSRGTLLGGPTRPRVTRGTPVSTASSSHQRGIRLNVESPAIFSLSPGPGTRLGRGGKKRGGAVDAAZ
>ENST00000281142.5_uORF_0	MQIAPLERLTTNRALAZ
>ENST00000281142.5_uORF_0	TRPRVTRGTPVSTASSSHQRGIRLNVESPAIFSLSPGPGTRLGRGGKKRGGAVDAAZ
>ENST00000281142.5_uORF_3	VARRDPEZ
>ENST00000281172.5_uORF_0	LGAEGGSAARGRLAGRESDWGAFSRSPPTSSGLAASPGKAVAPRADPRTHKZ
>ENST00000281273.4_uORF_0	MVCWQGVLVDWFLZ
>ENST00000281456.6_uoORF_1	LRAESVELSPWVITLGASZ
>ENST00000281456.6_uORF_1	VGESTNGLPAGZ
>ENST00000281456.6_uORF_2	RPGVGESTNGLPAGZ
>ENST00000281456.6_uORF_2	TNGLPAGZ
>ENST00000281543.5_uORF_0	IVFASQDLFESCPPDPTGGTFEKKRAMLLLRVGTLSZ
>ENST00000281543.5_uORF_0	LFESCPPDPTGGTFEKKRAMLLLRVGTLSZ
>ENST00000281543.5_uORF_0	MLLLRVGTLSZ
>ENST00000281928.3_uoORF_0	MPRSGGRARGGSZ
>ENST00000281928.3_uoORF_0	TPRSDMPRSGGRARGGSZ
>ENST00000281938.2_uORF_0	LAASLGSLGSLGGRWLAGLSZ
>ENST00000281938.2_uORF_0	LDLPRGLPLGAGTPVEGTQPSLAVVGSASPCRKAAFSEAEEZ
>ENST00000281938.2_uORF_1	LKNKLAQPHHLVVZ
>ENST00000281938.2_uORF_1	TVACRSVVRQCGRGPSGILLDLPRGLPLGAGTPVEGTQPSLAVVGSASPCRKAAFSEAEEZ
>ENST00000281938.2_uORF_1	VRQCGRGPSGILLDLPRGLPLGAGTPVEGTQPSLAVVGSASPCRKAAFSEAEEZ
>ENST00000281950.3_uORF_0	ILPQSMVAEYPELRGVFZ
>ENST00000281950.3_uORF_0	MVAEYPELRGVFZ
>ENST00000281950.3_uORF_2	MLVSGGLRSTILPQSMVAEYPELRGVFZ
>ENST00000282032.3_uORF_0	LPEAGRRRAQAKGDQPMTZ
>ENST00000282032.3_uORF_1	LAGKRSVECGLCGLASCPKPGGGELKLRVISPZ
>ENST00000282059.6_uORF_0	TESPRSAGCFPVASLISFPRLYSMIZ
>ENST00000282059.6_uORF_1	RGSDRDPLLAAGACSEEEKAAVAVASZ
>ENST00000282059.6_uORF_1	TGRARSEREGTESPRSAGCFPVASLISFPRLYSMIZ
>ENST00000282074.2_uoORF_1	LARVGADLVWGRRRDSGLPAKHCPTZ
>ENST00000282074.2_uoORF_1	LLARVGADLVWGRRRDSGLPAKHCPTZ
>ENST00000282096.4_uORF_1	MSRTPPLLSPRGGDPGPWRPAQPZ
>ENST00000282120.2_uORF_4	TRRRGRKTGGQTVVAVVETRNQEEEARLPLGDSKRSSRRRAPTSAAAPZ
>ENST00000282344.6_uoORF_0	MALAGWKSZ
>ENST00000282344.6_uoORF_1	IGWKMALAGWKSZ
>ENST00000282412.4_uORF_0	MAEKPPVLZ
>ENST00000282441.5_uORF_0	MRGRGAAPRPZ
>ENST00000282486.6_uORF_0	MSCGAHNAPMTRSZ
>ENST00000282486.6_uORF_4	RRPCGPGKRGRAPAESZ
>ENST00000282486.6_uORF_6	MQQSFHCSZ
>ENST00000282516.8_uORF_0	MGSNDSWHLNZ
>ENST00000282516.8_uORF_1	IGSRARGDAPPVARARGRVFVSVSMWEKEEEEEEEATICLLGWSPPGSTCSPHZ
>ENST00000282516.8_uORF_1	KEEEEEEEATICLLGWSPPGSTCSPHZ
>ENST00000282516.8_uORF_2	TPIRPVFGKWEVMTAGTZ
>ENST00000282516.8_uORF_3	LDSDADSPSVWEMGSNDSWHLNZ
>ENST00000282561.3_uoORF_0	VPELAFSFYFILQGVQSLGVTSLLLSKRVVPRQHGZ
>ENST00000282561.3_uORF_2	LNLPFHFTSSSKEFNHLAZ
>ENST00000282570.3_uORF_0	TLRAGKRMETVASAATVGAAREKVAVZ
>ENST00000282570.3_uORF_0	VASAATVGAAREKVAVZ
>ENST00000282841.5_uORF_0	MAHFLAPTNAVSLAAEEGGEFCGEIVGRIHVGIGKSLSPHYKIGSZ
>ENST00000282841.5_uORF_0	MRCRWRLRRAESSVVKZ
>ENST00000282903.5_uORF_2	IGGSGRTRVSAFSREARRCGAVGAZ
>ENST00000282908.5_uORF_2	KGDAVPAPARCSAPSGSARGYNPDWARPRHPASLRASHIPHPASQRPGMZ
>ENST00000282928.4_uORF_1	MIAAISLALTARLRRZ
>ENST00000282928.4_uORF_2	RKFFFRGLRCSMPFPGQPZ
>ENST00000283131.3_uORF_1	LTSVTRLAPPTLVDVIPAVRZ
>ENST00000283131.3_uORF_3	ISRPSLTSVTRLAPPTLVDVIPAVRZ
>ENST00000283179.9_uoORF_3	LRQRLAVNRGPHHEFLACZ
>ENST00000283206.4_uORF_0	LAPISAFQASPSCTLGPGSEPZ
>ENST00000283290.5_uoORF_0	LAPDTAALSIPSRGRPLLRPQDAECDZ
>ENST00000283290.5_uORF_0	LPGVRGSRTPSSRAVPAAPPPRPARPVASRPVPSGAASRVLMRVGGSEDIFZ
>ENST00000283290.5_uORF_0	MRVGGSEDIFZ
>ENST00000283290.5_uORF_1	LMRVGGSEDIFZ
>ENST00000283351.4_uORF_0	MAVPAGQZ
>ENST00000283351.4_uORF_1	MRARGDERZ
>ENST00000283534.4_uoORF_0	MENDELPSADGMDWSGIVSVSQCSSILLCFZ
>ENST00000283629.3_uORF_0	MRPGGPGRGGRRRLQRZ
>ENST00000283629.3_uORF_0	RMRPGGPGRGGRRRLQRZ
>ENST00000283632.4_uORF_0	LGTRSRVQRANGSSGDSPGGZ
>ENST00000283632.4_uORF_0	MGQAGSGCAGLPRRRGZ
>ENST00000283632.4_uORF_0	TRSRVQRANGSSGDSPGGZ
>ENST00000283875.5_uoORF_0	LEFVAKDGRPRCPHZ
>ENST00000284000.4_uoORF_0	ITLLSFLPVLCWQGRVPKZ
>ENST00000284000.4_uoORF_2	LLSFLPVLCWQGRVPKZ
>ENST00000284000.4_uORF_5	LRNGRRLPVSZ
>ENST00000284000.4_uORF_5	MAAAARAAPASRGSRWPRLRNGRRLPVSZ
>ENST00000284000.4_uORF_7	KARLASTRZ
>ENST00000284037.5_uORF_0	VTDEGKEIMSSEALKKLPZ
>ENST00000284037.5_uORF_1	LGNSCKTRDQEASPHPNPHQSHLLFFCGRPVHIRSHPREIFSWIQSDZ
>ENST00000284110.1_uORF_1	VGSKSSLEQPGATERGGRLCTGLLSPARAEGLGGTSLLGZ
>ENST00000284273.5_uoORF_1	LAPVASPGSVRVPTLGKLGAPPPLPPPPAWLWVPEPPPLAQPDSLLLPEPSGSGSFPGDGWPLSHGSVRPPQSARHGCERGAVQQSHPPEEPPTAPRHHQAWIGAGRAPLHGVPQSPRTKSLGIHGRKKCSGSMZ
>ENST00000284273.5_uORF_1	LLGEEREGGGGDRATAGAELGAAGGPSGZ
>ENST00000284320.5_uoORF_0	LKVEGTTPATTGTPEVHLPNSSGAKRKKKGFRRLLLTPTLSLNPEVISAPPLPLRLILEEKDGQVWPGMPWASGDLWPFSVVRSLCLACSLAHCFPSLPRSSFARCLVIVALATDREAVAEDTCHGRLZ
>ENST00000284320.5_uoORF_1	KRAICPSFLKVEGTTPATTGTPEVHLPNSSGAKRKKKGFRRLLLTPTLSLNPEVISAPPLPLRLILEEKDGQVWPGMPWASGDLWPFSVVRSLCLACSLAHCFPSLPRSSFARCLVIVALATDREAVAEDTCHGRLZ
>ENST00000284320.5_uoORF_1	VALATDREAVAEDTCHGRLZ
>ENST00000284320.5_uORF_1	IAFLPSLGLPSHAVWZ
>ENST00000284486.4_uORF_0	LGLLPASLVFECVQDRZ
>ENST00000284503.6_uoORF_0	IKIPKRNMPTCPEIFRTWCISDEGFSRSFPVEEDQASNWLRDARRAVGEEISPFGLPLCGSAGGQDRGQQZ
>ENST00000284503.6_uORF_0	TAETTPPLPWLAQRQPRAPRZ
>ENST00000284690.3_uORF_1	KSAVVSQHSGZ
>ENST00000284690.3_uORF_2	MPKSAVVSQHSGZ
>ENST00000284727.4_uoORF_1	RKRERSPRRLSPNISSRAVPKSVRCSPAPSSPAPPLZ
>ENST00000284811.8_uORF_4	LGRKRSSGKLLKFLGKQSRISZ
>ENST00000284898.6_uoORF_0	KECGGGNETAQQEKEAZ
>ENST00000284971.3_uORF_1	VAAEALAARDZ
>ENST00000284984.3_uoORF_0	LSQQSHSACACLSVSPTLRWKKNFPRAGRTAAPPFSDSGSFGCSRLCAPFQRIIEIVNFNNPEQANEALLSRPELKVPRSVRCYERCLLGLQCSELCPRGSEGASWAATWGTRSGLRGLGALGQYPRCCCSPRRYWPCRTHSGAPPRRTRSZ
>ENST00000284984.3_uORF_7	VRYRTERGEPZ
>ENST00000285071.4_uORF_0	TPGLQGCLPPPCLTHLAAASCVVVWCGRWKRDSAECQCDHSCSAVSQQEDRCRSSSCSZ
>ENST00000285071.4_uORF_0	VSATTMPDPFGSSLVCGGLVWTVEAZ
>ENST00000285093.10_uORF_1	RCQTKFSRFGNGENLKMRMZ
>ENST00000285243.6_uORF_0	MAGSGPRRRRRRZ
>ENST00000285518.6_uORF_1	MRLGAEAGSGWRARRPGPGRZ
>ENST00000285681.2_uORF_0	MARAAADERRZ
>ENST00000285689.3_uoORF_1	KVPSRHGPDDZ
>ENST00000285689.3_uoORF_2	VPSRHGPDDZ
>ENST00000286175.8_uoORF_1	LRNHVVLPETTKRKNVCDTAYRCRZ
>ENST00000286234.5_uORF_0	MAREASVRADZ
>ENST00000286298.4_uORF_0	MGGERDRQVZ
>ENST00000286398.7_uORF_3	IVPARVLRAVWQVLZ
>ENST00000286614.6_uORF_0	MVNRNYCZ
>ENST00000286657.4_uoORF_0	VNSTRDGSPVTLVDSSRSGRGZ
>ENST00000286692.4_uORF_1	IFNPFPQKLIEYTFLLSTRSCZ
>ENST00000286760.4_uORF_0	MIWLGLSRDRRCEEARPAPAEPZ
>ENST00000286788.4_uORF_6	LCVLLASSAVFRAVAZ
>ENST00000286800.3_uoORF_0	MLSTELPDNICYAECLZ
>ENST00000286835.7_uORF_0	KTSAAAASFSSSCERDZ
>ENST00000286835.7_uORF_0	TDMLKTSAAAASFSSSCERDZ
>ENST00000286835.7_uORF_1	TQSAAATTKRTCZ
>ENST00000286835.7_uORF_1	VREGAGGRVSETQSAAATTKRTCZ
>ENST00000287156.4_uoORF_1	LEATGATHSVPTZ
>ENST00000287169.3_uORF_0	IDFFILFCLLGRTWLQGFZ
>ENST00000287169.3_uORF_0	KLKTEERZ
>ENST00000287169.3_uORF_0	TAVVTGTGLAGETQZ
>ENST00000287169.3_uORF_2	MASRILSFPLVLHELCRKQSPZ
>ENST00000287169.3_uORF_3	VSSIGIDFFILFCLLGRTWLQGFZ
>ENST00000287239.4_uORF_1	LDNLHFCHGLLKRLKFQFWSZ
>ENST00000287275.1_uORF_0	MEHILSPPLVYKACDFLSMDRTSGLIYRNPZ
>ENST00000287295.3_uORF_4	LAGAHGVZ
>ENST00000287295.3_uORF_5	MPTRSWEEESAZ
>ENST00000287461.3_uORF_0	MALRSIKSIAGSCLCSRQRRCGSSAAIFPEGIFRCLSPKFGQEFPEZ
>ENST00000287546.4_uORF_0	MAASSEIIIQVFVSZ
>ENST00000287598.6_uORF_1	LWPRGKACSRTRTZ
>ENST00000287600.4_uoORF_0	LRLHPRLLGTVCEAPPTRVRKPRAATAASCQPRTSGPGRSZ
>ENST00000287652.4_uoORF_0	MGSGKKRERCPWRPSGARSSTTGAARRKGVPASAAASGSPVMWPPPAGQLRGLRRVLEGPAAPSAZ
>ENST00000287727.3_uORF_0	MLKRRRPLLEDQTEHTESAGLAGGAADIMSKHREVCSLSRVZ
>ENST00000287727.3_uORF_0	RRPLLEDQTEHTESAGLAGGAADIMSKHREVCSLSRVZ
>ENST00000287771.5_uoORF_0	LPGPARKDREDEQRRQSREGEHPERGQPSGGGGPDPICQWPSSGYQTSGALSAFQTIZ
>ENST00000287936.4_uORF_0	LEDPRILZ
>ENST00000288050.4_uORF_0	LLPPGCSZ
>ENST00000288071.6_uoORF_1	TIPRAIPRIHQHERPTRAWDHGHZ
>ENST00000288087.7_uoORF_6	MAGRVAALAAGGSALSKAPGEAPPLLRAACGAGHGAATEAGSLZ
>ENST00000288111.7_uORF_0	LPPRRRLNLGENPDFHRSPAICRPQRQRRWQTCLLCLZ
>ENST00000288207.2_uoORF_0	TAPRTLVSSLFSPRPSLGRAGTLAFPVPHGAAPTPDGVQZ
>ENST00000288207.2_uORF_2	LEQGYSVEDPQRCGLGEQSZ
>ENST00000288207.2_uORF_8	MGRKRRGIZ
>ENST00000288228.5_uORF_0	MGSRGAPTPRADVNYZ
>ENST00000288235.4_uORF_0	MESPLGSHWLLZ
>ENST00000288400.3_uORF_0	MEASCAPGGAGGGGVGZ
>ENST00000288400.3_uORF_4	LSGGLLKPSAPTPGSPWKPAVPQEEQEEVESAECPRCARGPZ
>ENST00000288439.5_uORF_0	IHRRPARPSEGRMALRRPQGLAGSGGZ
>ENST00000288502.4_uORF_0	VAAAAAAAARAAYDAELAAPEZ
>ENST00000288520.5_uORF_0	LVQMKKPTPMGERDLLKFTQZ
>ENST00000288520.5_uORF_0	MKKPTPMGERDLLKFTQZ
>ENST00000288670.9_uORF_0	VCQRSTMHIGAQRPNYPSRGKEAGAALGRRRAZ
>ENST00000288670.9_uORF_2	REAGGRLGLERCZ
>ENST00000288828.4_uORF_0	MRRRLIPGWRVAATEAASGARRRPZ
>ENST00000288828.4_uORF_3	RRRLIPGWRVAATEAASGARRRPZ
>ENST00000288840.5_uORF_0	MDQPHNFZ
>ENST00000288986.2_uORF_1	TAAAVASWSPPQCZ
>ENST00000289081.3_uoORF_0	LPKLLKQLPRGPPDLMCADHFLQCWTGCCEGTSPFRFFQDGSRFSRSFLZ
>ENST00000289371.6_uoORF_2	RGKELSGDQSQPGDSGSVRDRIEGLGPRAPLTSNGEETEKQERRQHQGZ
>ENST00000289371.6_uoORF_3	TSAIDKQWGRNRKTRAKTAPRMTLILMPWLQKZ
>ENST00000289431.5_uORF_0	MSLPLIQKPWRRZ
>ENST00000289431.5_uORF_1	LLPSAGPSSAAVSGALRWSRRQHVHAFSDVPASNPEAMEEIRZ
>ENST00000289619.5_uORF_0	IFVLSNIFVLSHZ
>ENST00000289963.8_uORF_1	VAAPFWCSDTAEEPGPGTAGZ
>ENST00000290130.3_uORF_1	MALWGAGDLZ
>ENST00000290155.3_uORF_2	VHPSLPHSGSELELAALZ
>ENST00000290155.3_uORF_5	VGFRTVSGCZ
>ENST00000290231.6_uoORF_0	IRQRKEEIZ
>ENST00000290231.6_uoORF_0	LVAILIRQRKEEIZ
>ENST00000290231.6_uoORF_0	TAGRWADAEAAAAGLRRRSGREPAALVAILIRQRKEEIZ
>ENST00000290231.6_uoORF_1	RQRKEEIZ
>ENST00000290246.6_uORF_0	MENKFVNPSELQLPYLZ
>ENST00000290271.2_uORF_1	VQEAATAAAAAAAAVAAAAAAAAAAAAAEAPVAAAASPATTTKKNPHQILTZ
>ENST00000290399.6_uORF_0	LGSRSMAPRPPPPLSPSGPEGPCRSRFEHSTKEZ
>ENST00000290399.6_uORF_0	LSPSGPEGPCRSRFEHSTKEZ
>ENST00000290399.6_uORF_1	MAPRPPPPLSPSGPEGPCRSRFEHSTKEZ
>ENST00000290524.4_uORF_0	IEWRWQRSLWAYMGLAKZ
>ENST00000290524.4_uORF_0	RRLQKGGADRMEMAKISLGIYGPGEVMEZ
>ENST00000290524.4_uORF_0	VGQIEWRWQRSLWAYMGLAKZ
>ENST00000290573.2_uoORF_4	LRRRAAAGZ
>ENST00000290573.2_uORF_1	LRRLLAVVTPKSRLRRPAPSASRAHPRRZ
>ENST00000291295.9_uoORF_1	VSVEARTRGGAGTAAAAAAAGGTLIPVLRTPRASPWLTSZ
>ENST00000291672.5_uORF_1	MTHLLHPGCZ
>ENST00000291900.2_uORF_1	TGSPSRPPPSRSSRPRDPKLRPADPRLPWTPALAZ
>ENST00000291900.2_uORF_2	VALPMILZ
>ENST00000291906.4_uoORF_1	LAEGLRLPGPEWLREGPQAAGAAPWRRGRRGSLGRASGPQRMRRRZ
>ENST00000291906.4_uORF_0	MCLLSVQTGGEARSRPAGTAGAEARVLGPESRGILDPREALGRGTSGVGSRALDRRGREAALVPRASGSREGAPDPASPAPLPGKFQVZ
>ENST00000292433.3_uoORF_1	VHLLPVLSLPGAPAAVAVESPWKCRKRHSASZ
>ENST00000292478.4_uoORF_3	LRRTLQALEGQESQKWTSZ
>ENST00000292494.6_uoORF_1	LLWFVTSRQDGHPLQNEDLLASAAGCPSGCGASQLADVLLLLEPEEQSVLPEADHLLRPGQLLRDCVCZ
>ENST00000292494.6_uORF_5	RFGELGQAAGTCVRPASRTGCFGLZ
>ENST00000292539.4_uORF_1	RHMNGGVFKGVSSCWKRRCSZ
>ENST00000292539.4_uORF_2	LEEEVLLKTLRPARLCPWCPGCLESLTPGPWGQDSRTLTTCPPPASAAAPPRZ
>ENST00000292577.7_uORF_0	RLPGARLGPRWGWALASZ
>ENST00000292591.7_uoORF_0	LSTGHKACALRGGRRAPWPGPRPAPGPPPLPDPGPGPLPPPPPPSDPCAPAPVPRAMQPRPRGRPPRTRGDEAPQWHLPDAAALLPVRLPLAVLVRGTQRPERRRCGRLPAGVPGAARSVARSZ
>ENST00000292616.5_uoORF_0	VADWVSAGCASSPWAPSRRGCZ
>ENST00000292616.5_uoORF_2	TPHAGVADWVSAGCASSPWAPSRRGCZ
>ENST00000292823.2_uORF_1	VTRRRPEIRPDRARGSVSCSMCRSATSEDKKKZ
>ENST00000293217.5_uORF_1	LRLPPRVRPALELRIZ
>ENST00000293362.3_uoORF_0	KGGRVPRSAEISQVPPAPSLESTAPPVSRGSDTARPGHGLVAEGGSGSEAQGZ
>ENST00000293362.3_uoORF_2	ISQVPPAPSLESTAPPVSRGSDTARPGHGLVAEGGSGSEAQGZ
>ENST00000293725.5_uORF_0	LERLCSLSRZ
>ENST00000293883.4_uORF_0	VDGGSLLAPLLGLTDRAFSDCPDLADGGTERWPGPGMSSZ
>ENST00000293970.5_uORF_1	MADRFAGNPQKGGWRIZ
>ENST00000294008.3_uORF_2	MEILENYLSTRFICIRSQRHLLDNKTLFQLZ
>ENST00000294072.4_uORF_2	MGDERRGZ
>ENST00000294179.3_uoORF_0	MRLNDPAETLRVZ
>ENST00000294189.6_uORF_1	LLTLFPVLHRSPFLFRFZ
>ENST00000294244.4_uORF_1	MSLHKRERRGAGAPDZ
>ENST00000294258.3_uoORF_0	IATALRNQCSGRSVNTETGDRSWGFVSAPRERZ
>ENST00000294543.6_uORF_0	IQNLSSLSSDRERPTAVSZ
>ENST00000294678.2_uORF_0	RIATVSIAAAVAPLTLFLYRGDGGLSSRRRADAAAGAFQLMWRSRCEATYKSIYZ
>ENST00000294678.2_uORF_1	IRLVPTSRPLPSFLVYPLZ
>ENST00000294732.7_uoORF_1	VGAGQGDPGGVSNLPWRTGEWGEAAGKZ
>ENST00000294732.7_uORF_6	LGLFSVFZ
>ENST00000294740.3_uoORF_0	LEATAAAAAAGPASSGVZ
>ENST00000294753.4_uORF_0	VAFRMIGRRGLDGPGKEPGACGDPASASTPGRAGWEDEDGCPGLPPPQEGFRPDAGRELQAVSSICKGLNNKNSDFGSGASRZ
>ENST00000294753.4_uORF_1	MRTAALDFRRHRRVFGRTPGGSSRLZ
>ENST00000295050.7_uORF_0	LTAFFKALESWLRRLGZ
>ENST00000295066.3_uORF_3	LGAGGAVQGSZ
>ENST00000295087.8_uORF_0	RLVADNAAAMSASQASAAAAAAGPCARQGGLGFGLPPVPWKRARDQRGSSSRGGGSSASLSSPSAZ
>ENST00000295290.8_uORF_4	VCGSRRERGAVGTGPRSREPRVQFVTGTTFZ
>ENST00000295321.4_uoORF_1	LRVRLPWTRNITAATSQMMVVLPQYRMNGIQGQTVRMMZ
>ENST00000295321.4_uORF_1	MPARPPACRVRPFPPGLPGQRIRLCRYRFLTLRTRZ
>ENST00000295321.4_uORF_2	IRLCRYRFLTLRTRZ
>ENST00000295321.4_uORF_5	IRGHTAWKEVTGAARGADTPRZ
>ENST00000295324.3_uoORF_5	IQKHIPSVKKVALSPACKIDILKFQNASQDPNLPESSQZ
>ENST00000295324.3_uORF_2	LDDVTGSLGSLTWPZ
>ENST00000295324.3_uORF_3	TPADSAGSAHSGRDCVRPREARGSGWDPQRRPVCPGCGQDWMMZ
>ENST00000295324.3_uORF_4	LDLRTAAGIACARGRPGAAAGILSGGRFVLVVVKTGZ
>ENST00000295324.3_uORF_6	IFSERSRLLGGGAGEVTMGAHCPPRVQRZ
>ENST00000295373.6_uORF_0	RVAKSSLDLZ
>ENST00000295373.6_uORF_0	VAKSSLDLZ
>ENST00000295373.6_uORF_1	VRVAKSSLDLZ
>ENST00000295465.4_uORF_3	LGPPEEKSLHSZ
>ENST00000295465.4_uORF_7	MCGSEASAGAPPSSPGAHZ
>ENST00000295497.7_uORF_2	MDINILNREESFZ
>ENST00000295522.3_uoORF_2	LHLPPLSQRGRPSESWPTRGCSCWASFSPSWDGSAPSSALPCPSGGFTPMPATTSZ
>ENST00000295550.4_uORF_4	LAPVQFGAQSSTKGRSVLLGSSLLQGLQEFSSAALSLHFFGGERLQKEKETQZ
>ENST00000295598.5_uoORF_0	LILQRQDPAPGTEHRHHGEGGWTZ
>ENST00000295598.5_uORF_1	LAPLVPLARPGAALCFSLZ
>ENST00000295628.3_uoORF_1	LGNPAPRAVRWPGWRRPEQRWSRPGRPNZ
>ENST00000295688.3_uoORF_1	LGFCLVLSLQKVLPVPPALGTRLCIASPZ
>ENST00000295688.3_uoORF_1	LPVPPALGTRLCIASPZ
>ENST00000295694.5_uORF_0	IGKAIRERTVYPLRRPKLNWIRAGZ
>ENST00000295694.5_uORF_0	MASFRLLQTLAKNFIGKAIRERTVYPLRRPKLNWIRAGZ
>ENST00000295749.6_uORF_0	MAARWSSRZ
>ENST00000295754.5_uoORF_0	KAPSAALGARSMTSSGVCHGSGAAQGPVAAAHRPVDAYRQHDPTARSEVGZ
>ENST00000295797.4_uORF_0	LGRRCGRGGQVGGRTAAVLRQAQAAESPTAPEAPPRTPGLQRZ
>ENST00000295797.4_uORF_0	TAAVLRQAQAAESPTAPEAPPRTPGLQRZ
>ENST00000295809.7_uoORF_2	LIPAFLKISRSGLLLKKFPVRLTYVCKDGKKIQEHCSTKRIRGHQZ
>ENST00000295809.7_uORF_0	ISPLTQISIDSCISEDLKIWTTVEKISSEAHLCLZ
>ENST00000295809.7_uORF_1	ISIDSCISEDLKIWTTVEKISSEAHLCLZ
>ENST00000295887.5_uoORF_1	VAGRPACRTLLAAQVSGCLRRPPRQRGSGRCWSZ
>ENST00000295902.6_uORF_4	LVQWLELCEQLTSHPGSGSGSAGDAGLESMTSSFRLSZ
>ENST00000295924.7_uORF_0	MARARLAASRLCGPZ
>ENST00000295924.7_uORF_0	VTGELAGLGARSRLSAFAAAEWPVRGSPRRGSVVPRRRLPPSALISGAGTAFHSAPVVRSLRLPFRIFRLZ
>ENST00000295924.7_uORF_1	IEVTGELAGLGARSRLSAFAAAEWPVRGSPRRGSVVPRRRLPPSALISGAGTAFHSAPVVRSLRLPFRIFRLZ
>ENST00000295951.3_uORF_3	KNWRVTHLLGYLQSPNCVPGVFLAEAARCLSLFFPEKKMDZ
>ENST00000295955.9_uoORF_3	TRYKYVMTTDVLSLLRLLREZ
>ENST00000295955.9_uoORF_6	TTDVLSLLRLLREZ
>ENST00000295958.5_uoORF_1	VAAASGAAAAFWKLQAVFLPSLGPGPHPPRPIGCCLGGFKQSSKIKLGNHGRRWIZ
>ENST00000295962.4_uORF_0	LRLVRSQPAZ
>ENST00000295966.7_uORF_1	LSVAPRLGAPSRRCICZ
>ENST00000295971.7_uORF_0	IEQRNPKEAAZ
>ENST00000295971.7_uORF_0	KKADEKMLZ
>ENST00000295974.8_uORF_0	MLWSDLPSRGTETFAGWKIHKRKLLZ
>ENST00000295974.8_uORF_1	LVGVAVGELLWSVAKHAVVGSAQPWNRNICWMENPZ
>ENST00000296003.4_uORF_0	MGPLEAHZ
>ENST00000296088.7_uORF_0	MISAGCGVSAAGRELSAPRPLRTDARLPAEEKEATNKTLZ
>ENST00000296122.6_uORF_13	LGGAEEEEVAAWVZ
>ENST00000296122.6_uORF_1	LVSFAELGGAEEEEVAAWVZ
>ENST00000296127.3_uoORF_2	LGLGNCLRLHDASMDRIAYDAYPHPPLPKHZ
>ENST00000296135.6_uoORF_0	IPGLAGHRLASPVPLGCRRCLPPWQSWAZ
>ENST00000296137.2_uORF_0	MAVSTAFPSSSAWPQKVSVLPGGGPTSACHHGVZ
>ENST00000296181.4_uORF_0	MVAAGRGPARAPZ
>ENST00000296181.4_uORF_1	VSAAGRMVAAGRGPARAPZ
>ENST00000296181.4_uORF_2	MRLRPPALGPRAPAPAPAAGPRGVQRPRRRZ
>ENST00000296181.4_uORF_4	LGPSRAATHZ
>ENST00000296220.5_uORF_0	KSSRRMLFPPCFCRKGERYMZ
>ENST00000296238.3_uORF_0	MLHDFILPPAPLLRZ
>ENST00000296257.5_uoORF_0	IASQISDRTLAVVVKTAKAAAAATALGFASRGVSAAAAAWAWYVQMAGZ
>ENST00000296257.5_uoORF_0	LAVVVKTAKAAAAATALGFASRGVSAAAAAWAWYVQMAGZ
>ENST00000296273.2_uoORF_1	ISSFLYRGNLRNEPAAVTCTRSQANWVKYHASISZ
>ENST00000296273.2_uORF_0	VTELRLRDHLVLFVSRKPEERAGGGDLHEKPGZ
>ENST00000296277.4_uoORF_2	LGPPFPPAPQALADRDLRPRVGKKQRPGRRFYLERSKHLCLFGVGNSDLKKWCVVDSVSRHVFSQDFHHZ
>ENST00000296277.4_uORF_3	TTERVRVGDTQTZ
>ENST00000296370.3_uoORF_1	LPAPRRKVGLNLAPZ
>ENST00000296490.3_uORF_0	MADTMSRRRAGCPZ
>ENST00000296504.3_uoORF_1	ISVSAGLGSSETZ
>ENST00000296511.5_uORF_2	ISASPRVPSPGSPPLSRGFGALGSHSLVLLHLPLTZ
>ENST00000296511.5_uORF_3	LGPTVWSCFTFPZ
>ENST00000296511.5_uORF_3	LVLLHLPLTZ
>ENST00000296543.5_uORF_0	LVVAADRDIQGZ
>ENST00000296543.5_uORF_1	VAADRDIQGZ
>ENST00000296543.5_uORF_1	VGEAAAALSEKGKKTTRKKEVSGZ
>ENST00000296545.7_uORF_0	LAAPAKLRVSEKTLSRSPEGZ
>ENST00000296564.7_uORF_0	MDPPGPGGKRPGRRRPRRHQQRQDGADAAGPZ
>ENST00000296564.7_uORF_1	LARRAFCZ
>ENST00000296575.3_uoORF_1	KPPTQLTLAQLQTVSSAQLYLAPRAPLRHWTHRRVFYFLQSCIAVHIFVPATSLCLWSALQPRKLLLELRPSAPAGQWRSPPSSRAQPLLLWADDAEDALLZ
>ENST00000296577.4_uoORF_0	KARADLASVLPSARGSFSPEELDILSPSYGRQVNENCYCQPZ
>ENST00000296577.4_uoORF_1	VKARADLASVLPSARGSFSPEELDILSPSYGRQVNENCYCQPZ
>ENST00000296577.4_uORF_0	MACACGGWAPPFWPVAVRTRCVAEKZ
>ENST00000296581.5_uORF_0	LVPAGEDCZ
>ENST00000296582.3_uORF_0	LVCAALLEAMVQAELRAIPRZ
>ENST00000296582.3_uORF_0	VGRQLRDRTGVCRVPRGRFLVCAALLEAMVQAELRAIPRZ
>ENST00000296582.3_uORF_3	MLPALLANSTLRGYICRSSSSRRHSAGPGGGSSCSZ
>ENST00000296585.5_uoORF_0	TVPRSDPGWGQNGQGPRRCRCCWCZ
>ENST00000296591.5_uORF_2	RLLSLVTTLALSKNLFNKALRKENVFLNSLVGAESAAALRCHLGYTALRDDPZ
>ENST00000296597.5_uoORF_1	LLAALETGWTAWVGLRICSAPCGDRCQGKZ
>ENST00000296597.5_uoORF_2	LRVPLLAALETGWTAWVGLRICSAPCGDRCQGKZ
>ENST00000296603.4_uORF_1	LSSLSVDPRTWTAVAAAVSRSRPDAVWRDRTVSLRRNAZ
>ENST00000296658.3_uORF_0	LVPQDPRVLGRRVHVPLASPPGATPPPLGSASARCSAVSGRGTSPTZ
>ENST00000296658.3_uORF_1	LEPLVPQDPRVLGRRVHVPLASPPGATPPPLGSASARCSAVSGRGTSPTZ
>ENST00000296666.8_uORF_1	TQALSRSPVYHNZ
>ENST00000296674.8_uoORF_2	VAPTGWASVVDFVLLGSSVVTDETRSGMINSIRKLIWAQPZ
>ENST00000296674.8_uoORF_4	RPVAPTGWASVVDFVLLGSSVVTDETRSGMINSIRKLIWAQPZ
>ENST00000296679.4_uoORF_0	LDRARRRRCPDVAMADRGRPRTAGTGREISFTDNRZ
>ENST00000296783.3_uORF_2	LAAVRGVRSQPEPELGLAVPRATTTSFGSGESYDQVRPARALELLNGQCGZ
>ENST00000296783.3_uORF_5	MVFQRVVKNZ
>ENST00000296786.6_uoORF_0	IFFSEGKLLPHMFQEWLSLSLZ
>ENST00000296792.4_uORF_0	ISNTNSKIVTLGQZ
>ENST00000296805.3_uoORF_1	LEDQDVDQLEDICNESSDNTQCVYZ
>ENST00000296805.3_uoORF_1	MPDSNSLEDQDVDQLEDICNESSDNTQCVYZ
>ENST00000296805.3_uORF_0	IHCLLPRLASRLEAVADFGAARASCFKSPAVRAGLRHAAZ
>ENST00000296805.3_uORF_0	RLASRLEAVADFGAARASCFKSPAVRAGLRHAAZ
>ENST00000296861.2_uORF_1	LAVAGSFAMGSRSFALSRPVLLPGSPQPLSEESTRRRGLQSRRLLPAWAAAPLGRCZ
>ENST00000296861.2_uORF_1	VHMGCWRZ
>ENST00000297205.2_uORF_0	TVKLRRRVGGZ
>ENST00000297258.6_uoORF_1	LPRRRRPLSARQPARTHHGHSSAAGRKMAPGGQQRLZ
>ENST00000297293.5_uORF_0	KQRVLGSNRRGCHZ
>ENST00000297338.2_uoORF_3	IASQNNVLRTFCSQZ
>ENST00000297338.2_uORF_2	TAAILFVZ
>ENST00000297347.3_uORF_0	LRPHSLPIPGRPLTPAVWPLPAZ
>ENST00000297347.3_uORF_1	KLVPTLRPHSLPIPGRPLTPAVWPLPAZ
>ENST00000297350.4_uORF_3	MTDQRQAILPVAGTLYITZ
>ENST00000297504.6_uoORF_0	LLLPAAPVLPRQHAGAFISGRDSGWPIPRQAATAPPLPDILSCQKHMAZ
>ENST00000297532.6_uoORF_0	MADSVASRZ
>ENST00000297579.5_uORF_6	MQPGVWAGSYRRSGSSRGRADAAQGWIRRRRSRPLSGSHTGRGGIPCSTPTTRTPTGPGPSZ
>ENST00000297613.4_uORF_0	KAVLECPEQPSESSLCPRVSEZ
>ENST00000297613.4_uORF_1	LAAAAGKTLEETVAMETAKAVLECPEQPSESSLCPRVSEZ
>ENST00000297625.7_uORF_0	MNSVRWPHGPLLSZ
>ENST00000297632.6_uORF_0	MVPGASAAWQEDLGAGSSZ
>ENST00000297632.6_uORF_0	VPGASAAWQEDLGAGSSZ
>ENST00000297689.3_uORF_2	TITKEAQLHSIRSLTDLSQTVEQKEEYZ
>ENST00000297857.2_uORF_0	KMAAAWRZ
>ENST00000297977.5_uORF_0	LETQEKSRZ
>ENST00000298090.6_uORF_1	VGGGRDCSPRPRPQASAPZ
>ENST00000298097.7_uORF_0	LKFTSEGSAVTQCAGLGRTZ
>ENST00000298097.7_uORF_0	VPASDAREZ
>ENST00000298097.7_uORF_0	VQLLSVPASDAREZ
>ENST00000298139.5_uORF_0	MPGLQALLVVALHSHPAEEDLLDWIFSGFLSDIVLYLPMKTLFFGLCKZ
>ENST00000298159.6_uoORF_2	VPRTLRCPPARPPLLLLPVPQSRSPSCRRSHSRGHYGFWSYSEZ
>ENST00000298159.6_uoORF_4	LPPQPQPRALWLLELQZ
>ENST00000298198.4_uORF_0	INPLSPGSLTPRQELLRTPCGWSPMPFSEVGTPGPWZ
>ENST00000298198.4_uORF_0	LTPRQELLRTPCGWSPMPFSEVGTPGPWZ
>ENST00000298229.2_uORF_0	LSVSGRMARGGGGGRCZ
>ENST00000298288.6_uORF_1	TQPRREPGPAKGEGKPFPAGFIQTRCZ
>ENST00000298289.6_uoORF_2	LRKARAAKGQVSGAVSRFHHIDKTALLQRWSTYLKPEEPSVRSVASISLTKZ
>ENST00000298289.6_uORF_1	LRRARCRALFLVFIIZ
>ENST00000298295.3_uoORF_0	LDPLPDPPPFGPQASQGLPLDWTVPAHPFSCHPQTSSAPGCHLLSPEZ
>ENST00000298316.5_uORF_1	RAAVSLAVRGRRRSGNRGGARAAPAGGRAVPGRAAPQQGGGSQRSLRARVAAATGEIKLCGRZ
>ENST00000298316.5_uORF_1	RQRTEFPRGSMTZ
>ENST00000298316.5_uORF_1	VGSPVLAGRRAGRRAAVSLAVRGRRRSGNRGGARAAPAGGRAVPGRAAPQQGGGSQRSLRARVAAATGEIKLCGRZ
>ENST00000298316.5_uORF_3	LGRWGAQCSQAGGRAGGLQSPSRZ
>ENST00000298316.5_uORF_4	RLRFGFAAAAALLAEGTRDTZ
>ENST00000298556.7_uoORF_1	LSSQPARRPAPLWRPAALASZ
>ENST00000298569.4_uORF_0	MAWVQTAPQPLGRRGPSEPFZ
>ENST00000298569.4_uORF_1	MDSSWEALLLCSSWTMFLINICLSAZ
>ENST00000298717.4_uORF_0	LERVLGGASPPRLIREVSGLGDZ
>ENST00000298717.4_uORF_0	LGGASPPRLIREVSGLGDZ
>ENST00000298717.4_uORF_4	IREVSGLGDZ
>ENST00000298746.3_uoORF_0	MKQVWATKVWPLLRRRWCLRRLZ
>ENST00000298767.5_uORF_0	KRRRRRRRRPSGGTQQALLPAPAVAASESZ
>ENST00000298767.5_uORF_0	MALRWFRALFKLQHZ
>ENST00000298767.5_uORF_2	VTERAAVGGRRWGPGAQMALRWFRALFKLQHZ
>ENST00000298786.4_uoORF_0	MYSDLNPEFSLMVKRLRNHEWRISSPHFLGCSNCSTENHSIRRHSFFNVCCZ
>ENST00000298838.6_uORF_0	VAALRVGHPGPZ
>ENST00000298852.3_uoORF_1	LVGSRVGICGERFSTGQEKALRKTVLISRCGSRLVPSSARSSRKZ
>ENST00000298852.3_uoORF_2	ICGERFSTGQEKALRKTVLISRCGSRLVPSSARSSRKZ
>ENST00000298852.3_uoORF_2	LVPSSARSSRKZ
>ENST00000298875.4_uORF_0	VGLLPAGSPWRCZ
>ENST00000298966.2_uORF_0	VWPFLESLWTHPPSILZ
>ENST00000298966.2_uORF_1	VAAAAAAPAGRNNSSHLYWKSVCZ
>ENST00000298999.3_uORF_0	LSRLVSKSZ
>ENST00000298999.3_uORF_1	IAVFLRRSFAMLSRLVSKSZ
>ENST00000299084.4_uORF_0	LERVWRNPPPRGPZ
>ENST00000299084.4_uORF_1	VGWAPAGPRRRCPEPGLGTPPPAPTERSSASSSPHPZ
>ENST00000299092.3_uoORF_0	MWRREGTRRLLRLLQDSARRPRVPPHPEEERLRAGLRGGRRAEPESQPRHGTZ
>ENST00000299157.4_uORF_2	MELAAERLSEATRMPGRGKGLGSGRCQVCEGARSPPRVPTNAKAATSCSPWZ
>ENST00000299204.4_uORF_0	MARAGQCLZ
>ENST00000299204.4_uORF_0	THRAMARAGQCLZ
[truncated: 7,010 more rows]
