# Supplementary material for: Upstream open reading frame translation enhances immunogenic peptide presentation in mitotically arrested cancer cells
Source: Nat Commun. 2025 Aug 27;16:8008. doi: 10.1038/s41467-025-63405-2 (PMC12391379; doi:10.1038/s41467-025-63405-2)
Supplement: Supplementary file 15 — Supplementary Data 13 [file 41467_2025_63405_MOESM15_ESM.xlsx]

## Sheet: Sheet1
Supplementary Data 13. Oligonucleotides used in this study
qRT-PCR Primers
ASNS	Forward	CGACCAAAAGAAGCCTTCAG
	Reverse	CCACTTGGGCATCCAGTAAT
CHOP	Forward	TGGAAGCCTGGTATGAGGAC
	Reverse	TGTGACCTCTGCTGGTTCTG
GAPDH	Forward	GAGTCAACGGATTTGGTCGT
	Reverse	TTGATTTTGGAGGGATCTCG
SMS	Forward	GTGGTGTGCAGCGAGAATAG
	Reverse	CGCTCGTTGTAGATGTCGTTAG
Ribosome Profiling Oligos
rRNA substraction oligo 18S rRNA 204-230	/5Biosg/rUrGrArUrCrUrGrArUrArArArUrGrCrCrGrCrArUrCrCrCrCrCrC
rRNA substraction oligo 18S rRNA 286-320	/5Biosg/rCrGrUrGrCrGrArUrCrGrGrCrCrCrGrArGrGrUrUrArUrCrUrArGrArGrUrCrArCrCrArA
rRNA substraction oligo 18S rRNA 836-871	/5Biosg/rArUrUrCrCrArUrUrArUrUrCrCrUrArGrCrUrGrCrGrGrUrArUrCrCrArGrGrCrGrGrCrUrC
rRNA substraction oligo 18S rRNA 1715-1745	/5Biosg/rUrCrCrGrArGrGrGrCrCrUrCrArCrUrArArArCrCrArUrCrCrArArUrCrGrGrU
rRNA substraction oligo 28S rRNA 183-216	/5Biosg/rGrGrGrCrCrUrCrGrArUrCrArGrArArGrGrArCrUrUrGrGrGrCrCrCrCrCrCrArCrGrA
rRNA substraction oligo 28S rRNA 919-950	/5Biosg/rUrCrGrCrUrCrCrCrUrCrGrGrCrCrCrCrGrGrGrArUrUrCrGrGrCrGrArGrUrGrC
rRNA substraction oligo 28S rRNA 4055-4090	/5Biosg/rCrCrGrCrCrUrCrArCrCrGrGrGrUrCrArGrUrGrArArArArArArCrGrArTrCrArGrArGrUrA
rRNA substraction oligo 28S rRNA 4100-4135	/5Biosg/rCrCrGrGrGrCrGrCrUrUrGrGrCrGrCrCrArGrArArGrCrGrArGrArGrCrCrCrCrUrCrGrGrG
rRNA substraction oligo 28S rRNA 4735-4770	/5Biosg/rGrArCrCrGrGrCrUrArUrCrCrGrArGrGrCrCrArArCrCrGrArGrGrCrUrCrCrGrCrGrGrCrG
rRNA substraction oligo 5.8S rRNA 125-157	/5Biosg/rArGrCrGrArCrGrCrUrCrArGrArCrArGrGrCrGrUrArGrCrCrCrCrGrGrGrArGrGrA
rRNA substraction oligo 28S rRNA 1445-1475	/5BiosG/rGrCrGrArGrArCrGrGrGrCrCrGrGrUrGrGrUrGrCrGrCrCrCrUrCrGrGrCrGrG
rRNA substraction oligo 18S rRNA 144-177	/5BiosG/rGrCrArUrGrUrArUrUrArGrCrUrCrUrArGrArArUrUrArCrCrArCrArGrUrUrArUrCrC
3' linker, index ATCGT	/5Phos/NNNNNATCGTAGATCGGAAGAGCACACGTCTGAA/3ddC/
3' linker, index AGCTA	/5Phos/NNNNNAGCTAAGATCGGAAGAGCACACGTCTGAA/3ddC/
3' linker, index CGTAA	/5Phos/NNNNNCGTAAAGATCGGAAGAGCACACGTCTGAA/3ddC/
3' linker, index CTAGA	/5Phos/NNNNNCTAGAAGATCGGAAGAGCACACGTCTGAA/3ddC/
Reverse transcription primer	/5Phos/NNAGATCGGAAGAGCGTCGTGTAGGGAAAGAG/iSp18/GTGACTGGAGTTCAGACGTGTGCTC
Forward library PCR primer	AATGATACGGCGACCACCGAGATCTACACTCTTTCCCTACACGACGCTC
Reverse library PCR primer - Index 1	CAAGCAGAAGACGGCATACGAGATCGTGATGTGACTGGAGTTCAGACGTGTG
Reverse library PCR primer - Index 2	CAAGCAGAAGACGGCATACGAGATACATCGGTGACTGGAGTTCAGACGTGTG
5'UTR Cloning
eIF4G2 uORF SIINFEKL Template	GCAGACGGCAACCGGGCCGCTGATTGGGCGGCGAAGGAGCCATTCGGGGAGACTCTGGTGGGTTCGGCTGCCCCAAGAGTGATAAGTTCGGCTTCAGACACGCCTTAGCGCCAGCAGTGAGTCGGAGCTCTATGTCCATCATCAACTTCGAAAAGCTCTGGCGGCTGCAGCAGCGACTCCTCTGAGCTGAGTTTGAGGCCGTCCCCGACTCCTTCCTCCCCCTTCCCTCCCCCTTTTTTTTGTTTTCCGTTCCCCTTTCCCCTCCCTTCCCTATCCCCGACGACCGGATCCTGAGGAGGCAGCTGCGGTGGCAGCTGCTGAGTTCTCGGTGAAGGTATTTCATTTCTCCTGTCCCCTCCCCTCCCCACCCCATCTATTAATATTATTCTTTTGAAGATT…
eIF4G2 uORF SIINFEKL Forward primer	AGGCCTAGGCTTTTGCAAAAGCAGACGGCAACCGGGCC
eIF4G2 uORF SIINFEKL Reverse primer	CCAACAGTACCGGAATGCCATTTGGCGGCTTGACAACGAAGAATCTTC
TPX2 uORF SIINFEKL Template	TGTAGGCCTGATAGACTGATTAAACCACAGAAGGTGACCTGCTGAGAAAAGTGGTACAAATACTGGGAAAAACCTGCTCTTCTGCGTTATCCATCATCAACTTCGAAAAGCTCAAAGCTCTTATTCCTATGATGCCCCCTCGGATTTCCATCATCAACTTCGAAAAGCTCATGAAGGAGATACTCAAAACATAGATTCAT
TPX2 uORF SIINFEKL Forward primer	AGGCCTAGGCTTTTGCAAAATGTAGGCCTGATAGACTG
TPX2 uORF SIINFEKL Reverse primer	CCAACAGTACCGGAATGCCAATGAATCTATGTTTTGAGTATCTC
