# Supplementary material for: Upstream open reading frame translation enhances immunogenic peptide presentation in mitotically arrested cancer cells
Source: Nat Commun. 2025 Aug 27;16:8008. doi: 10.1038/s41467-025-63405-2 (PMC12391379; doi:10.1038/s41467-025-63405-2)
Supplement: Supplementary file 18 — Source Data [file 41467_2025_63405_MOESM18_ESM.xlsx]

## Sheet: Figure 1
Fig. 1c					Fig. 1f						Fig. 1h
5'UTR		3'UTR			5'UTR						5'UTR			3'UTR
Control	Noco	Control	Noco		Control	BI2536	Noco	Taxol	STLC		Control	Noco	Noco+Torin 1	Control	Noco	Noco+Torin 1
11.4	19.36	6.3	8.5		5,0	10.88	11.6	12.29	12.08		11	17.05	17.8	12.6	8.8	8.4
7.4	15.7	8.4	11.4
7.6	15.15	8.05	8.22

## Sheet: Figure 5
Fig. 5d					Fig. 5c
eIF4G2		TPX2			eIF4G2					TPX2
Control	Taxol	Control	Taxol		Control		Taxol			Control		Taxol
445	2104	489	1902		ATG	ATA	ATG	ATA		ATG	ATA	ATG	ATA
540	2204	512	1812		587	522	2560	1245		529	502	2310	1330
490	2301	530	2056		600	526	2180	1204		495	506	2490	1102
					568	523	2180	1104		499	484	2560	1310
Fig. 5e										Fig. 5f
eIF4G2					TPX2					eIF4G2					TPX2
Control		uORF-SIINFEKL			Control		uORF-SIINFEKL			Control		Taxol			Control		Taxol
Control	Taxol	Control	Taxol		Control	Taxol	Control	Taxol		ATG	ATA	ATG	ATA		ATG	ATA	ATG	ATA
12	10	12	32		4.5	2.3	5.6	18.2		8.03	7.36	36	17.9		5.69	9.365	35.2	16.5
6	8	6	40		8.3	5.2	6.3	20.5		8.36	11.23	33.2	12.5		7.89	8.32	33.6	17.8
8	4	5	29		6	4.2	2.1	24.3		9.23	11.6	44	16.8		8	7.36	31.2	19.3
11	12	11	35		3.2	6.3	2.5	18.5		10.25	8.23	40	15.2		9.36	5.25	28.4	16.8
16	14	9	33		6.6	4.1	4.2	17.2		10.02	8.45	35.2	18.3		6.58	6.36	26.9	14.8

## Sheet: Figure 6
Fig. 6b					Fig. 6e
Donor 1		Donor 2			Donor 1
DMSO	REMFIWAVA	DMSO	REMFIWAVA		DMSO	CSKVSSEY
20	325	20	244		60	3820
5	280	40	100		740	1120
50	340	36	216		760	2580
	220		192			1600

## Sheet: Supplementary Figure 1
Supp. Fig. 1g					Supp. Fig. 1h					Supp. Fig. 1i					Supp. Fig. 1j					Supp. Fig. 1l
5'UTR		3'UTR			5'UTR		3'UTR			5'UTR		3'UTR			ASNS		CHOP			5'UTR		3'UTR
Control	Noco	Control	Noco		Control	Noco	Control	Noco		Control	Noco	Control	Noco		Control	Salubrinal	Control	Salubrinal		Control	Salubrinal	Control	Salubrinal
6.5	10.98	4.5	5.9		7.557	11.58	7.643	7.375		8.83	16.41	11.3	12		1.1	4.747	0.993	6.156		8.57	8.34	5.98	6.06
															0.943	5.574	0.877	5.95
															0.932	5.614	0.972	5.596
															1.067	4.614	1.188	6.046
															0.97	5.5478	0.992	6.307
Supp. Fig. 1n
									anti pH3 (Ser10)
anti p4E-BP (Thr37/46)				anti 4E-BP
anti GAPDH				anti GAPDH					anti GAPDH

## Sheet: Supplementary Figure 6
Supp. Fig. 6a			Supp. Fig. 6b					Supp. Fig. 6c					Supp. Fig. 6d
Control	Taxol		Control	Noco	BI2536	STLC		eIFG2		TPX2			eIFG2		TPX2
345	298		205	401	425	397		Control	Taxol	Control	Taxol		Control	Taxol	Control	Taxol
362	365		190	352	401	350		1.12	0.75	1.06	0.72		1.12	1.19	1.05	0.95
333	318		215	398	404	372		0.88	0.69	1.18	0.63		0.9	1.08	0.898	0.83
								0.97	0.82	0.9	0.74		0.98	0.88	1.06	1.04
								1.03	0.71	0.86	0.69
Supp. Fig. 6e			Supp. Fig. 6f										Supp. Fig. 6g
Control	Taxol		eIF4G2					TPX2					eIF4G2					TPX2
11.02	13.6		Control		uORF-SIINFEKL			Control		uORF-SIINFEKL			Control		Taxol			Control		Taxol
10.3	11.2		Control	Taxol	Control	Taxol		Control	Taxol	Control	Taxol		ATG	ATA	ATG	ATA		ATG	ATA	ATG	ATA
12.06	9.05		17.6	17.2	19	59.1		17.5	17.4	17.1	53.3		15	11.2	55.32	39.63		19	12.5	59.9	33
9.56	9.8		16.4	11.9	14.3	61.5		17.1	16.4	16.5	63		13.6	18	57.27	40.54		13.6	19.6	54.5	35.6
			16.2	17.7	17.6	63.8		17.5	19.8	13.6	58.8		14.3	11.6	58.3	32		18.5	16	55.9	32.9

## Sheet: Supplementary Figure 7
Supp. Fig. 7d					Supp. Fig. 7d
Donor 1		Donor 2			Donor 1
DMSO	REVLNLAQV	DMSO	REVLNLAQV		DMSO	GGRVMARY
25	115	8	32		220	140
130	5	20	20		1260	880
5	80	20	80		820	160
	30		68			120
